# Supplementary material for: Classifying ball trajectories in invasion sports using dynamic time warping: A basketball case study
Source: PLoS One. 2022 Oct 20;17(10):e0272848. doi: 10.1371/journal.pone.0272848 (PMC9584368; doi:10.1371/journal.pone.0272848)
Supplement: S1 Data — (ZIP) [file pone.0272848.s012.zip]

Archive with 79 entries (72 files):
- Data/AUS/
- Data/AUS/ausg1_full.csv
- Data/AUS/ausg10_full.csv
- Data/AUS/ausg11_full.csv
- Data/AUS/ausg2_full.csv
- Data/AUS/ausg3_full.csv
- Data/AUS/ausg4_full.csv
- Data/AUS/ausg5_full.csv
- Data/AUS/ausg6_full.csv
- Data/AUS/ausg7_full.csv
- Data/AUS/ausg8_full.csv
- Data/AUS/ausg9_full.csv
- Data/BLR/
- Data/BLR/blrg1_full.csv
- Data/BLR/blrg10_full.csv
- Data/BLR/blrg11_full.csv
- Data/BLR/blrg2_full.csv
- Data/BLR/blrg3_full.csv
- Data/BLR/blrg4_full.csv
- Data/BLR/blrg5_full.csv
- Data/BLR/blrg6_full.csv
- Data/BLR/blrg7_full.csv
- Data/BLR/blrg8_full.csv
- Data/BLR/blrg9_full.csv
- Data/BRA/
- Data/BRA/brag1_full.csv
- Data/BRA/brag2_full.csv
- Data/BRA/brag3_full.csv
- Data/BRA/brag4_full.csv
- Data/BRA/brag5_full.csv
- Data/FRA/
- Data/FRA/frag1_full.csv
- Data/FRA/frag10_full.csv
- Data/FRA/frag11_full.csv
- Data/FRA/frag2_full.csv
- Data/FRA/frag3_full.csv
- Data/FRA/frag4_full.csv
- Data/FRA/frag5_full.csv
- Data/FRA/frag6_full.csv
- Data/FRA/frag7_full.csv
- Data/FRA/frag8_full.csv
- Data/FRA/frag9_full.csv
- Data/JPN/
- Data/JPN/jpng1_full.csv
- Data/JPN/jpng10_full.csv
- Data/JPN/jpng11_full.csv
- Data/JPN/jpng12_full.csv
- Data/JPN/jpng2_full.csv
- Data/JPN/jpng3_full.csv
- Data/JPN/jpng4_full.csv
- Data/JPN/jpng5_full.csv
- Data/JPN/jpng6_full.csv
- Data/JPN/jpng7_full.csv
- Data/JPN/jpng8_full.csv
- Data/JPN/jpng9_full.csv
- Data/TUR/
- Data/TUR/turg1_full.csv
- Data/TUR/turg10_full.csv
- Data/TUR/turg2_full.csv
- Data/TUR/turg3_full.csv
- Data/TUR/turg4_full.csv
- Data/TUR/turg5_full.csv
- Data/TUR/turg6_full.csv
- Data/TUR/turg7_full.csv
- Data/TUR/turg8_full.csv
- Data/TUR/turg9_full.csv
- Data/USA/
- Data/USA/usag1_full.csv
- Data/USA/usag10_full.csv
- Data/USA/usag11_full.csv
- Data/USA/usag12_full.csv
- Data/USA/usag2_full.csv
- Data/USA/usag3_full.csv
- Data/USA/usag4_full.csv
- Data/USA/usag5_full.csv
- Data/USA/usag6_full.csv
- Data/USA/usag7_full.csv
- Data/USA/usag8_full.csv
- Data/USA/usag9_full.csv
