# Supplementary material for: Classifying ball trajectories in invasion sports using dynamic time warping: A basketball case study
Source: PLoS One. 2022 Oct 20;17(10):e0272848. doi: 10.1371/journal.pone.0272848 (PMC9584368; doi:10.1371/journal.pone.0272848)
Supplement: S1 Data — (ZIP) [file pone.0272848.s012.zip › Data/AUS/ausg1_full.csv]

	GameID	TimeCriteria	TeamName	RecordID	Time	x	y	Label1	Label2	Label3	Label4
1	Rio Olympics AUS v BLR Q1	1st Quarter	AUS	3	19	29	108
2	Rio Olympics AUS v BLR Q1	1st Quarter	AUS	3	19	28	93
3	Rio Olympics AUS v BLR Q1	1st Quarter	AUS	3	19	28	93
4	Rio Olympics AUS v BLR Q1	1st Quarter	AUS	3	21	29	84
5	Rio Olympics AUS v BLR Q1	1st Quarter	AUS	3	21	27	69
6	Rio Olympics AUS v BLR Q1	1st Quarter	AUS	3	22	24	59
7	Rio Olympics AUS v BLR Q1	1st Quarter	AUS	3	23	22	51
8	Rio Olympics AUS v BLR Q1	1st Quarter	AUS	3	24	34	41
9	Rio Olympics AUS v BLR Q1	1st Quarter	AUS	3	25	48	34
10	Rio Olympics AUS v BLR Q1	1st Quarter	AUS	3	28	33	36
11	Rio Olympics AUS v BLR Q1	1st Quarter	AUS	3	29	19	37
12	Rio Olympics AUS v BLR Q1	1st Quarter	AUS	3	31	32	39
13	Rio Olympics AUS v BLR Q1	1st Quarter	AUS	3	32	31	20	Shot	Score
14	Rio Olympics AUS v BLR Q1	1st Quarter	AUS	5	51	27	98
15	Rio Olympics AUS v BLR Q1	1st Quarter	AUS	5	51	34	90
16	Rio Olympics AUS v BLR Q1	1st Quarter	AUS	5	51	40	81
17	Rio Olympics AUS v BLR Q1	1st Quarter	AUS	5	52	46	71
18	Rio Olympics AUS v BLR Q1	1st Quarter	AUS	5	53	46	64
19	Rio Olympics AUS v BLR Q1	1st Quarter	AUS	5	53	46	54
20	Rio Olympics AUS v BLR Q1	1st Quarter	AUS	5	54	47	43
21	Rio Olympics AUS v BLR Q1	1st Quarter	AUS	5	55	43	34
22	Rio Olympics AUS v BLR Q1	1st Quarter	AUS	5	56	50	19
23	Rio Olympics AUS v BLR Q1	1st Quarter	AUS	5	57	39	15
24	Rio Olympics AUS v BLR Q1	1st Quarter	AUS	5	57	34	16
25	Rio Olympics AUS v BLR Q1	1st Quarter	AUS	5	58	40	22	Shot	Miss
26	Rio Olympics AUS v BLR Q1	1st Quarter	AUS	8	87	34	111
27	Rio Olympics AUS v BLR Q1	1st Quarter	AUS	8	88	41	96
28	Rio Olympics AUS v BLR Q1	1st Quarter	AUS	8	89	42	88
29	Rio Olympics AUS v BLR Q1	1st Quarter	AUS	8	89	40	83
30	Rio Olympics AUS v BLR Q1	1st Quarter	AUS	8	90	40	70
31	Rio Olympics AUS v BLR Q1	1st Quarter	AUS	8	91	39	59
32	Rio Olympics AUS v BLR Q1	1st Quarter	AUS	8	91	44	48
33	Rio Olympics AUS v BLR Q1	1st Quarter	AUS	8	92	46	43
34	Rio Olympics AUS v BLR Q1	1st Quarter	AUS	8	93	50	32
35	Rio Olympics AUS v BLR Q1	1st Quarter	AUS	8	94	35	43
36	Rio Olympics AUS v BLR Q1	1st Quarter	AUS	8	96	19	40
37	Rio Olympics AUS v BLR Q1	1st Quarter	AUS	8	97	17	38
38	Rio Olympics AUS v BLR Q1	1st Quarter	AUS	8	98	32	37
39	Rio Olympics AUS v BLR Q1	1st Quarter	AUS	8	100	38	39
40	Rio Olympics AUS v BLR Q1	1st Quarter	AUS	8	101	41	41
41	Rio Olympics AUS v BLR Q1	1st Quarter	AUS	8	101	34	42
42	Rio Olympics AUS v BLR Q1	1st Quarter	AUS	8	102	30	38
43	Rio Olympics AUS v BLR Q1	1st Quarter	AUS	8	103	27	32
44	Rio Olympics AUS v BLR Q1	1st Quarter	AUS	8	104	24	27
45	Rio Olympics AUS v BLR Q1	1st Quarter	AUS	8	105	32	39
46	Rio Olympics AUS v BLR Q1	1st Quarter	AUS	8	105	31	40
47	Rio Olympics AUS v BLR Q1	1st Quarter	AUS	8	106	35	41
48	Rio Olympics AUS v BLR Q1	1st Quarter	AUS	8	106	37	34
49	Rio Olympics AUS v BLR Q1	1st Quarter	AUS	8	107	37	26
50	Rio Olympics AUS v BLR Q1	1st Quarter	AUS	8	108	36	19	Shot	Miss
51	Rio Olympics AUS v BLR Q1	1st Quarter	AUS	10	131	33	108
52	Rio Olympics AUS v BLR Q1	1st Quarter	AUS	10	132	34	89
53	Rio Olympics AUS v BLR Q1	1st Quarter	AUS	10	132	34	83
54	Rio Olympics AUS v BLR Q1	1st Quarter	AUS	10	133	39	73
55	Rio Olympics AUS v BLR Q1	1st Quarter	AUS	10	134	45	64
56	Rio Olympics AUS v BLR Q1	1st Quarter	AUS	10	134	48	58
57	Rio Olympics AUS v BLR Q1	1st Quarter	AUS	10	135	50	46
58	Rio Olympics AUS v BLR Q1	1st Quarter	AUS	10	135	50	39
59	Rio Olympics AUS v BLR Q1	1st Quarter	AUS	10	136	47	36
60	Rio Olympics AUS v BLR Q1	1st Quarter	AUS	10	136	45	35	On-ball
61	Rio Olympics AUS v BLR Q1	1st Quarter	AUS	10	137	42	36
62	Rio Olympics AUS v BLR Q1	1st Quarter	AUS	10	137	39	37	Shot	Score
63	Rio Olympics AUS v BLR Q1	1st Quarter	AUS	12	156	35	109
64	Rio Olympics AUS v BLR Q1	1st Quarter	AUS	12	156	39	93
65	Rio Olympics AUS v BLR Q1	1st Quarter	AUS	12	158	40	86
66	Rio Olympics AUS v BLR Q1	1st Quarter	AUS	12	159	38	73
67	Rio Olympics AUS v BLR Q1	1st Quarter	AUS	12	159	37	67
68	Rio Olympics AUS v BLR Q1	1st Quarter	AUS	12	160	35	37
69	Rio Olympics AUS v BLR Q1	1st Quarter	AUS	12	160	34	31
70	Rio Olympics AUS v BLR Q1	1st Quarter	AUS	12	161	34	18	Shot	Shooting Foul
71	Rio Olympics AUS v BLR Q1	1st Quarter	AUS	14	208	38	97
72	Rio Olympics AUS v BLR Q1	1st Quarter	AUS	14	208	40	87
73	Rio Olympics AUS v BLR Q1	1st Quarter	AUS	14	209	43	74
74	Rio Olympics AUS v BLR Q1	1st Quarter	AUS	14	209	45	67
75	Rio Olympics AUS v BLR Q1	1st Quarter	AUS	14	210	45	59
76	Rio Olympics AUS v BLR Q1	1st Quarter	AUS	14	211	45	53
77	Rio Olympics AUS v BLR Q1	1st Quarter	AUS	14	211	45	47
78	Rio Olympics AUS v BLR Q1	1st Quarter	AUS	14	212	45	37
79	Rio Olympics AUS v BLR Q1	1st Quarter	AUS	14	212	45	31
80	Rio Olympics AUS v BLR Q1	1st Quarter	AUS	14	213	39	21
81	Rio Olympics AUS v BLR Q1	1st Quarter	AUS	14	214	35	17	Shot	Miss
82	Rio Olympics AUS v BLR Q1	1st Quarter	AUS	15	215	29	18	OR
83	Rio Olympics AUS v BLR Q1	1st Quarter	AUS	15	217	30	17	Shot	Score
84	Rio Olympics AUS v BLR Q1	1st Quarter	AUS	17	228	23	112
85	Rio Olympics AUS v BLR Q1	1st Quarter	AUS	17	228	23	93
86	Rio Olympics AUS v BLR Q1	1st Quarter	AUS	17	230	26	82
87	Rio Olympics AUS v BLR Q1	1st Quarter	AUS	17	231	26	76
88	Rio Olympics AUS v BLR Q1	1st Quarter	AUS	17	231	27	67
89	Rio Olympics AUS v BLR Q1	1st Quarter	AUS	17	232	28	57
90	Rio Olympics AUS v BLR Q1	1st Quarter	AUS	17	233	25	52
91	Rio Olympics AUS v BLR Q1	1st Quarter	AUS	17	233	23	45
92	Rio Olympics AUS v BLR Q1	1st Quarter	AUS	17	234	23	41
93	Rio Olympics AUS v BLR Q1	1st Quarter	AUS	17	235	41	41
94	Rio Olympics AUS v BLR Q1	1st Quarter	AUS	17	236	37	42
95	Rio Olympics AUS v BLR Q1	1st Quarter	AUS	17	236	34	41
96	Rio Olympics AUS v BLR Q1	1st Quarter	AUS	17	237	34	41
97	Rio Olympics AUS v BLR Q1	1st Quarter	AUS	17	238	34	41
98	Rio Olympics AUS v BLR Q1	1st Quarter	AUS	17	239	34	41
99	Rio Olympics AUS v BLR Q1	1st Quarter	AUS	17	240	40	27
100	Rio Olympics AUS v BLR Q1	1st Quarter	AUS	17	241	39	29
101	Rio Olympics AUS v BLR Q1	1st Quarter	AUS	17	243	38	27
102	Rio Olympics AUS v BLR Q1	1st Quarter	AUS	17	244	38	21
103	Rio Olympics AUS v BLR Q1	1st Quarter	AUS	17	245	44	25
104	Rio Olympics AUS v BLR Q1	1st Quarter	AUS	17	245	43	29
105	Rio Olympics AUS v BLR Q1	1st Quarter	AUS	17	245	35	32
106	Rio Olympics AUS v BLR Q1	1st Quarter	AUS	17	246	33	29	TO
107	Rio Olympics AUS v BLR Q1	1st Quarter	AUS	19	308	32	109
108	Rio Olympics AUS v BLR Q1	1st Quarter	AUS	19	308	42	94
109	Rio Olympics AUS v BLR Q1	1st Quarter	AUS	19	310	43	85
110	Rio Olympics AUS v BLR Q1	1st Quarter	AUS	19	311	42	76
111	Rio Olympics AUS v BLR Q1	1st Quarter	AUS	19	311	44	61
112	Rio Olympics AUS v BLR Q1	1st Quarter	AUS	19	312	44	54
113	Rio Olympics AUS v BLR Q1	1st Quarter	AUS	19	312	44	43
114	Rio Olympics AUS v BLR Q1	1st Quarter	AUS	19	313	47	36
115	Rio Olympics AUS v BLR Q1	1st Quarter	AUS	19	313	49	32
116	Rio Olympics AUS v BLR Q1	1st Quarter	AUS	19	314	47	34
117	Rio Olympics AUS v BLR Q1	1st Quarter	AUS	19	315	29	42
118	Rio Olympics AUS v BLR Q1	1st Quarter	AUS	19	316	24	43
119	Rio Olympics AUS v BLR Q1	1st Quarter	AUS	19	317	18	41
120	Rio Olympics AUS v BLR Q1	1st Quarter	AUS	19	318	13	29	Shot	Score
121	Rio Olympics AUS v BLR Q1	1st Quarter	AUS	21	334	38	99
122	Rio Olympics AUS v BLR Q1	1st Quarter	AUS	21	334	43	79
123	Rio Olympics AUS v BLR Q1	1st Quarter	AUS	21	335	42	70
124	Rio Olympics AUS v BLR Q1	1st Quarter	AUS	21	336	43	62
125	Rio Olympics AUS v BLR Q1	1st Quarter	AUS	21	337	44	54
126	Rio Olympics AUS v BLR Q1	1st Quarter	AUS	21	337	43	45
127	Rio Olympics AUS v BLR Q1	1st Quarter	AUS	21	338	44	37
128	Rio Olympics AUS v BLR Q1	1st Quarter	AUS	21	339	34	41
129	Rio Olympics AUS v BLR Q1	1st Quarter	AUS	21	340	30	39
130	Rio Olympics AUS v BLR Q1	1st Quarter	AUS	21	341	24	28
131	Rio Olympics AUS v BLR Q1	1st Quarter	AUS	21	342	25	23	Shot	Shooting Foul
132	Rio Olympics AUS v BLR Q1	1st Quarter	AUS	22	376	27	17
133	Rio Olympics AUS v BLR Q1	1st Quarter	AUS	22	378	32	47
134	Rio Olympics AUS v BLR Q1	1st Quarter	AUS	22	379	17	41
135	Rio Olympics AUS v BLR Q1	1st Quarter	AUS	22	380	21	41
136	Rio Olympics AUS v BLR Q1	1st Quarter	AUS	22	380	28	41
137	Rio Olympics AUS v BLR Q1	1st Quarter	AUS	22	381	48	33
138	Rio Olympics AUS v BLR Q1	1st Quarter	AUS	22	382	46	28
139	Rio Olympics AUS v BLR Q1	1st Quarter	AUS	22	383	40	22
140	Rio Olympics AUS v BLR Q1	1st Quarter	AUS	22	384	51	17
141	Rio Olympics AUS v BLR Q1	1st Quarter	AUS	22	384	47	22
142	Rio Olympics AUS v BLR Q1	1st Quarter	AUS	22	385	44	23
143	Rio Olympics AUS v BLR Q1	1st Quarter	AUS	22	385	44	31
144	Rio Olympics AUS v BLR Q1	1st Quarter	AUS	22	386	48	32	On-ball
145	Rio Olympics AUS v BLR Q1	1st Quarter	AUS	22	388	49	27	Shot	Miss
146	Rio Olympics AUS v BLR Q1	1st Quarter	AUS	24	406	30	109
147	Rio Olympics AUS v BLR Q1	1st Quarter	AUS	24	406	33	97
148	Rio Olympics AUS v BLR Q1	1st Quarter	AUS	24	408	38	88
149	Rio Olympics AUS v BLR Q1	1st Quarter	AUS	24	408	41	79
150	Rio Olympics AUS v BLR Q1	1st Quarter	AUS	24	409	44	69
151	Rio Olympics AUS v BLR Q1	1st Quarter	AUS	24	409	44	59
152	Rio Olympics AUS v BLR Q1	1st Quarter	AUS	24	410	44	49
153	Rio Olympics AUS v BLR Q1	1st Quarter	AUS	24	410	46	40
154	Rio Olympics AUS v BLR Q1	1st Quarter	AUS	24	411	49	38
155	Rio Olympics AUS v BLR Q1	1st Quarter	AUS	24	413	25	39	Shot	Miss
156	Rio Olympics AUS v BLR Q1	1st Quarter	AUS	25	441	40	10	BLOB
157	Rio Olympics AUS v BLR Q1	1st Quarter	AUS	25	442	41	25
158	Rio Olympics AUS v BLR Q1	1st Quarter	AUS	25	444	35	18
159	Rio Olympics AUS v BLR Q1	1st Quarter	AUS	25	445	27	17	Shot	Miss
160	Rio Olympics AUS v BLR Q1	1st Quarter	AUS	26	447	29	22	OR
161	Rio Olympics AUS v BLR Q1	1st Quarter	AUS	26	449	26	39	Shot	Miss
162	Rio Olympics AUS v BLR Q1	1st Quarter	AUS	28	478	35	110
163	Rio Olympics AUS v BLR Q1	1st Quarter	AUS	28	478	36	89
164	Rio Olympics AUS v BLR Q1	1st Quarter	AUS	28	478	36	80
165	Rio Olympics AUS v BLR Q1	1st Quarter	AUS	28	480	29	72
166	Rio Olympics AUS v BLR Q1	1st Quarter	AUS	28	480	25	63
167	Rio Olympics AUS v BLR Q1	1st Quarter	AUS	28	481	24	53
168	Rio Olympics AUS v BLR Q1	1st Quarter	AUS	28	481	30	45
169	Rio Olympics AUS v BLR Q1	1st Quarter	AUS	28	482	33	32
170	Rio Olympics AUS v BLR Q1	1st Quarter	AUS	28	482	37	25
171	Rio Olympics AUS v BLR Q1	1st Quarter	AUS	28	483	43	36
172	Rio Olympics AUS v BLR Q1	1st Quarter	AUS	28	484	37	38
173	Rio Olympics AUS v BLR Q1	1st Quarter	AUS	28	484	28	38
174	Rio Olympics AUS v BLR Q1	1st Quarter	AUS	28	485	16	31	On-ball
175	Rio Olympics AUS v BLR Q1	1st Quarter	AUS	28	486	18	35
176	Rio Olympics AUS v BLR Q1	1st Quarter	AUS	28	487	23	36	Shot	Miss
177	Rio Olympics AUS v BLR Q1	1st Quarter	AUS	959	525	28	108
178	Rio Olympics AUS v BLR Q1	1st Quarter	AUS	30	525	29	95
179	Rio Olympics AUS v BLR Q1	1st Quarter	AUS	30	526	28	81
180	Rio Olympics AUS v BLR Q1	1st Quarter	AUS	30	527	26	70
181	Rio Olympics AUS v BLR Q1	1st Quarter	AUS	30	527	23	60
182	Rio Olympics AUS v BLR Q1	1st Quarter	AUS	30	528	23	52
183	Rio Olympics AUS v BLR Q1	1st Quarter	AUS	30	529	23	46
184	Rio Olympics AUS v BLR Q1	1st Quarter	AUS	30	530	26	43
185	Rio Olympics AUS v BLR Q1	1st Quarter	AUS	30	531	40	38	On-ball
186	Rio Olympics AUS v BLR Q1	1st Quarter	AUS	30	532	40	38
187	Rio Olympics AUS v BLR Q1	1st Quarter	AUS	30	533	40	38
188	Rio Olympics AUS v BLR Q1	1st Quarter	AUS	30	534	40	38
189	Rio Olympics AUS v BLR Q1	1st Quarter	AUS	30	535	40	38
190	Rio Olympics AUS v BLR Q1	1st Quarter	AUS	30	536	40	38
191	Rio Olympics AUS v BLR Q1	1st Quarter	AUS	30	537	44	30
192	Rio Olympics AUS v BLR Q1	1st Quarter	AUS	30	538	47	21
193	Rio Olympics AUS v BLR Q1	1st Quarter	AUS	30	541	38	31
194	Rio Olympics AUS v BLR Q1	1st Quarter	AUS	30	541	41	35
195	Rio Olympics AUS v BLR Q1	1st Quarter	AUS	30	542	27	38
196	Rio Olympics AUS v BLR Q1	1st Quarter	AUS	30	543	13	28
197	Rio Olympics AUS v BLR Q1	1st Quarter	AUS	30	544	19	32
198	Rio Olympics AUS v BLR Q1	1st Quarter	AUS	30	544	25	31
199	Rio Olympics AUS v BLR Q1	1st Quarter	AUS	30	545	28	27
200	Rio Olympics AUS v BLR Q1	1st Quarter	AUS	30	546	53	16
201	Rio Olympics AUS v BLR Q1	1st Quarter	AUS	30	546	52	19
202	Rio Olympics AUS v BLR Q1	1st Quarter	AUS	30	547	47	23	Shot	Score
203	Rio Olympics AUS v BLR Q1	1st Quarter	AUS	33	639	39	91
204	Rio Olympics AUS v BLR Q1	1st Quarter	AUS	33	639	42	84
205	Rio Olympics AUS v BLR Q1	1st Quarter	AUS	33	639	44	69
206	Rio Olympics AUS v BLR Q1	1st Quarter	AUS	33	641	44	63
207	Rio Olympics AUS v BLR Q1	1st Quarter	AUS	33	641	42	50
208	Rio Olympics AUS v BLR Q1	1st Quarter	AUS	33	642	36	42
209	Rio Olympics AUS v BLR Q1	1st Quarter	AUS	33	643	30	38
210	Rio Olympics AUS v BLR Q1	1st Quarter	AUS	33	644	41	36
211	Rio Olympics AUS v BLR Q1	1st Quarter	AUS	33	645	25	44
212	Rio Olympics AUS v BLR Q1	1st Quarter	AUS	33	646	15	32
213	Rio Olympics AUS v BLR Q1	1st Quarter	AUS	33	647	18	34
214	Rio Olympics AUS v BLR Q1	1st Quarter	AUS	33	648	18	34
215	Rio Olympics AUS v BLR Q1	1st Quarter	AUS	33	649	18	34
216	Rio Olympics AUS v BLR Q1	1st Quarter	AUS	33	650	18	34
217	Rio Olympics AUS v BLR Q1	1st Quarter	AUS	33	651	18	34
218	Rio Olympics AUS v BLR Q1	1st Quarter	AUS	33	653	31	43	On-ball
219	Rio Olympics AUS v BLR Q1	1st Quarter	AUS	33	654	33	40
220	Rio Olympics AUS v BLR Q1	1st Quarter	AUS	33	656	37	37	Shot	Score
221	Rio Olympics AUS v BLR Q1	1st Quarter	AUS	35	709	37	112
222	Rio Olympics AUS v BLR Q1	1st Quarter	AUS	35	709	35	95
223	Rio Olympics AUS v BLR Q1	1st Quarter	AUS	35	711	38	93
224	Rio Olympics AUS v BLR Q1	1st Quarter	AUS	35	711	41	86
225	Rio Olympics AUS v BLR Q1	1st Quarter	AUS	35	712	43	79
226	Rio Olympics AUS v BLR Q1	1st Quarter	AUS	35	712	45	72
227	Rio Olympics AUS v BLR Q1	1st Quarter	AUS	35	713	44	56
228	Rio Olympics AUS v BLR Q1	1st Quarter	AUS	35	713	44	47
229	Rio Olympics AUS v BLR Q1	1st Quarter	AUS	35	714	41	41
230	Rio Olympics AUS v BLR Q1	1st Quarter	AUS	35	715	29	41
231	Rio Olympics AUS v BLR Q1	1st Quarter	AUS	35	717	14	33
232	Rio Olympics AUS v BLR Q1	1st Quarter	AUS	35	720	15	27
233	Rio Olympics AUS v BLR Q1	1st Quarter	AUS	35	721	18	21
234	Rio Olympics AUS v BLR Q1	1st Quarter	AUS	35	721	24	21
235	Rio Olympics AUS v BLR Q1	1st Quarter	AUS	35	722	29	26
236	Rio Olympics AUS v BLR Q1	1st Quarter	AUS	35	723	46	36
237	Rio Olympics AUS v BLR Q1	1st Quarter	AUS	35	724	52	19	Shot	Miss
238	Rio Olympics AUS v BLR Q1	1st Quarter	AUS	38	786	33	96
239	Rio Olympics AUS v BLR Q1	1st Quarter	AUS	38	787	43	81
240	Rio Olympics AUS v BLR Q1	1st Quarter	AUS	38	788	44	73
241	Rio Olympics AUS v BLR Q1	1st Quarter	AUS	38	788	46	62
242	Rio Olympics AUS v BLR Q1	1st Quarter	AUS	38	789	42	52
243	Rio Olympics AUS v BLR Q1	1st Quarter	AUS	38	790	29	50
244	Rio Olympics AUS v BLR Q1	1st Quarter	AUS	38	791	29	45
245	Rio Olympics AUS v BLR Q1	1st Quarter	AUS	38	792	29	41
246	Rio Olympics AUS v BLR Q1	1st Quarter	AUS	38	794	18	37
247	Rio Olympics AUS v BLR Q1	1st Quarter	AUS	38	795	22	40
248	Rio Olympics AUS v BLR Q1	1st Quarter	AUS	38	796	22	46
249	Rio Olympics AUS v BLR Q1	1st Quarter	AUS	38	798	40	36
250	Rio Olympics AUS v BLR Q1	1st Quarter	AUS	38	799	33	36
251	Rio Olympics AUS v BLR Q1	1st Quarter	AUS	38	799	29	30
252	Rio Olympics AUS v BLR Q1	1st Quarter	AUS	38	801	39	38
253	Rio Olympics AUS v BLR Q1	1st Quarter	AUS	38	802	46	30
254	Rio Olympics AUS v BLR Q1	1st Quarter	AUS	38	804	48	26	On-ball
255	Rio Olympics AUS v BLR Q1	1st Quarter	AUS	38	805	47	30
256	Rio Olympics AUS v BLR Q1	1st Quarter	AUS	38	806	44	32	Shot	Miss
257	Rio Olympics AUS v BLR Q1	1st Quarter	AUS	40	843	17	113
258	Rio Olympics AUS v BLR Q1	1st Quarter	AUS	40	843	21	97
259	Rio Olympics AUS v BLR Q1	1st Quarter	AUS	40	843	24	90
260	Rio Olympics AUS v BLR Q1	1st Quarter	AUS	40	845	28	79
261	Rio Olympics AUS v BLR Q1	1st Quarter	AUS	40	845	32	70
262	Rio Olympics AUS v BLR Q1	1st Quarter	AUS	40	846	34	57
263	Rio Olympics AUS v BLR Q1	1st Quarter	AUS	40	847	40	49
264	Rio Olympics AUS v BLR Q1	1st Quarter	AUS	40	848	29	47
265	Rio Olympics AUS v BLR Q1	1st Quarter	AUS	40	848	26	43
266	Rio Olympics AUS v BLR Q1	1st Quarter	AUS	40	849	16	34
267	Rio Olympics AUS v BLR Q1	1st Quarter	AUS	40	850	31	38
268	Rio Olympics AUS v BLR Q1	1st Quarter	AUS	40	852	48	29
269	Rio Olympics AUS v BLR Q1	1st Quarter	AUS	40	852	44	35	On-ball
270	Rio Olympics AUS v BLR Q1	1st Quarter	AUS	40	852	40	35
271	Rio Olympics AUS v BLR Q1	1st Quarter	AUS	40	854	32	35
272	Rio Olympics AUS v BLR Q1	1st Quarter	AUS	40	855	35	18
273	Rio Olympics AUS v BLR Q1	1st Quarter	AUS	40	856	33	16	Shot	Score
274	Rio Olympics AUS v BLR Q1	1st Quarter	AUS	42	908	37	102
275	Rio Olympics AUS v BLR Q1	1st Quarter	AUS	42	908	45	98
276	Rio Olympics AUS v BLR Q1	1st Quarter	AUS	42	910	44	91
277	Rio Olympics AUS v BLR Q1	1st Quarter	AUS	42	910	41	82
278	Rio Olympics AUS v BLR Q1	1st Quarter	AUS	42	911	41	72
279	Rio Olympics AUS v BLR Q1	1st Quarter	AUS	42	911	41	63
280	Rio Olympics AUS v BLR Q1	1st Quarter	AUS	42	912	45	55
281	Rio Olympics AUS v BLR Q1	1st Quarter	AUS	42	913	30	49
282	Rio Olympics AUS v BLR Q1	1st Quarter	AUS	42	914	28	45
283	Rio Olympics AUS v BLR Q1	1st Quarter	AUS	42	915	19	35
284	Rio Olympics AUS v BLR Q1	1st Quarter	AUS	42	916	32	40
285	Rio Olympics AUS v BLR Q1	1st Quarter	AUS	42	918	48	31	On-ball
286	Rio Olympics AUS v BLR Q1	1st Quarter	AUS	42	919	48	33
287	Rio Olympics AUS v BLR Q1	1st Quarter	AUS	42	920	44	35
288	Rio Olympics AUS v BLR Q1	1st Quarter	AUS	42	920	38	35
289	Rio Olympics AUS v BLR Q1	1st Quarter	AUS	42	921	31	31
290	Rio Olympics AUS v BLR Q1	1st Quarter	AUS	42	921	30	26
291	Rio Olympics AUS v BLR Q1	1st Quarter	AUS	42	922	29	21	Shot	Score
292	Rio Olympics AUS v BLR Q1	1st Quarter	AUS	44	943	34	96
293	Rio Olympics AUS v BLR Q1	1st Quarter	AUS	44	943	46	81
294	Rio Olympics AUS v BLR Q1	1st Quarter	AUS	44	944	47	73
295	Rio Olympics AUS v BLR Q1	1st Quarter	AUS	44	945	47	64
296	Rio Olympics AUS v BLR Q1	1st Quarter	AUS	44	946	46	59
297	Rio Olympics AUS v BLR Q1	1st Quarter	AUS	44	946	46	51
298	Rio Olympics AUS v BLR Q1	1st Quarter	AUS	44	947	46	47
299	Rio Olympics AUS v BLR Q1	1st Quarter	AUS	44	947	43	42
300	Rio Olympics AUS v BLR Q1	1st Quarter	AUS	44	948	25	43
301	Rio Olympics AUS v BLR Q1	1st Quarter	AUS	44	949	16	33
302	Rio Olympics AUS v BLR Q1	1st Quarter	AUS	44	951	33	41
303	Rio Olympics AUS v BLR Q1	1st Quarter	AUS	44	953	50	32
304	Rio Olympics AUS v BLR Q1	1st Quarter	AUS	44	954	52	26	On-ball
305	Rio Olympics AUS v BLR Q1	1st Quarter	AUS	44	956	48	31
306	Rio Olympics AUS v BLR Q1	1st Quarter	AUS	44	957	40	32
307	Rio Olympics AUS v BLR Q1	1st Quarter	AUS	44	957	34	25
308	Rio Olympics AUS v BLR Q1	1st Quarter	AUS	44	959	30	21	Shot	Miss
309	Rio Olympics AUS v BLR Q1	1st Quarter	AUS	45	982	21	9
310	Rio Olympics AUS v BLR Q1	1st Quarter	AUS	45	985	35	20	Shot	Miss
311	Rio Olympics AUS v BLR Q1	1st Quarter	AUS	46	988	37	32	OR
312	Rio Olympics AUS v BLR Q1	1st Quarter	AUS	46	990	46	38
313	Rio Olympics AUS v BLR Q1	1st Quarter	AUS	46	991	47	36
314	Rio Olympics AUS v BLR Q1	1st Quarter	AUS	46	992	48	31
315	Rio Olympics AUS v BLR Q1	1st Quarter	AUS	46	993	27	47
316	Rio Olympics AUS v BLR Q1	1st Quarter	AUS	46	994	31	46
317	Rio Olympics AUS v BLR Q1	1st Quarter	AUS	46	995	34	42
318	Rio Olympics AUS v BLR Q1	1st Quarter	AUS	46	995	38	37	On-ball
319	Rio Olympics AUS v BLR Q1	1st Quarter	AUS	46	996	40	29
320	Rio Olympics AUS v BLR Q1	1st Quarter	AUS	46	997	36	18	Shot	Miss
321	Rio Olympics AUS v BLR Q2	2nd Quarter	AUS	48	4	3	57
322	Rio Olympics AUS v BLR Q2	2nd Quarter	AUS	48	4	14	69
323	Rio Olympics AUS v BLR Q2	2nd Quarter	AUS	48	5	18	66
324	Rio Olympics AUS v BLR Q2	2nd Quarter	AUS	48	5	18	56
325	Rio Olympics AUS v BLR Q2	2nd Quarter	AUS	48	6	17	45
326	Rio Olympics AUS v BLR Q2	2nd Quarter	AUS	48	6	16	45
327	Rio Olympics AUS v BLR Q2	2nd Quarter	AUS	48	7	24	46
328	Rio Olympics AUS v BLR Q2	2nd Quarter	AUS	48	8	28	45
329	Rio Olympics AUS v BLR Q2	2nd Quarter	AUS	48	9	40	37
330	Rio Olympics AUS v BLR Q2	2nd Quarter	AUS	48	11	51	31	On-ball
331	Rio Olympics AUS v BLR Q2	2nd Quarter	AUS	48	12	51	31
332	Rio Olympics AUS v BLR Q2	2nd Quarter	AUS	48	13	51	31
333	Rio Olympics AUS v BLR Q2	2nd Quarter	AUS	48	14	51	31
334	Rio Olympics AUS v BLR Q2	2nd Quarter	AUS	48	16	52	15
335	Rio Olympics AUS v BLR Q2	2nd Quarter	AUS	48	18	52	36
336	Rio Olympics AUS v BLR Q2	2nd Quarter	AUS	48	19	48	38
337	Rio Olympics AUS v BLR Q2	2nd Quarter	AUS	48	20	44	36	On-ball
338	Rio Olympics AUS v BLR Q2	2nd Quarter	AUS	48	21	44	29
339	Rio Olympics AUS v BLR Q2	2nd Quarter	AUS	48	22	19	35	Shot	Miss
340	Rio Olympics AUS v BLR Q2	2nd Quarter	AUS	50	39	19	93
341	Rio Olympics AUS v BLR Q2	2nd Quarter	AUS	50	39	20	73
342	Rio Olympics AUS v BLR Q2	2nd Quarter	AUS	50	39	21	62
343	Rio Olympics AUS v BLR Q2	2nd Quarter	AUS	50	41	23	50
344	Rio Olympics AUS v BLR Q2	2nd Quarter	AUS	50	41	25	43
345	Rio Olympics AUS v BLR Q2	2nd Quarter	AUS	50	42	35	32
346	Rio Olympics AUS v BLR Q2	2nd Quarter	AUS	50	43	35	29
347	Rio Olympics AUS v BLR Q2	2nd Quarter	AUS	50	43	37	25
348	Rio Olympics AUS v BLR Q2	2nd Quarter	AUS	50	44	51	22
349	Rio Olympics AUS v BLR Q2	2nd Quarter	AUS	50	45	38	19
350	Rio Olympics AUS v BLR Q2	2nd Quarter	AUS	50	46	35	20	Shot	Shooting Foul
351	Rio Olympics AUS v BLR Q2	2nd Quarter	AUS	52	111	40	110
352	Rio Olympics AUS v BLR Q2	2nd Quarter	AUS	52	111	26	93
353	Rio Olympics AUS v BLR Q2	2nd Quarter	AUS	52	111	25	80
354	Rio Olympics AUS v BLR Q2	2nd Quarter	AUS	52	113	25	71
355	Rio Olympics AUS v BLR Q2	2nd Quarter	AUS	52	114	24	64
356	Rio Olympics AUS v BLR Q2	2nd Quarter	AUS	52	115	23	56
357	Rio Olympics AUS v BLR Q2	2nd Quarter	AUS	52	116	22	50
358	Rio Olympics AUS v BLR Q2	2nd Quarter	AUS	52	116	22	44
359	Rio Olympics AUS v BLR Q2	2nd Quarter	AUS	52	116	22	38
360	Rio Olympics AUS v BLR Q2	2nd Quarter	AUS	52	119	48	39
361	Rio Olympics AUS v BLR Q2	2nd Quarter	AUS	52	120	43	40
362	Rio Olympics AUS v BLR Q2	2nd Quarter	AUS	52	120	34	41
363	Rio Olympics AUS v BLR Q2	2nd Quarter	AUS	52	122	51	18
364	Rio Olympics AUS v BLR Q2	2nd Quarter	AUS	52	122	47	16
365	Rio Olympics AUS v BLR Q2	2nd Quarter	AUS	52	123	37	17
366	Rio Olympics AUS v BLR Q2	2nd Quarter	AUS	52	123	30	17
367	Rio Olympics AUS v BLR Q2	2nd Quarter	AUS	52	125	12	29	Stoppage
368	Rio Olympics AUS v BLR Q2	2nd Quarter	AUS	53	145	4	32	SLOB
369	Rio Olympics AUS v BLR Q2	2nd Quarter	AUS	53	145	21	39
370	Rio Olympics AUS v BLR Q2	2nd Quarter	AUS	53	148	25	39
371	Rio Olympics AUS v BLR Q2	2nd Quarter	AUS	53	148	32	38	On-ball
372	Rio Olympics AUS v BLR Q2	2nd Quarter	AUS	53	148	38	36
373	Rio Olympics AUS v BLR Q2	2nd Quarter	AUS	53	150	34	36
374	Rio Olympics AUS v BLR Q2	2nd Quarter	AUS	53	151	32	34	TO	Foul
375	Rio Olympics AUS v BLR Q2	2nd Quarter	AUS	55	188	20	94
376	Rio Olympics AUS v BLR Q2	2nd Quarter	AUS	55	188	20	84
377	Rio Olympics AUS v BLR Q2	2nd Quarter	AUS	55	188	18	68
378	Rio Olympics AUS v BLR Q2	2nd Quarter	AUS	55	189	16	57
379	Rio Olympics AUS v BLR Q2	2nd Quarter	AUS	55	190	17	46
380	Rio Olympics AUS v BLR Q2	2nd Quarter	AUS	55	191	21	35
381	Rio Olympics AUS v BLR Q2	2nd Quarter	AUS	55	192	26	38	On-ball
382	Rio Olympics AUS v BLR Q2	2nd Quarter	AUS	55	192	32	38
383	Rio Olympics AUS v BLR Q2	2nd Quarter	AUS	55	193	36	33
384	Rio Olympics AUS v BLR Q2	2nd Quarter	AUS	55	194	20	35
385	Rio Olympics AUS v BLR Q2	2nd Quarter	AUS	55	195	10	16
386	Rio Olympics AUS v BLR Q2	2nd Quarter	AUS	55	197	16	17
387	Rio Olympics AUS v BLR Q2	2nd Quarter	AUS	55	198	27	40
388	Rio Olympics AUS v BLR Q2	2nd Quarter	AUS	55	200	50	27
389	Rio Olympics AUS v BLR Q2	2nd Quarter	AUS	55	200	49	28
390	Rio Olympics AUS v BLR Q2	2nd Quarter	AUS	55	201	38	25
391	Rio Olympics AUS v BLR Q2	2nd Quarter	AUS	55	202	33	19	Shot	Miss
392	Rio Olympics AUS v BLR Q2	2nd Quarter	AUS	57	218	32	110
393	Rio Olympics AUS v BLR Q2	2nd Quarter	AUS	57	218	29	96
394	Rio Olympics AUS v BLR Q2	2nd Quarter	AUS	57	220	32	87
395	Rio Olympics AUS v BLR Q2	2nd Quarter	AUS	57	221	33	74
396	Rio Olympics AUS v BLR Q2	2nd Quarter	AUS	57	221	34	65
397	Rio Olympics AUS v BLR Q2	2nd Quarter	AUS	57	222	40	54
398	Rio Olympics AUS v BLR Q2	2nd Quarter	AUS	57	223	48	47
399	Rio Olympics AUS v BLR Q2	2nd Quarter	AUS	57	225	30	42
400	Rio Olympics AUS v BLR Q2	2nd Quarter	AUS	57	225	15	32
401	Rio Olympics AUS v BLR Q2	2nd Quarter	AUS	57	228	34	40
402	Rio Olympics AUS v BLR Q2	2nd Quarter	AUS	57	230	44	36	On-ball
403	Rio Olympics AUS v BLR Q2	2nd Quarter	AUS	57	232	44	27
404	Rio Olympics AUS v BLR Q2	2nd Quarter	AUS	57	233	32	39	Shot	Score
405	Rio Olympics AUS v BLR Q2	2nd Quarter	AUS	59	273	5	83
406	Rio Olympics AUS v BLR Q2	2nd Quarter	AUS	59	273	20	78
407	Rio Olympics AUS v BLR Q2	2nd Quarter	AUS	59	273	18	60
408	Rio Olympics AUS v BLR Q2	2nd Quarter	AUS	59	275	16	51
409	Rio Olympics AUS v BLR Q2	2nd Quarter	AUS	59	276	14	37
410	Rio Olympics AUS v BLR Q2	2nd Quarter	AUS	59	277	18	39
411	Rio Olympics AUS v BLR Q2	2nd Quarter	AUS	59	279	37	41
412	Rio Olympics AUS v BLR Q2	2nd Quarter	AUS	59	280	40	43
413	Rio Olympics AUS v BLR Q2	2nd Quarter	AUS	59	282	46	37
414	Rio Olympics AUS v BLR Q2	2nd Quarter	AUS	59	283	51	35	On-ball
415	Rio Olympics AUS v BLR Q2	2nd Quarter	AUS	59	284	49	28
416	Rio Olympics AUS v BLR Q2	2nd Quarter	AUS	59	284	43	22
417	Rio Olympics AUS v BLR Q2	2nd Quarter	AUS	59	286	52	16	Shot	Miss
418	Rio Olympics AUS v BLR Q2	2nd Quarter	AUS	61	300	29	82
419	Rio Olympics AUS v BLR Q2	2nd Quarter	AUS	61	300	36	70
420	Rio Olympics AUS v BLR Q2	2nd Quarter	AUS	61	300	38	58
421	Rio Olympics AUS v BLR Q2	2nd Quarter	AUS	61	302	41	46
422	Rio Olympics AUS v BLR Q2	2nd Quarter	AUS	61	302	42	36
423	Rio Olympics AUS v BLR Q2	2nd Quarter	AUS	61	303	38	28
424	Rio Olympics AUS v BLR Q2	2nd Quarter	AUS	61	304	34	30
425	Rio Olympics AUS v BLR Q2	2nd Quarter	AUS	61	304	28	29	Shot	Miss
426	Rio Olympics AUS v BLR Q2	2nd Quarter	AUS	63	317	28	95
427	Rio Olympics AUS v BLR Q2	2nd Quarter	AUS	63	317	22	83
428	Rio Olympics AUS v BLR Q2	2nd Quarter	AUS	63	319	24	78
429	Rio Olympics AUS v BLR Q2	2nd Quarter	AUS	63	320	24	67
430	Rio Olympics AUS v BLR Q2	2nd Quarter	AUS	63	321	30	58
431	Rio Olympics AUS v BLR Q2	2nd Quarter	AUS	63	321	35	51
432	Rio Olympics AUS v BLR Q2	2nd Quarter	AUS	63	322	34	44
433	Rio Olympics AUS v BLR Q2	2nd Quarter	AUS	63	324	28	39	On-ball
434	Rio Olympics AUS v BLR Q2	2nd Quarter	AUS	63	325	33	39
435	Rio Olympics AUS v BLR Q2	2nd Quarter	AUS	63	326	40	35
436	Rio Olympics AUS v BLR Q2	2nd Quarter	AUS	63	327	37	25
437	Rio Olympics AUS v BLR Q2	2nd Quarter	AUS	63	328	38	20
438	Rio Olympics AUS v BLR Q2	2nd Quarter	AUS	63	329	36	17	Shot	Miss
439	Rio Olympics AUS v BLR Q2	2nd Quarter	AUS	65	346	32	109
440	Rio Olympics AUS v BLR Q2	2nd Quarter	AUS	65	346	17	81
441	Rio Olympics AUS v BLR Q2	2nd Quarter	AUS	65	347	19	71
442	Rio Olympics AUS v BLR Q2	2nd Quarter	AUS	65	348	20	61
443	Rio Olympics AUS v BLR Q2	2nd Quarter	AUS	65	349	19	53
444	Rio Olympics AUS v BLR Q2	2nd Quarter	AUS	65	350	18	46
445	Rio Olympics AUS v BLR Q2	2nd Quarter	AUS	65	350	17	38
446	Rio Olympics AUS v BLR Q2	2nd Quarter	AUS	65	351	18	34	On-ball
447	Rio Olympics AUS v BLR Q2	2nd Quarter	AUS	65	352	18	27	Shot	Miss
448	Rio Olympics AUS v BLR Q2	2nd Quarter	AUS	67	515	33	108
449	Rio Olympics AUS v BLR Q2	2nd Quarter	AUS	67	516	33	69
450	Rio Olympics AUS v BLR Q2	2nd Quarter	AUS	67	516	33	57
451	Rio Olympics AUS v BLR Q2	2nd Quarter	AUS	67	517	33	52
452	Rio Olympics AUS v BLR Q2	2nd Quarter	AUS	67	518	33	49
453	Rio Olympics AUS v BLR Q2	2nd Quarter	AUS	67	519	46	37
454	Rio Olympics AUS v BLR Q2	2nd Quarter	AUS	67	520	48	31	On-ball
455	Rio Olympics AUS v BLR Q2	2nd Quarter	AUS	67	521	45	25
456	Rio Olympics AUS v BLR Q2	2nd Quarter	AUS	67	521	36	17
457	Rio Olympics AUS v BLR Q2	2nd Quarter	AUS	67	522	33	17	Shot	Score
458	Rio Olympics AUS v BLR Q2	2nd Quarter	AUS	69	539	26	92
459	Rio Olympics AUS v BLR Q2	2nd Quarter	AUS	69	539	34	64
460	Rio Olympics AUS v BLR Q2	2nd Quarter	AUS	69	540	38	58
461	Rio Olympics AUS v BLR Q2	2nd Quarter	AUS	69	541	39	52
462	Rio Olympics AUS v BLR Q2	2nd Quarter	AUS	69	542	32	22	TO
463	Rio Olympics AUS v BLR Q2	2nd Quarter	AUS	71	560	32	109
464	Rio Olympics AUS v BLR Q2	2nd Quarter	AUS	71	560	29	88
465	Rio Olympics AUS v BLR Q2	2nd Quarter	AUS	71	563	30	81
466	Rio Olympics AUS v BLR Q2	2nd Quarter	AUS	71	564	25	68
467	Rio Olympics AUS v BLR Q2	2nd Quarter	AUS	71	564	21	59
468	Rio Olympics AUS v BLR Q2	2nd Quarter	AUS	71	565	20	47
469	Rio Olympics AUS v BLR Q2	2nd Quarter	AUS	71	566	20	41
470	Rio Olympics AUS v BLR Q2	2nd Quarter	AUS	71	567	20	39
471	Rio Olympics AUS v BLR Q2	2nd Quarter	AUS	71	568	22	42
472	Rio Olympics AUS v BLR Q2	2nd Quarter	AUS	71	569	14	35
473	Rio Olympics AUS v BLR Q2	2nd Quarter	AUS	71	570	14	35
474	Rio Olympics AUS v BLR Q2	2nd Quarter	AUS	71	571	14	35
475	Rio Olympics AUS v BLR Q2	2nd Quarter	AUS	71	572	14	35
476	Rio Olympics AUS v BLR Q2	2nd Quarter	AUS	71	573	36	40
477	Rio Olympics AUS v BLR Q2	2nd Quarter	AUS	71	574	37	38
478	Rio Olympics AUS v BLR Q2	2nd Quarter	AUS	71	574	37	32
479	Rio Olympics AUS v BLR Q2	2nd Quarter	AUS	71	575	37	21
480	Rio Olympics AUS v BLR Q2	2nd Quarter	AUS	71	576	34	34	Shot	Miss
481	Rio Olympics AUS v BLR Q2	2nd Quarter	AUS	72	581	30	18	OR	Shot	Score
482	Rio Olympics AUS v BLR Q2	2nd Quarter	AUS	74	617	21	109
483	Rio Olympics AUS v BLR Q2	2nd Quarter	AUS	74	617	21	90
484	Rio Olympics AUS v BLR Q2	2nd Quarter	AUS	74	617	20	84
485	Rio Olympics AUS v BLR Q2	2nd Quarter	AUS	74	619	22	76
486	Rio Olympics AUS v BLR Q2	2nd Quarter	AUS	74	620	33	64
487	Rio Olympics AUS v BLR Q2	2nd Quarter	AUS	74	621	42	51
488	Rio Olympics AUS v BLR Q2	2nd Quarter	AUS	74	621	27	37
489	Rio Olympics AUS v BLR Q2	2nd Quarter	AUS	74	622	26	35
490	Rio Olympics AUS v BLR Q2	2nd Quarter	AUS	74	625	42	37
491	Rio Olympics AUS v BLR Q2	2nd Quarter	AUS	74	627	52	29
492	Rio Olympics AUS v BLR Q2	2nd Quarter	AUS	74	627	50	32	On-ball
493	Rio Olympics AUS v BLR Q2	2nd Quarter	AUS	74	627	45	35
494	Rio Olympics AUS v BLR Q2	2nd Quarter	AUS	74	628	41	36
495	Rio Olympics AUS v BLR Q2	2nd Quarter	AUS	74	629	32	32
496	Rio Olympics AUS v BLR Q2	2nd Quarter	AUS	74	630	35	24
497	Rio Olympics AUS v BLR Q2	2nd Quarter	AUS	74	630	35	19
498	Rio Olympics AUS v BLR Q2	2nd Quarter	AUS	74	631	32	16
499	Rio Olympics AUS v BLR Q2	2nd Quarter	AUS	74	631	27	15	TO
500	Rio Olympics AUS v BLR Q2	2nd Quarter	AUS	76	672	58	94
501	Rio Olympics AUS v BLR Q2	2nd Quarter	AUS	76	672	43	90
502	Rio Olympics AUS v BLR Q2	2nd Quarter	AUS	76	672	39	77
503	Rio Olympics AUS v BLR Q2	2nd Quarter	AUS	76	675	39	67
504	Rio Olympics AUS v BLR Q2	2nd Quarter	AUS	76	675	41	58
505	Rio Olympics AUS v BLR Q2	2nd Quarter	AUS	76	676	42	48
506	Rio Olympics AUS v BLR Q2	2nd Quarter	AUS	76	677	40	45
507	Rio Olympics AUS v BLR Q2	2nd Quarter	AUS	76	678	36	40
508	Rio Olympics AUS v BLR Q2	2nd Quarter	AUS	76	678	23	36
509	Rio Olympics AUS v BLR Q2	2nd Quarter	AUS	76	679	23	38
510	Rio Olympics AUS v BLR Q2	2nd Quarter	AUS	76	681	22	31
511	Rio Olympics AUS v BLR Q2	2nd Quarter	AUS	76	682	24	25	Shot	Miss
512	Rio Olympics AUS v BLR Q2	2nd Quarter	AUS	78	696	30	96
513	Rio Olympics AUS v BLR Q2	2nd Quarter	AUS	78	696	33	92
514	Rio Olympics AUS v BLR Q2	2nd Quarter	AUS	78	698	34	86
515	Rio Olympics AUS v BLR Q2	2nd Quarter	AUS	78	699	35	75
516	Rio Olympics AUS v BLR Q2	2nd Quarter	AUS	78	700	37	69
517	Rio Olympics AUS v BLR Q2	2nd Quarter	AUS	78	700	37	61
518	Rio Olympics AUS v BLR Q2	2nd Quarter	AUS	78	701	37	54
519	Rio Olympics AUS v BLR Q2	2nd Quarter	AUS	78	701	39	48
520	Rio Olympics AUS v BLR Q2	2nd Quarter	AUS	78	702	42	41
521	Rio Olympics AUS v BLR Q2	2nd Quarter	AUS	78	702	48	36
522	Rio Olympics AUS v BLR Q2	2nd Quarter	AUS	78	703	51	33
523	Rio Olympics AUS v BLR Q2	2nd Quarter	AUS	78	704	28	40
524	Rio Olympics AUS v BLR Q2	2nd Quarter	AUS	78	705	20	36	On-ball
525	Rio Olympics AUS v BLR Q2	2nd Quarter	AUS	78	708	24	39
526	Rio Olympics AUS v BLR Q2	2nd Quarter	AUS	78	709	31	37
527	Rio Olympics AUS v BLR Q2	2nd Quarter	AUS	78	710	33	34
528	Rio Olympics AUS v BLR Q2	2nd Quarter	AUS	78	710	36	29
529	Rio Olympics AUS v BLR Q2	2nd Quarter	AUS	78	711	46	31
530	Rio Olympics AUS v BLR Q2	2nd Quarter	AUS	78	712	52	25	On-ball
531	Rio Olympics AUS v BLR Q2	2nd Quarter	AUS	78	712	50	29
532	Rio Olympics AUS v BLR Q2	2nd Quarter	AUS	78	713	48	33
533	Rio Olympics AUS v BLR Q2	2nd Quarter	AUS	78	714	42	35	TO
534	Rio Olympics AUS v BLR Q2	2nd Quarter	AUS	80	789	35	110
535	Rio Olympics AUS v BLR Q2	2nd Quarter	AUS	80	789	44	86
536	Rio Olympics AUS v BLR Q2	2nd Quarter	AUS	80	790	46	75
537	Rio Olympics AUS v BLR Q2	2nd Quarter	AUS	80	791	47	64
538	Rio Olympics AUS v BLR Q2	2nd Quarter	AUS	80	792	47	58
539	Rio Olympics AUS v BLR Q2	2nd Quarter	AUS	80	792	43	52
540	Rio Olympics AUS v BLR Q2	2nd Quarter	AUS	80	793	38	51
541	Rio Olympics AUS v BLR Q2	2nd Quarter	AUS	80	795	34	50
542	Rio Olympics AUS v BLR Q2	2nd Quarter	AUS	80	796	21	37
543	Rio Olympics AUS v BLR Q2	2nd Quarter	AUS	80	797	22	30
544	Rio Olympics AUS v BLR Q2	2nd Quarter	AUS	80	798	34	39	On-ball
545	Rio Olympics AUS v BLR Q2	2nd Quarter	AUS	80	799	38	34
546	Rio Olympics AUS v BLR Q2	2nd Quarter	AUS	80	800	38	28
547	Rio Olympics AUS v BLR Q2	2nd Quarter	AUS	80	801	39	32
548	Rio Olympics AUS v BLR Q2	2nd Quarter	AUS	80	802	35	20	Foul
549	Rio Olympics AUS v BLR Q2	2nd Quarter	AUS	81	826	3	38	SLOB
550	Rio Olympics AUS v BLR Q2	2nd Quarter	AUS	81	827	11	44
551	Rio Olympics AUS v BLR Q2	2nd Quarter	AUS	81	827	20	48
552	Rio Olympics AUS v BLR Q2	2nd Quarter	AUS	81	828	25	49
553	Rio Olympics AUS v BLR Q2	2nd Quarter	AUS	81	828	47	35
554	Rio Olympics AUS v BLR Q2	2nd Quarter	AUS	81	830	48	15
555	Rio Olympics AUS v BLR Q2	2nd Quarter	AUS	81	831	51	14
556	Rio Olympics AUS v BLR Q2	2nd Quarter	AUS	81	831	51	21
557	Rio Olympics AUS v BLR Q2	2nd Quarter	AUS	81	832	49	24	On-ball
558	Rio Olympics AUS v BLR Q2	2nd Quarter	AUS	81	832	48	25
559	Rio Olympics AUS v BLR Q2	2nd Quarter	AUS	81	833	42	26
560	Rio Olympics AUS v BLR Q2	2nd Quarter	AUS	81	833	37	28	TO
561	Rio Olympics AUS v BLR Q2	2nd Quarter	AUS	84	869	18	86
562	Rio Olympics AUS v BLR Q2	2nd Quarter	AUS	84	869	18	70
563	Rio Olympics AUS v BLR Q2	2nd Quarter	AUS	84	870	18	56
564	Rio Olympics AUS v BLR Q2	2nd Quarter	AUS	84	871	22	44
565	Rio Olympics AUS v BLR Q2	2nd Quarter	AUS	84	871	25	34
566	Rio Olympics AUS v BLR Q2	2nd Quarter	AUS	84	872	36	26
567	Rio Olympics AUS v BLR Q2	2nd Quarter	AUS	84	873	36	19
568	Rio Olympics AUS v BLR Q2	2nd Quarter	AUS	84	873	34	16	Shot	Score	Shooting Foul
569	Rio Olympics AUS v BLR Q2	2nd Quarter	AUS	86	923	32	96
570	Rio Olympics AUS v BLR Q2	2nd Quarter	AUS	86	923	31	87
571	Rio Olympics AUS v BLR Q2	2nd Quarter	AUS	86	924	27	78
572	Rio Olympics AUS v BLR Q2	2nd Quarter	AUS	86	924	27	62
573	Rio Olympics AUS v BLR Q2	2nd Quarter	AUS	86	925	32	51
574	Rio Olympics AUS v BLR Q2	2nd Quarter	AUS	86	925	34	41
575	Rio Olympics AUS v BLR Q2	2nd Quarter	AUS	86	926	32	31
576	Rio Olympics AUS v BLR Q2	2nd Quarter	AUS	86	927	42	22
577	Rio Olympics AUS v BLR Q2	2nd Quarter	AUS	86	928	34	17	Shot	Miss
578	Rio Olympics AUS v BLR Q2	2nd Quarter	AUS	88	946	34	115
579	Rio Olympics AUS v BLR Q2	2nd Quarter	AUS	88	946	30	96
580	Rio Olympics AUS v BLR Q2	2nd Quarter	AUS	88	947	29	95
581	Rio Olympics AUS v BLR Q2	2nd Quarter	AUS	88	947	30	84
582	Rio Olympics AUS v BLR Q2	2nd Quarter	AUS	88	948	32	77
583	Rio Olympics AUS v BLR Q2	2nd Quarter	AUS	88	949	32	71
584	Rio Olympics AUS v BLR Q2	2nd Quarter	AUS	88	951	36	61
585	Rio Olympics AUS v BLR Q2	2nd Quarter	AUS	88	951	42	49
586	Rio Olympics AUS v BLR Q2	2nd Quarter	AUS	88	951	46	39
587	Rio Olympics AUS v BLR Q2	2nd Quarter	AUS	88	952	48	33
588	Rio Olympics AUS v BLR Q2	2nd Quarter	AUS	88	953	50	30
589	Rio Olympics AUS v BLR Q2	2nd Quarter	AUS	88	953	51	36
590	Rio Olympics AUS v BLR Q2	2nd Quarter	AUS	88	953	51	40
591	Rio Olympics AUS v BLR Q2	2nd Quarter	AUS	88	953	48	42
592	Rio Olympics AUS v BLR Q2	2nd Quarter	AUS	88	954	41	43
593	Rio Olympics AUS v BLR Q2	2nd Quarter	AUS	88	955	24	38
594	Rio Olympics AUS v BLR Q2	2nd Quarter	AUS	88	957	18	27
595	Rio Olympics AUS v BLR Q2	2nd Quarter	AUS	88	958	18	34	On-ball
596	Rio Olympics AUS v BLR Q2	2nd Quarter	AUS	88	958	22	36
597	Rio Olympics AUS v BLR Q2	2nd Quarter	AUS	88	959	29	36
598	Rio Olympics AUS v BLR Q2	2nd Quarter	AUS	88	960	27	31
599	Rio Olympics AUS v BLR Q2	2nd Quarter	AUS	88	961	27	18
600	Rio Olympics AUS v BLR Q2	2nd Quarter	AUS	88	962	34	26	Shot	Miss
601	Rio Olympics AUS v BLR Q2	2nd Quarter	AUS	90	976	39	85
602	Rio Olympics AUS v BLR Q2	2nd Quarter	AUS	90	976	39	73
603	Rio Olympics AUS v BLR Q2	2nd Quarter	AUS	90	976	37	63
604	Rio Olympics AUS v BLR Q2	2nd Quarter	AUS	90	978	34	51
605	Rio Olympics AUS v BLR Q2	2nd Quarter	AUS	90	978	32	43
606	Rio Olympics AUS v BLR Q2	2nd Quarter	AUS	90	979	28	30
607	Rio Olympics AUS v BLR Q2	2nd Quarter	AUS	90	979	26	23
608	Rio Olympics AUS v BLR Q2	2nd Quarter	AUS	90	980	16	33	Shot	Score
609	Rio Olympics AUS v BLR Q3	3rd Quarter	AUS	95	13	31	110
610	Rio Olympics AUS v BLR Q3	3rd Quarter	AUS	95	13	30	88
611	Rio Olympics AUS v BLR Q3	3rd Quarter	AUS	95	16	33	85
612	Rio Olympics AUS v BLR Q3	3rd Quarter	AUS	95	17	35	76
613	Rio Olympics AUS v BLR Q3	3rd Quarter	AUS	95	17	28	67
614	Rio Olympics AUS v BLR Q3	3rd Quarter	AUS	95	18	23	59
615	Rio Olympics AUS v BLR Q3	3rd Quarter	AUS	96	13	31	110
616	Rio Olympics AUS v BLR Q3	3rd Quarter	AUS	96	13	30	88
617	Rio Olympics AUS v BLR Q3	3rd Quarter	AUS	96	16	33	85
618	Rio Olympics AUS v BLR Q3	3rd Quarter	AUS	96	17	35	76
619	Rio Olympics AUS v BLR Q3	3rd Quarter	AUS	96	17	28	67
620	Rio Olympics AUS v BLR Q3	3rd Quarter	AUS	96	18	23	59
621	Rio Olympics AUS v BLR Q3	3rd Quarter	AUS	96	18	21	51
622	Rio Olympics AUS v BLR Q3	3rd Quarter	AUS	96	19	15	44
623	Rio Olympics AUS v BLR Q3	3rd Quarter	AUS	96	20	11	28
624	Rio Olympics AUS v BLR Q3	3rd Quarter	AUS	96	22	26	47
625	Rio Olympics AUS v BLR Q3	3rd Quarter	AUS	96	22	30	47
626	Rio Olympics AUS v BLR Q3	3rd Quarter	AUS	96	23	42	38
627	Rio Olympics AUS v BLR Q3	3rd Quarter	AUS	96	24	42	38
628	Rio Olympics AUS v BLR Q3	3rd Quarter	AUS	96	25	42	38
629	Rio Olympics AUS v BLR Q3	3rd Quarter	AUS	96	26	42	38
630	Rio Olympics AUS v BLR Q3	3rd Quarter	AUS	96	27	42	38
631	Rio Olympics AUS v BLR Q3	3rd Quarter	AUS	96	28	38	22
632	Rio Olympics AUS v BLR Q3	3rd Quarter	AUS	96	29	37	18
633	Rio Olympics AUS v BLR Q3	3rd Quarter	AUS	96	29	34	16
634	Rio Olympics AUS v BLR Q3	3rd Quarter	AUS	96	30	28	15	TO
635	Rio Olympics AUS v BLR Q3	3rd Quarter	AUS	98	71	49	111
636	Rio Olympics AUS v BLR Q3	3rd Quarter	AUS	98	73	49	93
637	Rio Olympics AUS v BLR Q3	3rd Quarter	AUS	98	74	46	85
638	Rio Olympics AUS v BLR Q3	3rd Quarter	AUS	98	75	43	79
639	Rio Olympics AUS v BLR Q3	3rd Quarter	AUS	98	76	42	68
640	Rio Olympics AUS v BLR Q3	3rd Quarter	AUS	98	77	43	59
641	Rio Olympics AUS v BLR Q3	3rd Quarter	AUS	98	77	42	53
642	Rio Olympics AUS v BLR Q3	3rd Quarter	AUS	98	78	42	44
643	Rio Olympics AUS v BLR Q3	3rd Quarter	AUS	98	79	38	42
644	Rio Olympics AUS v BLR Q3	3rd Quarter	AUS	98	79	31	41
645	Rio Olympics AUS v BLR Q3	3rd Quarter	AUS	98	80	22	39
646	Rio Olympics AUS v BLR Q3	3rd Quarter	AUS	98	81	35	38
647	Rio Olympics AUS v BLR Q3	3rd Quarter	AUS	98	82	48	33
648	Rio Olympics AUS v BLR Q3	3rd Quarter	AUS	98	83	48	33
649	Rio Olympics AUS v BLR Q3	3rd Quarter	AUS	98	84	48	33
650	Rio Olympics AUS v BLR Q3	3rd Quarter	AUS	98	85	48	33
651	Rio Olympics AUS v BLR Q3	3rd Quarter	AUS	98	86	48	33
652	Rio Olympics AUS v BLR Q3	3rd Quarter	AUS	98	87	48	33
653	Rio Olympics AUS v BLR Q3	3rd Quarter	AUS	98	88	26	43
654	Rio Olympics AUS v BLR Q3	3rd Quarter	AUS	98	88	22	38
655	Rio Olympics AUS v BLR Q3	3rd Quarter	AUS	98	89	23	30
656	Rio Olympics AUS v BLR Q3	3rd Quarter	AUS	98	90	25	22
657	Rio Olympics AUS v BLR Q3	3rd Quarter	AUS	98	90	32	34
658	Rio Olympics AUS v BLR Q3	3rd Quarter	AUS	98	91	33	28
659	Rio Olympics AUS v BLR Q3	3rd Quarter	AUS	98	92	37	25	TO
660	Rio Olympics AUS v BLR Q3	3rd Quarter	AUS	101	147	30	111
661	Rio Olympics AUS v BLR Q3	3rd Quarter	AUS	101	147	35	89
662	Rio Olympics AUS v BLR Q3	3rd Quarter	AUS	101	147	37	78
663	Rio Olympics AUS v BLR Q3	3rd Quarter	AUS	101	149	39	71
664	Rio Olympics AUS v BLR Q3	3rd Quarter	AUS	101	150	39	63
665	Rio Olympics AUS v BLR Q3	3rd Quarter	AUS	101	150	40	58
666	Rio Olympics AUS v BLR Q3	3rd Quarter	AUS	101	151	42	51
667	Rio Olympics AUS v BLR Q3	3rd Quarter	AUS	101	152	42	46
668	Rio Olympics AUS v BLR Q3	3rd Quarter	AUS	101	153	43	36
669	Rio Olympics AUS v BLR Q3	3rd Quarter	AUS	101	153	30	40
670	Rio Olympics AUS v BLR Q3	3rd Quarter	AUS	101	154	16	34
671	Rio Olympics AUS v BLR Q3	3rd Quarter	AUS	101	156	34	35
672	Rio Olympics AUS v BLR Q3	3rd Quarter	AUS	101	157	34	38
673	Rio Olympics AUS v BLR Q3	3rd Quarter	AUS	101	158	36	38
674	Rio Olympics AUS v BLR Q3	3rd Quarter	AUS	101	159	42	33
675	Rio Olympics AUS v BLR Q3	3rd Quarter	AUS	101	160	36	20
676	Rio Olympics AUS v BLR Q3	3rd Quarter	AUS	101	161	35	17
677	Rio Olympics AUS v BLR Q3	3rd Quarter	AUS	101	163	10	18	Shot	Miss
678	Rio Olympics AUS v BLR Q3	3rd Quarter	AUS	103	185	18	109
679	Rio Olympics AUS v BLR Q3	3rd Quarter	AUS	103	185	19	83
680	Rio Olympics AUS v BLR Q3	3rd Quarter	AUS	103	185	19	74
681	Rio Olympics AUS v BLR Q3	3rd Quarter	AUS	103	187	18	64
682	Rio Olympics AUS v BLR Q3	3rd Quarter	AUS	103	187	17	56
683	Rio Olympics AUS v BLR Q3	3rd Quarter	AUS	103	187	16	51
684	Rio Olympics AUS v BLR Q3	3rd Quarter	AUS	103	188	13	45
685	Rio Olympics AUS v BLR Q3	3rd Quarter	AUS	103	189	12	34
686	Rio Olympics AUS v BLR Q3	3rd Quarter	AUS	103	189	15	36
687	Rio Olympics AUS v BLR Q3	3rd Quarter	AUS	103	189	19	42
688	Rio Olympics AUS v BLR Q3	3rd Quarter	AUS	103	190	38	43
689	Rio Olympics AUS v BLR Q3	3rd Quarter	AUS	103	191	42	41
690	Rio Olympics AUS v BLR Q3	3rd Quarter	AUS	103	192	39	41
691	Rio Olympics AUS v BLR Q3	3rd Quarter	AUS	103	193	30	40	On-ball
692	Rio Olympics AUS v BLR Q3	3rd Quarter	AUS	103	193	27	39
693	Rio Olympics AUS v BLR Q3	3rd Quarter	AUS	103	194	23	37
694	Rio Olympics AUS v BLR Q3	3rd Quarter	AUS	103	195	14	28
695	Rio Olympics AUS v BLR Q3	3rd Quarter	AUS	103	195	10	19
696	Rio Olympics AUS v BLR Q3	3rd Quarter	AUS	103	196	11	21	On-ball
697	Rio Olympics AUS v BLR Q3	3rd Quarter	AUS	103	196	13	27
698	Rio Olympics AUS v BLR Q3	3rd Quarter	AUS	103	196	15	31
699	Rio Olympics AUS v BLR Q3	3rd Quarter	AUS	103	197	22	33
700	Rio Olympics AUS v BLR Q3	3rd Quarter	AUS	103	197	30	31
701	Rio Olympics AUS v BLR Q3	3rd Quarter	AUS	103	198	34	26	Shot	Score
702	Rio Olympics AUS v BLR Q3	3rd Quarter	AUS	105	220	31	112
703	Rio Olympics AUS v BLR Q3	3rd Quarter	AUS	105	220	35	93
704	Rio Olympics AUS v BLR Q3	3rd Quarter	AUS	105	222	34	83
705	Rio Olympics AUS v BLR Q3	3rd Quarter	AUS	105	223	36	74
706	Rio Olympics AUS v BLR Q3	3rd Quarter	AUS	105	223	39	68
707	Rio Olympics AUS v BLR Q3	3rd Quarter	AUS	105	224	41	59
708	Rio Olympics AUS v BLR Q3	3rd Quarter	AUS	105	224	44	51
709	Rio Olympics AUS v BLR Q3	3rd Quarter	AUS	105	225	45	46
710	Rio Olympics AUS v BLR Q3	3rd Quarter	AUS	105	225	45	36
711	Rio Olympics AUS v BLR Q3	3rd Quarter	AUS	105	227	38	21
712	Rio Olympics AUS v BLR Q3	3rd Quarter	AUS	105	228	36	17	Shot	Shooting Foul
713	Rio Olympics AUS v BLR Q3	3rd Quarter	AUS	108	308	41	100
714	Rio Olympics AUS v BLR Q3	3rd Quarter	AUS	108	308	48	95
715	Rio Olympics AUS v BLR Q3	3rd Quarter	AUS	108	308	49	88
716	Rio Olympics AUS v BLR Q3	3rd Quarter	AUS	108	310	50	77
717	Rio Olympics AUS v BLR Q3	3rd Quarter	AUS	108	310	49	69
718	Rio Olympics AUS v BLR Q3	3rd Quarter	AUS	108	312	16	54
719	Rio Olympics AUS v BLR Q3	3rd Quarter	AUS	108	312	13	45
720	Rio Olympics AUS v BLR Q3	3rd Quarter	AUS	108	313	10	33
721	Rio Olympics AUS v BLR Q3	3rd Quarter	AUS	108	313	13	28
722	Rio Olympics AUS v BLR Q3	3rd Quarter	AUS	108	314	17	34
723	Rio Olympics AUS v BLR Q3	3rd Quarter	AUS	108	314	23	37
724	Rio Olympics AUS v BLR Q3	3rd Quarter	AUS	108	314	29	38
725	Rio Olympics AUS v BLR Q3	3rd Quarter	AUS	108	315	35	34
726	Rio Olympics AUS v BLR Q3	3rd Quarter	AUS	108	316	37	27
727	Rio Olympics AUS v BLR Q3	3rd Quarter	AUS	108	316	37	22
728	Rio Olympics AUS v BLR Q3	3rd Quarter	AUS	108	317	49	26
729	Rio Olympics AUS v BLR Q3	3rd Quarter	AUS	108	317	52	21
730	Rio Olympics AUS v BLR Q3	3rd Quarter	AUS	108	318	44	14
731	Rio Olympics AUS v BLR Q3	3rd Quarter	AUS	108	320	41	14	TO
732	Rio Olympics AUS v BLR Q3	3rd Quarter	AUS	110	389	33	109
733	Rio Olympics AUS v BLR Q3	3rd Quarter	AUS	110	389	36	95
734	Rio Olympics AUS v BLR Q3	3rd Quarter	AUS	110	389	38	89
735	Rio Olympics AUS v BLR Q3	3rd Quarter	AUS	110	391	43	79
736	Rio Olympics AUS v BLR Q3	3rd Quarter	AUS	110	391	44	67
737	Rio Olympics AUS v BLR Q3	3rd Quarter	AUS	110	392	41	60
738	Rio Olympics AUS v BLR Q3	3rd Quarter	AUS	110	393	38	55
739	Rio Olympics AUS v BLR Q3	3rd Quarter	AUS	110	394	38	51
740	Rio Olympics AUS v BLR Q3	3rd Quarter	AUS	110	397	37	45
741	Rio Olympics AUS v BLR Q3	3rd Quarter	AUS	110	398	38	32
742	Rio Olympics AUS v BLR Q3	3rd Quarter	AUS	110	401	38	22	TO
743	Rio Olympics AUS v BLR Q3	3rd Quarter	AUS	112	471	33	110
744	Rio Olympics AUS v BLR Q3	3rd Quarter	AUS	112	472	36	90
745	Rio Olympics AUS v BLR Q3	3rd Quarter	AUS	112	472	38	84
746	Rio Olympics AUS v BLR Q3	3rd Quarter	AUS	112	473	35	74
747	Rio Olympics AUS v BLR Q3	3rd Quarter	AUS	112	474	34	69
748	Rio Olympics AUS v BLR Q3	3rd Quarter	AUS	112	474	29	61
749	Rio Olympics AUS v BLR Q3	3rd Quarter	AUS	112	475	28	55
750	Rio Olympics AUS v BLR Q3	3rd Quarter	AUS	112	476	30	49
751	Rio Olympics AUS v BLR Q3	3rd Quarter	AUS	112	477	34	47
752	Rio Olympics AUS v BLR Q3	3rd Quarter	AUS	112	478	37	42	TO
753	Rio Olympics AUS v BLR Q3	3rd Quarter	AUS	115	599	32	87
754	Rio Olympics AUS v BLR Q3	3rd Quarter	AUS	115	599	31	79
755	Rio Olympics AUS v BLR Q3	3rd Quarter	AUS	115	600	29	73
756	Rio Olympics AUS v BLR Q3	3rd Quarter	AUS	115	600	27	65
757	Rio Olympics AUS v BLR Q3	3rd Quarter	AUS	115	601	24	58
758	Rio Olympics AUS v BLR Q3	3rd Quarter	AUS	115	602	20	52
759	Rio Olympics AUS v BLR Q3	3rd Quarter	AUS	115	602	22	46
760	Rio Olympics AUS v BLR Q3	3rd Quarter	AUS	115	603	24	40	On-ball
761	Rio Olympics AUS v BLR Q3	3rd Quarter	AUS	115	603	28	38	TO	Foul
762	Rio Olympics AUS v BLR Q3	3rd Quarter	AUS	117	656	59	87
763	Rio Olympics AUS v BLR Q3	3rd Quarter	AUS	117	657	47	88
764	Rio Olympics AUS v BLR Q3	3rd Quarter	AUS	117	658	46	85
765	Rio Olympics AUS v BLR Q3	3rd Quarter	AUS	117	659	45	77
766	Rio Olympics AUS v BLR Q3	3rd Quarter	AUS	117	659	44	65
767	Rio Olympics AUS v BLR Q3	3rd Quarter	AUS	117	660	44	58
768	Rio Olympics AUS v BLR Q3	3rd Quarter	AUS	117	660	45	49
769	Rio Olympics AUS v BLR Q3	3rd Quarter	AUS	117	661	23	40
770	Rio Olympics AUS v BLR Q3	3rd Quarter	AUS	117	662	9	26
771	Rio Olympics AUS v BLR Q3	3rd Quarter	AUS	117	663	12	31
772	Rio Olympics AUS v BLR Q3	3rd Quarter	AUS	117	663	18	34
773	Rio Olympics AUS v BLR Q3	3rd Quarter	AUS	117	664	27	33
774	Rio Olympics AUS v BLR Q3	3rd Quarter	AUS	117	664	35	46
775	Rio Olympics AUS v BLR Q3	3rd Quarter	AUS	117	665	17	33
776	Rio Olympics AUS v BLR Q3	3rd Quarter	AUS	117	666	17	29
777	Rio Olympics AUS v BLR Q3	3rd Quarter	AUS	117	667	20	25
778	Rio Olympics AUS v BLR Q3	3rd Quarter	AUS	117	667	22	33
779	Rio Olympics AUS v BLR Q3	3rd Quarter	AUS	117	668	37	45	On-ball
780	Rio Olympics AUS v BLR Q3	3rd Quarter	AUS	117	671	39	38
781	Rio Olympics AUS v BLR Q3	3rd Quarter	AUS	117	671	40	30
782	Rio Olympics AUS v BLR Q3	3rd Quarter	AUS	117	672	37	19
783	Rio Olympics AUS v BLR Q3	3rd Quarter	AUS	117	673	34	15
784	Rio Olympics AUS v BLR Q3	3rd Quarter	AUS	117	674	18	35
785	Rio Olympics AUS v BLR Q3	3rd Quarter	AUS	117	674	23	35
786	Rio Olympics AUS v BLR Q3	3rd Quarter	AUS	117	675	33	21
787	Rio Olympics AUS v BLR Q3	3rd Quarter	AUS	117	676	44	38
788	Rio Olympics AUS v BLR Q3	3rd Quarter	AUS	117	676	36	38
789	Rio Olympics AUS v BLR Q3	3rd Quarter	AUS	117	677	29	29
790	Rio Olympics AUS v BLR Q3	3rd Quarter	AUS	117	678	26	28
791	Rio Olympics AUS v BLR Q3	3rd Quarter	AUS	117	678	36	18	TO
792	Rio Olympics AUS v BLR Q3	3rd Quarter	AUS	119	710	38	109
793	Rio Olympics AUS v BLR Q3	3rd Quarter	AUS	119	710	30	97
794	Rio Olympics AUS v BLR Q3	3rd Quarter	AUS	119	710	35	93
795	Rio Olympics AUS v BLR Q3	3rd Quarter	AUS	119	711	39	88
796	Rio Olympics AUS v BLR Q3	3rd Quarter	AUS	119	712	39	79
797	Rio Olympics AUS v BLR Q3	3rd Quarter	AUS	119	713	39	69
798	Rio Olympics AUS v BLR Q3	3rd Quarter	AUS	119	714	42	62
799	Rio Olympics AUS v BLR Q3	3rd Quarter	AUS	119	714	43	53
800	Rio Olympics AUS v BLR Q3	3rd Quarter	AUS	119	715	44	41
801	Rio Olympics AUS v BLR Q3	3rd Quarter	AUS	119	715	44	35
802	Rio Olympics AUS v BLR Q3	3rd Quarter	AUS	119	716	49	30
803	Rio Olympics AUS v BLR Q3	3rd Quarter	AUS	119	716	48	35
804	Rio Olympics AUS v BLR Q3	3rd Quarter	AUS	119	716	44	40
805	Rio Olympics AUS v BLR Q3	3rd Quarter	AUS	119	717	25	41
806	Rio Olympics AUS v BLR Q3	3rd Quarter	AUS	119	720	11	18
807	Rio Olympics AUS v BLR Q3	3rd Quarter	AUS	119	721	11	19	On-ball
808	Rio Olympics AUS v BLR Q3	3rd Quarter	AUS	119	721	11	24
809	Rio Olympics AUS v BLR Q3	3rd Quarter	AUS	119	722	15	29
810	Rio Olympics AUS v BLR Q3	3rd Quarter	AUS	119	723	20	28
811	Rio Olympics AUS v BLR Q3	3rd Quarter	AUS	119	723	25	28
812	Rio Olympics AUS v BLR Q3	3rd Quarter	AUS	119	725	33	34
813	Rio Olympics AUS v BLR Q3	3rd Quarter	AUS	119	726	26	30
814	Rio Olympics AUS v BLR Q3	3rd Quarter	AUS	119	727	42	37	On-ball
815	Rio Olympics AUS v BLR Q3	3rd Quarter	AUS	119	728	39	39
816	Rio Olympics AUS v BLR Q3	3rd Quarter	AUS	119	728	31	40
817	Rio Olympics AUS v BLR Q3	3rd Quarter	AUS	119	729	36	35
818	Rio Olympics AUS v BLR Q3	3rd Quarter	AUS	119	729	36	28
819	Rio Olympics AUS v BLR Q3	3rd Quarter	AUS	119	730	36	23
820	Rio Olympics AUS v BLR Q3	3rd Quarter	AUS	119	731	25	33	Shot	Miss
821	Rio Olympics AUS v BLR Q3	3rd Quarter	AUS	120	734	39	18	OR
822	Rio Olympics AUS v BLR Q3	3rd Quarter	AUS	120	737	33	49
823	Rio Olympics AUS v BLR Q3	3rd Quarter	AUS	120	740	30	45
824	Rio Olympics AUS v BLR Q3	3rd Quarter	AUS	120	740	28	42
825	Rio Olympics AUS v BLR Q3	3rd Quarter	AUS	120	740	26	35	On-ball
826	Rio Olympics AUS v BLR Q3	3rd Quarter	AUS	120	741	25	31
827	Rio Olympics AUS v BLR Q3	3rd Quarter	AUS	120	742	25	22
828	Rio Olympics AUS v BLR Q3	3rd Quarter	AUS	120	742	22	17
829	Rio Olympics AUS v BLR Q3	3rd Quarter	AUS	120	744	30	17	TO
830	Rio Olympics AUS v BLR Q3	3rd Quarter	AUS	122	782	27	87
831	Rio Olympics AUS v BLR Q3	3rd Quarter	AUS	122	782	33	55
832	Rio Olympics AUS v BLR Q3	3rd Quarter	AUS	122	783	37	48
833	Rio Olympics AUS v BLR Q3	3rd Quarter	AUS	122	784	38	40
834	Rio Olympics AUS v BLR Q3	3rd Quarter	AUS	122	785	38	30
835	Rio Olympics AUS v BLR Q3	3rd Quarter	AUS	122	786	35	17	Shot	Score
836	Rio Olympics AUS v BLR Q3	3rd Quarter	AUS	125	917	58	81
837	Rio Olympics AUS v BLR Q3	3rd Quarter	AUS	125	917	42	82
838	Rio Olympics AUS v BLR Q3	3rd Quarter	AUS	125	919	42	77
839	Rio Olympics AUS v BLR Q3	3rd Quarter	AUS	125	920	40	71
840	Rio Olympics AUS v BLR Q3	3rd Quarter	AUS	125	920	36	65
841	Rio Olympics AUS v BLR Q3	3rd Quarter	AUS	125	921	29	56
842	Rio Olympics AUS v BLR Q3	3rd Quarter	AUS	125	922	30	51
843	Rio Olympics AUS v BLR Q3	3rd Quarter	AUS	125	923	31	45
844	Rio Olympics AUS v BLR Q3	3rd Quarter	AUS	125	924	46	30
845	Rio Olympics AUS v BLR Q3	3rd Quarter	AUS	125	925	43	31
846	Rio Olympics AUS v BLR Q3	3rd Quarter	AUS	125	925	36	28
847	Rio Olympics AUS v BLR Q3	3rd Quarter	AUS	125	926	33	21	Shot	Score
848	Rio Olympics AUS v BLR Q3	3rd Quarter	AUS	127	954	41	111
849	Rio Olympics AUS v BLR Q3	3rd Quarter	AUS	127	954	41	97
850	Rio Olympics AUS v BLR Q3	3rd Quarter	AUS	127	954	39	88
851	Rio Olympics AUS v BLR Q3	3rd Quarter	AUS	127	957	39	80
852	Rio Olympics AUS v BLR Q3	3rd Quarter	AUS	127	958	38	73
853	Rio Olympics AUS v BLR Q3	3rd Quarter	AUS	127	958	37	59
854	Rio Olympics AUS v BLR Q3	3rd Quarter	AUS	127	959	35	50
855	Rio Olympics AUS v BLR Q3	3rd Quarter	AUS	127	960	36	37
856	Rio Olympics AUS v BLR Q3	3rd Quarter	AUS	127	960	21	35
857	Rio Olympics AUS v BLR Q3	3rd Quarter	AUS	127	961	25	31
858	Rio Olympics AUS v BLR Q3	3rd Quarter	AUS	127	961	26	22
859	Rio Olympics AUS v BLR Q3	3rd Quarter	AUS	127	962	28	17	Shot	Shooting Foul
860	Rio Olympics AUS v BLR Q3	3rd Quarter	AUS	129	1011	32	112
861	Rio Olympics AUS v BLR Q3	3rd Quarter	AUS	129	1011	32	94
862	Rio Olympics AUS v BLR Q3	3rd Quarter	AUS	129	1013	31	86
863	Rio Olympics AUS v BLR Q3	3rd Quarter	AUS	129	1014	30	77
864	Rio Olympics AUS v BLR Q3	3rd Quarter	AUS	129	1015	30	68
865	Rio Olympics AUS v BLR Q3	3rd Quarter	AUS	129	1016	11	26
866	Rio Olympics AUS v BLR Q3	3rd Quarter	AUS	129	1018	13	28
867	Rio Olympics AUS v BLR Q3	3rd Quarter	AUS	129	1019	16	29
868	Rio Olympics AUS v BLR Q3	3rd Quarter	AUS	129	1019	18	34
869	Rio Olympics AUS v BLR Q3	3rd Quarter	AUS	129	1020	20	37
870	Rio Olympics AUS v BLR Q3	3rd Quarter	AUS	129	1021	25	20
871	Rio Olympics AUS v BLR Q3	3rd Quarter	AUS	129	1023	34	18	Shot	Score	Shooting Foul
872	Rio Olympics AUS v BLR Q3	3rd Quarter	AUS	131	1069	30	102
873	Rio Olympics AUS v BLR Q3	3rd Quarter	AUS	131	1069	26	87
874	Rio Olympics AUS v BLR Q3	3rd Quarter	AUS	131	1070	24	76
875	Rio Olympics AUS v BLR Q3	3rd Quarter	AUS	131	1070	36	82
876	Rio Olympics AUS v BLR Q3	3rd Quarter	AUS	131	1071	35	75
877	Rio Olympics AUS v BLR Q3	3rd Quarter	AUS	131	1071	34	66
878	Rio Olympics AUS v BLR Q3	3rd Quarter	AUS	131	1072	33	59
879	Rio Olympics AUS v BLR Q3	3rd Quarter	AUS	131	1072	21	42
880	Rio Olympics AUS v BLR Q3	3rd Quarter	AUS	131	1073	14	35
881	Rio Olympics AUS v BLR Q3	3rd Quarter	AUS	131	1073	13	29
882	Rio Olympics AUS v BLR Q3	3rd Quarter	AUS	131	1074	32	19	Shot	Score
883	Rio Olympics AUS v BLR Q3	3rd Quarter	AUS	133	1101	31	88
884	Rio Olympics AUS v BLR Q3	3rd Quarter	AUS	133	1101	36	82
885	Rio Olympics AUS v BLR Q3	3rd Quarter	AUS	133	1102	37	79
886	Rio Olympics AUS v BLR Q3	3rd Quarter	AUS	133	1103	36	71
887	Rio Olympics AUS v BLR Q3	3rd Quarter	AUS	133	1104	38	60
888	Rio Olympics AUS v BLR Q3	3rd Quarter	AUS	133	1105	40	55
889	Rio Olympics AUS v BLR Q3	3rd Quarter	AUS	133	1105	42	50
890	Rio Olympics AUS v BLR Q3	3rd Quarter	AUS	133	1105	38	46
891	Rio Olympics AUS v BLR Q3	3rd Quarter	AUS	133	1106	33	41
892	Rio Olympics AUS v BLR Q3	3rd Quarter	AUS	133	1107	26	38
893	Rio Olympics AUS v BLR Q3	3rd Quarter	AUS	133	1107	21	36
894	Rio Olympics AUS v BLR Q3	3rd Quarter	AUS	133	1108	33	36	TO	Foul
895	Rio Olympics AUS v BLR Q3	3rd Quarter	AUS	135	1198	28	95
896	Rio Olympics AUS v BLR Q3	3rd Quarter	AUS	135	1198	31	93
897	Rio Olympics AUS v BLR Q3	3rd Quarter	AUS	135	1198	33	86
898	Rio Olympics AUS v BLR Q3	3rd Quarter	AUS	135	1200	38	81
899	Rio Olympics AUS v BLR Q3	3rd Quarter	AUS	135	1201	40	75
900	Rio Olympics AUS v BLR Q3	3rd Quarter	AUS	135	1201	42	66
901	Rio Olympics AUS v BLR Q3	3rd Quarter	AUS	135	1202	43	55
902	Rio Olympics AUS v BLR Q3	3rd Quarter	AUS	135	1203	43	48
903	Rio Olympics AUS v BLR Q3	3rd Quarter	AUS	135	1204	27	38
904	Rio Olympics AUS v BLR Q3	3rd Quarter	AUS	135	1205	10	24
905	Rio Olympics AUS v BLR Q3	3rd Quarter	AUS	135	1205	12	27
906	Rio Olympics AUS v BLR Q3	3rd Quarter	AUS	135	1205	16	32
907	Rio Olympics AUS v BLR Q3	3rd Quarter	AUS	135	1206	32	38
908	Rio Olympics AUS v BLR Q3	3rd Quarter	AUS	135	1209	35	37
909	Rio Olympics AUS v BLR Q3	3rd Quarter	AUS	135	1210	51	26
910	Rio Olympics AUS v BLR Q3	3rd Quarter	AUS	135	1211	50	27
911	Rio Olympics AUS v BLR Q3	3rd Quarter	AUS	135	1211	48	30	On-ball
912	Rio Olympics AUS v BLR Q3	3rd Quarter	AUS	135	1211	44	34
913	Rio Olympics AUS v BLR Q3	3rd Quarter	AUS	135	1212	39	37
914	Rio Olympics AUS v BLR Q3	3rd Quarter	AUS	135	1213	52	20	Shot	Score
915	Rio Olympics AUS v BLR Q3	3rd Quarter	AUS	138	1242	28	111
916	Rio Olympics AUS v BLR Q3	3rd Quarter	AUS	138	1243	45	86
917	Rio Olympics AUS v BLR Q3	3rd Quarter	AUS	138	1243	48	73
918	Rio Olympics AUS v BLR Q3	3rd Quarter	AUS	138	1244	48	63
919	Rio Olympics AUS v BLR Q3	3rd Quarter	AUS	138	1244	48	55
920	Rio Olympics AUS v BLR Q3	3rd Quarter	AUS	138	1245	46	47
921	Rio Olympics AUS v BLR Q3	3rd Quarter	AUS	138	1245	45	39
922	Rio Olympics AUS v BLR Q3	3rd Quarter	AUS	138	1246	46	33	Foul
923	Rio Olympics AUS v BLR Q4	4th Quarter	AUS	139	3	58	59
924	Rio Olympics AUS v BLR Q4	4th Quarter	AUS	139	5	52	65
925	Rio Olympics AUS v BLR Q4	4th Quarter	AUS	139	6	49	63
926	Rio Olympics AUS v BLR Q4	4th Quarter	AUS	139	6	42	58
927	Rio Olympics AUS v BLR Q4	4th Quarter	AUS	139	7	36	52
928	Rio Olympics AUS v BLR Q4	4th Quarter	AUS	139	8	32	50
929	Rio Olympics AUS v BLR Q4	4th Quarter	AUS	139	9	31	46
930	Rio Olympics AUS v BLR Q4	4th Quarter	AUS	139	11	24	33
931	Rio Olympics AUS v BLR Q4	4th Quarter	AUS	139	12	24	36
932	Rio Olympics AUS v BLR Q4	4th Quarter	AUS	139	13	24	36
933	Rio Olympics AUS v BLR Q4	4th Quarter	AUS	139	14	24	36
934	Rio Olympics AUS v BLR Q4	4th Quarter	AUS	139	15	42	37
935	Rio Olympics AUS v BLR Q4	4th Quarter	AUS	139	16	50	30	Shot	Miss
936	Rio Olympics AUS v BLR Q4	4th Quarter	AUS	141	24	25	29
937	Rio Olympics AUS v BLR Q4	4th Quarter	AUS	141	25	28	18	Shot	Score
938	Rio Olympics AUS v BLR Q4	4th Quarter	AUS	143	49	32	84
939	Rio Olympics AUS v BLR Q4	4th Quarter	AUS	143	49	30	63
940	Rio Olympics AUS v BLR Q4	4th Quarter	AUS	143	50	30	50
941	Rio Olympics AUS v BLR Q4	4th Quarter	AUS	143	51	33	42
942	Rio Olympics AUS v BLR Q4	4th Quarter	AUS	143	52	35	38	Foul
943	Rio Olympics AUS v BLR Q4	4th Quarter	AUS	144	66	59	36
944	Rio Olympics AUS v BLR Q4	4th Quarter	AUS	144	67	39	40
945	Rio Olympics AUS v BLR Q4	4th Quarter	AUS	144	68	28	38
946	Rio Olympics AUS v BLR Q4	4th Quarter	AUS	144	69	11	30
947	Rio Olympics AUS v BLR Q4	4th Quarter	AUS	144	70	14	33
948	Rio Olympics AUS v BLR Q4	4th Quarter	AUS	144	70	23	30
949	Rio Olympics AUS v BLR Q4	4th Quarter	AUS	144	71	28	30
950	Rio Olympics AUS v BLR Q4	4th Quarter	AUS	144	71	33	39
951	Rio Olympics AUS v BLR Q4	4th Quarter	AUS	144	73	15	32
952	Rio Olympics AUS v BLR Q4	4th Quarter	AUS	144	74	21	33
953	Rio Olympics AUS v BLR Q4	4th Quarter	AUS	144	74	17	29	On-ball
954	Rio Olympics AUS v BLR Q4	4th Quarter	AUS	144	75	16	21
955	Rio Olympics AUS v BLR Q4	4th Quarter	AUS	144	76	19	15
956	Rio Olympics AUS v BLR Q4	4th Quarter	AUS	144	78	18	42
957	Rio Olympics AUS v BLR Q4	4th Quarter	AUS	144	79	22	43
958	Rio Olympics AUS v BLR Q4	4th Quarter	AUS	144	80	27	45
959	Rio Olympics AUS v BLR Q4	4th Quarter	AUS	144	81	28	40	On-ball
960	Rio Olympics AUS v BLR Q4	4th Quarter	AUS	144	82	31	33
961	Rio Olympics AUS v BLR Q4	4th Quarter	AUS	144	83	22	31
962	Rio Olympics AUS v BLR Q4	4th Quarter	AUS	144	84	20	24
963	Rio Olympics AUS v BLR Q4	4th Quarter	AUS	144	85	10	16	Shot	Miss
964	Rio Olympics AUS v BLR Q4	4th Quarter	AUS	145	87	35	19	OR	Shot	Score
965	Rio Olympics AUS v BLR Q4	4th Quarter	AUS	148	129	31	85
966	Rio Olympics AUS v BLR Q4	4th Quarter	AUS	148	129	29	76
967	Rio Olympics AUS v BLR Q4	4th Quarter	AUS	148	130	24	67
968	Rio Olympics AUS v BLR Q4	4th Quarter	AUS	148	130	25	55
969	Rio Olympics AUS v BLR Q4	4th Quarter	AUS	148	131	28	49
970	Rio Olympics AUS v BLR Q4	4th Quarter	AUS	148	132	32	44
971	Rio Olympics AUS v BLR Q4	4th Quarter	AUS	148	133	43	37
972	Rio Olympics AUS v BLR Q4	4th Quarter	AUS	148	134	23	42
973	Rio Olympics AUS v BLR Q4	4th Quarter	AUS	148	135	38	37	Shot	Miss
974	Rio Olympics AUS v BLR Q4	4th Quarter	AUS	151	154	31	110
975	Rio Olympics AUS v BLR Q4	4th Quarter	AUS	151	155	32	84
976	Rio Olympics AUS v BLR Q4	4th Quarter	AUS	151	156	37	66
977	Rio Olympics AUS v BLR Q4	4th Quarter	AUS	151	157	40	46
978	Rio Olympics AUS v BLR Q4	4th Quarter	AUS	151	158	43	38
979	Rio Olympics AUS v BLR Q4	4th Quarter	AUS	151	158	47	30
980	Rio Olympics AUS v BLR Q4	4th Quarter	AUS	151	158	48	34
981	Rio Olympics AUS v BLR Q4	4th Quarter	AUS	151	159	43	38
982	Rio Olympics AUS v BLR Q4	4th Quarter	AUS	151	160	40	39	On-ball
983	Rio Olympics AUS v BLR Q4	4th Quarter	AUS	151	160	33	34
984	Rio Olympics AUS v BLR Q4	4th Quarter	AUS	151	161	32	29	Shot	Score
985	Rio Olympics AUS v BLR Q4	4th Quarter	AUS	154	206	35	96
986	Rio Olympics AUS v BLR Q4	4th Quarter	AUS	154	206	40	89
987	Rio Olympics AUS v BLR Q4	4th Quarter	AUS	154	206	40	79
988	Rio Olympics AUS v BLR Q4	4th Quarter	AUS	154	208	40	70
989	Rio Olympics AUS v BLR Q4	4th Quarter	AUS	154	209	40	61
990	Rio Olympics AUS v BLR Q4	4th Quarter	AUS	154	209	41	52
991	Rio Olympics AUS v BLR Q4	4th Quarter	AUS	154	210	41	46
992	Rio Olympics AUS v BLR Q4	4th Quarter	AUS	154	211	25	40
993	Rio Olympics AUS v BLR Q4	4th Quarter	AUS	154	212	12	26
994	Rio Olympics AUS v BLR Q4	4th Quarter	AUS	154	214	32	39
995	Rio Olympics AUS v BLR Q4	4th Quarter	AUS	154	216	49	27	On-ball
996	Rio Olympics AUS v BLR Q4	4th Quarter	AUS	154	219	49	29
997	Rio Olympics AUS v BLR Q4	4th Quarter	AUS	154	220	43	31
998	Rio Olympics AUS v BLR Q4	4th Quarter	AUS	154	220	38	35
999	Rio Olympics AUS v BLR Q4	4th Quarter	AUS	154	221	32	34
1000	Rio Olympics AUS v BLR Q4	4th Quarter	AUS	154	221	29	26
1001	Rio Olympics AUS v BLR Q4	4th Quarter	AUS	154	222	20	36
1002	Rio Olympics AUS v BLR Q4	4th Quarter	AUS	154	222	28	34
1003	Rio Olympics AUS v BLR Q4	4th Quarter	AUS	154	223	33	27
1004	Rio Olympics AUS v BLR Q4	4th Quarter	AUS	154	224	34	17	Shot	Miss
1005	Rio Olympics AUS v BLR Q4	4th Quarter	AUS	156	284	31	97
1006	Rio Olympics AUS v BLR Q4	4th Quarter	AUS	156	284	41	83
1007	Rio Olympics AUS v BLR Q4	4th Quarter	AUS	156	286	42	73
1008	Rio Olympics AUS v BLR Q4	4th Quarter	AUS	156	286	43	65
1009	Rio Olympics AUS v BLR Q4	4th Quarter	AUS	156	287	43	52
1010	Rio Olympics AUS v BLR Q4	4th Quarter	AUS	156	288	30	45
1011	Rio Olympics AUS v BLR Q4	4th Quarter	AUS	156	288	11	30
1012	Rio Olympics AUS v BLR Q4	4th Quarter	AUS	156	290	34	38
1013	Rio Olympics AUS v BLR Q4	4th Quarter	AUS	156	291	36	41	On-ball
1014	Rio Olympics AUS v BLR Q4	4th Quarter	AUS	156	293	37	38
1015	Rio Olympics AUS v BLR Q4	4th Quarter	AUS	156	294	16	36
1016	Rio Olympics AUS v BLR Q4	4th Quarter	AUS	156	297	52	24
1017	Rio Olympics AUS v BLR Q4	4th Quarter	AUS	156	298	39	36	Shot	Miss
1018	Rio Olympics AUS v BLR Q4	4th Quarter	AUS	158	329	40	8	BLOB
1019	Rio Olympics AUS v BLR Q4	4th Quarter	AUS	158	330	45	36
1020	Rio Olympics AUS v BLR Q4	4th Quarter	AUS	158	332	38	20
1021	Rio Olympics AUS v BLR Q4	4th Quarter	AUS	158	333	37	22
1022	Rio Olympics AUS v BLR Q4	4th Quarter	AUS	158	334	33	39
1023	Rio Olympics AUS v BLR Q4	4th Quarter	AUS	158	336	15	36
1024	Rio Olympics AUS v BLR Q4	4th Quarter	AUS	158	339	16	33	On-ball
1025	Rio Olympics AUS v BLR Q4	4th Quarter	AUS	158	340	19	28
1026	Rio Olympics AUS v BLR Q4	4th Quarter	AUS	158	341	16	22
1027	Rio Olympics AUS v BLR Q4	4th Quarter	AUS	158	341	19	15
1028	Rio Olympics AUS v BLR Q4	4th Quarter	AUS	158	341	23	15
1029	Rio Olympics AUS v BLR Q4	4th Quarter	AUS	158	342	31	16
1030	Rio Olympics AUS v BLR Q4	4th Quarter	AUS	158	343	35	19	Shot	Score
1031	Rio Olympics AUS v BLR Q4	4th Quarter	AUS	160	371	35	99
1032	Rio Olympics AUS v BLR Q4	4th Quarter	AUS	160	371	27	97
1033	Rio Olympics AUS v BLR Q4	4th Quarter	AUS	160	372	23	77
1034	Rio Olympics AUS v BLR Q4	4th Quarter	AUS	160	373	17	67
1035	Rio Olympics AUS v BLR Q4	4th Quarter	AUS	160	374	15	59
1036	Rio Olympics AUS v BLR Q4	4th Quarter	AUS	160	374	14	50
1037	Rio Olympics AUS v BLR Q4	4th Quarter	AUS	160	375	14	40
1038	Rio Olympics AUS v BLR Q4	4th Quarter	AUS	160	376	16	33
1039	Rio Olympics AUS v BLR Q4	4th Quarter	AUS	160	376	22	36
1040	Rio Olympics AUS v BLR Q4	4th Quarter	AUS	160	377	25	38
1041	Rio Olympics AUS v BLR Q4	4th Quarter	AUS	160	377	31	38
1042	Rio Olympics AUS v BLR Q4	4th Quarter	AUS	160	378	37	37
1043	Rio Olympics AUS v BLR Q4	4th Quarter	AUS	160	379	39	21
1044	Rio Olympics AUS v BLR Q4	4th Quarter	AUS	160	380	36	18	Shot	Shooting Foul
1045	Rio Olympics AUS v BLR Q4	4th Quarter	AUS	162	443	30	92
1046	Rio Olympics AUS v BLR Q4	4th Quarter	AUS	162	443	47	82
1047	Rio Olympics AUS v BLR Q4	4th Quarter	AUS	162	446	47	73
1048	Rio Olympics AUS v BLR Q4	4th Quarter	AUS	162	446	46	64
1049	Rio Olympics AUS v BLR Q4	4th Quarter	AUS	162	447	46	54
1050	Rio Olympics AUS v BLR Q4	4th Quarter	AUS	162	447	43	51
1051	Rio Olympics AUS v BLR Q4	4th Quarter	AUS	162	448	37	48
1052	Rio Olympics AUS v BLR Q4	4th Quarter	AUS	162	449	27	44
1053	Rio Olympics AUS v BLR Q4	4th Quarter	AUS	162	449	24	41
1054	Rio Olympics AUS v BLR Q4	4th Quarter	AUS	162	451	39	37
1055	Rio Olympics AUS v BLR Q4	4th Quarter	AUS	162	454	49	36
1056	Rio Olympics AUS v BLR Q4	4th Quarter	AUS	162	456	46	37	On-ball
1057	Rio Olympics AUS v BLR Q4	4th Quarter	AUS	162	456	43	36
1058	Rio Olympics AUS v BLR Q4	4th Quarter	AUS	162	457	39	37
1059	Rio Olympics AUS v BLR Q4	4th Quarter	AUS	162	458	48	30
1060	Rio Olympics AUS v BLR Q4	4th Quarter	AUS	162	459	50	24	Shot	Miss
1061	Rio Olympics AUS v BLR Q4	4th Quarter	AUS	164	477	30	94
1062	Rio Olympics AUS v BLR Q4	4th Quarter	AUS	164	477	31	89
1063	Rio Olympics AUS v BLR Q4	4th Quarter	AUS	164	477	36	81
1064	Rio Olympics AUS v BLR Q4	4th Quarter	AUS	164	479	37	73
1065	Rio Olympics AUS v BLR Q4	4th Quarter	AUS	164	480	38	65
1066	Rio Olympics AUS v BLR Q4	4th Quarter	AUS	164	480	38	58
1067	Rio Olympics AUS v BLR Q4	4th Quarter	AUS	164	481	33	52
1068	Rio Olympics AUS v BLR Q4	4th Quarter	AUS	164	482	26	47
1069	Rio Olympics AUS v BLR Q4	4th Quarter	AUS	164	483	23	34
1070	Rio Olympics AUS v BLR Q4	4th Quarter	AUS	164	484	26	27
1071	Rio Olympics AUS v BLR Q4	4th Quarter	AUS	164	484	31	28
1072	Rio Olympics AUS v BLR Q4	4th Quarter	AUS	164	485	37	34
1073	Rio Olympics AUS v BLR Q4	4th Quarter	AUS	164	486	28	36
1074	Rio Olympics AUS v BLR Q4	4th Quarter	AUS	164	487	28	36
1075	Rio Olympics AUS v BLR Q4	4th Quarter	AUS	164	488	28	36
1076	Rio Olympics AUS v BLR Q4	4th Quarter	AUS	164	489	28	36
1077	Rio Olympics AUS v BLR Q4	4th Quarter	AUS	164	490	28	36
1078	Rio Olympics AUS v BLR Q4	4th Quarter	AUS	164	491	44	37
1079	Rio Olympics AUS v BLR Q4	4th Quarter	AUS	164	491	41	38
1080	Rio Olympics AUS v BLR Q4	4th Quarter	AUS	164	492	38	38
1081	Rio Olympics AUS v BLR Q4	4th Quarter	AUS	164	492	42	33
1082	Rio Olympics AUS v BLR Q4	4th Quarter	AUS	164	493	37	24
1083	Rio Olympics AUS v BLR Q4	4th Quarter	AUS	164	494	35	16	Shot	Miss
1084	Rio Olympics AUS v BLR Q4	4th Quarter	AUS	166	513	36	95
1085	Rio Olympics AUS v BLR Q4	4th Quarter	AUS	166	513	23	91
1086	Rio Olympics AUS v BLR Q4	4th Quarter	AUS	166	513	20	82
1087	Rio Olympics AUS v BLR Q4	4th Quarter	AUS	166	515	18	70
1088	Rio Olympics AUS v BLR Q4	4th Quarter	AUS	166	515	18	59
1089	Rio Olympics AUS v BLR Q4	4th Quarter	AUS	166	516	17	51
1090	Rio Olympics AUS v BLR Q4	4th Quarter	AUS	166	516	18	45
1091	Rio Olympics AUS v BLR Q4	4th Quarter	AUS	166	517	21	40
1092	Rio Olympics AUS v BLR Q4	4th Quarter	AUS	166	518	25	41
1093	Rio Olympics AUS v BLR Q4	4th Quarter	AUS	166	519	29	43
1094	Rio Olympics AUS v BLR Q4	4th Quarter	AUS	166	519	40	39
1095	Rio Olympics AUS v BLR Q4	4th Quarter	AUS	166	519	45	36
1096	Rio Olympics AUS v BLR Q4	4th Quarter	AUS	166	520	37	20
1097	Rio Olympics AUS v BLR Q4	4th Quarter	AUS	166	522	34	17	Shot	Miss
1098	Rio Olympics AUS v BLR Q4	4th Quarter	AUS	167	523	29	19	Shot	Score	Shooting Foul
1099	Rio Olympics AUS v BLR Q4	4th Quarter	AUS	169	600	20	110
1100	Rio Olympics AUS v BLR Q4	4th Quarter	AUS	169	600	16	78
1101	Rio Olympics AUS v BLR Q4	4th Quarter	AUS	169	600	20	72
1102	Rio Olympics AUS v BLR Q4	4th Quarter	AUS	169	602	27	62
1103	Rio Olympics AUS v BLR Q4	4th Quarter	AUS	169	603	31	51
1104	Rio Olympics AUS v BLR Q4	4th Quarter	AUS	169	603	31	48
1105	Rio Olympics AUS v BLR Q4	4th Quarter	AUS	169	604	18	49
1106	Rio Olympics AUS v BLR Q4	4th Quarter	AUS	169	605	13	45
1107	Rio Olympics AUS v BLR Q4	4th Quarter	AUS	169	605	13	31
1108	Rio Olympics AUS v BLR Q4	4th Quarter	AUS	169	608	20	28
1109	Rio Olympics AUS v BLR Q4	4th Quarter	AUS	169	608	22	22
1110	Rio Olympics AUS v BLR Q4	4th Quarter	AUS	169	609	30	39	Shot	Score
1111	Rio Olympics AUS v BLR Q4	4th Quarter	AUS	171	638	28	92
1112	Rio Olympics AUS v BLR Q4	4th Quarter	AUS	171	641	35	86
1113	Rio Olympics AUS v BLR Q4	4th Quarter	AUS	171	642	39	77
1114	Rio Olympics AUS v BLR Q4	4th Quarter	AUS	171	643	23	71
1115	Rio Olympics AUS v BLR Q4	4th Quarter	AUS	171	644	23	64
1116	Rio Olympics AUS v BLR Q4	4th Quarter	AUS	171	644	19	54
1117	Rio Olympics AUS v BLR Q4	4th Quarter	AUS	171	645	17	50
1118	Rio Olympics AUS v BLR Q4	4th Quarter	AUS	171	648	20	48
1119	Rio Olympics AUS v BLR Q4	4th Quarter	AUS	171	648	25	47
1120	Rio Olympics AUS v BLR Q4	4th Quarter	AUS	171	649	31	46
1121	Rio Olympics AUS v BLR Q4	4th Quarter	AUS	171	651	49	35
1122	Rio Olympics AUS v BLR Q4	4th Quarter	AUS	171	652	36	18
1123	Rio Olympics AUS v BLR Q4	4th Quarter	AUS	171	654	33	17	Shot	Miss
1124	Rio Olympics AUS v BLR Q4	4th Quarter	AUS	172	659	20	34	OR
1125	Rio Olympics AUS v BLR Q4	4th Quarter	AUS	172	661	12	24
1126	Rio Olympics AUS v BLR Q4	4th Quarter	AUS	172	662	27	45
1127	Rio Olympics AUS v BLR Q4	4th Quarter	AUS	172	663	30	49
1128	Rio Olympics AUS v BLR Q4	4th Quarter	AUS	172	666	31	49
1129	Rio Olympics AUS v BLR Q4	4th Quarter	AUS	172	667	33	46
1130	Rio Olympics AUS v BLR Q4	4th Quarter	AUS	172	668	34	42
1131	Rio Olympics AUS v BLR Q4	4th Quarter	AUS	172	668	36	36	On-ball
1132	Rio Olympics AUS v BLR Q4	4th Quarter	AUS	172	668	38	34
1133	Rio Olympics AUS v BLR Q4	4th Quarter	AUS	172	669	37	27
1134	Rio Olympics AUS v BLR Q4	4th Quarter	AUS	172	671	24	38
1135	Rio Olympics AUS v BLR Q4	4th Quarter	AUS	173	659	17	33	OR
1136	Rio Olympics AUS v BLR Q4	4th Quarter	AUS	173	661	11	22
1137	Rio Olympics AUS v BLR Q4	4th Quarter	AUS	173	662	28	51
1138	Rio Olympics AUS v BLR Q4	4th Quarter	AUS	173	664	30	50
1139	Rio Olympics AUS v BLR Q4	4th Quarter	AUS	173	664	32	48
1140	Rio Olympics AUS v BLR Q4	4th Quarter	AUS	173	665	33	44
1141	Rio Olympics AUS v BLR Q4	4th Quarter	AUS	173	666	33	41
1142	Rio Olympics AUS v BLR Q4	4th Quarter	AUS	173	667	34	39
1143	Rio Olympics AUS v BLR Q4	4th Quarter	AUS	173	668	36	36	On-ball
1144	Rio Olympics AUS v BLR Q4	4th Quarter	AUS	173	669	37	28
1145	Rio Olympics AUS v BLR Q4	4th Quarter	AUS	173	670	38	19
1146	Rio Olympics AUS v BLR Q4	4th Quarter	AUS	173	671	24	38	Shot	Miss
1147	Rio Olympics AUS v BLR Q4	4th Quarter	AUS	174	675	39	16	OR
1148	Rio Olympics AUS v BLR Q4	4th Quarter	AUS	174	677	50	24
1149	Rio Olympics AUS v BLR Q4	4th Quarter	AUS	174	677	51	28
1150	Rio Olympics AUS v BLR Q4	4th Quarter	AUS	174	678	42	44
1151	Rio Olympics AUS v BLR Q4	4th Quarter	AUS	174	679	42	44
1152	Rio Olympics AUS v BLR Q4	4th Quarter	AUS	174	680	42	44
1153	Rio Olympics AUS v BLR Q4	4th Quarter	AUS	174	681	42	44
1154	Rio Olympics AUS v BLR Q4	4th Quarter	AUS	174	682	42	44
1155	Rio Olympics AUS v BLR Q4	4th Quarter	AUS	174	683	42	44
1156	Rio Olympics AUS v BLR Q4	4th Quarter	AUS	174	684	43	44
1157	Rio Olympics AUS v BLR Q4	4th Quarter	AUS	174	685	41	39
1158	Rio Olympics AUS v BLR Q4	4th Quarter	AUS	174	686	37	38	On-ball
1159	Rio Olympics AUS v BLR Q4	4th Quarter	AUS	174	686	32	37
1160	Rio Olympics AUS v BLR Q4	4th Quarter	AUS	174	687	27	32
1161	Rio Olympics AUS v BLR Q4	4th Quarter	AUS	174	688	28	18
1162	Rio Olympics AUS v BLR Q4	4th Quarter	AUS	174	688	11	18
1163	Rio Olympics AUS v BLR Q4	4th Quarter	AUS	174	689	12	25
1164	Rio Olympics AUS v BLR Q4	4th Quarter	AUS	174	690	18	24
1165	Rio Olympics AUS v BLR Q4	4th Quarter	AUS	174	691	23	37	TO
1166	Rio Olympics AUS v BLR Q4	4th Quarter	AUS	176	841	31	111
1167	Rio Olympics AUS v BLR Q4	4th Quarter	AUS	176	841	21	87
1168	Rio Olympics AUS v BLR Q4	4th Quarter	AUS	176	842	18	75
1169	Rio Olympics AUS v BLR Q4	4th Quarter	AUS	176	842	18	63
1170	Rio Olympics AUS v BLR Q4	4th Quarter	AUS	176	843	18	58
1171	Rio Olympics AUS v BLR Q4	4th Quarter	AUS	176	844	20	52
1172	Rio Olympics AUS v BLR Q4	4th Quarter	AUS	176	845	23	50
1173	Rio Olympics AUS v BLR Q4	4th Quarter	AUS	176	846	29	47
1174	Rio Olympics AUS v BLR Q4	4th Quarter	AUS	176	849	32	51
1175	Rio Olympics AUS v BLR Q4	4th Quarter	AUS	176	850	33	51
1176	Rio Olympics AUS v BLR Q4	4th Quarter	AUS	176	851	35	50
1177	Rio Olympics AUS v BLR Q4	4th Quarter	AUS	176	852	49	32
1178	Rio Olympics AUS v BLR Q4	4th Quarter	AUS	176	853	38	18
1179	Rio Olympics AUS v BLR Q4	4th Quarter	AUS	176	855	36	17
1180	Rio Olympics AUS v BLR Q4	4th Quarter	AUS	176	857	10	20	Shot	Miss
1181	Rio Olympics AUS v BLR Q4	4th Quarter	AUS	179	881	48	104
1182	Rio Olympics AUS v BLR Q4	4th Quarter	AUS	179	881	25	93
1183	Rio Olympics AUS v BLR Q4	4th Quarter	AUS	179	883	24	88
1184	Rio Olympics AUS v BLR Q4	4th Quarter	AUS	179	883	23	76
1185	Rio Olympics AUS v BLR Q4	4th Quarter	AUS	179	884	25	65
1186	Rio Olympics AUS v BLR Q4	4th Quarter	AUS	179	885	35	41
1187	Rio Olympics AUS v BLR Q4	4th Quarter	AUS	179	885	42	37
1188	Rio Olympics AUS v BLR Q4	4th Quarter	AUS	179	886	47	29
1189	Rio Olympics AUS v BLR Q4	4th Quarter	AUS	179	889	37	25	Foul
1190	Rio Olympics AUS v BLR Q4	4th Quarter	AUS	180	930	42	10	BLOB
1191	Rio Olympics AUS v BLR Q4	4th Quarter	AUS	180	931	26	34
1192	Rio Olympics AUS v BLR Q4	4th Quarter	AUS	180	932	27	29
1193	Rio Olympics AUS v BLR Q4	4th Quarter	AUS	180	933	29	20	Shot	Score
1194	Rio Olympics AUS v BLR Q4	4th Quarter	AUS	184	1125	46	85
1195	Rio Olympics AUS v BLR Q4	4th Quarter	AUS	184	1126	48	71
1196	Rio Olympics AUS v BLR Q4	4th Quarter	AUS	184	1127	48	64
1197	Rio Olympics AUS v BLR Q4	4th Quarter	AUS	184	1127	47	52
1198	Rio Olympics AUS v BLR Q4	4th Quarter	AUS	184	1128	46	41
1199	Rio Olympics AUS v BLR Q4	4th Quarter	AUS	184	1129	45	42
1200	Rio Olympics AUS v BLR Q4	4th Quarter	AUS	184	1129	43	46
1201	Rio Olympics AUS v BLR Q4	4th Quarter	AUS	184	1130	42	53
1202	Rio Olympics AUS v BLR Q4	4th Quarter	AUS	184	1130	35	55
1203	Rio Olympics AUS v BLR Q4	4th Quarter	AUS	184	1131	29	51
1204	Rio Olympics AUS v BLR Q4	4th Quarter	AUS	184	1134	26	49
1205	Rio Olympics AUS v BLR Q4	4th Quarter	AUS	184	1135	18	48
1206	Rio Olympics AUS v BLR Q4	4th Quarter	AUS	184	1135	17	42
1207	Rio Olympics AUS v BLR Q4	4th Quarter	AUS	184	1137	12	40
1208	Rio Olympics AUS v BLR Q4	4th Quarter	AUS	184	1137	16	41
1209	Rio Olympics AUS v BLR Q4	4th Quarter	AUS	184	1138	28	48
1210	Rio Olympics AUS v BLR Q4	4th Quarter	AUS	184	1139	33	48
1211	Rio Olympics AUS v BLR Q4	4th Quarter	AUS	184	1141	24	49
1212	Rio Olympics AUS v BLR Q4	4th Quarter	AUS	184	1142	24	42
1213	Rio Olympics AUS v BLR Q4	4th Quarter	AUS	184	1142	26	37	On-ball
1214	Rio Olympics AUS v BLR Q4	4th Quarter	AUS	184	1143	23	30
1215	Rio Olympics AUS v BLR Q4	4th Quarter	AUS	184	1144	23	23
1216	Rio Olympics AUS v BLR Q4	4th Quarter	AUS	184	1144	32	17
1217	Rio Olympics AUS v BLR Q4	4th Quarter	AUS	184	1145	41	18
1218	Rio Olympics AUS v BLR Q4	4th Quarter	AUS	184	1146	52	24
1219	Rio Olympics AUS v BLR Q4	4th Quarter	AUS	184	1146	48	30
1220	Rio Olympics AUS v BLR Q4	4th Quarter	AUS	184	1146	44	32
1221	Rio Olympics AUS v BLR Q4	4th Quarter	AUS	184	1148	38	25	Shot	Miss
1222	Rio Olympics AUS v BLR Q4	4th Quarter	AUS	186	1164	35	84
1223	Rio Olympics AUS v BLR Q4	4th Quarter	AUS	186	1165	29	79
1224	Rio Olympics AUS v BLR Q4	4th Quarter	AUS	186	1165	24	74
1225	Rio Olympics AUS v BLR Q4	4th Quarter	AUS	186	1166	20	62	Foul
1226	Rio Olympics AUS v BLR Q4	4th Quarter	AUS	188	1226	26	112
1227	Rio Olympics AUS v BLR Q4	4th Quarter	AUS	188	1227	35	89	Foul
