# Supplementary material for: Classifying ball trajectories in invasion sports using dynamic time warping: A basketball case study
Source: PLoS One. 2022 Oct 20;17(10):e0272848. doi: 10.1371/journal.pone.0272848 (PMC9584368; doi:10.1371/journal.pone.0272848)
Supplement: S1 Data — (ZIP) [file pone.0272848.s012.zip › Data/AUS/ausg10_full.csv]

	GameID	TimeCriteria	TeamName	RecordID	Time	x	y	Label1	Label2	Label3	Label4
1	AUS v USA G2 Q1	1st Quarter	AUS	2	18	34	55
2	AUS v USA G2 Q1	1st Quarter	AUS	2	20	14	49
3	AUS v USA G2 Q1	1st Quarter	AUS	2	21	11	38
4	AUS v USA G2 Q1	1st Quarter	AUS	2	22	13	30
5	AUS v USA G2 Q1	1st Quarter	AUS	2	23	15	32
6	AUS v USA G2 Q1	1st Quarter	AUS	2	24	33	41
7	AUS v USA G2 Q1	1st Quarter	AUS	2	27	36	41
8	AUS v USA G2 Q1	1st Quarter	AUS	2	29	20	36
9	AUS v USA G2 Q1	1st Quarter	AUS	2	31	11	23	On-ball
10	AUS v USA G2 Q1	1st Quarter	AUS	2	32	12	21
11	AUS v USA G2 Q1	1st Quarter	AUS	2	32	16	19
12	AUS v USA G2 Q1	1st Quarter	AUS	2	33	20	18
13	AUS v USA G2 Q1	1st Quarter	AUS	2	34	13	25
14	AUS v USA G2 Q1	1st Quarter	AUS	2	35	15	24	Shot	Miss
15	AUS v USA G2 Q1	1st Quarter	AUS	5	62	31	107
16	AUS v USA G2 Q1	1st Quarter	AUS	5	62	49	85
17	AUS v USA G2 Q1	1st Quarter	AUS	5	63	51	69
18	AUS v USA G2 Q1	1st Quarter	AUS	5	64	51	61
19	AUS v USA G2 Q1	1st Quarter	AUS	5	64	50	55
20	AUS v USA G2 Q1	1st Quarter	AUS	5	65	50	49
21	AUS v USA G2 Q1	1st Quarter	AUS	5	65	50	45
22	AUS v USA G2 Q1	1st Quarter	AUS	5	66	50	44
23	AUS v USA G2 Q1	1st Quarter	AUS	5	67	51	39
24	AUS v USA G2 Q1	1st Quarter	AUS	5	68	48	40
25	AUS v USA G2 Q1	1st Quarter	AUS	5	70	27	39
26	AUS v USA G2 Q1	1st Quarter	AUS	5	71	22	38
27	AUS v USA G2 Q1	1st Quarter	AUS	5	71	19	37
28	AUS v USA G2 Q1	1st Quarter	AUS	5	72	14	27
29	AUS v USA G2 Q1	1st Quarter	AUS	5	73	26	18
30	AUS v USA G2 Q1	1st Quarter	AUS	5	74	26	21
31	AUS v USA G2 Q1	1st Quarter	AUS	5	75	31	20	Shot	Foul
32	AUS v USA G2 Q1	1st Quarter	AUS	7	118	33	110
33	AUS v USA G2 Q1	1st Quarter	AUS	7	118	47	90
34	AUS v USA G2 Q1	1st Quarter	AUS	7	120	48	83
35	AUS v USA G2 Q1	1st Quarter	AUS	7	121	47	75
36	AUS v USA G2 Q1	1st Quarter	AUS	7	121	46	62
37	AUS v USA G2 Q1	1st Quarter	AUS	7	122	45	55
38	AUS v USA G2 Q1	1st Quarter	AUS	7	122	45	50
39	AUS v USA G2 Q1	1st Quarter	AUS	7	122	45	47
40	AUS v USA G2 Q1	1st Quarter	AUS	7	123	29	44
41	AUS v USA G2 Q1	1st Quarter	AUS	7	124	21	39
42	AUS v USA G2 Q1	1st Quarter	AUS	7	125	13	30	On-ball
43	AUS v USA G2 Q1	1st Quarter	AUS	7	127	16	34
44	AUS v USA G2 Q1	1st Quarter	AUS	7	128	24	36
45	AUS v USA G2 Q1	1st Quarter	AUS	7	128	28	33
46	AUS v USA G2 Q1	1st Quarter	AUS	7	128	30	30	Shot	Score
47	AUS v USA G2 Q1	1st Quarter	AUS	9	167	58	94
48	AUS v USA G2 Q1	1st Quarter	AUS	9	170	43	96
49	AUS v USA G2 Q1	1st Quarter	AUS	9	171	42	93
50	AUS v USA G2 Q1	1st Quarter	AUS	9	171	41	88
51	AUS v USA G2 Q1	1st Quarter	AUS	9	172	41	83
52	AUS v USA G2 Q1	1st Quarter	AUS	9	172	42	79
53	AUS v USA G2 Q1	1st Quarter	AUS	9	173	42	74
54	AUS v USA G2 Q1	1st Quarter	AUS	9	173	39	69
55	AUS v USA G2 Q1	1st Quarter	AUS	9	173	37	65
56	AUS v USA G2 Q1	1st Quarter	AUS	9	174	34	61
57	AUS v USA G2 Q1	1st Quarter	AUS	9	175	30	56
58	AUS v USA G2 Q1	1st Quarter	AUS	9	175	28	50
59	AUS v USA G2 Q1	1st Quarter	AUS	9	176	24	45
60	AUS v USA G2 Q1	1st Quarter	AUS	9	176	21	42
61	AUS v USA G2 Q1	1st Quarter	AUS	9	177	19	40
62	AUS v USA G2 Q1	1st Quarter	AUS	9	178	12	33
63	AUS v USA G2 Q1	1st Quarter	AUS	9	179	11	37
64	AUS v USA G2 Q1	1st Quarter	AUS	9	180	11	22
65	AUS v USA G2 Q1	1st Quarter	AUS	9	181	11	24
66	AUS v USA G2 Q1	1st Quarter	AUS	9	183	12	27
67	AUS v USA G2 Q1	1st Quarter	AUS	9	183	14	31
68	AUS v USA G2 Q1	1st Quarter	AUS	9	184	32	38
69	AUS v USA G2 Q1	1st Quarter	AUS	9	184	35	36
70	AUS v USA G2 Q1	1st Quarter	AUS	9	185	36	30
71	AUS v USA G2 Q1	1st Quarter	AUS	9	185	37	25
72	AUS v USA G2 Q1	1st Quarter	AUS	9	186	34	18	Shot	Miss
73	AUS v USA G2 Q1	1st Quarter	AUS	12	198	33	98
74	AUS v USA G2 Q1	1st Quarter	AUS	12	198	39	90
75	AUS v USA G2 Q1	1st Quarter	AUS	12	199	44	75
76	AUS v USA G2 Q1	1st Quarter	AUS	12	199	44	67
77	AUS v USA G2 Q1	1st Quarter	AUS	12	200	43	60
78	AUS v USA G2 Q1	1st Quarter	AUS	12	200	42	50
79	AUS v USA G2 Q1	1st Quarter	AUS	12	201	35	45
80	AUS v USA G2 Q1	1st Quarter	AUS	12	201	30	40	On-ball
81	AUS v USA G2 Q1	1st Quarter	AUS	12	202	33	36
82	AUS v USA G2 Q1	1st Quarter	AUS	12	203	39	31
83	AUS v USA G2 Q1	1st Quarter	AUS	12	203	39	27
84	AUS v USA G2 Q1	1st Quarter	AUS	12	204	41	21
85	AUS v USA G2 Q1	1st Quarter	AUS	12	206	34	18	Shot	Foul
86	AUS v USA G2 Q1	1st Quarter	AUS	15	263	44	10	BLOB
87	AUS v USA G2 Q1	1st Quarter	AUS	15	264	38	37
88	AUS v USA G2 Q1	1st Quarter	AUS	15	264	29	26
89	AUS v USA G2 Q1	1st Quarter	AUS	15	265	29	19
90	AUS v USA G2 Q1	1st Quarter	AUS	15	267	30	22
91	AUS v USA G2 Q1	1st Quarter	AUS	15	267	31	30	Shot	Miss
92	AUS v USA G2 Q1	1st Quarter	AUS	17	285	36	108
93	AUS v USA G2 Q1	1st Quarter	AUS	17	286	34	94
94	AUS v USA G2 Q1	1st Quarter	AUS	17	287	28	92
95	AUS v USA G2 Q1	1st Quarter	AUS	17	287	25	88
96	AUS v USA G2 Q1	1st Quarter	AUS	17	288	25	81
97	AUS v USA G2 Q1	1st Quarter	AUS	17	288	24	75
98	AUS v USA G2 Q1	1st Quarter	AUS	17	289	23	69
99	AUS v USA G2 Q1	1st Quarter	AUS	17	289	20	65
100	AUS v USA G2 Q1	1st Quarter	AUS	17	290	19	57
101	AUS v USA G2 Q1	1st Quarter	AUS	17	290	19	52
102	AUS v USA G2 Q1	1st Quarter	AUS	17	291	19	50
103	AUS v USA G2 Q1	1st Quarter	AUS	17	292	20	47
104	AUS v USA G2 Q1	1st Quarter	AUS	17	292	27	46
105	AUS v USA G2 Q1	1st Quarter	AUS	17	293	33	40
106	AUS v USA G2 Q1	1st Quarter	AUS	17	296	53	25	On-ball
107	AUS v USA G2 Q1	1st Quarter	AUS	17	299	53	22
108	AUS v USA G2 Q1	1st Quarter	AUS	17	299	49	18
109	AUS v USA G2 Q1	1st Quarter	AUS	17	300	41	16
110	AUS v USA G2 Q1	1st Quarter	AUS	17	301	35	31
111	AUS v USA G2 Q1	1st Quarter	AUS	17	302	47	31
112	AUS v USA G2 Q1	1st Quarter	AUS	17	303	43	31
113	AUS v USA G2 Q1	1st Quarter	AUS	17	303	40	29
114	AUS v USA G2 Q1	1st Quarter	AUS	17	304	34	28
115	AUS v USA G2 Q1	1st Quarter	AUS	17	305	23	38
116	AUS v USA G2 Q1	1st Quarter	AUS	17	306	33	34
117	AUS v USA G2 Q1	1st Quarter	AUS	17	306	35	27
118	AUS v USA G2 Q1	1st Quarter	AUS	17	307	34	19	Shot	Miss
119	AUS v USA G2 Q1	1st Quarter	AUS	19	319	43	9	BLOB
120	AUS v USA G2 Q1	1st Quarter	AUS	19	320	49	18	Shot	Score
121	AUS v USA G2 Q1	1st Quarter	AUS	21	336	28	90
122	AUS v USA G2 Q1	1st Quarter	AUS	21	336	19	69
123	AUS v USA G2 Q1	1st Quarter	AUS	21	336	17	60
124	AUS v USA G2 Q1	1st Quarter	AUS	21	338	17	53
125	AUS v USA G2 Q1	1st Quarter	AUS	21	338	16	47
126	AUS v USA G2 Q1	1st Quarter	AUS	21	339	17	43	Foul
127	AUS v USA G2 Q1	1st Quarter	AUS	22	381	5	59
128	AUS v USA G2 Q1	1st Quarter	AUS	22	384	14	55
129	AUS v USA G2 Q1	1st Quarter	AUS	22	387	15	55
130	AUS v USA G2 Q1	1st Quarter	AUS	22	388	18	53
131	AUS v USA G2 Q1	1st Quarter	AUS	22	389	11	28
132	AUS v USA G2 Q1	1st Quarter	AUS	22	391	13	31
133	AUS v USA G2 Q1	1st Quarter	AUS	22	393	14	32
134	AUS v USA G2 Q1	1st Quarter	AUS	22	395	32	36	On-ball
135	AUS v USA G2 Q1	1st Quarter	AUS	22	396	36	34
136	AUS v USA G2 Q1	1st Quarter	AUS	22	397	38	38	Shot	Miss
137	AUS v USA G2 Q1	1st Quarter	AUS	24	451	32	109
138	AUS v USA G2 Q1	1st Quarter	AUS	24	451	23	91
139	AUS v USA G2 Q1	1st Quarter	AUS	24	453	20	78
140	AUS v USA G2 Q1	1st Quarter	AUS	24	454	19	72
141	AUS v USA G2 Q1	1st Quarter	AUS	24	454	19	63
142	AUS v USA G2 Q1	1st Quarter	AUS	24	455	18	56
143	AUS v USA G2 Q1	1st Quarter	AUS	24	455	17	50
144	AUS v USA G2 Q1	1st Quarter	AUS	24	456	16	45
145	AUS v USA G2 Q1	1st Quarter	AUS	24	457	34	42
146	AUS v USA G2 Q1	1st Quarter	AUS	24	459	31	43
147	AUS v USA G2 Q1	1st Quarter	AUS	24	459	32	43
148	AUS v USA G2 Q1	1st Quarter	AUS	24	462	27	41
149	AUS v USA G2 Q1	1st Quarter	AUS	24	465	31	40	On-ball	Shot	Miss
150	AUS v USA G2 Q1	1st Quarter	AUS	26	484	32	87
151	AUS v USA G2 Q1	1st Quarter	AUS	26	484	18	67
152	AUS v USA G2 Q1	1st Quarter	AUS	26	485	18	53
153	AUS v USA G2 Q1	1st Quarter	AUS	26	486	18	49
154	AUS v USA G2 Q1	1st Quarter	AUS	26	487	21	36
155	AUS v USA G2 Q1	1st Quarter	AUS	26	487	23	28
156	AUS v USA G2 Q1	1st Quarter	AUS	26	488	19	18
157	AUS v USA G2 Q1	1st Quarter	AUS	26	488	16	19
158	AUS v USA G2 Q1	1st Quarter	AUS	26	490	27	40
159	AUS v USA G2 Q1	1st Quarter	AUS	26	492	31	39	On-ball
160	AUS v USA G2 Q1	1st Quarter	AUS	26	493	31	37
161	AUS v USA G2 Q1	1st Quarter	AUS	26	494	25	31
162	AUS v USA G2 Q1	1st Quarter	AUS	26	494	27	22	Shot	Miss
163	AUS v USA G2 Q1	1st Quarter	AUS	28	546	32	94
164	AUS v USA G2 Q1	1st Quarter	AUS	28	547	14	75
165	AUS v USA G2 Q1	1st Quarter	AUS	28	548	14	65
166	AUS v USA G2 Q1	1st Quarter	AUS	28	549	15	56
167	AUS v USA G2 Q1	1st Quarter	AUS	28	549	13	50
168	AUS v USA G2 Q1	1st Quarter	AUS	28	550	13	44
169	AUS v USA G2 Q1	1st Quarter	AUS	28	550	15	40
170	AUS v USA G2 Q1	1st Quarter	AUS	28	551	19	38
171	AUS v USA G2 Q1	1st Quarter	AUS	28	552	36	42
172	AUS v USA G2 Q1	1st Quarter	AUS	28	553	45	34	Foul
173	AUS v USA G2 Q1	1st Quarter	AUS	30	613	30	97
174	AUS v USA G2 Q1	1st Quarter	AUS	30	613	34	91
175	AUS v USA G2 Q1	1st Quarter	AUS	30	615	45	71
176	AUS v USA G2 Q1	1st Quarter	AUS	30	615	43	62
177	AUS v USA G2 Q1	1st Quarter	AUS	30	616	38	58
178	AUS v USA G2 Q1	1st Quarter	AUS	30	616	39	51
179	AUS v USA G2 Q1	1st Quarter	AUS	30	617	40	46
180	AUS v USA G2 Q1	1st Quarter	AUS	30	617	38	41
181	AUS v USA G2 Q1	1st Quarter	AUS	30	618	29	38	On-ball
182	AUS v USA G2 Q1	1st Quarter	AUS	30	619	32	33
183	AUS v USA G2 Q1	1st Quarter	AUS	30	620	37	29
184	AUS v USA G2 Q1	1st Quarter	AUS	30	621	49	32
185	AUS v USA G2 Q1	1st Quarter	AUS	30	622	46	34
186	AUS v USA G2 Q1	1st Quarter	AUS	30	623	43	36
187	AUS v USA G2 Q1	1st Quarter	AUS	30	624	19	34
188	AUS v USA G2 Q1	1st Quarter	AUS	30	625	11	21	On-ball
189	AUS v USA G2 Q1	1st Quarter	AUS	30	627	13	26
190	AUS v USA G2 Q1	1st Quarter	AUS	30	627	16	29
191	AUS v USA G2 Q1	1st Quarter	AUS	30	628	21	29
192	AUS v USA G2 Q1	1st Quarter	AUS	30	628	25	28	Shot	Miss
193	AUS v USA G2 Q1	1st Quarter	AUS	33	650	32	111
194	AUS v USA G2 Q1	1st Quarter	AUS	33	651	19	97
195	AUS v USA G2 Q1	1st Quarter	AUS	33	651	18	84
196	AUS v USA G2 Q1	1st Quarter	AUS	33	652	17	73
197	AUS v USA G2 Q1	1st Quarter	AUS	33	652	16	63
198	AUS v USA G2 Q1	1st Quarter	AUS	33	652	16	56
199	AUS v USA G2 Q1	1st Quarter	AUS	33	653	16	50
200	AUS v USA G2 Q1	1st Quarter	AUS	33	653	16	47
201	AUS v USA G2 Q1	1st Quarter	AUS	33	654	16	41
202	AUS v USA G2 Q1	1st Quarter	AUS	33	655	14	37
203	AUS v USA G2 Q1	1st Quarter	AUS	33	656	12	34
204	AUS v USA G2 Q1	1st Quarter	AUS	33	656	11	32
205	AUS v USA G2 Q1	1st Quarter	AUS	33	657	26	18
206	AUS v USA G2 Q1	1st Quarter	AUS	33	658	28	18
207	AUS v USA G2 Q1	1st Quarter	AUS	33	659	30	17	Shot	Foul
208	AUS v USA G2 Q1	1st Quarter	AUS	35	712	20	97
209	AUS v USA G2 Q1	1st Quarter	AUS	35	712	49	69
210	AUS v USA G2 Q1	1st Quarter	AUS	35	713	48	56
211	AUS v USA G2 Q1	1st Quarter	AUS	35	713	47	42
212	AUS v USA G2 Q1	1st Quarter	AUS	35	714	44	31
213	AUS v USA G2 Q1	1st Quarter	AUS	35	714	37	21
214	AUS v USA G2 Q1	1st Quarter	AUS	35	715	35	16	Shot	Score
215	AUS v USA G2 Q1	1st Quarter	AUS	37	737	27	109
216	AUS v USA G2 Q1	1st Quarter	AUS	37	737	14	86
217	AUS v USA G2 Q1	1st Quarter	AUS	37	739	14	76
218	AUS v USA G2 Q1	1st Quarter	AUS	37	739	14	68
219	AUS v USA G2 Q1	1st Quarter	AUS	37	740	13	61
220	AUS v USA G2 Q1	1st Quarter	AUS	37	740	14	55
221	AUS v USA G2 Q1	1st Quarter	AUS	37	741	16	50
222	AUS v USA G2 Q1	1st Quarter	AUS	37	741	17	43
223	AUS v USA G2 Q1	1st Quarter	AUS	37	742	17	35
224	AUS v USA G2 Q1	1st Quarter	AUS	37	742	12	31
225	AUS v USA G2 Q1	1st Quarter	AUS	37	743	14	35
226	AUS v USA G2 Q1	1st Quarter	AUS	37	744	16	37
227	AUS v USA G2 Q1	1st Quarter	AUS	37	744	30	43
228	AUS v USA G2 Q1	1st Quarter	AUS	37	746	31	43
229	AUS v USA G2 Q1	1st Quarter	AUS	37	747	33	42
230	AUS v USA G2 Q1	1st Quarter	AUS	37	749	36	31
231	AUS v USA G2 Q1	1st Quarter	AUS	37	750	36	31
232	AUS v USA G2 Q1	1st Quarter	AUS	37	751	36	31
233	AUS v USA G2 Q1	1st Quarter	AUS	37	752	36	31
234	AUS v USA G2 Q1	1st Quarter	AUS	37	754	23	33
235	AUS v USA G2 Q1	1st Quarter	AUS	37	755	12	26	On-ball
236	AUS v USA G2 Q1	1st Quarter	AUS	37	756	14	29
237	AUS v USA G2 Q1	1st Quarter	AUS	37	757	18	32
238	AUS v USA G2 Q1	1st Quarter	AUS	37	758	31	38
239	AUS v USA G2 Q1	1st Quarter	AUS	37	758	28	33
240	AUS v USA G2 Q1	1st Quarter	AUS	37	759	27	26
241	AUS v USA G2 Q1	1st Quarter	AUS	37	759	29	22	Shot	Score
242	AUS v USA G2 Q1	1st Quarter	AUS	39	782	33	100
243	AUS v USA G2 Q1	1st Quarter	AUS	39	783	48	84
244	AUS v USA G2 Q1	1st Quarter	AUS	39	784	48	75
245	AUS v USA G2 Q1	1st Quarter	AUS	39	785	46	63
246	AUS v USA G2 Q1	1st Quarter	AUS	39	785	46	54
247	AUS v USA G2 Q1	1st Quarter	AUS	39	786	45	48
248	AUS v USA G2 Q1	1st Quarter	AUS	39	787	33	19	Shot	Foul
249	AUS v USA G2 Q1	1st Quarter	AUS	41	860	33	112
250	AUS v USA G2 Q1	1st Quarter	AUS	41	861	33	96
251	AUS v USA G2 Q1	1st Quarter	AUS	41	862	36	86
252	AUS v USA G2 Q1	1st Quarter	AUS	41	863	38	83
253	AUS v USA G2 Q1	1st Quarter	AUS	41	864	39	80
254	AUS v USA G2 Q1	1st Quarter	AUS	41	864	39	73
255	AUS v USA G2 Q1	1st Quarter	AUS	41	865	38	67
256	AUS v USA G2 Q1	1st Quarter	AUS	41	865	24	69
257	AUS v USA G2 Q1	1st Quarter	AUS	41	866	20	65
258	AUS v USA G2 Q1	1st Quarter	AUS	41	867	19	57
259	AUS v USA G2 Q1	1st Quarter	AUS	41	868	20	50
260	AUS v USA G2 Q1	1st Quarter	AUS	41	868	22	43
261	AUS v USA G2 Q1	1st Quarter	AUS	41	869	33	46
262	AUS v USA G2 Q1	1st Quarter	AUS	41	870	33	46
263	AUS v USA G2 Q1	1st Quarter	AUS	41	871	33	46
264	AUS v USA G2 Q1	1st Quarter	AUS	41	872	33	46
265	AUS v USA G2 Q1	1st Quarter	AUS	41	873	37	34
266	AUS v USA G2 Q1	1st Quarter	AUS	41	875	37	37
267	AUS v USA G2 Q1	1st Quarter	AUS	41	875	37	38
268	AUS v USA G2 Q1	1st Quarter	AUS	41	876	31	42
269	AUS v USA G2 Q1	1st Quarter	AUS	41	877	37	45
270	AUS v USA G2 Q1	1st Quarter	AUS	41	877	40	45
271	AUS v USA G2 Q1	1st Quarter	AUS	41	878	46	32	On-ball
272	AUS v USA G2 Q1	1st Quarter	AUS	41	879	43	34
273	AUS v USA G2 Q1	1st Quarter	AUS	41	880	38	33
274	AUS v USA G2 Q1	1st Quarter	AUS	41	881	32	30
275	AUS v USA G2 Q1	1st Quarter	AUS	41	882	25	33
276	AUS v USA G2 Q1	1st Quarter	AUS	41	883	35	20	Shot	Miss
277	AUS v USA G2 Q1	1st Quarter	AUS	44	935	59	99
278	AUS v USA G2 Q1	1st Quarter	AUS	44	937	40	97
279	AUS v USA G2 Q1	1st Quarter	AUS	44	938	39	93
280	AUS v USA G2 Q1	1st Quarter	AUS	44	938	33	86
281	AUS v USA G2 Q1	1st Quarter	AUS	44	938	29	80
282	AUS v USA G2 Q1	1st Quarter	AUS	44	939	26	70
283	AUS v USA G2 Q1	1st Quarter	AUS	44	939	24	64
284	AUS v USA G2 Q1	1st Quarter	AUS	44	940	24	56
285	AUS v USA G2 Q1	1st Quarter	AUS	44	940	22	51
286	AUS v USA G2 Q1	1st Quarter	AUS	44	941	18	44
287	AUS v USA G2 Q1	1st Quarter	AUS	44	941	16	40
288	AUS v USA G2 Q1	1st Quarter	AUS	44	941	12	34
289	AUS v USA G2 Q1	1st Quarter	AUS	44	942	20	34
290	AUS v USA G2 Q1	1st Quarter	AUS	44	943	33	41
291	AUS v USA G2 Q1	1st Quarter	AUS	44	944	41	35	On-ball
292	AUS v USA G2 Q1	1st Quarter	AUS	44	945	41	35
293	AUS v USA G2 Q1	1st Quarter	AUS	44	946	41	35
294	AUS v USA G2 Q1	1st Quarter	AUS	44	948	30	38
295	AUS v USA G2 Q1	1st Quarter	AUS	44	949	30	33
296	AUS v USA G2 Q1	1st Quarter	AUS	44	949	36	33
297	AUS v USA G2 Q1	1st Quarter	AUS	44	949	37	30
298	AUS v USA G2 Q1	1st Quarter	AUS	44	950	36	17	Shot	Miss
299	AUS v USA G2 Q1	1st Quarter	AUS	47	981	34	97
300	AUS v USA G2 Q1	1st Quarter	AUS	47	981	39	94
301	AUS v USA G2 Q1	1st Quarter	AUS	47	982	29	83
302	AUS v USA G2 Q1	1st Quarter	AUS	47	982	25	78
303	AUS v USA G2 Q1	1st Quarter	AUS	47	983	21	72
304	AUS v USA G2 Q1	1st Quarter	AUS	47	983	17	60
305	AUS v USA G2 Q1	1st Quarter	AUS	47	984	15	50
306	AUS v USA G2 Q1	1st Quarter	AUS	47	984	13	42
307	AUS v USA G2 Q1	1st Quarter	AUS	47	985	14	36
308	AUS v USA G2 Q1	1st Quarter	AUS	47	986	10	17	Shot	Miss
309	AUS v USA G2 Q1	1st Quarter	AUS	48	989	41	19	OR
310	AUS v USA G2 Q1	1st Quarter	AUS	48	991	36	24
311	AUS v USA G2 Q1	1st Quarter	AUS	48	992	30	21	Shot	Miss
312	AUS v USA G2 Q1	1st Quarter	AUS	50	1008	32	110
313	AUS v USA G2 Q1	1st Quarter	AUS	50	1008	30	97
314	AUS v USA G2 Q1	1st Quarter	AUS	50	1009	28	93
315	AUS v USA G2 Q1	1st Quarter	AUS	50	1010	26	90
316	AUS v USA G2 Q1	1st Quarter	AUS	50	1010	24	87
317	AUS v USA G2 Q1	1st Quarter	AUS	50	1011	21	79
318	AUS v USA G2 Q1	1st Quarter	AUS	50	1011	19	72
319	AUS v USA G2 Q1	1st Quarter	AUS	50	1012	19	60
320	AUS v USA G2 Q1	1st Quarter	AUS	50	1012	19	55
321	AUS v USA G2 Q1	1st Quarter	AUS	50	1012	19	51
322	AUS v USA G2 Q1	1st Quarter	AUS	50	1013	19	46
323	AUS v USA G2 Q1	1st Quarter	AUS	50	1014	34	45
324	AUS v USA G2 Q1	1st Quarter	AUS	50	1016	45	34
325	AUS v USA G2 Q1	1st Quarter	AUS	50	1017	32	38
326	AUS v USA G2 Q1	1st Quarter	AUS	50	1018	12	26
327	AUS v USA G2 Q1	1st Quarter	AUS	50	1020	15	29	On-ball
328	AUS v USA G2 Q1	1st Quarter	AUS	50	1020	19	32
329	AUS v USA G2 Q1	1st Quarter	AUS	50	1021	25	36
330	AUS v USA G2 Q1	1st Quarter	AUS	50	1022	36	30
331	AUS v USA G2 Q1	1st Quarter	AUS	50	1023	34	17	Shot	Miss
332	AUS v USA G2 Q1	1st Quarter	AUS	52	1076	29	107
333	AUS v USA G2 Q1	1st Quarter	AUS	52	1076	20	97
334	AUS v USA G2 Q1	1st Quarter	AUS	52	1078	18	92
335	AUS v USA G2 Q1	1st Quarter	AUS	52	1079	17	86
336	AUS v USA G2 Q1	1st Quarter	AUS	52	1080	17	79
337	AUS v USA G2 Q1	1st Quarter	AUS	52	1080	21	75
338	AUS v USA G2 Q1	1st Quarter	AUS	52	1081	22	70
339	AUS v USA G2 Q1	1st Quarter	AUS	52	1081	37	71
340	AUS v USA G2 Q1	1st Quarter	AUS	52	1082	40	66
341	AUS v USA G2 Q1	1st Quarter	AUS	52	1083	40	60
342	AUS v USA G2 Q1	1st Quarter	AUS	52	1084	31	42
343	AUS v USA G2 Q1	1st Quarter	AUS	52	1085	29	46
344	AUS v USA G2 Q1	1st Quarter	AUS	52	1086	34	47
345	AUS v USA G2 Q1	1st Quarter	AUS	52	1086	37	47
346	AUS v USA G2 Q1	1st Quarter	AUS	52	1086	39	45
347	AUS v USA G2 Q1	1st Quarter	AUS	52	1087	43	42
348	AUS v USA G2 Q1	1st Quarter	AUS	52	1088	47	38
349	AUS v USA G2 Q1	1st Quarter	AUS	52	1088	48	33	On-ball	Shot	Miss
350	AUS v USA G2 Q2	2nd Quarter	AUS	56	47	32	96
351	AUS v USA G2 Q2	2nd Quarter	AUS	56	47	22	86
352	AUS v USA G2 Q2	2nd Quarter	AUS	56	48	20	69
353	AUS v USA G2 Q2	2nd Quarter	AUS	56	49	19	59
354	AUS v USA G2 Q2	2nd Quarter	AUS	56	49	18	52
355	AUS v USA G2 Q2	2nd Quarter	AUS	56	49	17	50
356	AUS v USA G2 Q2	2nd Quarter	AUS	56	50	18	47
357	AUS v USA G2 Q2	2nd Quarter	AUS	56	52	18	44
358	AUS v USA G2 Q2	2nd Quarter	AUS	56	54	32	40
359	AUS v USA G2 Q2	2nd Quarter	AUS	56	56	35	40
360	AUS v USA G2 Q2	2nd Quarter	AUS	56	57	51	28
361	AUS v USA G2 Q2	2nd Quarter	AUS	56	60	39	19
362	AUS v USA G2 Q2	2nd Quarter	AUS	56	61	37	19
363	AUS v USA G2 Q2	2nd Quarter	AUS	56	62	33	18	Shot	Score
364	AUS v USA G2 Q2	2nd Quarter	AUS	60	131	32	87
365	AUS v USA G2 Q2	2nd Quarter	AUS	60	132	48	82
366	AUS v USA G2 Q2	2nd Quarter	AUS	60	133	48	67
367	AUS v USA G2 Q2	2nd Quarter	AUS	60	133	48	56
368	AUS v USA G2 Q2	2nd Quarter	AUS	60	134	47	50
369	AUS v USA G2 Q2	2nd Quarter	AUS	60	134	47	46
370	AUS v USA G2 Q2	2nd Quarter	AUS	60	134	45	40
371	AUS v USA G2 Q2	2nd Quarter	AUS	60	136	34	23	TO
372	AUS v USA G2 Q2	2nd Quarter	AUS	63	178	45	92
373	AUS v USA G2 Q2	2nd Quarter	AUS	63	178	48	84
374	AUS v USA G2 Q2	2nd Quarter	AUS	63	179	45	71
375	AUS v USA G2 Q2	2nd Quarter	AUS	63	179	37	57
376	AUS v USA G2 Q2	2nd Quarter	AUS	63	180	35	53
377	AUS v USA G2 Q2	2nd Quarter	AUS	63	180	34	42
378	AUS v USA G2 Q2	2nd Quarter	AUS	63	181	34	33
379	AUS v USA G2 Q2	2nd Quarter	AUS	63	181	34	29
380	AUS v USA G2 Q2	2nd Quarter	AUS	63	182	34	18	Shot	Miss
381	AUS v USA G2 Q2	2nd Quarter	AUS	64	204	40	10	BLOB
382	AUS v USA G2 Q2	2nd Quarter	AUS	64	205	48	31
383	AUS v USA G2 Q2	2nd Quarter	AUS	64	206	45	30	Shot	Miss
384	AUS v USA G2 Q2	2nd Quarter	AUS	66	236	46	109
385	AUS v USA G2 Q2	2nd Quarter	AUS	66	238	36	95
386	AUS v USA G2 Q2	2nd Quarter	AUS	66	239	37	90
387	AUS v USA G2 Q2	2nd Quarter	AUS	66	240	36	84
388	AUS v USA G2 Q2	2nd Quarter	AUS	66	241	34	78
389	AUS v USA G2 Q2	2nd Quarter	AUS	66	242	33	70
390	AUS v USA G2 Q2	2nd Quarter	AUS	66	242	33	63
391	AUS v USA G2 Q2	2nd Quarter	AUS	66	243	33	55
392	AUS v USA G2 Q2	2nd Quarter	AUS	66	244	33	51
393	AUS v USA G2 Q2	2nd Quarter	AUS	66	246	32	46
394	AUS v USA G2 Q2	2nd Quarter	AUS	66	248	23	32	TO
395	AUS v USA G2 Q2	2nd Quarter	AUS	68	259	31	110
396	AUS v USA G2 Q2	2nd Quarter	AUS	68	259	24	95
397	AUS v USA G2 Q2	2nd Quarter	AUS	68	260	33	82
398	AUS v USA G2 Q2	2nd Quarter	AUS	68	260	40	78
399	AUS v USA G2 Q2	2nd Quarter	AUS	68	260	45	74
400	AUS v USA G2 Q2	2nd Quarter	AUS	68	261	47	68
401	AUS v USA G2 Q2	2nd Quarter	AUS	68	261	47	62
402	AUS v USA G2 Q2	2nd Quarter	AUS	68	262	48	56
403	AUS v USA G2 Q2	2nd Quarter	AUS	68	262	48	52
404	AUS v USA G2 Q2	2nd Quarter	AUS	68	263	14	28
405	AUS v USA G2 Q2	2nd Quarter	AUS	68	264	12	22
406	AUS v USA G2 Q2	2nd Quarter	AUS	68	265	15	22	Shot	Miss
407	AUS v USA G2 Q2	2nd Quarter	AUS	71	393	31	108
408	AUS v USA G2 Q2	2nd Quarter	AUS	71	395	21	87
409	AUS v USA G2 Q2	2nd Quarter	AUS	71	396	41	83
410	AUS v USA G2 Q2	2nd Quarter	AUS	71	398	34	66
411	AUS v USA G2 Q2	2nd Quarter	AUS	71	399	34	63
412	AUS v USA G2 Q2	2nd Quarter	AUS	71	400	36	60
413	AUS v USA G2 Q2	2nd Quarter	AUS	71	400	37	56
414	AUS v USA G2 Q2	2nd Quarter	AUS	71	401	35	52
415	AUS v USA G2 Q2	2nd Quarter	AUS	71	401	32	50
416	AUS v USA G2 Q2	2nd Quarter	AUS	71	402	28	43
417	AUS v USA G2 Q2	2nd Quarter	AUS	71	402	26	35
418	AUS v USA G2 Q2	2nd Quarter	AUS	71	403	26	24
419	AUS v USA G2 Q2	2nd Quarter	AUS	71	403	28	17
420	AUS v USA G2 Q2	2nd Quarter	AUS	71	405	37	38
421	AUS v USA G2 Q2	2nd Quarter	AUS	71	406	37	38
422	AUS v USA G2 Q2	2nd Quarter	AUS	71	407	37	38
423	AUS v USA G2 Q2	2nd Quarter	AUS	71	409	27	41
424	AUS v USA G2 Q2	2nd Quarter	AUS	71	411	11	25
425	AUS v USA G2 Q2	2nd Quarter	AUS	71	413	27	20	Foul
426	AUS v USA G2 Q2	2nd Quarter	AUS	72	445	19	10	BLOB
427	AUS v USA G2 Q2	2nd Quarter	AUS	72	446	11	24
428	AUS v USA G2 Q2	2nd Quarter	AUS	72	447	11	25
429	AUS v USA G2 Q2	2nd Quarter	AUS	72	447	15	29
430	AUS v USA G2 Q2	2nd Quarter	AUS	72	449	25	33
431	AUS v USA G2 Q2	2nd Quarter	AUS	72	449	25	34
432	AUS v USA G2 Q2	2nd Quarter	AUS	72	449	27	37
433	AUS v USA G2 Q2	2nd Quarter	AUS	72	451	37	42	On-ball
434	AUS v USA G2 Q2	2nd Quarter	AUS	72	451	31	41
435	AUS v USA G2 Q2	2nd Quarter	AUS	72	452	27	34
436	AUS v USA G2 Q2	2nd Quarter	AUS	72	452	27	28
437	AUS v USA G2 Q2	2nd Quarter	AUS	72	453	30	23
438	AUS v USA G2 Q2	2nd Quarter	AUS	72	454	33	18	Shot	Score
439	AUS v USA G2 Q2	2nd Quarter	AUS	74	483	3	94
440	AUS v USA G2 Q2	2nd Quarter	AUS	74	483	21	93
441	AUS v USA G2 Q2	2nd Quarter	AUS	74	484	22	89
442	AUS v USA G2 Q2	2nd Quarter	AUS	74	485	24	82
443	AUS v USA G2 Q2	2nd Quarter	AUS	74	485	26	77
444	AUS v USA G2 Q2	2nd Quarter	AUS	74	486	30	65
445	AUS v USA G2 Q2	2nd Quarter	AUS	74	486	31	60
446	AUS v USA G2 Q2	2nd Quarter	AUS	74	487	32	53
447	AUS v USA G2 Q2	2nd Quarter	AUS	74	488	32	50
448	AUS v USA G2 Q2	2nd Quarter	AUS	74	489	32	47
449	AUS v USA G2 Q2	2nd Quarter	AUS	74	490	36	35
450	AUS v USA G2 Q2	2nd Quarter	AUS	74	492	37	36
451	AUS v USA G2 Q2	2nd Quarter	AUS	74	494	21	36
452	AUS v USA G2 Q2	2nd Quarter	AUS	74	496	16	37	On-ball
453	AUS v USA G2 Q2	2nd Quarter	AUS	74	498	19	38
454	AUS v USA G2 Q2	2nd Quarter	AUS	74	498	22	38
455	AUS v USA G2 Q2	2nd Quarter	AUS	74	500	25	39
456	AUS v USA G2 Q2	2nd Quarter	AUS	74	500	29	39	On-ball
457	AUS v USA G2 Q2	2nd Quarter	AUS	74	500	35	38	Shot	Miss
458	AUS v USA G2 Q2	2nd Quarter	AUS	76	532	41	109
459	AUS v USA G2 Q2	2nd Quarter	AUS	76	533	39	89
460	AUS v USA G2 Q2	2nd Quarter	AUS	76	534	39	86
461	AUS v USA G2 Q2	2nd Quarter	AUS	76	535	39	82
462	AUS v USA G2 Q2	2nd Quarter	AUS	76	535	40	79
463	AUS v USA G2 Q2	2nd Quarter	AUS	76	536	40	74
464	AUS v USA G2 Q2	2nd Quarter	AUS	76	537	37	69
465	AUS v USA G2 Q2	2nd Quarter	AUS	76	537	35	62
466	AUS v USA G2 Q2	2nd Quarter	AUS	76	538	34	58
467	AUS v USA G2 Q2	2nd Quarter	AUS	76	538	30	55
468	AUS v USA G2 Q2	2nd Quarter	AUS	76	539	25	49
469	AUS v USA G2 Q2	2nd Quarter	AUS	76	540	13	32
470	AUS v USA G2 Q2	2nd Quarter	AUS	76	541	13	32
471	AUS v USA G2 Q2	2nd Quarter	AUS	76	542	13	32
472	AUS v USA G2 Q2	2nd Quarter	AUS	76	543	14	33
473	AUS v USA G2 Q2	2nd Quarter	AUS	76	544	18	35
474	AUS v USA G2 Q2	2nd Quarter	AUS	76	545	33	40
475	AUS v USA G2 Q2	2nd Quarter	AUS	76	547	33	38	On-ball
476	AUS v USA G2 Q2	2nd Quarter	AUS	76	547	37	34
477	AUS v USA G2 Q2	2nd Quarter	AUS	76	548	38	29
478	AUS v USA G2 Q2	2nd Quarter	AUS	76	549	35	20	Shot	Score
479	AUS v USA G2 Q2	2nd Quarter	AUS	78	569	28	109
480	AUS v USA G2 Q2	2nd Quarter	AUS	78	569	44	93
481	AUS v USA G2 Q2	2nd Quarter	AUS	78	570	47	85
482	AUS v USA G2 Q2	2nd Quarter	AUS	78	571	46	76
483	AUS v USA G2 Q2	2nd Quarter	AUS	78	571	44	67
484	AUS v USA G2 Q2	2nd Quarter	AUS	78	572	44	56
485	AUS v USA G2 Q2	2nd Quarter	AUS	78	572	43	51
486	AUS v USA G2 Q2	2nd Quarter	AUS	78	573	42	45
487	AUS v USA G2 Q2	2nd Quarter	AUS	78	573	42	40
488	AUS v USA G2 Q2	2nd Quarter	AUS	78	574	45	35
489	AUS v USA G2 Q2	2nd Quarter	AUS	78	575	45	36
490	AUS v USA G2 Q2	2nd Quarter	AUS	78	576	39	39
491	AUS v USA G2 Q2	2nd Quarter	AUS	78	576	36	39
492	AUS v USA G2 Q2	2nd Quarter	AUS	78	578	18	36
493	AUS v USA G2 Q2	2nd Quarter	AUS	78	578	15	30
494	AUS v USA G2 Q2	2nd Quarter	AUS	78	579	18	25
495	AUS v USA G2 Q2	2nd Quarter	AUS	78	580	23	21
496	AUS v USA G2 Q2	2nd Quarter	AUS	78	580	28	18	Shot	Foul
497	AUS v USA G2 Q2	2nd Quarter	AUS	81	634	30	109
498	AUS v USA G2 Q2	2nd Quarter	AUS	81	634	44	89
499	AUS v USA G2 Q2	2nd Quarter	AUS	81	635	45	74
500	AUS v USA G2 Q2	2nd Quarter	AUS	81	635	44	61
501	AUS v USA G2 Q2	2nd Quarter	AUS	81	635	44	53
502	AUS v USA G2 Q2	2nd Quarter	AUS	81	636	46	44
503	AUS v USA G2 Q2	2nd Quarter	AUS	81	636	48	38
504	AUS v USA G2 Q2	2nd Quarter	AUS	81	638	52	20	Shot	Miss
505	AUS v USA G2 Q2	2nd Quarter	AUS	83	653	30	111
506	AUS v USA G2 Q2	2nd Quarter	AUS	83	654	19	99
507	AUS v USA G2 Q2	2nd Quarter	AUS	83	655	19	96
508	AUS v USA G2 Q2	2nd Quarter	AUS	83	655	20	92
509	AUS v USA G2 Q2	2nd Quarter	AUS	83	656	21	88
510	AUS v USA G2 Q2	2nd Quarter	AUS	83	657	22	77
511	AUS v USA G2 Q2	2nd Quarter	AUS	83	657	23	71
512	AUS v USA G2 Q2	2nd Quarter	AUS	83	658	24	59
513	AUS v USA G2 Q2	2nd Quarter	AUS	83	658	25	53
514	AUS v USA G2 Q2	2nd Quarter	AUS	83	658	25	48
515	AUS v USA G2 Q2	2nd Quarter	AUS	83	659	24	45
516	AUS v USA G2 Q2	2nd Quarter	AUS	83	661	45	38
517	AUS v USA G2 Q2	2nd Quarter	AUS	83	662	45	38
518	AUS v USA G2 Q2	2nd Quarter	AUS	83	663	45	38
519	AUS v USA G2 Q2	2nd Quarter	AUS	83	664	45	38
520	AUS v USA G2 Q2	2nd Quarter	AUS	83	665	45	38
521	AUS v USA G2 Q2	2nd Quarter	AUS	83	666	45	38
522	AUS v USA G2 Q2	2nd Quarter	AUS	83	667	45	38
523	AUS v USA G2 Q2	2nd Quarter	AUS	83	667	40	41
524	AUS v USA G2 Q2	2nd Quarter	AUS	83	668	35	41
525	AUS v USA G2 Q2	2nd Quarter	AUS	83	668	31	45
526	AUS v USA G2 Q2	2nd Quarter	AUS	83	669	31	41	On-ball
527	AUS v USA G2 Q2	2nd Quarter	AUS	83	670	27	36
528	AUS v USA G2 Q2	2nd Quarter	AUS	83	671	25	31
529	AUS v USA G2 Q2	2nd Quarter	AUS	83	671	22	27
530	AUS v USA G2 Q2	2nd Quarter	AUS	83	672	17	28
531	AUS v USA G2 Q2	2nd Quarter	AUS	83	672	15	30
532	AUS v USA G2 Q2	2nd Quarter	AUS	83	673	19	31
533	AUS v USA G2 Q2	2nd Quarter	AUS	83	673	26	28
534	AUS v USA G2 Q2	2nd Quarter	AUS	83	674	30	24	TO
535	AUS v USA G2 Q2	2nd Quarter	AUS	86	728	32	110
536	AUS v USA G2 Q2	2nd Quarter	AUS	86	729	35	93
537	AUS v USA G2 Q2	2nd Quarter	AUS	86	729	35	87
538	AUS v USA G2 Q2	2nd Quarter	AUS	86	730	34	81
539	AUS v USA G2 Q2	2nd Quarter	AUS	86	730	32	76
540	AUS v USA G2 Q2	2nd Quarter	AUS	86	731	29	71
541	AUS v USA G2 Q2	2nd Quarter	AUS	86	731	25	68
542	AUS v USA G2 Q2	2nd Quarter	AUS	86	732	23	63
543	AUS v USA G2 Q2	2nd Quarter	AUS	86	732	21	56
544	AUS v USA G2 Q2	2nd Quarter	AUS	86	732	20	51
545	AUS v USA G2 Q2	2nd Quarter	AUS	86	733	32	47
546	AUS v USA G2 Q2	2nd Quarter	AUS	86	735	41	35
547	AUS v USA G2 Q2	2nd Quarter	AUS	86	736	37	40
548	AUS v USA G2 Q2	2nd Quarter	AUS	86	737	27	44
549	AUS v USA G2 Q2	2nd Quarter	AUS	86	738	28	43
550	AUS v USA G2 Q2	2nd Quarter	AUS	86	739	32	41
551	AUS v USA G2 Q2	2nd Quarter	AUS	86	740	34	40
552	AUS v USA G2 Q2	2nd Quarter	AUS	86	741	49	28
553	AUS v USA G2 Q2	2nd Quarter	AUS	86	742	46	30
554	AUS v USA G2 Q2	2nd Quarter	AUS	86	742	40	30	Shot	Miss
555	AUS v USA G2 Q2	2nd Quarter	AUS	88	763	29	107
556	AUS v USA G2 Q2	2nd Quarter	AUS	88	763	40	97
557	AUS v USA G2 Q2	2nd Quarter	AUS	88	764	40	89
558	AUS v USA G2 Q2	2nd Quarter	AUS	88	764	39	81
559	AUS v USA G2 Q2	2nd Quarter	AUS	88	765	39	74
560	AUS v USA G2 Q2	2nd Quarter	AUS	88	765	39	68
561	AUS v USA G2 Q2	2nd Quarter	AUS	88	766	39	60
562	AUS v USA G2 Q2	2nd Quarter	AUS	88	766	39	53
563	AUS v USA G2 Q2	2nd Quarter	AUS	88	767	39	51
564	AUS v USA G2 Q2	2nd Quarter	AUS	88	768	34	22
565	AUS v USA G2 Q2	2nd Quarter	AUS	88	769	23	36	Shot	Score
566	AUS v USA G2 Q2	2nd Quarter	AUS	90	819	36	110
567	AUS v USA G2 Q2	2nd Quarter	AUS	90	820	40	95	Stoppage
568	AUS v USA G2 Q2	2nd Quarter	AUS	92	846	15	108
569	AUS v USA G2 Q2	2nd Quarter	AUS	92	848	33	102
570	AUS v USA G2 Q2	2nd Quarter	AUS	92	849	28	96
571	AUS v USA G2 Q2	2nd Quarter	AUS	92	850	22	87
572	AUS v USA G2 Q2	2nd Quarter	AUS	92	850	19	79
573	AUS v USA G2 Q2	2nd Quarter	AUS	92	851	13	69
574	AUS v USA G2 Q2	2nd Quarter	AUS	92	852	30	78
575	AUS v USA G2 Q2	2nd Quarter	AUS	92	853	36	64
576	AUS v USA G2 Q2	2nd Quarter	AUS	92	854	26	41
577	AUS v USA G2 Q2	2nd Quarter	AUS	92	855	12	36
578	AUS v USA G2 Q2	2nd Quarter	AUS	92	856	33	41
579	AUS v USA G2 Q2	2nd Quarter	AUS	92	857	47	33	On-ball
580	AUS v USA G2 Q2	2nd Quarter	AUS	92	858	41	37
581	AUS v USA G2 Q2	2nd Quarter	AUS	92	859	40	23
582	AUS v USA G2 Q2	2nd Quarter	AUS	92	860	43	19	Shot	Miss
583	AUS v USA G2 Q2	2nd Quarter	AUS	95	906	58	88
584	AUS v USA G2 Q2	2nd Quarter	AUS	95	907	45	92
585	AUS v USA G2 Q2	2nd Quarter	AUS	95	907	43	86
586	AUS v USA G2 Q2	2nd Quarter	AUS	95	908	43	80
587	AUS v USA G2 Q2	2nd Quarter	AUS	95	908	43	74
588	AUS v USA G2 Q2	2nd Quarter	AUS	95	909	43	67
589	AUS v USA G2 Q2	2nd Quarter	AUS	95	909	42	62
590	AUS v USA G2 Q2	2nd Quarter	AUS	95	909	38	56
591	AUS v USA G2 Q2	2nd Quarter	AUS	95	910	36	52
592	AUS v USA G2 Q2	2nd Quarter	AUS	95	911	26	39
593	AUS v USA G2 Q2	2nd Quarter	AUS	95	912	12	27
594	AUS v USA G2 Q2	2nd Quarter	AUS	95	914	23	37
595	AUS v USA G2 Q2	2nd Quarter	AUS	95	916	47	37	TO
596	AUS v USA G2 Q2	2nd Quarter	AUS	97	935	30	110
597	AUS v USA G2 Q2	2nd Quarter	AUS	97	935	22	97
598	AUS v USA G2 Q2	2nd Quarter	AUS	97	936	18	84
599	AUS v USA G2 Q2	2nd Quarter	AUS	97	936	18	75
600	AUS v USA G2 Q2	2nd Quarter	AUS	97	937	18	66
601	AUS v USA G2 Q2	2nd Quarter	AUS	97	937	15	56
602	AUS v USA G2 Q2	2nd Quarter	AUS	97	937	14	52
603	AUS v USA G2 Q2	2nd Quarter	AUS	97	938	19	48	Stoppage
604	AUS v USA G2 Q2	2nd Quarter	AUS	98	1020	42	107
605	AUS v USA G2 Q2	2nd Quarter	AUS	98	1021	45	97
606	AUS v USA G2 Q2	2nd Quarter	AUS	98	1022	45	93
607	AUS v USA G2 Q2	2nd Quarter	AUS	98	1023	40	83
608	AUS v USA G2 Q2	2nd Quarter	AUS	98	1023	37	75
609	AUS v USA G2 Q2	2nd Quarter	AUS	98	1024	32	69
610	AUS v USA G2 Q2	2nd Quarter	AUS	98	1025	26	62
611	AUS v USA G2 Q2	2nd Quarter	AUS	98	1025	22	55
612	AUS v USA G2 Q2	2nd Quarter	AUS	98	1025	20	51
613	AUS v USA G2 Q2	2nd Quarter	AUS	98	1026	17	45
614	AUS v USA G2 Q2	2nd Quarter	AUS	98	1027	32	40
615	AUS v USA G2 Q2	2nd Quarter	AUS	98	1028	42	38
616	AUS v USA G2 Q2	2nd Quarter	AUS	98	1030	32	39
617	AUS v USA G2 Q2	2nd Quarter	AUS	98	1033	23	36	On-ball
618	AUS v USA G2 Q2	2nd Quarter	AUS	98	1034	29	39
619	AUS v USA G2 Q2	2nd Quarter	AUS	98	1034	34	38
620	AUS v USA G2 Q2	2nd Quarter	AUS	98	1035	33	32
621	AUS v USA G2 Q2	2nd Quarter	AUS	98	1036	30	28
622	AUS v USA G2 Q2	2nd Quarter	AUS	98	1038	42	30	Shot	Miss
623	AUS v USA G2 Q2	2nd Quarter	AUS	100	1051	20	90
624	AUS v USA G2 Q2	2nd Quarter	AUS	100	1052	19	79
625	AUS v USA G2 Q2	2nd Quarter	AUS	100	1053	20	72
626	AUS v USA G2 Q2	2nd Quarter	AUS	100	1053	18	62
627	AUS v USA G2 Q2	2nd Quarter	AUS	100	1053	17	56
628	AUS v USA G2 Q2	2nd Quarter	AUS	100	1054	17	49
629	AUS v USA G2 Q2	2nd Quarter	AUS	100	1054	19	43
630	AUS v USA G2 Q2	2nd Quarter	AUS	100	1054	19	36
631	AUS v USA G2 Q2	2nd Quarter	AUS	100	1055	19	30
632	AUS v USA G2 Q2	2nd Quarter	AUS	100	1055	18	27
633	AUS v USA G2 Q2	2nd Quarter	AUS	100	1056	13	28
634	AUS v USA G2 Q2	2nd Quarter	AUS	100	1058	20	38
635	AUS v USA G2 Q2	2nd Quarter	AUS	100	1059	26	37
636	AUS v USA G2 Q2	2nd Quarter	AUS	100	1059	30	38	On-ball
637	AUS v USA G2 Q2	2nd Quarter	AUS	100	1060	33	36
638	AUS v USA G2 Q2	2nd Quarter	AUS	100	1061	35	27
639	AUS v USA G2 Q2	2nd Quarter	AUS	100	1061	34	19	Shot	Miss
640	AUS v USA G2 Q2	2nd Quarter	AUS	102	1099	35	108
641	AUS v USA G2 Q2	2nd Quarter	AUS	102	1100	36	86
642	AUS v USA G2 Q2	2nd Quarter	AUS	102	1102	38	81
643	AUS v USA G2 Q2	2nd Quarter	AUS	102	1103	38	78
644	AUS v USA G2 Q2	2nd Quarter	AUS	102	1103	38	72
645	AUS v USA G2 Q2	2nd Quarter	AUS	102	1104	42	63
646	AUS v USA G2 Q2	2nd Quarter	AUS	102	1104	44	61
647	AUS v USA G2 Q2	2nd Quarter	AUS	102	1105	45	55
648	AUS v USA G2 Q2	2nd Quarter	AUS	102	1105	45	52
649	AUS v USA G2 Q2	2nd Quarter	AUS	102	1106	45	48
650	AUS v USA G2 Q2	2nd Quarter	AUS	102	1106	44	43
651	AUS v USA G2 Q2	2nd Quarter	AUS	102	1107	49	30
652	AUS v USA G2 Q2	2nd Quarter	AUS	102	1110	49	32
653	AUS v USA G2 Q2	2nd Quarter	AUS	102	1111	46	35
654	AUS v USA G2 Q2	2nd Quarter	AUS	102	1112	44	36
655	AUS v USA G2 Q2	2nd Quarter	AUS	102	1113	30	40
656	AUS v USA G2 Q2	2nd Quarter	AUS	102	1115	31	41	On-ball
657	AUS v USA G2 Q2	2nd Quarter	AUS	102	1116	29	39
658	AUS v USA G2 Q2	2nd Quarter	AUS	102	1116	28	34
659	AUS v USA G2 Q2	2nd Quarter	AUS	102	1117	28	25
660	AUS v USA G2 Q2	2nd Quarter	AUS	102	1117	30	19
661	AUS v USA G2 Q2	2nd Quarter	AUS	102	1118	33	18	Shot	Score
662	AUS v USA G2 Q2	2nd Quarter	AUS	105	1151	29	109
663	AUS v USA G2 Q2	2nd Quarter	AUS	105	1152	41	98
664	AUS v USA G2 Q2	2nd Quarter	AUS	105	1153	43	89
665	AUS v USA G2 Q2	2nd Quarter	AUS	105	1153	43	80
666	AUS v USA G2 Q2	2nd Quarter	AUS	105	1154	43	75
667	AUS v USA G2 Q2	2nd Quarter	AUS	105	1154	45	67
668	AUS v USA G2 Q2	2nd Quarter	AUS	105	1154	45	58
669	AUS v USA G2 Q2	2nd Quarter	AUS	105	1155	45	51
670	AUS v USA G2 Q2	2nd Quarter	AUS	105	1156	45	46
671	AUS v USA G2 Q2	2nd Quarter	AUS	105	1157	51	28
672	AUS v USA G2 Q2	2nd Quarter	AUS	105	1158	51	28
673	AUS v USA G2 Q2	2nd Quarter	AUS	105	1159	51	28
674	AUS v USA G2 Q2	2nd Quarter	AUS	105	1160	51	28
675	AUS v USA G2 Q2	2nd Quarter	AUS	105	1161	51	28
676	AUS v USA G2 Q2	2nd Quarter	AUS	105	1162	51	28
677	AUS v USA G2 Q2	2nd Quarter	AUS	105	1162	51	28
678	AUS v USA G2 Q2	2nd Quarter	AUS	105	1163	31	40
679	AUS v USA G2 Q2	2nd Quarter	AUS	105	1164	26	37
680	AUS v USA G2 Q2	2nd Quarter	AUS	105	1164	26	32
681	AUS v USA G2 Q2	2nd Quarter	AUS	105	1165	31	25
682	AUS v USA G2 Q2	2nd Quarter	AUS	105	1166	33	19
683	AUS v USA G2 Q2	2nd Quarter	AUS	105	1167	45	16	Shot	Score
684	AUS v USA G2 Q2	2nd Quarter	AUS	108	1222	30	112
685	AUS v USA G2 Q2	2nd Quarter	AUS	108	1223	22	87
686	AUS v USA G2 Q2	2nd Quarter	AUS	108	1224	22	80
687	AUS v USA G2 Q2	2nd Quarter	AUS	108	1224	27	71	Stoppage
688	AUS v USA G2 Q3	3rd Quarter	AUS	109	26	59	59
689	AUS v USA G2 Q3	3rd Quarter	AUS	109	27	42	63
690	AUS v USA G2 Q3	3rd Quarter	AUS	109	28	42	62
691	AUS v USA G2 Q3	3rd Quarter	AUS	109	29	41	58
692	AUS v USA G2 Q3	3rd Quarter	AUS	109	29	40	55
693	AUS v USA G2 Q3	3rd Quarter	AUS	109	30	37	50
694	AUS v USA G2 Q3	3rd Quarter	AUS	109	31	43	42
695	AUS v USA G2 Q3	3rd Quarter	AUS	109	32	31	40
696	AUS v USA G2 Q3	3rd Quarter	AUS	109	34	22	39
697	AUS v USA G2 Q3	3rd Quarter	AUS	109	36	23	20
698	AUS v USA G2 Q3	3rd Quarter	AUS	109	38	23	20
699	AUS v USA G2 Q3	3rd Quarter	AUS	109	38	26	21
700	AUS v USA G2 Q3	3rd Quarter	AUS	109	40	27	20
701	AUS v USA G2 Q3	3rd Quarter	AUS	109	41	31	35
702	AUS v USA G2 Q3	3rd Quarter	AUS	109	42	11	21	Shot	Miss
703	AUS v USA G2 Q3	3rd Quarter	AUS	111	72	32	108
704	AUS v USA G2 Q3	3rd Quarter	AUS	111	72	34	97
705	AUS v USA G2 Q3	3rd Quarter	AUS	111	74	36	88
706	AUS v USA G2 Q3	3rd Quarter	AUS	111	75	31	73
707	AUS v USA G2 Q3	3rd Quarter	AUS	111	75	25	63
708	AUS v USA G2 Q3	3rd Quarter	AUS	111	76	23	57
709	AUS v USA G2 Q3	3rd Quarter	AUS	111	77	23	50
710	AUS v USA G2 Q3	3rd Quarter	AUS	111	77	19	37
711	AUS v USA G2 Q3	3rd Quarter	AUS	111	78	12	33
712	AUS v USA G2 Q3	3rd Quarter	AUS	111	78	17	38
713	AUS v USA G2 Q3	3rd Quarter	AUS	111	79	25	42
714	AUS v USA G2 Q3	3rd Quarter	AUS	111	80	46	36
715	AUS v USA G2 Q3	3rd Quarter	AUS	111	81	52	24	On-ball
716	AUS v USA G2 Q3	3rd Quarter	AUS	111	83	50	30
717	AUS v USA G2 Q3	3rd Quarter	AUS	111	84	47	33
718	AUS v USA G2 Q3	3rd Quarter	AUS	111	84	40	20
719	AUS v USA G2 Q3	3rd Quarter	AUS	111	85	35	18	Shot	Miss
720	AUS v USA G2 Q3	3rd Quarter	AUS	112	91	18	44	OR
721	AUS v USA G2 Q3	3rd Quarter	AUS	112	93	21	40	On-ball
722	AUS v USA G2 Q3	3rd Quarter	AUS	112	94	30	38
723	AUS v USA G2 Q3	3rd Quarter	AUS	112	95	38	32
724	AUS v USA G2 Q3	3rd Quarter	AUS	112	96	35	24
725	AUS v USA G2 Q3	3rd Quarter	AUS	112	97	39	32	Shot	Miss
726	AUS v USA G2 Q3	3rd Quarter	AUS	114	117	6	71
727	AUS v USA G2 Q3	3rd Quarter	AUS	114	120	24	73
728	AUS v USA G2 Q3	3rd Quarter	AUS	114	121	30	65
729	AUS v USA G2 Q3	3rd Quarter	AUS	114	123	31	61
730	AUS v USA G2 Q3	3rd Quarter	AUS	114	123	31	54
731	AUS v USA G2 Q3	3rd Quarter	AUS	114	124	31	50
732	AUS v USA G2 Q3	3rd Quarter	AUS	114	126	30	46
733	AUS v USA G2 Q3	3rd Quarter	AUS	114	128	20	36
734	AUS v USA G2 Q3	3rd Quarter	AUS	114	130	33	36
735	AUS v USA G2 Q3	3rd Quarter	AUS	114	131	31	33
736	AUS v USA G2 Q3	3rd Quarter	AUS	114	132	29	28
737	AUS v USA G2 Q3	3rd Quarter	AUS	114	132	28	25	Shot	Score
738	AUS v USA G2 Q3	3rd Quarter	AUS	116	153	35	108
739	AUS v USA G2 Q3	3rd Quarter	AUS	116	153	48	91
740	AUS v USA G2 Q3	3rd Quarter	AUS	116	154	49	73
741	AUS v USA G2 Q3	3rd Quarter	AUS	116	155	49	63
742	AUS v USA G2 Q3	3rd Quarter	AUS	116	155	48	54
743	AUS v USA G2 Q3	3rd Quarter	AUS	116	156	53	41
744	AUS v USA G2 Q3	3rd Quarter	AUS	116	157	52	36
745	AUS v USA G2 Q3	3rd Quarter	AUS	116	157	49	33
746	AUS v USA G2 Q3	3rd Quarter	AUS	116	158	54	21
747	AUS v USA G2 Q3	3rd Quarter	AUS	116	160	43	36
748	AUS v USA G2 Q3	3rd Quarter	AUS	116	162	33	42
749	AUS v USA G2 Q3	3rd Quarter	AUS	116	163	41	47
750	AUS v USA G2 Q3	3rd Quarter	AUS	116	164	37	42
751	AUS v USA G2 Q3	3rd Quarter	AUS	116	165	33	37	On-ball
752	AUS v USA G2 Q3	3rd Quarter	AUS	116	166	29	36
753	AUS v USA G2 Q3	3rd Quarter	AUS	116	166	34	31
754	AUS v USA G2 Q3	3rd Quarter	AUS	116	167	36	30
755	AUS v USA G2 Q3	3rd Quarter	AUS	116	168	29	18	Shot	Score
756	AUS v USA G2 Q3	3rd Quarter	AUS	118	193	33	109
757	AUS v USA G2 Q3	3rd Quarter	AUS	118	193	18	90
758	AUS v USA G2 Q3	3rd Quarter	AUS	118	195	18	78
759	AUS v USA G2 Q3	3rd Quarter	AUS	118	195	18	66
760	AUS v USA G2 Q3	3rd Quarter	AUS	118	195	19	57
761	AUS v USA G2 Q3	3rd Quarter	AUS	118	196	20	52
762	AUS v USA G2 Q3	3rd Quarter	AUS	118	197	22	46
763	AUS v USA G2 Q3	3rd Quarter	AUS	118	198	34	43
764	AUS v USA G2 Q3	3rd Quarter	AUS	118	199	34	43
765	AUS v USA G2 Q3	3rd Quarter	AUS	118	200	34	43
766	AUS v USA G2 Q3	3rd Quarter	AUS	118	201	34	43
767	AUS v USA G2 Q3	3rd Quarter	AUS	118	202	37	43
768	AUS v USA G2 Q3	3rd Quarter	AUS	118	203	36	39	Shot	Miss
769	AUS v USA G2 Q3	3rd Quarter	AUS	122	235	33	87
770	AUS v USA G2 Q3	3rd Quarter	AUS	122	235	47	74
771	AUS v USA G2 Q3	3rd Quarter	AUS	122	236	47	63
772	AUS v USA G2 Q3	3rd Quarter	AUS	122	236	48	49
773	AUS v USA G2 Q3	3rd Quarter	AUS	122	237	49	40
774	AUS v USA G2 Q3	3rd Quarter	AUS	122	237	49	33
775	AUS v USA G2 Q3	3rd Quarter	AUS	122	240	41	37
776	AUS v USA G2 Q3	3rd Quarter	AUS	122	241	42	42	On-ball
777	AUS v USA G2 Q3	3rd Quarter	AUS	122	242	45	35
778	AUS v USA G2 Q3	3rd Quarter	AUS	122	242	45	28
779	AUS v USA G2 Q3	3rd Quarter	AUS	122	243	44	23
780	AUS v USA G2 Q3	3rd Quarter	AUS	122	244	46	16
781	AUS v USA G2 Q3	3rd Quarter	AUS	122	245	47	27
782	AUS v USA G2 Q3	3rd Quarter	AUS	122	246	29	37
783	AUS v USA G2 Q3	3rd Quarter	AUS	122	247	25	37	On-ball
784	AUS v USA G2 Q3	3rd Quarter	AUS	122	249	32	37	Shot	Score
785	AUS v USA G2 Q3	3rd Quarter	AUS	124	268	30	108
786	AUS v USA G2 Q3	3rd Quarter	AUS	124	268	23	90
787	AUS v USA G2 Q3	3rd Quarter	AUS	124	270	24	83
788	AUS v USA G2 Q3	3rd Quarter	AUS	124	271	28	77
789	AUS v USA G2 Q3	3rd Quarter	AUS	124	271	31	68
790	AUS v USA G2 Q3	3rd Quarter	AUS	124	272	32	62
791	AUS v USA G2 Q3	3rd Quarter	AUS	124	272	32	54
792	AUS v USA G2 Q3	3rd Quarter	AUS	124	273	29	47
793	AUS v USA G2 Q3	3rd Quarter	AUS	124	275	32	44
794	AUS v USA G2 Q3	3rd Quarter	AUS	124	275	37	44
795	AUS v USA G2 Q3	3rd Quarter	AUS	124	276	52	32
796	AUS v USA G2 Q3	3rd Quarter	AUS	124	277	52	32
797	AUS v USA G2 Q3	3rd Quarter	AUS	124	278	52	32
798	AUS v USA G2 Q3	3rd Quarter	AUS	124	280	50	33
799	AUS v USA G2 Q3	3rd Quarter	AUS	124	282	48	34
800	AUS v USA G2 Q3	3rd Quarter	AUS	124	283	34	40
801	AUS v USA G2 Q3	3rd Quarter	AUS	124	284	34	40
802	AUS v USA G2 Q3	3rd Quarter	AUS	124	285	34	40
803	AUS v USA G2 Q3	3rd Quarter	AUS	124	286	33	42	On-ball
804	AUS v USA G2 Q3	3rd Quarter	AUS	124	286	29	38
805	AUS v USA G2 Q3	3rd Quarter	AUS	124	287	27	34
806	AUS v USA G2 Q3	3rd Quarter	AUS	124	289	44	35
807	AUS v USA G2 Q3	3rd Quarter	AUS	124	290	39	34
808	AUS v USA G2 Q3	3rd Quarter	AUS	124	290	34	28	Shot	Miss
809	AUS v USA G2 Q3	3rd Quarter	AUS	125	293	34	21	OR
810	AUS v USA G2 Q3	3rd Quarter	AUS	125	295	29	39
811	AUS v USA G2 Q3	3rd Quarter	AUS	125	297	10	19	Shot	Score
812	AUS v USA G2 Q3	3rd Quarter	AUS	128	381	29	99
813	AUS v USA G2 Q3	3rd Quarter	AUS	128	382	20	92	Foul
814	AUS v USA G2 Q3	3rd Quarter	AUS	129	394	38	109
815	AUS v USA G2 Q3	3rd Quarter	AUS	129	395	43	93
816	AUS v USA G2 Q3	3rd Quarter	AUS	129	396	44	88
817	AUS v USA G2 Q3	3rd Quarter	AUS	129	397	44	83
818	AUS v USA G2 Q3	3rd Quarter	AUS	129	397	39	76
819	AUS v USA G2 Q3	3rd Quarter	AUS	129	397	34	72
820	AUS v USA G2 Q3	3rd Quarter	AUS	129	398	31	68
821	AUS v USA G2 Q3	3rd Quarter	AUS	129	398	29	60
822	AUS v USA G2 Q3	3rd Quarter	AUS	129	399	28	55
823	AUS v USA G2 Q3	3rd Quarter	AUS	129	399	25	50
824	AUS v USA G2 Q3	3rd Quarter	AUS	129	400	21	44
825	AUS v USA G2 Q3	3rd Quarter	AUS	129	401	19	38
826	AUS v USA G2 Q3	3rd Quarter	AUS	129	401	32	40
827	AUS v USA G2 Q3	3rd Quarter	AUS	129	403	52	30
828	AUS v USA G2 Q3	3rd Quarter	AUS	129	406	30	40
829	AUS v USA G2 Q3	3rd Quarter	AUS	129	408	28	38
830	AUS v USA G2 Q3	3rd Quarter	AUS	129	408	27	31
831	AUS v USA G2 Q3	3rd Quarter	AUS	129	409	28	24
832	AUS v USA G2 Q3	3rd Quarter	AUS	129	410	30	19	Shot	Score
833	AUS v USA G2 Q3	3rd Quarter	AUS	131	459	36	91
834	AUS v USA G2 Q3	3rd Quarter	AUS	131	459	44	87
835	AUS v USA G2 Q3	3rd Quarter	AUS	131	461	33	78
836	AUS v USA G2 Q3	3rd Quarter	AUS	131	462	32	72
837	AUS v USA G2 Q3	3rd Quarter	AUS	131	462	34	65
838	AUS v USA G2 Q3	3rd Quarter	AUS	131	463	33	58
839	AUS v USA G2 Q3	3rd Quarter	AUS	131	464	30	53
840	AUS v USA G2 Q3	3rd Quarter	AUS	131	464	26	50
841	AUS v USA G2 Q3	3rd Quarter	AUS	131	465	20	45
842	AUS v USA G2 Q3	3rd Quarter	AUS	131	466	19	42
843	AUS v USA G2 Q3	3rd Quarter	AUS	131	466	21	40
844	AUS v USA G2 Q3	3rd Quarter	AUS	131	467	31	39
845	AUS v USA G2 Q3	3rd Quarter	AUS	131	468	51	30
846	AUS v USA G2 Q3	3rd Quarter	AUS	131	469	51	30
847	AUS v USA G2 Q3	3rd Quarter	AUS	131	470	51	30
848	AUS v USA G2 Q3	3rd Quarter	AUS	131	472	51	30	On-ball
849	AUS v USA G2 Q3	3rd Quarter	AUS	131	473	45	34
850	AUS v USA G2 Q3	3rd Quarter	AUS	131	473	41	34
851	AUS v USA G2 Q3	3rd Quarter	AUS	131	474	35	31	Shot	Foul
852	AUS v USA G2 Q3	3rd Quarter	AUS	134	560	59	81
853	AUS v USA G2 Q3	3rd Quarter	AUS	134	561	43	81
854	AUS v USA G2 Q3	3rd Quarter	AUS	134	562	44	74
855	AUS v USA G2 Q3	3rd Quarter	AUS	134	562	46	65
856	AUS v USA G2 Q3	3rd Quarter	AUS	134	563	46	57
857	AUS v USA G2 Q3	3rd Quarter	AUS	134	563	46	51
858	AUS v USA G2 Q3	3rd Quarter	AUS	134	564	46	48
859	AUS v USA G2 Q3	3rd Quarter	AUS	134	565	31	42	Foul	TO
860	AUS v USA G2 Q3	3rd Quarter	AUS	136	659	33	109
861	AUS v USA G2 Q3	3rd Quarter	AUS	136	678	46	87
862	AUS v USA G2 Q3	3rd Quarter	AUS	136	680	46	85
863	AUS v USA G2 Q3	3rd Quarter	AUS	136	681	46	79
864	AUS v USA G2 Q3	3rd Quarter	AUS	136	681	47	74
865	AUS v USA G2 Q3	3rd Quarter	AUS	136	682	47	69
866	AUS v USA G2 Q3	3rd Quarter	AUS	136	682	47	64
867	AUS v USA G2 Q3	3rd Quarter	AUS	136	682	48	57
868	AUS v USA G2 Q3	3rd Quarter	AUS	136	683	48	52
869	AUS v USA G2 Q3	3rd Quarter	AUS	136	683	50	45
870	AUS v USA G2 Q3	3rd Quarter	AUS	136	684	50	41
871	AUS v USA G2 Q3	3rd Quarter	AUS	136	685	31	40
872	AUS v USA G2 Q3	3rd Quarter	AUS	136	687	53	16	Shot	Miss
873	AUS v USA G2 Q3	3rd Quarter	AUS	137	691	32	22	OR
874	AUS v USA G2 Q3	3rd Quarter	AUS	137	692	36	42
875	AUS v USA G2 Q3	3rd Quarter	AUS	137	693	36	42
876	AUS v USA G2 Q3	3rd Quarter	AUS	137	694	36	42
877	AUS v USA G2 Q3	3rd Quarter	AUS	137	695	36	42
878	AUS v USA G2 Q3	3rd Quarter	AUS	137	697	31	42
879	AUS v USA G2 Q3	3rd Quarter	AUS	137	698	29	42
880	AUS v USA G2 Q3	3rd Quarter	AUS	137	699	27	41
881	AUS v USA G2 Q3	3rd Quarter	AUS	137	701	15	31
882	AUS v USA G2 Q3	3rd Quarter	AUS	137	702	13	27
883	AUS v USA G2 Q3	3rd Quarter	AUS	137	703	12	22
884	AUS v USA G2 Q3	3rd Quarter	AUS	137	704	14	29	On-ball
885	AUS v USA G2 Q3	3rd Quarter	AUS	137	704	17	34
886	AUS v USA G2 Q3	3rd Quarter	AUS	137	705	21	35
887	AUS v USA G2 Q3	3rd Quarter	AUS	137	705	25	32
888	AUS v USA G2 Q3	3rd Quarter	AUS	137	706	32	25
889	AUS v USA G2 Q3	3rd Quarter	AUS	137	707	11	17	Shot	Miss
890	AUS v USA G2 Q3	3rd Quarter	AUS	139	716	28	109
891	AUS v USA G2 Q3	3rd Quarter	AUS	139	717	40	94
892	AUS v USA G2 Q3	3rd Quarter	AUS	139	717	46	75
893	AUS v USA G2 Q3	3rd Quarter	AUS	139	718	49	59
894	AUS v USA G2 Q3	3rd Quarter	AUS	139	718	49	51
895	AUS v USA G2 Q3	3rd Quarter	AUS	139	718	49	46
896	AUS v USA G2 Q3	3rd Quarter	AUS	139	719	47	39
897	AUS v USA G2 Q3	3rd Quarter	AUS	139	720	47	35
898	AUS v USA G2 Q3	3rd Quarter	AUS	139	721	46	38
899	AUS v USA G2 Q3	3rd Quarter	AUS	139	722	45	41
900	AUS v USA G2 Q3	3rd Quarter	AUS	139	722	41	43
901	AUS v USA G2 Q3	3rd Quarter	AUS	139	723	36	43
902	AUS v USA G2 Q3	3rd Quarter	AUS	139	724	32	43
903	AUS v USA G2 Q3	3rd Quarter	AUS	139	724	29	43	On-ball
904	AUS v USA G2 Q3	3rd Quarter	AUS	139	726	34	40	Shot	Score
905	AUS v USA G2 Q3	3rd Quarter	AUS	141	751	30	86
906	AUS v USA G2 Q3	3rd Quarter	AUS	141	751	24	81
907	AUS v USA G2 Q3	3rd Quarter	AUS	141	752	21	62
908	AUS v USA G2 Q3	3rd Quarter	AUS	141	752	21	56
909	AUS v USA G2 Q3	3rd Quarter	AUS	141	753	24	48
910	AUS v USA G2 Q3	3rd Quarter	AUS	141	753	29	42
911	AUS v USA G2 Q3	3rd Quarter	AUS	141	754	33	34
912	AUS v USA G2 Q3	3rd Quarter	AUS	141	754	33	28
913	AUS v USA G2 Q3	3rd Quarter	AUS	141	755	35	21	TO
914	AUS v USA G2 Q3	3rd Quarter	AUS	143	780	31	95
915	AUS v USA G2 Q3	3rd Quarter	AUS	143	780	22	90
916	AUS v USA G2 Q3	3rd Quarter	AUS	143	781	22	90
917	AUS v USA G2 Q3	3rd Quarter	AUS	143	782	19	80
918	AUS v USA G2 Q3	3rd Quarter	AUS	143	782	19	72
919	AUS v USA G2 Q3	3rd Quarter	AUS	143	783	25	61
920	AUS v USA G2 Q3	3rd Quarter	AUS	143	783	30	53
921	AUS v USA G2 Q3	3rd Quarter	AUS	143	784	31	45
922	AUS v USA G2 Q3	3rd Quarter	AUS	143	784	31	39
923	AUS v USA G2 Q3	3rd Quarter	AUS	143	785	33	33
924	AUS v USA G2 Q3	3rd Quarter	AUS	143	785	36	24
925	AUS v USA G2 Q3	3rd Quarter	AUS	143	786	35	18	Shot	Score
926	AUS v USA G2 Q3	3rd Quarter	AUS	147	910	32	91
927	AUS v USA G2 Q3	3rd Quarter	AUS	147	910	43	83
928	AUS v USA G2 Q3	3rd Quarter	AUS	147	912	37	82
929	AUS v USA G2 Q3	3rd Quarter	AUS	147	913	39	77
930	AUS v USA G2 Q3	3rd Quarter	AUS	147	914	40	69
931	AUS v USA G2 Q3	3rd Quarter	AUS	147	914	38	60
932	AUS v USA G2 Q3	3rd Quarter	AUS	147	914	38	56
933	AUS v USA G2 Q3	3rd Quarter	AUS	147	916	39	49
934	AUS v USA G2 Q3	3rd Quarter	AUS	147	916	35	48
935	AUS v USA G2 Q3	3rd Quarter	AUS	147	917	32	50
936	AUS v USA G2 Q3	3rd Quarter	AUS	147	918	29	50
937	AUS v USA G2 Q3	3rd Quarter	AUS	147	919	18	34	On-ball
938	AUS v USA G2 Q3	3rd Quarter	AUS	147	920	23	36
939	AUS v USA G2 Q3	3rd Quarter	AUS	147	921	29	36
940	AUS v USA G2 Q3	3rd Quarter	AUS	147	921	33	31
941	AUS v USA G2 Q3	3rd Quarter	AUS	147	922	35	25
942	AUS v USA G2 Q3	3rd Quarter	AUS	147	923	52	18
943	AUS v USA G2 Q3	3rd Quarter	AUS	147	924	47	21
944	AUS v USA G2 Q3	3rd Quarter	AUS	147	924	42	21	Shot	Miss
945	AUS v USA G2 Q3	3rd Quarter	AUS	149	1000	32	110
946	AUS v USA G2 Q3	3rd Quarter	AUS	149	1001	25	91
947	AUS v USA G2 Q3	3rd Quarter	AUS	149	1002	47	80
948	AUS v USA G2 Q3	3rd Quarter	AUS	149	1002	50	68
949	AUS v USA G2 Q3	3rd Quarter	AUS	149	1002	50	61
950	AUS v USA G2 Q3	3rd Quarter	AUS	149	1003	49	53
951	AUS v USA G2 Q3	3rd Quarter	AUS	149	1004	49	47
952	AUS v USA G2 Q3	3rd Quarter	AUS	149	1006	51	52
953	AUS v USA G2 Q3	3rd Quarter	AUS	149	1007	48	53
954	AUS v USA G2 Q3	3rd Quarter	AUS	149	1007	46	53
955	AUS v USA G2 Q3	3rd Quarter	AUS	149	1008	49	48
956	AUS v USA G2 Q3	3rd Quarter	AUS	149	1009	51	28
957	AUS v USA G2 Q3	3rd Quarter	AUS	149	1010	51	28
958	AUS v USA G2 Q3	3rd Quarter	AUS	149	1011	51	28
959	AUS v USA G2 Q3	3rd Quarter	AUS	149	1012	51	28
960	AUS v USA G2 Q3	3rd Quarter	AUS	149	1013	51	28
961	AUS v USA G2 Q3	3rd Quarter	AUS	149	1014	51	28
962	AUS v USA G2 Q3	3rd Quarter	AUS	149	1014	51	28
963	AUS v USA G2 Q3	3rd Quarter	AUS	149	1015	50	30
964	AUS v USA G2 Q3	3rd Quarter	AUS	149	1015	33	39	On-ball
965	AUS v USA G2 Q3	3rd Quarter	AUS	149	1016	28	39
966	AUS v USA G2 Q3	3rd Quarter	AUS	149	1017	32	38
967	AUS v USA G2 Q3	3rd Quarter	AUS	149	1018	35	34
968	AUS v USA G2 Q3	3rd Quarter	AUS	149	1019	37	27	Shot	Miss
969	AUS v USA G2 Q3	3rd Quarter	AUS	150	1022	34	23
970	AUS v USA G2 Q3	3rd Quarter	AUS	150	1022	35	22	Shot	Miss	OR
971	AUS v USA G2 Q3	3rd Quarter	AUS	152	1080	47	90
972	AUS v USA G2 Q3	3rd Quarter	AUS	152	1082	45	89
973	AUS v USA G2 Q3	3rd Quarter	AUS	152	1082	42	89
974	AUS v USA G2 Q3	3rd Quarter	AUS	152	1082	37	87
975	AUS v USA G2 Q3	3rd Quarter	AUS	152	1083	35	82
976	AUS v USA G2 Q3	3rd Quarter	AUS	152	1084	20	65
977	AUS v USA G2 Q3	3rd Quarter	AUS	152	1084	15	58
978	AUS v USA G2 Q3	3rd Quarter	AUS	152	1084	14	54
979	AUS v USA G2 Q3	3rd Quarter	AUS	152	1086	18	53
980	AUS v USA G2 Q3	3rd Quarter	AUS	152	1086	23	51
981	AUS v USA G2 Q3	3rd Quarter	AUS	152	1087	30	49
982	AUS v USA G2 Q3	3rd Quarter	AUS	152	1087	32	47
983	AUS v USA G2 Q3	3rd Quarter	AUS	152	1088	33	44
984	AUS v USA G2 Q3	3rd Quarter	AUS	152	1091	16	34
985	AUS v USA G2 Q3	3rd Quarter	AUS	152	1094	15	32
986	AUS v USA G2 Q3	3rd Quarter	AUS	152	1095	18	34
987	AUS v USA G2 Q3	3rd Quarter	AUS	152	1096	43	40	On-ball
988	AUS v USA G2 Q3	3rd Quarter	AUS	152	1098	42	33
989	AUS v USA G2 Q3	3rd Quarter	AUS	152	1098	40	28
990	AUS v USA G2 Q3	3rd Quarter	AUS	152	1099	33	33	Shot	Miss
991	AUS v USA G2 Q3	3rd Quarter	AUS	154	1146	33	96
992	AUS v USA G2 Q3	3rd Quarter	AUS	154	1146	38	93
993	AUS v USA G2 Q3	3rd Quarter	AUS	154	1146	49	85
994	AUS v USA G2 Q3	3rd Quarter	AUS	154	1148	49	78
995	AUS v USA G2 Q3	3rd Quarter	AUS	154	1149	48	71
996	AUS v USA G2 Q3	3rd Quarter	AUS	154	1149	45	64
997	AUS v USA G2 Q3	3rd Quarter	AUS	154	1150	45	58
998	AUS v USA G2 Q3	3rd Quarter	AUS	154	1150	45	52
999	AUS v USA G2 Q3	3rd Quarter	AUS	154	1151	45	48
1000	AUS v USA G2 Q3	3rd Quarter	AUS	154	1151	47	44
1001	AUS v USA G2 Q3	3rd Quarter	AUS	154	1152	50	33
1002	AUS v USA G2 Q3	3rd Quarter	AUS	154	1153	46	37
1003	AUS v USA G2 Q3	3rd Quarter	AUS	154	1153	40	41
1004	AUS v USA G2 Q3	3rd Quarter	AUS	154	1154	32	43
1005	AUS v USA G2 Q3	3rd Quarter	AUS	154	1155	28	40
1006	AUS v USA G2 Q3	3rd Quarter	AUS	154	1156	10	20	Shot	Score
1007	AUS v USA G2 Q3	3rd Quarter	AUS	156	1178	33	107
1008	AUS v USA G2 Q3	3rd Quarter	AUS	156	1178	45	93
1009	AUS v USA G2 Q3	3rd Quarter	AUS	156	1178	47	81
1010	AUS v USA G2 Q3	3rd Quarter	AUS	156	1180	47	74
1011	AUS v USA G2 Q3	3rd Quarter	AUS	156	1180	47	66
1012	AUS v USA G2 Q3	3rd Quarter	AUS	156	1181	50	55
1013	AUS v USA G2 Q3	3rd Quarter	AUS	156	1181	50	49
1014	AUS v USA G2 Q3	3rd Quarter	AUS	156	1182	51	43
1015	AUS v USA G2 Q3	3rd Quarter	AUS	156	1183	52	39
1016	AUS v USA G2 Q3	3rd Quarter	AUS	156	1184	52	39
1017	AUS v USA G2 Q3	3rd Quarter	AUS	156	1185	52	39
1018	AUS v USA G2 Q3	3rd Quarter	AUS	156	1187	53	36
1019	AUS v USA G2 Q3	3rd Quarter	AUS	156	1189	53	29	On-ball
1020	AUS v USA G2 Q3	3rd Quarter	AUS	156	1191	51	29
1021	AUS v USA G2 Q3	3rd Quarter	AUS	156	1192	46	33
1022	AUS v USA G2 Q3	3rd Quarter	AUS	156	1193	39	35
1023	AUS v USA G2 Q3	3rd Quarter	AUS	156	1194	43	32	On-ball
1024	AUS v USA G2 Q3	3rd Quarter	AUS	156	1194	48	26
1025	AUS v USA G2 Q3	3rd Quarter	AUS	156	1196	37	24
1026	AUS v USA G2 Q3	3rd Quarter	AUS	156	1197	34	19
1027	AUS v USA G2 Q3	3rd Quarter	AUS	156	1199	32	24	Shot	Miss
1028	AUS vs USA G2 Q4	4th Quarter	AUS	159	12	33	81
1029	AUS vs USA G2 Q4	4th Quarter	AUS	159	14	39	70
1030	AUS vs USA G2 Q4	4th Quarter	AUS	159	15	40	60
1031	AUS vs USA G2 Q4	4th Quarter	AUS	159	15	40	56
1032	AUS vs USA G2 Q4	4th Quarter	AUS	159	15	38	47
1033	AUS vs USA G2 Q4	4th Quarter	AUS	159	16	39	41
1034	AUS vs USA G2 Q4	4th Quarter	AUS	159	16	39	40
1035	AUS vs USA G2 Q4	4th Quarter	AUS	159	17	43	38
1036	AUS vs USA G2 Q4	4th Quarter	AUS	159	20	50	26
1037	AUS vs USA G2 Q4	4th Quarter	AUS	159	22	35	43
1038	AUS vs USA G2 Q4	4th Quarter	AUS	159	25	33	42	On-ball
1039	AUS vs USA G2 Q4	4th Quarter	AUS	159	25	30	40
1040	AUS vs USA G2 Q4	4th Quarter	AUS	159	26	27	37
1041	AUS vs USA G2 Q4	4th Quarter	AUS	159	27	30	34
1042	AUS vs USA G2 Q4	4th Quarter	AUS	159	28	35	37
1043	AUS vs USA G2 Q4	4th Quarter	AUS	159	29	36	33	On-ball
1044	AUS vs USA G2 Q4	4th Quarter	AUS	159	29	36	29
1045	AUS vs USA G2 Q4	4th Quarter	AUS	159	30	36	23
1046	AUS vs USA G2 Q4	4th Quarter	AUS	159	30	49	26	Shot	Score
1047	AUS vs USA G2 Q4	4th Quarter	AUS	161	49	34	109
1048	AUS vs USA G2 Q4	4th Quarter	AUS	161	49	44	96
1049	AUS vs USA G2 Q4	4th Quarter	AUS	161	49	49	85
1050	AUS vs USA G2 Q4	4th Quarter	AUS	161	51	50	74
1051	AUS vs USA G2 Q4	4th Quarter	AUS	161	51	49	65
1052	AUS vs USA G2 Q4	4th Quarter	AUS	161	51	47	57
1053	AUS vs USA G2 Q4	4th Quarter	AUS	161	52	48	48
1054	AUS vs USA G2 Q4	4th Quarter	AUS	161	53	48	41
1055	AUS vs USA G2 Q4	4th Quarter	AUS	161	53	51	32
1056	AUS vs USA G2 Q4	4th Quarter	AUS	161	56	52	35
1057	AUS vs USA G2 Q4	4th Quarter	AUS	161	56	50	40
1058	AUS vs USA G2 Q4	4th Quarter	AUS	161	57	46	41
1059	AUS vs USA G2 Q4	4th Quarter	AUS	161	58	38	42
1060	AUS vs USA G2 Q4	4th Quarter	AUS	161	58	31	42	On-ball
1061	AUS vs USA G2 Q4	4th Quarter	AUS	161	60	10	29
1062	AUS vs USA G2 Q4	4th Quarter	AUS	161	61	13	31
1063	AUS vs USA G2 Q4	4th Quarter	AUS	161	62	18	33	Stoppage
1064	AUS vs USA G2 Q4	4th Quarter	AUS	162	102	4	32	SLOB
1065	AUS vs USA G2 Q4	4th Quarter	AUS	162	103	25	40
1066	AUS vs USA G2 Q4	4th Quarter	AUS	162	104	30	41
1067	AUS vs USA G2 Q4	4th Quarter	AUS	162	105	47	34	On-ball
1068	AUS vs USA G2 Q4	4th Quarter	AUS	162	106	47	34
1069	AUS vs USA G2 Q4	4th Quarter	AUS	162	107	47	34
1070	AUS vs USA G2 Q4	4th Quarter	AUS	162	109	48	36
1071	AUS vs USA G2 Q4	4th Quarter	AUS	162	110	42	44
1072	AUS vs USA G2 Q4	4th Quarter	AUS	162	111	37	47
1073	AUS vs USA G2 Q4	4th Quarter	AUS	162	111	31	39	On-ball
1074	AUS vs USA G2 Q4	4th Quarter	AUS	162	112	36	37
1075	AUS vs USA G2 Q4	4th Quarter	AUS	162	113	41	34	Shot	Miss
1076	AUS vs USA G2 Q4	4th Quarter	AUS	166	130	31	109
1077	AUS vs USA G2 Q4	4th Quarter	AUS	166	131	32	93
1078	AUS vs USA G2 Q4	4th Quarter	AUS	166	132	35	76
1079	AUS vs USA G2 Q4	4th Quarter	AUS	166	132	39	60
1080	AUS vs USA G2 Q4	4th Quarter	AUS	166	132	42	54
1081	AUS vs USA G2 Q4	4th Quarter	AUS	166	133	45	49
1082	AUS vs USA G2 Q4	4th Quarter	AUS	166	134	48	43
1083	AUS vs USA G2 Q4	4th Quarter	AUS	166	134	50	39
1084	AUS vs USA G2 Q4	4th Quarter	AUS	166	135	47	39
1085	AUS vs USA G2 Q4	4th Quarter	AUS	166	136	29	42
1086	AUS vs USA G2 Q4	4th Quarter	AUS	166	138	15	32	On-ball
1087	AUS vs USA G2 Q4	4th Quarter	AUS	166	139	18	32
1088	AUS vs USA G2 Q4	4th Quarter	AUS	166	140	20	33
1089	AUS vs USA G2 Q4	4th Quarter	AUS	166	140	26	32
1090	AUS vs USA G2 Q4	4th Quarter	AUS	166	141	27	25	Shot	Miss
1091	AUS vs USA G2 Q4	4th Quarter	AUS	167	146	24	35	OR
1092	AUS vs USA G2 Q4	4th Quarter	AUS	167	148	33	42
1093	AUS vs USA G2 Q4	4th Quarter	AUS	167	149	13	29
1094	AUS vs USA G2 Q4	4th Quarter	AUS	167	150	15	25
1095	AUS vs USA G2 Q4	4th Quarter	AUS	167	150	19	22	Stoppage
1096	AUS vs USA G2 Q4	4th Quarter	AUS	168	178	25	9	BLOB
1097	AUS vs USA G2 Q4	4th Quarter	AUS	168	179	37	17
1098	AUS vs USA G2 Q4	4th Quarter	AUS	168	180	41	14
1099	AUS vs USA G2 Q4	4th Quarter	AUS	168	181	49	17
1100	AUS vs USA G2 Q4	4th Quarter	AUS	168	181	43	22
1101	AUS vs USA G2 Q4	4th Quarter	AUS	168	182	39	23
1102	AUS vs USA G2 Q4	4th Quarter	AUS	168	182	40	32
1103	AUS vs USA G2 Q4	4th Quarter	AUS	168	182	41	38
1104	AUS vs USA G2 Q4	4th Quarter	AUS	168	183	41	42
1105	AUS vs USA G2 Q4	4th Quarter	AUS	168	185	11	20	Shot	Score
1106	AUS vs USA G2 Q4	4th Quarter	AUS	170	208	29	110
1107	AUS vs USA G2 Q4	4th Quarter	AUS	170	208	48	95
1108	AUS vs USA G2 Q4	4th Quarter	AUS	170	209	50	80
1109	AUS vs USA G2 Q4	4th Quarter	AUS	170	210	50	69
1110	AUS vs USA G2 Q4	4th Quarter	AUS	170	210	49	56
1111	AUS vs USA G2 Q4	4th Quarter	AUS	170	210	50	49
1112	AUS vs USA G2 Q4	4th Quarter	AUS	170	211	49	42
1113	AUS vs USA G2 Q4	4th Quarter	AUS	170	211	47	39
1114	AUS vs USA G2 Q4	4th Quarter	AUS	170	212	43	36
1115	AUS vs USA G2 Q4	4th Quarter	AUS	170	213	51	25
1116	AUS vs USA G2 Q4	4th Quarter	AUS	170	215	31	39
1117	AUS vs USA G2 Q4	4th Quarter	AUS	170	216	28	38	Shot	Miss
1118	AUS vs USA G2 Q4	4th Quarter	AUS	171	311	21	10	BLOB
1119	AUS vs USA G2 Q4	4th Quarter	AUS	171	312	37	18	Shot	Miss
1120	AUS vs USA G2 Q4	4th Quarter	AUS	173	322	29	110
1121	AUS vs USA G2 Q4	4th Quarter	AUS	173	322	45	94
1122	AUS vs USA G2 Q4	4th Quarter	AUS	173	323	50	83
1123	AUS vs USA G2 Q4	4th Quarter	AUS	173	324	50	72
1124	AUS vs USA G2 Q4	4th Quarter	AUS	173	324	51	60
1125	AUS vs USA G2 Q4	4th Quarter	AUS	173	324	51	53
1126	AUS vs USA G2 Q4	4th Quarter	AUS	173	325	51	48
1127	AUS vs USA G2 Q4	4th Quarter	AUS	173	325	50	43
1128	AUS vs USA G2 Q4	4th Quarter	AUS	173	326	49	40
1129	AUS vs USA G2 Q4	4th Quarter	AUS	173	327	34	42
1130	AUS vs USA G2 Q4	4th Quarter	AUS	173	330	17	34	On-ball
1131	AUS vs USA G2 Q4	4th Quarter	AUS	173	331	18	34
1132	AUS vs USA G2 Q4	4th Quarter	AUS	173	332	25	37
1133	AUS vs USA G2 Q4	4th Quarter	AUS	173	332	29	37
1134	AUS vs USA G2 Q4	4th Quarter	AUS	173	332	32	33
1135	AUS vs USA G2 Q4	4th Quarter	AUS	173	334	36	28
1136	AUS vs USA G2 Q4	4th Quarter	AUS	173	334	37	22
1137	AUS vs USA G2 Q4	4th Quarter	AUS	173	335	29	22	TO
1138	AUS vs USA G2 Q4	4th Quarter	AUS	176	383	58	96
1139	AUS vs USA G2 Q4	4th Quarter	AUS	176	386	39	93
1140	AUS vs USA G2 Q4	4th Quarter	AUS	176	387	37	88
1141	AUS vs USA G2 Q4	4th Quarter	AUS	176	387	36	86
1142	AUS vs USA G2 Q4	4th Quarter	AUS	176	388	34	83
1143	AUS vs USA G2 Q4	4th Quarter	AUS	176	388	31	77
1144	AUS vs USA G2 Q4	4th Quarter	AUS	176	389	30	74
1145	AUS vs USA G2 Q4	4th Quarter	AUS	176	389	27	66
1146	AUS vs USA G2 Q4	4th Quarter	AUS	176	389	25	59
1147	AUS vs USA G2 Q4	4th Quarter	AUS	176	390	25	54
1148	AUS vs USA G2 Q4	4th Quarter	AUS	176	390	25	51
1149	AUS vs USA G2 Q4	4th Quarter	AUS	176	391	25	46
1150	AUS vs USA G2 Q4	4th Quarter	AUS	176	391	26	44
1151	AUS vs USA G2 Q4	4th Quarter	AUS	176	392	29	43
1152	AUS vs USA G2 Q4	4th Quarter	AUS	176	394	44	35	TO
1153	AUS vs USA G2 Q4	4th Quarter	AUS	178	440	21	111
1154	AUS vs USA G2 Q4	4th Quarter	AUS	178	442	31	96
1155	AUS vs USA G2 Q4	4th Quarter	AUS	178	443	32	88
1156	AUS vs USA G2 Q4	4th Quarter	AUS	178	443	32	81
1157	AUS vs USA G2 Q4	4th Quarter	AUS	178	443	31	74
1158	AUS vs USA G2 Q4	4th Quarter	AUS	178	444	31	67
1159	AUS vs USA G2 Q4	4th Quarter	AUS	178	444	32	62
1160	AUS vs USA G2 Q4	4th Quarter	AUS	178	445	33	58
1161	AUS vs USA G2 Q4	4th Quarter	AUS	178	446	34	54
1162	AUS vs USA G2 Q4	4th Quarter	AUS	178	446	34	48
1163	AUS vs USA G2 Q4	4th Quarter	AUS	178	446	34	42	On-ball
1164	AUS vs USA G2 Q4	4th Quarter	AUS	178	447	38	37
1165	AUS vs USA G2 Q4	4th Quarter	AUS	178	448	41	35	On-ball
1166	AUS vs USA G2 Q4	4th Quarter	AUS	178	449	33	38
1167	AUS vs USA G2 Q4	4th Quarter	AUS	178	449	29	38
1168	AUS vs USA G2 Q4	4th Quarter	AUS	178	450	26	33
1169	AUS vs USA G2 Q4	4th Quarter	AUS	178	451	26	31
1170	AUS vs USA G2 Q4	4th Quarter	AUS	178	451	45	35
1171	AUS vs USA G2 Q4	4th Quarter	AUS	178	453	49	31
1172	AUS vs USA G2 Q4	4th Quarter	AUS	178	453	44	36
1173	AUS vs USA G2 Q4	4th Quarter	AUS	178	453	40	40
1174	AUS vs USA G2 Q4	4th Quarter	AUS	178	454	36	42
1175	AUS vs USA G2 Q4	4th Quarter	AUS	178	455	34	45
1176	AUS vs USA G2 Q4	4th Quarter	AUS	178	455	32	45
1177	AUS vs USA G2 Q4	4th Quarter	AUS	178	456	31	38	On-ball
1178	AUS vs USA G2 Q4	4th Quarter	AUS	178	457	27	39
1179	AUS vs USA G2 Q4	4th Quarter	AUS	178	458	24	31
1180	AUS vs USA G2 Q4	4th Quarter	AUS	178	458	24	28
1181	AUS vs USA G2 Q4	4th Quarter	AUS	178	459	53	27
1182	AUS vs USA G2 Q4	4th Quarter	AUS	178	460	48	29
1183	AUS vs USA G2 Q4	4th Quarter	AUS	178	460	42	27	Shot	Miss
1184	AUS vs USA G2 Q4	4th Quarter	AUS	180	472	33	108
1185	AUS vs USA G2 Q4	4th Quarter	AUS	180	474	29	84
1186	AUS vs USA G2 Q4	4th Quarter	AUS	180	475	26	80
1187	AUS vs USA G2 Q4	4th Quarter	AUS	180	475	22	71
1188	AUS vs USA G2 Q4	4th Quarter	AUS	180	475	20	63
1189	AUS vs USA G2 Q4	4th Quarter	AUS	180	476	20	55
1190	AUS vs USA G2 Q4	4th Quarter	AUS	180	476	20	51
1191	AUS vs USA G2 Q4	4th Quarter	AUS	180	477	20	49
1192	AUS vs USA G2 Q4	4th Quarter	AUS	180	477	21	43
1193	AUS vs USA G2 Q4	4th Quarter	AUS	180	478	24	39
1194	AUS vs USA G2 Q4	4th Quarter	AUS	180	479	37	38
1195	AUS vs USA G2 Q4	4th Quarter	AUS	180	480	48	30
1196	AUS vs USA G2 Q4	4th Quarter	AUS	180	481	48	27
1197	AUS vs USA G2 Q4	4th Quarter	AUS	180	481	43	21
1198	AUS vs USA G2 Q4	4th Quarter	AUS	180	482	40	20
1199	AUS vs USA G2 Q4	4th Quarter	AUS	180	482	32	17
1200	AUS vs USA G2 Q4	4th Quarter	AUS	180	482	28	18	TO
1201	AUS vs USA G2 Q4	4th Quarter	AUS	182	583	35	111
1202	AUS vs USA G2 Q4	4th Quarter	AUS	182	583	27	97
1203	AUS vs USA G2 Q4	4th Quarter	AUS	182	585	27	93
1204	AUS vs USA G2 Q4	4th Quarter	AUS	182	586	25	86
1205	AUS vs USA G2 Q4	4th Quarter	AUS	182	586	23	81
1206	AUS vs USA G2 Q4	4th Quarter	AUS	182	586	23	74
1207	AUS vs USA G2 Q4	4th Quarter	AUS	182	587	24	68
1208	AUS vs USA G2 Q4	4th Quarter	AUS	182	587	24	61
1209	AUS vs USA G2 Q4	4th Quarter	AUS	182	587	23	56
1210	AUS vs USA G2 Q4	4th Quarter	AUS	182	588	23	54
1211	AUS vs USA G2 Q4	4th Quarter	AUS	182	588	23	50
1212	AUS vs USA G2 Q4	4th Quarter	AUS	182	588	22	48
1213	AUS vs USA G2 Q4	4th Quarter	AUS	182	589	27	46
1214	AUS vs USA G2 Q4	4th Quarter	AUS	182	590	31	38
1215	AUS vs USA G2 Q4	4th Quarter	AUS	182	591	50	30
1216	AUS vs USA G2 Q4	4th Quarter	AUS	182	592	49	30
1217	AUS vs USA G2 Q4	4th Quarter	AUS	182	592	42	36
1218	AUS vs USA G2 Q4	4th Quarter	AUS	182	593	41	37
1219	AUS vs USA G2 Q4	4th Quarter	AUS	182	593	33	43
1220	AUS vs USA G2 Q4	4th Quarter	AUS	182	594	42	42
1221	AUS vs USA G2 Q4	4th Quarter	AUS	182	594	47	38
1222	AUS vs USA G2 Q4	4th Quarter	AUS	182	595	50	36
1223	AUS vs USA G2 Q4	4th Quarter	AUS	182	596	52	43
1224	AUS vs USA G2 Q4	4th Quarter	AUS	182	596	52	44
1225	AUS vs USA G2 Q4	4th Quarter	AUS	182	597	47	41
1226	AUS vs USA G2 Q4	4th Quarter	AUS	182	597	42	40
1227	AUS vs USA G2 Q4	4th Quarter	AUS	182	597	36	40	On-ball
1228	AUS vs USA G2 Q4	4th Quarter	AUS	182	598	28	40
1229	AUS vs USA G2 Q4	4th Quarter	AUS	182	599	25	33	TO
1230	AUS vs USA G2 Q4	4th Quarter	AUS	184	617	31	109
1231	AUS vs USA G2 Q4	4th Quarter	AUS	184	617	43	90
1232	AUS vs USA G2 Q4	4th Quarter	AUS	184	618	42	77
1233	AUS vs USA G2 Q4	4th Quarter	AUS	184	618	39	67
1234	AUS vs USA G2 Q4	4th Quarter	AUS	184	619	37	59
1235	AUS vs USA G2 Q4	4th Quarter	AUS	184	619	36	54
1236	AUS vs USA G2 Q4	4th Quarter	AUS	184	620	39	49
1237	AUS vs USA G2 Q4	4th Quarter	AUS	184	620	43	44
1238	AUS vs USA G2 Q4	4th Quarter	AUS	184	621	47	40
1239	AUS vs USA G2 Q4	4th Quarter	AUS	184	621	50	37
1240	AUS vs USA G2 Q4	4th Quarter	AUS	184	622	33	42
1241	AUS vs USA G2 Q4	4th Quarter	AUS	184	623	23	39	On-ball
1242	AUS vs USA G2 Q4	4th Quarter	AUS	184	624	30	42
1243	AUS vs USA G2 Q4	4th Quarter	AUS	184	624	33	37
1244	AUS vs USA G2 Q4	4th Quarter	AUS	184	625	33	32
1245	AUS vs USA G2 Q4	4th Quarter	AUS	184	625	36	22
1246	AUS vs USA G2 Q4	4th Quarter	AUS	184	626	36	18	Shot	Miss
1247	AUS vs USA G2 Q4	4th Quarter	AUS	185	629	33	18	OR	Foul
1248	AUS vs USA G2 Q4	4th Quarter	AUS	186	662	41	10	BLOB
1249	AUS vs USA G2 Q4	4th Quarter	AUS	186	663	32	21	Shot	Score	Foul
1250	AUS vs USA G2 Q4	4th Quarter	AUS	188	731	58	91
1251	AUS vs USA G2 Q4	4th Quarter	AUS	188	731	43	90
1252	AUS vs USA G2 Q4	4th Quarter	AUS	188	733	44	84
1253	AUS vs USA G2 Q4	4th Quarter	AUS	188	734	46	78
1254	AUS vs USA G2 Q4	4th Quarter	AUS	188	734	46	70
1255	AUS vs USA G2 Q4	4th Quarter	AUS	188	734	48	61
1256	AUS vs USA G2 Q4	4th Quarter	AUS	188	735	48	54
1257	AUS vs USA G2 Q4	4th Quarter	AUS	188	735	47	50
1258	AUS vs USA G2 Q4	4th Quarter	AUS	188	736	50	43
1259	AUS vs USA G2 Q4	4th Quarter	AUS	188	736	51	37
1260	AUS vs USA G2 Q4	4th Quarter	AUS	188	737	52	31
1261	AUS vs USA G2 Q4	4th Quarter	AUS	188	737	50	34
1262	AUS vs USA G2 Q4	4th Quarter	AUS	188	737	46	37
1263	AUS vs USA G2 Q4	4th Quarter	AUS	188	738	30	42
1264	AUS vs USA G2 Q4	4th Quarter	AUS	188	741	14	33	On-ball
1265	AUS vs USA G2 Q4	4th Quarter	AUS	188	742	17	35
1266	AUS vs USA G2 Q4	4th Quarter	AUS	188	743	23	35
1267	AUS vs USA G2 Q4	4th Quarter	AUS	188	743	31	36
1268	AUS vs USA G2 Q4	4th Quarter	AUS	188	744	16	21
1269	AUS vs USA G2 Q4	4th Quarter	AUS	188	746	17	23
1270	AUS vs USA G2 Q4	4th Quarter	AUS	188	746	20	38	On-ball
1271	AUS vs USA G2 Q4	4th Quarter	AUS	188	747	14	29	Shot	Miss
1272	AUS vs USA G2 Q4	4th Quarter	AUS	190	770	18	84
1273	AUS vs USA G2 Q4	4th Quarter	AUS	190	771	19	76
1274	AUS vs USA G2 Q4	4th Quarter	AUS	190	771	18	69
1275	AUS vs USA G2 Q4	4th Quarter	AUS	190	772	20	63
1276	AUS vs USA G2 Q4	4th Quarter	AUS	190	772	21	55
1277	AUS vs USA G2 Q4	4th Quarter	AUS	190	773	20	49
1278	AUS vs USA G2 Q4	4th Quarter	AUS	190	773	20	44
1279	AUS vs USA G2 Q4	4th Quarter	AUS	190	774	18	38
1280	AUS vs USA G2 Q4	4th Quarter	AUS	190	775	27	21	TO
1281	AUS vs USA G2 Q4	4th Quarter	AUS	191	798	5	36	SLOB
1282	AUS vs USA G2 Q4	4th Quarter	AUS	191	799	33	44
1283	AUS vs USA G2 Q4	4th Quarter	AUS	191	800	39	35
1284	AUS vs USA G2 Q4	4th Quarter	AUS	191	802	54	29
1285	AUS vs USA G2 Q4	4th Quarter	AUS	191	805	32	40
1286	AUS vs USA G2 Q4	4th Quarter	AUS	191	806	35	37
1287	AUS vs USA G2 Q4	4th Quarter	AUS	191	806	37	34
1288	AUS vs USA G2 Q4	4th Quarter	AUS	191	807	41	35	Shot	Miss
1289	AUS vs USA G2 Q4	4th Quarter	AUS	193	826	33	98
1290	AUS vs USA G2 Q4	4th Quarter	AUS	193	829	37	96	Foul
1291	AUS vs USA G2 Q4	4th Quarter	AUS	194	846	34	109
1292	AUS vs USA G2 Q4	4th Quarter	AUS	194	848	29	91
1293	AUS vs USA G2 Q4	4th Quarter	AUS	194	849	29	84
1294	AUS vs USA G2 Q4	4th Quarter	AUS	194	849	27	74
1295	AUS vs USA G2 Q4	4th Quarter	AUS	194	850	26	70
1296	AUS vs USA G2 Q4	4th Quarter	AUS	194	850	25	63
1297	AUS vs USA G2 Q4	4th Quarter	AUS	194	851	26	56
1298	AUS vs USA G2 Q4	4th Quarter	AUS	194	851	22	46
1299	AUS vs USA G2 Q4	4th Quarter	AUS	194	852	20	42
1300	AUS vs USA G2 Q4	4th Quarter	AUS	194	852	18	37
1301	AUS vs USA G2 Q4	4th Quarter	AUS	194	853	13	36
1302	AUS vs USA G2 Q4	4th Quarter	AUS	194	853	19	41
1303	AUS vs USA G2 Q4	4th Quarter	AUS	194	855	35	42
1304	AUS vs USA G2 Q4	4th Quarter	AUS	194	857	51	25	On-ball
1305	AUS vs USA G2 Q4	4th Quarter	AUS	194	859	50	29
1306	AUS vs USA G2 Q4	4th Quarter	AUS	194	860	48	32
1307	AUS vs USA G2 Q4	4th Quarter	AUS	194	861	45	33
1308	AUS vs USA G2 Q4	4th Quarter	AUS	194	863	51	20
1309	AUS vs USA G2 Q4	4th Quarter	AUS	194	864	48	20	Shot	Miss
1310	AUS vs USA G2 Q4	4th Quarter	AUS	195	867	26	33	OR
1311	AUS vs USA G2 Q4	4th Quarter	AUS	195	870	19	34	Shot	Miss
1312	AUS vs USA G2 Q4	4th Quarter	AUS	197	895	32	109
1313	AUS vs USA G2 Q4	4th Quarter	AUS	197	895	25	91
1314	AUS vs USA G2 Q4	4th Quarter	AUS	197	896	25	83
1315	AUS vs USA G2 Q4	4th Quarter	AUS	197	896	24	74
1316	AUS vs USA G2 Q4	4th Quarter	AUS	197	897	22	60
1317	AUS vs USA G2 Q4	4th Quarter	AUS	197	898	22	52
1318	AUS vs USA G2 Q4	4th Quarter	AUS	197	899	21	47
1319	AUS vs USA G2 Q4	4th Quarter	AUS	197	900	35	42
1320	AUS vs USA G2 Q4	4th Quarter	AUS	197	900	35	42
1321	AUS vs USA G2 Q4	4th Quarter	AUS	197	901	49	31
1322	AUS vs USA G2 Q4	4th Quarter	AUS	197	904	40	18
1323	AUS vs USA G2 Q4	4th Quarter	AUS	197	905	40	19
1324	AUS vs USA G2 Q4	4th Quarter	AUS	197	906	39	21
1325	AUS vs USA G2 Q4	4th Quarter	AUS	197	908	27	38	Shot	Score
1326	AUS vs USA G2 Q4	4th Quarter	AUS	199	920	33	82
1327	AUS vs USA G2 Q4	4th Quarter	AUS	199	921	23	55
1328	AUS vs USA G2 Q4	4th Quarter	AUS	199	922	22	43
1329	AUS vs USA G2 Q4	4th Quarter	AUS	199	922	20	37
1330	AUS vs USA G2 Q4	4th Quarter	AUS	199	923	20	34
1331	AUS vs USA G2 Q4	4th Quarter	AUS	199	924	18	32
1332	AUS vs USA G2 Q4	4th Quarter	AUS	199	924	28	41
1333	AUS vs USA G2 Q4	4th Quarter	AUS	199	926	52	24	Shot	Miss
1334	AUS vs USA G2 Q4	4th Quarter	AUS	200	929	51	18	OR	Stoppage
1335	AUS vs USA G2 Q4	4th Quarter	AUS	201	966	39	10	BLOB
1336	AUS vs USA G2 Q4	4th Quarter	AUS	201	967	28	18	Shot	Score
1337	AUS vs USA G2 Q4	4th Quarter	AUS	203	982	37	110
1338	AUS vs USA G2 Q4	4th Quarter	AUS	203	982	27	91
1339	AUS vs USA G2 Q4	4th Quarter	AUS	203	984	28	81
1340	AUS vs USA G2 Q4	4th Quarter	AUS	203	984	26	70
1341	AUS vs USA G2 Q4	4th Quarter	AUS	203	985	20	56
1342	AUS vs USA G2 Q4	4th Quarter	AUS	203	986	16	48
1343	AUS vs USA G2 Q4	4th Quarter	AUS	203	987	20	39
1344	AUS vs USA G2 Q4	4th Quarter	AUS	203	987	27	40
1345	AUS vs USA G2 Q4	4th Quarter	AUS	203	988	32	42	On-ball
1346	AUS vs USA G2 Q4	4th Quarter	AUS	203	989	37	42
1347	AUS vs USA G2 Q4	4th Quarter	AUS	203	989	40	41
1348	AUS vs USA G2 Q4	4th Quarter	AUS	203	990	51	28
1349	AUS vs USA G2 Q4	4th Quarter	AUS	203	991	50	30
1350	AUS vs USA G2 Q4	4th Quarter	AUS	203	991	48	35
1351	AUS vs USA G2 Q4	4th Quarter	AUS	203	993	32	44
1352	AUS vs USA G2 Q4	4th Quarter	AUS	203	994	32	38
1353	AUS vs USA G2 Q4	4th Quarter	AUS	203	994	37	35
1354	AUS vs USA G2 Q4	4th Quarter	AUS	203	997	33	16
1355	AUS vs USA G2 Q4	4th Quarter	AUS	203	998	29	15	Shot	Score
1356	AUS vs USA G2 Q4	4th Quarter	AUS	205	1040	60	88
1357	AUS vs USA G2 Q4	4th Quarter	AUS	205	1040	47	89
1358	AUS vs USA G2 Q4	4th Quarter	AUS	205	1042	47	82
1359	AUS vs USA G2 Q4	4th Quarter	AUS	205	1042	46	77
1360	AUS vs USA G2 Q4	4th Quarter	AUS	205	1043	47	68
1361	AUS vs USA G2 Q4	4th Quarter	AUS	205	1043	46	62
1362	AUS vs USA G2 Q4	4th Quarter	AUS	205	1044	46	60
1363	AUS vs USA G2 Q4	4th Quarter	AUS	205	1044	46	53
1364	AUS vs USA G2 Q4	4th Quarter	AUS	205	1044	47	46
1365	AUS vs USA G2 Q4	4th Quarter	AUS	205	1045	47	42
1366	AUS vs USA G2 Q4	4th Quarter	AUS	205	1045	40	37	On-ball
1367	AUS vs USA G2 Q4	4th Quarter	AUS	205	1045	31	36
1368	AUS vs USA G2 Q4	4th Quarter	AUS	205	1046	26	35
1369	AUS vs USA G2 Q4	4th Quarter	AUS	205	1047	32	37	On-ball
1370	AUS vs USA G2 Q4	4th Quarter	AUS	205	1047	39	35
1371	AUS vs USA G2 Q4	4th Quarter	AUS	205	1050	15	30	Shot	Score
1372	AUS vs USA G2 Q4	4th Quarter	AUS	207	1094	36	109
1373	AUS vs USA G2 Q4	4th Quarter	AUS	207	1094	51	91
1374	AUS vs USA G2 Q4	4th Quarter	AUS	207	1095	49	78
1375	AUS vs USA G2 Q4	4th Quarter	AUS	207	1095	45	73
1376	AUS vs USA G2 Q4	4th Quarter	AUS	207	1096	40	66
1377	AUS vs USA G2 Q4	4th Quarter	AUS	207	1096	37	61
1378	AUS vs USA G2 Q4	4th Quarter	AUS	207	1097	32	56
1379	AUS vs USA G2 Q4	4th Quarter	AUS	207	1098	28	51
1380	AUS vs USA G2 Q4	4th Quarter	AUS	207	1098	25	47
1381	AUS vs USA G2 Q4	4th Quarter	AUS	207	1099	25	41
1382	AUS vs USA G2 Q4	4th Quarter	AUS	207	1099	25	40
1383	AUS vs USA G2 Q4	4th Quarter	AUS	207	1100	28	38	On-ball
1384	AUS vs USA G2 Q4	4th Quarter	AUS	207	1101	41	37
1385	AUS vs USA G2 Q4	4th Quarter	AUS	207	1102	43	30
1386	AUS vs USA G2 Q4	4th Quarter	AUS	207	1102	41	22	Shot	Miss	Score
