# Supplementary material for: Classifying ball trajectories in invasion sports using dynamic time warping: A basketball case study
Source: PLoS One. 2022 Oct 20;17(10):e0272848. doi: 10.1371/journal.pone.0272848 (PMC9584368; doi:10.1371/journal.pone.0272848)
Supplement: S1 Data — (ZIP) [file pone.0272848.s012.zip › Data/AUS/ausg11_full.csv]

	GameID	TimeCriteria	TeamName	RecordID	Time	x	y	Label1	Label2	Label3	Label4
1	AUS v BRA Q1	1st Quarter	AUS	2	10	21	64
2	AUS v BRA Q1	1st Quarter	AUS	2	12	19	57
3	AUS v BRA Q1	1st Quarter	AUS	2	13	18	48
4	AUS v BRA Q1	1st Quarter	AUS	2	14	17	36
5	AUS v BRA Q1	1st Quarter	AUS	2	14	35	39
6	AUS v BRA Q1	1st Quarter	AUS	2	15	49	32
7	AUS v BRA Q1	1st Quarter	AUS	2	17	49	32	On-ball
8	AUS v BRA Q1	1st Quarter	AUS	2	18	38	36
9	AUS v BRA Q1	1st Quarter	AUS	2	19	29	28
10	AUS v BRA Q1	1st Quarter	AUS	2	20	20	30
11	AUS v BRA Q1	1st Quarter	AUS	2	21	11	27	Shot	Miss
12	AUS v BRA Q1	1st Quarter	AUS	3	40	29	97
13	AUS v BRA Q1	1st Quarter	AUS	3	41	12	63
14	AUS v BRA Q1	1st Quarter	AUS	3	42	13	53
15	AUS v BRA Q1	1st Quarter	AUS	3	43	11	43
16	AUS v BRA Q1	1st Quarter	AUS	3	44	15	33
17	AUS v BRA Q1	1st Quarter	AUS	3	44	27	21
18	AUS v BRA Q1	1st Quarter	AUS	3	45	28	18	Shot	Score
19	AUS v BRA Q1	1st Quarter	AUS	4	75	28	102
20	AUS v BRA Q1	1st Quarter	AUS	4	77	39	100
21	AUS v BRA Q1	1st Quarter	AUS	4	78	47	85
22	AUS v BRA Q1	1st Quarter	AUS	4	79	46	74
23	AUS v BRA Q1	1st Quarter	AUS	4	79	44	59
24	AUS v BRA Q1	1st Quarter	AUS	4	80	45	51
25	AUS v BRA Q1	1st Quarter	AUS	4	81	46	42
26	AUS v BRA Q1	1st Quarter	AUS	4	82	32	41
27	AUS v BRA Q1	1st Quarter	AUS	4	83	12	32
28	AUS v BRA Q1	1st Quarter	AUS	4	84	12	31
29	AUS v BRA Q1	1st Quarter	AUS	4	86	10	15
30	AUS v BRA Q1	1st Quarter	AUS	4	87	10	17
31	AUS v BRA Q1	1st Quarter	AUS	4	89	17	15
32	AUS v BRA Q1	1st Quarter	AUS	4	90	29	16
33	AUS v BRA Q1	1st Quarter	AUS	4	91	33	17	Shot	Miss
34	AUS v BRA Q1	1st Quarter	AUS	5	129	16	108
35	AUS v BRA Q1	1st Quarter	AUS	5	131	19	88
36	AUS v BRA Q1	1st Quarter	AUS	5	132	21	79
37	AUS v BRA Q1	1st Quarter	AUS	5	132	23	67
38	AUS v BRA Q1	1st Quarter	AUS	5	133	24	58
39	AUS v BRA Q1	1st Quarter	AUS	5	134	28	53
40	AUS v BRA Q1	1st Quarter	AUS	5	135	31	47
41	AUS v BRA Q1	1st Quarter	AUS	5	136	39	30
42	AUS v BRA Q1	1st Quarter	AUS	5	137	38	33
43	AUS v BRA Q1	1st Quarter	AUS	5	138	24	38
44	AUS v BRA Q1	1st Quarter	AUS	5	139	12	30
45	AUS v BRA Q1	1st Quarter	AUS	5	140	10	29
46	AUS v BRA Q1	1st Quarter	AUS	5	142	37	17	Foul
47	AUS v BRA Q1	1st Quarter	AUS	6	160	39	9	BLOB
48	AUS v BRA Q1	1st Quarter	AUS	6	162	53	19	Shot	Miss
49	AUS v BRA Q1	1st Quarter	AUS	7	170	30	108
50	AUS v BRA Q1	1st Quarter	AUS	7	170	38	87
51	AUS v BRA Q1	1st Quarter	AUS	7	172	39	72
52	AUS v BRA Q1	1st Quarter	AUS	7	173	39	62
53	AUS v BRA Q1	1st Quarter	AUS	7	174	39	54
54	AUS v BRA Q1	1st Quarter	AUS	7	174	48	33
55	AUS v BRA Q1	1st Quarter	AUS	7	175	35	17	Foul
56	AUS v BRA Q1	1st Quarter	AUS	8	194	41	8	BLOB
57	AUS v BRA Q1	1st Quarter	AUS	8	195	28	19	Shot	Score
58	AUS v BRA Q1	1st Quarter	AUS	9	215	36	81
59	AUS v BRA Q1	1st Quarter	AUS	9	216	39	64
60	AUS v BRA Q1	1st Quarter	AUS	9	216	37	49
61	AUS v BRA Q1	1st Quarter	AUS	9	217	36	30
62	AUS v BRA Q1	1st Quarter	AUS	9	218	33	17	Shot	Score
63	AUS v BRA Q1	1st Quarter	AUS	10	230	31	109
64	AUS v BRA Q1	1st Quarter	AUS	10	230	35	96
65	AUS v BRA Q1	1st Quarter	AUS	10	231	43	89
66	AUS v BRA Q1	1st Quarter	AUS	10	232	46	77
67	AUS v BRA Q1	1st Quarter	AUS	10	233	48	64
68	AUS v BRA Q1	1st Quarter	AUS	10	234	45	52
69	AUS v BRA Q1	1st Quarter	AUS	10	235	50	34
70	AUS v BRA Q1	1st Quarter	AUS	10	236	50	30
71	AUS v BRA Q1	1st Quarter	AUS	10	237	38	19	Stoppage
72	AUS v BRA Q1	1st Quarter	AUS	11	256	58	24
73	AUS v BRA Q1	1st Quarter	AUS	11	257	48	36
74	AUS v BRA Q1	1st Quarter	AUS	11	258	44	42
75	AUS v BRA Q1	1st Quarter	AUS	11	259	16	40
76	AUS v BRA Q1	1st Quarter	AUS	11	260	16	42
77	AUS v BRA Q1	1st Quarter	AUS	11	261	9	24	Shot	Miss
78	AUS v BRA Q1	1st Quarter	AUS	12	313	24	101
79	AUS v BRA Q1	1st Quarter	AUS	12	314	30	90
80	AUS v BRA Q1	1st Quarter	AUS	12	315	35	78
81	AUS v BRA Q1	1st Quarter	AUS	12	316	39	65
82	AUS v BRA Q1	1st Quarter	AUS	12	316	44	52
83	AUS v BRA Q1	1st Quarter	AUS	12	317	52	27
84	AUS v BRA Q1	1st Quarter	AUS	12	319	10	24
85	AUS v BRA Q1	1st Quarter	AUS	12	320	14	20
86	AUS v BRA Q1	1st Quarter	AUS	12	320	21	19
87	AUS v BRA Q1	1st Quarter	AUS	12	321	29	17	Foul
88	AUS v BRA Q1	1st Quarter	AUS	13	337	2	33	SLOB
89	AUS v BRA Q1	1st Quarter	AUS	13	339	25	43
90	AUS v BRA Q1	1st Quarter	AUS	13	340	31	44
91	AUS v BRA Q1	1st Quarter	AUS	13	340	43	35
92	AUS v BRA Q1	1st Quarter	AUS	13	341	44	38
93	AUS v BRA Q1	1st Quarter	AUS	13	342	36	27
94	AUS v BRA Q1	1st Quarter	AUS	13	343	36	23
95	AUS v BRA Q1	1st Quarter	AUS	13	345	35	17	Shot	Miss
96	AUS v BRA Q1	1st Quarter	AUS	14	357	31	82
97	AUS v BRA Q1	1st Quarter	AUS	14	358	36	81
98	AUS v BRA Q1	1st Quarter	AUS	14	359	33	72
99	AUS v BRA Q1	1st Quarter	AUS	14	360	29	61
100	AUS v BRA Q1	1st Quarter	AUS	14	361	24	49
101	AUS v BRA Q1	1st Quarter	AUS	14	361	22	35
102	AUS v BRA Q1	1st Quarter	AUS	14	362	25	22
103	AUS v BRA Q1	1st Quarter	AUS	14	363	22	18
104	AUS v BRA Q1	1st Quarter	AUS	14	364	18	16
105	AUS v BRA Q1	1st Quarter	AUS	14	364	26	38
106	AUS v BRA Q1	1st Quarter	AUS	14	365	34	32	Shot	Score
107	AUS v BRA Q1	1st Quarter	AUS	15	409	59	74
108	AUS v BRA Q1	1st Quarter	AUS	15	409	47	63
109	AUS v BRA Q1	1st Quarter	AUS	15	410	45	51
110	AUS v BRA Q1	1st Quarter	AUS	15	411	50	30
111	AUS v BRA Q1	1st Quarter	AUS	15	413	51	28
112	AUS v BRA Q1	1st Quarter	AUS	15	415	36	43
113	AUS v BRA Q1	1st Quarter	AUS	15	416	36	45
114	AUS v BRA Q1	1st Quarter	AUS	15	417	18	39
115	AUS v BRA Q1	1st Quarter	AUS	15	418	17	39
116	AUS v BRA Q1	1st Quarter	AUS	15	419	20	17	Shot	Miss
117	AUS v BRA Q1	1st Quarter	AUS	16	431	30	110
118	AUS v BRA Q1	1st Quarter	AUS	16	432	30	88
119	AUS v BRA Q1	1st Quarter	AUS	16	433	30	81
120	AUS v BRA Q1	1st Quarter	AUS	16	434	30	70
121	AUS v BRA Q1	1st Quarter	AUS	16	435	30	65
122	AUS v BRA Q1	1st Quarter	AUS	16	437	31	57
123	AUS v BRA Q1	1st Quarter	AUS	16	437	36	45
124	AUS v BRA Q1	1st Quarter	AUS	16	439	37	33
125	AUS v BRA Q1	1st Quarter	AUS	16	439	32	19
126	AUS v BRA Q1	1st Quarter	AUS	16	440	32	21
127	AUS v BRA Q1	1st Quarter	AUS	16	442	29	17	Shot	Miss
128	AUS v BRA Q1	1st Quarter	AUS	17	444	35	19	OR
129	AUS v BRA Q1	1st Quarter	AUS	17	446	34	17	Shot	Score
130	AUS v BRA Q1	1st Quarter	AUS	18	466	31	109
131	AUS v BRA Q1	1st Quarter	AUS	18	467	32	94
132	AUS v BRA Q1	1st Quarter	AUS	18	468	32	83
133	AUS v BRA Q1	1st Quarter	AUS	18	468	33	75
134	AUS v BRA Q1	1st Quarter	AUS	18	469	24	66
135	AUS v BRA Q1	1st Quarter	AUS	18	471	11	57
136	AUS v BRA Q1	1st Quarter	AUS	18	471	12	46
137	AUS v BRA Q1	1st Quarter	AUS	18	471	15	39
138	AUS v BRA Q1	1st Quarter	AUS	18	472	32	42
139	AUS v BRA Q1	1st Quarter	AUS	18	473	49	33
140	AUS v BRA Q1	1st Quarter	AUS	18	475	36	37
141	AUS v BRA Q1	1st Quarter	AUS	18	476	34	39
142	AUS v BRA Q1	1st Quarter	AUS	18	477	14	33
143	AUS v BRA Q1	1st Quarter	AUS	18	478	15	38
144	AUS v BRA Q1	1st Quarter	AUS	18	478	27	39	On-ball
145	AUS v BRA Q1	1st Quarter	AUS	18	479	20	33
146	AUS v BRA Q1	1st Quarter	AUS	18	480	23	24	TO
147	AUS v BRA Q1	1st Quarter	AUS	19	490	31	108
148	AUS v BRA Q1	1st Quarter	AUS	19	491	29	90
149	AUS v BRA Q1	1st Quarter	AUS	19	493	28	82
150	AUS v BRA Q1	1st Quarter	AUS	19	494	30	72
151	AUS v BRA Q1	1st Quarter	AUS	19	494	29	66
152	AUS v BRA Q1	1st Quarter	AUS	19	496	17	63
153	AUS v BRA Q1	1st Quarter	AUS	19	497	11	48
154	AUS v BRA Q1	1st Quarter	AUS	19	497	14	39
155	AUS v BRA Q1	1st Quarter	AUS	19	498	27	46
156	AUS v BRA Q1	1st Quarter	AUS	19	500	11	34
157	AUS v BRA Q1	1st Quarter	AUS	19	501	11	33
158	AUS v BRA Q1	1st Quarter	AUS	19	502	10	32
159	AUS v BRA Q1	1st Quarter	AUS	19	504	9	33
160	AUS v BRA Q1	1st Quarter	AUS	19	505	9	35
161	AUS v BRA Q1	1st Quarter	AUS	19	506	34	40
162	AUS v BRA Q1	1st Quarter	AUS	19	507	35	39	Foul
163	AUS v BRA Q1	1st Quarter	AUS	20	537	5	35	SLOB
164	AUS v BRA Q1	1st Quarter	AUS	20	538	30	42
165	AUS v BRA Q1	1st Quarter	AUS	20	538	41	38
166	AUS v BRA Q1	1st Quarter	AUS	20	540	41	38
167	AUS v BRA Q1	1st Quarter	AUS	20	541	49	21
168	AUS v BRA Q1	1st Quarter	AUS	20	542	49	27
169	AUS v BRA Q1	1st Quarter	AUS	20	543	49	27	On-ball
170	AUS v BRA Q1	1st Quarter	AUS	20	543	45	32
171	AUS v BRA Q1	1st Quarter	AUS	20	543	40	33
172	AUS v BRA Q1	1st Quarter	AUS	20	545	26	35	Shot	Score
173	AUS v BRA Q1	1st Quarter	AUS	21	600	31	110
174	AUS v BRA Q1	1st Quarter	AUS	21	600	41	89
175	AUS v BRA Q1	1st Quarter	AUS	21	602	40	79
176	AUS v BRA Q1	1st Quarter	AUS	21	602	41	71
177	AUS v BRA Q1	1st Quarter	AUS	21	603	40	62
178	AUS v BRA Q1	1st Quarter	AUS	21	604	33	59
179	AUS v BRA Q1	1st Quarter	AUS	21	605	31	51
180	AUS v BRA Q1	1st Quarter	AUS	21	606	31	51
181	AUS v BRA Q1	1st Quarter	AUS	21	607	34	47
182	AUS v BRA Q1	1st Quarter	AUS	21	608	38	45
183	AUS v BRA Q1	1st Quarter	AUS	21	609	37	29
184	AUS v BRA Q1	1st Quarter	AUS	21	609	37	30
185	AUS v BRA Q1	1st Quarter	AUS	21	610	35	32
186	AUS v BRA Q1	1st Quarter	AUS	21	612	36	34
187	AUS v BRA Q1	1st Quarter	AUS	21	613	36	34
188	AUS v BRA Q1	1st Quarter	AUS	21	614	16	34
189	AUS v BRA Q1	1st Quarter	AUS	21	615	13	34	On-ball
190	AUS v BRA Q1	1st Quarter	AUS	21	615	18	38
191	AUS v BRA Q1	1st Quarter	AUS	21	618	20	35	Shot	Miss
192	AUS v BRA Q1	1st Quarter	AUS	22	635	27	111
193	AUS v BRA Q1	1st Quarter	AUS	22	636	35	93
194	AUS v BRA Q1	1st Quarter	AUS	22	638	36	84
195	AUS v BRA Q1	1st Quarter	AUS	22	639	35	75
196	AUS v BRA Q1	1st Quarter	AUS	22	639	42	65
197	AUS v BRA Q1	1st Quarter	AUS	22	640	47	55
198	AUS v BRA Q1	1st Quarter	AUS	22	640	49	44
199	AUS v BRA Q1	1st Quarter	AUS	22	641	49	40
200	AUS v BRA Q1	1st Quarter	AUS	22	642	49	34	On-ball
201	AUS v BRA Q1	1st Quarter	AUS	22	644	46	27
202	AUS v BRA Q1	1st Quarter	AUS	22	644	41	36
203	AUS v BRA Q1	1st Quarter	AUS	22	645	40	33	Shot	Miss
204	AUS v BRA Q1	1st Quarter	AUS	23	663	21	109
205	AUS v BRA Q1	1st Quarter	AUS	23	665	23	87
206	AUS v BRA Q1	1st Quarter	AUS	23	666	24	81
207	AUS v BRA Q1	1st Quarter	AUS	23	666	25	72
208	AUS v BRA Q1	1st Quarter	AUS	23	667	18	64
209	AUS v BRA Q1	1st Quarter	AUS	23	667	14	48
210	AUS v BRA Q1	1st Quarter	AUS	23	668	8	29
211	AUS v BRA Q1	1st Quarter	AUS	23	670	9	28
212	AUS v BRA Q1	1st Quarter	AUS	23	670	31	39
213	AUS v BRA Q1	1st Quarter	AUS	23	671	49	34
214	AUS v BRA Q1	1st Quarter	AUS	23	672	46	28
215	AUS v BRA Q1	1st Quarter	AUS	23	673	39	19	Shot	Miss
216	AUS v BRA Q1	1st Quarter	AUS	24	826	34	109
217	AUS v BRA Q1	1st Quarter	AUS	24	826	34	89
218	AUS v BRA Q1	1st Quarter	AUS	24	828	33	84
219	AUS v BRA Q1	1st Quarter	AUS	24	829	33	75
220	AUS v BRA Q1	1st Quarter	AUS	24	831	30	67
221	AUS v BRA Q1	1st Quarter	AUS	24	832	32	56
222	AUS v BRA Q1	1st Quarter	AUS	24	833	34	51
223	AUS v BRA Q1	1st Quarter	AUS	24	834	37	48
224	AUS v BRA Q1	1st Quarter	AUS	24	835	26	31
225	AUS v BRA Q1	1st Quarter	AUS	24	836	22	31
226	AUS v BRA Q1	1st Quarter	AUS	24	837	22	31
227	AUS v BRA Q1	1st Quarter	AUS	24	838	38	39
228	AUS v BRA Q1	1st Quarter	AUS	24	839	41	38
229	AUS v BRA Q1	1st Quarter	AUS	24	840	42	38
230	AUS v BRA Q1	1st Quarter	AUS	24	841	36	21
231	AUS v BRA Q1	1st Quarter	AUS	24	842	36	21
232	AUS v BRA Q1	1st Quarter	AUS	24	843	37	25	Shot	Score
233	AUS v BRA Q1	1st Quarter	AUS	25	901	44	109
234	AUS v BRA Q1	1st Quarter	AUS	25	903	40	93
235	AUS v BRA Q1	1st Quarter	AUS	25	903	39	93
236	AUS v BRA Q1	1st Quarter	AUS	25	905	39	81
237	AUS v BRA Q1	1st Quarter	AUS	25	906	39	75
238	AUS v BRA Q1	1st Quarter	AUS	25	907	38	61
239	AUS v BRA Q1	1st Quarter	AUS	25	907	29	55
240	AUS v BRA Q1	1st Quarter	AUS	25	908	27	51
241	AUS v BRA Q1	1st Quarter	AUS	25	909	33	46
242	AUS v BRA Q1	1st Quarter	AUS	25	911	32	44
243	AUS v BRA Q1	1st Quarter	AUS	25	911	25	33
244	AUS v BRA Q1	1st Quarter	AUS	25	912	23	37
245	AUS v BRA Q1	1st Quarter	AUS	25	914	23	38
246	AUS v BRA Q1	1st Quarter	AUS	25	915	24	39
247	AUS v BRA Q1	1st Quarter	AUS	25	917	37	35
248	AUS v BRA Q1	1st Quarter	AUS	25	918	39	29
249	AUS v BRA Q1	1st Quarter	AUS	25	920	34	17	Shot	Miss
250	AUS v BRA Q1	1st Quarter	AUS	26	945	30	108
251	AUS v BRA Q1	1st Quarter	AUS	26	946	32	93
252	AUS v BRA Q1	1st Quarter	AUS	26	948	32	83
253	AUS v BRA Q1	1st Quarter	AUS	26	949	36	76
254	AUS v BRA Q1	1st Quarter	AUS	26	950	39	68
255	AUS v BRA Q1	1st Quarter	AUS	26	951	33	65
256	AUS v BRA Q1	1st Quarter	AUS	26	952	21	59
257	AUS v BRA Q1	1st Quarter	AUS	26	953	20	51
258	AUS v BRA Q1	1st Quarter	AUS	26	954	16	47
259	AUS v BRA Q1	1st Quarter	AUS	26	955	13	42
260	AUS v BRA Q1	1st Quarter	AUS	26	956	12	38
261	AUS v BRA Q1	1st Quarter	AUS	26	957	12	38
262	AUS v BRA Q1	1st Quarter	AUS	26	958	12	44
263	AUS v BRA Q1	1st Quarter	AUS	26	959	12	39
264	AUS v BRA Q1	1st Quarter	AUS	26	960	17	30	On-ball
265	AUS v BRA Q1	1st Quarter	AUS	26	960	23	23
266	AUS v BRA Q1	1st Quarter	AUS	26	962	20	18
267	AUS v BRA Q1	1st Quarter	AUS	26	962	29	17
268	AUS v BRA Q1	1st Quarter	AUS	26	963	37	16
269	AUS v BRA Q1	1st Quarter	AUS	26	964	51	21
270	AUS v BRA Q1	1st Quarter	AUS	26	965	48	18
271	AUS v BRA Q1	1st Quarter	AUS	26	965	41	16	TO
272	AUS v BRA Q2	2nd Quarter	AUS	27	18	37	110
273	AUS v BRA Q2	2nd Quarter	AUS	27	19	35	95
274	AUS v BRA Q2	2nd Quarter	AUS	27	20	36	88
275	AUS v BRA Q2	2nd Quarter	AUS	27	21	35	77
276	AUS v BRA Q2	2nd Quarter	AUS	27	21	41	67
277	AUS v BRA Q2	2nd Quarter	AUS	27	22	47	52
278	AUS v BRA Q2	2nd Quarter	AUS	27	23	51	25	Shot	Miss
279	AUS v BRA Q2	2nd Quarter	AUS	28	67	4	67
280	AUS v BRA Q2	2nd Quarter	AUS	28	68	15	71
281	AUS v BRA Q2	2nd Quarter	AUS	28	69	17	69
282	AUS v BRA Q2	2nd Quarter	AUS	28	70	19	63
283	AUS v BRA Q2	2nd Quarter	AUS	28	70	19	52
284	AUS v BRA Q2	2nd Quarter	AUS	28	71	13	43
285	AUS v BRA Q2	2nd Quarter	AUS	28	72	10	33
286	AUS v BRA Q2	2nd Quarter	AUS	28	72	13	36
287	AUS v BRA Q2	2nd Quarter	AUS	28	74	35	41
288	AUS v BRA Q2	2nd Quarter	AUS	28	75	39	42
289	AUS v BRA Q2	2nd Quarter	AUS	28	76	50	28
290	AUS v BRA Q2	2nd Quarter	AUS	28	77	49	29
291	AUS v BRA Q2	2nd Quarter	AUS	28	77	47	32	On-ball
292	AUS v BRA Q2	2nd Quarter	AUS	28	79	39	33	Shot	Score
293	AUS v BRA Q2	2nd Quarter	AUS	29	109	32	109
294	AUS v BRA Q2	2nd Quarter	AUS	29	109	33	92
295	AUS v BRA Q2	2nd Quarter	AUS	29	111	33	82
296	AUS v BRA Q2	2nd Quarter	AUS	29	112	34	73
297	AUS v BRA Q2	2nd Quarter	AUS	29	113	33	67
298	AUS v BRA Q2	2nd Quarter	AUS	29	115	48	41
299	AUS v BRA Q2	2nd Quarter	AUS	29	115	50	33
300	AUS v BRA Q2	2nd Quarter	AUS	29	116	50	28
301	AUS v BRA Q2	2nd Quarter	AUS	29	117	36	20
302	AUS v BRA Q2	2nd Quarter	AUS	29	118	36	20
303	AUS v BRA Q2	2nd Quarter	AUS	29	119	35	18	Shot	Shooting Foul
304	AUS v BRA Q2	2nd Quarter	AUS	30	182	35	100
305	AUS v BRA Q2	2nd Quarter	AUS	30	182	26	89
306	AUS v BRA Q2	2nd Quarter	AUS	30	184	21	78
307	AUS v BRA Q2	2nd Quarter	AUS	30	185	19	64
308	AUS v BRA Q2	2nd Quarter	AUS	30	185	22	51
309	AUS v BRA Q2	2nd Quarter	AUS	30	186	25	38
310	AUS v BRA Q2	2nd Quarter	AUS	30	187	29	31
311	AUS v BRA Q2	2nd Quarter	AUS	30	188	35	25
312	AUS v BRA Q2	2nd Quarter	AUS	30	189	38	37
313	AUS v BRA Q2	2nd Quarter	AUS	30	189	41	41
314	AUS v BRA Q2	2nd Quarter	AUS	30	191	41	39	Shot	Score
315	AUS v BRA Q2	2nd Quarter	AUS	31	212	30	109
316	AUS v BRA Q2	2nd Quarter	AUS	31	212	31	84
317	AUS v BRA Q2	2nd Quarter	AUS	31	214	31	75
318	AUS v BRA Q2	2nd Quarter	AUS	31	216	31	70
319	AUS v BRA Q2	2nd Quarter	AUS	31	217	30	58
320	AUS v BRA Q2	2nd Quarter	AUS	31	218	33	50
321	AUS v BRA Q2	2nd Quarter	AUS	31	219	45	40
322	AUS v BRA Q2	2nd Quarter	AUS	31	220	31	39
323	AUS v BRA Q2	2nd Quarter	AUS	31	221	29	42
324	AUS v BRA Q2	2nd Quarter	AUS	31	222	29	42
325	AUS v BRA Q2	2nd Quarter	AUS	31	223	19	40	On-ball
326	AUS v BRA Q2	2nd Quarter	AUS	31	225	22	40
327	AUS v BRA Q2	2nd Quarter	AUS	31	225	30	42
328	AUS v BRA Q2	2nd Quarter	AUS	31	227	20	38	On-ball
329	AUS v BRA Q2	2nd Quarter	AUS	31	228	30	39
330	AUS v BRA Q2	2nd Quarter	AUS	31	230	34	35
331	AUS v BRA Q2	2nd Quarter	AUS	31	231	17	17
332	AUS v BRA Q2	2nd Quarter	AUS	31	232	26	18
333	AUS v BRA Q2	2nd Quarter	AUS	31	233	30	18	Shot	Score
334	AUS v BRA Q2	2nd Quarter	AUS	32	307	23	102
335	AUS v BRA Q2	2nd Quarter	AUS	32	307	18	89
336	AUS v BRA Q2	2nd Quarter	AUS	32	308	21	74
337	AUS v BRA Q2	2nd Quarter	AUS	32	309	29	56
338	AUS v BRA Q2	2nd Quarter	AUS	32	310	34	47
339	AUS v BRA Q2	2nd Quarter	AUS	32	311	36	34
340	AUS v BRA Q2	2nd Quarter	AUS	32	312	34	32	Shot	Miss
341	AUS v BRA Q2	2nd Quarter	AUS	33	313	25	17	OR
342	AUS v BRA Q2	2nd Quarter	AUS	33	315	9	31
343	AUS v BRA Q2	2nd Quarter	AUS	33	316	11	33
344	AUS v BRA Q2	2nd Quarter	AUS	33	317	11	33	On-ball
345	AUS v BRA Q2	2nd Quarter	AUS	33	317	17	37
346	AUS v BRA Q2	2nd Quarter	AUS	33	317	25	36
347	AUS v BRA Q2	2nd Quarter	AUS	33	320	32	31
348	AUS v BRA Q2	2nd Quarter	AUS	33	321	45	33
349	AUS v BRA Q2	2nd Quarter	AUS	33	321	39	35
350	AUS v BRA Q2	2nd Quarter	AUS	33	322	31	28
351	AUS v BRA Q2	2nd Quarter	AUS	33	323	25	23
352	AUS v BRA Q2	2nd Quarter	AUS	33	324	26	25	Shot	Score
353	AUS v BRA Q2	2nd Quarter	AUS	34	372	25	79
354	AUS v BRA Q2	2nd Quarter	AUS	34	373	24	61
355	AUS v BRA Q2	2nd Quarter	AUS	34	374	26	44
356	AUS v BRA Q2	2nd Quarter	AUS	34	375	31	31
357	AUS v BRA Q2	2nd Quarter	AUS	34	376	29	19	Shot	Shooting Foul
358	AUS v BRA Q2	2nd Quarter	AUS	35	533	4	87
359	AUS v BRA Q2	2nd Quarter	AUS	35	533	22	87
360	AUS v BRA Q2	2nd Quarter	AUS	35	535	25	80
361	AUS v BRA Q2	2nd Quarter	AUS	35	536	30	74
362	AUS v BRA Q2	2nd Quarter	AUS	35	536	35	66
363	AUS v BRA Q2	2nd Quarter	AUS	35	537	38	58
364	AUS v BRA Q2	2nd Quarter	AUS	35	538	40	52
365	AUS v BRA Q2	2nd Quarter	AUS	35	539	43	49
366	AUS v BRA Q2	2nd Quarter	AUS	35	540	23	35
367	AUS v BRA Q2	2nd Quarter	AUS	35	542	12	30
368	AUS v BRA Q2	2nd Quarter	AUS	35	542	12	30
369	AUS v BRA Q2	2nd Quarter	AUS	35	544	11	29
370	AUS v BRA Q2	2nd Quarter	AUS	35	545	25	40
371	AUS v BRA Q2	2nd Quarter	AUS	35	546	26	41
372	AUS v BRA Q2	2nd Quarter	AUS	35	548	23	23
373	AUS v BRA Q2	2nd Quarter	AUS	35	549	28	18	Shot	Score
374	AUS v BRA Q2	2nd Quarter	AUS	36	571	35	96
375	AUS v BRA Q2	2nd Quarter	AUS	36	572	44	88
376	AUS v BRA Q2	2nd Quarter	AUS	36	573	45	80
377	AUS v BRA Q2	2nd Quarter	AUS	36	574	43	71
378	AUS v BRA Q2	2nd Quarter	AUS	36	574	44	59
379	AUS v BRA Q2	2nd Quarter	AUS	36	575	43	49
380	AUS v BRA Q2	2nd Quarter	AUS	36	576	44	43
381	AUS v BRA Q2	2nd Quarter	AUS	36	576	51	22
382	AUS v BRA Q2	2nd Quarter	AUS	36	577	50	20
383	AUS v BRA Q2	2nd Quarter	AUS	36	579	37	19
384	AUS v BRA Q2	2nd Quarter	AUS	36	580	36	21
385	AUS v BRA Q2	2nd Quarter	AUS	36	580	32	22	Shot	Miss
386	AUS v BRA Q2	2nd Quarter	AUS	37	582	32	20	OR	Shot	Shooting Foul
387	AUS v BRA Q2	2nd Quarter	AUS	38	698	4	90
388	AUS v BRA Q2	2nd Quarter	AUS	38	699	13	83
389	AUS v BRA Q2	2nd Quarter	AUS	38	700	21	86
390	AUS v BRA Q2	2nd Quarter	AUS	38	701	29	84
391	AUS v BRA Q2	2nd Quarter	AUS	38	701	16	76
392	AUS v BRA Q2	2nd Quarter	AUS	38	702	14	70
393	AUS v BRA Q2	2nd Quarter	AUS	38	703	13	60
394	AUS v BRA Q2	2nd Quarter	AUS	38	704	12	49
395	AUS v BRA Q2	2nd Quarter	AUS	38	704	10	42
396	AUS v BRA Q2	2nd Quarter	AUS	38	705	9	36	Foul
397	AUS v BRA Q2	2nd Quarter	AUS	39	760	29	109
398	AUS v BRA Q2	2nd Quarter	AUS	39	760	41	97
399	AUS v BRA Q2	2nd Quarter	AUS	39	761	49	87
400	AUS v BRA Q2	2nd Quarter	AUS	39	762	48	69
401	AUS v BRA Q2	2nd Quarter	AUS	39	763	47	56
402	AUS v BRA Q2	2nd Quarter	AUS	39	764	47	41
403	AUS v BRA Q2	2nd Quarter	AUS	39	765	42	30
404	AUS v BRA Q2	2nd Quarter	AUS	39	766	34	17	Shot	Miss
405	AUS v BRA Q2	2nd Quarter	AUS	40	788	20	98
406	AUS v BRA Q2	2nd Quarter	AUS	40	789	40	89
407	AUS v BRA Q2	2nd Quarter	AUS	40	790	41	83
408	AUS v BRA Q2	2nd Quarter	AUS	40	791	42	74
409	AUS v BRA Q2	2nd Quarter	AUS	40	791	42	61
410	AUS v BRA Q2	2nd Quarter	AUS	40	792	43	54
411	AUS v BRA Q2	2nd Quarter	AUS	40	793	43	45
412	AUS v BRA Q2	2nd Quarter	AUS	40	793	40	35
413	AUS v BRA Q2	2nd Quarter	AUS	40	795	35	20	Shot	Score
414	AUS v BRA Q2	2nd Quarter	AUS	41	824	29	111
415	AUS v BRA Q2	2nd Quarter	AUS	41	824	32	91
416	AUS v BRA Q2	2nd Quarter	AUS	41	826	33	83
417	AUS v BRA Q2	2nd Quarter	AUS	41	827	40	75
418	AUS v BRA Q2	2nd Quarter	AUS	41	827	44	64
419	AUS v BRA Q2	2nd Quarter	AUS	41	828	42	51
420	AUS v BRA Q2	2nd Quarter	AUS	41	829	40	40
421	AUS v BRA Q2	2nd Quarter	AUS	41	830	39	35
422	AUS v BRA Q2	2nd Quarter	AUS	41	831	36	20
423	AUS v BRA Q2	2nd Quarter	AUS	41	832	36	17	Shot	Miss
424	AUS v BRA Q2	2nd Quarter	AUS	42	881	16	109
425	AUS v BRA Q2	2nd Quarter	AUS	42	882	19	86
426	AUS v BRA Q2	2nd Quarter	AUS	42	883	22	81
427	AUS v BRA Q2	2nd Quarter	AUS	42	884	23	76
428	AUS v BRA Q2	2nd Quarter	AUS	42	884	25	68
429	AUS v BRA Q2	2nd Quarter	AUS	42	885	26	60
430	AUS v BRA Q2	2nd Quarter	AUS	42	886	21	53
431	AUS v BRA Q2	2nd Quarter	AUS	42	886	11	36
432	AUS v BRA Q2	2nd Quarter	AUS	42	887	14	39
433	AUS v BRA Q2	2nd Quarter	AUS	42	888	12	25
434	AUS v BRA Q2	2nd Quarter	AUS	42	889	12	25
435	AUS v BRA Q2	2nd Quarter	AUS	42	890	10	26
436	AUS v BRA Q2	2nd Quarter	AUS	42	891	10	29
437	AUS v BRA Q2	2nd Quarter	AUS	42	893	10	29
438	AUS v BRA Q2	2nd Quarter	AUS	42	894	10	32
439	AUS v BRA Q2	2nd Quarter	AUS	42	895	21	39
440	AUS v BRA Q2	2nd Quarter	AUS	42	896	25	41
441	AUS v BRA Q2	2nd Quarter	AUS	42	897	29	40
442	AUS v BRA Q2	2nd Quarter	AUS	42	898	29	40
443	AUS v BRA Q2	2nd Quarter	AUS	42	899	31	40
444	AUS v BRA Q2	2nd Quarter	AUS	42	900	32	36
445	AUS v BRA Q2	2nd Quarter	AUS	42	900	35	32
446	AUS v BRA Q2	2nd Quarter	AUS	42	901	37	29	TO
447	AUS v BRA Q2	2nd Quarter	AUS	43	1011	42	10	BLOB
448	AUS v BRA Q2	2nd Quarter	AUS	44	1058	46	109
449	AUS v BRA Q2	2nd Quarter	AUS	44	1060	45	93
450	AUS v BRA Q2	2nd Quarter	AUS	44	1061	22	83
451	AUS v BRA Q2	2nd Quarter	AUS	44	1062	21	75
452	AUS v BRA Q2	2nd Quarter	AUS	44	1062	20	67
453	AUS v BRA Q2	2nd Quarter	AUS	44	1063	42	50
454	AUS v BRA Q2	2nd Quarter	AUS	44	1064	41	41
455	AUS v BRA Q2	2nd Quarter	AUS	44	1065	48	33
456	AUS v BRA Q2	2nd Quarter	AUS	44	1066	49	32	On-ball
457	AUS v BRA Q2	2nd Quarter	AUS	44	1067	45	33
458	AUS v BRA Q2	2nd Quarter	AUS	44	1068	29	36
459	AUS v BRA Q2	2nd Quarter	AUS	44	1068	22	35	Shot	Miss
460	AUS v BRA Q2	2nd Quarter	AUS	45	1193	60	89
461	AUS v BRA Q2	2nd Quarter	AUS	45	1193	49	91
462	AUS v BRA Q2	2nd Quarter	AUS	45	1195	47	85
463	AUS v BRA Q2	2nd Quarter	AUS	45	1196	45	75
464	AUS v BRA Q2	2nd Quarter	AUS	45	1197	39	66
465	AUS v BRA Q2	2nd Quarter	AUS	45	1197	28	57
466	AUS v BRA Q2	2nd Quarter	AUS	45	1198	30	49
467	AUS v BRA Q2	2nd Quarter	AUS	45	1199	33	47
468	AUS v BRA Q2	2nd Quarter	AUS	45	1200	39	45
469	AUS v BRA Q2	2nd Quarter	AUS	45	1202	19	37
470	AUS v BRA Q2	2nd Quarter	AUS	45	1203	19	37	On-ball
471	AUS v BRA Q2	2nd Quarter	AUS	45	1203	30	40
472	AUS v BRA Q2	2nd Quarter	AUS	45	1203	36	37
473	AUS v BRA Q2	2nd Quarter	AUS	45	1205	38	28
474	AUS v BRA Q2	2nd Quarter	AUS	45	1206	36	22	Shot	Score
475	AUS v BRA Q2	2nd Quarter	AUS	46	1231	33	109
476	AUS v BRA Q2	2nd Quarter	AUS	46	1231	44	92
477	AUS v BRA Q2	2nd Quarter	AUS	46	1233	46	82
478	AUS v BRA Q2	2nd Quarter	AUS	46	1234	50	69
479	AUS v BRA Q2	2nd Quarter	AUS	46	1234	51	58
480	AUS v BRA Q2	2nd Quarter	AUS	46	1236	52	49
481	AUS v BRA Q2	2nd Quarter	AUS	46	1236	52	46
482	AUS v BRA Q2	2nd Quarter	AUS	46	1237	51	40
483	AUS v BRA Q2	2nd Quarter	AUS	46	1238	49	35	On-ball
484	AUS v BRA Q2	2nd Quarter	AUS	46	1238	47	29	TO
485	AUS v BRA Q3	3rd Quarter	AUS	47	37	35	99
486	AUS v BRA Q3	3rd Quarter	AUS	47	39	37	94
487	AUS v BRA Q3	3rd Quarter	AUS	47	39	30	90
488	AUS v BRA Q3	3rd Quarter	AUS	47	41	27	73
489	AUS v BRA Q3	3rd Quarter	AUS	47	42	32	58
490	AUS v BRA Q3	3rd Quarter	AUS	47	43	38	53
491	AUS v BRA Q3	3rd Quarter	AUS	47	44	53	34
492	AUS v BRA Q3	3rd Quarter	AUS	47	45	54	29
493	AUS v BRA Q3	3rd Quarter	AUS	47	46	42	40
494	AUS v BRA Q3	3rd Quarter	AUS	47	47	13	34
495	AUS v BRA Q3	3rd Quarter	AUS	47	49	27	19	Shot	Shooting Foul
496	AUS v BRA Q3	3rd Quarter	AUS	48	95	34	99
497	AUS v BRA Q3	3rd Quarter	AUS	48	96	29	93
498	AUS v BRA Q3	3rd Quarter	AUS	48	98	28	80
499	AUS v BRA Q3	3rd Quarter	AUS	48	99	27	75
500	AUS v BRA Q3	3rd Quarter	AUS	48	100	31	67
501	AUS v BRA Q3	3rd Quarter	AUS	48	101	40	57
502	AUS v BRA Q3	3rd Quarter	AUS	48	101	48	49
503	AUS v BRA Q3	3rd Quarter	AUS	48	102	46	44
504	AUS v BRA Q3	3rd Quarter	AUS	48	103	42	45
505	AUS v BRA Q3	3rd Quarter	AUS	48	104	38	47	TO
506	AUS v BRA Q3	3rd Quarter	AUS	49	160	30	110
507	AUS v BRA Q3	3rd Quarter	AUS	49	160	36	88
508	AUS v BRA Q3	3rd Quarter	AUS	49	162	35	80
509	AUS v BRA Q3	3rd Quarter	AUS	49	163	35	74
510	AUS v BRA Q3	3rd Quarter	AUS	49	164	40	64
511	AUS v BRA Q3	3rd Quarter	AUS	49	165	44	52
512	AUS v BRA Q3	3rd Quarter	AUS	49	166	43	47
513	AUS v BRA Q3	3rd Quarter	AUS	49	167	34	36
514	AUS v BRA Q3	3rd Quarter	AUS	49	168	24	44
515	AUS v BRA Q3	3rd Quarter	AUS	49	169	25	45
516	AUS v BRA Q3	3rd Quarter	AUS	49	170	30	44
517	AUS v BRA Q3	3rd Quarter	AUS	49	171	35	40	On-ball
518	AUS v BRA Q3	3rd Quarter	AUS	49	171	38	31
519	AUS v BRA Q3	3rd Quarter	AUS	49	173	35	18	Shot	Shooting Foul
520	AUS v BRA Q3	3rd Quarter	AUS	50	250	4	87
521	AUS v BRA Q3	3rd Quarter	AUS	50	250	15	87
522	AUS v BRA Q3	3rd Quarter	AUS	50	252	16	81
523	AUS v BRA Q3	3rd Quarter	AUS	50	252	19	69
524	AUS v BRA Q3	3rd Quarter	AUS	50	253	17	56
525	AUS v BRA Q3	3rd Quarter	AUS	50	254	16	48
526	AUS v BRA Q3	3rd Quarter	AUS	50	254	11	31
527	AUS v BRA Q3	3rd Quarter	AUS	50	255	11	32
528	AUS v BRA Q3	3rd Quarter	AUS	50	256	32	42
529	AUS v BRA Q3	3rd Quarter	AUS	50	257	45	27	TO
530	AUS v BRA Q3	3rd Quarter	AUS	51	267	32	109
531	AUS v BRA Q3	3rd Quarter	AUS	51	267	29	94
532	AUS v BRA Q3	3rd Quarter	AUS	51	268	37	88
533	AUS v BRA Q3	3rd Quarter	AUS	51	269	41	79
534	AUS v BRA Q3	3rd Quarter	AUS	51	271	38	67
535	AUS v BRA Q3	3rd Quarter	AUS	51	271	15	44
536	AUS v BRA Q3	3rd Quarter	AUS	51	272	12	32
537	AUS v BRA Q3	3rd Quarter	AUS	51	273	24	18
538	AUS v BRA Q3	3rd Quarter	AUS	51	274	27	20	Shot	Miss
539	AUS v BRA Q3	3rd Quarter	AUS	52	330	31	101
540	AUS v BRA Q3	3rd Quarter	AUS	52	331	35	96
541	AUS v BRA Q3	3rd Quarter	AUS	52	332	41	88
542	AUS v BRA Q3	3rd Quarter	AUS	52	332	44	76
543	AUS v BRA Q3	3rd Quarter	AUS	52	333	45	63
544	AUS v BRA Q3	3rd Quarter	AUS	52	334	46	49
545	AUS v BRA Q3	3rd Quarter	AUS	52	335	46	45
546	AUS v BRA Q3	3rd Quarter	AUS	52	336	38	44
547	AUS v BRA Q3	3rd Quarter	AUS	52	337	29	43
548	AUS v BRA Q3	3rd Quarter	AUS	52	338	23	42
549	AUS v BRA Q3	3rd Quarter	AUS	52	338	38	42
550	AUS v BRA Q3	3rd Quarter	AUS	52	339	54	28
551	AUS v BRA Q3	3rd Quarter	AUS	52	340	54	28
552	AUS v BRA Q3	3rd Quarter	AUS	52	342	54	28
553	AUS v BRA Q3	3rd Quarter	AUS	52	342	32	39
554	AUS v BRA Q3	3rd Quarter	AUS	52	344	37	37
555	AUS v BRA Q3	3rd Quarter	AUS	52	344	39	31
556	AUS v BRA Q3	3rd Quarter	AUS	52	346	38	21	Foul
557	AUS v BRA Q3	3rd Quarter	AUS	53	374	38	8	BLOB
558	AUS v BRA Q3	3rd Quarter	AUS	53	374	41	20	TO
559	AUS v BRA Q3	3rd Quarter	AUS	54	431	30	98
560	AUS v BRA Q3	3rd Quarter	AUS	54	432	29	93
561	AUS v BRA Q3	3rd Quarter	AUS	54	433	28	82
562	AUS v BRA Q3	3rd Quarter	AUS	54	434	27	69
563	AUS v BRA Q3	3rd Quarter	AUS	54	434	28	59
564	AUS v BRA Q3	3rd Quarter	AUS	54	435	17	56
565	AUS v BRA Q3	3rd Quarter	AUS	54	436	17	53
566	AUS v BRA Q3	3rd Quarter	AUS	54	436	15	43
567	AUS v BRA Q3	3rd Quarter	AUS	54	437	15	35
568	AUS v BRA Q3	3rd Quarter	AUS	54	439	10	23
569	AUS v BRA Q3	3rd Quarter	AUS	54	440	13	26
570	AUS v BRA Q3	3rd Quarter	AUS	54	441	18	32
571	AUS v BRA Q3	3rd Quarter	AUS	54	441	22	39
572	AUS v BRA Q3	3rd Quarter	AUS	54	442	32	39
573	AUS v BRA Q3	3rd Quarter	AUS	54	443	19	35
574	AUS v BRA Q3	3rd Quarter	AUS	54	444	18	37
575	AUS v BRA Q3	3rd Quarter	AUS	54	445	17	37	On-ball
576	AUS v BRA Q3	3rd Quarter	AUS	54	445	16	28
577	AUS v BRA Q3	3rd Quarter	AUS	54	447	21	20
578	AUS v BRA Q3	3rd Quarter	AUS	54	447	27	39	Shot	Miss
579	AUS v BRA Q3	3rd Quarter	AUS	55	489	40	110
580	AUS v BRA Q3	3rd Quarter	AUS	55	489	43	100	TO
581	AUS v BRA Q3	3rd Quarter	AUS	56	499	35	97
582	AUS v BRA Q3	3rd Quarter	AUS	56	500	40	94
583	AUS v BRA Q3	3rd Quarter	AUS	56	501	17	77
584	AUS v BRA Q3	3rd Quarter	AUS	56	502	15	66
585	AUS v BRA Q3	3rd Quarter	AUS	56	502	13	56
586	AUS v BRA Q3	3rd Quarter	AUS	56	503	13	45
587	AUS v BRA Q3	3rd Quarter	AUS	56	504	14	39
588	AUS v BRA Q3	3rd Quarter	AUS	56	505	10	21	Shot	Score
589	AUS v BRA Q3	3rd Quarter	AUS	57	543	2	71
590	AUS v BRA Q3	3rd Quarter	AUS	57	544	24	66
591	AUS v BRA Q3	3rd Quarter	AUS	57	545	33	51
592	AUS v BRA Q3	3rd Quarter	AUS	57	545	32	48
593	AUS v BRA Q3	3rd Quarter	AUS	57	546	24	38
594	AUS v BRA Q3	3rd Quarter	AUS	57	547	23	39
595	AUS v BRA Q3	3rd Quarter	AUS	57	547	31	40	On-ball
596	AUS v BRA Q3	3rd Quarter	AUS	57	547	37	34
597	AUS v BRA Q3	3rd Quarter	AUS	57	550	37	24
598	AUS v BRA Q3	3rd Quarter	AUS	57	551	35	18	Shot	Score
599	AUS v BRA Q3	3rd Quarter	AUS	58	592	39	99
600	AUS v BRA Q3	3rd Quarter	AUS	58	593	23	93
601	AUS v BRA Q3	3rd Quarter	AUS	58	595	20	78
602	AUS v BRA Q3	3rd Quarter	AUS	58	596	14	67
603	AUS v BRA Q3	3rd Quarter	AUS	58	596	9	55
604	AUS v BRA Q3	3rd Quarter	AUS	58	597	18	41
605	AUS v BRA Q3	3rd Quarter	AUS	58	598	24	30
606	AUS v BRA Q3	3rd Quarter	AUS	58	599	26	21	Shot	Score
607	AUS v BRA Q3	3rd Quarter	AUS	59	748	39	109
608	AUS v BRA Q3	3rd Quarter	AUS	59	748	38	87
609	AUS v BRA Q3	3rd Quarter	AUS	59	749	36	76
610	AUS v BRA Q3	3rd Quarter	AUS	59	750	39	66
611	AUS v BRA Q3	3rd Quarter	AUS	59	751	41	57
612	AUS v BRA Q3	3rd Quarter	AUS	59	752	41	48
613	AUS v BRA Q3	3rd Quarter	AUS	59	753	41	45
614	AUS v BRA Q3	3rd Quarter	AUS	59	754	21	38
615	AUS v BRA Q3	3rd Quarter	AUS	59	754	24	39
616	AUS v BRA Q3	3rd Quarter	AUS	59	755	27	40
617	AUS v BRA Q3	3rd Quarter	AUS	59	756	27	40
618	AUS v BRA Q3	3rd Quarter	AUS	59	757	26	33
619	AUS v BRA Q3	3rd Quarter	AUS	59	759	28	15	Shot	Score
620	AUS v BRA Q3	3rd Quarter	AUS	60	791	38	100
621	AUS v BRA Q3	3rd Quarter	AUS	60	791	43	90
622	AUS v BRA Q3	3rd Quarter	AUS	60	792	47	78
623	AUS v BRA Q3	3rd Quarter	AUS	60	793	48	66
624	AUS v BRA Q3	3rd Quarter	AUS	60	794	49	50
625	AUS v BRA Q3	3rd Quarter	AUS	60	794	49	42
626	AUS v BRA Q3	3rd Quarter	AUS	60	795	31	28
627	AUS v BRA Q3	3rd Quarter	AUS	60	796	29	17	Shot	Miss
628	AUS v BRA Q3	3rd Quarter	AUS	61	879	31	92
629	AUS v BRA Q3	3rd Quarter	AUS	61	880	43	67
630	AUS v BRA Q3	3rd Quarter	AUS	61	881	45	55
631	AUS v BRA Q3	3rd Quarter	AUS	61	882	45	45
632	AUS v BRA Q3	3rd Quarter	AUS	61	883	45	34
633	AUS v BRA Q3	3rd Quarter	AUS	61	885	27	18	Shot	Miss
634	AUS v BRA Q3	3rd Quarter	AUS	62	960	30	108
635	AUS v BRA Q3	3rd Quarter	AUS	62	960	37	85
636	AUS v BRA Q3	3rd Quarter	AUS	62	962	39	79
637	AUS v BRA Q3	3rd Quarter	AUS	62	963	41	71
638	AUS v BRA Q3	3rd Quarter	AUS	62	964	44	57
639	AUS v BRA Q3	3rd Quarter	AUS	62	965	45	50
640	AUS v BRA Q3	3rd Quarter	AUS	62	967	36	48
641	AUS v BRA Q3	3rd Quarter	AUS	62	967	29	49
642	AUS v BRA Q3	3rd Quarter	AUS	62	967	22	42
643	AUS v BRA Q3	3rd Quarter	AUS	62	968	18	36
644	AUS v BRA Q3	3rd Quarter	AUS	62	969	25	44
645	AUS v BRA Q3	3rd Quarter	AUS	62	970	37	40
646	AUS v BRA Q3	3rd Quarter	AUS	62	971	51	31
647	AUS v BRA Q3	3rd Quarter	AUS	62	972	51	31
648	AUS v BRA Q3	3rd Quarter	AUS	62	974	51	31
649	AUS v BRA Q3	3rd Quarter	AUS	62	974	37	20
650	AUS v BRA Q3	3rd Quarter	AUS	62	975	37	20
651	AUS v BRA Q3	3rd Quarter	AUS	62	977	36	19
652	AUS v BRA Q3	3rd Quarter	AUS	62	979	37	21
653	AUS v BRA Q3	3rd Quarter	AUS	62	980	36	21	Shot	Miss
654	AUS v BRA Q3	3rd Quarter	AUS	63	1082	35	98
655	AUS v BRA Q3	3rd Quarter	AUS	63	1083	25	89
656	AUS v BRA Q3	3rd Quarter	AUS	63	1084	25	77
657	AUS v BRA Q3	3rd Quarter	AUS	63	1085	22	62
658	AUS v BRA Q3	3rd Quarter	AUS	63	1086	25	47
659	AUS v BRA Q3	3rd Quarter	AUS	63	1088	15	37
660	AUS v BRA Q3	3rd Quarter	AUS	63	1088	17	30
661	AUS v BRA Q3	3rd Quarter	AUS	63	1089	26	22
662	AUS v BRA Q3	3rd Quarter	AUS	63	1090	39	27	Foul
663	AUS v BRA Q3	3rd Quarter	AUS	64	1144	15	97
664	AUS v BRA Q3	3rd Quarter	AUS	64	1144	13	84
665	AUS v BRA Q3	3rd Quarter	AUS	64	1145	23	71
666	AUS v BRA Q3	3rd Quarter	AUS	64	1146	35	63
667	AUS v BRA Q3	3rd Quarter	AUS	64	1147	39	33
668	AUS v BRA Q3	3rd Quarter	AUS	64	1148	34	17	Shot	Score
669	AUS v BRA Q3	3rd Quarter	AUS	65	1174	29	97
670	AUS v BRA Q3	3rd Quarter	AUS	65	1175	34	79
671	AUS v BRA Q3	3rd Quarter	AUS	65	1176	46	49
672	AUS v BRA Q3	3rd Quarter	AUS	65	1177	45	35
673	AUS v BRA Q3	3rd Quarter	AUS	65	1178	37	32
674	AUS v BRA Q3	3rd Quarter	AUS	65	1178	29	24
675	AUS v BRA Q3	3rd Quarter	AUS	65	1179	8	21	Shot	Score
676	AUS v BRA Q3	3rd Quarter	AUS	66	1283	16	88
677	AUS v BRA Q3	3rd Quarter	AUS	66	1283	23	87
678	AUS v BRA Q3	3rd Quarter	AUS	66	1285	29	79
679	AUS v BRA Q3	3rd Quarter	AUS	66	1286	30	67
680	AUS v BRA Q3	3rd Quarter	AUS	66	1287	31	57
681	AUS v BRA Q3	3rd Quarter	AUS	66	1288	36	48
682	AUS v BRA Q3	3rd Quarter	AUS	66	1289	37	44
683	AUS v BRA Q3	3rd Quarter	AUS	66	1290	26	39
684	AUS v BRA Q3	3rd Quarter	AUS	66	1292	26	39
685	AUS v BRA Q3	3rd Quarter	AUS	66	1293	30	40	On-ball
686	AUS v BRA Q3	3rd Quarter	AUS	66	1294	34	40
687	AUS v BRA Q3	3rd Quarter	AUS	66	1295	39	33
688	AUS v BRA Q3	3rd Quarter	AUS	66	1296	39	27
689	AUS v BRA Q3	3rd Quarter	AUS	66	1298	24	34
690	AUS v BRA Q3	3rd Quarter	AUS	66	1299	13	28	On-ball
691	AUS v BRA Q3	3rd Quarter	AUS	66	1300	16	36	Foul
692	AUS v BRA Q3	3rd Quarter	AUS	67	1402	31	108
693	AUS v BRA Q3	3rd Quarter	AUS	67	1403	40	86
694	AUS v BRA Q3	3rd Quarter	AUS	67	1404	43	76
695	AUS v BRA Q3	3rd Quarter	AUS	67	1405	45	67
696	AUS v BRA Q3	3rd Quarter	AUS	67	1406	41	61
697	AUS v BRA Q3	3rd Quarter	AUS	67	1408	37	56
698	AUS v BRA Q3	3rd Quarter	AUS	67	1409	34	51
699	AUS v BRA Q3	3rd Quarter	AUS	67	1409	26	38	On-ball
700	AUS v BRA Q3	3rd Quarter	AUS	67	1410	32	39
701	AUS v BRA Q3	3rd Quarter	AUS	67	1411	38	34
702	AUS v BRA Q3	3rd Quarter	AUS	67	1412	39	28
703	AUS v BRA Q3	3rd Quarter	AUS	67	1413	35	18	Shot	Miss
704	AUS v BRA Q3	3rd Quarter	AUS	68	1489	21	97
705	AUS v BRA Q3	3rd Quarter	AUS	68	1489	17	84
706	AUS v BRA Q3	3rd Quarter	AUS	68	1491	17	73
707	AUS v BRA Q3	3rd Quarter	AUS	68	1492	17	61
708	AUS v BRA Q3	3rd Quarter	AUS	68	1493	23	53
709	AUS v BRA Q3	3rd Quarter	AUS	68	1494	26	51
710	AUS v BRA Q3	3rd Quarter	AUS	68	1496	25	49
711	AUS v BRA Q3	3rd Quarter	AUS	68	1497	16	49
712	AUS v BRA Q3	3rd Quarter	AUS	68	1498	12	47
713	AUS v BRA Q3	3rd Quarter	AUS	68	1499	18	43
714	AUS v BRA Q3	3rd Quarter	AUS	68	1499	23	43	On-ball
715	AUS v BRA Q3	3rd Quarter	AUS	68	1499	31	40
716	AUS v BRA Q3	3rd Quarter	AUS	68	1501	35	38
717	AUS v BRA Q3	3rd Quarter	AUS	68	1502	28	31
718	AUS v BRA Q3	3rd Quarter	AUS	68	1502	24	36
719	AUS v BRA Q3	3rd Quarter	AUS	68	1504	23	31	Shot	Score
720	AUS v BRA Q4	4th Quarter	AUS	69	7	4	59
721	AUS v BRA Q4	4th Quarter	AUS	69	8	12	51
722	AUS v BRA Q4	4th Quarter	AUS	69	9	11	35
723	AUS v BRA Q4	4th Quarter	AUS	69	10	13	31
724	AUS v BRA Q4	4th Quarter	AUS	69	11	14	33
725	AUS v BRA Q4	4th Quarter	AUS	69	12	28	40
726	AUS v BRA Q4	4th Quarter	AUS	69	12	32	41
727	AUS v BRA Q4	4th Quarter	AUS	69	13	51	31
728	AUS v BRA Q4	4th Quarter	AUS	69	14	53	29
729	AUS v BRA Q4	4th Quarter	AUS	69	15	53	31
730	AUS v BRA Q4	4th Quarter	AUS	69	17	38	19
731	AUS v BRA Q4	4th Quarter	AUS	69	17	36	17
732	AUS v BRA Q4	4th Quarter	AUS	69	19	35	18	Shot	Miss
733	AUS v BRA Q4	4th Quarter	AUS	70	43	31	98
734	AUS v BRA Q4	4th Quarter	AUS	70	43	18	81
735	AUS v BRA Q4	4th Quarter	AUS	70	45	16	67
736	AUS v BRA Q4	4th Quarter	AUS	70	46	16	57
737	AUS v BRA Q4	4th Quarter	AUS	70	46	46	40
738	AUS v BRA Q4	4th Quarter	AUS	70	47	52	29
739	AUS v BRA Q4	4th Quarter	AUS	70	48	44	22
740	AUS v BRA Q4	4th Quarter	AUS	70	49	35	17	Shot	Miss
741	AUS v BRA Q4	4th Quarter	AUS	71	84	47	109
742	AUS v BRA Q4	4th Quarter	AUS	71	84	38	84
743	AUS v BRA Q4	4th Quarter	AUS	71	86	41	74
744	AUS v BRA Q4	4th Quarter	AUS	71	86	45	65
745	AUS v BRA Q4	4th Quarter	AUS	71	87	50	52
746	AUS v BRA Q4	4th Quarter	AUS	71	87	51	40
747	AUS v BRA Q4	4th Quarter	AUS	71	88	52	32
748	AUS v BRA Q4	4th Quarter	AUS	71	88	48	40
749	AUS v BRA Q4	4th Quarter	AUS	71	89	45	42
750	AUS v BRA Q4	4th Quarter	AUS	71	90	22	37
751	AUS v BRA Q4	4th Quarter	AUS	71	92	10	21	Shot	Score
752	AUS v BRA Q4	4th Quarter	AUS	72	152	58	86
753	AUS v BRA Q4	4th Quarter	AUS	72	152	49	88
754	AUS v BRA Q4	4th Quarter	AUS	72	154	45	83
755	AUS v BRA Q4	4th Quarter	AUS	72	155	50	71
756	AUS v BRA Q4	4th Quarter	AUS	72	155	52	58
757	AUS v BRA Q4	4th Quarter	AUS	72	156	54	46
758	AUS v BRA Q4	4th Quarter	AUS	72	157	54	34
759	AUS v BRA Q4	4th Quarter	AUS	72	157	53	33
760	AUS v BRA Q4	4th Quarter	AUS	72	157	50	37
761	AUS v BRA Q4	4th Quarter	AUS	72	157	45	41
762	AUS v BRA Q4	4th Quarter	AUS	72	159	35	42
763	AUS v BRA Q4	4th Quarter	AUS	72	160	18	37
764	AUS v BRA Q4	4th Quarter	AUS	72	161	17	38
765	AUS v BRA Q4	4th Quarter	AUS	72	161	11	25
766	AUS v BRA Q4	4th Quarter	AUS	72	162	11	26
767	AUS v BRA Q4	4th Quarter	AUS	72	163	15	30	On-ball
768	AUS v BRA Q4	4th Quarter	AUS	72	163	22	37
769	AUS v BRA Q4	4th Quarter	AUS	72	164	31	37
770	AUS v BRA Q4	4th Quarter	AUS	72	166	10	23	Shot	Score
771	AUS v BRA Q4	4th Quarter	AUS	73	191	32	109
772	AUS v BRA Q4	4th Quarter	AUS	73	191	32	90
773	AUS v BRA Q4	4th Quarter	AUS	73	191	42	78
774	AUS v BRA Q4	4th Quarter	AUS	73	192	46	64
775	AUS v BRA Q4	4th Quarter	AUS	73	193	45	55
776	AUS v BRA Q4	4th Quarter	AUS	73	194	48	43
777	AUS v BRA Q4	4th Quarter	AUS	73	195	41	36
778	AUS v BRA Q4	4th Quarter	AUS	73	196	37	27
779	AUS v BRA Q4	4th Quarter	AUS	73	197	37	21
780	AUS v BRA Q4	4th Quarter	AUS	73	198	36	40
781	AUS v BRA Q4	4th Quarter	AUS	73	199	48	33	On-ball
782	AUS v BRA Q4	4th Quarter	AUS	73	201	42	36
783	AUS v BRA Q4	4th Quarter	AUS	73	201	37	38
784	AUS v BRA Q4	4th Quarter	AUS	73	202	26	34
785	AUS v BRA Q4	4th Quarter	AUS	73	204	25	26
786	AUS v BRA Q4	4th Quarter	AUS	73	204	27	19	Shot	Score
787	AUS v BRA Q4	4th Quarter	AUS	74	309	25	100
788	AUS v BRA Q4	4th Quarter	AUS	74	309	37	97
789	AUS v BRA Q4	4th Quarter	AUS	74	311	34	89
790	AUS v BRA Q4	4th Quarter	AUS	74	313	26	75
791	AUS v BRA Q4	4th Quarter	AUS	74	313	22	61
792	AUS v BRA Q4	4th Quarter	AUS	74	314	20	51
793	AUS v BRA Q4	4th Quarter	AUS	74	315	19	42
794	AUS v BRA Q4	4th Quarter	AUS	74	315	14	41
795	AUS v BRA Q4	4th Quarter	AUS	74	316	19	44
796	AUS v BRA Q4	4th Quarter	AUS	74	316	26	45
797	AUS v BRA Q4	4th Quarter	AUS	74	317	47	34
798	AUS v BRA Q4	4th Quarter	AUS	74	318	47	34
799	AUS v BRA Q4	4th Quarter	AUS	74	320	53	22
800	AUS v BRA Q4	4th Quarter	AUS	74	321	53	22
801	AUS v BRA Q4	4th Quarter	AUS	74	321	52	25	On-ball
802	AUS v BRA Q4	4th Quarter	AUS	74	321	49	28
803	AUS v BRA Q4	4th Quarter	AUS	74	323	38	35
804	AUS v BRA Q4	4th Quarter	AUS	74	324	31	28
805	AUS v BRA Q4	4th Quarter	AUS	74	325	14	32
806	AUS v BRA Q4	4th Quarter	AUS	74	326	14	32
807	AUS v BRA Q4	4th Quarter	AUS	74	327	16	26
808	AUS v BRA Q4	4th Quarter	AUS	74	328	19	23
809	AUS v BRA Q4	4th Quarter	AUS	74	328	9	18
810	AUS v BRA Q4	4th Quarter	AUS	74	329	12	22
811	AUS v BRA Q4	4th Quarter	AUS	74	329	17	24
812	AUS v BRA Q4	4th Quarter	AUS	74	330	32	27	Foul
813	AUS v BRA Q4	4th Quarter	AUS	75	362	4	36	SLOB
814	AUS v BRA Q4	4th Quarter	AUS	75	363	32	43
815	AUS v BRA Q4	4th Quarter	AUS	75	364	46	33
816	AUS v BRA Q4	4th Quarter	AUS	75	365	53	22	Shot	Miss
817	AUS v BRA Q4	4th Quarter	AUS	76	382	38	76
818	AUS v BRA Q4	4th Quarter	AUS	76	384	34	72
819	AUS v BRA Q4	4th Quarter	AUS	76	384	29	63
820	AUS v BRA Q4	4th Quarter	AUS	76	385	29	54
821	AUS v BRA Q4	4th Quarter	AUS	76	385	39	42
822	AUS v BRA Q4	4th Quarter	AUS	76	386	37	29
823	AUS v BRA Q4	4th Quarter	AUS	76	386	36	19
824	AUS v BRA Q4	4th Quarter	AUS	76	388	51	27	Shot	Score
825	AUS v BRA Q4	4th Quarter	AUS	78	449	32	109
826	AUS v BRA Q4	4th Quarter	AUS	78	450	38	97
827	AUS v BRA Q4	4th Quarter	AUS	78	452	38	95
828	AUS v BRA Q4	4th Quarter	AUS	78	453	38	91
829	AUS v BRA Q4	4th Quarter	AUS	78	455	29	86
830	AUS v BRA Q4	4th Quarter	AUS	78	456	24	81
831	AUS v BRA Q4	4th Quarter	AUS	78	457	33	72
832	AUS v BRA Q4	4th Quarter	AUS	78	458	40	60
833	AUS v BRA Q4	4th Quarter	AUS	78	459	46	48
834	AUS v BRA Q4	4th Quarter	AUS	78	459	49	38
835	AUS v BRA Q4	4th Quarter	AUS	78	460	50	30
836	AUS v BRA Q4	4th Quarter	AUS	78	460	51	25
837	AUS v BRA Q4	4th Quarter	AUS	78	460	51	29
838	AUS v BRA Q4	4th Quarter	AUS	78	462	49	38
839	AUS v BRA Q4	4th Quarter	AUS	78	463	24	41
840	AUS v BRA Q4	4th Quarter	AUS	78	464	24	41
841	AUS v BRA Q4	4th Quarter	AUS	78	465	11	31
842	AUS v BRA Q4	4th Quarter	AUS	78	466	12	32
843	AUS v BRA Q4	4th Quarter	AUS	78	467	12	37
844	AUS v BRA Q4	4th Quarter	AUS	78	468	19	49
845	AUS v BRA Q4	4th Quarter	AUS	78	469	24	54
846	AUS v BRA Q4	4th Quarter	AUS	78	470	24	48
847	AUS v BRA Q4	4th Quarter	AUS	78	471	21	39	On-ball
848	AUS v BRA Q4	4th Quarter	AUS	78	471	20	35
849	AUS v BRA Q4	4th Quarter	AUS	78	473	14	30
850	AUS v BRA Q4	4th Quarter	AUS	78	474	32	38	Shot	Score
851	AUS v BRA Q4	4th Quarter	AUS	79	542	30	111
852	AUS v BRA Q4	4th Quarter	AUS	79	543	33	94
853	AUS v BRA Q4	4th Quarter	AUS	79	544	42	83
854	AUS v BRA Q4	4th Quarter	AUS	79	545	46	69
855	AUS v BRA Q4	4th Quarter	AUS	79	545	49	51
856	AUS v BRA Q4	4th Quarter	AUS	79	546	53	42
857	AUS v BRA Q4	4th Quarter	AUS	79	547	48	43
858	AUS v BRA Q4	4th Quarter	AUS	79	548	30	39
859	AUS v BRA Q4	4th Quarter	AUS	79	549	17	39
860	AUS v BRA Q4	4th Quarter	AUS	79	550	32	42
861	AUS v BRA Q4	4th Quarter	AUS	79	552	35	40
862	AUS v BRA Q4	4th Quarter	AUS	79	552	51	24	Shot	Miss
863	AUS v BRA Q4	4th Quarter	AUS	80	565	32	110
864	AUS v BRA Q4	4th Quarter	AUS	80	567	19	77
865	AUS v BRA Q4	4th Quarter	AUS	80	568	17	61
866	AUS v BRA Q4	4th Quarter	AUS	80	569	18	52
867	AUS v BRA Q4	4th Quarter	AUS	80	569	21	38
868	AUS v BRA Q4	4th Quarter	AUS	80	570	11	27	Shot	Score
869	AUS v BRA Q4	4th Quarter	AUS	81	613	45	109
870	AUS v BRA Q4	4th Quarter	AUS	81	614	40	92
871	AUS v BRA Q4	4th Quarter	AUS	81	615	40	92
872	AUS v BRA Q4	4th Quarter	AUS	81	617	41	89
873	AUS v BRA Q4	4th Quarter	AUS	81	618	34	86
874	AUS v BRA Q4	4th Quarter	AUS	81	621	29	63
875	AUS v BRA Q4	4th Quarter	AUS	81	621	40	49
876	AUS v BRA Q4	4th Quarter	AUS	81	622	44	36
877	AUS v BRA Q4	4th Quarter	AUS	81	623	29	38
878	AUS v BRA Q4	4th Quarter	AUS	81	624	12	36
879	AUS v BRA Q4	4th Quarter	AUS	81	625	32	39
880	AUS v BRA Q4	4th Quarter	AUS	81	626	37	40	On-ball
881	AUS v BRA Q4	4th Quarter	AUS	81	627	40	37
882	AUS v BRA Q4	4th Quarter	AUS	81	628	43	28
883	AUS v BRA Q4	4th Quarter	AUS	81	629	27	35
884	AUS v BRA Q4	4th Quarter	AUS	81	630	31	18	Stoppage
885	AUS v BRA Q4	4th Quarter	AUS	82	658	39	9	BLOB
886	AUS v BRA Q4	4th Quarter	AUS	82	659	37	22
887	AUS v BRA Q4	4th Quarter	AUS	82	661	46	15
888	AUS v BRA Q4	4th Quarter	AUS	82	662	49	16
889	AUS v BRA Q4	4th Quarter	AUS	82	662	41	15
890	AUS v BRA Q4	4th Quarter	AUS	82	663	34	13
891	AUS v BRA Q4	4th Quarter	AUS	82	664	25	14
892	AUS v BRA Q4	4th Quarter	AUS	82	665	47	18
893	AUS v BRA Q4	4th Quarter	AUS	82	666	47	33	Shot	Miss
894	AUS v BRA Q4	4th Quarter	AUS	83	731	32	109
895	AUS v BRA Q4	4th Quarter	AUS	83	732	24	90
896	AUS v BRA Q4	4th Quarter	AUS	83	733	25	87
897	AUS v BRA Q4	4th Quarter	AUS	83	734	24	81
898	AUS v BRA Q4	4th Quarter	AUS	83	735	23	69
899	AUS v BRA Q4	4th Quarter	AUS	83	736	22	59
900	AUS v BRA Q4	4th Quarter	AUS	83	736	36	47
901	AUS v BRA Q4	4th Quarter	AUS	83	737	38	41
902	AUS v BRA Q4	4th Quarter	AUS	83	738	52	31
903	AUS v BRA Q4	4th Quarter	AUS	83	739	52	30
904	AUS v BRA Q4	4th Quarter	AUS	83	740	32	39
905	AUS v BRA Q4	4th Quarter	AUS	83	741	32	40
906	AUS v BRA Q4	4th Quarter	AUS	83	742	16	34
907	AUS v BRA Q4	4th Quarter	AUS	83	743	18	36	On-ball
908	AUS v BRA Q4	4th Quarter	AUS	83	743	27	38	TO
909	AUS v BRA Q4	4th Quarter	AUS	84	785	32	94
910	AUS v BRA Q4	4th Quarter	AUS	84	785	33	86
911	AUS v BRA Q4	4th Quarter	AUS	84	786	35	79
912	AUS v BRA Q4	4th Quarter	AUS	84	787	38	69
913	AUS v BRA Q4	4th Quarter	AUS	84	788	44	54
914	AUS v BRA Q4	4th Quarter	AUS	84	789	42	44
915	AUS v BRA Q4	4th Quarter	AUS	84	790	40	30
916	AUS v BRA Q4	4th Quarter	AUS	84	791	35	19	Shot	Miss
917	AUS v BRA Q4	4th Quarter	AUS	85	792	25	14	OR
918	AUS v BRA Q4	4th Quarter	AUS	85	794	34	34
919	AUS v BRA Q4	4th Quarter	AUS	85	796	21	42
920	AUS v BRA Q4	4th Quarter	AUS	85	796	27	43
921	AUS v BRA Q4	4th Quarter	AUS	85	796	32	40	On-ball
922	AUS v BRA Q4	4th Quarter	AUS	85	798	44	38
923	AUS v BRA Q4	4th Quarter	AUS	85	799	39	39	On-ball
924	AUS v BRA Q4	4th Quarter	AUS	85	800	30	38
925	AUS v BRA Q4	4th Quarter	AUS	85	801	26	37
926	AUS v BRA Q4	4th Quarter	AUS	85	802	34	23
927	AUS v BRA Q4	4th Quarter	AUS	85	803	32	19	Foul
928	AUS v BRA Q4	4th Quarter	AUS	86	861	19	10	BLOB
929	AUS v BRA Q4	4th Quarter	AUS	86	861	14	21
930	AUS v BRA Q4	4th Quarter	AUS	86	863	15	29
931	AUS v BRA Q4	4th Quarter	AUS	86	863	31	40
932	AUS v BRA Q4	4th Quarter	AUS	86	865	50	29
933	AUS v BRA Q4	4th Quarter	AUS	86	865	49	32
934	AUS v BRA Q4	4th Quarter	AUS	86	865	43	37
935	AUS v BRA Q4	4th Quarter	AUS	86	866	32	35
936	AUS v BRA Q4	4th Quarter	AUS	86	867	26	30
937	AUS v BRA Q4	4th Quarter	AUS	86	869	44	29
938	AUS v BRA Q4	4th Quarter	AUS	86	869	47	31	On-ball
939	AUS v BRA Q4	4th Quarter	AUS	86	869	47	24
940	AUS v BRA Q4	4th Quarter	AUS	86	871	34	17
941	AUS v BRA Q4	4th Quarter	AUS	86	872	24	15
942	AUS v BRA Q4	4th Quarter	AUS	86	873	25	37	Shot	Score
943	AUS v BRA Q4	4th Quarter	AUS	87	949	28	109
944	AUS v BRA Q4	4th Quarter	AUS	87	949	38	98
945	AUS v BRA Q4	4th Quarter	AUS	87	951	37	90
946	AUS v BRA Q4	4th Quarter	AUS	87	952	38	82
947	AUS v BRA Q4	4th Quarter	AUS	87	953	23	75
948	AUS v BRA Q4	4th Quarter	AUS	87	954	19	72
949	AUS v BRA Q4	4th Quarter	AUS	87	955	37	45
950	AUS v BRA Q4	4th Quarter	AUS	87	956	33	40
951	AUS v BRA Q4	4th Quarter	AUS	87	957	9	29
952	AUS v BRA Q4	4th Quarter	AUS	87	958	32	40
953	AUS v BRA Q4	4th Quarter	AUS	87	959	47	36
954	AUS v BRA Q4	4th Quarter	AUS	87	960	32	39
955	AUS v BRA Q4	4th Quarter	AUS	87	961	16	39
956	AUS v BRA Q4	4th Quarter	AUS	87	961	25	41	On-ball
957	AUS v BRA Q4	4th Quarter	AUS	87	961	32	39
958	AUS v BRA Q4	4th Quarter	AUS	87	961	35	30
959	AUS v BRA Q4	4th Quarter	AUS	87	963	35	26
960	AUS v BRA Q4	4th Quarter	AUS	87	964	26	19
961	AUS v BRA Q4	4th Quarter	AUS	87	965	25	15	TO
962	AUS v BRA Q4	4th Quarter	AUS	88	1009	37	109
963	AUS v BRA Q4	4th Quarter	AUS	88	1010	49	93
964	AUS v BRA Q4	4th Quarter	AUS	88	1011	31	87
965	AUS v BRA Q4	4th Quarter	AUS	88	1012	30	80
966	AUS v BRA Q4	4th Quarter	AUS	88	1013	30	71
967	AUS v BRA Q4	4th Quarter	AUS	88	1013	32	59
968	AUS v BRA Q4	4th Quarter	AUS	88	1014	35	49
969	AUS v BRA Q4	4th Quarter	AUS	88	1015	34	45
970	AUS v BRA Q4	4th Quarter	AUS	88	1015	34	48
971	AUS v BRA Q4	4th Quarter	AUS	88	1015	29	48
972	AUS v BRA Q4	4th Quarter	AUS	88	1017	24	45
973	AUS v BRA Q4	4th Quarter	AUS	88	1018	16	45
974	AUS v BRA Q4	4th Quarter	AUS	88	1019	43	37
975	AUS v BRA Q4	4th Quarter	AUS	88	1020	43	37
976	AUS v BRA Q4	4th Quarter	AUS	88	1021	53	18
977	AUS v BRA Q4	4th Quarter	AUS	88	1022	50	20
978	AUS v BRA Q4	4th Quarter	AUS	88	1022	48	25
979	AUS v BRA Q4	4th Quarter	AUS	88	1023	39	18
980	AUS v BRA Q4	4th Quarter	AUS	88	1025	29	19	Shot	Score
981	AUS v BRA Q4	4th Quarter	AUS	89	1135	25	87
982	AUS v BRA Q4	4th Quarter	AUS	89	1136	38	81
983	AUS v BRA Q4	4th Quarter	AUS	89	1137	41	75
984	AUS v BRA Q4	4th Quarter	AUS	89	1138	48	61
985	AUS v BRA Q4	4th Quarter	AUS	89	1139	48	51
986	AUS v BRA Q4	4th Quarter	AUS	89	1140	46	50
987	AUS v BRA Q4	4th Quarter	AUS	89	1141	44	51
988	AUS v BRA Q4	4th Quarter	AUS	89	1142	46	45
989	AUS v BRA Q4	4th Quarter	AUS	89	1143	47	39
990	AUS v BRA Q4	4th Quarter	AUS	89	1144	44	32
991	AUS v BRA Q4	4th Quarter	AUS	89	1144	33	40
992	AUS v BRA Q4	4th Quarter	AUS	89	1145	30	40	On-ball
993	AUS v BRA Q4	4th Quarter	AUS	89	1145	39	37
994	AUS v BRA Q4	4th Quarter	AUS	89	1147	43	30
995	AUS v BRA Q4	4th Quarter	AUS	89	1148	38	20
996	AUS v BRA Q4	4th Quarter	AUS	89	1148	21	14
997	AUS v BRA Q4	4th Quarter	AUS	89	1150	18	35	Shot	Score
