# Supplementary material for: Classifying ball trajectories in invasion sports using dynamic time warping: A basketball case study
Source: PLoS One. 2022 Oct 20;17(10):e0272848. doi: 10.1371/journal.pone.0272848 (PMC9584368; doi:10.1371/journal.pone.0272848)
Supplement: S1 Data — (ZIP) [file pone.0272848.s012.zip › Data/AUS/ausg2_full.csv]

	GameID	TimeCriteria	TeamName	RecordID	Time	x	y	Label1	Label2	Label3	Label4
1	Rio Olympics AUS v FRA Q1	1st Quarter	AUS	2	21	60	61
2	Rio Olympics AUS v FRA Q1	1st Quarter	AUS	2	30	46	51
3	Rio Olympics AUS v FRA Q1	1st Quarter	AUS	2	31	45	43
4	Rio Olympics AUS v FRA Q1	1st Quarter	AUS	2	31	48	38
5	Rio Olympics AUS v FRA Q1	1st Quarter	AUS	2	32	50	34
6	Rio Olympics AUS v FRA Q1	1st Quarter	AUS	2	32	51	38
7	Rio Olympics AUS v FRA Q1	1st Quarter	AUS	2	33	50	41
8	Rio Olympics AUS v FRA Q1	1st Quarter	AUS	2	33	43	46
9	Rio Olympics AUS v FRA Q1	1st Quarter	AUS	2	34	32	40
10	Rio Olympics AUS v FRA Q1	1st Quarter	AUS	2	35	16	45
11	Rio Olympics AUS v FRA Q1	1st Quarter	AUS	2	36	16	43
12	Rio Olympics AUS v FRA Q1	1st Quarter	AUS	2	37	15	36
13	Rio Olympics AUS v FRA Q1	1st Quarter	AUS	2	37	16	30
14	Rio Olympics AUS v FRA Q1	1st Quarter	AUS	2	39	25	18
15	Rio Olympics AUS v FRA Q1	1st Quarter	AUS	2	40	26	18	Shot	Miss
16	Rio Olympics AUS v FRA Q1	1st Quarter	AUS	3	57	38	10	BLOB
17	Rio Olympics AUS v FRA Q1	1st Quarter	AUS	3	58	51	17
18	Rio Olympics AUS v FRA Q1	1st Quarter	AUS	3	60	36	21
19	Rio Olympics AUS v FRA Q1	1st Quarter	AUS	3	63	47	34	TO
20	Rio Olympics AUS v FRA Q1	1st Quarter	AUS	5	70	27	80
21	Rio Olympics AUS v FRA Q1	1st Quarter	AUS	5	71	34	46
22	Rio Olympics AUS v FRA Q1	1st Quarter	AUS	5	72	36	38
23	Rio Olympics AUS v FRA Q1	1st Quarter	AUS	5	72	36	29
24	Rio Olympics AUS v FRA Q1	1st Quarter	AUS	5	73	33	17	Shot	Score
25	Rio Olympics AUS v FRA Q1	1st Quarter	AUS	7	141	35	109
26	Rio Olympics AUS v FRA Q1	1st Quarter	AUS	7	141	39	90
27	Rio Olympics AUS v FRA Q1	1st Quarter	AUS	7	143	43	75
28	Rio Olympics AUS v FRA Q1	1st Quarter	AUS	7	144	46	66
29	Rio Olympics AUS v FRA Q1	1st Quarter	AUS	7	145	48	57
30	Rio Olympics AUS v FRA Q1	1st Quarter	AUS	7	145	49	46
31	Rio Olympics AUS v FRA Q1	1st Quarter	AUS	7	146	47	47
32	Rio Olympics AUS v FRA Q1	1st Quarter	AUS	7	147	42	48
33	Rio Olympics AUS v FRA Q1	1st Quarter	AUS	7	148	21	41
34	Rio Olympics AUS v FRA Q1	1st Quarter	AUS	7	150	26	38
35	Rio Olympics AUS v FRA Q1	1st Quarter	AUS	7	151	32	39	On-ball
36	Rio Olympics AUS v FRA Q1	1st Quarter	AUS	7	151	36	38
37	Rio Olympics AUS v FRA Q1	1st Quarter	AUS	7	152	40	33
38	Rio Olympics AUS v FRA Q1	1st Quarter	AUS	7	153	32	18	Shot	Shooting Foul
39	Rio Olympics AUS v FRA Q1	1st Quarter	AUS	9	215	29	85
40	Rio Olympics AUS v FRA Q1	1st Quarter	AUS	9	215	25	81
41	Rio Olympics AUS v FRA Q1	1st Quarter	AUS	9	216	22	66
42	Rio Olympics AUS v FRA Q1	1st Quarter	AUS	9	217	38	46
43	Rio Olympics AUS v FRA Q1	1st Quarter	AUS	9	218	38	36
44	Rio Olympics AUS v FRA Q1	1st Quarter	AUS	9	218	37	28
45	Rio Olympics AUS v FRA Q1	1st Quarter	AUS	9	219	34	21	Shot	Shooting Foul
46	Rio Olympics AUS v FRA Q1	1st Quarter	AUS	12	300	30	111
47	Rio Olympics AUS v FRA Q1	1st Quarter	AUS	12	300	35	93
48	Rio Olympics AUS v FRA Q1	1st Quarter	AUS	12	302	43	87
49	Rio Olympics AUS v FRA Q1	1st Quarter	AUS	12	302	45	81
50	Rio Olympics AUS v FRA Q1	1st Quarter	AUS	12	303	46	72
51	Rio Olympics AUS v FRA Q1	1st Quarter	AUS	12	303	46	60
52	Rio Olympics AUS v FRA Q1	1st Quarter	AUS	12	304	46	52
53	Rio Olympics AUS v FRA Q1	1st Quarter	AUS	12	305	50	34
54	Rio Olympics AUS v FRA Q1	1st Quarter	AUS	12	306	34	19
55	Rio Olympics AUS v FRA Q1	1st Quarter	AUS	12	307	36	18	Foul
56	Rio Olympics AUS v FRA Q1	1st Quarter	AUS	13	326	38	9	BLOB
57	Rio Olympics AUS v FRA Q1	1st Quarter	AUS	13	327	29	19	Shot	Score
58	Rio Olympics AUS v FRA Q1	1st Quarter	AUS	15	361	36	109
59	Rio Olympics AUS v FRA Q1	1st Quarter	AUS	15	361	24	78
60	Rio Olympics AUS v FRA Q1	1st Quarter	AUS	15	362	22	66
61	Rio Olympics AUS v FRA Q1	1st Quarter	AUS	15	363	18	52
62	Rio Olympics AUS v FRA Q1	1st Quarter	AUS	15	364	17	46
63	Rio Olympics AUS v FRA Q1	1st Quarter	AUS	15	365	25	49
64	Rio Olympics AUS v FRA Q1	1st Quarter	AUS	15	366	29	49
65	Rio Olympics AUS v FRA Q1	1st Quarter	AUS	15	366	37	48
66	Rio Olympics AUS v FRA Q1	1st Quarter	AUS	15	367	48	34
67	Rio Olympics AUS v FRA Q1	1st Quarter	AUS	15	368	48	34
68	Rio Olympics AUS v FRA Q1	1st Quarter	AUS	15	369	48	34
69	Rio Olympics AUS v FRA Q1	1st Quarter	AUS	15	370	48	34
70	Rio Olympics AUS v FRA Q1	1st Quarter	AUS	15	371	51	33
71	Rio Olympics AUS v FRA Q1	1st Quarter	AUS	15	372	52	28
72	Rio Olympics AUS v FRA Q1	1st Quarter	AUS	15	373	52	28
73	Rio Olympics AUS v FRA Q1	1st Quarter	AUS	15	374	52	28
74	Rio Olympics AUS v FRA Q1	1st Quarter	AUS	15	375	42	17
75	Rio Olympics AUS v FRA Q1	1st Quarter	AUS	15	377	44	17
76	Rio Olympics AUS v FRA Q1	1st Quarter	AUS	15	377	40	17	Shot	Miss
77	Rio Olympics AUS v FRA Q1	1st Quarter	AUS	17	396	33	90
78	Rio Olympics AUS v FRA Q1	1st Quarter	AUS	17	396	35	81
79	Rio Olympics AUS v FRA Q1	1st Quarter	AUS	17	397	36	74
80	Rio Olympics AUS v FRA Q1	1st Quarter	AUS	17	398	37	65
81	Rio Olympics AUS v FRA Q1	1st Quarter	AUS	17	399	41	55
82	Rio Olympics AUS v FRA Q1	1st Quarter	AUS	17	399	43	50
83	Rio Olympics AUS v FRA Q1	1st Quarter	AUS	17	399	45	44
84	Rio Olympics AUS v FRA Q1	1st Quarter	AUS	17	400	43	38
85	Rio Olympics AUS v FRA Q1	1st Quarter	AUS	17	401	36	34
86	Rio Olympics AUS v FRA Q1	1st Quarter	AUS	17	401	31	30	TO
87	Rio Olympics AUS v FRA Q1	1st Quarter	AUS	18	418	24	9	BLOB
88	Rio Olympics AUS v FRA Q1	1st Quarter	AUS	18	419	34	33
89	Rio Olympics AUS v FRA Q1	1st Quarter	AUS	18	419	36	28
90	Rio Olympics AUS v FRA Q1	1st Quarter	AUS	18	420	35	18	Shot	Score
91	Rio Olympics AUS v FRA Q1	1st Quarter	AUS	21	508	32	108
92	Rio Olympics AUS v FRA Q1	1st Quarter	AUS	21	510	15	86
93	Rio Olympics AUS v FRA Q1	1st Quarter	AUS	21	511	14	76
94	Rio Olympics AUS v FRA Q1	1st Quarter	AUS	21	512	15	67
95	Rio Olympics AUS v FRA Q1	1st Quarter	AUS	21	513	17	58
96	Rio Olympics AUS v FRA Q1	1st Quarter	AUS	21	513	20	53
97	Rio Olympics AUS v FRA Q1	1st Quarter	AUS	21	514	25	48
98	Rio Olympics AUS v FRA Q1	1st Quarter	AUS	21	515	45	36
99	Rio Olympics AUS v FRA Q1	1st Quarter	AUS	21	516	45	36
100	Rio Olympics AUS v FRA Q1	1st Quarter	AUS	21	517	45	36
101	Rio Olympics AUS v FRA Q1	1st Quarter	AUS	21	518	45	36
102	Rio Olympics AUS v FRA Q1	1st Quarter	AUS	21	519	45	36
103	Rio Olympics AUS v FRA Q1	1st Quarter	AUS	21	520	45	36
104	Rio Olympics AUS v FRA Q1	1st Quarter	AUS	21	521	47	35
105	Rio Olympics AUS v FRA Q1	1st Quarter	AUS	21	522	50	29	On-ball
106	Rio Olympics AUS v FRA Q1	1st Quarter	AUS	21	522	52	22
107	Rio Olympics AUS v FRA Q1	1st Quarter	AUS	21	524	48	19	Shot	Miss
108	Rio Olympics AUS v FRA Q1	1st Quarter	AUS	24	582	58	72
109	Rio Olympics AUS v FRA Q1	1st Quarter	AUS	24	582	41	68
110	Rio Olympics AUS v FRA Q1	1st Quarter	AUS	24	584	39	63
111	Rio Olympics AUS v FRA Q1	1st Quarter	AUS	24	584	38	58
112	Rio Olympics AUS v FRA Q1	1st Quarter	AUS	24	585	34	53
113	Rio Olympics AUS v FRA Q1	1st Quarter	AUS	24	587	34	50
114	Rio Olympics AUS v FRA Q1	1st Quarter	AUS	24	588	36	48
115	Rio Olympics AUS v FRA Q1	1st Quarter	AUS	24	589	41	31
116	Rio Olympics AUS v FRA Q1	1st Quarter	AUS	24	590	41	35
117	Rio Olympics AUS v FRA Q1	1st Quarter	AUS	24	592	33	38
118	Rio Olympics AUS v FRA Q1	1st Quarter	AUS	24	593	26	39	On-ball
119	Rio Olympics AUS v FRA Q1	1st Quarter	AUS	24	595	27	40
120	Rio Olympics AUS v FRA Q1	1st Quarter	AUS	24	596	29	25
121	Rio Olympics AUS v FRA Q1	1st Quarter	AUS	24	597	29	20	Shot	Miss
122	Rio Olympics AUS v FRA Q1	1st Quarter	AUS	25	659	32	111
123	Rio Olympics AUS v FRA Q1	1st Quarter	AUS	25	659	28	95
124	Rio Olympics AUS v FRA Q1	1st Quarter	AUS	25	661	26	89
125	Rio Olympics AUS v FRA Q1	1st Quarter	AUS	25	662	26	83
126	Rio Olympics AUS v FRA Q1	1st Quarter	AUS	25	662	20	74
127	Rio Olympics AUS v FRA Q1	1st Quarter	AUS	25	664	21	52
128	Rio Olympics AUS v FRA Q1	1st Quarter	AUS	25	665	20	38
129	Rio Olympics AUS v FRA Q1	1st Quarter	AUS	25	665	31	38
130	Rio Olympics AUS v FRA Q1	1st Quarter	AUS	25	666	48	30
131	Rio Olympics AUS v FRA Q1	1st Quarter	AUS	25	668	31	39
132	Rio Olympics AUS v FRA Q1	1st Quarter	AUS	25	669	21	37
133	Rio Olympics AUS v FRA Q1	1st Quarter	AUS	25	670	26	40
134	Rio Olympics AUS v FRA Q1	1st Quarter	AUS	25	670	29	49	Foul
135	Rio Olympics AUS v FRA Q1	1st Quarter	AUS	29	763	29	84
136	Rio Olympics AUS v FRA Q1	1st Quarter	AUS	29	763	32	75
137	Rio Olympics AUS v FRA Q1	1st Quarter	AUS	29	763	31	64
138	Rio Olympics AUS v FRA Q1	1st Quarter	AUS	29	764	27	56
139	Rio Olympics AUS v FRA Q1	1st Quarter	AUS	29	765	24	47
140	Rio Olympics AUS v FRA Q1	1st Quarter	AUS	29	765	20	39
141	Rio Olympics AUS v FRA Q1	1st Quarter	AUS	29	766	18	31
142	Rio Olympics AUS v FRA Q1	1st Quarter	AUS	29	768	35	36
143	Rio Olympics AUS v FRA Q1	1st Quarter	AUS	29	768	35	32
144	Rio Olympics AUS v FRA Q1	1st Quarter	AUS	29	769	31	24
145	Rio Olympics AUS v FRA Q1	1st Quarter	AUS	29	769	29	18	Shot	Miss
146	Rio Olympics AUS v FRA Q1	1st Quarter	AUS	30	793	23	10	BLOB
147	Rio Olympics AUS v FRA Q1	1st Quarter	AUS	30	794	46	16	Shot	Shooting Foul
148	Rio Olympics AUS v FRA Q1	1st Quarter	AUS	32	856	39	89
149	Rio Olympics AUS v FRA Q1	1st Quarter	AUS	32	856	37	88
150	Rio Olympics AUS v FRA Q1	1st Quarter	AUS	32	858	37	83
151	Rio Olympics AUS v FRA Q1	1st Quarter	AUS	32	859	34	74
152	Rio Olympics AUS v FRA Q1	1st Quarter	AUS	32	859	32	64
153	Rio Olympics AUS v FRA Q1	1st Quarter	AUS	32	860	28	56
154	Rio Olympics AUS v FRA Q1	1st Quarter	AUS	32	860	26	51
155	Rio Olympics AUS v FRA Q1	1st Quarter	AUS	32	861	28	44
156	Rio Olympics AUS v FRA Q1	1st Quarter	AUS	32	864	39	40
157	Rio Olympics AUS v FRA Q1	1st Quarter	AUS	32	865	48	31
158	Rio Olympics AUS v FRA Q1	1st Quarter	AUS	32	868	37	38
159	Rio Olympics AUS v FRA Q1	1st Quarter	AUS	32	869	35	39
160	Rio Olympics AUS v FRA Q1	1st Quarter	AUS	32	870	31	39
161	Rio Olympics AUS v FRA Q1	1st Quarter	AUS	32	870	32	43
162	Rio Olympics AUS v FRA Q1	1st Quarter	AUS	32	871	35	42
163	Rio Olympics AUS v FRA Q1	1st Quarter	AUS	32	872	37	33	Shot	Miss
164	Rio Olympics AUS v FRA Q1	1st Quarter	AUS	34	889	34	109
165	Rio Olympics AUS v FRA Q1	1st Quarter	AUS	34	889	35	93
166	Rio Olympics AUS v FRA Q1	1st Quarter	AUS	34	891	36	84
167	Rio Olympics AUS v FRA Q1	1st Quarter	AUS	34	892	36	74
168	Rio Olympics AUS v FRA Q1	1st Quarter	AUS	34	894	30	63
169	Rio Olympics AUS v FRA Q1	1st Quarter	AUS	34	895	20	57
170	Rio Olympics AUS v FRA Q1	1st Quarter	AUS	34	896	24	50
171	Rio Olympics AUS v FRA Q1	1st Quarter	AUS	34	897	44	37
172	Rio Olympics AUS v FRA Q1	1st Quarter	AUS	34	899	51	20	On-ball
173	Rio Olympics AUS v FRA Q1	1st Quarter	AUS	34	902	49	27	Shot	Score
174	Rio Olympics AUS v FRA Q1	1st Quarter	AUS	36	957	37	110
175	Rio Olympics AUS v FRA Q1	1st Quarter	AUS	36	957	34	97
176	Rio Olympics AUS v FRA Q1	1st Quarter	AUS	36	958	36	88
177	Rio Olympics AUS v FRA Q1	1st Quarter	AUS	36	959	32	79
178	Rio Olympics AUS v FRA Q1	1st Quarter	AUS	36	959	30	69
179	Rio Olympics AUS v FRA Q1	1st Quarter	AUS	36	960	34	62
180	Rio Olympics AUS v FRA Q1	1st Quarter	AUS	36	960	36	54
181	Rio Olympics AUS v FRA Q1	1st Quarter	AUS	36	962	27	39	On-ball
182	Rio Olympics AUS v FRA Q1	1st Quarter	AUS	36	963	32	40
183	Rio Olympics AUS v FRA Q1	1st Quarter	AUS	36	964	37	36
184	Rio Olympics AUS v FRA Q1	1st Quarter	AUS	36	964	38	30
185	Rio Olympics AUS v FRA Q1	1st Quarter	AUS	36	965	35	20
186	Rio Olympics AUS v FRA Q1	1st Quarter	AUS	36	967	54	22
187	Rio Olympics AUS v FRA Q1	1st Quarter	AUS	36	968	52	25
188	Rio Olympics AUS v FRA Q1	1st Quarter	AUS	36	968	50	29
189	Rio Olympics AUS v FRA Q1	1st Quarter	AUS	36	969	52	16	On-ball
190	Rio Olympics AUS v FRA Q1	1st Quarter	AUS	36	971	52	25
191	Rio Olympics AUS v FRA Q1	1st Quarter	AUS	36	972	50	29	Foul
192	Rio Olympics AUS v FRA Q1	1st Quarter	AUS	39	1173	34	109
193	Rio Olympics AUS v FRA Q1	1st Quarter	AUS	39	1173	31	97
194	Rio Olympics AUS v FRA Q1	1st Quarter	AUS	39	1174	27	93
195	Rio Olympics AUS v FRA Q1	1st Quarter	AUS	39	1175	23	86
196	Rio Olympics AUS v FRA Q1	1st Quarter	AUS	39	1176	20	77
197	Rio Olympics AUS v FRA Q1	1st Quarter	AUS	39	1177	29	73
198	Rio Olympics AUS v FRA Q1	1st Quarter	AUS	39	1177	30	63
199	Rio Olympics AUS v FRA Q1	1st Quarter	AUS	39	1178	32	56
200	Rio Olympics AUS v FRA Q1	1st Quarter	AUS	39	1180	32	47
201	Rio Olympics AUS v FRA Q1	1st Quarter	AUS	39	1181	39	44
202	Rio Olympics AUS v FRA Q1	1st Quarter	AUS	39	1182	37	32
203	Rio Olympics AUS v FRA Q1	1st Quarter	AUS	39	1183	39	35
204	Rio Olympics AUS v FRA Q1	1st Quarter	AUS	39	1183	39	37
205	Rio Olympics AUS v FRA Q1	1st Quarter	AUS	39	1186	25	35
206	Rio Olympics AUS v FRA Q1	1st Quarter	AUS	39	1187	24	38	On-ball
207	Rio Olympics AUS v FRA Q1	1st Quarter	AUS	39	1189	21	35
208	Rio Olympics AUS v FRA Q1	1st Quarter	AUS	39	1189	19	29
209	Rio Olympics AUS v FRA Q1	1st Quarter	AUS	39	1190	18	24
210	Rio Olympics AUS v FRA Q1	1st Quarter	AUS	39	1191	18	23
211	Rio Olympics AUS v FRA Q1	1st Quarter	AUS	39	1191	35	35
212	Rio Olympics AUS v FRA Q1	1st Quarter	AUS	39	1193	53	19
213	Rio Olympics AUS v FRA Q1	1st Quarter	AUS	39	1194	51	21
214	Rio Olympics AUS v FRA Q1	1st Quarter	AUS	39	1195	41	23
215	Rio Olympics AUS v FRA Q1	1st Quarter	AUS	39	1196	39	23
216	Rio Olympics AUS v FRA Q1	1st Quarter	AUS	39	1197	28	39
217	Rio Olympics AUS v FRA Q1	1st Quarter	AUS	39	1198	26	31
218	Rio Olympics AUS v FRA Q1	1st Quarter	AUS	39	1198	24	21	Shot	Miss
219	Rio Olympics AUS v FRA Q1	1st Quarter	AUS	41	1218	31	96
220	Rio Olympics AUS v FRA Q1	1st Quarter	AUS	41	1218	25	88
221	Rio Olympics AUS v FRA Q1	1st Quarter	AUS	41	1219	18	73
222	Rio Olympics AUS v FRA Q1	1st Quarter	AUS	41	1220	16	61
223	Rio Olympics AUS v FRA Q1	1st Quarter	AUS	41	1221	15	51
224	Rio Olympics AUS v FRA Q1	1st Quarter	AUS	41	1221	15	43
225	Rio Olympics AUS v FRA Q1	1st Quarter	AUS	41	1222	11	25
226	Rio Olympics AUS v FRA Q1	1st Quarter	AUS	41	1223	12	23
227	Rio Olympics AUS v FRA Q1	1st Quarter	AUS	41	1224	16	24
228	Rio Olympics AUS v FRA Q1	1st Quarter	AUS	41	1224	20	25
229	Rio Olympics AUS v FRA Q1	1st Quarter	AUS	41	1225	28	20	Shot	Miss
230	Rio Olympics AUS v FRA Q1	1st Quarter	AUS	44	1281	31	110
231	Rio Olympics AUS v FRA Q1	1st Quarter	AUS	44	1281	38	97
232	Rio Olympics AUS v FRA Q1	1st Quarter	AUS	44	1283	37	92
233	Rio Olympics AUS v FRA Q1	1st Quarter	AUS	44	1283	36	82
234	Rio Olympics AUS v FRA Q1	1st Quarter	AUS	44	1284	34	72
235	Rio Olympics AUS v FRA Q1	1st Quarter	AUS	44	1285	31	61
236	Rio Olympics AUS v FRA Q1	1st Quarter	AUS	44	1286	24	52
237	Rio Olympics AUS v FRA Q1	1st Quarter	AUS	44	1287	30	45
238	Rio Olympics AUS v FRA Q1	1st Quarter	AUS	44	1288	45	36
239	Rio Olympics AUS v FRA Q1	1st Quarter	AUS	44	1289	43	38
240	Rio Olympics AUS v FRA Q1	1st Quarter	AUS	44	1290	39	39
241	Rio Olympics AUS v FRA Q1	1st Quarter	AUS	44	1291	52	25
242	Rio Olympics AUS v FRA Q1	1st Quarter	AUS	44	1293	48	27
243	Rio Olympics AUS v FRA Q1	1st Quarter	AUS	44	1293	41	28
244	Rio Olympics AUS v FRA Q1	1st Quarter	AUS	44	1294	33	20	Shot	Miss
245	Rio Olympics AUS v FRA Q1	1st Quarter	AUS	47	1335	35	112
246	Rio Olympics AUS v FRA Q1	1st Quarter	AUS	47	1335	40	95
247	Rio Olympics AUS v FRA Q1	1st Quarter	AUS	47	1336	39	87
248	Rio Olympics AUS v FRA Q1	1st Quarter	AUS	47	1337	39	81
249	Rio Olympics AUS v FRA Q1	1st Quarter	AUS	47	1339	39	74
250	Rio Olympics AUS v FRA Q1	1st Quarter	AUS	47	1340	40	67
251	Rio Olympics AUS v FRA Q1	1st Quarter	AUS	47	1340	43	59
252	Rio Olympics AUS v FRA Q1	1st Quarter	AUS	47	1341	43	53
253	Rio Olympics AUS v FRA Q1	1st Quarter	AUS	47	1341	42	48
254	Rio Olympics AUS v FRA Q1	1st Quarter	AUS	47	1342	24	38
255	Rio Olympics AUS v FRA Q1	1st Quarter	AUS	47	1343	25	41
256	Rio Olympics AUS v FRA Q1	1st Quarter	AUS	47	1345	11	20
257	Rio Olympics AUS v FRA Q1	1st Quarter	AUS	47	1345	13	25
258	Rio Olympics AUS v FRA Q1	1st Quarter	AUS	47	1345	14	28
259	Rio Olympics AUS v FRA Q1	1st Quarter	AUS	47	1346	22	29
260	Rio Olympics AUS v FRA Q1	1st Quarter	AUS	47	1347	26	29
261	Rio Olympics AUS v FRA Q1	1st Quarter	AUS	47	1348	47	38
262	Rio Olympics AUS v FRA Q1	1st Quarter	AUS	47	1349	44	39
263	Rio Olympics AUS v FRA Q1	1st Quarter	AUS	47	1351	16	31	Shot	Miss
264	Rio Olympics AUS v FRA Q1	1st Quarter	AUS	48	1352	23	30	OR
265	Rio Olympics AUS v FRA Q1	1st Quarter	AUS	48	1352	31	30
266	Rio Olympics AUS v FRA Q1	1st Quarter	AUS	48	1355	46	33
267	Rio Olympics AUS v FRA Q1	1st Quarter	AUS	48	1356	47	35
268	Rio Olympics AUS v FRA Q1	1st Quarter	AUS	48	1357	47	38	On-ball
269	Rio Olympics AUS v FRA Q1	1st Quarter	AUS	48	1358	43	36
270	Rio Olympics AUS v FRA Q1	1st Quarter	AUS	48	1360	36	37
271	Rio Olympics AUS v FRA Q1	1st Quarter	AUS	48	1360	34	35
272	Rio Olympics AUS v FRA Q1	1st Quarter	AUS	48	1361	24	37
273	Rio Olympics AUS v FRA Q1	1st Quarter	AUS	48	1362	13	29	On-ball
274	Rio Olympics AUS v FRA Q1	1st Quarter	AUS	48	1363	18	32
275	Rio Olympics AUS v FRA Q1	1st Quarter	AUS	48	1364	24	33
276	Rio Olympics AUS v FRA Q1	1st Quarter	AUS	48	1365	28	18	Shot	Score
277	Rio Olympics AUS v FRA Q2	2nd Quarter	AUS	51	4	4	60
278	Rio Olympics AUS v FRA Q2	2nd Quarter	AUS	51	4	14	69
279	Rio Olympics AUS v FRA Q2	2nd Quarter	AUS	51	5	15	61
280	Rio Olympics AUS v FRA Q2	2nd Quarter	AUS	51	6	17	54
281	Rio Olympics AUS v FRA Q2	2nd Quarter	AUS	51	6	21	48
282	Rio Olympics AUS v FRA Q2	2nd Quarter	AUS	51	8	40	37
283	Rio Olympics AUS v FRA Q2	2nd Quarter	AUS	51	11	48	17
284	Rio Olympics AUS v FRA Q2	2nd Quarter	AUS	51	13	36	17
285	Rio Olympics AUS v FRA Q2	2nd Quarter	AUS	51	15	35	17	Shot	Miss
286	Rio Olympics AUS v FRA Q2	2nd Quarter	AUS	56	114	59	80
287	Rio Olympics AUS v FRA Q2	2nd Quarter	AUS	56	116	42	83
288	Rio Olympics AUS v FRA Q2	2nd Quarter	AUS	56	117	39	79
289	Rio Olympics AUS v FRA Q2	2nd Quarter	AUS	56	118	33	71
290	Rio Olympics AUS v FRA Q2	2nd Quarter	AUS	56	119	29	62
291	Rio Olympics AUS v FRA Q2	2nd Quarter	AUS	56	119	27	53
292	Rio Olympics AUS v FRA Q2	2nd Quarter	AUS	56	120	25	47
293	Rio Olympics AUS v FRA Q2	2nd Quarter	AUS	56	121	25	40
294	Rio Olympics AUS v FRA Q2	2nd Quarter	AUS	56	121	30	39
295	Rio Olympics AUS v FRA Q2	2nd Quarter	AUS	56	122	38	39	Shot	Score
296	Rio Olympics AUS v FRA Q2	2nd Quarter	AUS	58	157	38	109
297	Rio Olympics AUS v FRA Q2	2nd Quarter	AUS	58	157	24	90
298	Rio Olympics AUS v FRA Q2	2nd Quarter	AUS	58	157	21	80
299	Rio Olympics AUS v FRA Q2	2nd Quarter	AUS	58	160	20	71
300	Rio Olympics AUS v FRA Q2	2nd Quarter	AUS	58	160	17	63
301	Rio Olympics AUS v FRA Q2	2nd Quarter	AUS	58	161	16	58
302	Rio Olympics AUS v FRA Q2	2nd Quarter	AUS	58	161	19	49
303	Rio Olympics AUS v FRA Q2	2nd Quarter	AUS	58	161	21	44
304	Rio Olympics AUS v FRA Q2	2nd Quarter	AUS	58	162	25	41
305	Rio Olympics AUS v FRA Q2	2nd Quarter	AUS	58	164	25	30
306	Rio Olympics AUS v FRA Q2	2nd Quarter	AUS	58	165	26	35
307	Rio Olympics AUS v FRA Q2	2nd Quarter	AUS	58	166	39	38
308	Rio Olympics AUS v FRA Q2	2nd Quarter	AUS	58	167	40	35
309	Rio Olympics AUS v FRA Q2	2nd Quarter	AUS	58	167	38	27
310	Rio Olympics AUS v FRA Q2	2nd Quarter	AUS	58	168	36	19	Shot	Score	Shooting Foul
311	Rio Olympics AUS v FRA Q2	2nd Quarter	AUS	61	249	38	94
312	Rio Olympics AUS v FRA Q2	2nd Quarter	AUS	61	249	39	84
313	Rio Olympics AUS v FRA Q2	2nd Quarter	AUS	61	250	37	72
314	Rio Olympics AUS v FRA Q2	2nd Quarter	AUS	61	251	42	62
315	Rio Olympics AUS v FRA Q2	2nd Quarter	AUS	61	251	45	55
316	Rio Olympics AUS v FRA Q2	2nd Quarter	AUS	61	252	47	48
317	Rio Olympics AUS v FRA Q2	2nd Quarter	AUS	61	252	47	40
318	Rio Olympics AUS v FRA Q2	2nd Quarter	AUS	61	253	40	36
319	Rio Olympics AUS v FRA Q2	2nd Quarter	AUS	61	253	39	35	On-ball
320	Rio Olympics AUS v FRA Q2	2nd Quarter	AUS	61	254	49	30
321	Rio Olympics AUS v FRA Q2	2nd Quarter	AUS	61	255	50	24
322	Rio Olympics AUS v FRA Q2	2nd Quarter	AUS	61	256	50	24
323	Rio Olympics AUS v FRA Q2	2nd Quarter	AUS	61	257	50	24
324	Rio Olympics AUS v FRA Q2	2nd Quarter	AUS	61	258	50	24
325	Rio Olympics AUS v FRA Q2	2nd Quarter	AUS	61	259	50	24
326	Rio Olympics AUS v FRA Q2	2nd Quarter	AUS	61	260	36	21
327	Rio Olympics AUS v FRA Q2	2nd Quarter	AUS	61	261	50	21
328	Rio Olympics AUS v FRA Q2	2nd Quarter	AUS	61	262	52	22	On-ball
329	Rio Olympics AUS v FRA Q2	2nd Quarter	AUS	61	265	53	22
330	Rio Olympics AUS v FRA Q2	2nd Quarter	AUS	61	266	52	25
331	Rio Olympics AUS v FRA Q2	2nd Quarter	AUS	61	267	28	38
332	Rio Olympics AUS v FRA Q2	2nd Quarter	AUS	61	268	11	25	On-ball
333	Rio Olympics AUS v FRA Q2	2nd Quarter	AUS	61	269	14	28
334	Rio Olympics AUS v FRA Q2	2nd Quarter	AUS	61	269	21	32
335	Rio Olympics AUS v FRA Q2	2nd Quarter	AUS	61	270	27	32
336	Rio Olympics AUS v FRA Q2	2nd Quarter	AUS	61	271	15	19	Shot	Shooting Foul
337	Rio Olympics AUS v FRA Q2	2nd Quarter	AUS	63	428	58	93
338	Rio Olympics AUS v FRA Q2	2nd Quarter	AUS	63	428	42	84
339	Rio Olympics AUS v FRA Q2	2nd Quarter	AUS	63	429	43	76
340	Rio Olympics AUS v FRA Q2	2nd Quarter	AUS	63	429	40	67
341	Rio Olympics AUS v FRA Q2	2nd Quarter	AUS	63	430	32	57
342	Rio Olympics AUS v FRA Q2	2nd Quarter	AUS	63	431	26	50
343	Rio Olympics AUS v FRA Q2	2nd Quarter	AUS	63	431	22	45
344	Rio Olympics AUS v FRA Q2	2nd Quarter	AUS	63	432	37	40
345	Rio Olympics AUS v FRA Q2	2nd Quarter	AUS	63	433	44	37
346	Rio Olympics AUS v FRA Q2	2nd Quarter	AUS	63	433	51	24
347	Rio Olympics AUS v FRA Q2	2nd Quarter	AUS	63	436	37	36
348	Rio Olympics AUS v FRA Q2	2nd Quarter	AUS	63	436	32	32
349	Rio Olympics AUS v FRA Q2	2nd Quarter	AUS	63	437	29	23
350	Rio Olympics AUS v FRA Q2	2nd Quarter	AUS	63	438	29	18	Shot	Score
351	Rio Olympics AUS v FRA Q2	2nd Quarter	AUS	65	459	24	95
352	Rio Olympics AUS v FRA Q2	2nd Quarter	AUS	65	459	21	87
353	Rio Olympics AUS v FRA Q2	2nd Quarter	AUS	65	459	21	76
354	Rio Olympics AUS v FRA Q2	2nd Quarter	AUS	65	461	22	67
355	Rio Olympics AUS v FRA Q2	2nd Quarter	AUS	65	461	22	60
356	Rio Olympics AUS v FRA Q2	2nd Quarter	AUS	65	462	22	53
357	Rio Olympics AUS v FRA Q2	2nd Quarter	AUS	65	462	21	47
358	Rio Olympics AUS v FRA Q2	2nd Quarter	AUS	65	463	19	41
359	Rio Olympics AUS v FRA Q2	2nd Quarter	AUS	65	464	16	32	On-ball
360	Rio Olympics AUS v FRA Q2	2nd Quarter	AUS	65	464	15	27
361	Rio Olympics AUS v FRA Q2	2nd Quarter	AUS	65	465	27	23
362	Rio Olympics AUS v FRA Q2	2nd Quarter	AUS	65	467	28	18	Shot	Shooting Foul
363	Rio Olympics AUS v FRA Q2	2nd Quarter	AUS	67	521	52	81
364	Rio Olympics AUS v FRA Q2	2nd Quarter	AUS	67	521	23	51
365	Rio Olympics AUS v FRA Q2	2nd Quarter	AUS	67	523	22	38
366	Rio Olympics AUS v FRA Q2	2nd Quarter	AUS	67	524	22	29	TO
367	Rio Olympics AUS v FRA Q2	2nd Quarter	AUS	72	632	38	108
368	Rio Olympics AUS v FRA Q2	2nd Quarter	AUS	72	632	36	92
369	Rio Olympics AUS v FRA Q2	2nd Quarter	AUS	72	635	36	86
370	Rio Olympics AUS v FRA Q2	2nd Quarter	AUS	72	636	30	85
371	Rio Olympics AUS v FRA Q2	2nd Quarter	AUS	72	636	26	77
372	Rio Olympics AUS v FRA Q2	2nd Quarter	AUS	72	637	24	66
373	Rio Olympics AUS v FRA Q2	2nd Quarter	AUS	72	637	23	55
374	Rio Olympics AUS v FRA Q2	2nd Quarter	AUS	72	638	24	49
375	Rio Olympics AUS v FRA Q2	2nd Quarter	AUS	72	639	29	49
376	Rio Olympics AUS v FRA Q2	2nd Quarter	AUS	72	639	36	49
377	Rio Olympics AUS v FRA Q2	2nd Quarter	AUS	72	640	39	47
378	Rio Olympics AUS v FRA Q2	2nd Quarter	AUS	72	641	26	40	On-ball
379	Rio Olympics AUS v FRA Q2	2nd Quarter	AUS	72	642	33	39
380	Rio Olympics AUS v FRA Q2	2nd Quarter	AUS	72	643	37	36
381	Rio Olympics AUS v FRA Q2	2nd Quarter	AUS	72	644	42	34
382	Rio Olympics AUS v FRA Q2	2nd Quarter	AUS	72	645	44	33
383	Rio Olympics AUS v FRA Q2	2nd Quarter	AUS	72	646	22	37
384	Rio Olympics AUS v FRA Q2	2nd Quarter	AUS	72	649	22	33
385	Rio Olympics AUS v FRA Q2	2nd Quarter	AUS	72	649	23	26
386	Rio Olympics AUS v FRA Q2	2nd Quarter	AUS	72	650	26	20	TO
387	Rio Olympics AUS v FRA Q2	2nd Quarter	AUS	74	673	32	85
388	Rio Olympics AUS v FRA Q2	2nd Quarter	AUS	74	673	34	72
389	Rio Olympics AUS v FRA Q2	2nd Quarter	AUS	74	673	32	65
390	Rio Olympics AUS v FRA Q2	2nd Quarter	AUS	74	674	31	58
391	Rio Olympics AUS v FRA Q2	2nd Quarter	AUS	74	675	21	40
392	Rio Olympics AUS v FRA Q2	2nd Quarter	AUS	74	676	24	26
393	Rio Olympics AUS v FRA Q2	2nd Quarter	AUS	74	677	33	23
394	Rio Olympics AUS v FRA Q2	2nd Quarter	AUS	74	677	34	17	Shot	Score
395	Rio Olympics AUS v FRA Q2	2nd Quarter	AUS	76	718	59	82
396	Rio Olympics AUS v FRA Q2	2nd Quarter	AUS	76	718	35	73
397	Rio Olympics AUS v FRA Q2	2nd Quarter	AUS	77	716	3	78
398	Rio Olympics AUS v FRA Q2	2nd Quarter	AUS	77	716	13	74
399	Rio Olympics AUS v FRA Q2	2nd Quarter	AUS	77	717	17	71
400	Rio Olympics AUS v FRA Q2	2nd Quarter	AUS	77	718	18	65
401	Rio Olympics AUS v FRA Q2	2nd Quarter	AUS	77	718	20	57
402	Rio Olympics AUS v FRA Q2	2nd Quarter	AUS	77	719	21	48
403	Rio Olympics AUS v FRA Q2	2nd Quarter	AUS	77	720	22	46
404	Rio Olympics AUS v FRA Q2	2nd Quarter	AUS	77	721	33	42
405	Rio Olympics AUS v FRA Q2	2nd Quarter	AUS	77	722	48	32
406	Rio Olympics AUS v FRA Q2	2nd Quarter	AUS	77	724	32	38
407	Rio Olympics AUS v FRA Q2	2nd Quarter	AUS	77	725	15	33
408	Rio Olympics AUS v FRA Q2	2nd Quarter	AUS	77	726	17	35
409	Rio Olympics AUS v FRA Q2	2nd Quarter	AUS	77	727	22	37
410	Rio Olympics AUS v FRA Q2	2nd Quarter	AUS	77	727	27	38	On-ball
411	Rio Olympics AUS v FRA Q2	2nd Quarter	AUS	77	728	35	36
412	Rio Olympics AUS v FRA Q2	2nd Quarter	AUS	77	728	37	33
413	Rio Olympics AUS v FRA Q2	2nd Quarter	AUS	77	729	28	18
414	Rio Olympics AUS v FRA Q2	2nd Quarter	AUS	77	730	32	17	Shot	Score
415	Rio Olympics AUS v FRA Q2	2nd Quarter	AUS	80	814	30	108
416	Rio Olympics AUS v FRA Q2	2nd Quarter	AUS	80	814	27	85
417	Rio Olympics AUS v FRA Q2	2nd Quarter	AUS	80	816	30	73
418	Rio Olympics AUS v FRA Q2	2nd Quarter	AUS	80	817	24	69
419	Rio Olympics AUS v FRA Q2	2nd Quarter	AUS	80	818	17	60
420	Rio Olympics AUS v FRA Q2	2nd Quarter	AUS	80	818	16	54
421	Rio Olympics AUS v FRA Q2	2nd Quarter	AUS	80	817	29	41	TO
422	Rio Olympics AUS v FRA Q2	2nd Quarter	AUS	83	914	15	112
423	Rio Olympics AUS v FRA Q2	2nd Quarter	AUS	83	914	26	99
424	Rio Olympics AUS v FRA Q2	2nd Quarter	AUS	83	915	28	92
425	Rio Olympics AUS v FRA Q2	2nd Quarter	AUS	83	916	28	86
426	Rio Olympics AUS v FRA Q2	2nd Quarter	AUS	83	917	25	75
427	Rio Olympics AUS v FRA Q2	2nd Quarter	AUS	83	918	24	67
428	Rio Olympics AUS v FRA Q2	2nd Quarter	AUS	83	919	24	57
429	Rio Olympics AUS v FRA Q2	2nd Quarter	AUS	83	919	22	49
430	Rio Olympics AUS v FRA Q2	2nd Quarter	AUS	83	920	13	49	TO
431	Rio Olympics AUS v FRA Q2	2nd Quarter	AUS	86	961	30	110
432	Rio Olympics AUS v FRA Q2	2nd Quarter	AUS	86	961	39	91
433	Rio Olympics AUS v FRA Q2	2nd Quarter	AUS	86	963	42	82
434	Rio Olympics AUS v FRA Q2	2nd Quarter	AUS	86	963	42	72
435	Rio Olympics AUS v FRA Q2	2nd Quarter	AUS	86	965	41	66
436	Rio Olympics AUS v FRA Q2	2nd Quarter	AUS	86	968	39	59
437	Rio Olympics AUS v FRA Q2	2nd Quarter	AUS	86	969	32	55
438	Rio Olympics AUS v FRA Q2	2nd Quarter	AUS	86	970	27	49
439	Rio Olympics AUS v FRA Q2	2nd Quarter	AUS	86	971	23	42
440	Rio Olympics AUS v FRA Q2	2nd Quarter	AUS	86	972	11	32
441	Rio Olympics AUS v FRA Q2	2nd Quarter	AUS	86	973	14	35
442	Rio Olympics AUS v FRA Q2	2nd Quarter	AUS	86	974	20	39
443	Rio Olympics AUS v FRA Q2	2nd Quarter	AUS	86	975	26	42
444	Rio Olympics AUS v FRA Q2	2nd Quarter	AUS	86	975	44	41
445	Rio Olympics AUS v FRA Q2	2nd Quarter	AUS	86	976	37	41
446	Rio Olympics AUS v FRA Q2	2nd Quarter	AUS	86	976	33	41
447	Rio Olympics AUS v FRA Q2	2nd Quarter	AUS	86	977	15	32	On-ball
448	Rio Olympics AUS v FRA Q2	2nd Quarter	AUS	86	978	16	27	Shot	Miss
449	Rio Olympics AUS v FRA Q2	2nd Quarter	AUS	89	1092	57	88
450	Rio Olympics AUS v FRA Q2	2nd Quarter	AUS	89	1093	48	79
451	Rio Olympics AUS v FRA Q2	2nd Quarter	AUS	89	1094	47	71
452	Rio Olympics AUS v FRA Q2	2nd Quarter	AUS	89	1094	48	59
453	Rio Olympics AUS v FRA Q2	2nd Quarter	AUS	89	1095	48	50
454	Rio Olympics AUS v FRA Q2	2nd Quarter	AUS	89	1095	47	43
455	Rio Olympics AUS v FRA Q2	2nd Quarter	AUS	89	1096	47	37
456	Rio Olympics AUS v FRA Q2	2nd Quarter	AUS	89	1097	28	42
457	Rio Olympics AUS v FRA Q2	2nd Quarter	AUS	89	1098	16	33	On-ball
458	Rio Olympics AUS v FRA Q2	2nd Quarter	AUS	89	1099	18	35
459	Rio Olympics AUS v FRA Q2	2nd Quarter	AUS	89	1100	23	42
460	Rio Olympics AUS v FRA Q2	2nd Quarter	AUS	89	1100	26	44
461	Rio Olympics AUS v FRA Q2	2nd Quarter	AUS	89	1101	29	42
462	Rio Olympics AUS v FRA Q2	2nd Quarter	AUS	89	1102	10	29
463	Rio Olympics AUS v FRA Q2	2nd Quarter	AUS	89	1103	11	24	Shot	Miss
464	Rio Olympics AUS v FRA Q2	2nd Quarter	AUS	91	1125	31	111
465	Rio Olympics AUS v FRA Q2	2nd Quarter	AUS	91	1125	42	92
466	Rio Olympics AUS v FRA Q2	2nd Quarter	AUS	91	1126	47	77
467	Rio Olympics AUS v FRA Q2	2nd Quarter	AUS	91	1127	48	68
468	Rio Olympics AUS v FRA Q2	2nd Quarter	AUS	91	1128	45	54
469	Rio Olympics AUS v FRA Q2	2nd Quarter	AUS	91	1130	44	45
470	Rio Olympics AUS v FRA Q2	2nd Quarter	AUS	91	1131	44	38
471	Rio Olympics AUS v FRA Q2	2nd Quarter	AUS	91	1132	46	34
472	Rio Olympics AUS v FRA Q2	2nd Quarter	AUS	91	1133	50	29
473	Rio Olympics AUS v FRA Q2	2nd Quarter	AUS	91	1134	35	46
474	Rio Olympics AUS v FRA Q2	2nd Quarter	AUS	91	1136	33	46
475	Rio Olympics AUS v FRA Q2	2nd Quarter	AUS	91	1137	36	40	On-ball
476	Rio Olympics AUS v FRA Q2	2nd Quarter	AUS	91	1137	38	47
477	Rio Olympics AUS v FRA Q2	2nd Quarter	AUS	91	1138	38	48
478	Rio Olympics AUS v FRA Q2	2nd Quarter	AUS	91	1138	32	47
479	Rio Olympics AUS v FRA Q2	2nd Quarter	AUS	91	1139	25	41
480	Rio Olympics AUS v FRA Q2	2nd Quarter	AUS	91	1140	11	19	TO
481	Rio Olympics AUS v FRA Q2	2nd Quarter	AUS	93	1152	31	109
482	Rio Olympics AUS v FRA Q2	2nd Quarter	AUS	93	1153	30	69
483	Rio Olympics AUS v FRA Q2	2nd Quarter	AUS	93	1154	30	64
484	Rio Olympics AUS v FRA Q2	2nd Quarter	AUS	93	1154	35	57
485	Rio Olympics AUS v FRA Q2	2nd Quarter	AUS	93	1155	40	48
486	Rio Olympics AUS v FRA Q2	2nd Quarter	AUS	93	1156	42	46
487	Rio Olympics AUS v FRA Q2	2nd Quarter	AUS	93	1157	44	41
488	Rio Olympics AUS v FRA Q2	2nd Quarter	AUS	93	1159	46	36
489	Rio Olympics AUS v FRA Q2	2nd Quarter	AUS	93	1161	50	29	On-ball
490	Rio Olympics AUS v FRA Q2	2nd Quarter	AUS	93	1162	50	30
491	Rio Olympics AUS v FRA Q2	2nd Quarter	AUS	93	1163	47	34
492	Rio Olympics AUS v FRA Q2	2nd Quarter	AUS	93	1163	46	41
493	Rio Olympics AUS v FRA Q2	2nd Quarter	AUS	93	1164	25	38
494	Rio Olympics AUS v FRA Q2	2nd Quarter	AUS	93	1165	12	27	Shot	Miss
495	Rio Olympics AUS v FRA Q2	2nd Quarter	AUS	96	1265	31	97
496	Rio Olympics AUS v FRA Q2	2nd Quarter	AUS	96	1267	29	95
497	Rio Olympics AUS v FRA Q2	2nd Quarter	AUS	96	1268	27	86
498	Rio Olympics AUS v FRA Q2	2nd Quarter	AUS	96	1268	25	79
499	Rio Olympics AUS v FRA Q2	2nd Quarter	AUS	96	1269	23	69
500	Rio Olympics AUS v FRA Q2	2nd Quarter	AUS	96	1269	19	54
501	Rio Olympics AUS v FRA Q2	2nd Quarter	AUS	96	1270	15	44
502	Rio Olympics AUS v FRA Q2	2nd Quarter	AUS	96	1270	15	34
503	Rio Olympics AUS v FRA Q2	2nd Quarter	AUS	96	1271	10	30
504	Rio Olympics AUS v FRA Q2	2nd Quarter	AUS	96	1272	11	34
505	Rio Olympics AUS v FRA Q2	2nd Quarter	AUS	96	1273	12	36
506	Rio Olympics AUS v FRA Q2	2nd Quarter	AUS	96	1274	31	39
507	Rio Olympics AUS v FRA Q2	2nd Quarter	AUS	96	1275	33	40
508	Rio Olympics AUS v FRA Q2	2nd Quarter	AUS	96	1275	39	40
509	Rio Olympics AUS v FRA Q2	2nd Quarter	AUS	96	1276	43	39
510	Rio Olympics AUS v FRA Q2	2nd Quarter	AUS	96	1277	48	29	On-ball
511	Rio Olympics AUS v FRA Q2	2nd Quarter	AUS	96	1278	47	32
512	Rio Olympics AUS v FRA Q2	2nd Quarter	AUS	96	1278	46	37
513	Rio Olympics AUS v FRA Q2	2nd Quarter	AUS	96	1279	38	41
514	Rio Olympics AUS v FRA Q2	2nd Quarter	AUS	96	1280	35	41
515	Rio Olympics AUS v FRA Q2	2nd Quarter	AUS	96	1281	54	18	Shot	Score
516	Rio Olympics AUS v FRA Q2	2nd Quarter	AUS	98	1358	38	107
517	Rio Olympics AUS v FRA Q2	2nd Quarter	AUS	98	1358	21	77
518	Rio Olympics AUS v FRA Q2	2nd Quarter	AUS	98	1358	18	63
519	Rio Olympics AUS v FRA Q2	2nd Quarter	AUS	98	1359	18	56
520	Rio Olympics AUS v FRA Q2	2nd Quarter	AUS	98	1360	17	47
521	Rio Olympics AUS v FRA Q2	2nd Quarter	AUS	98	1361	17	38
522	Rio Olympics AUS v FRA Q2	2nd Quarter	AUS	98	1362	13	30
523	Rio Olympics AUS v FRA Q2	2nd Quarter	AUS	98	1362	15	36
524	Rio Olympics AUS v FRA Q2	2nd Quarter	AUS	98	1362	14	42
525	Rio Olympics AUS v FRA Q2	2nd Quarter	AUS	98	1363	39	42
526	Rio Olympics AUS v FRA Q2	2nd Quarter	AUS	98	1364	40	39
527	Rio Olympics AUS v FRA Q2	2nd Quarter	AUS	98	1365	54	21
528	Rio Olympics AUS v FRA Q2	2nd Quarter	AUS	98	1366	52	23
529	Rio Olympics AUS v FRA Q2	2nd Quarter	AUS	98	1367	50	27
530	Rio Olympics AUS v FRA Q2	2nd Quarter	AUS	98	1368	48	34
531	Rio Olympics AUS v FRA Q2	2nd Quarter	AUS	98	1369	51	36
532	Rio Olympics AUS v FRA Q2	2nd Quarter	AUS	98	1370	35	20
533	Rio Olympics AUS v FRA Q2	2nd Quarter	AUS	98	1371	34	18	Shot	Score	Shooting Foul
534	Rio Olympics AUS v FRA Q2	2nd Quarter	AUS	100	1420	57	71
535	Rio Olympics AUS v FRA Q2	2nd Quarter	AUS	100	1420	51	65
536	Rio Olympics AUS v FRA Q2	2nd Quarter	AUS	100	1422	50	57
537	Rio Olympics AUS v FRA Q2	2nd Quarter	AUS	100	1423	49	52
538	Rio Olympics AUS v FRA Q2	2nd Quarter	AUS	100	1424	48	47
539	Rio Olympics AUS v FRA Q2	2nd Quarter	AUS	100	1427	45	50
540	Rio Olympics AUS v FRA Q2	2nd Quarter	AUS	100	1430	43	50
541	Rio Olympics AUS v FRA Q2	2nd Quarter	AUS	100	1431	40	51
542	Rio Olympics AUS v FRA Q2	2nd Quarter	AUS	100	1432	40	51
543	Rio Olympics AUS v FRA Q2	2nd Quarter	AUS	100	1433	40	51
544	Rio Olympics AUS v FRA Q2	2nd Quarter	AUS	100	1434	40	51
545	Rio Olympics AUS v FRA Q2	2nd Quarter	AUS	100	1435	40	51
546	Rio Olympics AUS v FRA Q2	2nd Quarter	AUS	100	1437	40	51
547	Rio Olympics AUS v FRA Q2	2nd Quarter	AUS	100	1438	38	48	On-ball
548	Rio Olympics AUS v FRA Q2	2nd Quarter	AUS	100	1438	34	46
549	Rio Olympics AUS v FRA Q2	2nd Quarter	AUS	100	1438	31	42
550	Rio Olympics AUS v FRA Q2	2nd Quarter	AUS	100	1439	33	32
551	Rio Olympics AUS v FRA Q2	2nd Quarter	AUS	100	1440	35	22
552	Rio Olympics AUS v FRA Q2	2nd Quarter	AUS	100	1440	35	18	Shot	Miss
553	Rio Olympics AUS v FRA Q2	2nd Quarter	AUS	101	1464	36	8	BLOB
554	Rio Olympics AUS v FRA Q2	2nd Quarter	AUS	101	1465	36	29
555	Rio Olympics AUS v FRA Q2	2nd Quarter	AUS	101	1466	37	21	Shot	Score
556	Rio Olympics AUS v FRA Q3	3rd Quarter	AUS	102	5	58	59
557	Rio Olympics AUS v FRA Q3	3rd Quarter	AUS	102	6	46	55
558	Rio Olympics AUS v FRA Q3	3rd Quarter	AUS	102	8	46	50
559	Rio Olympics AUS v FRA Q3	3rd Quarter	AUS	102	9	42	48
560	Rio Olympics AUS v FRA Q3	3rd Quarter	AUS	102	10	28	43
561	Rio Olympics AUS v FRA Q3	3rd Quarter	AUS	102	10	17	34
562	Rio Olympics AUS v FRA Q3	3rd Quarter	AUS	102	12	9	21
563	Rio Olympics AUS v FRA Q3	3rd Quarter	AUS	102	14	22	36
564	Rio Olympics AUS v FRA Q3	3rd Quarter	AUS	102	17	8	48
565	Rio Olympics AUS v FRA Q3	3rd Quarter	AUS	102	18	10	49
566	Rio Olympics AUS v FRA Q3	3rd Quarter	AUS	102	19	13	43
567	Rio Olympics AUS v FRA Q3	3rd Quarter	AUS	102	20	15	37	On-ball
568	Rio Olympics AUS v FRA Q3	3rd Quarter	AUS	102	21	17	34
569	Rio Olympics AUS v FRA Q3	3rd Quarter	AUS	102	24	33	42
570	Rio Olympics AUS v FRA Q3	3rd Quarter	AUS	102	26	41	39
571	Rio Olympics AUS v FRA Q3	3rd Quarter	AUS	102	26	40	42
572	Rio Olympics AUS v FRA Q3	3rd Quarter	AUS	102	27	31	42	On-ball	Shot	Miss
573	Rio Olympics AUS v FRA Q3	3rd Quarter	AUS	105	120	32	111
574	Rio Olympics AUS v FRA Q3	3rd Quarter	AUS	105	121	38	96
575	Rio Olympics AUS v FRA Q3	3rd Quarter	AUS	105	121	40	91
576	Rio Olympics AUS v FRA Q3	3rd Quarter	AUS	105	122	37	83
577	Rio Olympics AUS v FRA Q3	3rd Quarter	AUS	105	123	30	77
578	Rio Olympics AUS v FRA Q3	3rd Quarter	AUS	105	123	25	69
579	Rio Olympics AUS v FRA Q3	3rd Quarter	AUS	105	123	20	61
580	Rio Olympics AUS v FRA Q3	3rd Quarter	AUS	105	124	18	50
581	Rio Olympics AUS v FRA Q3	3rd Quarter	AUS	105	125	22	50
582	Rio Olympics AUS v FRA Q3	3rd Quarter	AUS	105	125	26	50
583	Rio Olympics AUS v FRA Q3	3rd Quarter	AUS	105	126	34	48
584	Rio Olympics AUS v FRA Q3	3rd Quarter	AUS	105	128	38	47
585	Rio Olympics AUS v FRA Q3	3rd Quarter	AUS	105	128	40	46
586	Rio Olympics AUS v FRA Q3	3rd Quarter	AUS	105	129	46	36	On-ball	On-ball
587	Rio Olympics AUS v FRA Q3	3rd Quarter	AUS	105	130	44	37
588	Rio Olympics AUS v FRA Q3	3rd Quarter	AUS	105	132	30	41
589	Rio Olympics AUS v FRA Q3	3rd Quarter	AUS	105	134	14	30
590	Rio Olympics AUS v FRA Q3	3rd Quarter	AUS	105	134	20	32
591	Rio Olympics AUS v FRA Q3	3rd Quarter	AUS	105	135	27	28
592	Rio Olympics AUS v FRA Q3	3rd Quarter	AUS	105	135	32	23	Shot	Miss
593	Rio Olympics AUS v FRA Q3	3rd Quarter	AUS	107	162	30	108
594	Rio Olympics AUS v FRA Q3	3rd Quarter	AUS	107	163	25	90
595	Rio Olympics AUS v FRA Q3	3rd Quarter	AUS	107	164	26	78
596	Rio Olympics AUS v FRA Q3	3rd Quarter	AUS	107	165	26	72
597	Rio Olympics AUS v FRA Q3	3rd Quarter	AUS	107	165	33	65
598	Rio Olympics AUS v FRA Q3	3rd Quarter	AUS	107	166	38	58
599	Rio Olympics AUS v FRA Q3	3rd Quarter	AUS	107	166	41	52
600	Rio Olympics AUS v FRA Q3	3rd Quarter	AUS	107	167	17	44
601	Rio Olympics AUS v FRA Q3	3rd Quarter	AUS	107	168	13	38
602	Rio Olympics AUS v FRA Q3	3rd Quarter	AUS	107	168	12	33	On-ball
603	Rio Olympics AUS v FRA Q3	3rd Quarter	AUS	107	168	17	37
604	Rio Olympics AUS v FRA Q3	3rd Quarter	AUS	107	168	20	39
605	Rio Olympics AUS v FRA Q3	3rd Quarter	AUS	107	169	23	39
606	Rio Olympics AUS v FRA Q3	3rd Quarter	AUS	107	170	28	36
607	Rio Olympics AUS v FRA Q3	3rd Quarter	AUS	107	170	32	31
608	Rio Olympics AUS v FRA Q3	3rd Quarter	AUS	107	171	32	25
609	Rio Olympics AUS v FRA Q3	3rd Quarter	AUS	107	172	33	22	Shot	Shooting Foul
610	Rio Olympics AUS v FRA Q3	3rd Quarter	AUS	108	235	58	59
611	Rio Olympics AUS v FRA Q3	3rd Quarter	AUS	108	236	55	39
612	Rio Olympics AUS v FRA Q3	3rd Quarter	AUS	108	239	54	40
613	Rio Olympics AUS v FRA Q3	3rd Quarter	AUS	108	239	50	43
614	Rio Olympics AUS v FRA Q3	3rd Quarter	AUS	108	240	46	45
615	Rio Olympics AUS v FRA Q3	3rd Quarter	AUS	108	240	42	47
616	Rio Olympics AUS v FRA Q3	3rd Quarter	AUS	108	241	19	38	On-ball	Foul
617	Rio Olympics AUS v FRA Q3	3rd Quarter	AUS	109	262	5	33	SLOB
618	Rio Olympics AUS v FRA Q3	3rd Quarter	AUS	109	263	23	40
619	Rio Olympics AUS v FRA Q3	3rd Quarter	AUS	109	264	25	43
620	Rio Olympics AUS v FRA Q3	3rd Quarter	AUS	109	264	28	42	On-ball
621	Rio Olympics AUS v FRA Q3	3rd Quarter	AUS	109	264	32	41
622	Rio Olympics AUS v FRA Q3	3rd Quarter	AUS	109	265	37	43
623	Rio Olympics AUS v FRA Q3	3rd Quarter	AUS	109	266	41	46
624	Rio Olympics AUS v FRA Q3	3rd Quarter	AUS	109	267	24	39
625	Rio Olympics AUS v FRA Q3	3rd Quarter	AUS	109	268	20	36	Shot	Score
626	Rio Olympics AUS v FRA Q3	3rd Quarter	AUS	111	290	29	112
627	Rio Olympics AUS v FRA Q3	3rd Quarter	AUS	111	290	36	91
628	Rio Olympics AUS v FRA Q3	3rd Quarter	AUS	111	291	36	83
629	Rio Olympics AUS v FRA Q3	3rd Quarter	AUS	111	292	38	74
630	Rio Olympics AUS v FRA Q3	3rd Quarter	AUS	111	293	39	65
631	Rio Olympics AUS v FRA Q3	3rd Quarter	AUS	111	294	39	56
632	Rio Olympics AUS v FRA Q3	3rd Quarter	AUS	111	295	34	53
633	Rio Olympics AUS v FRA Q3	3rd Quarter	AUS	111	296	27	48
634	Rio Olympics AUS v FRA Q3	3rd Quarter	AUS	111	297	31	41
635	Rio Olympics AUS v FRA Q3	3rd Quarter	AUS	111	297	32	39	On-ball
636	Rio Olympics AUS v FRA Q3	3rd Quarter	AUS	111	299	24	29
637	Rio Olympics AUS v FRA Q3	3rd Quarter	AUS	111	300	34	19	TO
638	Rio Olympics AUS v FRA Q3	3rd Quarter	AUS	112	303	12	28
639	Rio Olympics AUS v FRA Q3	3rd Quarter	AUS	112	303	26	40
640	Rio Olympics AUS v FRA Q3	3rd Quarter	AUS	112	304	28	32
641	Rio Olympics AUS v FRA Q3	3rd Quarter	AUS	112	304	30	24
642	Rio Olympics AUS v FRA Q3	3rd Quarter	AUS	112	305	33	18	Shot	Score
643	Rio Olympics AUS v FRA Q3	3rd Quarter	AUS	114	326	34	94
644	Rio Olympics AUS v FRA Q3	3rd Quarter	AUS	114	326	13	69
645	Rio Olympics AUS v FRA Q3	3rd Quarter	AUS	114	326	16	58
646	Rio Olympics AUS v FRA Q3	3rd Quarter	AUS	114	328	23	54
647	Rio Olympics AUS v FRA Q3	3rd Quarter	AUS	114	328	26	52
648	Rio Olympics AUS v FRA Q3	3rd Quarter	AUS	114	330	34	23
649	Rio Olympics AUS v FRA Q3	3rd Quarter	AUS	114	330	34	19
650	Rio Olympics AUS v FRA Q3	3rd Quarter	AUS	114	331	32	17	Shot	Score
651	Rio Olympics AUS v FRA Q3	3rd Quarter	AUS	116	345	28	112
652	Rio Olympics AUS v FRA Q3	3rd Quarter	AUS	116	347	22	96
653	Rio Olympics AUS v FRA Q3	3rd Quarter	AUS	116	350	38	84
654	Rio Olympics AUS v FRA Q3	3rd Quarter	AUS	116	350	41	79
655	Rio Olympics AUS v FRA Q3	3rd Quarter	AUS	116	351	41	73
656	Rio Olympics AUS v FRA Q3	3rd Quarter	AUS	116	352	38	62
657	Rio Olympics AUS v FRA Q3	3rd Quarter	AUS	116	352	35	57
658	Rio Olympics AUS v FRA Q3	3rd Quarter	AUS	116	353	32	51
659	Rio Olympics AUS v FRA Q3	3rd Quarter	AUS	116	353	28	44
660	Rio Olympics AUS v FRA Q3	3rd Quarter	AUS	116	354	25	35
661	Rio Olympics AUS v FRA Q3	3rd Quarter	AUS	116	354	25	28
662	Rio Olympics AUS v FRA Q3	3rd Quarter	AUS	116	355	33	24
663	Rio Olympics AUS v FRA Q3	3rd Quarter	AUS	116	356	38	22
664	Rio Olympics AUS v FRA Q3	3rd Quarter	AUS	116	356	41	20
665	Rio Olympics AUS v FRA Q3	3rd Quarter	AUS	116	358	46	35
666	Rio Olympics AUS v FRA Q3	3rd Quarter	AUS	116	358	32	38	On-ball
667	Rio Olympics AUS v FRA Q3	3rd Quarter	AUS	116	360	39	33
668	Rio Olympics AUS v FRA Q3	3rd Quarter	AUS	116	361	35	24
669	Rio Olympics AUS v FRA Q3	3rd Quarter	AUS	116	362	34	17	Shot	Score
670	Rio Olympics AUS v FRA Q3	3rd Quarter	AUS	118	387	28	109
671	Rio Olympics AUS v FRA Q3	3rd Quarter	AUS	118	387	34	95
672	Rio Olympics AUS v FRA Q3	3rd Quarter	AUS	118	390	37	82
673	Rio Olympics AUS v FRA Q3	3rd Quarter	AUS	118	391	39	76
674	Rio Olympics AUS v FRA Q3	3rd Quarter	AUS	118	391	40	70
675	Rio Olympics AUS v FRA Q3	3rd Quarter	AUS	118	392	39	61
676	Rio Olympics AUS v FRA Q3	3rd Quarter	AUS	118	393	41	53
677	Rio Olympics AUS v FRA Q3	3rd Quarter	AUS	118	393	46	51
678	Rio Olympics AUS v FRA Q3	3rd Quarter	AUS	118	394	49	48
679	Rio Olympics AUS v FRA Q3	3rd Quarter	AUS	118	395	44	49
680	Rio Olympics AUS v FRA Q3	3rd Quarter	AUS	118	396	41	49
681	Rio Olympics AUS v FRA Q3	3rd Quarter	AUS	118	397	44	47
682	Rio Olympics AUS v FRA Q3	3rd Quarter	AUS	118	398	46	43	On-ball
683	Rio Olympics AUS v FRA Q3	3rd Quarter	AUS	118	399	43	41
684	Rio Olympics AUS v FRA Q3	3rd Quarter	AUS	118	401	34	48
685	Rio Olympics AUS v FRA Q3	3rd Quarter	AUS	118	401	25	42
686	Rio Olympics AUS v FRA Q3	3rd Quarter	AUS	118	402	19	34
687	Rio Olympics AUS v FRA Q3	3rd Quarter	AUS	118	404	47	41
688	Rio Olympics AUS v FRA Q3	3rd Quarter	AUS	118	406	48	38
689	Rio Olympics AUS v FRA Q3	3rd Quarter	AUS	118	406	48	34	On-ball	Shot	Miss
690	Rio Olympics AUS v FRA Q3	3rd Quarter	AUS	119	411	43	16
691	Rio Olympics AUS v FRA Q3	3rd Quarter	AUS	119	411	50	15	OR	Foul
692	Rio Olympics AUS v FRA Q3	3rd Quarter	AUS	120	449	42	8	BLOB
693	Rio Olympics AUS v FRA Q3	3rd Quarter	AUS	120	450	29	25	TO
694	Rio Olympics AUS v FRA Q3	3rd Quarter	AUS	122	459	30	110
695	Rio Olympics AUS v FRA Q3	3rd Quarter	AUS	122	459	31	98
696	Rio Olympics AUS v FRA Q3	3rd Quarter	AUS	122	461	32	94
697	Rio Olympics AUS v FRA Q3	3rd Quarter	AUS	122	461	32	86
698	Rio Olympics AUS v FRA Q3	3rd Quarter	AUS	122	462	34	77
699	Rio Olympics AUS v FRA Q3	3rd Quarter	AUS	122	463	33	72
700	Rio Olympics AUS v FRA Q3	3rd Quarter	AUS	122	464	31	66
701	Rio Olympics AUS v FRA Q3	3rd Quarter	AUS	122	464	26	60
702	Rio Olympics AUS v FRA Q3	3rd Quarter	AUS	122	465	22	48
703	Rio Olympics AUS v FRA Q3	3rd Quarter	AUS	122	465	22	37
704	Rio Olympics AUS v FRA Q3	3rd Quarter	AUS	122	466	24	22
705	Rio Olympics AUS v FRA Q3	3rd Quarter	AUS	122	466	29	17	TO
706	Rio Olympics AUS v FRA Q3	3rd Quarter	AUS	125	487	36	99
707	Rio Olympics AUS v FRA Q3	3rd Quarter	AUS	125	487	25	81
708	Rio Olympics AUS v FRA Q3	3rd Quarter	AUS	125	489	25	67
709	Rio Olympics AUS v FRA Q3	3rd Quarter	AUS	125	490	23	54
710	Rio Olympics AUS v FRA Q3	3rd Quarter	AUS	125	491	19	45
711	Rio Olympics AUS v FRA Q3	3rd Quarter	AUS	125	493	23	44
712	Rio Olympics AUS v FRA Q3	3rd Quarter	AUS	125	494	32	40
713	Rio Olympics AUS v FRA Q3	3rd Quarter	AUS	125	496	48	32	On-ball
714	Rio Olympics AUS v FRA Q3	3rd Quarter	AUS	125	497	45	33
715	Rio Olympics AUS v FRA Q3	3rd Quarter	AUS	125	498	41	35	Shot	Score
716	Rio Olympics AUS v FRA Q3	3rd Quarter	AUS	127	525	34	109
717	Rio Olympics AUS v FRA Q3	3rd Quarter	AUS	127	525	32	89
718	Rio Olympics AUS v FRA Q3	3rd Quarter	AUS	127	528	32	84
719	Rio Olympics AUS v FRA Q3	3rd Quarter	AUS	127	529	32	78
720	Rio Olympics AUS v FRA Q3	3rd Quarter	AUS	127	530	24	71
721	Rio Olympics AUS v FRA Q3	3rd Quarter	AUS	127	530	20	62
722	Rio Olympics AUS v FRA Q3	3rd Quarter	AUS	127	531	19	52
723	Rio Olympics AUS v FRA Q3	3rd Quarter	AUS	127	532	24	48
724	Rio Olympics AUS v FRA Q3	3rd Quarter	AUS	127	532	33	45
725	Rio Olympics AUS v FRA Q3	3rd Quarter	AUS	127	533	45	35
726	Rio Olympics AUS v FRA Q3	3rd Quarter	AUS	127	536	32	18	TO
727	Rio Olympics AUS v FRA Q3	3rd Quarter	AUS	129	546	28	101
728	Rio Olympics AUS v FRA Q3	3rd Quarter	AUS	129	546	16	81
729	Rio Olympics AUS v FRA Q3	3rd Quarter	AUS	129	546	18	65
730	Rio Olympics AUS v FRA Q3	3rd Quarter	AUS	129	549	16	54
731	Rio Olympics AUS v FRA Q3	3rd Quarter	AUS	129	550	16	44
732	Rio Olympics AUS v FRA Q3	3rd Quarter	AUS	129	551	22	41
733	Rio Olympics AUS v FRA Q3	3rd Quarter	AUS	129	552	44	35
734	Rio Olympics AUS v FRA Q3	3rd Quarter	AUS	129	554	52	17	Shot	Miss
735	Rio Olympics AUS v FRA Q3	3rd Quarter	AUS	131	580	46	68
736	Rio Olympics AUS v FRA Q3	3rd Quarter	AUS	131	582	35	68
737	Rio Olympics AUS v FRA Q3	3rd Quarter	AUS	131	584	40	66
738	Rio Olympics AUS v FRA Q3	3rd Quarter	AUS	131	585	38	61
739	Rio Olympics AUS v FRA Q3	3rd Quarter	AUS	131	585	31	55
740	Rio Olympics AUS v FRA Q3	3rd Quarter	AUS	131	586	28	48
741	Rio Olympics AUS v FRA Q3	3rd Quarter	AUS	131	586	18	46
742	Rio Olympics AUS v FRA Q3	3rd Quarter	AUS	131	587	13	36
743	Rio Olympics AUS v FRA Q3	3rd Quarter	AUS	131	588	12	32
744	Rio Olympics AUS v FRA Q3	3rd Quarter	AUS	131	589	30	36
745	Rio Olympics AUS v FRA Q3	3rd Quarter	AUS	131	591	50	35
746	Rio Olympics AUS v FRA Q3	3rd Quarter	AUS	131	592	47	30
747	Rio Olympics AUS v FRA Q3	3rd Quarter	AUS	131	592	45	20
748	Rio Olympics AUS v FRA Q3	3rd Quarter	AUS	131	593	41	18
749	Rio Olympics AUS v FRA Q3	3rd Quarter	AUS	131	593	33	16
750	Rio Olympics AUS v FRA Q3	3rd Quarter	AUS	131	593	29	16	Shot	Miss
751	Rio Olympics AUS v FRA Q3	3rd Quarter	AUS	132	597	34	31	OR
752	Rio Olympics AUS v FRA Q3	3rd Quarter	AUS	132	598	41	38
753	Rio Olympics AUS v FRA Q3	3rd Quarter	AUS	132	599	42	41
754	Rio Olympics AUS v FRA Q3	3rd Quarter	AUS	132	600	40	45
755	Rio Olympics AUS v FRA Q3	3rd Quarter	AUS	132	601	47	47
756	Rio Olympics AUS v FRA Q3	3rd Quarter	AUS	132	603	50	47
757	Rio Olympics AUS v FRA Q3	3rd Quarter	AUS	132	605	49	41
758	Rio Olympics AUS v FRA Q3	3rd Quarter	AUS	132	605	42	38	On-ball
759	Rio Olympics AUS v FRA Q3	3rd Quarter	AUS	132	606	39	39
760	Rio Olympics AUS v FRA Q3	3rd Quarter	AUS	132	606	32	37
761	Rio Olympics AUS v FRA Q3	3rd Quarter	AUS	132	607	28	30
762	Rio Olympics AUS v FRA Q3	3rd Quarter	AUS	132	607	26	23
763	Rio Olympics AUS v FRA Q3	3rd Quarter	AUS	132	608	10	19	Shot	Miss
764	Rio Olympics AUS v FRA Q3	3rd Quarter	AUS	134	619	31	110
765	Rio Olympics AUS v FRA Q3	3rd Quarter	AUS	134	619	22	97
766	Rio Olympics AUS v FRA Q3	3rd Quarter	AUS	134	621	20	87
767	Rio Olympics AUS v FRA Q3	3rd Quarter	AUS	134	621	21	80
768	Rio Olympics AUS v FRA Q3	3rd Quarter	AUS	134	622	21	73
769	Rio Olympics AUS v FRA Q3	3rd Quarter	AUS	134	623	17	60
770	Rio Olympics AUS v FRA Q3	3rd Quarter	AUS	134	624	16	50
771	Rio Olympics AUS v FRA Q3	3rd Quarter	AUS	134	625	18	46
772	Rio Olympics AUS v FRA Q3	3rd Quarter	AUS	134	626	34	43
773	Rio Olympics AUS v FRA Q3	3rd Quarter	AUS	134	627	50	38
774	Rio Olympics AUS v FRA Q3	3rd Quarter	AUS	134	629	32	34
775	Rio Olympics AUS v FRA Q3	3rd Quarter	AUS	134	630	34	31
776	Rio Olympics AUS v FRA Q3	3rd Quarter	AUS	134	631	36	26
777	Rio Olympics AUS v FRA Q3	3rd Quarter	AUS	134	631	36	21	Shot	Miss
778	Rio Olympics AUS v FRA Q3	3rd Quarter	AUS	136	746	43	110
779	Rio Olympics AUS v FRA Q3	3rd Quarter	AUS	136	746	34	97
780	Rio Olympics AUS v FRA Q3	3rd Quarter	AUS	136	748	35	91
781	Rio Olympics AUS v FRA Q3	3rd Quarter	AUS	136	749	36	86
782	Rio Olympics AUS v FRA Q3	3rd Quarter	AUS	136	750	38	78
783	Rio Olympics AUS v FRA Q3	3rd Quarter	AUS	136	750	42	72
784	Rio Olympics AUS v FRA Q3	3rd Quarter	AUS	136	751	44	67
785	Rio Olympics AUS v FRA Q3	3rd Quarter	AUS	136	751	45	60
786	Rio Olympics AUS v FRA Q3	3rd Quarter	AUS	136	752	40	56
787	Rio Olympics AUS v FRA Q3	3rd Quarter	AUS	136	753	33	52
788	Rio Olympics AUS v FRA Q3	3rd Quarter	AUS	136	753	29	49
789	Rio Olympics AUS v FRA Q3	3rd Quarter	AUS	136	754	25	32
790	Rio Olympics AUS v FRA Q3	3rd Quarter	AUS	136	755	22	30	Stoppage
791	Rio Olympics AUS v FRA Q3	3rd Quarter	AUS	137	777	4	33	SLOB
792	Rio Olympics AUS v FRA Q3	3rd Quarter	AUS	137	779	23	42
793	Rio Olympics AUS v FRA Q3	3rd Quarter	AUS	137	779	27	43
794	Rio Olympics AUS v FRA Q3	3rd Quarter	AUS	137	780	32	40	On-ball
795	Rio Olympics AUS v FRA Q3	3rd Quarter	AUS	137	780	34	38
796	Rio Olympics AUS v FRA Q3	3rd Quarter	AUS	137	781	40	43
797	Rio Olympics AUS v FRA Q3	3rd Quarter	AUS	137	781	46	44
798	Rio Olympics AUS v FRA Q3	3rd Quarter	AUS	137	782	27	37
799	Rio Olympics AUS v FRA Q3	3rd Quarter	AUS	137	784	32	22
800	Rio Olympics AUS v FRA Q3	3rd Quarter	AUS	137	786	51	27
801	Rio Olympics AUS v FRA Q3	3rd Quarter	AUS	137	787	40	37	Shot	Score
802	Rio Olympics AUS v FRA Q3	3rd Quarter	AUS	139	811	28	113
803	Rio Olympics AUS v FRA Q3	3rd Quarter	AUS	139	811	40	98
804	Rio Olympics AUS v FRA Q3	3rd Quarter	AUS	139	811	40	88
805	Rio Olympics AUS v FRA Q3	3rd Quarter	AUS	139	813	40	82
806	Rio Olympics AUS v FRA Q3	3rd Quarter	AUS	139	814	40	73
807	Rio Olympics AUS v FRA Q3	3rd Quarter	AUS	139	815	44	62
808	Rio Olympics AUS v FRA Q3	3rd Quarter	AUS	139	815	47	56
809	Rio Olympics AUS v FRA Q3	3rd Quarter	AUS	139	816	48	48
810	Rio Olympics AUS v FRA Q3	3rd Quarter	AUS	139	816	48	39
811	Rio Olympics AUS v FRA Q3	3rd Quarter	AUS	139	817	47	36	On-ball
812	Rio Olympics AUS v FRA Q3	3rd Quarter	AUS	139	817	44	36
813	Rio Olympics AUS v FRA Q3	3rd Quarter	AUS	139	817	40	38	Foul
814	Rio Olympics AUS v FRA Q3	3rd Quarter	AUS	140	840	58	36	SLOB
815	Rio Olympics AUS v FRA Q3	3rd Quarter	AUS	140	840	32	40
816	Rio Olympics AUS v FRA Q3	3rd Quarter	AUS	140	842	32	44
817	Rio Olympics AUS v FRA Q3	3rd Quarter	AUS	140	844	29	42
818	Rio Olympics AUS v FRA Q3	3rd Quarter	AUS	140	845	22	39
819	Rio Olympics AUS v FRA Q3	3rd Quarter	AUS	140	845	24	40	On-ball
820	Rio Olympics AUS v FRA Q3	3rd Quarter	AUS	140	846	24	35
821	Rio Olympics AUS v FRA Q3	3rd Quarter	AUS	140	847	23	28
822	Rio Olympics AUS v FRA Q3	3rd Quarter	AUS	140	848	25	17	Shot	Miss
823	Rio Olympics AUS v FRA Q3	3rd Quarter	AUS	142	860	25	91
824	Rio Olympics AUS v FRA Q3	3rd Quarter	AUS	142	861	26	84
825	Rio Olympics AUS v FRA Q3	3rd Quarter	AUS	142	862	18	73
826	Rio Olympics AUS v FRA Q3	3rd Quarter	AUS	142	863	18	68
827	Rio Olympics AUS v FRA Q3	3rd Quarter	AUS	142	864	17	57
828	Rio Olympics AUS v FRA Q3	3rd Quarter	AUS	142	865	19	50
829	Rio Olympics AUS v FRA Q3	3rd Quarter	AUS	142	866	32	40
830	Rio Olympics AUS v FRA Q3	3rd Quarter	AUS	142	867	48	34
831	Rio Olympics AUS v FRA Q3	3rd Quarter	AUS	142	869	33	36
832	Rio Olympics AUS v FRA Q3	3rd Quarter	AUS	142	870	30	37
833	Rio Olympics AUS v FRA Q3	3rd Quarter	AUS	142	871	24	37
834	Rio Olympics AUS v FRA Q3	3rd Quarter	AUS	142	872	17	31	On-ball
835	Rio Olympics AUS v FRA Q3	3rd Quarter	AUS	142	872	17	33
836	Rio Olympics AUS v FRA Q3	3rd Quarter	AUS	142	872	20	36
837	Rio Olympics AUS v FRA Q3	3rd Quarter	AUS	142	873	19	27
838	Rio Olympics AUS v FRA Q3	3rd Quarter	AUS	142	875	16	21
839	Rio Olympics AUS v FRA Q3	3rd Quarter	AUS	142	876	9	19
840	Rio Olympics AUS v FRA Q3	3rd Quarter	AUS	142	877	24	18
841	Rio Olympics AUS v FRA Q3	3rd Quarter	AUS	142	880	50	29	Foul
842	Rio Olympics AUS v FRA Q3	3rd Quarter	AUS	144	936	30	17
843	Rio Olympics AUS v FRA Q3	3rd Quarter	AUS	144	936	34	19	Shot	Score	Shooting Foul
844	Rio Olympics AUS v FRA Q3	3rd Quarter	AUS	146	993	24	86
845	Rio Olympics AUS v FRA Q3	3rd Quarter	AUS	146	993	41	78
846	Rio Olympics AUS v FRA Q3	3rd Quarter	AUS	146	994	42	67
847	Rio Olympics AUS v FRA Q3	3rd Quarter	AUS	146	995	40	53
848	Rio Olympics AUS v FRA Q3	3rd Quarter	AUS	146	996	24	36
849	Rio Olympics AUS v FRA Q3	3rd Quarter	AUS	146	997	24	27
850	Rio Olympics AUS v FRA Q3	3rd Quarter	AUS	146	998	28	19	Shot	Miss
851	Rio Olympics AUS v FRA Q3	3rd Quarter	AUS	148	1011	43	102
852	Rio Olympics AUS v FRA Q3	3rd Quarter	AUS	148	1012	48	98
853	Rio Olympics AUS v FRA Q3	3rd Quarter	AUS	148	1013	49	86
854	Rio Olympics AUS v FRA Q3	3rd Quarter	AUS	148	1015	35	31
855	Rio Olympics AUS v FRA Q3	3rd Quarter	AUS	148	1016	36	26
856	Rio Olympics AUS v FRA Q3	3rd Quarter	AUS	148	1019	51	25
857	Rio Olympics AUS v FRA Q3	3rd Quarter	AUS	148	1019	50	29
858	Rio Olympics AUS v FRA Q3	3rd Quarter	AUS	148	1021	36	51
859	Rio Olympics AUS v FRA Q3	3rd Quarter	AUS	148	1022	20	43
860	Rio Olympics AUS v FRA Q3	3rd Quarter	AUS	148	1025	12	40
861	Rio Olympics AUS v FRA Q3	3rd Quarter	AUS	148	1026	16	41
862	Rio Olympics AUS v FRA Q3	3rd Quarter	AUS	148	1027	22	43
863	Rio Olympics AUS v FRA Q3	3rd Quarter	AUS	148	1027	24	42	On-ball
864	Rio Olympics AUS v FRA Q3	3rd Quarter	AUS	148	1028	28	42
865	Rio Olympics AUS v FRA Q3	3rd Quarter	AUS	148	1029	35	43	TO
866	Rio Olympics AUS v FRA Q3	3rd Quarter	AUS	150	1125	30	98
867	Rio Olympics AUS v FRA Q3	3rd Quarter	AUS	150	1125	30	92
868	Rio Olympics AUS v FRA Q3	3rd Quarter	AUS	150	1125	30	85
869	Rio Olympics AUS v FRA Q3	3rd Quarter	AUS	150	1127	26	47
870	Rio Olympics AUS v FRA Q3	3rd Quarter	AUS	150	1128	24	35
871	Rio Olympics AUS v FRA Q3	3rd Quarter	AUS	150	1128	26	26
872	Rio Olympics AUS v FRA Q3	3rd Quarter	AUS	150	1129	29	17	Shot	Score
873	Rio Olympics AUS v FRA Q4	4th Quarter	AUS	152	28	2	92
874	Rio Olympics AUS v FRA Q4	4th Quarter	AUS	152	31	16	96
875	Rio Olympics AUS v FRA Q4	4th Quarter	AUS	152	33	18	90
876	Rio Olympics AUS v FRA Q4	4th Quarter	AUS	152	34	20	84
877	Rio Olympics AUS v FRA Q4	4th Quarter	AUS	152	34	21	77
878	Rio Olympics AUS v FRA Q4	4th Quarter	AUS	152	35	20	70
879	Rio Olympics AUS v FRA Q4	4th Quarter	AUS	152	35	18	65
880	Rio Olympics AUS v FRA Q4	4th Quarter	AUS	152	36	16	55
881	Rio Olympics AUS v FRA Q4	4th Quarter	AUS	152	36	16	49
882	Rio Olympics AUS v FRA Q4	4th Quarter	AUS	152	37	12	32
883	Rio Olympics AUS v FRA Q4	4th Quarter	AUS	152	38	30	42
884	Rio Olympics AUS v FRA Q4	4th Quarter	AUS	152	38	30	42
885	Rio Olympics AUS v FRA Q4	4th Quarter	AUS	152	39	49	34
886	Rio Olympics AUS v FRA Q4	4th Quarter	AUS	152	41	47	35
887	Rio Olympics AUS v FRA Q4	4th Quarter	AUS	152	41	43	38
888	Rio Olympics AUS v FRA Q4	4th Quarter	AUS	152	42	41	39
889	Rio Olympics AUS v FRA Q4	4th Quarter	AUS	152	43	19	36
890	Rio Olympics AUS v FRA Q4	4th Quarter	AUS	152	44	21	36	TO
891	Rio Olympics AUS v FRA Q4	4th Quarter	AUS	155	94	32	109
892	Rio Olympics AUS v FRA Q4	4th Quarter	AUS	155	94	34	99
893	Rio Olympics AUS v FRA Q4	4th Quarter	AUS	155	94	39	97
894	Rio Olympics AUS v FRA Q4	4th Quarter	AUS	155	96	41	92
895	Rio Olympics AUS v FRA Q4	4th Quarter	AUS	155	96	43	87
896	Rio Olympics AUS v FRA Q4	4th Quarter	AUS	155	97	45	78
897	Rio Olympics AUS v FRA Q4	4th Quarter	AUS	155	97	44	67
898	Rio Olympics AUS v FRA Q4	4th Quarter	AUS	155	98	44	55
899	Rio Olympics AUS v FRA Q4	4th Quarter	AUS	155	99	45	52
900	Rio Olympics AUS v FRA Q4	4th Quarter	AUS	155	100	53	24	Shot	Miss
901	Rio Olympics AUS v FRA Q4	4th Quarter	AUS	157	116	31	112
902	Rio Olympics AUS v FRA Q4	4th Quarter	AUS	157	117	31	94
903	Rio Olympics AUS v FRA Q4	4th Quarter	AUS	157	117	31	85
904	Rio Olympics AUS v FRA Q4	4th Quarter	AUS	157	118	30	76
905	Rio Olympics AUS v FRA Q4	4th Quarter	AUS	157	119	29	70
906	Rio Olympics AUS v FRA Q4	4th Quarter	AUS	157	120	26	65
907	Rio Olympics AUS v FRA Q4	4th Quarter	AUS	157	121	24	57
908	Rio Olympics AUS v FRA Q4	4th Quarter	AUS	157	121	23	55
909	Rio Olympics AUS v FRA Q4	4th Quarter	AUS	157	122	22	51
910	Rio Olympics AUS v FRA Q4	4th Quarter	AUS	157	125	25	46
911	Rio Olympics AUS v FRA Q4	4th Quarter	AUS	157	126	34	44
912	Rio Olympics AUS v FRA Q4	4th Quarter	AUS	157	127	41	41
913	Rio Olympics AUS v FRA Q4	4th Quarter	AUS	157	127	51	28
914	Rio Olympics AUS v FRA Q4	4th Quarter	AUS	157	128	48	33
915	Rio Olympics AUS v FRA Q4	4th Quarter	AUS	157	129	46	36
916	Rio Olympics AUS v FRA Q4	4th Quarter	AUS	157	129	52	22
917	Rio Olympics AUS v FRA Q4	4th Quarter	AUS	157	131	32	18	Shot	Score
918	Rio Olympics AUS v FRA Q4	4th Quarter	AUS	159	152	25	85
919	Rio Olympics AUS v FRA Q4	4th Quarter	AUS	159	152	24	76
920	Rio Olympics AUS v FRA Q4	4th Quarter	AUS	159	153	39	52
921	Rio Olympics AUS v FRA Q4	4th Quarter	AUS	159	154	40	35
922	Rio Olympics AUS v FRA Q4	4th Quarter	AUS	159	155	39	27
923	Rio Olympics AUS v FRA Q4	4th Quarter	AUS	159	156	34	20	Shot	Shooting Foul
924	Rio Olympics AUS v FRA Q4	4th Quarter	AUS	162	306	33	110
925	Rio Olympics AUS v FRA Q4	4th Quarter	AUS	162	307	35	94
926	Rio Olympics AUS v FRA Q4	4th Quarter	AUS	162	307	40	89
927	Rio Olympics AUS v FRA Q4	4th Quarter	AUS	162	308	44	81
928	Rio Olympics AUS v FRA Q4	4th Quarter	AUS	162	308	45	70
929	Rio Olympics AUS v FRA Q4	4th Quarter	AUS	162	309	45	64
930	Rio Olympics AUS v FRA Q4	4th Quarter	AUS	162	310	50	42
931	Rio Olympics AUS v FRA Q4	4th Quarter	AUS	162	311	50	36
932	Rio Olympics AUS v FRA Q4	4th Quarter	AUS	162	311	50	30
933	Rio Olympics AUS v FRA Q4	4th Quarter	AUS	162	312	40	42
934	Rio Olympics AUS v FRA Q4	4th Quarter	AUS	162	312	34	44
935	Rio Olympics AUS v FRA Q4	4th Quarter	AUS	162	313	15	33
936	Rio Olympics AUS v FRA Q4	4th Quarter	AUS	162	314	12	29
937	Rio Olympics AUS v FRA Q4	4th Quarter	AUS	162	315	24	32
938	Rio Olympics AUS v FRA Q4	4th Quarter	AUS	162	316	28	34
939	Rio Olympics AUS v FRA Q4	4th Quarter	AUS	162	317	27	30	Shot	Miss
940	Rio Olympics AUS v FRA Q4	4th Quarter	AUS	165	352	40	114
941	Rio Olympics AUS v FRA Q4	4th Quarter	AUS	165	352	41	92
942	Rio Olympics AUS v FRA Q4	4th Quarter	AUS	165	353	42	83
943	Rio Olympics AUS v FRA Q4	4th Quarter	AUS	165	354	44	71
944	Rio Olympics AUS v FRA Q4	4th Quarter	AUS	165	355	46	63
945	Rio Olympics AUS v FRA Q4	4th Quarter	AUS	165	356	47	54
946	Rio Olympics AUS v FRA Q4	4th Quarter	AUS	165	356	47	50
947	Rio Olympics AUS v FRA Q4	4th Quarter	AUS	165	357	15	39
948	Rio Olympics AUS v FRA Q4	4th Quarter	AUS	165	360	26	34
949	Rio Olympics AUS v FRA Q4	4th Quarter	AUS	165	361	28	34
950	Rio Olympics AUS v FRA Q4	4th Quarter	AUS	165	363	50	31
951	Rio Olympics AUS v FRA Q4	4th Quarter	AUS	165	364	48	32
952	Rio Olympics AUS v FRA Q4	4th Quarter	AUS	165	364	41	36
953	Rio Olympics AUS v FRA Q4	4th Quarter	AUS	165	365	34	36
954	Rio Olympics AUS v FRA Q4	4th Quarter	AUS	165	366	10	18	Shot	Miss
955	Rio Olympics AUS v FRA Q4	4th Quarter	AUS	167	395	33	111
956	Rio Olympics AUS v FRA Q4	4th Quarter	AUS	167	396	33	93
957	Rio Olympics AUS v FRA Q4	4th Quarter	AUS	167	396	31	81
958	Rio Olympics AUS v FRA Q4	4th Quarter	AUS	167	397	28	71
959	Rio Olympics AUS v FRA Q4	4th Quarter	AUS	167	398	22	61
960	Rio Olympics AUS v FRA Q4	4th Quarter	AUS	167	398	18	52
961	Rio Olympics AUS v FRA Q4	4th Quarter	AUS	167	400	16	44
962	Rio Olympics AUS v FRA Q4	4th Quarter	AUS	167	402	15	40
963	Rio Olympics AUS v FRA Q4	4th Quarter	AUS	167	403	11	29
964	Rio Olympics AUS v FRA Q4	4th Quarter	AUS	167	403	11	29
965	Rio Olympics AUS v FRA Q4	4th Quarter	AUS	167	405	10	15
966	Rio Olympics AUS v FRA Q4	4th Quarter	AUS	167	407	11	17
967	Rio Olympics AUS v FRA Q4	4th Quarter	AUS	167	408	12	19
968	Rio Olympics AUS v FRA Q4	4th Quarter	AUS	167	409	52	27
969	Rio Olympics AUS v FRA Q4	4th Quarter	AUS	167	410	51	21
970	Rio Olympics AUS v FRA Q4	4th Quarter	AUS	167	411	43	16
971	Rio Olympics AUS v FRA Q4	4th Quarter	AUS	167	412	30	41
972	Rio Olympics AUS v FRA Q4	4th Quarter	AUS	167	413	15	30	Shot	Score
973	Rio Olympics AUS v FRA Q4	4th Quarter	AUS	169	437	29	88
974	Rio Olympics AUS v FRA Q4	4th Quarter	AUS	169	437	34	83
975	Rio Olympics AUS v FRA Q4	4th Quarter	AUS	169	437	35	74
976	Rio Olympics AUS v FRA Q4	4th Quarter	AUS	169	439	37	64
977	Rio Olympics AUS v FRA Q4	4th Quarter	AUS	169	440	46	47
978	Rio Olympics AUS v FRA Q4	4th Quarter	AUS	169	440	47	42
979	Rio Olympics AUS v FRA Q4	4th Quarter	AUS	169	441	47	32
980	Rio Olympics AUS v FRA Q4	4th Quarter	AUS	169	442	18	35
981	Rio Olympics AUS v FRA Q4	4th Quarter	AUS	169	443	24	30
982	Rio Olympics AUS v FRA Q4	4th Quarter	AUS	169	444	32	22	Shot	Miss
983	Rio Olympics AUS v FRA Q4	4th Quarter	AUS	171	470	58	32	SLOB
984	Rio Olympics AUS v FRA Q4	4th Quarter	AUS	171	472	48	43
985	Rio Olympics AUS v FRA Q4	4th Quarter	AUS	171	472	45	42
986	Rio Olympics AUS v FRA Q4	4th Quarter	AUS	171	473	39	39	On-ball
987	Rio Olympics AUS v FRA Q4	4th Quarter	AUS	171	473	28	39
988	Rio Olympics AUS v FRA Q4	4th Quarter	AUS	171	474	9	31
989	Rio Olympics AUS v FRA Q4	4th Quarter	AUS	171	475	10	16
990	Rio Olympics AUS v FRA Q4	4th Quarter	AUS	171	477	24	18
991	Rio Olympics AUS v FRA Q4	4th Quarter	AUS	171	477	24	23
992	Rio Olympics AUS v FRA Q4	4th Quarter	AUS	171	478	25	27
993	Rio Olympics AUS v FRA Q4	4th Quarter	AUS	171	479	17	35
994	Rio Olympics AUS v FRA Q4	4th Quarter	AUS	171	480	22	37	Shot	Miss
995	Rio Olympics AUS v FRA Q4	4th Quarter	AUS	173	506	31	109
996	Rio Olympics AUS v FRA Q4	4th Quarter	AUS	173	508	32	85
997	Rio Olympics AUS v FRA Q4	4th Quarter	AUS	173	510	26	72
998	Rio Olympics AUS v FRA Q4	4th Quarter	AUS	173	511	22	63
999	Rio Olympics AUS v FRA Q4	4th Quarter	AUS	173	512	19	55
1000	Rio Olympics AUS v FRA Q4	4th Quarter	AUS	173	513	20	47
1001	Rio Olympics AUS v FRA Q4	4th Quarter	AUS	173	514	13	31
1002	Rio Olympics AUS v FRA Q4	4th Quarter	AUS	173	515	10	19
1003	Rio Olympics AUS v FRA Q4	4th Quarter	AUS	173	516	13	25
1004	Rio Olympics AUS v FRA Q4	4th Quarter	AUS	173	517	15	28
1005	Rio Olympics AUS v FRA Q4	4th Quarter	AUS	173	518	43	38
1006	Rio Olympics AUS v FRA Q4	4th Quarter	AUS	173	519	52	24
1007	Rio Olympics AUS v FRA Q4	4th Quarter	AUS	173	519	46	19
1008	Rio Olympics AUS v FRA Q4	4th Quarter	AUS	173	520	38	23
1009	Rio Olympics AUS v FRA Q4	4th Quarter	AUS	173	520	35	26
1010	Rio Olympics AUS v FRA Q4	4th Quarter	AUS	173	522	23	37
1011	Rio Olympics AUS v FRA Q4	4th Quarter	AUS	173	523	39	37
1012	Rio Olympics AUS v FRA Q4	4th Quarter	AUS	173	523	37	22
1013	Rio Olympics AUS v FRA Q4	4th Quarter	AUS	173	524	35	26
1014	Rio Olympics AUS v FRA Q4	4th Quarter	AUS	173	525	31	26	Shot	Shooting Foul
1015	Rio Olympics AUS v FRA Q4	4th Quarter	AUS	175	614	34	110
1016	Rio Olympics AUS v FRA Q4	4th Quarter	AUS	175	614	18	82
1017	Rio Olympics AUS v FRA Q4	4th Quarter	AUS	175	614	18	74
1018	Rio Olympics AUS v FRA Q4	4th Quarter	AUS	175	617	18	63
1019	Rio Olympics AUS v FRA Q4	4th Quarter	AUS	175	617	17	54
1020	Rio Olympics AUS v FRA Q4	4th Quarter	AUS	175	618	12	30
1021	Rio Olympics AUS v FRA Q4	4th Quarter	AUS	175	619	11	19
1022	Rio Olympics AUS v FRA Q4	4th Quarter	AUS	175	621	30	22
1023	Rio Olympics AUS v FRA Q4	4th Quarter	AUS	175	621	32	18	Shot	Score
1024	Rio Olympics AUS v FRA Q4	4th Quarter	AUS	179	780	20	94
1025	Rio Olympics AUS v FRA Q4	4th Quarter	AUS	179	781	17	81
1026	Rio Olympics AUS v FRA Q4	4th Quarter	AUS	179	782	18	73
1027	Rio Olympics AUS v FRA Q4	4th Quarter	AUS	179	783	21	63
1028	Rio Olympics AUS v FRA Q4	4th Quarter	AUS	179	783	27	58
1029	Rio Olympics AUS v FRA Q4	4th Quarter	AUS	179	784	31	53
1030	Rio Olympics AUS v FRA Q4	4th Quarter	AUS	179	784	36	48
1031	Rio Olympics AUS v FRA Q4	4th Quarter	AUS	179	785	38	39
1032	Rio Olympics AUS v FRA Q4	4th Quarter	AUS	179	785	37	25
1033	Rio Olympics AUS v FRA Q4	4th Quarter	AUS	179	786	37	21
1034	Rio Olympics AUS v FRA Q4	4th Quarter	AUS	179	787	50	26	TO
1035	Rio Olympics AUS v FRA Q4	4th Quarter	AUS	181	813	31	110
1036	Rio Olympics AUS v FRA Q4	4th Quarter	AUS	181	813	28	93
1037	Rio Olympics AUS v FRA Q4	4th Quarter	AUS	181	813	27	82
1038	Rio Olympics AUS v FRA Q4	4th Quarter	AUS	181	815	26	73
1039	Rio Olympics AUS v FRA Q4	4th Quarter	AUS	181	816	33	64
1040	Rio Olympics AUS v FRA Q4	4th Quarter	AUS	181	817	39	54
1041	Rio Olympics AUS v FRA Q4	4th Quarter	AUS	181	817	39	48
1042	Rio Olympics AUS v FRA Q4	4th Quarter	AUS	181	818	17	38
1043	Rio Olympics AUS v FRA Q4	4th Quarter	AUS	181	819	10	23
1044	Rio Olympics AUS v FRA Q4	4th Quarter	AUS	181	821	29	38
1045	Rio Olympics AUS v FRA Q4	4th Quarter	AUS	181	823	34	33	Shot	Miss
1046	Rio Olympics AUS v FRA Q4	4th Quarter	AUS	183	840	22	110
1047	Rio Olympics AUS v FRA Q4	4th Quarter	AUS	183	840	36	101
1048	Rio Olympics AUS v FRA Q4	4th Quarter	AUS	183	840	38	88
1049	Rio Olympics AUS v FRA Q4	4th Quarter	AUS	183	842	37	80
1050	Rio Olympics AUS v FRA Q4	4th Quarter	AUS	183	843	38	70
1051	Rio Olympics AUS v FRA Q4	4th Quarter	AUS	183	844	38	60
1052	Rio Olympics AUS v FRA Q4	4th Quarter	AUS	183	845	40	51
1053	Rio Olympics AUS v FRA Q4	4th Quarter	AUS	183	845	42	43
1054	Rio Olympics AUS v FRA Q4	4th Quarter	AUS	183	846	31	42
1055	Rio Olympics AUS v FRA Q4	4th Quarter	AUS	183	848	14	32
1056	Rio Olympics AUS v FRA Q4	4th Quarter	AUS	183	848	21	22
1057	Rio Olympics AUS v FRA Q4	4th Quarter	AUS	183	849	28	16	Shot	Score
1058	Rio Olympics AUS v FRA Q4	4th Quarter	AUS	185	870	32	79
1059	Rio Olympics AUS v FRA Q4	4th Quarter	AUS	185	870	31	64
1060	Rio Olympics AUS v FRA Q4	4th Quarter	AUS	185	871	36	52
1061	Rio Olympics AUS v FRA Q4	4th Quarter	AUS	185	871	40	42
1062	Rio Olympics AUS v FRA Q4	4th Quarter	AUS	185	872	40	35
1063	Rio Olympics AUS v FRA Q4	4th Quarter	AUS	185	872	30	30
1064	Rio Olympics AUS v FRA Q4	4th Quarter	AUS	185	873	30	17	Shot	Score
1065	Rio Olympics AUS v FRA Q4	4th Quarter	AUS	188	905	35	108
1066	Rio Olympics AUS v FRA Q4	4th Quarter	AUS	188	905	45	92
1067	Rio Olympics AUS v FRA Q4	4th Quarter	AUS	188	906	46	83
1068	Rio Olympics AUS v FRA Q4	4th Quarter	AUS	188	907	46	74
1069	Rio Olympics AUS v FRA Q4	4th Quarter	AUS	188	908	46	67
1070	Rio Olympics AUS v FRA Q4	4th Quarter	AUS	188	909	44	58
1071	Rio Olympics AUS v FRA Q4	4th Quarter	AUS	188	910	43	47
1072	Rio Olympics AUS v FRA Q4	4th Quarter	AUS	188	910	42	40	Foul
1073	Rio Olympics AUS v FRA Q4	4th Quarter	AUS	189	943	58	41	SLOB
1074	Rio Olympics AUS v FRA Q4	4th Quarter	AUS	189	944	33	41
1075	Rio Olympics AUS v FRA Q4	4th Quarter	AUS	189	946	28	41
1076	Rio Olympics AUS v FRA Q4	4th Quarter	AUS	189	946	22	36
1077	Rio Olympics AUS v FRA Q4	4th Quarter	AUS	189	947	22	28
1078	Rio Olympics AUS v FRA Q4	4th Quarter	AUS	189	948	20	24
1079	Rio Olympics AUS v FRA Q4	4th Quarter	AUS	189	949	25	39	On-ball
1080	Rio Olympics AUS v FRA Q4	4th Quarter	AUS	189	950	29	38
1081	Rio Olympics AUS v FRA Q4	4th Quarter	AUS	189	951	36	31
1082	Rio Olympics AUS v FRA Q4	4th Quarter	AUS	189	953	31	19	Shot	Score
1083	Rio Olympics AUS v FRA Q4	4th Quarter	AUS	191	974	32	86
1084	Rio Olympics AUS v FRA Q4	4th Quarter	AUS	191	974	34	84
1085	Rio Olympics AUS v FRA Q4	4th Quarter	AUS	191	976	34	74
1086	Rio Olympics AUS v FRA Q4	4th Quarter	AUS	191	977	31	66
1087	Rio Olympics AUS v FRA Q4	4th Quarter	AUS	191	978	27	57
1088	Rio Olympics AUS v FRA Q4	4th Quarter	AUS	191	978	21	42
1089	Rio Olympics AUS v FRA Q4	4th Quarter	AUS	191	979	22	31	TO
1090	Rio Olympics AUS v FRA Q4	4th Quarter	AUS	196	1069	31	98
1091	Rio Olympics AUS v FRA Q4	4th Quarter	AUS	196	1071	41	95
1092	Rio Olympics AUS v FRA Q4	4th Quarter	AUS	196	1072	42	90
1093	Rio Olympics AUS v FRA Q4	4th Quarter	AUS	196	1072	42	82
1094	Rio Olympics AUS v FRA Q4	4th Quarter	AUS	196	1073	42	74
1095	Rio Olympics AUS v FRA Q4	4th Quarter	AUS	196	1074	46	63
1096	Rio Olympics AUS v FRA Q4	4th Quarter	AUS	196	1075	47	55
1097	Rio Olympics AUS v FRA Q4	4th Quarter	AUS	196	1076	50	40
1098	Rio Olympics AUS v FRA Q4	4th Quarter	AUS	196	1077	51	36
1099	Rio Olympics AUS v FRA Q4	4th Quarter	AUS	196	1078	48	38
1100	Rio Olympics AUS v FRA Q4	4th Quarter	AUS	196	1079	44	40
1101	Rio Olympics AUS v FRA Q4	4th Quarter	AUS	196	1079	38	41
1102	Rio Olympics AUS v FRA Q4	4th Quarter	AUS	196	1079	30	41
1103	Rio Olympics AUS v FRA Q4	4th Quarter	AUS	196	1080	24	39
1104	Rio Olympics AUS v FRA Q4	4th Quarter	AUS	196	1081	18	34
1105	Rio Olympics AUS v FRA Q4	4th Quarter	AUS	196	1082	18	34
1106	Rio Olympics AUS v FRA Q4	4th Quarter	AUS	196	1083	18	34
1107	Rio Olympics AUS v FRA Q4	4th Quarter	AUS	196	1084	18	34
1108	Rio Olympics AUS v FRA Q4	4th Quarter	AUS	196	1085	15	50
1109	Rio Olympics AUS v FRA Q4	4th Quarter	AUS	196	1087	17	51
1110	Rio Olympics AUS v FRA Q4	4th Quarter	AUS	196	1088	21	49
1111	Rio Olympics AUS v FRA Q4	4th Quarter	AUS	196	1089	23	46
1112	Rio Olympics AUS v FRA Q4	4th Quarter	AUS	196	1090	24	42
1113	Rio Olympics AUS v FRA Q4	4th Quarter	AUS	196	1090	29	39
1114	Rio Olympics AUS v FRA Q4	4th Quarter	AUS	196	1091	33	39
1115	Rio Olympics AUS v FRA Q4	4th Quarter	AUS	196	1092	32	43
1116	Rio Olympics AUS v FRA Q4	4th Quarter	AUS	196	1093	41	36	Shot	Miss
1117	Rio Olympics AUS v FRA Q4	4th Quarter	AUS	197	1095	36	22	OR
1118	Rio Olympics AUS v FRA Q4	4th Quarter	AUS	197	1097	34	17	Shot	Score	Shooting Foul
1119	Rio Olympics AUS v FRA Q4	4th Quarter	AUS	199	1153	32	110
1120	Rio Olympics AUS v FRA Q4	4th Quarter	AUS	199	1153	38	97
1121	Rio Olympics AUS v FRA Q4	4th Quarter	AUS	199	1153	38	88
1122	Rio Olympics AUS v FRA Q4	4th Quarter	AUS	199	1156	38	81
1123	Rio Olympics AUS v FRA Q4	4th Quarter	AUS	199	1156	39	76
1124	Rio Olympics AUS v FRA Q4	4th Quarter	AUS	199	1157	42	68
1125	Rio Olympics AUS v FRA Q4	4th Quarter	AUS	199	1158	43	58
1126	Rio Olympics AUS v FRA Q4	4th Quarter	AUS	199	1158	43	52
1127	Rio Olympics AUS v FRA Q4	4th Quarter	AUS	199	1159	33	50
1128	Rio Olympics AUS v FRA Q4	4th Quarter	AUS	199	1160	28	49
1129	Rio Olympics AUS v FRA Q4	4th Quarter	AUS	199	1161	22	46
1130	Rio Olympics AUS v FRA Q4	4th Quarter	AUS	199	1163	19	46
1131	Rio Olympics AUS v FRA Q4	4th Quarter	AUS	199	1164	14	45
1132	Rio Olympics AUS v FRA Q4	4th Quarter	AUS	199	1165	13	47
1133	Rio Olympics AUS v FRA Q4	4th Quarter	AUS	199	1166	14	49
1134	Rio Olympics AUS v FRA Q4	4th Quarter	AUS	199	1167	20	49
1135	Rio Olympics AUS v FRA Q4	4th Quarter	AUS	199	1167	25	45	On-ball
1136	Rio Olympics AUS v FRA Q4	4th Quarter	AUS	199	1167	32	40
1137	Rio Olympics AUS v FRA Q4	4th Quarter	AUS	199	1169	30	35
1138	Rio Olympics AUS v FRA Q4	4th Quarter	AUS	199	1169	26	27
1139	Rio Olympics AUS v FRA Q4	4th Quarter	AUS	199	1170	24	19	TO
