# Supplementary material for: Classifying ball trajectories in invasion sports using dynamic time warping: A basketball case study
Source: PLoS One. 2022 Oct 20;17(10):e0272848. doi: 10.1371/journal.pone.0272848 (PMC9584368; doi:10.1371/journal.pone.0272848)
Supplement: S1 Data — (ZIP) [file pone.0272848.s012.zip › Data/AUS/ausg3_full.csv]

	GameID	TimeCriteria	TeamName	RecordID	Time	x	y	Label1	Label2	Label3	Label4
1	AUS v JPN austourg2(v2)	1st Quarter	AUS	2	19	31	67
2	AUS v JPN austourg2(v2)	1st Quarter	AUS	2	21	24	63
3	AUS v JPN austourg2(v2)	1st Quarter	AUS	2	21	18	57
4	AUS v JPN austourg2(v2)	1st Quarter	AUS	2	22	22	52
5	AUS v JPN austourg2(v2)	1st Quarter	AUS	2	23	36	39
6	AUS v JPN austourg2(v2)	1st Quarter	AUS	2	24	42	37
7	AUS v JPN austourg2(v2)	1st Quarter	AUS	2	25	48	29
8	AUS v JPN austourg2(v2)	1st Quarter	AUS	2	26	38	39
9	AUS v JPN austourg2(v2)	1st Quarter	AUS	2	27	38	39
10	AUS v JPN austourg2(v2)	1st Quarter	AUS	2	28	38	39
11	AUS v JPN austourg2(v2)	1st Quarter	AUS	2	29	38	39
12	AUS v JPN austourg2(v2)	1st Quarter	AUS	2	30	33	40
13	AUS v JPN austourg2(v2)	1st Quarter	AUS	2	31	30	42	On-ball
14	AUS v JPN austourg2(v2)	1st Quarter	AUS	2	32	32	40
15	AUS v JPN austourg2(v2)	1st Quarter	AUS	2	32	36	35
16	AUS v JPN austourg2(v2)	1st Quarter	AUS	2	34	12	27
17	AUS v JPN austourg2(v2)	1st Quarter	AUS	2	35	24	14
18	AUS v JPN austourg2(v2)	1st Quarter	AUS	2	36	26	16
19	AUS v JPN austourg2(v2)	1st Quarter	AUS	2	37	29	18
20	AUS v JPN austourg2(v2)	1st Quarter	AUS	2	37	25	18	Shot	Miss
21	AUS v JPN austourg2(v2)	1st Quarter	AUS	5	71	32	110
22	AUS v JPN austourg2(v2)	1st Quarter	AUS	5	71	18	86
23	AUS v JPN austourg2(v2)	1st Quarter	AUS	5	73	18	75
24	AUS v JPN austourg2(v2)	1st Quarter	AUS	5	74	20	65
25	AUS v JPN austourg2(v2)	1st Quarter	AUS	5	75	16	58
26	AUS v JPN austourg2(v2)	1st Quarter	AUS	5	75	12	49
27	AUS v JPN austourg2(v2)	1st Quarter	AUS	5	76	11	44
28	AUS v JPN austourg2(v2)	1st Quarter	AUS	5	78	11	28
29	AUS v JPN austourg2(v2)	1st Quarter	AUS	5	80	11	33
30	AUS v JPN austourg2(v2)	1st Quarter	AUS	5	81	14	23
31	AUS v JPN austourg2(v2)	1st Quarter	AUS	5	81	18	18
32	AUS v JPN austourg2(v2)	1st Quarter	AUS	5	81	22	18
33	AUS v JPN austourg2(v2)	1st Quarter	AUS	5	82	22	15	Foul
34	AUS v JPN austourg2(v2)	1st Quarter	AUS	6	98	21	8	BLOB
35	AUS v JPN austourg2(v2)	1st Quarter	AUS	6	99	12	22
36	AUS v JPN austourg2(v2)	1st Quarter	AUS	6	100	15	42
37	AUS v JPN austourg2(v2)	1st Quarter	AUS	6	101	20	44
38	AUS v JPN austourg2(v2)	1st Quarter	AUS	6	102	38	36
39	AUS v JPN austourg2(v2)	1st Quarter	AUS	6	102	32	28
40	AUS v JPN austourg2(v2)	1st Quarter	AUS	6	103	28	26
41	AUS v JPN austourg2(v2)	1st Quarter	AUS	6	104	21	31	Shot	Miss
42	AUS v JPN austourg2(v2)	1st Quarter	AUS	7	106	37	18	OR
43	AUS v JPN austourg2(v2)	1st Quarter	AUS	7	108	34	18	Shot	Score
44	AUS v JPN austourg2(v2)	1st Quarter	AUS	10	123	33	109
45	AUS v JPN austourg2(v2)	1st Quarter	AUS	10	125	21	89
46	AUS v JPN austourg2(v2)	1st Quarter	AUS	10	126	16	71
47	AUS v JPN austourg2(v2)	1st Quarter	AUS	10	127	24	62
48	AUS v JPN austourg2(v2)	1st Quarter	AUS	10	128	40	54
49	AUS v JPN austourg2(v2)	1st Quarter	AUS	10	129	46	38
50	AUS v JPN austourg2(v2)	1st Quarter	AUS	10	130	49	32
51	AUS v JPN austourg2(v2)	1st Quarter	AUS	10	130	49	37
52	AUS v JPN austourg2(v2)	1st Quarter	AUS	10	131	32	45
53	AUS v JPN austourg2(v2)	1st Quarter	AUS	10	132	12	28
54	AUS v JPN austourg2(v2)	1st Quarter	AUS	10	133	12	28
55	AUS v JPN austourg2(v2)	1st Quarter	AUS	10	134	12	28
56	AUS v JPN austourg2(v2)	1st Quarter	AUS	10	135	12	28
57	AUS v JPN austourg2(v2)	1st Quarter	AUS	10	136	24	17	Shot	Shooting Foul
58	AUS v JPN austourg2(v2)	1st Quarter	AUS	13	190	33	108
59	AUS v JPN austourg2(v2)	1st Quarter	AUS	13	190	24	88
60	AUS v JPN austourg2(v2)	1st Quarter	AUS	13	192	25	83
61	AUS v JPN austourg2(v2)	1st Quarter	AUS	13	193	24	63
62	AUS v JPN austourg2(v2)	1st Quarter	AUS	13	193	32	54
63	AUS v JPN austourg2(v2)	1st Quarter	AUS	13	195	44	52
64	AUS v JPN austourg2(v2)	1st Quarter	AUS	13	196	45	45
65	AUS v JPN austourg2(v2)	1st Quarter	AUS	13	197	51	23	Shot	Miss
66	AUS v JPN austourg2(v2)	1st Quarter	AUS	15	207	27	100
67	AUS v JPN austourg2(v2)	1st Quarter	AUS	15	208	18	86
68	AUS v JPN austourg2(v2)	1st Quarter	AUS	15	209	18	71
69	AUS v JPN austourg2(v2)	1st Quarter	AUS	15	211	23	62
70	AUS v JPN austourg2(v2)	1st Quarter	AUS	15	212	23	50
71	AUS v JPN austourg2(v2)	1st Quarter	AUS	15	213	28	44
72	AUS v JPN austourg2(v2)	1st Quarter	AUS	15	214	36	42
73	AUS v JPN austourg2(v2)	1st Quarter	AUS	15	216	25	32
74	AUS v JPN austourg2(v2)	1st Quarter	AUS	15	217	30	17	Foul
75	AUS v JPN austourg2(v2)	1st Quarter	AUS	16	239	23	9	BLOB
76	AUS v JPN austourg2(v2)	1st Quarter	AUS	16	240	26	22	Shot	Score
77	AUS v JPN austourg2(v2)	1st Quarter	AUS	18	255	32	102
78	AUS v JPN austourg2(v2)	1st Quarter	AUS	18	257	18	79
79	AUS v JPN austourg2(v2)	1st Quarter	AUS	18	258	18	64
80	AUS v JPN austourg2(v2)	1st Quarter	AUS	18	259	19	51
81	AUS v JPN austourg2(v2)	1st Quarter	AUS	18	259	27	40
82	AUS v JPN austourg2(v2)	1st Quarter	AUS	18	260	33	34
83	AUS v JPN austourg2(v2)	1st Quarter	AUS	18	261	33	17	Shot	Score
84	AUS v JPN austourg2(v2)	1st Quarter	AUS	24	289	32	108
85	AUS v JPN austourg2(v2)	1st Quarter	AUS	24	291	31	99
86	AUS v JPN austourg2(v2)	1st Quarter	AUS	24	292	39	90
87	AUS v JPN austourg2(v2)	1st Quarter	AUS	24	293	45	81
88	AUS v JPN austourg2(v2)	1st Quarter	AUS	24	293	47	64
89	AUS v JPN austourg2(v2)	1st Quarter	AUS	24	295	33	57
90	AUS v JPN austourg2(v2)	1st Quarter	AUS	24	296	27	44
91	AUS v JPN austourg2(v2)	1st Quarter	AUS	24	297	27	31
92	AUS v JPN austourg2(v2)	1st Quarter	AUS	24	298	26	23	Shot	Miss
93	AUS v JPN austourg2(v2)	1st Quarter	AUS	25	300	29	18
94	AUS v JPN austourg2(v2)	1st Quarter	AUS	26	300	29	17	OR	Shot	Miss
95	AUS v JPN austourg2(v2)	1st Quarter	AUS	28	316	30	98
96	AUS v JPN austourg2(v2)	1st Quarter	AUS	28	318	20	81
97	AUS v JPN austourg2(v2)	1st Quarter	AUS	28	319	16	69
98	AUS v JPN austourg2(v2)	1st Quarter	AUS	28	320	16	54
99	AUS v JPN austourg2(v2)	1st Quarter	AUS	28	320	16	42
100	AUS v JPN austourg2(v2)	1st Quarter	AUS	28	322	31	43
101	AUS v JPN austourg2(v2)	1st Quarter	AUS	28	323	47	30
102	AUS v JPN austourg2(v2)	1st Quarter	AUS	28	324	47	30
103	AUS v JPN austourg2(v2)	1st Quarter	AUS	28	325	47	30
104	AUS v JPN austourg2(v2)	1st Quarter	AUS	28	327	46	26
105	AUS v JPN austourg2(v2)	1st Quarter	AUS	28	328	39	20	Shot	Shooting Foul
106	AUS v JPN austourg2(v2)	1st Quarter	AUS	34	450	30	100
107	AUS v JPN austourg2(v2)	1st Quarter	AUS	34	451	15	81
108	AUS v JPN austourg2(v2)	1st Quarter	AUS	34	453	15	65
109	AUS v JPN austourg2(v2)	1st Quarter	AUS	34	454	19	51
110	AUS v JPN austourg2(v2)	1st Quarter	AUS	34	455	12	21
111	AUS v JPN austourg2(v2)	1st Quarter	AUS	34	456	17	24
112	AUS v JPN austourg2(v2)	1st Quarter	AUS	34	457	29	21	Shot	Score
113	AUS v JPN austourg2(v2)	1st Quarter	AUS	37	492	31	97
114	AUS v JPN austourg2(v2)	1st Quarter	AUS	37	493	37	81
115	AUS v JPN austourg2(v2)	1st Quarter	AUS	37	494	32	67
116	AUS v JPN austourg2(v2)	1st Quarter	AUS	37	495	22	49
117	AUS v JPN austourg2(v2)	1st Quarter	AUS	37	496	13	36
118	AUS v JPN austourg2(v2)	1st Quarter	AUS	37	496	15	37
119	AUS v JPN austourg2(v2)	1st Quarter	AUS	37	497	30	41
120	AUS v JPN austourg2(v2)	1st Quarter	AUS	37	498	30	41
121	AUS v JPN austourg2(v2)	1st Quarter	AUS	37	499	30	41
122	AUS v JPN austourg2(v2)	1st Quarter	AUS	37	500	12	17
123	AUS v JPN austourg2(v2)	1st Quarter	AUS	37	502	27	21	TO
124	AUS v JPN austourg2(v2)	1st Quarter	AUS	40	508	31	91
125	AUS v JPN austourg2(v2)	1st Quarter	AUS	40	510	23	72
126	AUS v JPN austourg2(v2)	1st Quarter	AUS	40	511	23	56
127	AUS v JPN austourg2(v2)	1st Quarter	AUS	40	511	25	41
128	AUS v JPN austourg2(v2)	1st Quarter	AUS	40	512	25	31
129	AUS v JPN austourg2(v2)	1st Quarter	AUS	40	513	28	20	Shot	Score
130	AUS v JPN austourg2(v2)	1st Quarter	AUS	42	535	30	92
131	AUS v JPN austourg2(v2)	1st Quarter	AUS	42	536	24	76
132	AUS v JPN austourg2(v2)	1st Quarter	AUS	42	537	25	57
133	AUS v JPN austourg2(v2)	1st Quarter	AUS	42	538	27	40
134	AUS v JPN austourg2(v2)	1st Quarter	AUS	42	539	25	30
135	AUS v JPN austourg2(v2)	1st Quarter	AUS	42	541	28	48
136	AUS v JPN austourg2(v2)	1st Quarter	AUS	42	542	31	53
137	AUS v JPN austourg2(v2)	1st Quarter	AUS	42	543	33	48
138	AUS v JPN austourg2(v2)	1st Quarter	AUS	42	544	38	45
139	AUS v JPN austourg2(v2)	1st Quarter	AUS	42	545	48	29
140	AUS v JPN austourg2(v2)	1st Quarter	AUS	42	546	44	21
141	AUS v JPN austourg2(v2)	1st Quarter	AUS	42	547	37	17	Shot	Shooting Foul
142	AUS v JPN austourg2(v2)	1st Quarter	AUS	44	642	30	109
143	AUS v JPN austourg2(v2)	1st Quarter	AUS	44	643	21	91
144	AUS v JPN austourg2(v2)	1st Quarter	AUS	44	644	21	77
145	AUS v JPN austourg2(v2)	1st Quarter	AUS	44	645	17	64
146	AUS v JPN austourg2(v2)	1st Quarter	AUS	44	646	13	50
147	AUS v JPN austourg2(v2)	1st Quarter	AUS	45	640	30	109
148	AUS v JPN austourg2(v2)	1st Quarter	AUS	45	643	21	91
149	AUS v JPN austourg2(v2)	1st Quarter	AUS	45	644	21	77
150	AUS v JPN austourg2(v2)	1st Quarter	AUS	45	645	17	64
151	AUS v JPN austourg2(v2)	1st Quarter	AUS	45	646	13	50
152	AUS v JPN austourg2(v2)	1st Quarter	AUS	45	647	50	21	TO
153	AUS v JPN austourg2(v2)	1st Quarter	AUS	50	701	5	74
154	AUS v JPN austourg2(v2)	1st Quarter	AUS	50	703	19	71
155	AUS v JPN austourg2(v2)	1st Quarter	AUS	50	704	21	64
156	AUS v JPN austourg2(v2)	1st Quarter	AUS	50	705	21	52
157	AUS v JPN austourg2(v2)	1st Quarter	AUS	50	706	20	45
158	AUS v JPN austourg2(v2)	1st Quarter	AUS	50	707	31	41
159	AUS v JPN austourg2(v2)	1st Quarter	AUS	50	709	13	32
160	AUS v JPN austourg2(v2)	1st Quarter	AUS	50	711	27	18	Stoppage
161	AUS v JPN austourg2(v2)	1st Quarter	AUS	51	722	21	9	BLOB
162	AUS v JPN austourg2(v2)	1st Quarter	AUS	51	723	11	18	Shot	Miss
163	AUS v JPN austourg2(v2)	1st Quarter	AUS	53	731	26	97
164	AUS v JPN austourg2(v2)	1st Quarter	AUS	53	733	28	88
165	AUS v JPN austourg2(v2)	1st Quarter	AUS	53	734	36	76
166	AUS v JPN austourg2(v2)	1st Quarter	AUS	53	735	32	63
167	AUS v JPN austourg2(v2)	1st Quarter	AUS	53	736	31	50
168	AUS v JPN austourg2(v2)	1st Quarter	AUS	53	736	46	51
169	AUS v JPN austourg2(v2)	1st Quarter	AUS	53	737	47	43
170	AUS v JPN austourg2(v2)	1st Quarter	AUS	53	739	33	42
171	AUS v JPN austourg2(v2)	1st Quarter	AUS	53	740	12	29
172	AUS v JPN austourg2(v2)	1st Quarter	AUS	53	741	28	38
173	AUS v JPN austourg2(v2)	1st Quarter	AUS	53	743	26	18
174	AUS v JPN austourg2(v2)	1st Quarter	AUS	53	746	14	13	Foul
175	AUS v JPN austourg2(v2)	1st Quarter	AUS	55	808	27	112
176	AUS v JPN austourg2(v2)	1st Quarter	AUS	55	809	37	88
177	AUS v JPN austourg2(v2)	1st Quarter	AUS	55	810	36	79
178	AUS v JPN austourg2(v2)	1st Quarter	AUS	55	811	28	73
179	AUS v JPN austourg2(v2)	1st Quarter	AUS	55	812	22	61
180	AUS v JPN austourg2(v2)	1st Quarter	AUS	55	813	30	54
181	AUS v JPN austourg2(v2)	1st Quarter	AUS	55	814	45	53
182	AUS v JPN austourg2(v2)	1st Quarter	AUS	55	815	50	50
183	AUS v JPN austourg2(v2)	1st Quarter	AUS	55	816	43	46
184	AUS v JPN austourg2(v2)	1st Quarter	AUS	55	817	31	43
185	AUS v JPN austourg2(v2)	1st Quarter	AUS	55	818	37	40
186	AUS v JPN austourg2(v2)	1st Quarter	AUS	55	820	49	33
187	AUS v JPN austourg2(v2)	1st Quarter	AUS	55	821	47	35	On-ball
188	AUS v JPN austourg2(v2)	1st Quarter	AUS	55	821	36	35	TO	Foul
189	AUS v JPN austourg2(v2)	1st Quarter	AUS	58	869	25	86
190	AUS v JPN austourg2(v2)	1st Quarter	AUS	58	869	22	65
191	AUS v JPN austourg2(v2)	1st Quarter	AUS	58	871	21	51
192	AUS v JPN austourg2(v2)	1st Quarter	AUS	58	872	21	32
193	AUS v JPN austourg2(v2)	1st Quarter	AUS	58	873	23	25
194	AUS v JPN austourg2(v2)	1st Quarter	AUS	58	873	26	18
195	AUS v JPN austourg2(v2)	1st Quarter	AUS	58	874	24	18
196	AUS v JPN austourg2(v2)	1st Quarter	AUS	58	876	40	37
197	AUS v JPN austourg2(v2)	1st Quarter	AUS	58	877	50	21
198	AUS v JPN austourg2(v2)	1st Quarter	AUS	58	879	43	38
199	AUS v JPN austourg2(v2)	1st Quarter	AUS	58	881	40	38	On-ball
200	AUS v JPN austourg2(v2)	1st Quarter	AUS	58	881	34	38
201	AUS v JPN austourg2(v2)	1st Quarter	AUS	58	883	24	39
202	AUS v JPN austourg2(v2)	1st Quarter	AUS	58	884	18	38	Foul
203	AUS v JPN austourg2(v2)	1st Quarter	AUS	62	926	28	77
204	AUS v JPN austourg2(v2)	1st Quarter	AUS	62	928	22	63
205	AUS v JPN austourg2(v2)	1st Quarter	AUS	62	928	20	51
206	AUS v JPN austourg2(v2)	1st Quarter	AUS	62	930	13	43
207	AUS v JPN austourg2(v2)	1st Quarter	AUS	62	930	30	50
208	AUS v JPN austourg2(v2)	1st Quarter	AUS	62	932	30	50
209	AUS v JPN austourg2(v2)	1st Quarter	AUS	62	933	30	50
210	AUS v JPN austourg2(v2)	1st Quarter	AUS	62	934	30	50
211	AUS v JPN austourg2(v2)	1st Quarter	AUS	62	935	31	50
212	AUS v JPN austourg2(v2)	1st Quarter	AUS	62	935	36	49
213	AUS v JPN austourg2(v2)	1st Quarter	AUS	62	936	49	32	On-ball
214	AUS v JPN austourg2(v2)	1st Quarter	AUS	62	938	46	34
215	AUS v JPN austourg2(v2)	1st Quarter	AUS	62	939	36	37
216	AUS v JPN austourg2(v2)	1st Quarter	AUS	62	940	29	33
217	AUS v JPN austourg2(v2)	1st Quarter	AUS	62	941	18	35
218	AUS v JPN austourg2(v2)	1st Quarter	AUS	62	942	28	38	Shot	Miss
219	AUS v JPN austourg2(v2)	1st Quarter	AUS	64	956	26	110
220	AUS v JPN austourg2(v2)	1st Quarter	AUS	64	958	17	81
221	AUS v JPN austourg2(v2)	1st Quarter	AUS	64	959	16	71
222	AUS v JPN austourg2(v2)	1st Quarter	AUS	64	960	15	60
223	AUS v JPN austourg2(v2)	1st Quarter	AUS	64	960	15	50
224	AUS v JPN austourg2(v2)	1st Quarter	AUS	64	961	15	41
225	AUS v JPN austourg2(v2)	1st Quarter	AUS	64	962	15	41
226	AUS v JPN austourg2(v2)	1st Quarter	AUS	64	963	17	42
227	AUS v JPN austourg2(v2)	1st Quarter	AUS	64	964	22	46
228	AUS v JPN austourg2(v2)	1st Quarter	AUS	64	965	31	49
229	AUS v JPN austourg2(v2)	1st Quarter	AUS	64	965	27	36
230	AUS v JPN austourg2(v2)	1st Quarter	AUS	64	966	19	36
231	AUS v JPN austourg2(v2)	1st Quarter	AUS	64	967	11	28
232	AUS v JPN austourg2(v2)	1st Quarter	AUS	64	968	12	21
233	AUS v JPN austourg2(v2)	1st Quarter	AUS	64	970	26	19
234	AUS v JPN austourg2(v2)	1st Quarter	AUS	64	971	29	18	Foul
235	AUS v JPN austourg2(v2)	1st Quarter	AUS	66	1012	50	55
236	AUS v JPN austourg2(v2)	1st Quarter	AUS	66	1013	47	41
237	AUS v JPN austourg2(v2)	1st Quarter	AUS	66	1014	39	26
238	AUS v JPN austourg2(v2)	1st Quarter	AUS	66	1015	34	17	Shot	Score
239	AUS v JPN austourg2(v2)	1st Quarter	AUS	68	1036	38	98
240	AUS v JPN austourg2(v2)	1st Quarter	AUS	68	1037	48	90
241	AUS v JPN austourg2(v2)	1st Quarter	AUS	68	1037	49	74
242	AUS v JPN austourg2(v2)	1st Quarter	AUS	68	1038	49	62
243	AUS v JPN austourg2(v2)	1st Quarter	AUS	68	1039	37	55
244	AUS v JPN austourg2(v2)	1st Quarter	AUS	68	1040	29	50
245	AUS v JPN austourg2(v2)	1st Quarter	AUS	68	1041	29	49
246	AUS v JPN austourg2(v2)	1st Quarter	AUS	68	1042	29	47
247	AUS v JPN austourg2(v2)	1st Quarter	AUS	68	1043	28	43
248	AUS v JPN austourg2(v2)	1st Quarter	AUS	68	1044	22	41
249	AUS v JPN austourg2(v2)	1st Quarter	AUS	68	1045	33	36
250	AUS v JPN austourg2(v2)	1st Quarter	AUS	68	1046	33	40
251	AUS v JPN austourg2(v2)	1st Quarter	AUS	68	1047	17	34
252	AUS v JPN austourg2(v2)	1st Quarter	AUS	68	1049	25	19	TO
253	AUS v JPN austourg2(v2)	1st Quarter	AUS	70	1073	25	108
254	AUS v JPN austourg2(v2)	1st Quarter	AUS	70	1074	20	92
255	AUS v JPN austourg2(v2)	1st Quarter	AUS	70	1076	20	80
256	AUS v JPN austourg2(v2)	1st Quarter	AUS	70	1077	23	75
257	AUS v JPN austourg2(v2)	1st Quarter	AUS	70	1078	24	68
258	AUS v JPN austourg2(v2)	1st Quarter	AUS	70	1079	19	61
259	AUS v JPN austourg2(v2)	1st Quarter	AUS	70	1079	38	51
260	AUS v JPN austourg2(v2)	1st Quarter	AUS	70	1080	40	44
261	AUS v JPN austourg2(v2)	1st Quarter	AUS	70	1081	45	46
262	AUS v JPN austourg2(v2)	1st Quarter	AUS	70	1082	48	52
263	AUS v JPN austourg2(v2)	1st Quarter	AUS	70	1083	50	49
264	AUS v JPN austourg2(v2)	1st Quarter	AUS	70	1084	52	46
265	AUS v JPN austourg2(v2)	1st Quarter	AUS	70	1085	51	50	Foul
266	AUS v JPN austourg2(v2)Q2	2nd Quarter	AUS	74	28	40	90
267	AUS v JPN austourg2(v2)Q2	2nd Quarter	AUS	74	29	20	77
268	AUS v JPN austourg2(v2)Q2	2nd Quarter	AUS	74	30	18	68
269	AUS v JPN austourg2(v2)Q2	2nd Quarter	AUS	74	31	18	57
270	AUS v JPN austourg2(v2)Q2	2nd Quarter	AUS	74	32	15	46
271	AUS v JPN austourg2(v2)Q2	2nd Quarter	AUS	74	33	14	37
272	AUS v JPN austourg2(v2)Q2	2nd Quarter	AUS	74	34	11	24
273	AUS v JPN austourg2(v2)Q2	2nd Quarter	AUS	74	35	25	18
274	AUS v JPN austourg2(v2)Q2	2nd Quarter	AUS	74	37	15	34
275	AUS v JPN austourg2(v2)Q2	2nd Quarter	AUS	74	37	17	31
276	AUS v JPN austourg2(v2)Q2	2nd Quarter	AUS	74	38	25	27
277	AUS v JPN austourg2(v2)Q2	2nd Quarter	AUS	74	39	32	25	Shot	Score
278	AUS v JPN austourg2(v2)Q2	2nd Quarter	AUS	76	52	31	99
279	AUS v JPN austourg2(v2)Q2	2nd Quarter	AUS	76	53	37	95
280	AUS v JPN austourg2(v2)Q2	2nd Quarter	AUS	76	54	37	95
281	AUS v JPN austourg2(v2)Q2	2nd Quarter	AUS	76	54	35	79
282	AUS v JPN austourg2(v2)Q2	2nd Quarter	AUS	76	56	38	63
283	AUS v JPN austourg2(v2)Q2	2nd Quarter	AUS	76	57	43	54
284	AUS v JPN austourg2(v2)Q2	2nd Quarter	AUS	76	57	50	47
285	AUS v JPN austourg2(v2)Q2	2nd Quarter	AUS	76	58	31	39
286	AUS v JPN austourg2(v2)Q2	2nd Quarter	AUS	76	60	13	29
287	AUS v JPN austourg2(v2)Q2	2nd Quarter	AUS	76	61	13	33
288	AUS v JPN austourg2(v2)Q2	2nd Quarter	AUS	76	61	26	38
289	AUS v JPN austourg2(v2)Q2	2nd Quarter	AUS	76	63	30	39	Shot	Miss
290	AUS v JPN austourg2(v2)Q2	2nd Quarter	AUS	78	74	33	58
291	AUS v JPN austourg2(v2)Q2	2nd Quarter	AUS	78	75	37	42
292	AUS v JPN austourg2(v2)Q2	2nd Quarter	AUS	78	76	33	25
293	AUS v JPN austourg2(v2)Q2	2nd Quarter	AUS	78	77	33	18	Shot	Miss
294	AUS v JPN austourg2(v2)Q2	2nd Quarter	AUS	80	100	31	103
295	AUS v JPN austourg2(v2)Q2	2nd Quarter	AUS	80	101	45	82
296	AUS v JPN austourg2(v2)Q2	2nd Quarter	AUS	80	102	46	75
297	AUS v JPN austourg2(v2)Q2	2nd Quarter	AUS	80	103	46	66
298	AUS v JPN austourg2(v2)Q2	2nd Quarter	AUS	80	104	47	56
299	AUS v JPN austourg2(v2)Q2	2nd Quarter	AUS	80	105	46	50
300	AUS v JPN austourg2(v2)Q2	2nd Quarter	AUS	80	106	46	50
301	AUS v JPN austourg2(v2)Q2	2nd Quarter	AUS	80	107	48	45
302	AUS v JPN austourg2(v2)Q2	2nd Quarter	AUS	80	108	51	41
303	AUS v JPN austourg2(v2)Q2	2nd Quarter	AUS	80	109	50	29
304	AUS v JPN austourg2(v2)Q2	2nd Quarter	AUS	80	110	48	22
305	AUS v JPN austourg2(v2)Q2	2nd Quarter	AUS	80	111	44	18
306	AUS v JPN austourg2(v2)Q2	2nd Quarter	AUS	80	113	46	20
307	AUS v JPN austourg2(v2)Q2	2nd Quarter	AUS	80	114	27	20
308	AUS v JPN austourg2(v2)Q2	2nd Quarter	AUS	80	115	30	17	Shot	Score
309	AUS v JPN austourg2(v2)Q2	2nd Quarter	AUS	82	134	25	99
310	AUS v JPN austourg2(v2)Q2	2nd Quarter	AUS	82	136	17	77
311	AUS v JPN austourg2(v2)Q2	2nd Quarter	AUS	82	137	16	63
312	AUS v JPN austourg2(v2)Q2	2nd Quarter	AUS	82	137	16	51
313	AUS v JPN austourg2(v2)Q2	2nd Quarter	AUS	82	138	18	38
314	AUS v JPN austourg2(v2)Q2	2nd Quarter	AUS	82	139	19	28
315	AUS v JPN austourg2(v2)Q2	2nd Quarter	AUS	82	140	28	17	Shot	Score
316	AUS v JPN austourg2(v2)Q2	2nd Quarter	AUS	85	260	29	89
317	AUS v JPN austourg2(v2)Q2	2nd Quarter	AUS	85	260	39	79
318	AUS v JPN austourg2(v2)Q2	2nd Quarter	AUS	85	262	40	63
319	AUS v JPN austourg2(v2)Q2	2nd Quarter	AUS	85	264	42	52
320	AUS v JPN austourg2(v2)Q2	2nd Quarter	AUS	85	264	46	44
321	AUS v JPN austourg2(v2)Q2	2nd Quarter	AUS	85	265	51	25	Shot	Miss
322	AUS v JPN austourg2(v2)Q2	2nd Quarter	AUS	86	268	30	30	OR
323	AUS v JPN austourg2(v2)Q2	2nd Quarter	AUS	86	269	30	30
324	AUS v JPN austourg2(v2)Q2	2nd Quarter	AUS	86	270	30	30
325	AUS v JPN austourg2(v2)Q2	2nd Quarter	AUS	86	271	30	52
326	AUS v JPN austourg2(v2)Q2	2nd Quarter	AUS	86	272	35	49
327	AUS v JPN austourg2(v2)Q2	2nd Quarter	AUS	86	273	21	35
328	AUS v JPN austourg2(v2)Q2	2nd Quarter	AUS	86	274	11	28
329	AUS v JPN austourg2(v2)Q2	2nd Quarter	AUS	86	276	11	31
330	AUS v JPN austourg2(v2)Q2	2nd Quarter	AUS	86	277	21	37
331	AUS v JPN austourg2(v2)Q2	2nd Quarter	AUS	86	277	35	40
332	AUS v JPN austourg2(v2)Q2	2nd Quarter	AUS	86	278	27	38
333	AUS v JPN austourg2(v2)Q2	2nd Quarter	AUS	86	280	12	26
334	AUS v JPN austourg2(v2)Q2	2nd Quarter	AUS	86	280	14	21
335	AUS v JPN austourg2(v2)Q2	2nd Quarter	AUS	86	281	25	12	Shot	Score
336	AUS v JPN austourg2(v2)Q2	2nd Quarter	AUS	88	293	31	96
337	AUS v JPN austourg2(v2)Q2	2nd Quarter	AUS	88	295	43	80
338	AUS v JPN austourg2(v2)Q2	2nd Quarter	AUS	88	296	47	71
339	AUS v JPN austourg2(v2)Q2	2nd Quarter	AUS	88	297	47	62
340	AUS v JPN austourg2(v2)Q2	2nd Quarter	AUS	88	298	46	53
341	AUS v JPN austourg2(v2)Q2	2nd Quarter	AUS	88	299	45	47
342	AUS v JPN austourg2(v2)Q2	2nd Quarter	AUS	88	299	30	40
343	AUS v JPN austourg2(v2)Q2	2nd Quarter	AUS	88	301	30	40
344	AUS v JPN austourg2(v2)Q2	2nd Quarter	AUS	88	301	27	19	TO
345	AUS v JPN austourg2(v2)Q2	2nd Quarter	AUS	90	315	31	110
346	AUS v JPN austourg2(v2)Q2	2nd Quarter	AUS	90	316	37	99
347	AUS v JPN austourg2(v2)Q2	2nd Quarter	AUS	90	317	41	92
348	AUS v JPN austourg2(v2)Q2	2nd Quarter	AUS	90	318	41	82
349	AUS v JPN austourg2(v2)Q2	2nd Quarter	AUS	90	319	41	76
350	AUS v JPN austourg2(v2)Q2	2nd Quarter	AUS	90	320	46	70
351	AUS v JPN austourg2(v2)Q2	2nd Quarter	AUS	90	321	52	60
352	AUS v JPN austourg2(v2)Q2	2nd Quarter	AUS	90	322	52	53
353	AUS v JPN austourg2(v2)Q2	2nd Quarter	AUS	90	323	54	51
354	AUS v JPN austourg2(v2)Q2	2nd Quarter	AUS	90	324	54	51
355	AUS v JPN austourg2(v2)Q2	2nd Quarter	AUS	90	325	54	51
356	AUS v JPN austourg2(v2)Q2	2nd Quarter	AUS	90	326	54	51	TO
357	AUS v JPN austourg2(v2)Q2	2nd Quarter	AUS	95	401	30	112
358	AUS v JPN austourg2(v2)Q2	2nd Quarter	AUS	95	402	39	100
359	AUS v JPN austourg2(v2)Q2	2nd Quarter	AUS	95	404	41	93
360	AUS v JPN austourg2(v2)Q2	2nd Quarter	AUS	95	405	41	87
361	AUS v JPN austourg2(v2)Q2	2nd Quarter	AUS	95	405	35	77
362	AUS v JPN austourg2(v2)Q2	2nd Quarter	AUS	95	406	34	69
363	AUS v JPN austourg2(v2)Q2	2nd Quarter	AUS	95	407	38	60
364	AUS v JPN austourg2(v2)Q2	2nd Quarter	AUS	95	408	29	44
365	AUS v JPN austourg2(v2)Q2	2nd Quarter	AUS	95	409	14	28
366	AUS v JPN austourg2(v2)Q2	2nd Quarter	AUS	95	411	14	35
367	AUS v JPN austourg2(v2)Q2	2nd Quarter	AUS	95	412	23	38
368	AUS v JPN austourg2(v2)Q2	2nd Quarter	AUS	95	412	35	46
369	AUS v JPN austourg2(v2)Q2	2nd Quarter	AUS	95	413	34	45
370	AUS v JPN austourg2(v2)Q2	2nd Quarter	AUS	95	414	28	45
371	AUS v JPN austourg2(v2)Q2	2nd Quarter	AUS	95	415	11	26
372	AUS v JPN austourg2(v2)Q2	2nd Quarter	AUS	95	416	16	22
373	AUS v JPN austourg2(v2)Q2	2nd Quarter	AUS	95	416	15	17	Shot	Miss
374	AUS v JPN austourg2(v2)Q2	2nd Quarter	AUS	98	427	31	91
375	AUS v JPN austourg2(v2)Q2	2nd Quarter	AUS	98	428	21	79
376	AUS v JPN austourg2(v2)Q2	2nd Quarter	AUS	98	429	23	71
377	AUS v JPN austourg2(v2)Q2	2nd Quarter	AUS	98	430	24	64
378	AUS v JPN austourg2(v2)Q2	2nd Quarter	AUS	98	431	23	55
379	AUS v JPN austourg2(v2)Q2	2nd Quarter	AUS	98	432	36	40
380	AUS v JPN austourg2(v2)Q2	2nd Quarter	AUS	98	433	48	40
381	AUS v JPN austourg2(v2)Q2	2nd Quarter	AUS	98	435	46	43
382	AUS v JPN austourg2(v2)Q2	2nd Quarter	AUS	98	436	16	36	On-ball
383	AUS v JPN austourg2(v2)Q2	2nd Quarter	AUS	98	438	17	37	Shot	Score
384	AUS v JPN austourg2(v2)Q2	2nd Quarter	AUS	100	482	29	109
385	AUS v JPN austourg2(v2)Q2	2nd Quarter	AUS	100	483	17	84
386	AUS v JPN austourg2(v2)Q2	2nd Quarter	AUS	100	485	18	76
387	AUS v JPN austourg2(v2)Q2	2nd Quarter	AUS	100	486	20	63
388	AUS v JPN austourg2(v2)Q2	2nd Quarter	AUS	100	487	20	54
389	AUS v JPN austourg2(v2)Q2	2nd Quarter	AUS	100	488	36	47
390	AUS v JPN austourg2(v2)Q2	2nd Quarter	AUS	100	489	33	44
391	AUS v JPN austourg2(v2)Q2	2nd Quarter	AUS	100	490	29	38
392	AUS v JPN austourg2(v2)Q2	2nd Quarter	AUS	100	491	52	28
393	AUS v JPN austourg2(v2)Q2	2nd Quarter	AUS	100	492	49	31
394	AUS v JPN austourg2(v2)Q2	2nd Quarter	AUS	100	493	37	20
395	AUS v JPN austourg2(v2)Q2	2nd Quarter	AUS	100	494	34	16	Shot	Score
396	AUS v JPN austourg2(v2)Q2	2nd Quarter	AUS	102	518	30	111
397	AUS v JPN austourg2(v2)Q2	2nd Quarter	AUS	102	519	17	89
398	AUS v JPN austourg2(v2)Q2	2nd Quarter	AUS	102	521	19	81
399	AUS v JPN austourg2(v2)Q2	2nd Quarter	AUS	102	522	21	73
400	AUS v JPN austourg2(v2)Q2	2nd Quarter	AUS	102	523	23	60
401	AUS v JPN austourg2(v2)Q2	2nd Quarter	AUS	102	524	24	53
402	AUS v JPN austourg2(v2)Q2	2nd Quarter	AUS	102	524	35	42
403	AUS v JPN austourg2(v2)Q2	2nd Quarter	AUS	102	525	47	33
404	AUS v JPN austourg2(v2)Q2	2nd Quarter	AUS	102	528	32	42
405	AUS v JPN austourg2(v2)Q2	2nd Quarter	AUS	102	529	12	31
406	AUS v JPN austourg2(v2)Q2	2nd Quarter	AUS	102	530	17	35	On-ball
407	AUS v JPN austourg2(v2)Q2	2nd Quarter	AUS	102	530	26	38
408	AUS v JPN austourg2(v2)Q2	2nd Quarter	AUS	102	531	21	30	On-ball
409	AUS v JPN austourg2(v2)Q2	2nd Quarter	AUS	102	533	20	18
410	AUS v JPN austourg2(v2)Q2	2nd Quarter	AUS	102	534	11	17
411	AUS v JPN austourg2(v2)Q2	2nd Quarter	AUS	102	536	45	35	Stoppage
412	AUS v JPN austourg2(v2)Q2	2nd Quarter	AUS	103	552	58	42	SLOB
413	AUS v JPN austourg2(v2)Q2	2nd Quarter	AUS	103	554	42	41
414	AUS v JPN austourg2(v2)Q2	2nd Quarter	AUS	103	555	36	44
415	AUS v JPN austourg2(v2)Q2	2nd Quarter	AUS	103	556	29	41	On-ball
416	AUS v JPN austourg2(v2)Q2	2nd Quarter	AUS	103	556	17	35
417	AUS v JPN austourg2(v2)Q2	2nd Quarter	AUS	103	557	24	38
418	AUS v JPN austourg2(v2)Q2	2nd Quarter	AUS	103	558	38	37	Shot	Miss
419	AUS v JPN austourg2(v2)Q2	2nd Quarter	AUS	104	561	29	20	OR
420	AUS v JPN austourg2(v2)Q2	2nd Quarter	AUS	104	563	27	18	Shot	Score
421	AUS v JPN austourg2(v2)Q2	2nd Quarter	AUS	107	585	44	102
422	AUS v JPN austourg2(v2)Q2	2nd Quarter	AUS	107	587	46	84
423	AUS v JPN austourg2(v2)Q2	2nd Quarter	AUS	107	588	47	70
424	AUS v JPN austourg2(v2)Q2	2nd Quarter	AUS	107	589	48	55
425	AUS v JPN austourg2(v2)Q2	2nd Quarter	AUS	107	590	48	41
426	AUS v JPN austourg2(v2)Q2	2nd Quarter	AUS	107	591	37	23
427	AUS v JPN austourg2(v2)Q2	2nd Quarter	AUS	107	592	33	27
428	AUS v JPN austourg2(v2)Q2	2nd Quarter	AUS	107	593	20	38
429	AUS v JPN austourg2(v2)Q2	2nd Quarter	AUS	107	594	22	39	On-ball
430	AUS v JPN austourg2(v2)Q2	2nd Quarter	AUS	107	595	28	41	Shot	Miss
431	AUS v JPN austourg2(v2)Q2	2nd Quarter	AUS	108	599	38	15	OR
432	AUS v JPN austourg2(v2)Q2	2nd Quarter	AUS	108	600	51	19
433	AUS v JPN austourg2(v2)Q2	2nd Quarter	AUS	108	602	51	26
434	AUS v JPN austourg2(v2)Q2	2nd Quarter	AUS	108	603	37	32
435	AUS v JPN austourg2(v2)Q2	2nd Quarter	AUS	108	603	33	38
436	AUS v JPN austourg2(v2)Q2	2nd Quarter	AUS	108	605	32	43
437	AUS v JPN austourg2(v2)Q2	2nd Quarter	AUS	108	606	30	41	On-ball
438	AUS v JPN austourg2(v2)Q2	2nd Quarter	AUS	108	608	26	38
439	AUS v JPN austourg2(v2)Q2	2nd Quarter	AUS	108	609	21	35
440	AUS v JPN austourg2(v2)Q2	2nd Quarter	AUS	108	610	18	26
441	AUS v JPN austourg2(v2)Q2	2nd Quarter	AUS	108	610	13	16
442	AUS v JPN austourg2(v2)Q2	2nd Quarter	AUS	108	611	18	15
443	AUS v JPN austourg2(v2)Q2	2nd Quarter	AUS	108	612	24	14
444	AUS v JPN austourg2(v2)Q2	2nd Quarter	AUS	108	613	12	28	Shot	Score
445	AUS v JPN austourg2(v2)Q2	2nd Quarter	AUS	110	759	33	110
446	AUS v JPN austourg2(v2)Q2	2nd Quarter	AUS	110	759	28	95
447	AUS v JPN austourg2(v2)Q2	2nd Quarter	AUS	110	761	28	88
448	AUS v JPN austourg2(v2)Q2	2nd Quarter	AUS	110	762	27	77
449	AUS v JPN austourg2(v2)Q2	2nd Quarter	AUS	110	763	23	63
450	AUS v JPN austourg2(v2)Q2	2nd Quarter	AUS	110	764	13	54
451	AUS v JPN austourg2(v2)Q2	2nd Quarter	AUS	110	765	16	51
452	AUS v JPN austourg2(v2)Q2	2nd Quarter	AUS	110	766	27	53
453	AUS v JPN austourg2(v2)Q2	2nd Quarter	AUS	110	767	40	48
454	AUS v JPN austourg2(v2)Q2	2nd Quarter	AUS	110	768	43	38	On-ball
455	AUS v JPN austourg2(v2)Q2	2nd Quarter	AUS	110	769	53	19	Shot	Miss
456	AUS v JPN austourg2(v2)Q2	2nd Quarter	AUS	111	773	25	16	OR
457	AUS v JPN austourg2(v2)Q2	2nd Quarter	AUS	111	775	10	20
458	AUS v JPN austourg2(v2)Q2	2nd Quarter	AUS	111	776	12	42
459	AUS v JPN austourg2(v2)Q2	2nd Quarter	AUS	111	777	17	43
460	AUS v JPN austourg2(v2)Q2	2nd Quarter	AUS	111	778	11	17	Shot	Miss
461	AUS v JPN austourg2(v2)Q2	2nd Quarter	AUS	113	821	5	95
462	AUS v JPN austourg2(v2)Q2	2nd Quarter	AUS	113	821	24	86
463	AUS v JPN austourg2(v2)Q2	2nd Quarter	AUS	113	823	26	81
464	AUS v JPN austourg2(v2)Q2	2nd Quarter	AUS	113	824	29	68
465	AUS v JPN austourg2(v2)Q2	2nd Quarter	AUS	113	825	32	55
466	AUS v JPN austourg2(v2)Q2	2nd Quarter	AUS	113	826	28	49
467	AUS v JPN austourg2(v2)Q2	2nd Quarter	AUS	113	827	20	36	On-ball
468	AUS v JPN austourg2(v2)Q2	2nd Quarter	AUS	113	827	20	26
469	AUS v JPN austourg2(v2)Q2	2nd Quarter	AUS	113	828	23	21
470	AUS v JPN austourg2(v2)Q2	2nd Quarter	AUS	113	829	28	42
471	AUS v JPN austourg2(v2)Q2	2nd Quarter	AUS	113	830	31	40
472	AUS v JPN austourg2(v2)Q2	2nd Quarter	AUS	113	831	14	31
473	AUS v JPN austourg2(v2)Q2	2nd Quarter	AUS	113	832	15	33
474	AUS v JPN austourg2(v2)Q2	2nd Quarter	AUS	113	833	15	28
475	AUS v JPN austourg2(v2)Q2	2nd Quarter	AUS	113	834	15	21
476	AUS v JPN austourg2(v2)Q2	2nd Quarter	AUS	113	835	11	17
477	AUS v JPN austourg2(v2)Q2	2nd Quarter	AUS	113	836	15	23
478	AUS v JPN austourg2(v2)Q2	2nd Quarter	AUS	113	836	26	26
479	AUS v JPN austourg2(v2)Q2	2nd Quarter	AUS	113	837	36	39
480	AUS v JPN austourg2(v2)Q2	2nd Quarter	AUS	113	838	31	31	Shot	Miss
481	AUS v JPN austourg2(v2)Q2	2nd Quarter	AUS	114	841	31	21	OR
482	AUS v JPN austourg2(v2)Q2	2nd Quarter	AUS	114	842	31	18	Shot	Score
483	AUS v JPN austourg2(v2)Q2	2nd Quarter	AUS	116	857	35	109
484	AUS v JPN austourg2(v2)Q2	2nd Quarter	AUS	116	858	35	93
485	AUS v JPN austourg2(v2)Q2	2nd Quarter	AUS	116	860	34	80
486	AUS v JPN austourg2(v2)Q2	2nd Quarter	AUS	116	861	29	73
487	AUS v JPN austourg2(v2)Q2	2nd Quarter	AUS	116	861	23	64
488	AUS v JPN austourg2(v2)Q2	2nd Quarter	AUS	116	862	20	53
489	AUS v JPN austourg2(v2)Q2	2nd Quarter	AUS	116	863	18	42
490	AUS v JPN austourg2(v2)Q2	2nd Quarter	AUS	116	864	24	40
491	AUS v JPN austourg2(v2)Q2	2nd Quarter	AUS	116	866	21	41	On-ball
492	AUS v JPN austourg2(v2)Q2	2nd Quarter	AUS	116	866	28	40
493	AUS v JPN austourg2(v2)Q2	2nd Quarter	AUS	116	868	32	32
494	AUS v JPN austourg2(v2)Q2	2nd Quarter	AUS	116	868	39	28
495	AUS v JPN austourg2(v2)Q2	2nd Quarter	AUS	116	869	10	22	Shot	Miss
496	AUS v JPN austourg2(v2)Q2	2nd Quarter	AUS	118	882	34	108
497	AUS v JPN austourg2(v2)Q2	2nd Quarter	AUS	118	882	28	93
498	AUS v JPN austourg2(v2)Q2	2nd Quarter	AUS	118	884	29	85
499	AUS v JPN austourg2(v2)Q2	2nd Quarter	AUS	118	885	29	72
500	AUS v JPN austourg2(v2)Q2	2nd Quarter	AUS	118	886	25	62
501	AUS v JPN austourg2(v2)Q2	2nd Quarter	AUS	118	887	20	52
502	AUS v JPN austourg2(v2)Q2	2nd Quarter	AUS	118	888	21	45
503	AUS v JPN austourg2(v2)Q2	2nd Quarter	AUS	118	889	23	38	On-ball
504	AUS v JPN austourg2(v2)Q2	2nd Quarter	AUS	118	889	31	39
505	AUS v JPN austourg2(v2)Q2	2nd Quarter	AUS	118	890	47	33
506	AUS v JPN austourg2(v2)Q2	2nd Quarter	AUS	118	892	51	18
507	AUS v JPN austourg2(v2)Q2	2nd Quarter	AUS	118	893	47	32
508	AUS v JPN austourg2(v2)Q2	2nd Quarter	AUS	118	894	31	38
509	AUS v JPN austourg2(v2)Q2	2nd Quarter	AUS	118	895	14	29
510	AUS v JPN austourg2(v2)Q2	2nd Quarter	AUS	118	896	15	32	On-ball
511	AUS v JPN austourg2(v2)Q2	2nd Quarter	AUS	118	897	19	36
512	AUS v JPN austourg2(v2)Q2	2nd Quarter	AUS	118	898	19	26
513	AUS v JPN austourg2(v2)Q2	2nd Quarter	AUS	118	900	12	16	Shot	Miss
514	AUS v JPN austourg2(v2)Q2	2nd Quarter	AUS	119	901	22	21	OR
515	AUS v JPN austourg2(v2)Q2	2nd Quarter	AUS	119	903	15	31
516	AUS v JPN austourg2(v2)Q2	2nd Quarter	AUS	119	904	9	23
517	AUS v JPN austourg2(v2)Q2	2nd Quarter	AUS	119	905	11	29
518	AUS v JPN austourg2(v2)Q2	2nd Quarter	AUS	119	906	17	37
519	AUS v JPN austourg2(v2)Q2	2nd Quarter	AUS	119	907	29	40
520	AUS v JPN austourg2(v2)Q2	2nd Quarter	AUS	119	909	32	40	On-ball	Shot	Miss
521	AUS v JPN austourg2(v2)Q2	2nd Quarter	AUS	123	967	29	96
522	AUS v JPN austourg2(v2)Q2	2nd Quarter	AUS	123	968	36	87
523	AUS v JPN austourg2(v2)Q2	2nd Quarter	AUS	123	969	41	77
524	AUS v JPN austourg2(v2)Q2	2nd Quarter	AUS	123	969	44	58
525	AUS v JPN austourg2(v2)Q2	2nd Quarter	AUS	123	970	43	44
526	AUS v JPN austourg2(v2)Q2	2nd Quarter	AUS	123	971	42	33
527	AUS v JPN austourg2(v2)Q2	2nd Quarter	AUS	123	972	12	25
528	AUS v JPN austourg2(v2)Q2	2nd Quarter	AUS	123	973	19	48
529	AUS v JPN austourg2(v2)Q2	2nd Quarter	AUS	123	975	25	48
530	AUS v JPN austourg2(v2)Q2	2nd Quarter	AUS	123	976	31	41	On-ball
531	AUS v JPN austourg2(v2)Q2	2nd Quarter	AUS	123	977	33	37
532	AUS v JPN austourg2(v2)Q2	2nd Quarter	AUS	123	978	27	36
533	AUS v JPN austourg2(v2)Q2	2nd Quarter	AUS	123	979	31	34
534	AUS v JPN austourg2(v2)Q2	2nd Quarter	AUS	123	979	35	33
535	AUS v JPN austourg2(v2)Q2	2nd Quarter	AUS	123	980	33	17	Shot	Score
536	AUS v JPN austourg2(v2)Q3	3rd Quarter	AUS	124	9	58	61
537	AUS v JPN austourg2(v2)Q3	3rd Quarter	AUS	124	11	45	72
538	AUS v JPN austourg2(v2)Q3	3rd Quarter	AUS	124	12	37	69
539	AUS v JPN austourg2(v2)Q3	3rd Quarter	AUS	124	13	24	58
540	AUS v JPN austourg2(v2)Q3	3rd Quarter	AUS	124	13	18	45
541	AUS v JPN austourg2(v2)Q3	3rd Quarter	AUS	124	14	24	43
542	AUS v JPN austourg2(v2)Q3	3rd Quarter	AUS	124	16	9	23
543	AUS v JPN austourg2(v2)Q3	3rd Quarter	AUS	124	17	24	29
544	AUS v JPN austourg2(v2)Q3	3rd Quarter	AUS	124	19	52	17
545	AUS v JPN austourg2(v2)Q3	3rd Quarter	AUS	124	20	52	20	Shot	Score
546	AUS v JPN austourg2(v2)Q3	3rd Quarter	AUS	127	78	28	111
547	AUS v JPN austourg2(v2)Q3	3rd Quarter	AUS	127	80	27	87
548	AUS v JPN austourg2(v2)Q3	3rd Quarter	AUS	127	81	29	80
549	AUS v JPN austourg2(v2)Q3	3rd Quarter	AUS	127	82	33	73
550	AUS v JPN austourg2(v2)Q3	3rd Quarter	AUS	127	83	35	62
551	AUS v JPN austourg2(v2)Q3	3rd Quarter	AUS	127	83	42	61
552	AUS v JPN austourg2(v2)Q3	3rd Quarter	AUS	127	85	46	65
553	AUS v JPN austourg2(v2)Q3	3rd Quarter	AUS	127	85	32	65
554	AUS v JPN austourg2(v2)Q3	3rd Quarter	AUS	127	86	29	49
555	AUS v JPN austourg2(v2)Q3	3rd Quarter	AUS	127	87	46	35
556	AUS v JPN austourg2(v2)Q3	3rd Quarter	AUS	127	88	42	25
557	AUS v JPN austourg2(v2)Q3	3rd Quarter	AUS	127	88	32	16
558	AUS v JPN austourg2(v2)Q3	3rd Quarter	AUS	127	89	26	17
559	AUS v JPN austourg2(v2)Q3	3rd Quarter	AUS	127	90	29	40
560	AUS v JPN austourg2(v2)Q3	3rd Quarter	AUS	127	91	23	39
561	AUS v JPN austourg2(v2)Q3	3rd Quarter	AUS	127	91	27	41	On-ball
562	AUS v JPN austourg2(v2)Q3	3rd Quarter	AUS	127	92	32	39
563	AUS v JPN austourg2(v2)Q3	3rd Quarter	AUS	127	93	38	32
564	AUS v JPN austourg2(v2)Q3	3rd Quarter	AUS	127	94	39	38
565	AUS v JPN austourg2(v2)Q3	3rd Quarter	AUS	127	94	35	40
566	AUS v JPN austourg2(v2)Q3	3rd Quarter	AUS	127	95	18	33
567	AUS v JPN austourg2(v2)Q3	3rd Quarter	AUS	127	97	14	28
568	AUS v JPN austourg2(v2)Q3	3rd Quarter	AUS	127	97	16	22
569	AUS v JPN austourg2(v2)Q3	3rd Quarter	AUS	127	98	19	16
570	AUS v JPN austourg2(v2)Q3	3rd Quarter	AUS	127	99	19	16
571	AUS v JPN austourg2(v2)Q3	3rd Quarter	AUS	127	100	19	16
572	AUS v JPN austourg2(v2)Q3	3rd Quarter	AUS	127	101	19	16
573	AUS v JPN austourg2(v2)Q3	3rd Quarter	AUS	127	102	29	20
574	AUS v JPN austourg2(v2)Q3	3rd Quarter	AUS	127	103	31	45	Shot	Miss
575	AUS v JPN austourg2(v2)Q3	3rd Quarter	AUS	130	114	29	96
576	AUS v JPN austourg2(v2)Q3	3rd Quarter	AUS	130	116	31	80
577	AUS v JPN austourg2(v2)Q3	3rd Quarter	AUS	130	117	34	68
578	AUS v JPN austourg2(v2)Q3	3rd Quarter	AUS	130	117	35	55
579	AUS v JPN austourg2(v2)Q3	3rd Quarter	AUS	130	118	37	42
580	AUS v JPN austourg2(v2)Q3	3rd Quarter	AUS	130	119	37	34
581	AUS v JPN austourg2(v2)Q3	3rd Quarter	AUS	130	119	45	28
582	AUS v JPN austourg2(v2)Q3	3rd Quarter	AUS	130	120	50	29
583	AUS v JPN austourg2(v2)Q3	3rd Quarter	AUS	130	121	37	20
584	AUS v JPN austourg2(v2)Q3	3rd Quarter	AUS	130	122	36	23
585	AUS v JPN austourg2(v2)Q3	3rd Quarter	AUS	130	123	30	25
586	AUS v JPN austourg2(v2)Q3	3rd Quarter	AUS	130	124	37	22	Shot	Score
587	AUS v JPN austourg2(v2)Q3	3rd Quarter	AUS	132	141	30	96
588	AUS v JPN austourg2(v2)Q3	3rd Quarter	AUS	132	142	20	83
589	AUS v JPN austourg2(v2)Q3	3rd Quarter	AUS	132	143	21	69
590	AUS v JPN austourg2(v2)Q3	3rd Quarter	AUS	132	144	19	54
591	AUS v JPN austourg2(v2)Q3	3rd Quarter	AUS	132	145	19	43
592	AUS v JPN austourg2(v2)Q3	3rd Quarter	AUS	132	146	22	38
593	AUS v JPN austourg2(v2)Q3	3rd Quarter	AUS	132	146	23	41
594	AUS v JPN austourg2(v2)Q3	3rd Quarter	AUS	132	147	36	45
595	AUS v JPN austourg2(v2)Q3	3rd Quarter	AUS	132	148	37	41
596	AUS v JPN austourg2(v2)Q3	3rd Quarter	AUS	132	148	51	26
597	AUS v JPN austourg2(v2)Q3	3rd Quarter	AUS	132	150	51	25
598	AUS v JPN austourg2(v2)Q3	3rd Quarter	AUS	132	152	51	26
599	AUS v JPN austourg2(v2)Q3	3rd Quarter	AUS	132	152	37	38
600	AUS v JPN austourg2(v2)Q3	3rd Quarter	AUS	132	153	36	42
601	AUS v JPN austourg2(v2)Q3	3rd Quarter	AUS	132	154	32	46
602	AUS v JPN austourg2(v2)Q3	3rd Quarter	AUS	132	155	26	45
603	AUS v JPN austourg2(v2)Q3	3rd Quarter	AUS	132	156	18	35
604	AUS v JPN austourg2(v2)Q3	3rd Quarter	AUS	132	157	22	35	On-ball
605	AUS v JPN austourg2(v2)Q3	3rd Quarter	AUS	132	158	22	31
606	AUS v JPN austourg2(v2)Q3	3rd Quarter	AUS	132	159	19	23
607	AUS v JPN austourg2(v2)Q3	3rd Quarter	AUS	132	161	27	35	Shot	Miss
608	AUS v JPN austourg2(v2)Q3	3rd Quarter	AUS	136	222	13	80
609	AUS v JPN austourg2(v2)Q3	3rd Quarter	AUS	136	223	13	68
610	AUS v JPN austourg2(v2)Q3	3rd Quarter	AUS	136	224	11	51
611	AUS v JPN austourg2(v2)Q3	3rd Quarter	AUS	136	224	14	35
612	AUS v JPN austourg2(v2)Q3	3rd Quarter	AUS	136	225	22	24
613	AUS v JPN austourg2(v2)Q3	3rd Quarter	AUS	136	226	28	18	Shot	Miss
614	AUS v JPN austourg2(v2)Q3	3rd Quarter	AUS	138	236	30	112
615	AUS v JPN austourg2(v2)Q3	3rd Quarter	AUS	138	237	41	88
616	AUS v JPN austourg2(v2)Q3	3rd Quarter	AUS	138	238	39	80
617	AUS v JPN austourg2(v2)Q3	3rd Quarter	AUS	138	239	40	74
618	AUS v JPN austourg2(v2)Q3	3rd Quarter	AUS	138	240	40	70
619	AUS v JPN austourg2(v2)Q3	3rd Quarter	AUS	138	240	39	62
620	AUS v JPN austourg2(v2)Q3	3rd Quarter	AUS	138	241	39	53
621	AUS v JPN austourg2(v2)Q3	3rd Quarter	AUS	138	241	30	50
622	AUS v JPN austourg2(v2)Q3	3rd Quarter	AUS	138	243	24	47
623	AUS v JPN austourg2(v2)Q3	3rd Quarter	AUS	138	244	23	42
624	AUS v JPN austourg2(v2)Q3	3rd Quarter	AUS	138	244	34	36
625	AUS v JPN austourg2(v2)Q3	3rd Quarter	AUS	138	245	34	37
626	AUS v JPN austourg2(v2)Q3	3rd Quarter	AUS	138	246	41	39
627	AUS v JPN austourg2(v2)Q3	3rd Quarter	AUS	138	247	46	32
628	AUS v JPN austourg2(v2)Q3	3rd Quarter	AUS	138	248	50	26
629	AUS v JPN austourg2(v2)Q3	3rd Quarter	AUS	138	248	39	42	Foul
630	AUS v JPN austourg2(v2)Q3	3rd Quarter	AUS	139	267	39	8	BLOB
631	AUS v JPN austourg2(v2)Q3	3rd Quarter	AUS	139	268	51	42
632	AUS v JPN austourg2(v2)Q3	3rd Quarter	AUS	139	269	48	38
633	AUS v JPN austourg2(v2)Q3	3rd Quarter	AUS	139	270	38	34
634	AUS v JPN austourg2(v2)Q3	3rd Quarter	AUS	139	271	32	22	Shot	Miss
635	AUS v JPN austourg2(v2)Q3	3rd Quarter	AUS	140	277	45	89
636	AUS v JPN austourg2(v2)Q3	3rd Quarter	AUS	140	279	48	76
637	AUS v JPN austourg2(v2)Q3	3rd Quarter	AUS	140	280	39	65
638	AUS v JPN austourg2(v2)Q3	3rd Quarter	AUS	140	281	34	54
639	AUS v JPN austourg2(v2)Q3	3rd Quarter	AUS	140	281	30	40
640	AUS v JPN austourg2(v2)Q3	3rd Quarter	AUS	140	282	29	33
641	AUS v JPN austourg2(v2)Q3	3rd Quarter	AUS	140	283	35	37
642	AUS v JPN austourg2(v2)Q3	3rd Quarter	AUS	140	284	49	28	Foul
643	AUS v JPN austourg2(v2)Q3	3rd Quarter	AUS	141	316	41	9	BLOB
644	AUS v JPN austourg2(v2)Q3	3rd Quarter	AUS	141	317	9	17
645	AUS v JPN austourg2(v2)Q3	3rd Quarter	AUS	141	319	28	16	Shot	Miss
646	AUS v JPN austourg2(v2)Q3	3rd Quarter	AUS	144	330	45	85
647	AUS v JPN austourg2(v2)Q3	3rd Quarter	AUS	144	332	49	70
648	AUS v JPN austourg2(v2)Q3	3rd Quarter	AUS	144	332	47	55
649	AUS v JPN austourg2(v2)Q3	3rd Quarter	AUS	144	333	45	42
650	AUS v JPN austourg2(v2)Q3	3rd Quarter	AUS	144	334	42	33
651	AUS v JPN austourg2(v2)Q3	3rd Quarter	AUS	144	334	29	25
652	AUS v JPN austourg2(v2)Q3	3rd Quarter	AUS	144	335	28	18	Shot	Score
653	AUS v JPN austourg2(v2)Q3	3rd Quarter	AUS	146	357	34	109
654	AUS v JPN austourg2(v2)Q3	3rd Quarter	AUS	146	358	30	91
655	AUS v JPN austourg2(v2)Q3	3rd Quarter	AUS	146	360	29	83
656	AUS v JPN austourg2(v2)Q3	3rd Quarter	AUS	146	361	24	74
657	AUS v JPN austourg2(v2)Q3	3rd Quarter	AUS	146	361	20	64
658	AUS v JPN austourg2(v2)Q3	3rd Quarter	AUS	146	362	20	55
659	AUS v JPN austourg2(v2)Q3	3rd Quarter	AUS	146	363	24	46
660	AUS v JPN austourg2(v2)Q3	3rd Quarter	AUS	146	364	33	43
661	AUS v JPN austourg2(v2)Q3	3rd Quarter	AUS	146	365	39	44
662	AUS v JPN austourg2(v2)Q3	3rd Quarter	AUS	146	366	41	44
663	AUS v JPN austourg2(v2)Q3	3rd Quarter	AUS	146	367	31	38
664	AUS v JPN austourg2(v2)Q3	3rd Quarter	AUS	146	368	27	38
665	AUS v JPN austourg2(v2)Q3	3rd Quarter	AUS	146	369	19	33
666	AUS v JPN austourg2(v2)Q3	3rd Quarter	AUS	146	370	15	27
667	AUS v JPN austourg2(v2)Q3	3rd Quarter	AUS	146	371	25	19
668	AUS v JPN austourg2(v2)Q3	3rd Quarter	AUS	146	372	25	17
669	AUS v JPN austourg2(v2)Q3	3rd Quarter	AUS	146	372	33	18	Shot	Score
670	AUS v JPN austourg2(v2)Q3	3rd Quarter	AUS	148	399	35	108
671	AUS v JPN austourg2(v2)Q3	3rd Quarter	AUS	148	400	27	94
672	AUS v JPN austourg2(v2)Q3	3rd Quarter	AUS	148	402	28	87
673	AUS v JPN austourg2(v2)Q3	3rd Quarter	AUS	148	403	26	77
674	AUS v JPN austourg2(v2)Q3	3rd Quarter	AUS	148	404	24	68
675	AUS v JPN austourg2(v2)Q3	3rd Quarter	AUS	148	405	25	60
676	AUS v JPN austourg2(v2)Q3	3rd Quarter	AUS	148	406	28	54
677	AUS v JPN austourg2(v2)Q3	3rd Quarter	AUS	148	407	31	50
678	AUS v JPN austourg2(v2)Q3	3rd Quarter	AUS	148	408	32	45
679	AUS v JPN austourg2(v2)Q3	3rd Quarter	AUS	148	410	36	46
680	AUS v JPN austourg2(v2)Q3	3rd Quarter	AUS	148	411	38	30
681	AUS v JPN austourg2(v2)Q3	3rd Quarter	AUS	148	412	35	18
682	AUS v JPN austourg2(v2)Q3	3rd Quarter	AUS	148	413	34	17	Shot	Score	Shooting Foul
683	AUS v JPN austourg2(v2)Q3	3rd Quarter	AUS	151	469	26	93
684	AUS v JPN austourg2(v2)Q3	3rd Quarter	AUS	151	470	29	75
685	AUS v JPN austourg2(v2)Q3	3rd Quarter	AUS	151	471	31	66
686	AUS v JPN austourg2(v2)Q3	3rd Quarter	AUS	151	472	36	58
687	AUS v JPN austourg2(v2)Q3	3rd Quarter	AUS	151	473	38	52
688	AUS v JPN austourg2(v2)Q3	3rd Quarter	AUS	151	474	35	47
689	AUS v JPN austourg2(v2)Q3	3rd Quarter	AUS	151	475	30	38
690	AUS v JPN austourg2(v2)Q3	3rd Quarter	AUS	151	476	27	38
691	AUS v JPN austourg2(v2)Q3	3rd Quarter	AUS	151	477	18	36
692	AUS v JPN austourg2(v2)Q3	3rd Quarter	AUS	151	478	15	33
693	AUS v JPN austourg2(v2)Q3	3rd Quarter	AUS	151	479	24	41
694	AUS v JPN austourg2(v2)Q3	3rd Quarter	AUS	151	481	26	43
695	AUS v JPN austourg2(v2)Q3	3rd Quarter	AUS	151	482	11	26
696	AUS v JPN austourg2(v2)Q3	3rd Quarter	AUS	151	483	11	26
697	AUS v JPN austourg2(v2)Q3	3rd Quarter	AUS	151	485	46	35
698	AUS v JPN austourg2(v2)Q3	3rd Quarter	AUS	151	486	51	40	TO
699	AUS v JPN austourg2(v2)Q3	3rd Quarter	AUS	157	546	31	109
700	AUS v JPN austourg2(v2)Q3	3rd Quarter	AUS	157	548	22	91
701	AUS v JPN austourg2(v2)Q3	3rd Quarter	AUS	157	549	22	83
702	AUS v JPN austourg2(v2)Q3	3rd Quarter	AUS	157	551	48	76
703	AUS v JPN austourg2(v2)Q3	3rd Quarter	AUS	157	552	47	71
704	AUS v JPN austourg2(v2)Q3	3rd Quarter	AUS	157	552	52	48
705	AUS v JPN austourg2(v2)Q3	3rd Quarter	AUS	157	554	51	43
706	AUS v JPN austourg2(v2)Q3	3rd Quarter	AUS	157	555	53	56
707	AUS v JPN austourg2(v2)Q3	3rd Quarter	AUS	157	556	46	52	TO
708	AUS v JPN austourg2(v2)Q3	3rd Quarter	AUS	159	564	30	110
709	AUS v JPN austourg2(v2)Q3	3rd Quarter	AUS	160	562	30	107
710	AUS v JPN austourg2(v2)Q3	3rd Quarter	AUS	160	564	22	92
711	AUS v JPN austourg2(v2)Q3	3rd Quarter	AUS	160	564	21	82
712	AUS v JPN austourg2(v2)Q3	3rd Quarter	AUS	160	565	22	74
713	AUS v JPN austourg2(v2)Q3	3rd Quarter	AUS	160	566	20	65
714	AUS v JPN austourg2(v2)Q3	3rd Quarter	AUS	160	568	45	45
715	AUS v JPN austourg2(v2)Q3	3rd Quarter	AUS	160	569	47	39
716	AUS v JPN austourg2(v2)Q3	3rd Quarter	AUS	160	570	34	45
717	AUS v JPN austourg2(v2)Q3	3rd Quarter	AUS	160	571	28	45
718	AUS v JPN austourg2(v2)Q3	3rd Quarter	AUS	160	572	20	42
719	AUS v JPN austourg2(v2)Q3	3rd Quarter	AUS	160	573	18	37
720	AUS v JPN austourg2(v2)Q3	3rd Quarter	AUS	160	574	21	38
721	AUS v JPN austourg2(v2)Q3	3rd Quarter	AUS	160	576	19	31
722	AUS v JPN austourg2(v2)Q3	3rd Quarter	AUS	160	577	18	19
723	AUS v JPN austourg2(v2)Q3	3rd Quarter	AUS	160	578	42	33	Stoppage
724	AUS v JPN austourg2(v2)Q3	3rd Quarter	AUS	163	588	58	67
725	AUS v JPN austourg2(v2)Q3	3rd Quarter	AUS	163	588	49	67
726	AUS v JPN austourg2(v2)Q3	3rd Quarter	AUS	163	590	47	60
727	AUS v JPN austourg2(v2)Q3	3rd Quarter	AUS	163	591	41	52
728	AUS v JPN austourg2(v2)Q3	3rd Quarter	AUS	163	591	33	44
729	AUS v JPN austourg2(v2)Q3	3rd Quarter	AUS	163	592	26	37
730	AUS v JPN austourg2(v2)Q3	3rd Quarter	AUS	163	593	29	38
731	AUS v JPN austourg2(v2)Q3	3rd Quarter	AUS	163	594	33	39
732	AUS v JPN austourg2(v2)Q3	3rd Quarter	AUS	163	595	39	43	Foul
733	AUS v JPN austourg2(v2)Q3	3rd Quarter	AUS	166	621	58	36	SLOB
734	AUS v JPN austourg2(v2)Q3	3rd Quarter	AUS	166	623	50	50
735	AUS v JPN austourg2(v2)Q3	3rd Quarter	AUS	166	624	46	51
736	AUS v JPN austourg2(v2)Q3	3rd Quarter	AUS	166	624	38	51
737	AUS v JPN austourg2(v2)Q3	3rd Quarter	AUS	166	625	23	43
738	AUS v JPN austourg2(v2)Q3	3rd Quarter	AUS	166	626	23	42
739	AUS v JPN austourg2(v2)Q3	3rd Quarter	AUS	166	627	14	27
740	AUS v JPN austourg2(v2)Q3	3rd Quarter	AUS	166	628	14	27
741	AUS v JPN austourg2(v2)Q3	3rd Quarter	AUS	166	629	14	27
742	AUS v JPN austourg2(v2)Q3	3rd Quarter	AUS	166	631	14	27
743	AUS v JPN austourg2(v2)Q3	3rd Quarter	AUS	166	632	13	23
744	AUS v JPN austourg2(v2)Q3	3rd Quarter	AUS	166	632	19	20
745	AUS v JPN austourg2(v2)Q3	3rd Quarter	AUS	166	633	24	17	Foul
746	AUS v JPN austourg2(v2)Q3	3rd Quarter	AUS	170	678	46	95
747	AUS v JPN austourg2(v2)Q3	3rd Quarter	AUS	170	680	47	85
748	AUS v JPN austourg2(v2)Q3	3rd Quarter	AUS	170	681	33	78
749	AUS v JPN austourg2(v2)Q3	3rd Quarter	AUS	170	682	27	65
750	AUS v JPN austourg2(v2)Q3	3rd Quarter	AUS	170	683	29	46
751	AUS v JPN austourg2(v2)Q3	3rd Quarter	AUS	170	684	31	39
752	AUS v JPN austourg2(v2)Q3	3rd Quarter	AUS	170	684	42	43
753	AUS v JPN austourg2(v2)Q3	3rd Quarter	AUS	170	685	49	30
754	AUS v JPN austourg2(v2)Q3	3rd Quarter	AUS	170	687	49	30	On-ball
755	AUS v JPN austourg2(v2)Q3	3rd Quarter	AUS	170	688	38	18
756	AUS v JPN austourg2(v2)Q3	3rd Quarter	AUS	170	690	34	16	TO
757	AUS v JPN austourg2(v2)Q3	3rd Quarter	AUS	172	714	51	88
758	AUS v JPN austourg2(v2)Q3	3rd Quarter	AUS	172	715	32	84
759	AUS v JPN austourg2(v2)Q3	3rd Quarter	AUS	172	716	33	77
760	AUS v JPN austourg2(v2)Q3	3rd Quarter	AUS	172	717	32	70
761	AUS v JPN austourg2(v2)Q3	3rd Quarter	AUS	172	718	30	58
762	AUS v JPN austourg2(v2)Q3	3rd Quarter	AUS	172	719	25	53
763	AUS v JPN austourg2(v2)Q3	3rd Quarter	AUS	172	720	24	45
764	AUS v JPN austourg2(v2)Q3	3rd Quarter	AUS	172	721	24	42
765	AUS v JPN austourg2(v2)Q3	3rd Quarter	AUS	172	722	42	39
766	AUS v JPN austourg2(v2)Q3	3rd Quarter	AUS	172	723	46	35
767	AUS v JPN austourg2(v2)Q3	3rd Quarter	AUS	172	724	50	27
768	AUS v JPN austourg2(v2)Q3	3rd Quarter	AUS	172	725	50	21
769	AUS v JPN austourg2(v2)Q3	3rd Quarter	AUS	172	726	35	16
770	AUS v JPN austourg2(v2)Q3	3rd Quarter	AUS	172	727	32	16
771	AUS v JPN austourg2(v2)Q3	3rd Quarter	AUS	172	728	10	22	Shot	Miss
772	AUS v JPN austourg2(v2)Q3	3rd Quarter	AUS	173	730	37	18	OR
773	AUS v JPN austourg2(v2)Q3	3rd Quarter	AUS	173	732	34	16	Shot	Score
774	AUS v JPN austourg2(v2)Q3	3rd Quarter	AUS	177	762	35	109
775	AUS v JPN austourg2(v2)Q3	3rd Quarter	AUS	177	764	48	88
776	AUS v JPN austourg2(v2)Q3	3rd Quarter	AUS	177	764	48	86
777	AUS v JPN austourg2(v2)Q3	3rd Quarter	AUS	177	765	46	80
778	AUS v JPN austourg2(v2)Q3	3rd Quarter	AUS	177	766	39	76
779	AUS v JPN austourg2(v2)Q3	3rd Quarter	AUS	177	767	34	70
780	AUS v JPN austourg2(v2)Q3	3rd Quarter	AUS	177	768	17	54
781	AUS v JPN austourg2(v2)Q3	3rd Quarter	AUS	177	770	35	55
782	AUS v JPN austourg2(v2)Q3	3rd Quarter	AUS	177	770	37	50
783	AUS v JPN austourg2(v2)Q3	3rd Quarter	AUS	177	772	32	48
784	AUS v JPN austourg2(v2)Q3	3rd Quarter	AUS	177	773	28	48
785	AUS v JPN austourg2(v2)Q3	3rd Quarter	AUS	177	774	14	32
786	AUS v JPN austourg2(v2)Q3	3rd Quarter	AUS	177	776	32	38
787	AUS v JPN austourg2(v2)Q3	3rd Quarter	AUS	177	777	36	38
788	AUS v JPN austourg2(v2)Q3	3rd Quarter	AUS	177	778	40	38
789	AUS v JPN austourg2(v2)Q3	3rd Quarter	AUS	177	779	44	32
790	AUS v JPN austourg2(v2)Q3	3rd Quarter	AUS	177	780	49	31
791	AUS v JPN austourg2(v2)Q3	3rd Quarter	AUS	177	781	50	29	On-ball
792	AUS v JPN austourg2(v2)Q3	3rd Quarter	AUS	177	781	48	21
793	AUS v JPN austourg2(v2)Q3	3rd Quarter	AUS	177	783	39	17
794	AUS v JPN austourg2(v2)Q3	3rd Quarter	AUS	177	784	35	16	Foul
795	AUS v JPN austourg2(v2)Q3	3rd Quarter	AUS	178	820	32	29
796	AUS v JPN austourg2(v2)Q3	3rd Quarter	AUS	178	822	50	30
797	AUS v JPN austourg2(v2)Q3	3rd Quarter	AUS	178	823	45	42
798	AUS v JPN austourg2(v2)Q3	3rd Quarter	AUS	178	824	40	42
799	AUS v JPN austourg2(v2)Q3	3rd Quarter	AUS	178	825	27	40
800	AUS v JPN austourg2(v2)Q3	3rd Quarter	AUS	178	826	26	44
801	AUS v JPN austourg2(v2)Q3	3rd Quarter	AUS	178	827	26	49
802	AUS v JPN austourg2(v2)Q3	3rd Quarter	AUS	178	828	21	44
803	AUS v JPN austourg2(v2)Q3	3rd Quarter	AUS	178	830	22	39	On-ball
804	AUS v JPN austourg2(v2)Q3	3rd Quarter	AUS	178	830	17	32
805	AUS v JPN austourg2(v2)Q3	3rd Quarter	AUS	178	832	16	38
806	AUS v JPN austourg2(v2)Q3	3rd Quarter	AUS	178	832	17	44	Foul
807	AUS v JPN austourg2(v2)Q3	3rd Quarter	AUS	181	872	32	99
808	AUS v JPN austourg2(v2)Q3	3rd Quarter	AUS	181	874	43	81
809	AUS v JPN austourg2(v2)Q3	3rd Quarter	AUS	181	875	45	70
810	AUS v JPN austourg2(v2)Q3	3rd Quarter	AUS	181	875	35	68
811	AUS v JPN austourg2(v2)Q3	3rd Quarter	AUS	181	876	36	59
812	AUS v JPN austourg2(v2)Q3	3rd Quarter	AUS	181	877	37	50
813	AUS v JPN austourg2(v2)Q3	3rd Quarter	AUS	181	878	45	45
814	AUS v JPN austourg2(v2)Q3	3rd Quarter	AUS	181	879	32	39
815	AUS v JPN austourg2(v2)Q3	3rd Quarter	AUS	181	880	17	32	On-ball
816	AUS v JPN austourg2(v2)Q3	3rd Quarter	AUS	181	881	21	36
817	AUS v JPN austourg2(v2)Q3	3rd Quarter	AUS	181	883	29	38
818	AUS v JPN austourg2(v2)Q3	3rd Quarter	AUS	181	883	32	38
819	AUS v JPN austourg2(v2)Q3	3rd Quarter	AUS	181	884	11	21
820	AUS v JPN austourg2(v2)Q3	3rd Quarter	AUS	181	885	16	23
821	AUS v JPN austourg2(v2)Q3	3rd Quarter	AUS	181	886	24	23
822	AUS v JPN austourg2(v2)Q3	3rd Quarter	AUS	181	887	29	16	Shot	Miss
823	AUS v JPN austourg2(v2)Q3	3rd Quarter	AUS	183	890	20	54	OR
824	AUS v JPN austourg2(v2)Q3	3rd Quarter	AUS	183	893	16	44
825	AUS v JPN austourg2(v2)Q3	3rd Quarter	AUS	183	894	19	40
826	AUS v JPN austourg2(v2)Q3	3rd Quarter	AUS	183	895	25	37
827	AUS v JPN austourg2(v2)Q3	3rd Quarter	AUS	183	896	31	38	On-ball
828	AUS v JPN austourg2(v2)Q3	3rd Quarter	AUS	183	897	43	38
829	AUS v JPN austourg2(v2)Q3	3rd Quarter	AUS	183	897	39	42
830	AUS v JPN austourg2(v2)Q3	3rd Quarter	AUS	183	898	28	38
831	AUS v JPN austourg2(v2)Q3	3rd Quarter	AUS	183	899	23	29	Foul
832	AUS v JPN austourg2(v2)Q3	3rd Quarter	AUS	188	958	35	110
833	AUS v JPN austourg2(v2)Q3	3rd Quarter	AUS	188	958	40	92
834	AUS v JPN austourg2(v2)Q3	3rd Quarter	AUS	188	960	45	75
835	AUS v JPN austourg2(v2)Q3	3rd Quarter	AUS	188	961	47	67
836	AUS v JPN austourg2(v2)Q3	3rd Quarter	AUS	188	962	44	56
837	AUS v JPN austourg2(v2)Q3	3rd Quarter	AUS	188	963	45	47
838	AUS v JPN austourg2(v2)Q3	3rd Quarter	AUS	188	964	49	41
839	AUS v JPN austourg2(v2)Q3	3rd Quarter	AUS	188	964	44	41
840	AUS v JPN austourg2(v2)Q3	3rd Quarter	AUS	188	966	37	39
841	AUS v JPN austourg2(v2)Q3	3rd Quarter	AUS	188	967	36	33	Shot	Miss
842	AUS v JPN austourg2(v2)Q3	3rd Quarter	AUS	189	969	50	27	OR
843	AUS v JPN austourg2(v2)Q3	3rd Quarter	AUS	189	971	24	42
844	AUS v JPN austourg2(v2)Q3	3rd Quarter	AUS	189	972	25	43
845	AUS v JPN austourg2(v2)Q3	3rd Quarter	AUS	189	973	23	31
846	AUS v JPN austourg2(v2)Q3	3rd Quarter	AUS	189	974	20	38
847	AUS v JPN austourg2(v2)Q3	3rd Quarter	AUS	189	975	26	47
848	AUS v JPN austourg2(v2)Q3	3rd Quarter	AUS	189	976	28	47
849	AUS v JPN austourg2(v2)Q3	3rd Quarter	AUS	189	977	18	50
850	AUS v JPN austourg2(v2)Q3	3rd Quarter	AUS	189	978	21	45
851	AUS v JPN austourg2(v2)Q3	3rd Quarter	AUS	189	979	26	41	On-ball
852	AUS v JPN austourg2(v2)Q3	3rd Quarter	AUS	189	980	30	39
853	AUS v JPN austourg2(v2)Q3	3rd Quarter	AUS	189	981	27	37
854	AUS v JPN austourg2(v2)Q3	3rd Quarter	AUS	189	981	23	30
855	AUS v JPN austourg2(v2)Q3	3rd Quarter	AUS	189	982	26	19	Shot	Miss
856	AUS v JPN austourg2(v2)Q3	3rd Quarter	AUS	191	986	31	25	Shot	Score
857	AUS v JPN austourg2(v2)Q3	3rd Quarter	AUS	193	1003	34	98	Stoppage
858	AUS v JPN austourg2(v2)Q4	4th Quarter	AUS	198	26	29	108
859	AUS v JPN austourg2(v2)Q4	4th Quarter	AUS	198	27	23	94
860	AUS v JPN austourg2(v2)Q4	4th Quarter	AUS	198	29	24	84
861	AUS v JPN austourg2(v2)Q4	4th Quarter	AUS	198	30	20	77
862	AUS v JPN austourg2(v2)Q4	4th Quarter	AUS	198	30	17	65
863	AUS v JPN austourg2(v2)Q4	4th Quarter	AUS	198	31	17	56
864	AUS v JPN austourg2(v2)Q4	4th Quarter	AUS	198	32	24	54
865	AUS v JPN austourg2(v2)Q4	4th Quarter	AUS	198	33	33	52
866	AUS v JPN austourg2(v2)Q4	4th Quarter	AUS	198	34	35	50
867	AUS v JPN austourg2(v2)Q4	4th Quarter	AUS	198	35	36	48
868	AUS v JPN austourg2(v2)Q4	4th Quarter	AUS	198	36	33	50
869	AUS v JPN austourg2(v2)Q4	4th Quarter	AUS	198	37	44	43
870	AUS v JPN austourg2(v2)Q4	4th Quarter	AUS	198	39	40	48
871	AUS v JPN austourg2(v2)Q4	4th Quarter	AUS	198	40	31	49
872	AUS v JPN austourg2(v2)Q4	4th Quarter	AUS	198	41	16	35
873	AUS v JPN austourg2(v2)Q4	4th Quarter	AUS	198	42	16	32
874	AUS v JPN austourg2(v2)Q4	4th Quarter	AUS	198	43	21	37	TO	Foul
875	AUS v JPN austourg2(v2)Q4	4th Quarter	AUS	206	112	33	110
876	AUS v JPN austourg2(v2)Q4	4th Quarter	AUS	206	113	41	95
877	AUS v JPN austourg2(v2)Q4	4th Quarter	AUS	206	114	39	81
878	AUS v JPN austourg2(v2)Q4	4th Quarter	AUS	206	116	38	73
879	AUS v JPN austourg2(v2)Q4	4th Quarter	AUS	206	116	39	64
880	AUS v JPN austourg2(v2)Q4	4th Quarter	AUS	206	117	31	57
881	AUS v JPN austourg2(v2)Q4	4th Quarter	AUS	206	118	25	53
882	AUS v JPN austourg2(v2)Q4	4th Quarter	AUS	206	120	30	51
883	AUS v JPN austourg2(v2)Q4	4th Quarter	AUS	206	121	28	49
884	AUS v JPN austourg2(v2)Q4	4th Quarter	AUS	206	122	26	32
885	AUS v JPN austourg2(v2)Q4	4th Quarter	AUS	206	123	26	32
886	AUS v JPN austourg2(v2)Q4	4th Quarter	AUS	206	124	33	18	TO
887	AUS v JPN austourg2(v2)Q4	4th Quarter	AUS	208	145	31	99
888	AUS v JPN austourg2(v2)Q4	4th Quarter	AUS	208	146	23	93
889	AUS v JPN austourg2(v2)Q4	4th Quarter	AUS	208	147	22	83
890	AUS v JPN austourg2(v2)Q4	4th Quarter	AUS	208	148	22	75
891	AUS v JPN austourg2(v2)Q4	4th Quarter	AUS	208	149	21	65
892	AUS v JPN austourg2(v2)Q4	4th Quarter	AUS	208	150	24	57
893	AUS v JPN austourg2(v2)Q4	4th Quarter	AUS	208	151	28	53
894	AUS v JPN austourg2(v2)Q4	4th Quarter	AUS	208	152	37	39
895	AUS v JPN austourg2(v2)Q4	4th Quarter	AUS	208	153	51	31
896	AUS v JPN austourg2(v2)Q4	4th Quarter	AUS	208	154	49	32
897	AUS v JPN austourg2(v2)Q4	4th Quarter	AUS	208	155	32	40
898	AUS v JPN austourg2(v2)Q4	4th Quarter	AUS	208	156	32	18
899	AUS v JPN austourg2(v2)Q4	4th Quarter	AUS	208	158	34	18
900	AUS v JPN austourg2(v2)Q4	4th Quarter	AUS	208	159	36	19	TO
901	AUS v JPN austourg2(v2)Q4	4th Quarter	AUS	210	192	34	84
902	AUS v JPN austourg2(v2)Q4	4th Quarter	AUS	210	193	29	79
903	AUS v JPN austourg2(v2)Q4	4th Quarter	AUS	210	194	25	71
904	AUS v JPN austourg2(v2)Q4	4th Quarter	AUS	210	195	22	63
905	AUS v JPN austourg2(v2)Q4	4th Quarter	AUS	210	195	22	51
906	AUS v JPN austourg2(v2)Q4	4th Quarter	AUS	210	195	32	46
907	AUS v JPN austourg2(v2)Q4	4th Quarter	AUS	210	196	37	41
908	AUS v JPN austourg2(v2)Q4	4th Quarter	AUS	210	197	41	34
909	AUS v JPN austourg2(v2)Q4	4th Quarter	AUS	210	198	33	42
910	AUS v JPN austourg2(v2)Q4	4th Quarter	AUS	210	199	16	32	On-ball
911	AUS v JPN austourg2(v2)Q4	4th Quarter	AUS	210	201	17	26
912	AUS v JPN austourg2(v2)Q4	4th Quarter	AUS	210	201	23	22
913	AUS v JPN austourg2(v2)Q4	4th Quarter	AUS	210	202	21	25
914	AUS v JPN austourg2(v2)Q4	4th Quarter	AUS	210	203	13	25
915	AUS v JPN austourg2(v2)Q4	4th Quarter	AUS	210	205	52	19
916	AUS v JPN austourg2(v2)Q4	4th Quarter	AUS	210	206	49	21
917	AUS v JPN austourg2(v2)Q4	4th Quarter	AUS	210	207	39	20
918	AUS v JPN austourg2(v2)Q4	4th Quarter	AUS	210	208	36	29
919	AUS v JPN austourg2(v2)Q4	4th Quarter	AUS	210	209	45	37
920	AUS v JPN austourg2(v2)Q4	4th Quarter	AUS	210	211	20	35	Shot	Miss
921	AUS v JPN austourg2(v2)Q4	4th Quarter	AUS	211	232	23	8	BLOB
922	AUS v JPN austourg2(v2)Q4	4th Quarter	AUS	211	234	51	19
923	AUS v JPN austourg2(v2)Q4	4th Quarter	AUS	211	235	35	21
924	AUS v JPN austourg2(v2)Q4	4th Quarter	AUS	211	237	30	17	Shot	Score
925	AUS v JPN austourg2(v2)Q4	4th Quarter	AUS	214	295	29	108
926	AUS v JPN austourg2(v2)Q4	4th Quarter	AUS	214	296	25	90
927	AUS v JPN austourg2(v2)Q4	4th Quarter	AUS	214	298	25	84
928	AUS v JPN austourg2(v2)Q4	4th Quarter	AUS	214	299	28	75
929	AUS v JPN austourg2(v2)Q4	4th Quarter	AUS	214	300	33	67
930	AUS v JPN austourg2(v2)Q4	4th Quarter	AUS	214	300	39	57
931	AUS v JPN austourg2(v2)Q4	4th Quarter	AUS	214	301	47	53
932	AUS v JPN austourg2(v2)Q4	4th Quarter	AUS	214	302	35	52
933	AUS v JPN austourg2(v2)Q4	4th Quarter	AUS	214	303	32	50	On-ball
934	AUS v JPN austourg2(v2)Q4	4th Quarter	AUS	214	305	35	48
935	AUS v JPN austourg2(v2)Q4	4th Quarter	AUS	214	306	40	46
936	AUS v JPN austourg2(v2)Q4	4th Quarter	AUS	214	307	40	31
937	AUS v JPN austourg2(v2)Q4	4th Quarter	AUS	214	309	42	33
938	AUS v JPN austourg2(v2)Q4	4th Quarter	AUS	214	310	31	27
939	AUS v JPN austourg2(v2)Q4	4th Quarter	AUS	214	311	36	20	Shot	Score
940	AUS v JPN austourg2(v2)Q4	4th Quarter	AUS	216	327	28	92
941	AUS v JPN austourg2(v2)Q4	4th Quarter	AUS	216	327	23	78
942	AUS v JPN austourg2(v2)Q4	4th Quarter	AUS	216	328	19	65
943	AUS v JPN austourg2(v2)Q4	4th Quarter	AUS	216	329	18	54
944	AUS v JPN austourg2(v2)Q4	4th Quarter	AUS	216	329	14	43
945	AUS v JPN austourg2(v2)Q4	4th Quarter	AUS	216	330	17	38
946	AUS v JPN austourg2(v2)Q4	4th Quarter	AUS	216	331	22	39
947	AUS v JPN austourg2(v2)Q4	4th Quarter	AUS	216	331	31	40
948	AUS v JPN austourg2(v2)Q4	4th Quarter	AUS	216	332	40	39
949	AUS v JPN austourg2(v2)Q4	4th Quarter	AUS	216	334	47	33
950	AUS v JPN austourg2(v2)Q4	4th Quarter	AUS	216	334	49	26
951	AUS v JPN austourg2(v2)Q4	4th Quarter	AUS	216	334	51	23	On-ball
952	AUS v JPN austourg2(v2)Q4	4th Quarter	AUS	216	337	51	22
953	AUS v JPN austourg2(v2)Q4	4th Quarter	AUS	216	337	48	19
954	AUS v JPN austourg2(v2)Q4	4th Quarter	AUS	216	338	16	34
955	AUS v JPN austourg2(v2)Q4	4th Quarter	AUS	216	339	18	30
956	AUS v JPN austourg2(v2)Q4	4th Quarter	AUS	216	340	12	20
957	AUS v JPN austourg2(v2)Q4	4th Quarter	AUS	216	340	14	16
958	AUS v JPN austourg2(v2)Q4	4th Quarter	AUS	216	341	16	15	Shot	Score
959	AUS v JPN austourg2(v2)Q4	4th Quarter	AUS	219	360	29	111
960	AUS v JPN austourg2(v2)Q4	4th Quarter	AUS	219	361	39	94
961	AUS v JPN austourg2(v2)Q4	4th Quarter	AUS	219	362	39	85
962	AUS v JPN austourg2(v2)Q4	4th Quarter	AUS	219	363	37	76
963	AUS v JPN austourg2(v2)Q4	4th Quarter	AUS	219	364	38	67
964	AUS v JPN austourg2(v2)Q4	4th Quarter	AUS	219	366	33	56
965	AUS v JPN austourg2(v2)Q4	4th Quarter	AUS	219	367	31	51
966	AUS v JPN austourg2(v2)Q4	4th Quarter	AUS	219	368	31	51
967	AUS v JPN austourg2(v2)Q4	4th Quarter	AUS	219	370	28	52
968	AUS v JPN austourg2(v2)Q4	4th Quarter	AUS	219	371	33	52
969	AUS v JPN austourg2(v2)Q4	4th Quarter	AUS	219	373	19	34
970	AUS v JPN austourg2(v2)Q4	4th Quarter	AUS	219	373	18	30
971	AUS v JPN austourg2(v2)Q4	4th Quarter	AUS	219	374	17	25
972	AUS v JPN austourg2(v2)Q4	4th Quarter	AUS	219	375	26	20
973	AUS v JPN austourg2(v2)Q4	4th Quarter	AUS	219	376	27	17
974	AUS v JPN austourg2(v2)Q4	4th Quarter	AUS	219	377	33	39
975	AUS v JPN austourg2(v2)Q4	4th Quarter	AUS	219	379	50	24	Shot	Miss
976	AUS v JPN austourg2(v2)Q4	4th Quarter	AUS	221	390	29	101
977	AUS v JPN austourg2(v2)Q4	4th Quarter	AUS	221	392	19	92
978	AUS v JPN austourg2(v2)Q4	4th Quarter	AUS	221	393	17	86
979	AUS v JPN austourg2(v2)Q4	4th Quarter	AUS	221	394	18	80
980	AUS v JPN austourg2(v2)Q4	4th Quarter	AUS	221	395	20	70
981	AUS v JPN austourg2(v2)Q4	4th Quarter	AUS	221	397	23	58
982	AUS v JPN austourg2(v2)Q4	4th Quarter	AUS	221	397	34	44
983	AUS v JPN austourg2(v2)Q4	4th Quarter	AUS	221	398	39	40
984	AUS v JPN austourg2(v2)Q4	4th Quarter	AUS	221	399	48	30
985	AUS v JPN austourg2(v2)Q4	4th Quarter	AUS	221	401	37	33
986	AUS v JPN austourg2(v2)Q4	4th Quarter	AUS	221	402	34	38
987	AUS v JPN austourg2(v2)Q4	4th Quarter	AUS	221	403	31	39
988	AUS v JPN austourg2(v2)Q4	4th Quarter	AUS	221	404	24	31
989	AUS v JPN austourg2(v2)Q4	4th Quarter	AUS	221	405	22	34
990	AUS v JPN austourg2(v2)Q4	4th Quarter	AUS	221	406	23	37
991	AUS v JPN austourg2(v2)Q4	4th Quarter	AUS	221	407	23	37	On-ball
992	AUS v JPN austourg2(v2)Q4	4th Quarter	AUS	221	409	21	32
993	AUS v JPN austourg2(v2)Q4	4th Quarter	AUS	221	410	30	30
994	AUS v JPN austourg2(v2)Q4	4th Quarter	AUS	221	411	19	37	Shot	Score
995	AUS v JPN austourg2(v2)Q4	4th Quarter	AUS	223	452	20	108
996	AUS v JPN austourg2(v2)Q4	4th Quarter	AUS	223	454	39	95
997	AUS v JPN austourg2(v2)Q4	4th Quarter	AUS	223	455	36	90
998	AUS v JPN austourg2(v2)Q4	4th Quarter	AUS	223	456	27	79
999	AUS v JPN austourg2(v2)Q4	4th Quarter	AUS	223	457	26	73
1000	AUS v JPN austourg2(v2)Q4	4th Quarter	AUS	223	458	22	64
1001	AUS v JPN austourg2(v2)Q4	4th Quarter	AUS	223	459	21	54
1002	AUS v JPN austourg2(v2)Q4	4th Quarter	AUS	223	460	26	47
1003	AUS v JPN austourg2(v2)Q4	4th Quarter	AUS	223	461	36	43
1004	AUS v JPN austourg2(v2)Q4	4th Quarter	AUS	223	462	52	31
1005	AUS v JPN austourg2(v2)Q4	4th Quarter	AUS	223	464	31	40
1006	AUS v JPN austourg2(v2)Q4	4th Quarter	AUS	223	465	31	40
1007	AUS v JPN austourg2(v2)Q4	4th Quarter	AUS	223	467	13	28
1008	AUS v JPN austourg2(v2)Q4	4th Quarter	AUS	223	468	13	28	On-ball
1009	AUS v JPN austourg2(v2)Q4	4th Quarter	AUS	223	468	18	34
1010	AUS v JPN austourg2(v2)Q4	4th Quarter	AUS	223	470	27	31	Shot	Miss
1011	AUS v JPN austourg2(v2)Q4	4th Quarter	AUS	224	472	34	16	OR	Shot	Score
1012	AUS v JPN austourg2(v2)Q4	4th Quarter	AUS	226	512	2	87
1013	AUS v JPN austourg2(v2)Q4	4th Quarter	AUS	226	512	13	82
1014	AUS v JPN austourg2(v2)Q4	4th Quarter	AUS	226	513	19	73
1015	AUS v JPN austourg2(v2)Q4	4th Quarter	AUS	226	514	18	57
1016	AUS v JPN austourg2(v2)Q4	4th Quarter	AUS	226	515	26	51
1017	AUS v JPN austourg2(v2)Q4	4th Quarter	AUS	226	516	31	51
1018	AUS v JPN austourg2(v2)Q4	4th Quarter	AUS	226	518	37	42
1019	AUS v JPN austourg2(v2)Q4	4th Quarter	AUS	226	519	46	39
1020	AUS v JPN austourg2(v2)Q4	4th Quarter	AUS	226	519	50	33
1021	AUS v JPN austourg2(v2)Q4	4th Quarter	AUS	226	520	49	27
1022	AUS v JPN austourg2(v2)Q4	4th Quarter	AUS	226	521	43	18
1023	AUS v JPN austourg2(v2)Q4	4th Quarter	AUS	226	522	47	18
1024	AUS v JPN austourg2(v2)Q4	4th Quarter	AUS	226	523	51	35
1025	AUS v JPN austourg2(v2)Q4	4th Quarter	AUS	226	524	48	39
1026	AUS v JPN austourg2(v2)Q4	4th Quarter	AUS	226	525	52	19
1027	AUS v JPN austourg2(v2)Q4	4th Quarter	AUS	226	526	47	18
1028	AUS v JPN austourg2(v2)Q4	4th Quarter	AUS	226	527	40	16
1029	AUS v JPN austourg2(v2)Q4	4th Quarter	AUS	226	528	37	21
1030	AUS v JPN austourg2(v2)Q4	4th Quarter	AUS	226	530	30	30
1031	AUS v JPN austourg2(v2)Q4	4th Quarter	AUS	226	531	34	33
1032	AUS v JPN austourg2(v2)Q4	4th Quarter	AUS	226	531	36	28
1033	AUS v JPN austourg2(v2)Q4	4th Quarter	AUS	226	532	36	23
1034	AUS v JPN austourg2(v2)Q4	4th Quarter	AUS	226	533	49	18	Shot	Miss
1035	AUS v JPN austourg2(v2)Q4	4th Quarter	AUS	229	545	27	98
1036	AUS v JPN austourg2(v2)Q4	4th Quarter	AUS	229	546	37	89
1037	AUS v JPN austourg2(v2)Q4	4th Quarter	AUS	229	547	42	77
1038	AUS v JPN austourg2(v2)Q4	4th Quarter	AUS	229	548	39	66
1039	AUS v JPN austourg2(v2)Q4	4th Quarter	AUS	229	549	42	56
1040	AUS v JPN austourg2(v2)Q4	4th Quarter	AUS	229	550	43	48
1041	AUS v JPN austourg2(v2)Q4	4th Quarter	AUS	229	551	30	42
1042	AUS v JPN austourg2(v2)Q4	4th Quarter	AUS	229	552	18	38
1043	AUS v JPN austourg2(v2)Q4	4th Quarter	AUS	229	554	18	38
1044	AUS v JPN austourg2(v2)Q4	4th Quarter	AUS	229	555	18	38
1045	AUS v JPN austourg2(v2)Q4	4th Quarter	AUS	229	556	24	40
1046	AUS v JPN austourg2(v2)Q4	4th Quarter	AUS	229	557	39	39
1047	AUS v JPN austourg2(v2)Q4	4th Quarter	AUS	229	558	35	41
1048	AUS v JPN austourg2(v2)Q4	4th Quarter	AUS	229	559	15	33
1049	AUS v JPN austourg2(v2)Q4	4th Quarter	AUS	229	560	27	24
1050	AUS v JPN austourg2(v2)Q4	4th Quarter	AUS	229	561	29	17	Shot	Score
1051	AUS v JPN austourg2(v2)Q4	4th Quarter	AUS	232	625	30	111
1052	AUS v JPN austourg2(v2)Q4	4th Quarter	AUS	232	626	28	98
1053	AUS v JPN austourg2(v2)Q4	4th Quarter	AUS	232	628	29	62
1054	AUS v JPN austourg2(v2)Q4	4th Quarter	AUS	232	630	29	62
1055	AUS v JPN austourg2(v2)Q4	4th Quarter	AUS	232	631	43	49
1056	AUS v JPN austourg2(v2)Q4	4th Quarter	AUS	232	632	48	42
1057	AUS v JPN austourg2(v2)Q4	4th Quarter	AUS	232	633	52	35
1058	AUS v JPN austourg2(v2)Q4	4th Quarter	AUS	232	635	49	30
1059	AUS v JPN austourg2(v2)Q4	4th Quarter	AUS	232	636	48	28
1060	AUS v JPN austourg2(v2)Q4	4th Quarter	AUS	232	636	42	44
1061	AUS v JPN austourg2(v2)Q4	4th Quarter	AUS	232	638	36	49
1062	AUS v JPN austourg2(v2)Q4	4th Quarter	AUS	232	640	25	41
1063	AUS v JPN austourg2(v2)Q4	4th Quarter	AUS	232	641	27	41
1064	AUS v JPN austourg2(v2)Q4	4th Quarter	AUS	232	642	25	19
1065	AUS v JPN austourg2(v2)Q4	4th Quarter	AUS	232	644	19	13
1066	AUS v JPN austourg2(v2)Q4	4th Quarter	AUS	232	645	12	20
1067	AUS v JPN austourg2(v2)Q4	4th Quarter	AUS	232	646	13	25
1068	AUS v JPN austourg2(v2)Q4	4th Quarter	AUS	232	647	21	27
1069	AUS v JPN austourg2(v2)Q4	4th Quarter	AUS	232	648	18	35
1070	AUS v JPN austourg2(v2)Q4	4th Quarter	AUS	232	649	10	15	Shot	Miss
1071	AUS v JPN austourg2(v2)Q4	4th Quarter	AUS	234	698	37	96
1072	AUS v JPN austourg2(v2)Q4	4th Quarter	AUS	234	699	34	89
1073	AUS v JPN austourg2(v2)Q4	4th Quarter	AUS	234	700	31	78
1074	AUS v JPN austourg2(v2)Q4	4th Quarter	AUS	234	701	32	63
1075	AUS v JPN austourg2(v2)Q4	4th Quarter	AUS	234	702	35	55
1076	AUS v JPN austourg2(v2)Q4	4th Quarter	AUS	234	703	40	49
1077	AUS v JPN austourg2(v2)Q4	4th Quarter	AUS	234	705	43	39
1078	AUS v JPN austourg2(v2)Q4	4th Quarter	AUS	234	705	35	38	On-ball
1079	AUS v JPN austourg2(v2)Q4	4th Quarter	AUS	234	707	26	40
1080	AUS v JPN austourg2(v2)Q4	4th Quarter	AUS	234	707	31	40	On-ball
1081	AUS v JPN austourg2(v2)Q4	4th Quarter	AUS	234	708	31	39	Shot	Miss
1082	AUS v JPN austourg2(v2)Q4	4th Quarter	AUS	236	745	31	94
1083	AUS v JPN austourg2(v2)Q4	4th Quarter	AUS	236	746	17	70
1084	AUS v JPN austourg2(v2)Q4	4th Quarter	AUS	236	747	16	58
1085	AUS v JPN austourg2(v2)Q4	4th Quarter	AUS	236	748	18	44
1086	AUS v JPN austourg2(v2)Q4	4th Quarter	AUS	236	750	19	43
1087	AUS v JPN austourg2(v2)Q4	4th Quarter	AUS	236	750	14	40
1088	AUS v JPN austourg2(v2)Q4	4th Quarter	AUS	236	751	31	45
1089	AUS v JPN austourg2(v2)Q4	4th Quarter	AUS	236	753	42	39
1090	AUS v JPN austourg2(v2)Q4	4th Quarter	AUS	236	754	49	29
1091	AUS v JPN austourg2(v2)Q4	4th Quarter	AUS	236	755	48	29
1092	AUS v JPN austourg2(v2)Q4	4th Quarter	AUS	236	756	44	29
1093	AUS v JPN austourg2(v2)Q4	4th Quarter	AUS	236	757	31	38
1094	AUS v JPN austourg2(v2)Q4	4th Quarter	AUS	236	758	37	39
1095	AUS v JPN austourg2(v2)Q4	4th Quarter	AUS	236	759	50	27
1096	AUS v JPN austourg2(v2)Q4	4th Quarter	AUS	236	760	50	24	On-ball
1097	AUS v JPN austourg2(v2)Q4	4th Quarter	AUS	236	762	47	16
1098	AUS v JPN austourg2(v2)Q4	4th Quarter	AUS	236	762	48	29
1099	AUS v JPN austourg2(v2)Q4	4th Quarter	AUS	236	764	27	38
1100	AUS v JPN austourg2(v2)Q4	4th Quarter	AUS	236	765	40	35	Shot	Miss
1101	AUS v JPN austourg2(v2)Q4	4th Quarter	AUS	238	776	32	111
1102	AUS v JPN austourg2(v2)Q4	4th Quarter	AUS	238	777	44	87
1103	AUS v JPN austourg2(v2)Q4	4th Quarter	AUS	238	777	47	78
1104	AUS v JPN austourg2(v2)Q4	4th Quarter	AUS	238	778	49	63
1105	AUS v JPN austourg2(v2)Q4	4th Quarter	AUS	238	779	50	49
1106	AUS v JPN austourg2(v2)Q4	4th Quarter	AUS	238	780	51	36
1107	AUS v JPN austourg2(v2)Q4	4th Quarter	AUS	238	782	42	45
1108	AUS v JPN austourg2(v2)Q4	4th Quarter	AUS	238	783	26	42
1109	AUS v JPN austourg2(v2)Q4	4th Quarter	AUS	238	784	25	41
1110	AUS v JPN austourg2(v2)Q4	4th Quarter	AUS	238	785	39	33
1111	AUS v JPN austourg2(v2)Q4	4th Quarter	AUS	238	787	47	20	On-ball
1112	AUS v JPN austourg2(v2)Q4	4th Quarter	AUS	238	788	48	26
1113	AUS v JPN austourg2(v2)Q4	4th Quarter	AUS	238	789	44	30
1114	AUS v JPN austourg2(v2)Q4	4th Quarter	AUS	238	790	50	16
1115	AUS v JPN austourg2(v2)Q4	4th Quarter	AUS	238	791	45	14
1116	AUS v JPN austourg2(v2)Q4	4th Quarter	AUS	238	792	37	14	TO
1117	AUS v JPN austourg2(v2)Q4	4th Quarter	AUS	240	796	31	31	Shot	Miss
1118	AUS v JPN austourg2(v2)Q4	4th Quarter	AUS	241	799	26	25	OR
1119	AUS v JPN austourg2(v2)Q4	4th Quarter	AUS	241	800	20	30
1120	AUS v JPN austourg2(v2)Q4	4th Quarter	AUS	241	801	16	38
1121	AUS v JPN austourg2(v2)Q4	4th Quarter	AUS	241	803	20	38
1122	AUS v JPN austourg2(v2)Q4	4th Quarter	AUS	241	805	20	38
1123	AUS v JPN austourg2(v2)Q4	4th Quarter	AUS	241	806	20	38
1124	AUS v JPN austourg2(v2)Q4	4th Quarter	AUS	241	807	20	38	On-ball
1125	AUS v JPN austourg2(v2)Q4	4th Quarter	AUS	241	807	17	35
1126	AUS v JPN austourg2(v2)Q4	4th Quarter	AUS	241	809	16	30
1127	AUS v JPN austourg2(v2)Q4	4th Quarter	AUS	241	810	48	26
1128	AUS v JPN austourg2(v2)Q4	4th Quarter	AUS	241	811	49	26	Shot	Miss
1129	AUS v JPN austourg2(v2)Q4	4th Quarter	AUS	243	828	32	109
1130	AUS v JPN austourg2(v2)Q4	4th Quarter	AUS	243	829	48	84
1131	AUS v JPN austourg2(v2)Q4	4th Quarter	AUS	243	830	49	70
1132	AUS v JPN austourg2(v2)Q4	4th Quarter	AUS	243	832	48	59
1133	AUS v JPN austourg2(v2)Q4	4th Quarter	AUS	243	833	48	49
1134	AUS v JPN austourg2(v2)Q4	4th Quarter	AUS	243	834	44	52
1135	AUS v JPN austourg2(v2)Q4	4th Quarter	AUS	243	835	37	53
1136	AUS v JPN austourg2(v2)Q4	4th Quarter	AUS	243	837	37	53
1137	AUS v JPN austourg2(v2)Q4	4th Quarter	AUS	243	838	37	53
1138	AUS v JPN austourg2(v2)Q4	4th Quarter	AUS	243	840	37	53
1139	AUS v JPN austourg2(v2)Q4	4th Quarter	AUS	243	841	36	54
1140	AUS v JPN austourg2(v2)Q4	4th Quarter	AUS	243	842	38	51
1141	AUS v JPN austourg2(v2)Q4	4th Quarter	AUS	243	844	34	51
1142	AUS v JPN austourg2(v2)Q4	4th Quarter	AUS	243	844	28	42	On-ball
1143	AUS v JPN austourg2(v2)Q4	4th Quarter	AUS	243	846	23	32
1144	AUS v JPN austourg2(v2)Q4	4th Quarter	AUS	243	847	37	39
1145	AUS v JPN austourg2(v2)Q4	4th Quarter	AUS	243	848	36	16
1146	AUS v JPN austourg2(v2)Q4	4th Quarter	AUS	243	849	35	16	Shot	Score	Shooting Foul
