# Supplementary material for: Classifying ball trajectories in invasion sports using dynamic time warping: A basketball case study
Source: PLoS One. 2022 Oct 20;17(10):e0272848. doi: 10.1371/journal.pone.0272848 (PMC9584368; doi:10.1371/journal.pone.0272848)
Supplement: S1 Data — (ZIP) [file pone.0272848.s012.zip › Data/AUS/ausg4_full.csv]

	GameID	TimeCriteria	TeamName	RecordID	Time	x	y	Label1	Label2	Label3	Label4
1	AUS v JPN austourg3 REDO Q1	1st Quarter	AUS	4	20	24	98
2	AUS v JPN austourg3 REDO Q1	1st Quarter	AUS	4	22	13	93
3	AUS v JPN austourg3 REDO Q1	1st Quarter	AUS	4	22	13	89
4	AUS v JPN austourg3 REDO Q1	1st Quarter	AUS	4	23	13	82
5	AUS v JPN austourg3 REDO Q1	1st Quarter	AUS	4	24	14	70
6	AUS v JPN austourg3 REDO Q1	1st Quarter	AUS	4	25	15	56
7	AUS v JPN austourg3 REDO Q1	1st Quarter	AUS	4	26	23	48
8	AUS v JPN austourg3 REDO Q1	1st Quarter	AUS	4	27	36	43
9	AUS v JPN austourg3 REDO Q1	1st Quarter	AUS	4	28	45	40
10	AUS v JPN austourg3 REDO Q1	1st Quarter	AUS	4	29	37	47
11	AUS v JPN austourg3 REDO Q1	1st Quarter	AUS	4	29	25	39
12	AUS v JPN austourg3 REDO Q1	1st Quarter	AUS	4	31	13	26
13	AUS v JPN austourg3 REDO Q1	1st Quarter	AUS	4	32	27	23
14	AUS v JPN austourg3 REDO Q1	1st Quarter	AUS	4	33	30	26
15	AUS v JPN austourg3 REDO Q1	1st Quarter	AUS	4	36	24	21
16	AUS v JPN austourg3 REDO Q1	1st Quarter	AUS	4	38	17	35
17	AUS v JPN austourg3 REDO Q1	1st Quarter	AUS	4	39	52	20	Shot	Score
18	AUS v JPN austourg3 REDO Q1	1st Quarter	AUS	10	64	33	94
19	AUS v JPN austourg3 REDO Q1	1st Quarter	AUS	10	65	44	96
20	AUS v JPN austourg3 REDO Q1	1st Quarter	AUS	10	66	47	87
21	AUS v JPN austourg3 REDO Q1	1st Quarter	AUS	10	67	45	74
22	AUS v JPN austourg3 REDO Q1	1st Quarter	AUS	10	68	45	59
23	AUS v JPN austourg3 REDO Q1	1st Quarter	AUS	10	69	46	47
24	AUS v JPN austourg3 REDO Q1	1st Quarter	AUS	10	70	46	45
25	AUS v JPN austourg3 REDO Q1	1st Quarter	AUS	10	71	31	39
26	AUS v JPN austourg3 REDO Q1	1st Quarter	AUS	10	72	31	39
27	AUS v JPN austourg3 REDO Q1	1st Quarter	AUS	10	73	14	29
28	AUS v JPN austourg3 REDO Q1	1st Quarter	AUS	10	75	32	38
29	AUS v JPN austourg3 REDO Q1	1st Quarter	AUS	10	76	32	38
30	AUS v JPN austourg3 REDO Q1	1st Quarter	AUS	10	77	37	39
31	AUS v JPN austourg3 REDO Q1	1st Quarter	AUS	10	78	44	36
32	AUS v JPN austourg3 REDO Q1	1st Quarter	AUS	10	78	45	38
33	AUS v JPN austourg3 REDO Q1	1st Quarter	AUS	10	78	42	39
34	AUS v JPN austourg3 REDO Q1	1st Quarter	AUS	10	81	32	36	On-ball
35	AUS v JPN austourg3 REDO Q1	1st Quarter	AUS	10	83	50	26
36	AUS v JPN austourg3 REDO Q1	1st Quarter	AUS	10	84	48	24
37	AUS v JPN austourg3 REDO Q1	1st Quarter	AUS	10	85	44	31
38	AUS v JPN austourg3 REDO Q1	1st Quarter	AUS	10	86	36	28
39	AUS v JPN austourg3 REDO Q1	1st Quarter	AUS	10	87	29	20	Shot	Miss
40	AUS v JPN austourg3 REDO Q1	1st Quarter	AUS	12	134	32	108	TO
41	AUS v JPN austourg3 REDO Q1	1st Quarter	AUS	14	193	30	110
42	AUS v JPN austourg3 REDO Q1	1st Quarter	AUS	14	194	45	87
43	AUS v JPN austourg3 REDO Q1	1st Quarter	AUS	14	195	44	82
44	AUS v JPN austourg3 REDO Q1	1st Quarter	AUS	14	196	45	72
45	AUS v JPN austourg3 REDO Q1	1st Quarter	AUS	14	197	43	61
46	AUS v JPN austourg3 REDO Q1	1st Quarter	AUS	14	198	36	53
47	AUS v JPN austourg3 REDO Q1	1st Quarter	AUS	14	199	31	47
48	AUS v JPN austourg3 REDO Q1	1st Quarter	AUS	14	201	31	45
49	AUS v JPN austourg3 REDO Q1	1st Quarter	AUS	14	202	14	31
50	AUS v JPN austourg3 REDO Q1	1st Quarter	AUS	14	204	14	31	On-ball
51	AUS v JPN austourg3 REDO Q1	1st Quarter	AUS	14	204	16	33
52	AUS v JPN austourg3 REDO Q1	1st Quarter	AUS	14	205	23	34
53	AUS v JPN austourg3 REDO Q1	1st Quarter	AUS	14	206	28	30	TO
54	AUS v JPN austourg3 REDO Q1	1st Quarter	AUS	16	216	29	93
55	AUS v JPN austourg3 REDO Q1	1st Quarter	AUS	16	216	43	85
56	AUS v JPN austourg3 REDO Q1	1st Quarter	AUS	16	217	45	72
57	AUS v JPN austourg3 REDO Q1	1st Quarter	AUS	16	218	48	57
58	AUS v JPN austourg3 REDO Q1	1st Quarter	AUS	16	219	51	39
59	AUS v JPN austourg3 REDO Q1	1st Quarter	AUS	16	220	49	31
60	AUS v JPN austourg3 REDO Q1	1st Quarter	AUS	16	221	39	41
61	AUS v JPN austourg3 REDO Q1	1st Quarter	AUS	16	222	29	41
62	AUS v JPN austourg3 REDO Q1	1st Quarter	AUS	16	223	14	26
63	AUS v JPN austourg3 REDO Q1	1st Quarter	AUS	16	224	20	19
64	AUS v JPN austourg3 REDO Q1	1st Quarter	AUS	16	225	30	21	Shot	Score
65	AUS v JPN austourg3 REDO Q1	1st Quarter	AUS	18	249	15	98
66	AUS v JPN austourg3 REDO Q1	1st Quarter	AUS	18	250	20	92	Foul
67	AUS v JPN austourg3 REDO Q1	1st Quarter	AUS	19	260	4	86
68	AUS v JPN austourg3 REDO Q1	1st Quarter	AUS	19	261	17	85
69	AUS v JPN austourg3 REDO Q1	1st Quarter	AUS	19	262	19	79
70	AUS v JPN austourg3 REDO Q1	1st Quarter	AUS	19	263	22	70
71	AUS v JPN austourg3 REDO Q1	1st Quarter	AUS	19	264	28	59
72	AUS v JPN austourg3 REDO Q1	1st Quarter	AUS	19	265	33	49
73	AUS v JPN austourg3 REDO Q1	1st Quarter	AUS	19	266	34	46
74	AUS v JPN austourg3 REDO Q1	1st Quarter	AUS	19	268	41	43
75	AUS v JPN austourg3 REDO Q1	1st Quarter	AUS	19	269	41	32
76	AUS v JPN austourg3 REDO Q1	1st Quarter	AUS	19	271	52	22
77	AUS v JPN austourg3 REDO Q1	1st Quarter	AUS	19	273	44	35
78	AUS v JPN austourg3 REDO Q1	1st Quarter	AUS	19	274	27	33
79	AUS v JPN austourg3 REDO Q1	1st Quarter	AUS	19	275	21	32
80	AUS v JPN austourg3 REDO Q1	1st Quarter	AUS	19	275	25	21
81	AUS v JPN austourg3 REDO Q1	1st Quarter	AUS	19	276	25	16
82	AUS v JPN austourg3 REDO Q1	1st Quarter	AUS	19	277	32	35
83	AUS v JPN austourg3 REDO Q1	1st Quarter	AUS	19	278	49	28
84	AUS v JPN austourg3 REDO Q1	1st Quarter	AUS	19	279	45	19
85	AUS v JPN austourg3 REDO Q1	1st Quarter	AUS	19	279	39	16
86	AUS v JPN austourg3 REDO Q1	1st Quarter	AUS	19	280	35	16	Foul
87	AUS v JPN austourg3 REDO Q1	1st Quarter	AUS	20	304	39	10	BLOB
88	AUS v JPN austourg3 REDO Q1	1st Quarter	AUS	20	305	50	33
89	AUS v JPN austourg3 REDO Q1	1st Quarter	AUS	20	305	43	35
90	AUS v JPN austourg3 REDO Q1	1st Quarter	AUS	20	306	33	27
91	AUS v JPN austourg3 REDO Q1	1st Quarter	AUS	20	307	28	19
92	AUS v JPN austourg3 REDO Q1	1st Quarter	AUS	20	308	15	17
93	AUS v JPN austourg3 REDO Q1	1st Quarter	AUS	20	309	17	22
94	AUS v JPN austourg3 REDO Q1	1st Quarter	AUS	20	310	22	24	Shot	Score
95	AUS v JPN austourg3 REDO Q1	1st Quarter	AUS	24	355	31	110
96	AUS v JPN austourg3 REDO Q1	1st Quarter	AUS	24	356	22	96
97	AUS v JPN austourg3 REDO Q1	1st Quarter	AUS	24	357	22	79
98	AUS v JPN austourg3 REDO Q1	1st Quarter	AUS	24	358	19	63
99	AUS v JPN austourg3 REDO Q1	1st Quarter	AUS	24	359	18	50
100	AUS v JPN austourg3 REDO Q1	1st Quarter	AUS	24	360	22	41
101	AUS v JPN austourg3 REDO Q1	1st Quarter	AUS	24	361	37	36
102	AUS v JPN austourg3 REDO Q1	1st Quarter	AUS	24	363	50	26
103	AUS v JPN austourg3 REDO Q1	1st Quarter	AUS	24	365	35	39
104	AUS v JPN austourg3 REDO Q1	1st Quarter	AUS	24	366	17	36
105	AUS v JPN austourg3 REDO Q1	1st Quarter	AUS	24	368	14	29
106	AUS v JPN austourg3 REDO Q1	1st Quarter	AUS	24	368	13	29	On-ball
107	AUS v JPN austourg3 REDO Q1	1st Quarter	AUS	24	368	14	33
108	AUS v JPN austourg3 REDO Q1	1st Quarter	AUS	24	370	31	38
109	AUS v JPN austourg3 REDO Q1	1st Quarter	AUS	24	371	22	25
110	AUS v JPN austourg3 REDO Q1	1st Quarter	AUS	24	372	11	19	Shot	Miss
111	AUS v JPN austourg3 REDO Q1	1st Quarter	AUS	26	396	34	89
112	AUS v JPN austourg3 REDO Q1	1st Quarter	AUS	26	397	36	72
113	AUS v JPN austourg3 REDO Q1	1st Quarter	AUS	26	398	39	55
114	AUS v JPN austourg3 REDO Q1	1st Quarter	AUS	26	399	50	47
115	AUS v JPN austourg3 REDO Q1	1st Quarter	AUS	26	399	50	35	Foul
116	AUS v JPN austourg3 REDO Q1	1st Quarter	AUS	27	416	58	35	SLOB
117	AUS v JPN austourg3 REDO Q1	1st Quarter	AUS	27	417	43	37
118	AUS v JPN austourg3 REDO Q1	1st Quarter	AUS	27	418	31	40
119	AUS v JPN austourg3 REDO Q1	1st Quarter	AUS	27	420	28	40
120	AUS v JPN austourg3 REDO Q1	1st Quarter	AUS	27	421	14	32
121	AUS v JPN austourg3 REDO Q1	1st Quarter	AUS	27	422	14	32	On-ball
122	AUS v JPN austourg3 REDO Q1	1st Quarter	AUS	27	424	14	28
123	AUS v JPN austourg3 REDO Q1	1st Quarter	AUS	27	425	13	21	Stoppage
124	AUS v JPN austourg3 REDO Q1	1st Quarter	AUS	28	440	6	31	SLOB
125	AUS v JPN austourg3 REDO Q1	1st Quarter	AUS	28	441	13	16
126	AUS v JPN austourg3 REDO Q1	1st Quarter	AUS	28	442	14	30
127	AUS v JPN austourg3 REDO Q1	1st Quarter	AUS	28	443	26	42
128	AUS v JPN austourg3 REDO Q1	1st Quarter	AUS	28	444	28	41
129	AUS v JPN austourg3 REDO Q1	1st Quarter	AUS	28	445	34	39	On-ball
130	AUS v JPN austourg3 REDO Q1	1st Quarter	AUS	28	447	35	39
131	AUS v JPN austourg3 REDO Q1	1st Quarter	AUS	28	448	29	41
132	AUS v JPN austourg3 REDO Q1	1st Quarter	AUS	28	449	38	31
133	AUS v JPN austourg3 REDO Q1	1st Quarter	AUS	28	450	35	18	Shot	Score	Shooting Foul
134	AUS v JPN austourg3 REDO Q1	1st Quarter	AUS	31	488	52	99
135	AUS v JPN austourg3 REDO Q1	1st Quarter	AUS	31	489	38	91
136	AUS v JPN austourg3 REDO Q1	1st Quarter	AUS	31	490	32	73
137	AUS v JPN austourg3 REDO Q1	1st Quarter	AUS	31	491	33	59
138	AUS v JPN austourg3 REDO Q1	1st Quarter	AUS	31	492	37	48
139	AUS v JPN austourg3 REDO Q1	1st Quarter	AUS	31	493	32	40
140	AUS v JPN austourg3 REDO Q1	1st Quarter	AUS	31	494	13	34
141	AUS v JPN austourg3 REDO Q1	1st Quarter	AUS	31	496	32	40
142	AUS v JPN austourg3 REDO Q1	1st Quarter	AUS	31	498	48	29	On-ball
143	AUS v JPN austourg3 REDO Q1	1st Quarter	AUS	31	499	48	25
144	AUS v JPN austourg3 REDO Q1	1st Quarter	AUS	31	500	41	14
145	AUS v JPN austourg3 REDO Q1	1st Quarter	AUS	31	501	36	15
146	AUS v JPN austourg3 REDO Q1	1st Quarter	AUS	31	503	39	30
147	AUS v JPN austourg3 REDO Q1	1st Quarter	AUS	31	504	26	37
148	AUS v JPN austourg3 REDO Q1	1st Quarter	AUS	31	505	11	20	Shot	Score
149	AUS v JPN austourg3 REDO Q1	1st Quarter	AUS	34	543	31	111
150	AUS v JPN austourg3 REDO Q1	1st Quarter	AUS	34	544	45	91
151	AUS v JPN austourg3 REDO Q1	1st Quarter	AUS	34	545	45	80
152	AUS v JPN austourg3 REDO Q1	1st Quarter	AUS	34	546	44	69
153	AUS v JPN austourg3 REDO Q1	1st Quarter	AUS	34	547	41	56
154	AUS v JPN austourg3 REDO Q1	1st Quarter	AUS	34	549	35	48
155	AUS v JPN austourg3 REDO Q1	1st Quarter	AUS	34	550	23	45
156	AUS v JPN austourg3 REDO Q1	1st Quarter	AUS	34	550	32	40
157	AUS v JPN austourg3 REDO Q1	1st Quarter	AUS	34	552	32	40
158	AUS v JPN austourg3 REDO Q1	1st Quarter	AUS	34	552	39	38
159	AUS v JPN austourg3 REDO Q1	1st Quarter	AUS	34	554	46	32
160	AUS v JPN austourg3 REDO Q1	1st Quarter	AUS	34	555	48	38
161	AUS v JPN austourg3 REDO Q1	1st Quarter	AUS	34	556	43	43
162	AUS v JPN austourg3 REDO Q1	1st Quarter	AUS	34	558	43	43
163	AUS v JPN austourg3 REDO Q1	1st Quarter	AUS	34	559	43	43
164	AUS v JPN austourg3 REDO Q1	1st Quarter	AUS	34	560	48	24
165	AUS v JPN austourg3 REDO Q1	1st Quarter	AUS	34	561	45	26
166	AUS v JPN austourg3 REDO Q1	1st Quarter	AUS	34	562	39	26	Foul
167	AUS v JPN austourg3 REDO Q1	1st Quarter	AUS	36	613	37	108
168	AUS v JPN austourg3 REDO Q1	1st Quarter	AUS	36	613	45	87
169	AUS v JPN austourg3 REDO Q1	1st Quarter	AUS	36	615	45	77
170	AUS v JPN austourg3 REDO Q1	1st Quarter	AUS	36	616	42	64
171	AUS v JPN austourg3 REDO Q1	1st Quarter	AUS	36	617	46	52
172	AUS v JPN austourg3 REDO Q1	1st Quarter	AUS	36	618	47	50
173	AUS v JPN austourg3 REDO Q1	1st Quarter	AUS	36	620	30	38
174	AUS v JPN austourg3 REDO Q1	1st Quarter	AUS	36	621	12	29
175	AUS v JPN austourg3 REDO Q1	1st Quarter	AUS	36	623	33	41
176	AUS v JPN austourg3 REDO Q1	1st Quarter	AUS	36	624	33	38
177	AUS v JPN austourg3 REDO Q1	1st Quarter	AUS	36	625	40	36
178	AUS v JPN austourg3 REDO Q1	1st Quarter	AUS	36	626	50	29
179	AUS v JPN austourg3 REDO Q1	1st Quarter	AUS	36	626	49	32
180	AUS v JPN austourg3 REDO Q1	1st Quarter	AUS	36	626	47	35
181	AUS v JPN austourg3 REDO Q1	1st Quarter	AUS	36	628	40	39	On-ball
182	AUS v JPN austourg3 REDO Q1	1st Quarter	AUS	36	629	44	34
183	AUS v JPN austourg3 REDO Q1	1st Quarter	AUS	36	630	46	27
184	AUS v JPN austourg3 REDO Q1	1st Quarter	AUS	36	631	43	16	TO
185	AUS v JPN austourg3 REDO Q1	1st Quarter	AUS	38	638	31	110
186	AUS v JPN austourg3 REDO Q1	1st Quarter	AUS	38	639	17	83
187	AUS v JPN austourg3 REDO Q1	1st Quarter	AUS	38	641	19	74
188	AUS v JPN austourg3 REDO Q1	1st Quarter	AUS	38	642	16	60
189	AUS v JPN austourg3 REDO Q1	1st Quarter	AUS	38	643	16	46
190	AUS v JPN austourg3 REDO Q1	1st Quarter	AUS	38	644	18	35
191	AUS v JPN austourg3 REDO Q1	1st Quarter	AUS	38	645	33	41
192	AUS v JPN austourg3 REDO Q1	1st Quarter	AUS	38	647	47	33	On-ball
193	AUS v JPN austourg3 REDO Q1	1st Quarter	AUS	38	648	47	33
194	AUS v JPN austourg3 REDO Q1	1st Quarter	AUS	38	650	49	28	On-ball	Foul
195	AUS v JPN austourg3 REDO Q1	1st Quarter	AUS	40	716	36	109
196	AUS v JPN austourg3 REDO Q1	1st Quarter	AUS	40	717	22	86
197	AUS v JPN austourg3 REDO Q1	1st Quarter	AUS	40	718	20	77
198	AUS v JPN austourg3 REDO Q1	1st Quarter	AUS	40	719	16	54
199	AUS v JPN austourg3 REDO Q1	1st Quarter	AUS	40	720	17	36
200	AUS v JPN austourg3 REDO Q1	1st Quarter	AUS	40	722	29	41
201	AUS v JPN austourg3 REDO Q1	1st Quarter	AUS	40	723	41	39
202	AUS v JPN austourg3 REDO Q1	1st Quarter	AUS	40	724	50	30	On-ball
203	AUS v JPN austourg3 REDO Q1	1st Quarter	AUS	40	724	50	34
204	AUS v JPN austourg3 REDO Q1	1st Quarter	AUS	40	727	49	36
205	AUS v JPN austourg3 REDO Q1	1st Quarter	AUS	40	728	46	25
206	AUS v JPN austourg3 REDO Q1	1st Quarter	AUS	40	729	54	14
207	AUS v JPN austourg3 REDO Q1	1st Quarter	AUS	40	730	48	21
208	AUS v JPN austourg3 REDO Q1	1st Quarter	AUS	40	732	35	18	Shot	Shooting Foul
209	AUS v JPN austourg3 REDO Q1	1st Quarter	AUS	42	858	31	109
210	AUS v JPN austourg3 REDO Q1	1st Quarter	AUS	42	858	16	90
211	AUS v JPN austourg3 REDO Q1	1st Quarter	AUS	42	860	17	78
212	AUS v JPN austourg3 REDO Q1	1st Quarter	AUS	42	863	17	78
213	AUS v JPN austourg3 REDO Q1	1st Quarter	AUS	42	864	11	64
214	AUS v JPN austourg3 REDO Q1	1st Quarter	AUS	42	865	9	53
215	AUS v JPN austourg3 REDO Q1	1st Quarter	AUS	42	867	9	50	TO
216	AUS v JPN austourg3 REDO Q1	1st Quarter	AUS	45	874	30	110
217	AUS v JPN austourg3 REDO Q1	1st Quarter	AUS	45	874	48	90
218	AUS v JPN austourg3 REDO Q1	1st Quarter	AUS	45	875	49	80
219	AUS v JPN austourg3 REDO Q1	1st Quarter	AUS	45	876	49	64
220	AUS v JPN austourg3 REDO Q1	1st Quarter	AUS	45	877	27	66
221	AUS v JPN austourg3 REDO Q1	1st Quarter	AUS	45	878	27	56
222	AUS v JPN austourg3 REDO Q1	1st Quarter	AUS	45	879	47	46
223	AUS v JPN austourg3 REDO Q1	1st Quarter	AUS	45	881	47	46
224	AUS v JPN austourg3 REDO Q1	1st Quarter	AUS	45	882	47	46
225	AUS v JPN austourg3 REDO Q1	1st Quarter	AUS	45	883	39	29
226	AUS v JPN austourg3 REDO Q1	1st Quarter	AUS	45	885	39	29
227	AUS v JPN austourg3 REDO Q1	1st Quarter	AUS	45	886	39	29
228	AUS v JPN austourg3 REDO Q1	1st Quarter	AUS	45	888	20	35
229	AUS v JPN austourg3 REDO Q1	1st Quarter	AUS	45	889	10	21	On-ball
230	AUS v JPN austourg3 REDO Q1	1st Quarter	AUS	45	890	12	24
231	AUS v JPN austourg3 REDO Q1	1st Quarter	AUS	45	890	20	29
232	AUS v JPN austourg3 REDO Q1	1st Quarter	AUS	45	891	28	30
233	AUS v JPN austourg3 REDO Q1	1st Quarter	AUS	45	892	36	34
234	AUS v JPN austourg3 REDO Q1	1st Quarter	AUS	45	893	28	17
235	AUS v JPN austourg3 REDO Q1	1st Quarter	AUS	45	895	33	18	TO
236	AUS v JPN austourg3 REDO Q1	1st Quarter	AUS	48	936	49	91
237	AUS v JPN austourg3 REDO Q1	1st Quarter	AUS	48	937	45	77
238	AUS v JPN austourg3 REDO Q1	1st Quarter	AUS	48	938	38	64
239	AUS v JPN austourg3 REDO Q1	1st Quarter	AUS	48	939	25	60
240	AUS v JPN austourg3 REDO Q1	1st Quarter	AUS	48	940	31	56
241	AUS v JPN austourg3 REDO Q1	1st Quarter	AUS	48	941	37	51
242	AUS v JPN austourg3 REDO Q1	1st Quarter	AUS	48	942	34	47	Foul
243	AUS v JPN austourg3 REDO Q1	1st Quarter	AUS	50	999	38	98
244	AUS v JPN austourg3 REDO Q1	1st Quarter	AUS	50	999	37	87
245	AUS v JPN austourg3 REDO Q1	1st Quarter	AUS	50	1000	34	71
246	AUS v JPN austourg3 REDO Q1	1st Quarter	AUS	50	1001	36	61
247	AUS v JPN austourg3 REDO Q1	1st Quarter	AUS	50	1002	49	47
248	AUS v JPN austourg3 REDO Q1	1st Quarter	AUS	50	1003	49	38
249	AUS v JPN austourg3 REDO Q1	1st Quarter	AUS	50	1004	48	34
250	AUS v JPN austourg3 REDO Q1	1st Quarter	AUS	50	1005	39	21
251	AUS v JPN austourg3 REDO Q1	1st Quarter	AUS	50	1007	39	21
252	AUS v JPN austourg3 REDO Q1	1st Quarter	AUS	50	1008	39	21
253	AUS v JPN austourg3 REDO Q1	1st Quarter	AUS	50	1010	39	21
254	AUS v JPN austourg3 REDO Q1	1st Quarter	AUS	50	1011	37	24
255	AUS v JPN austourg3 REDO Q1	1st Quarter	AUS	50	1012	31	26
256	AUS v JPN austourg3 REDO Q1	1st Quarter	AUS	50	1012	27	18	Shot	Miss
257	AUS v JPN austourg3 REDO Q1	1st Quarter	AUS	53	1077	30	109
258	AUS v JPN austourg3 REDO Q1	1st Quarter	AUS	53	1078	48	91
259	AUS v JPN austourg3 REDO Q1	1st Quarter	AUS	53	1080	26	95
260	AUS v JPN austourg3 REDO Q1	1st Quarter	AUS	53	1081	22	88
261	AUS v JPN austourg3 REDO Q1	1st Quarter	AUS	53	1082	13	64
262	AUS v JPN austourg3 REDO Q1	1st Quarter	AUS	53	1083	21	67
263	AUS v JPN austourg3 REDO Q1	1st Quarter	AUS	53	1084	34	65
264	AUS v JPN austourg3 REDO Q1	1st Quarter	AUS	53	1085	36	61
265	AUS v JPN austourg3 REDO Q1	1st Quarter	AUS	53	1087	33	54
266	AUS v JPN austourg3 REDO Q1	1st Quarter	AUS	53	1087	12	51
267	AUS v JPN austourg3 REDO Q1	1st Quarter	AUS	53	1088	13	41
268	AUS v JPN austourg3 REDO Q1	1st Quarter	AUS	53	1090	14	33
269	AUS v JPN austourg3 REDO Q1	1st Quarter	AUS	53	1090	29	46
270	AUS v JPN austourg3 REDO Q1	1st Quarter	AUS	53	1092	33	45
271	AUS v JPN austourg3 REDO Q1	1st Quarter	AUS	53	1094	31	46
272	AUS v JPN austourg3 REDO Q1	1st Quarter	AUS	53	1095	35	45
273	AUS v JPN austourg3 REDO Q1	1st Quarter	AUS	53	1097	40	36	On-ball
274	AUS v JPN austourg3 REDO Q1	1st Quarter	AUS	53	1098	35	18	Shot	Miss
275	AUS v JPN austourg3 REDO Q1	1st Quarter	AUS	56	1210	17	108
276	AUS v JPN austourg3 REDO Q1	1st Quarter	AUS	56	1211	15	90
277	AUS v JPN austourg3 REDO Q1	1st Quarter	AUS	56	1212	13	71
278	AUS v JPN austourg3 REDO Q1	1st Quarter	AUS	56	1213	13	55
279	AUS v JPN austourg3 REDO Q1	1st Quarter	AUS	56	1214	10	19
280	AUS v JPN austourg3 REDO Q1	1st Quarter	AUS	56	1215	15	23
281	AUS v JPN austourg3 REDO Q1	1st Quarter	AUS	56	1216	25	23
282	AUS v JPN austourg3 REDO Q1	1st Quarter	AUS	56	1217	48	33
283	AUS v JPN austourg3 REDO Q1	1st Quarter	AUS	56	1218	51	18
284	AUS v JPN austourg3 REDO Q1	1st Quarter	AUS	56	1219	47	21	Shot	Score
285	AUS v JPN austourg3 REDO Q2	2nd Quarter	AUS	57	9	4	59
286	AUS v JPN austourg3 REDO Q2	2nd Quarter	AUS	57	9	11	69
287	AUS v JPN austourg3 REDO Q2	2nd Quarter	AUS	57	10	16	62
288	AUS v JPN austourg3 REDO Q2	2nd Quarter	AUS	57	12	17	51
289	AUS v JPN austourg3 REDO Q2	2nd Quarter	AUS	57	13	25	32
290	AUS v JPN austourg3 REDO Q2	2nd Quarter	AUS	57	14	27	34
291	AUS v JPN austourg3 REDO Q2	2nd Quarter	AUS	57	15	27	34
292	AUS v JPN austourg3 REDO Q2	2nd Quarter	AUS	57	17	39	38
293	AUS v JPN austourg3 REDO Q2	2nd Quarter	AUS	57	18	38	38	On-ball
294	AUS v JPN austourg3 REDO Q2	2nd Quarter	AUS	57	19	30	35
295	AUS v JPN austourg3 REDO Q2	2nd Quarter	AUS	57	21	33	34
296	AUS v JPN austourg3 REDO Q2	2nd Quarter	AUS	57	22	50	29
297	AUS v JPN austourg3 REDO Q2	2nd Quarter	AUS	57	24	49	28
298	AUS v JPN austourg3 REDO Q2	2nd Quarter	AUS	57	25	41	29
299	AUS v JPN austourg3 REDO Q2	2nd Quarter	AUS	57	26	20	40
300	AUS v JPN austourg3 REDO Q2	2nd Quarter	AUS	57	27	30	35
301	AUS v JPN austourg3 REDO Q2	2nd Quarter	AUS	57	28	35	39
302	AUS v JPN austourg3 REDO Q2	2nd Quarter	AUS	57	29	24	39
303	AUS v JPN austourg3 REDO Q2	2nd Quarter	AUS	57	29	19	22
304	AUS v JPN austourg3 REDO Q2	2nd Quarter	AUS	57	30	21	16	Shot	Miss
305	AUS v JPN austourg3 REDO Q2	2nd Quarter	AUS	58	33	25	19	OR
306	AUS v JPN austourg3 REDO Q2	2nd Quarter	AUS	58	34	19	22
307	AUS v JPN austourg3 REDO Q2	2nd Quarter	AUS	58	35	15	29	Foul
308	AUS v JPN austourg3 REDO Q2	2nd Quarter	AUS	59	50	5	29	SLOB
309	AUS v JPN austourg3 REDO Q2	2nd Quarter	AUS	59	51	22	38
310	AUS v JPN austourg3 REDO Q2	2nd Quarter	AUS	59	53	45	36
311	AUS v JPN austourg3 REDO Q2	2nd Quarter	AUS	59	55	48	36
312	AUS v JPN austourg3 REDO Q2	2nd Quarter	AUS	59	55	53	28
313	AUS v JPN austourg3 REDO Q2	2nd Quarter	AUS	59	56	46	32
314	AUS v JPN austourg3 REDO Q2	2nd Quarter	AUS	59	57	35	37
315	AUS v JPN austourg3 REDO Q2	2nd Quarter	AUS	59	58	22	37
316	AUS v JPN austourg3 REDO Q2	2nd Quarter	AUS	59	59	35	41
317	AUS v JPN austourg3 REDO Q2	2nd Quarter	AUS	59	60	50	30
318	AUS v JPN austourg3 REDO Q2	2nd Quarter	AUS	59	62	50	27
319	AUS v JPN austourg3 REDO Q2	2nd Quarter	AUS	59	63	32	37	Shot	Score
320	AUS v JPN austourg3 REDO Q2	2nd Quarter	AUS	63	90	36	89
321	AUS v JPN austourg3 REDO Q2	2nd Quarter	AUS	63	92	35	71
322	AUS v JPN austourg3 REDO Q2	2nd Quarter	AUS	63	93	29	59
323	AUS v JPN austourg3 REDO Q2	2nd Quarter	AUS	63	93	20	40
324	AUS v JPN austourg3 REDO Q2	2nd Quarter	AUS	63	94	7	31	Stoppage
325	AUS v JPN austourg3 REDO Q2	2nd Quarter	AUS	64	112	4	34	SLOB
326	AUS v JPN austourg3 REDO Q2	2nd Quarter	AUS	64	113	32	41
327	AUS v JPN austourg3 REDO Q2	2nd Quarter	AUS	64	115	44	38
328	AUS v JPN austourg3 REDO Q2	2nd Quarter	AUS	64	117	45	37
329	AUS v JPN austourg3 REDO Q2	2nd Quarter	AUS	64	117	51	26
330	AUS v JPN austourg3 REDO Q2	2nd Quarter	AUS	64	119	51	26
331	AUS v JPN austourg3 REDO Q2	2nd Quarter	AUS	64	120	46	28
332	AUS v JPN austourg3 REDO Q2	2nd Quarter	AUS	64	121	25	39
333	AUS v JPN austourg3 REDO Q2	2nd Quarter	AUS	64	122	34	38
334	AUS v JPN austourg3 REDO Q2	2nd Quarter	AUS	64	123	42	35
335	AUS v JPN austourg3 REDO Q2	2nd Quarter	AUS	64	124	49	27	Shot	Score
336	AUS v JPN austourg3 REDO Q2	2nd Quarter	AUS	67	148	37	109
337	AUS v JPN austourg3 REDO Q2	2nd Quarter	AUS	69	146	34	109
338	AUS v JPN austourg3 REDO Q2	2nd Quarter	AUS	69	148	23	85
339	AUS v JPN austourg3 REDO Q2	2nd Quarter	AUS	69	149	23	75
340	AUS v JPN austourg3 REDO Q2	2nd Quarter	AUS	69	150	20	63
341	AUS v JPN austourg3 REDO Q2	2nd Quarter	AUS	69	151	22	51
342	AUS v JPN austourg3 REDO Q2	2nd Quarter	AUS	69	153	39	42
343	AUS v JPN austourg3 REDO Q2	2nd Quarter	AUS	69	154	33	45
344	AUS v JPN austourg3 REDO Q2	2nd Quarter	AUS	69	155	42	40
345	AUS v JPN austourg3 REDO Q2	2nd Quarter	AUS	69	157	41	29
346	AUS v JPN austourg3 REDO Q2	2nd Quarter	AUS	69	157	48	26
347	AUS v JPN austourg3 REDO Q2	2nd Quarter	AUS	69	159	33	43
348	AUS v JPN austourg3 REDO Q2	2nd Quarter	AUS	69	160	15	35
349	AUS v JPN austourg3 REDO Q2	2nd Quarter	AUS	69	161	18	36
350	AUS v JPN austourg3 REDO Q2	2nd Quarter	AUS	69	161	32	39
351	AUS v JPN austourg3 REDO Q2	2nd Quarter	AUS	69	164	34	32
352	AUS v JPN austourg3 REDO Q2	2nd Quarter	AUS	69	165	39	38	On-ball
353	AUS v JPN austourg3 REDO Q2	2nd Quarter	AUS	69	166	41	35
354	AUS v JPN austourg3 REDO Q2	2nd Quarter	AUS	69	168	47	21
355	AUS v JPN austourg3 REDO Q2	2nd Quarter	AUS	69	169	31	20
356	AUS v JPN austourg3 REDO Q2	2nd Quarter	AUS	69	170	29	17	Shot	Score
357	AUS v JPN austourg3 REDO Q2	2nd Quarter	AUS	73	186	31	102
358	AUS v JPN austourg3 REDO Q2	2nd Quarter	AUS	73	188	45	80
359	AUS v JPN austourg3 REDO Q2	2nd Quarter	AUS	73	189	45	68
360	AUS v JPN austourg3 REDO Q2	2nd Quarter	AUS	73	190	44	57
361	AUS v JPN austourg3 REDO Q2	2nd Quarter	AUS	73	191	45	47
362	AUS v JPN austourg3 REDO Q2	2nd Quarter	AUS	73	192	31	39
363	AUS v JPN austourg3 REDO Q2	2nd Quarter	AUS	73	193	12	31
364	AUS v JPN austourg3 REDO Q2	2nd Quarter	AUS	73	195	12	31
365	AUS v JPN austourg3 REDO Q2	2nd Quarter	AUS	73	196	17	36
366	AUS v JPN austourg3 REDO Q2	2nd Quarter	AUS	73	197	31	42
367	AUS v JPN austourg3 REDO Q2	2nd Quarter	AUS	73	198	35	39
368	AUS v JPN austourg3 REDO Q2	2nd Quarter	AUS	73	199	45	38
369	AUS v JPN austourg3 REDO Q2	2nd Quarter	AUS	73	200	42	40
370	AUS v JPN austourg3 REDO Q2	2nd Quarter	AUS	73	202	41	32
371	AUS v JPN austourg3 REDO Q2	2nd Quarter	AUS	73	203	46	22
372	AUS v JPN austourg3 REDO Q2	2nd Quarter	AUS	73	203	39	34	Shot	Miss
373	AUS v JPN austourg3 REDO Q2	2nd Quarter	AUS	76	220	41	100
374	AUS v JPN austourg3 REDO Q2	2nd Quarter	AUS	76	221	47	90
375	AUS v JPN austourg3 REDO Q2	2nd Quarter	AUS	76	222	46	71
376	AUS v JPN austourg3 REDO Q2	2nd Quarter	AUS	76	223	45	61
377	AUS v JPN austourg3 REDO Q2	2nd Quarter	AUS	76	224	37	27	TO
378	AUS v JPN austourg3 REDO Q2	2nd Quarter	AUS	78	242	33	83
379	AUS v JPN austourg3 REDO Q2	2nd Quarter	AUS	78	243	50	70
380	AUS v JPN austourg3 REDO Q2	2nd Quarter	AUS	78	244	49	60
381	AUS v JPN austourg3 REDO Q2	2nd Quarter	AUS	78	245	49	48
382	AUS v JPN austourg3 REDO Q2	2nd Quarter	AUS	78	246	48	38
383	AUS v JPN austourg3 REDO Q2	2nd Quarter	AUS	78	247	48	33
384	AUS v JPN austourg3 REDO Q2	2nd Quarter	AUS	78	248	32	41
385	AUS v JPN austourg3 REDO Q2	2nd Quarter	AUS	78	249	14	31
386	AUS v JPN austourg3 REDO Q2	2nd Quarter	AUS	78	250	14	31
387	AUS v JPN austourg3 REDO Q2	2nd Quarter	AUS	78	252	23	20
388	AUS v JPN austourg3 REDO Q2	2nd Quarter	AUS	78	253	25	24
389	AUS v JPN austourg3 REDO Q2	2nd Quarter	AUS	78	254	27	17	Shot	Score
390	AUS v JPN austourg3 REDO Q2	2nd Quarter	AUS	80	278	31	84
391	AUS v JPN austourg3 REDO Q2	2nd Quarter	AUS	80	279	33	67
392	AUS v JPN austourg3 REDO Q2	2nd Quarter	AUS	80	280	34	55
393	AUS v JPN austourg3 REDO Q2	2nd Quarter	AUS	80	281	37	44
394	AUS v JPN austourg3 REDO Q2	2nd Quarter	AUS	80	282	38	34	Foul
395	AUS v JPN austourg3 REDO Q2	2nd Quarter	AUS	81	385	58	36	SLOB
396	AUS v JPN austourg3 REDO Q2	2nd Quarter	AUS	81	386	51	53
397	AUS v JPN austourg3 REDO Q2	2nd Quarter	AUS	81	387	46	50
398	AUS v JPN austourg3 REDO Q2	2nd Quarter	AUS	81	388	27	37
399	AUS v JPN austourg3 REDO Q2	2nd Quarter	AUS	81	389	32	38
400	AUS v JPN austourg3 REDO Q2	2nd Quarter	AUS	81	390	36	38
401	AUS v JPN austourg3 REDO Q2	2nd Quarter	AUS	81	391	41	42
402	AUS v JPN austourg3 REDO Q2	2nd Quarter	AUS	81	392	36	44
403	AUS v JPN austourg3 REDO Q2	2nd Quarter	AUS	81	393	31	45
404	AUS v JPN austourg3 REDO Q2	2nd Quarter	AUS	81	394	15	34
405	AUS v JPN austourg3 REDO Q2	2nd Quarter	AUS	81	395	14	29
406	AUS v JPN austourg3 REDO Q2	2nd Quarter	AUS	81	396	16	31
407	AUS v JPN austourg3 REDO Q2	2nd Quarter	AUS	81	397	10	18	Shot	Shooting Foul
408	AUS v JPN austourg3 REDO Q2	2nd Quarter	AUS	83	465	29	101
409	AUS v JPN austourg3 REDO Q2	2nd Quarter	AUS	83	466	27	86
410	AUS v JPN austourg3 REDO Q2	2nd Quarter	AUS	83	467	24	74
411	AUS v JPN austourg3 REDO Q2	2nd Quarter	AUS	83	468	19	61
412	AUS v JPN austourg3 REDO Q2	2nd Quarter	AUS	83	469	16	50
413	AUS v JPN austourg3 REDO Q2	2nd Quarter	AUS	83	470	16	40
414	AUS v JPN austourg3 REDO Q2	2nd Quarter	AUS	83	471	15	30
415	AUS v JPN austourg3 REDO Q2	2nd Quarter	AUS	83	471	37	44	Foul
416	AUS v JPN austourg3 REDO Q2	2nd Quarter	AUS	84	490	20	9	BLOB
417	AUS v JPN austourg3 REDO Q2	2nd Quarter	AUS	84	491	11	22
418	AUS v JPN austourg3 REDO Q2	2nd Quarter	AUS	84	493	18	35
419	AUS v JPN austourg3 REDO Q2	2nd Quarter	AUS	84	494	37	42
420	AUS v JPN austourg3 REDO Q2	2nd Quarter	AUS	84	495	33	39	Shot	Miss
421	AUS v JPN austourg3 REDO Q2	2nd Quarter	AUS	86	549	33	110
422	AUS v JPN austourg3 REDO Q2	2nd Quarter	AUS	86	549	39	84	Stoppage
423	AUS v JPN austourg3 REDO Q2	2nd Quarter	AUS	87	557	29	109
424	AUS v JPN austourg3 REDO Q2	2nd Quarter	AUS	87	558	21	88
425	AUS v JPN austourg3 REDO Q2	2nd Quarter	AUS	87	560	16	56
426	AUS v JPN austourg3 REDO Q2	2nd Quarter	AUS	87	561	26	50
427	AUS v JPN austourg3 REDO Q2	2nd Quarter	AUS	87	561	13	32
428	AUS v JPN austourg3 REDO Q2	2nd Quarter	AUS	87	562	15	17
429	AUS v JPN austourg3 REDO Q2	2nd Quarter	AUS	87	563	13	27
430	AUS v JPN austourg3 REDO Q2	2nd Quarter	AUS	87	564	17	34
431	AUS v JPN austourg3 REDO Q2	2nd Quarter	AUS	87	566	37	17
432	AUS v JPN austourg3 REDO Q2	2nd Quarter	AUS	87	567	32	16	Shot	Miss
433	AUS v JPN austourg3 REDO Q2	2nd Quarter	AUS	90	611	32	110
434	AUS v JPN austourg3 REDO Q2	2nd Quarter	AUS	90	611	21	84
435	AUS v JPN austourg3 REDO Q2	2nd Quarter	AUS	90	612	19	68
436	AUS v JPN austourg3 REDO Q2	2nd Quarter	AUS	90	613	21	54
437	AUS v JPN austourg3 REDO Q2	2nd Quarter	AUS	90	614	33	23	Stoppage
438	AUS v JPN austourg3 REDO Q2	2nd Quarter	AUS	91	714	19	7	BLOB
439	AUS v JPN austourg3 REDO Q2	2nd Quarter	AUS	91	716	11	24
440	AUS v JPN austourg3 REDO Q2	2nd Quarter	AUS	91	716	14	30
441	AUS v JPN austourg3 REDO Q2	2nd Quarter	AUS	91	717	22	38
442	AUS v JPN austourg3 REDO Q2	2nd Quarter	AUS	91	718	31	40
443	AUS v JPN austourg3 REDO Q2	2nd Quarter	AUS	91	719	37	28
444	AUS v JPN austourg3 REDO Q2	2nd Quarter	AUS	91	720	38	31
445	AUS v JPN austourg3 REDO Q2	2nd Quarter	AUS	91	721	38	32
446	AUS v JPN austourg3 REDO Q2	2nd Quarter	AUS	91	722	34	24
447	AUS v JPN austourg3 REDO Q2	2nd Quarter	AUS	91	723	34	18	Shot	Score
448	AUS v JPN austourg3 REDO Q2	2nd Quarter	AUS	93	741	35	110
449	AUS v JPN austourg3 REDO Q2	2nd Quarter	AUS	93	742	26	65
450	AUS v JPN austourg3 REDO Q2	2nd Quarter	AUS	93	743	33	69
451	AUS v JPN austourg3 REDO Q2	2nd Quarter	AUS	93	744	34	58
452	AUS v JPN austourg3 REDO Q2	2nd Quarter	AUS	93	745	36	48
453	AUS v JPN austourg3 REDO Q2	2nd Quarter	AUS	93	746	32	39
454	AUS v JPN austourg3 REDO Q2	2nd Quarter	AUS	93	748	25	31
455	AUS v JPN austourg3 REDO Q2	2nd Quarter	AUS	93	749	26	36
456	AUS v JPN austourg3 REDO Q2	2nd Quarter	AUS	93	751	25	30
457	AUS v JPN austourg3 REDO Q2	2nd Quarter	AUS	93	752	29	17	Shot	Miss
458	AUS v JPN austourg3 REDO Q2	2nd Quarter	AUS	94	753	34	19	OR	Shot	Miss
459	AUS v JPN austourg3 REDO Q2	2nd Quarter	AUS	95	756	24	18	OR
460	AUS v JPN austourg3 REDO Q2	2nd Quarter	AUS	95	758	20	42
461	AUS v JPN austourg3 REDO Q2	2nd Quarter	AUS	95	761	22	38	On-ball
462	AUS v JPN austourg3 REDO Q2	2nd Quarter	AUS	95	762	19	29
463	AUS v JPN austourg3 REDO Q2	2nd Quarter	AUS	95	763	29	36	Foul
464	AUS v JPN austourg3 REDO Q2	2nd Quarter	AUS	97	821	37	94
465	AUS v JPN austourg3 REDO Q2	2nd Quarter	AUS	97	822	31	75
466	AUS v JPN austourg3 REDO Q2	2nd Quarter	AUS	97	822	20	61
467	AUS v JPN austourg3 REDO Q2	2nd Quarter	AUS	97	823	19	43
468	AUS v JPN austourg3 REDO Q2	2nd Quarter	AUS	97	825	17	35
469	AUS v JPN austourg3 REDO Q2	2nd Quarter	AUS	97	826	30	43
470	AUS v JPN austourg3 REDO Q2	2nd Quarter	AUS	97	827	28	38
471	AUS v JPN austourg3 REDO Q2	2nd Quarter	AUS	97	828	38	39
472	AUS v JPN austourg3 REDO Q2	2nd Quarter	AUS	97	829	52	28
473	AUS v JPN austourg3 REDO Q2	2nd Quarter	AUS	97	831	52	28
474	AUS v JPN austourg3 REDO Q2	2nd Quarter	AUS	97	832	31	35
475	AUS v JPN austourg3 REDO Q2	2nd Quarter	AUS	97	833	34	18	TO
476	AUS v JPN austourg3 REDO Q2	2nd Quarter	AUS	99	846	33	99
477	AUS v JPN austourg3 REDO Q2	2nd Quarter	AUS	99	847	27	87
478	AUS v JPN austourg3 REDO Q2	2nd Quarter	AUS	99	847	27	86
479	AUS v JPN austourg3 REDO Q2	2nd Quarter	AUS	99	847	19	68
480	AUS v JPN austourg3 REDO Q2	2nd Quarter	AUS	99	848	21	51
481	AUS v JPN austourg3 REDO Q2	2nd Quarter	AUS	99	850	20	40
482	AUS v JPN austourg3 REDO Q2	2nd Quarter	AUS	99	850	11	32
483	AUS v JPN austourg3 REDO Q2	2nd Quarter	AUS	99	852	32	41
484	AUS v JPN austourg3 REDO Q2	2nd Quarter	AUS	99	854	49	32	On-ball
485	AUS v JPN austourg3 REDO Q2	2nd Quarter	AUS	99	855	48	32
486	AUS v JPN austourg3 REDO Q2	2nd Quarter	AUS	99	857	52	21
487	AUS v JPN austourg3 REDO Q2	2nd Quarter	AUS	99	859	46	34
488	AUS v JPN austourg3 REDO Q2	2nd Quarter	AUS	99	860	31	38
489	AUS v JPN austourg3 REDO Q2	2nd Quarter	AUS	99	861	36	28
490	AUS v JPN austourg3 REDO Q2	2nd Quarter	AUS	99	862	11	26
491	AUS v JPN austourg3 REDO Q2	2nd Quarter	AUS	99	863	20	18
492	AUS v JPN austourg3 REDO Q2	2nd Quarter	AUS	99	864	30	17	Shot	Miss
493	AUS v JPN austourg3 REDO Q2	2nd Quarter	AUS	100	865	30	18	OR	Shot	Miss
494	AUS v JPN austourg3 REDO Q2	2nd Quarter	AUS	103	992	31	112
495	AUS v JPN austourg3 REDO Q2	2nd Quarter	AUS	103	992	33	93
496	AUS v JPN austourg3 REDO Q2	2nd Quarter	AUS	103	993	40	84
497	AUS v JPN austourg3 REDO Q2	2nd Quarter	AUS	103	994	46	71
498	AUS v JPN austourg3 REDO Q2	2nd Quarter	AUS	103	996	46	63
499	AUS v JPN austourg3 REDO Q2	2nd Quarter	AUS	103	996	24	54
500	AUS v JPN austourg3 REDO Q2	2nd Quarter	AUS	103	997	21	40
501	AUS v JPN austourg3 REDO Q2	2nd Quarter	AUS	103	998	12	33
502	AUS v JPN austourg3 REDO Q2	2nd Quarter	AUS	103	1000	11	30
503	AUS v JPN austourg3 REDO Q2	2nd Quarter	AUS	103	1001	33	40
504	AUS v JPN austourg3 REDO Q2	2nd Quarter	AUS	103	1002	49	31
505	AUS v JPN austourg3 REDO Q2	2nd Quarter	AUS	103	1004	49	31	On-ball
506	AUS v JPN austourg3 REDO Q2	2nd Quarter	AUS	103	1005	46	34
507	AUS v JPN austourg3 REDO Q2	2nd Quarter	AUS	103	1006	39	38	Shot	Miss
508	AUS v JPN austourg3 REDO Q2	2nd Quarter	AUS	105	1021	29	109
509	AUS v JPN austourg3 REDO Q2	2nd Quarter	AUS	105	1022	24	94
510	AUS v JPN austourg3 REDO Q2	2nd Quarter	AUS	105	1023	24	74
511	AUS v JPN austourg3 REDO Q2	2nd Quarter	AUS	105	1024	33	60
512	AUS v JPN austourg3 REDO Q2	2nd Quarter	AUS	105	1025	41	48
513	AUS v JPN austourg3 REDO Q2	2nd Quarter	AUS	105	1027	42	43
514	AUS v JPN austourg3 REDO Q2	2nd Quarter	AUS	105	1028	39	49
515	AUS v JPN austourg3 REDO Q2	2nd Quarter	AUS	105	1030	36	52
516	AUS v JPN austourg3 REDO Q2	2nd Quarter	AUS	105	1031	46	35
517	AUS v JPN austourg3 REDO Q2	2nd Quarter	AUS	105	1031	49	25
518	AUS v JPN austourg3 REDO Q2	2nd Quarter	AUS	105	1032	43	18
519	AUS v JPN austourg3 REDO Q2	2nd Quarter	AUS	105	1033	34	16
520	AUS v JPN austourg3 REDO Q2	2nd Quarter	AUS	105	1034	30	24
521	AUS v JPN austourg3 REDO Q2	2nd Quarter	AUS	105	1035	31	18	Shot	Score
522	AUS v JPN austourg3 REDO Q2	2nd Quarter	AUS	107	1053	33	96
523	AUS v JPN austourg3 REDO Q2	2nd Quarter	AUS	107	1054	36	87
524	AUS v JPN austourg3 REDO Q2	2nd Quarter	AUS	107	1055	33	74
525	AUS v JPN austourg3 REDO Q2	2nd Quarter	AUS	107	1056	33	64
526	AUS v JPN austourg3 REDO Q2	2nd Quarter	AUS	107	1057	35	51
527	AUS v JPN austourg3 REDO Q2	2nd Quarter	AUS	107	1059	34	48
528	AUS v JPN austourg3 REDO Q2	2nd Quarter	AUS	107	1060	32	47
529	AUS v JPN austourg3 REDO Q2	2nd Quarter	AUS	107	1061	17	32	On-ball
530	AUS v JPN austourg3 REDO Q2	2nd Quarter	AUS	107	1063	17	30
531	AUS v JPN austourg3 REDO Q2	2nd Quarter	AUS	107	1065	26	34	Shot	Miss
532	AUS v JPN austourg3 REDO Q2	2nd Quarter	AUS	109	1085	34	109
533	AUS v JPN austourg3 REDO Q2	2nd Quarter	AUS	109	1086	43	93
534	AUS v JPN austourg3 REDO Q2	2nd Quarter	AUS	109	1087	43	83
535	AUS v JPN austourg3 REDO Q2	2nd Quarter	AUS	109	1088	45	67
536	AUS v JPN austourg3 REDO Q2	2nd Quarter	AUS	109	1089	46	54
537	AUS v JPN austourg3 REDO Q2	2nd Quarter	AUS	109	1091	48	45
538	AUS v JPN austourg3 REDO Q2	2nd Quarter	AUS	109	1092	48	43
539	AUS v JPN austourg3 REDO Q2	2nd Quarter	AUS	109	1093	49	41
540	AUS v JPN austourg3 REDO Q2	2nd Quarter	AUS	109	1095	46	33	On-ball
541	AUS v JPN austourg3 REDO Q2	2nd Quarter	AUS	109	1095	47	24
542	AUS v JPN austourg3 REDO Q2	2nd Quarter	AUS	109	1097	41	17	Shot	Miss
543	AUS v JPN austourg3 REDO Q3	3rd Quarter	AUS	110	5	58	61
544	AUS v JPN austourg3 REDO Q3	3rd Quarter	AUS	110	5	49	69
545	AUS v JPN austourg3 REDO Q3	3rd Quarter	AUS	110	6	49	61
546	AUS v JPN austourg3 REDO Q3	3rd Quarter	AUS	110	7	45	48
547	AUS v JPN austourg3 REDO Q3	3rd Quarter	AUS	110	8	29	38
548	AUS v JPN austourg3 REDO Q3	3rd Quarter	AUS	110	10	29	38
549	AUS v JPN austourg3 REDO Q3	3rd Quarter	AUS	110	10	29	44
550	AUS v JPN austourg3 REDO Q3	3rd Quarter	AUS	110	12	28	43
551	AUS v JPN austourg3 REDO Q3	3rd Quarter	AUS	110	13	29	43
552	AUS v JPN austourg3 REDO Q3	3rd Quarter	AUS	110	14	29	43
553	AUS v JPN austourg3 REDO Q3	3rd Quarter	AUS	110	15	12	27
554	AUS v JPN austourg3 REDO Q3	3rd Quarter	AUS	110	16	21	30
555	AUS v JPN austourg3 REDO Q3	3rd Quarter	AUS	110	16	21	30
556	AUS v JPN austourg3 REDO Q3	3rd Quarter	AUS	110	17	19	34
557	AUS v JPN austourg3 REDO Q3	3rd Quarter	AUS	110	18	26	31
558	AUS v JPN austourg3 REDO Q3	3rd Quarter	AUS	110	19	27	18	Shot	Score
559	AUS v JPN austourg3 REDO Q3	3rd Quarter	AUS	113	43	32	111
560	AUS v JPN austourg3 REDO Q3	3rd Quarter	AUS	113	45	33	88
561	AUS v JPN austourg3 REDO Q3	3rd Quarter	AUS	113	46	36	82
562	AUS v JPN austourg3 REDO Q3	3rd Quarter	AUS	113	47	44	66
563	AUS v JPN austourg3 REDO Q3	3rd Quarter	AUS	113	47	44	53
564	AUS v JPN austourg3 REDO Q3	3rd Quarter	AUS	113	48	43	51
565	AUS v JPN austourg3 REDO Q3	3rd Quarter	AUS	113	50	25	39
566	AUS v JPN austourg3 REDO Q3	3rd Quarter	AUS	113	51	27	42
567	AUS v JPN austourg3 REDO Q3	3rd Quarter	AUS	113	52	18	37
568	AUS v JPN austourg3 REDO Q3	3rd Quarter	AUS	113	52	11	24
569	AUS v JPN austourg3 REDO Q3	3rd Quarter	AUS	113	54	16	36
570	AUS v JPN austourg3 REDO Q3	3rd Quarter	AUS	113	55	16	36
571	AUS v JPN austourg3 REDO Q3	3rd Quarter	AUS	113	57	12	21
572	AUS v JPN austourg3 REDO Q3	3rd Quarter	AUS	113	58	13	24
573	AUS v JPN austourg3 REDO Q3	3rd Quarter	AUS	113	60	20	17
574	AUS v JPN austourg3 REDO Q3	3rd Quarter	AUS	113	61	24	21
575	AUS v JPN austourg3 REDO Q3	3rd Quarter	AUS	113	62	26	25
576	AUS v JPN austourg3 REDO Q3	3rd Quarter	AUS	113	63	14	31
577	AUS v JPN austourg3 REDO Q3	3rd Quarter	AUS	113	64	16	23	Shot	Miss
578	AUS v JPN austourg3 REDO Q3	3rd Quarter	AUS	116	110	31	108
579	AUS v JPN austourg3 REDO Q3	3rd Quarter	AUS	116	112	23	95
580	AUS v JPN austourg3 REDO Q3	3rd Quarter	AUS	116	113	23	88
581	AUS v JPN austourg3 REDO Q3	3rd Quarter	AUS	116	114	23	74
582	AUS v JPN austourg3 REDO Q3	3rd Quarter	AUS	116	115	22	57
583	AUS v JPN austourg3 REDO Q3	3rd Quarter	AUS	116	116	23	49
584	AUS v JPN austourg3 REDO Q3	3rd Quarter	AUS	116	117	29	50
585	AUS v JPN austourg3 REDO Q3	3rd Quarter	AUS	116	118	37	38
586	AUS v JPN austourg3 REDO Q3	3rd Quarter	AUS	116	119	47	34
587	AUS v JPN austourg3 REDO Q3	3rd Quarter	AUS	116	120	47	34
588	AUS v JPN austourg3 REDO Q3	3rd Quarter	AUS	116	121	47	34
589	AUS v JPN austourg3 REDO Q3	3rd Quarter	AUS	116	122	38	17	TO
590	AUS v JPN austourg3 REDO Q3	3rd Quarter	AUS	121	208	59	98
591	AUS v JPN austourg3 REDO Q3	3rd Quarter	AUS	121	208	44	91
592	AUS v JPN austourg3 REDO Q3	3rd Quarter	AUS	121	209	45	84
593	AUS v JPN austourg3 REDO Q3	3rd Quarter	AUS	121	211	44	70
594	AUS v JPN austourg3 REDO Q3	3rd Quarter	AUS	121	211	46	57
595	AUS v JPN austourg3 REDO Q3	3rd Quarter	AUS	121	212	47	46
596	AUS v JPN austourg3 REDO Q3	3rd Quarter	AUS	121	213	41	42
597	AUS v JPN austourg3 REDO Q3	3rd Quarter	AUS	121	214	22	37
598	AUS v JPN austourg3 REDO Q3	3rd Quarter	AUS	121	215	19	39
599	AUS v JPN austourg3 REDO Q3	3rd Quarter	AUS	121	216	29	32
600	AUS v JPN austourg3 REDO Q3	3rd Quarter	AUS	121	217	32	34
601	AUS v JPN austourg3 REDO Q3	3rd Quarter	AUS	121	218	37	39
602	AUS v JPN austourg3 REDO Q3	3rd Quarter	AUS	121	219	48	34
603	AUS v JPN austourg3 REDO Q3	3rd Quarter	AUS	121	220	46	36	On-ball
604	AUS v JPN austourg3 REDO Q3	3rd Quarter	AUS	121	220	41	37
605	AUS v JPN austourg3 REDO Q3	3rd Quarter	AUS	121	221	31	31
606	AUS v JPN austourg3 REDO Q3	3rd Quarter	AUS	121	222	18	32	Shot	Score
607	AUS v JPN austourg3 REDO Q3	3rd Quarter	AUS	124	314	29	112
608	AUS v JPN austourg3 REDO Q3	3rd Quarter	AUS	124	315	23	92
609	AUS v JPN austourg3 REDO Q3	3rd Quarter	AUS	124	316	21	85
610	AUS v JPN austourg3 REDO Q3	3rd Quarter	AUS	124	317	17	78
611	AUS v JPN austourg3 REDO Q3	3rd Quarter	AUS	124	318	41	71
612	AUS v JPN austourg3 REDO Q3	3rd Quarter	AUS	124	320	38	88	Stoppage
613	AUS v JPN austourg3 REDO Q3	3rd Quarter	AUS	125	332	57	91
614	AUS v JPN austourg3 REDO Q3	3rd Quarter	AUS	125	334	46	57
615	AUS v JPN austourg3 REDO Q3	3rd Quarter	AUS	125	335	45	52
616	AUS v JPN austourg3 REDO Q3	3rd Quarter	AUS	125	337	48	47
617	AUS v JPN austourg3 REDO Q3	3rd Quarter	AUS	125	338	31	51
618	AUS v JPN austourg3 REDO Q3	3rd Quarter	AUS	125	339	29	46
619	AUS v JPN austourg3 REDO Q3	3rd Quarter	AUS	125	339	26	38
620	AUS v JPN austourg3 REDO Q3	3rd Quarter	AUS	125	340	35	28
621	AUS v JPN austourg3 REDO Q3	3rd Quarter	AUS	125	341	33	22	Shot	Shooting Foul
622	AUS v JPN austourg3 REDO Q3	3rd Quarter	AUS	127	393	31	108
623	AUS v JPN austourg3 REDO Q3	3rd Quarter	AUS	127	394	38	93
624	AUS v JPN austourg3 REDO Q3	3rd Quarter	AUS	127	395	47	80
625	AUS v JPN austourg3 REDO Q3	3rd Quarter	AUS	127	396	42	74
626	AUS v JPN austourg3 REDO Q3	3rd Quarter	AUS	127	398	47	61
627	AUS v JPN austourg3 REDO Q3	3rd Quarter	AUS	127	399	15	47
628	AUS v JPN austourg3 REDO Q3	3rd Quarter	AUS	127	399	15	39
629	AUS v JPN austourg3 REDO Q3	3rd Quarter	AUS	127	400	22	34
630	AUS v JPN austourg3 REDO Q3	3rd Quarter	AUS	127	400	30	26
631	AUS v JPN austourg3 REDO Q3	3rd Quarter	AUS	127	401	33	20	Shot	Score
632	AUS v JPN austourg3 REDO Q3	3rd Quarter	AUS	129	414	36	112
633	AUS v JPN austourg3 REDO Q3	3rd Quarter	AUS	129	415	45	85
634	AUS v JPN austourg3 REDO Q3	3rd Quarter	AUS	129	416	44	72
635	AUS v JPN austourg3 REDO Q3	3rd Quarter	AUS	129	416	46	63
636	AUS v JPN austourg3 REDO Q3	3rd Quarter	AUS	129	417	43	53
637	AUS v JPN austourg3 REDO Q3	3rd Quarter	AUS	129	418	45	45
638	AUS v JPN austourg3 REDO Q3	3rd Quarter	AUS	129	419	42	45
639	AUS v JPN austourg3 REDO Q3	3rd Quarter	AUS	129	420	27	39
640	AUS v JPN austourg3 REDO Q3	3rd Quarter	AUS	129	421	11	29
641	AUS v JPN austourg3 REDO Q3	3rd Quarter	AUS	129	422	33	41
642	AUS v JPN austourg3 REDO Q3	3rd Quarter	AUS	129	423	36	44
643	AUS v JPN austourg3 REDO Q3	3rd Quarter	AUS	129	424	35	26
644	AUS v JPN austourg3 REDO Q3	3rd Quarter	AUS	129	426	38	20
645	AUS v JPN austourg3 REDO Q3	3rd Quarter	AUS	129	427	49	31
646	AUS v JPN austourg3 REDO Q3	3rd Quarter	AUS	129	428	48	33
647	AUS v JPN austourg3 REDO Q3	3rd Quarter	AUS	129	429	47	26	On-ball
648	AUS v JPN austourg3 REDO Q3	3rd Quarter	AUS	129	430	44	36
649	AUS v JPN austourg3 REDO Q3	3rd Quarter	AUS	129	431	39	37
650	AUS v JPN austourg3 REDO Q3	3rd Quarter	AUS	129	432	38	32
651	AUS v JPN austourg3 REDO Q3	3rd Quarter	AUS	129	433	46	35
652	AUS v JPN austourg3 REDO Q3	3rd Quarter	AUS	129	434	41	36	Shot	Miss
653	AUS v JPN austourg3 REDO Q3	3rd Quarter	AUS	131	572	26	98
654	AUS v JPN austourg3 REDO Q3	3rd Quarter	AUS	131	573	33	91
655	AUS v JPN austourg3 REDO Q3	3rd Quarter	AUS	131	573	38	83
656	AUS v JPN austourg3 REDO Q3	3rd Quarter	AUS	131	574	43	79
657	AUS v JPN austourg3 REDO Q3	3rd Quarter	AUS	131	575	45	69
658	AUS v JPN austourg3 REDO Q3	3rd Quarter	AUS	131	575	48	59
659	AUS v JPN austourg3 REDO Q3	3rd Quarter	AUS	131	576	47	50
660	AUS v JPN austourg3 REDO Q3	3rd Quarter	AUS	131	577	46	45
661	AUS v JPN austourg3 REDO Q3	3rd Quarter	AUS	131	578	26	38
662	AUS v JPN austourg3 REDO Q3	3rd Quarter	AUS	131	579	26	40
663	AUS v JPN austourg3 REDO Q3	3rd Quarter	AUS	131	580	20	37
664	AUS v JPN austourg3 REDO Q3	3rd Quarter	AUS	131	581	18	36
665	AUS v JPN austourg3 REDO Q3	3rd Quarter	AUS	131	582	13	31
666	AUS v JPN austourg3 REDO Q3	3rd Quarter	AUS	131	583	12	28
667	AUS v JPN austourg3 REDO Q3	3rd Quarter	AUS	131	584	15	32
668	AUS v JPN austourg3 REDO Q3	3rd Quarter	AUS	131	585	35	46
669	AUS v JPN austourg3 REDO Q3	3rd Quarter	AUS	131	586	35	46	Foul
670	AUS v JPN austourg3 REDO Q3	3rd Quarter	AUS	132	604	3	35	SLOB
671	AUS v JPN austourg3 REDO Q3	3rd Quarter	AUS	132	605	15	48
672	AUS v JPN austourg3 REDO Q3	3rd Quarter	AUS	132	607	21	51
673	AUS v JPN austourg3 REDO Q3	3rd Quarter	AUS	132	608	33	47
674	AUS v JPN austourg3 REDO Q3	3rd Quarter	AUS	132	610	46	34
675	AUS v JPN austourg3 REDO Q3	3rd Quarter	AUS	132	611	45	35
676	AUS v JPN austourg3 REDO Q3	3rd Quarter	AUS	132	613	45	35
677	AUS v JPN austourg3 REDO Q3	3rd Quarter	AUS	132	614	45	35	On-ball
678	AUS v JPN austourg3 REDO Q3	3rd Quarter	AUS	132	615	38	36
679	AUS v JPN austourg3 REDO Q3	3rd Quarter	AUS	132	616	28	34
680	AUS v JPN austourg3 REDO Q3	3rd Quarter	AUS	132	617	27	34
681	AUS v JPN austourg3 REDO Q3	3rd Quarter	AUS	132	618	17	33
682	AUS v JPN austourg3 REDO Q3	3rd Quarter	AUS	132	619	19	35
683	AUS v JPN austourg3 REDO Q3	3rd Quarter	AUS	132	620	24	37	TO
684	AUS v JPN austourg3 REDO Q3	3rd Quarter	AUS	135	676	30	111
685	AUS v JPN austourg3 REDO Q3	3rd Quarter	AUS	135	677	30	98
686	AUS v JPN austourg3 REDO Q3	3rd Quarter	AUS	135	678	27	90
687	AUS v JPN austourg3 REDO Q3	3rd Quarter	AUS	135	679	21	82
688	AUS v JPN austourg3 REDO Q3	3rd Quarter	AUS	135	680	16	66
689	AUS v JPN austourg3 REDO Q3	3rd Quarter	AUS	135	681	15	55
690	AUS v JPN austourg3 REDO Q3	3rd Quarter	AUS	135	681	15	46
691	AUS v JPN austourg3 REDO Q3	3rd Quarter	AUS	135	682	21	41
692	AUS v JPN austourg3 REDO Q3	3rd Quarter	AUS	135	683	41	41
693	AUS v JPN austourg3 REDO Q3	3rd Quarter	AUS	135	684	40	42
694	AUS v JPN austourg3 REDO Q3	3rd Quarter	AUS	135	685	39	44
695	AUS v JPN austourg3 REDO Q3	3rd Quarter	AUS	135	686	43	44
696	AUS v JPN austourg3 REDO Q3	3rd Quarter	AUS	135	687	52	20
697	AUS v JPN austourg3 REDO Q3	3rd Quarter	AUS	135	688	50	19	Shot	Miss
698	AUS v JPN austourg3 REDO Q3	3rd Quarter	AUS	137	699	30	109
699	AUS v JPN austourg3 REDO Q3	3rd Quarter	AUS	137	700	19	94
700	AUS v JPN austourg3 REDO Q3	3rd Quarter	AUS	137	701	19	87
701	AUS v JPN austourg3 REDO Q3	3rd Quarter	AUS	137	702	22	74
702	AUS v JPN austourg3 REDO Q3	3rd Quarter	AUS	137	703	21	64
703	AUS v JPN austourg3 REDO Q3	3rd Quarter	AUS	137	704	19	54
704	AUS v JPN austourg3 REDO Q3	3rd Quarter	AUS	137	705	20	47
705	AUS v JPN austourg3 REDO Q3	3rd Quarter	AUS	137	706	24	41
706	AUS v JPN austourg3 REDO Q3	3rd Quarter	AUS	137	707	29	40
707	AUS v JPN austourg3 REDO Q3	3rd Quarter	AUS	137	707	32	40
708	AUS v JPN austourg3 REDO Q3	3rd Quarter	AUS	137	709	45	35
709	AUS v JPN austourg3 REDO Q3	3rd Quarter	AUS	137	710	47	33
710	AUS v JPN austourg3 REDO Q3	3rd Quarter	AUS	137	711	29	40
711	AUS v JPN austourg3 REDO Q3	3rd Quarter	AUS	137	713	37	19	Shot	Score
712	AUS v JPN austourg3 REDO Q3	3rd Quarter	AUS	139	728	23	57
713	AUS v JPN austourg3 REDO Q3	3rd Quarter	AUS	139	729	22	47
714	AUS v JPN austourg3 REDO Q3	3rd Quarter	AUS	139	730	23	31
715	AUS v JPN austourg3 REDO Q3	3rd Quarter	AUS	139	730	26	23
716	AUS v JPN austourg3 REDO Q3	3rd Quarter	AUS	139	731	29	17	Shot	Score
717	AUS v JPN austourg3 REDO Q3	3rd Quarter	AUS	142	784	34	99
718	AUS v JPN austourg3 REDO Q3	3rd Quarter	AUS	142	784	34	89
719	AUS v JPN austourg3 REDO Q3	3rd Quarter	AUS	142	785	32	76
720	AUS v JPN austourg3 REDO Q3	3rd Quarter	AUS	142	786	35	68
721	AUS v JPN austourg3 REDO Q3	3rd Quarter	AUS	142	786	43	62
722	AUS v JPN austourg3 REDO Q3	3rd Quarter	AUS	142	787	45	51
723	AUS v JPN austourg3 REDO Q3	3rd Quarter	AUS	142	788	45	42
724	AUS v JPN austourg3 REDO Q3	3rd Quarter	AUS	142	788	14	32
725	AUS v JPN austourg3 REDO Q3	3rd Quarter	AUS	142	790	10	18
726	AUS v JPN austourg3 REDO Q3	3rd Quarter	AUS	142	791	13	16
727	AUS v JPN austourg3 REDO Q3	3rd Quarter	AUS	142	791	28	15	TO	Foul
728	AUS v JPN austourg3 REDO Q3	3rd Quarter	AUS	144	855	33	108
729	AUS v JPN austourg3 REDO Q3	3rd Quarter	AUS	144	855	20	78
730	AUS v JPN austourg3 REDO Q3	3rd Quarter	AUS	144	856	17	65
731	AUS v JPN austourg3 REDO Q3	3rd Quarter	AUS	144	857	16	52
732	AUS v JPN austourg3 REDO Q3	3rd Quarter	AUS	144	858	16	41
733	AUS v JPN austourg3 REDO Q3	3rd Quarter	AUS	144	859	33	43
734	AUS v JPN austourg3 REDO Q3	3rd Quarter	AUS	144	860	49	31
735	AUS v JPN austourg3 REDO Q3	3rd Quarter	AUS	144	861	48	25
736	AUS v JPN austourg3 REDO Q3	3rd Quarter	AUS	144	861	44	20
737	AUS v JPN austourg3 REDO Q3	3rd Quarter	AUS	144	862	38	17	Shot	TO
738	AUS v JPN austourg3 REDO Q3	3rd Quarter	AUS	146	934	29	111
739	AUS v JPN austourg3 REDO Q3	3rd Quarter	AUS	146	935	31	95
740	AUS v JPN austourg3 REDO Q3	3rd Quarter	AUS	146	936	36	85
741	AUS v JPN austourg3 REDO Q3	3rd Quarter	AUS	146	937	35	72
742	AUS v JPN austourg3 REDO Q3	3rd Quarter	AUS	146	938	32	62
743	AUS v JPN austourg3 REDO Q3	3rd Quarter	AUS	146	938	31	55
744	AUS v JPN austourg3 REDO Q3	3rd Quarter	AUS	146	940	31	47
745	AUS v JPN austourg3 REDO Q3	3rd Quarter	AUS	146	941	45	36
746	AUS v JPN austourg3 REDO Q3	3rd Quarter	AUS	146	942	47	29
747	AUS v JPN austourg3 REDO Q3	3rd Quarter	AUS	146	944	45	25
748	AUS v JPN austourg3 REDO Q3	3rd Quarter	AUS	146	945	40	19
749	AUS v JPN austourg3 REDO Q3	3rd Quarter	AUS	146	945	32	20	Shot	Score
750	AUS v JPN austourg3 REDO Q3	3rd Quarter	AUS	148	961	27	100
751	AUS v JPN austourg3 REDO Q3	3rd Quarter	AUS	148	963	24	85
752	AUS v JPN austourg3 REDO Q3	3rd Quarter	AUS	148	963	27	77
753	AUS v JPN austourg3 REDO Q3	3rd Quarter	AUS	148	963	32	69
754	AUS v JPN austourg3 REDO Q3	3rd Quarter	AUS	148	965	41	58
755	AUS v JPN austourg3 REDO Q3	3rd Quarter	AUS	148	965	44	53	Foul
756	AUS v JPN austourg3 REDO Q3	3rd Quarter	AUS	149	986	58	43	SLOB
757	AUS v JPN austourg3 REDO Q3	3rd Quarter	AUS	149	987	44	47
758	AUS v JPN austourg3 REDO Q3	3rd Quarter	AUS	149	988	38	49
759	AUS v JPN austourg3 REDO Q3	3rd Quarter	AUS	149	989	32	49
760	AUS v JPN austourg3 REDO Q3	3rd Quarter	AUS	149	992	23	36
761	AUS v JPN austourg3 REDO Q3	3rd Quarter	AUS	149	993	25	37
762	AUS v JPN austourg3 REDO Q3	3rd Quarter	AUS	149	994	10	31	On-ball
763	AUS v JPN austourg3 REDO Q3	3rd Quarter	AUS	149	996	13	29
764	AUS v JPN austourg3 REDO Q3	3rd Quarter	AUS	149	996	17	23
765	AUS v JPN austourg3 REDO Q3	3rd Quarter	AUS	149	998	23	17
766	AUS v JPN austourg3 REDO Q3	3rd Quarter	AUS	149	999	25	21
767	AUS v JPN austourg3 REDO Q3	3rd Quarter	AUS	149	1000	32	38	Foul
768	AUS v JPN austourg3 REDO Q3	3rd Quarter	AUS	153	1086	29	95
769	AUS v JPN austourg3 REDO Q3	3rd Quarter	AUS	153	1087	32	92
770	AUS v JPN austourg3 REDO Q3	3rd Quarter	AUS	153	1088	34	77
771	AUS v JPN austourg3 REDO Q3	3rd Quarter	AUS	153	1089	36	64
772	AUS v JPN austourg3 REDO Q3	3rd Quarter	AUS	153	1089	39	52
773	AUS v JPN austourg3 REDO Q3	3rd Quarter	AUS	153	1090	38	39
774	AUS v JPN austourg3 REDO Q3	3rd Quarter	AUS	153	1091	36	24
775	AUS v JPN austourg3 REDO Q3	3rd Quarter	AUS	153	1091	35	18
776	AUS v JPN austourg3 REDO Q3	3rd Quarter	AUS	153	1092	28	22
777	AUS v JPN austourg3 REDO Q3	3rd Quarter	AUS	153	1093	27	41
778	AUS v JPN austourg3 REDO Q3	3rd Quarter	AUS	153	1095	9	15
779	AUS v JPN austourg3 REDO Q3	3rd Quarter	AUS	153	1096	10	17	Shot	Score
780	AUS v JPN austourg3 REDO Q3	3rd Quarter	AUS	155	1141	20	104
781	AUS v JPN austourg3 REDO Q3	3rd Quarter	AUS	155	1142	12	97
782	AUS v JPN austourg3 REDO Q3	3rd Quarter	AUS	155	1142	12	87
783	AUS v JPN austourg3 REDO Q3	3rd Quarter	AUS	155	1143	13	76
784	AUS v JPN austourg3 REDO Q3	3rd Quarter	AUS	155	1144	18	68
785	AUS v JPN austourg3 REDO Q3	3rd Quarter	AUS	155	1144	33	62
786	AUS v JPN austourg3 REDO Q3	3rd Quarter	AUS	155	1145	34	54
787	AUS v JPN austourg3 REDO Q3	3rd Quarter	AUS	155	1146	36	46
788	AUS v JPN austourg3 REDO Q3	3rd Quarter	AUS	155	1147	37	38
789	AUS v JPN austourg3 REDO Q3	3rd Quarter	AUS	155	1147	49	33
790	AUS v JPN austourg3 REDO Q3	3rd Quarter	AUS	155	1148	49	24
791	AUS v JPN austourg3 REDO Q3	3rd Quarter	AUS	155	1149	42	15	TO
792	AUS v JPN austourg3 REDO Q3	3rd Quarter	AUS	157	1164	32	101
793	AUS v JPN austourg3 REDO Q3	3rd Quarter	AUS	157	1165	32	86
794	AUS v JPN austourg3 REDO Q3	3rd Quarter	AUS	157	1166	38	75
795	AUS v JPN austourg3 REDO Q3	3rd Quarter	AUS	157	1167	42	67
796	AUS v JPN austourg3 REDO Q3	3rd Quarter	AUS	157	1168	44	57
797	AUS v JPN austourg3 REDO Q3	3rd Quarter	AUS	157	1169	47	50
798	AUS v JPN austourg3 REDO Q3	3rd Quarter	AUS	157	1171	49	48
799	AUS v JPN austourg3 REDO Q3	3rd Quarter	AUS	157	1173	51	49
800	AUS v JPN austourg3 REDO Q3	3rd Quarter	AUS	157	1174	51	47
801	AUS v JPN austourg3 REDO Q3	3rd Quarter	AUS	157	1176	52	48
802	AUS v JPN austourg3 REDO Q3	3rd Quarter	AUS	157	1177	52	46
803	AUS v JPN austourg3 REDO Q3	3rd Quarter	AUS	157	1178	52	46
804	AUS v JPN austourg3 REDO Q3	3rd Quarter	AUS	157	1180	51	44
805	AUS v JPN austourg3 REDO Q3	3rd Quarter	AUS	157	1181	50	43
806	AUS v JPN austourg3 REDO Q3	3rd Quarter	AUS	157	1182	42	44
807	AUS v JPN austourg3 REDO Q3	3rd Quarter	AUS	157	1182	33	41	On-ball
808	AUS v JPN austourg3 REDO Q3	3rd Quarter	AUS	157	1183	22	40
809	AUS v JPN austourg3 REDO Q3	3rd Quarter	AUS	157	1184	35	39
810	AUS v JPN austourg3 REDO Q3	3rd Quarter	AUS	157	1185	36	33
811	AUS v JPN austourg3 REDO Q3	3rd Quarter	AUS	157	1186	37	22	TO
812	AUS v JPN austourg3 REDO Q4	4th Quarter	AUS	160	14	59	61
813	AUS v JPN austourg3 REDO Q4	4th Quarter	AUS	160	15	50	70
814	AUS v JPN austourg3 REDO Q4	4th Quarter	AUS	160	16	46	71
815	AUS v JPN austourg3 REDO Q4	4th Quarter	AUS	160	17	41	68
816	AUS v JPN austourg3 REDO Q4	4th Quarter	AUS	161	15	58	61
817	AUS v JPN austourg3 REDO Q4	4th Quarter	AUS	161	16	48	64
818	AUS v JPN austourg3 REDO Q4	4th Quarter	AUS	161	17	45	66
819	AUS v JPN austourg3 REDO Q4	4th Quarter	AUS	161	18	35	59
820	AUS v JPN austourg3 REDO Q4	4th Quarter	AUS	161	19	35	52
821	AUS v JPN austourg3 REDO Q4	4th Quarter	AUS	161	20	35	47
822	AUS v JPN austourg3 REDO Q4	4th Quarter	AUS	161	22	37	35
823	AUS v JPN austourg3 REDO Q4	4th Quarter	AUS	161	23	37	35
824	AUS v JPN austourg3 REDO Q4	4th Quarter	AUS	161	25	20	40
825	AUS v JPN austourg3 REDO Q4	4th Quarter	AUS	161	26	11	28	On-ball
826	AUS v JPN austourg3 REDO Q4	4th Quarter	AUS	161	27	13	32
827	AUS v JPN austourg3 REDO Q4	4th Quarter	AUS	161	28	13	27
828	AUS v JPN austourg3 REDO Q4	4th Quarter	AUS	161	30	19	38
829	AUS v JPN austourg3 REDO Q4	4th Quarter	AUS	161	31	31	40
830	AUS v JPN austourg3 REDO Q4	4th Quarter	AUS	161	32	44	39
831	AUS v JPN austourg3 REDO Q4	4th Quarter	AUS	161	33	42	31
832	AUS v JPN austourg3 REDO Q4	4th Quarter	AUS	161	33	38	19
833	AUS v JPN austourg3 REDO Q4	4th Quarter	AUS	161	34	36	16	Shot	Miss
834	AUS v JPN austourg3 REDO Q4	4th Quarter	AUS	163	50	23	97
835	AUS v JPN austourg3 REDO Q4	4th Quarter	AUS	163	51	16	83
836	AUS v JPN austourg3 REDO Q4	4th Quarter	AUS	163	52	17	66
837	AUS v JPN austourg3 REDO Q4	4th Quarter	AUS	163	53	17	56
838	AUS v JPN austourg3 REDO Q4	4th Quarter	AUS	163	54	18	46
839	AUS v JPN austourg3 REDO Q4	4th Quarter	AUS	163	55	35	44
840	AUS v JPN austourg3 REDO Q4	4th Quarter	AUS	163	56	40	41
841	AUS v JPN austourg3 REDO Q4	4th Quarter	AUS	163	57	49	31
842	AUS v JPN austourg3 REDO Q4	4th Quarter	AUS	163	58	49	31
843	AUS v JPN austourg3 REDO Q4	4th Quarter	AUS	163	59	31	40
844	AUS v JPN austourg3 REDO Q4	4th Quarter	AUS	163	61	31	40
845	AUS v JPN austourg3 REDO Q4	4th Quarter	AUS	163	62	26	41
846	AUS v JPN austourg3 REDO Q4	4th Quarter	AUS	163	63	10	25
847	AUS v JPN austourg3 REDO Q4	4th Quarter	AUS	163	64	12	26
848	AUS v JPN austourg3 REDO Q4	4th Quarter	AUS	163	65	15	29	On-ball	Shot	Score
849	AUS v JPN austourg3 REDO Q4	4th Quarter	AUS	166	98	22	85
850	AUS v JPN austourg3 REDO Q4	4th Quarter	AUS	166	99	21	73
851	AUS v JPN austourg3 REDO Q4	4th Quarter	AUS	166	100	21	53
852	AUS v JPN austourg3 REDO Q4	4th Quarter	AUS	166	100	22	41
853	AUS v JPN austourg3 REDO Q4	4th Quarter	AUS	166	101	29	33
854	AUS v JPN austourg3 REDO Q4	4th Quarter	AUS	166	102	34	21	Stoppage
855	AUS v JPN austourg3 REDO Q4	4th Quarter	AUS	167	136	40	10	BLOB
856	AUS v JPN austourg3 REDO Q4	4th Quarter	AUS	167	137	11	19
857	AUS v JPN austourg3 REDO Q4	4th Quarter	AUS	167	138	11	22
858	AUS v JPN austourg3 REDO Q4	4th Quarter	AUS	167	140	12	28
859	AUS v JPN austourg3 REDO Q4	4th Quarter	AUS	167	140	20	39
860	AUS v JPN austourg3 REDO Q4	4th Quarter	AUS	167	141	22	40
861	AUS v JPN austourg3 REDO Q4	4th Quarter	AUS	167	142	11	20
862	AUS v JPN austourg3 REDO Q4	4th Quarter	AUS	167	143	16	24
863	AUS v JPN austourg3 REDO Q4	4th Quarter	AUS	167	144	26	24
864	AUS v JPN austourg3 REDO Q4	4th Quarter	AUS	167	144	30	23
865	AUS v JPN austourg3 REDO Q4	4th Quarter	AUS	167	145	52	18	Shot	Miss
866	AUS v JPN austourg3 REDO Q4	4th Quarter	AUS	169	167	40	112
867	AUS v JPN austourg3 REDO Q4	4th Quarter	AUS	169	169	28	102	Stoppage
868	AUS v JPN austourg3 REDO Q4	4th Quarter	AUS	170	180	24	108
869	AUS v JPN austourg3 REDO Q4	4th Quarter	AUS	170	181	18	100
870	AUS v JPN austourg3 REDO Q4	4th Quarter	AUS	170	182	24	98
871	AUS v JPN austourg3 REDO Q4	4th Quarter	AUS	170	183	37	92
872	AUS v JPN austourg3 REDO Q4	4th Quarter	AUS	170	184	35	82
873	AUS v JPN austourg3 REDO Q4	4th Quarter	AUS	170	186	35	78
874	AUS v JPN austourg3 REDO Q4	4th Quarter	AUS	170	187	45	56
875	AUS v JPN austourg3 REDO Q4	4th Quarter	AUS	170	188	50	48
876	AUS v JPN austourg3 REDO Q4	4th Quarter	AUS	170	188	49	37
877	AUS v JPN austourg3 REDO Q4	4th Quarter	AUS	170	189	41	26
878	AUS v JPN austourg3 REDO Q4	4th Quarter	AUS	170	190	51	16
879	AUS v JPN austourg3 REDO Q4	4th Quarter	AUS	170	191	51	22
880	AUS v JPN austourg3 REDO Q4	4th Quarter	AUS	170	191	48	23
881	AUS v JPN austourg3 REDO Q4	4th Quarter	AUS	170	192	41	42
882	AUS v JPN austourg3 REDO Q4	4th Quarter	AUS	170	194	36	43
883	AUS v JPN austourg3 REDO Q4	4th Quarter	AUS	170	195	26	42
884	AUS v JPN austourg3 REDO Q4	4th Quarter	AUS	170	196	12	26
885	AUS v JPN austourg3 REDO Q4	4th Quarter	AUS	170	198	12	24
886	AUS v JPN austourg3 REDO Q4	4th Quarter	AUS	170	198	13	20
887	AUS v JPN austourg3 REDO Q4	4th Quarter	AUS	170	199	14	31
888	AUS v JPN austourg3 REDO Q4	4th Quarter	AUS	170	200	23	30
889	AUS v JPN austourg3 REDO Q4	4th Quarter	AUS	170	202	32	27
890	AUS v JPN austourg3 REDO Q4	4th Quarter	AUS	170	202	36	21	Shot	Miss
891	AUS v JPN austourg3 REDO Q4	4th Quarter	AUS	171	204	35	17	OR	Shot	Score
892	AUS v JPN austourg3 REDO Q4	4th Quarter	AUS	173	223	30	109
893	AUS v JPN austourg3 REDO Q4	4th Quarter	AUS	173	224	19	94
894	AUS v JPN austourg3 REDO Q4	4th Quarter	AUS	173	225	19	83
895	AUS v JPN austourg3 REDO Q4	4th Quarter	AUS	173	226	19	70
896	AUS v JPN austourg3 REDO Q4	4th Quarter	AUS	173	227	17	56
897	AUS v JPN austourg3 REDO Q4	4th Quarter	AUS	173	228	35	43
898	AUS v JPN austourg3 REDO Q4	4th Quarter	AUS	173	229	51	34
899	AUS v JPN austourg3 REDO Q4	4th Quarter	AUS	173	231	32	43
900	AUS v JPN austourg3 REDO Q4	4th Quarter	AUS	173	232	32	43
901	AUS v JPN austourg3 REDO Q4	4th Quarter	AUS	173	233	12	24	TO
902	AUS v JPN austourg3 REDO Q4	4th Quarter	AUS	176	258	17	84
903	AUS v JPN austourg3 REDO Q4	4th Quarter	AUS	176	259	14	67
904	AUS v JPN austourg3 REDO Q4	4th Quarter	AUS	176	260	17	50
905	AUS v JPN austourg3 REDO Q4	4th Quarter	AUS	176	261	21	34
906	AUS v JPN austourg3 REDO Q4	4th Quarter	AUS	176	261	23	29
907	AUS v JPN austourg3 REDO Q4	4th Quarter	AUS	176	262	37	18
908	AUS v JPN austourg3 REDO Q4	4th Quarter	AUS	176	263	36	16	Shot	Score
909	AUS v JPN austourg3 REDO Q4	4th Quarter	AUS	178	282	26	113
910	AUS v JPN austourg3 REDO Q4	4th Quarter	AUS	178	282	29	100
911	AUS v JPN austourg3 REDO Q4	4th Quarter	AUS	178	283	28	91
912	AUS v JPN austourg3 REDO Q4	4th Quarter	AUS	178	284	26	79
913	AUS v JPN austourg3 REDO Q4	4th Quarter	AUS	178	286	25	65
914	AUS v JPN austourg3 REDO Q4	4th Quarter	AUS	178	287	24	55
915	AUS v JPN austourg3 REDO Q4	4th Quarter	AUS	178	287	39	39
916	AUS v JPN austourg3 REDO Q4	4th Quarter	AUS	178	289	51	32
917	AUS v JPN austourg3 REDO Q4	4th Quarter	AUS	178	290	51	36
918	AUS v JPN austourg3 REDO Q4	4th Quarter	AUS	178	290	38	40
919	AUS v JPN austourg3 REDO Q4	4th Quarter	AUS	178	292	31	42
920	AUS v JPN austourg3 REDO Q4	4th Quarter	AUS	178	294	19	36
921	AUS v JPN austourg3 REDO Q4	4th Quarter	AUS	178	294	20	38
922	AUS v JPN austourg3 REDO Q4	4th Quarter	AUS	178	296	38	38
923	AUS v JPN austourg3 REDO Q4	4th Quarter	AUS	178	298	38	38
924	AUS v JPN austourg3 REDO Q4	4th Quarter	AUS	178	299	29	18
925	AUS v JPN austourg3 REDO Q4	4th Quarter	AUS	178	300	24	17
926	AUS v JPN austourg3 REDO Q4	4th Quarter	AUS	178	301	15	33	TO
927	AUS v JPN austourg3 REDO Q4	4th Quarter	AUS	180	442	22	101
928	AUS v JPN austourg3 REDO Q4	4th Quarter	AUS	180	443	26	88
929	AUS v JPN austourg3 REDO Q4	4th Quarter	AUS	180	444	18	75
930	AUS v JPN austourg3 REDO Q4	4th Quarter	AUS	180	445	14	62
931	AUS v JPN austourg3 REDO Q4	4th Quarter	AUS	180	445	16	48
932	AUS v JPN austourg3 REDO Q4	4th Quarter	AUS	180	447	29	39
933	AUS v JPN austourg3 REDO Q4	4th Quarter	AUS	180	448	51	30
934	AUS v JPN austourg3 REDO Q4	4th Quarter	AUS	180	449	51	30
935	AUS v JPN austourg3 REDO Q4	4th Quarter	AUS	180	450	34	43
936	AUS v JPN austourg3 REDO Q4	4th Quarter	AUS	180	451	30	45
937	AUS v JPN austourg3 REDO Q4	4th Quarter	AUS	180	452	23	43
938	AUS v JPN austourg3 REDO Q4	4th Quarter	AUS	180	454	14	33
939	AUS v JPN austourg3 REDO Q4	4th Quarter	AUS	180	454	17	35
940	AUS v JPN austourg3 REDO Q4	4th Quarter	AUS	180	456	18	35	On-ball
941	AUS v JPN austourg3 REDO Q4	4th Quarter	AUS	180	456	22	37
942	AUS v JPN austourg3 REDO Q4	4th Quarter	AUS	180	458	9	26	Shot	Score
943	AUS v JPN austourg3 REDO Q4	4th Quarter	AUS	182	487	27	113
944	AUS v JPN austourg3 REDO Q4	4th Quarter	AUS	182	487	26	101
945	AUS v JPN austourg3 REDO Q4	4th Quarter	AUS	182	489	26	92
946	AUS v JPN austourg3 REDO Q4	4th Quarter	AUS	182	490	20	74
947	AUS v JPN austourg3 REDO Q4	4th Quarter	AUS	182	491	17	62
948	AUS v JPN austourg3 REDO Q4	4th Quarter	AUS	182	493	23	54
949	AUS v JPN austourg3 REDO Q4	4th Quarter	AUS	182	494	31	41
950	AUS v JPN austourg3 REDO Q4	4th Quarter	AUS	182	495	51	32
951	AUS v JPN austourg3 REDO Q4	4th Quarter	AUS	182	496	51	34
952	AUS v JPN austourg3 REDO Q4	4th Quarter	AUS	182	498	40	47
953	AUS v JPN austourg3 REDO Q4	4th Quarter	AUS	182	498	36	48
954	AUS v JPN austourg3 REDO Q4	4th Quarter	AUS	182	499	29	47
955	AUS v JPN austourg3 REDO Q4	4th Quarter	AUS	182	501	24	43
956	AUS v JPN austourg3 REDO Q4	4th Quarter	AUS	182	502	14	33
957	AUS v JPN austourg3 REDO Q4	4th Quarter	AUS	182	503	20	34
958	AUS v JPN austourg3 REDO Q4	4th Quarter	AUS	182	504	22	31
959	AUS v JPN austourg3 REDO Q4	4th Quarter	AUS	182	505	10	18
960	AUS v JPN austourg3 REDO Q4	4th Quarter	AUS	182	506	28	35
961	AUS v JPN austourg3 REDO Q4	4th Quarter	AUS	182	507	23	32
962	AUS v JPN austourg3 REDO Q4	4th Quarter	AUS	182	508	39	38
963	AUS v JPN austourg3 REDO Q4	4th Quarter	AUS	182	510	32	38
964	AUS v JPN austourg3 REDO Q4	4th Quarter	AUS	182	511	26	30
965	AUS v JPN austourg3 REDO Q4	4th Quarter	AUS	182	512	27	23	Shot	Miss
966	AUS v JPN austourg3 REDO Q4	4th Quarter	AUS	184	520	30	111
967	AUS v JPN austourg3 REDO Q4	4th Quarter	AUS	184	521	17	81
968	AUS v JPN austourg3 REDO Q4	4th Quarter	AUS	184	522	17	76
969	AUS v JPN austourg3 REDO Q4	4th Quarter	AUS	184	524	16	65
970	AUS v JPN austourg3 REDO Q4	4th Quarter	AUS	184	525	17	54
971	AUS v JPN austourg3 REDO Q4	4th Quarter	AUS	184	526	24	51
972	AUS v JPN austourg3 REDO Q4	4th Quarter	AUS	184	527	32	50
973	AUS v JPN austourg3 REDO Q4	4th Quarter	AUS	184	528	36	50
974	AUS v JPN austourg3 REDO Q4	4th Quarter	AUS	184	529	37	30
975	AUS v JPN austourg3 REDO Q4	4th Quarter	AUS	184	530	37	34
976	AUS v JPN austourg3 REDO Q4	4th Quarter	AUS	184	531	37	34
977	AUS v JPN austourg3 REDO Q4	4th Quarter	AUS	184	532	37	34
978	AUS v JPN austourg3 REDO Q4	4th Quarter	AUS	184	533	16	35
979	AUS v JPN austourg3 REDO Q4	4th Quarter	AUS	184	534	10	20	On-ball
980	AUS v JPN austourg3 REDO Q4	4th Quarter	AUS	184	536	11	20
981	AUS v JPN austourg3 REDO Q4	4th Quarter	AUS	184	537	14	17
982	AUS v JPN austourg3 REDO Q4	4th Quarter	AUS	184	538	17	33
983	AUS v JPN austourg3 REDO Q4	4th Quarter	AUS	184	539	19	35
984	AUS v JPN austourg3 REDO Q4	4th Quarter	AUS	184	540	22	20
985	AUS v JPN austourg3 REDO Q4	4th Quarter	AUS	184	541	28	18	Foul
986	AUS v JPN austourg3 REDO Q4	4th Quarter	AUS	185	568	4	35	SLOB
987	AUS v JPN austourg3 REDO Q4	4th Quarter	AUS	185	568	21	40
988	AUS v JPN austourg3 REDO Q4	4th Quarter	AUS	185	569	27	40	On-ball
989	AUS v JPN austourg3 REDO Q4	4th Quarter	AUS	185	570	35	39
990	AUS v JPN austourg3 REDO Q4	4th Quarter	AUS	185	571	40	35
991	AUS v JPN austourg3 REDO Q4	4th Quarter	AUS	185	572	21	33
992	AUS v JPN austourg3 REDO Q4	4th Quarter	AUS	185	573	27	33
993	AUS v JPN austourg3 REDO Q4	4th Quarter	AUS	185	574	36	27
994	AUS v JPN austourg3 REDO Q4	4th Quarter	AUS	185	575	35	16	Shot	Miss
995	AUS v JPN austourg3 REDO Q4	4th Quarter	AUS	188	594	30	98
996	AUS v JPN austourg3 REDO Q4	4th Quarter	AUS	188	594	29	90
997	AUS v JPN austourg3 REDO Q4	4th Quarter	AUS	188	595	31	77
998	AUS v JPN austourg3 REDO Q4	4th Quarter	AUS	188	596	35	60
999	AUS v JPN austourg3 REDO Q4	4th Quarter	AUS	188	596	41	48
1000	AUS v JPN austourg3 REDO Q4	4th Quarter	AUS	188	597	42	31
1001	AUS v JPN austourg3 REDO Q4	4th Quarter	AUS	188	599	42	38
1002	AUS v JPN austourg3 REDO Q4	4th Quarter	AUS	188	600	42	40
1003	AUS v JPN austourg3 REDO Q4	4th Quarter	AUS	188	601	30	41
1004	AUS v JPN austourg3 REDO Q4	4th Quarter	AUS	188	602	13	30	On-ball
1005	AUS v JPN austourg3 REDO Q4	4th Quarter	AUS	188	603	15	34
1006	AUS v JPN austourg3 REDO Q4	4th Quarter	AUS	188	604	23	35
1007	AUS v JPN austourg3 REDO Q4	4th Quarter	AUS	188	604	25	33
1008	AUS v JPN austourg3 REDO Q4	4th Quarter	AUS	188	605	28	18	Shot	Score
1009	AUS v JPN austourg3 REDO Q4	4th Quarter	AUS	190	628	34	109
1010	AUS v JPN austourg3 REDO Q4	4th Quarter	AUS	190	629	29	94
1011	AUS v JPN austourg3 REDO Q4	4th Quarter	AUS	190	630	28	82
1012	AUS v JPN austourg3 REDO Q4	4th Quarter	AUS	190	631	30	75
1013	AUS v JPN austourg3 REDO Q4	4th Quarter	AUS	190	633	33	62
1014	AUS v JPN austourg3 REDO Q4	4th Quarter	AUS	190	634	33	52
1015	AUS v JPN austourg3 REDO Q4	4th Quarter	AUS	190	635	25	46
1016	AUS v JPN austourg3 REDO Q4	4th Quarter	AUS	190	636	24	30
1017	AUS v JPN austourg3 REDO Q4	4th Quarter	AUS	190	638	25	32
1018	AUS v JPN austourg3 REDO Q4	4th Quarter	AUS	190	639	39	38	Shot	Miss
1019	AUS v JPN austourg3 REDO Q4	4th Quarter	AUS	192	769	24	108
1020	AUS v JPN austourg3 REDO Q4	4th Quarter	AUS	192	770	32	100
1021	AUS v JPN austourg3 REDO Q4	4th Quarter	AUS	192	771	34	92
1022	AUS v JPN austourg3 REDO Q4	4th Quarter	AUS	192	772	33	80
1023	AUS v JPN austourg3 REDO Q4	4th Quarter	AUS	192	773	37	70
1024	AUS v JPN austourg3 REDO Q4	4th Quarter	AUS	192	774	38	53
1025	AUS v JPN austourg3 REDO Q4	4th Quarter	AUS	192	775	33	48
1026	AUS v JPN austourg3 REDO Q4	4th Quarter	AUS	192	776	24	44
1027	AUS v JPN austourg3 REDO Q4	4th Quarter	AUS	192	778	25	30
1028	AUS v JPN austourg3 REDO Q4	4th Quarter	AUS	192	779	25	32
1029	AUS v JPN austourg3 REDO Q4	4th Quarter	AUS	192	780	28	20
1030	AUS v JPN austourg3 REDO Q4	4th Quarter	AUS	192	781	29	17
1031	AUS v JPN austourg3 REDO Q4	4th Quarter	AUS	192	782	29	19	Shot	Score
1032	AUS v JPN austourg3 REDO Q4	4th Quarter	AUS	194	799	29	109
1033	AUS v JPN austourg3 REDO Q4	4th Quarter	AUS	194	800	35	99
1034	AUS v JPN austourg3 REDO Q4	4th Quarter	AUS	194	802	34	95
1035	AUS v JPN austourg3 REDO Q4	4th Quarter	AUS	194	803	33	87
1036	AUS v JPN austourg3 REDO Q4	4th Quarter	AUS	194	804	38	79
1037	AUS v JPN austourg3 REDO Q4	4th Quarter	AUS	194	805	46	70
1038	AUS v JPN austourg3 REDO Q4	4th Quarter	AUS	194	805	49	57
1039	AUS v JPN austourg3 REDO Q4	4th Quarter	AUS	194	807	44	54
1040	AUS v JPN austourg3 REDO Q4	4th Quarter	AUS	194	809	41	31
1041	AUS v JPN austourg3 REDO Q4	4th Quarter	AUS	194	810	42	32
1042	AUS v JPN austourg3 REDO Q4	4th Quarter	AUS	194	812	39	35
1043	AUS v JPN austourg3 REDO Q4	4th Quarter	AUS	194	813	25	37
1044	AUS v JPN austourg3 REDO Q4	4th Quarter	AUS	194	815	34	20
1045	AUS v JPN austourg3 REDO Q4	4th Quarter	AUS	194	816	34	16	Shot	Miss
1046	AUS v JPN austourg3 REDO Q4	4th Quarter	AUS	196	833	32	109
1047	AUS v JPN austourg3 REDO Q4	4th Quarter	AUS	196	833	30	102
1048	AUS v JPN austourg3 REDO Q4	4th Quarter	AUS	196	834	38	94
1049	AUS v JPN austourg3 REDO Q4	4th Quarter	AUS	196	835	41	81
1050	AUS v JPN austourg3 REDO Q4	4th Quarter	AUS	196	836	42	71
1051	AUS v JPN austourg3 REDO Q4	4th Quarter	AUS	196	837	39	61
1052	AUS v JPN austourg3 REDO Q4	4th Quarter	AUS	196	837	40	53
1053	AUS v JPN austourg3 REDO Q4	4th Quarter	AUS	196	838	28	47
1054	AUS v JPN austourg3 REDO Q4	4th Quarter	AUS	196	840	14	34
1055	AUS v JPN austourg3 REDO Q4	4th Quarter	AUS	196	841	13	29
1056	AUS v JPN austourg3 REDO Q4	4th Quarter	AUS	196	841	27	41
1057	AUS v JPN austourg3 REDO Q4	4th Quarter	AUS	196	843	28	42
1058	AUS v JPN austourg3 REDO Q4	4th Quarter	AUS	196	844	33	42
1059	AUS v JPN austourg3 REDO Q4	4th Quarter	AUS	196	845	31	43	On-ball
1060	AUS v JPN austourg3 REDO Q4	4th Quarter	AUS	196	846	28	38
1061	AUS v JPN austourg3 REDO Q4	4th Quarter	AUS	196	847	33	38	On-ball
1062	AUS v JPN austourg3 REDO Q4	4th Quarter	AUS	196	849	28	37	Shot	Miss
1063	AUS v JPN austourg3 REDO Q4	4th Quarter	AUS	199	871	34	96
1064	AUS v JPN austourg3 REDO Q4	4th Quarter	AUS	199	871	40	85
1065	AUS v JPN austourg3 REDO Q4	4th Quarter	AUS	199	872	41	72
1066	AUS v JPN austourg3 REDO Q4	4th Quarter	AUS	199	873	44	55
1067	AUS v JPN austourg3 REDO Q4	4th Quarter	AUS	199	874	37	43
1068	AUS v JPN austourg3 REDO Q4	4th Quarter	AUS	199	874	28	38
1069	AUS v JPN austourg3 REDO Q4	4th Quarter	AUS	199	876	12	38
1070	AUS v JPN austourg3 REDO Q4	4th Quarter	AUS	199	878	17	40
1071	AUS v JPN austourg3 REDO Q4	4th Quarter	AUS	199	879	18	40
1072	AUS v JPN austourg3 REDO Q4	4th Quarter	AUS	199	880	21	35
1073	AUS v JPN austourg3 REDO Q4	4th Quarter	AUS	199	881	23	25
1074	AUS v JPN austourg3 REDO Q4	4th Quarter	AUS	199	881	22	17
1075	AUS v JPN austourg3 REDO Q4	4th Quarter	AUS	199	882	24	18
1076	AUS v JPN austourg3 REDO Q4	4th Quarter	AUS	199	883	31	21	Shot	Score
1077	AUS v JPN austourg3 REDO Q4	4th Quarter	AUS	201	910	34	98
1078	AUS v JPN austourg3 REDO Q4	4th Quarter	AUS	201	910	32	86
1079	AUS v JPN austourg3 REDO Q4	4th Quarter	AUS	201	911	32	71
1080	AUS v JPN austourg3 REDO Q4	4th Quarter	AUS	201	912	32	56
1081	AUS v JPN austourg3 REDO Q4	4th Quarter	AUS	201	913	30	44
1082	AUS v JPN austourg3 REDO Q4	4th Quarter	AUS	201	913	27	35
1083	AUS v JPN austourg3 REDO Q4	4th Quarter	AUS	201	914	27	15
1084	AUS v JPN austourg3 REDO Q4	4th Quarter	AUS	201	915	28	16	Shot	Miss
1085	AUS v JPN austourg3 REDO Q4	4th Quarter	AUS	203	917	22	19	OR
1086	AUS v JPN austourg3 REDO Q4	4th Quarter	AUS	203	919	13	27	Shot	Score
1087	AUS v JPN austourg3 REDO Q4	4th Quarter	AUS	207	1305	58	37
1088	AUS v JPN austourg3 REDO Q4	4th Quarter	AUS	207	1306	29	18
1089	AUS v JPN austourg3 REDO Q4	4th Quarter	AUS	207	1307	33	19	Shot	Miss
