# Supplementary material for: Classifying ball trajectories in invasion sports using dynamic time warping: A basketball case study
Source: PLoS One. 2022 Oct 20;17(10):e0272848. doi: 10.1371/journal.pone.0272848 (PMC9584368; doi:10.1371/journal.pone.0272848)
Supplement: S1 Data — (ZIP) [file pone.0272848.s012.zip › Data/AUS/ausg5_full.csv]

	GameID	TimeCriteria	TeamName	RecordID	Time	x	y	Label1	Label2	Label3	Label4
1	AUS vs JAP Q1	1st Quarter	AUS	2	9	32	47
2	AUS vs JAP Q1	1st Quarter	AUS	2	10	32	50
3	AUS vs JAP Q1	1st Quarter	AUS	2	11	26	45
4	AUS vs JAP Q1	1st Quarter	AUS	2	11	22	43
5	AUS vs JAP Q1	1st Quarter	AUS	2	12	19	37
6	AUS vs JAP Q1	1st Quarter	AUS	2	13	31	39
7	AUS vs JAP Q1	1st Quarter	AUS	2	14	48	34
8	AUS vs JAP Q1	1st Quarter	AUS	2	15	46	28
9	AUS vs JAP Q1	1st Quarter	AUS	2	15	43	24
10	AUS vs JAP Q1	1st Quarter	AUS	2	16	40	22
11	AUS vs JAP Q1	1st Quarter	AUS	2	16	35	18	Shot	Score	Foul
12	AUS vs JAP Q1	1st Quarter	AUS	5	59	26	108
13	AUS vs JAP Q1	1st Quarter	AUS	5	59	44	96
14	AUS vs JAP Q1	1st Quarter	AUS	5	62	46	81
15	AUS vs JAP Q1	1st Quarter	AUS	5	62	46	67
16	AUS vs JAP Q1	1st Quarter	AUS	5	63	44	60
17	AUS vs JAP Q1	1st Quarter	AUS	5	63	41	52
18	AUS vs JAP Q1	1st Quarter	AUS	5	64	42	48
19	AUS vs JAP Q1	1st Quarter	AUS	5	66	27	36
20	AUS vs JAP Q1	1st Quarter	AUS	5	67	27	38
21	AUS vs JAP Q1	1st Quarter	AUS	5	68	27	38
22	AUS vs JAP Q1	1st Quarter	AUS	5	69	27	38
23	AUS vs JAP Q1	1st Quarter	AUS	5	71	10	15
24	AUS vs JAP Q1	1st Quarter	AUS	5	72	10	15
25	AUS vs JAP Q1	1st Quarter	AUS	5	73	10	15
26	AUS vs JAP Q1	1st Quarter	AUS	5	75	48	34
27	AUS vs JAP Q1	1st Quarter	AUS	5	76	40	16	Stoppage
28	AUS vs JAP Q1	1st Quarter	AUS	6	89	40	8	BLOB
29	AUS vs JAP Q1	1st Quarter	AUS	6	90	48	20	Shot	Score
30	AUS vs JAP Q1	1st Quarter	AUS	9	132	32	94
31	AUS vs JAP Q1	1st Quarter	AUS	9	132	22	81
32	AUS vs JAP Q1	1st Quarter	AUS	9	134	21	70
33	AUS vs JAP Q1	1st Quarter	AUS	9	134	20	62
34	AUS vs JAP Q1	1st Quarter	AUS	9	134	18	54
35	AUS vs JAP Q1	1st Quarter	AUS	9	135	17	49
36	AUS vs JAP Q1	1st Quarter	AUS	9	135	16	43
37	AUS vs JAP Q1	1st Quarter	AUS	9	136	15	41
38	AUS vs JAP Q1	1st Quarter	AUS	9	136	17	40
39	AUS vs JAP Q1	1st Quarter	AUS	9	137	22	39
40	AUS vs JAP Q1	1st Quarter	AUS	9	137	27	43
41	AUS vs JAP Q1	1st Quarter	AUS	9	138	33	44
42	AUS vs JAP Q1	1st Quarter	AUS	9	138	37	41
43	AUS vs JAP Q1	1st Quarter	AUS	9	139	37	33
44	AUS vs JAP Q1	1st Quarter	AUS	9	139	37	30
45	AUS vs JAP Q1	1st Quarter	AUS	9	140	23	38
46	AUS vs JAP Q1	1st Quarter	AUS	9	141	30	18
47	AUS vs JAP Q1	1st Quarter	AUS	9	143	54	20
48	AUS vs JAP Q1	1st Quarter	AUS	9	143	36	38
49	AUS vs JAP Q1	1st Quarter	AUS	9	144	38	35
50	AUS vs JAP Q1	1st Quarter	AUS	9	145	38	27
51	AUS vs JAP Q1	1st Quarter	AUS	9	145	34	22
52	AUS vs JAP Q1	1st Quarter	AUS	9	147	12	25	Shot	Score
53	AUS vs JAP Q1	1st Quarter	AUS	13	224	31	110
54	AUS vs JAP Q1	1st Quarter	AUS	13	226	29	95
55	AUS vs JAP Q1	1st Quarter	AUS	13	227	19	75
56	AUS vs JAP Q1	1st Quarter	AUS	13	227	16	66
57	AUS vs JAP Q1	1st Quarter	AUS	13	228	14	55
58	AUS vs JAP Q1	1st Quarter	AUS	13	229	14	53
59	AUS vs JAP Q1	1st Quarter	AUS	13	230	18	52
60	AUS vs JAP Q1	1st Quarter	AUS	13	230	27	52
61	AUS vs JAP Q1	1st Quarter	AUS	13	231	36	34
62	AUS vs JAP Q1	1st Quarter	AUS	13	232	37	39
63	AUS vs JAP Q1	1st Quarter	AUS	13	234	51	23
64	AUS vs JAP Q1	1st Quarter	AUS	13	235	36	19
65	AUS vs JAP Q1	1st Quarter	AUS	13	238	36	39	Shot	Miss
66	AUS vs JAP Q1	1st Quarter	AUS	15	288	33	108
67	AUS vs JAP Q1	1st Quarter	AUS	15	288	13	89
68	AUS vs JAP Q1	1st Quarter	AUS	15	291	10	65
69	AUS vs JAP Q1	1st Quarter	AUS	15	292	50	37
70	AUS vs JAP Q1	1st Quarter	AUS	15	293	49	28
71	AUS vs JAP Q1	1st Quarter	AUS	15	295	31	18	Shot	Score
72	AUS vs JAP Q1	1st Quarter	AUS	18	321	28	110
73	AUS vs JAP Q1	1st Quarter	AUS	18	321	36	93
74	AUS vs JAP Q1	1st Quarter	AUS	18	322	43	85
75	AUS vs JAP Q1	1st Quarter	AUS	18	323	43	78
76	AUS vs JAP Q1	1st Quarter	AUS	18	323	43	69
77	AUS vs JAP Q1	1st Quarter	AUS	18	324	43	58
78	AUS vs JAP Q1	1st Quarter	AUS	18	324	43	53
79	AUS vs JAP Q1	1st Quarter	AUS	18	325	42	48
80	AUS vs JAP Q1	1st Quarter	AUS	18	326	52	29
81	AUS vs JAP Q1	1st Quarter	AUS	18	329	30	19	Shot	Score
82	AUS vs JAP Q1	1st Quarter	AUS	20	347	30	90
83	AUS vs JAP Q1	1st Quarter	AUS	20	347	23	79
84	AUS vs JAP Q1	1st Quarter	AUS	20	348	20	70
85	AUS vs JAP Q1	1st Quarter	AUS	20	348	20	65
86	AUS vs JAP Q1	1st Quarter	AUS	20	349	19	53
87	AUS vs JAP Q1	1st Quarter	AUS	20	350	22	46
88	AUS vs JAP Q1	1st Quarter	AUS	20	350	21	41
89	AUS vs JAP Q1	1st Quarter	AUS	20	351	18	36
90	AUS vs JAP Q1	1st Quarter	AUS	20	353	25	19
91	AUS vs JAP Q1	1st Quarter	AUS	20	354	30	19	Shot	Score
92	AUS vs JAP Q1	1st Quarter	AUS	22	421	30	109
93	AUS vs JAP Q1	1st Quarter	AUS	22	421	13	90
94	AUS vs JAP Q1	1st Quarter	AUS	22	424	13	81
95	AUS vs JAP Q1	1st Quarter	AUS	22	424	13	78
96	AUS vs JAP Q1	1st Quarter	AUS	22	425	13	71
97	AUS vs JAP Q1	1st Quarter	AUS	22	425	13	64
98	AUS vs JAP Q1	1st Quarter	AUS	22	426	15	57
99	AUS vs JAP Q1	1st Quarter	AUS	22	426	14	50
100	AUS vs JAP Q1	1st Quarter	AUS	22	427	18	45
101	AUS vs JAP Q1	1st Quarter	AUS	22	428	18	41
102	AUS vs JAP Q1	1st Quarter	AUS	22	429	34	41
103	AUS vs JAP Q1	1st Quarter	AUS	22	432	52	26
104	AUS vs JAP Q1	1st Quarter	AUS	22	433	50	16
105	AUS vs JAP Q1	1st Quarter	AUS	22	436	34	39
106	AUS vs JAP Q1	1st Quarter	AUS	22	437	12	17
107	AUS vs JAP Q1	1st Quarter	AUS	22	438	12	20
108	AUS vs JAP Q1	1st Quarter	AUS	22	438	12	21
109	AUS vs JAP Q1	1st Quarter	AUS	22	439	22	34
110	AUS vs JAP Q1	1st Quarter	AUS	22	441	30	39	Shot	Score
111	AUS vs JAP Q1	1st Quarter	AUS	24	458	31	98
112	AUS vs JAP Q1	1st Quarter	AUS	24	458	20	84
113	AUS vs JAP Q1	1st Quarter	AUS	24	458	18	73
114	AUS vs JAP Q1	1st Quarter	AUS	24	459	17	62
115	AUS vs JAP Q1	1st Quarter	AUS	24	460	17	47
116	AUS vs JAP Q1	1st Quarter	AUS	24	461	16	37
117	AUS vs JAP Q1	1st Quarter	AUS	24	461	18	30
118	AUS vs JAP Q1	1st Quarter	AUS	24	461	26	25
119	AUS vs JAP Q1	1st Quarter	AUS	24	462	29	24
120	AUS vs JAP Q1	1st Quarter	AUS	24	462	35	18
121	AUS vs JAP Q1	1st Quarter	AUS	24	463	46	31
122	AUS vs JAP Q1	1st Quarter	AUS	24	464	45	26
123	AUS vs JAP Q1	1st Quarter	AUS	24	464	40	21	Shot	Foul
124	AUS vs JAP Q1	1st Quarter	AUS	27	520	3	91
125	AUS vs JAP Q1	1st Quarter	AUS	27	520	15	92
126	AUS vs JAP Q1	1st Quarter	AUS	27	523	16	89
127	AUS vs JAP Q1	1st Quarter	AUS	27	523	16	81
128	AUS vs JAP Q1	1st Quarter	AUS	27	524	17	71
129	AUS vs JAP Q1	1st Quarter	AUS	27	524	18	64
130	AUS vs JAP Q1	1st Quarter	AUS	27	524	18	58
131	AUS vs JAP Q1	1st Quarter	AUS	27	525	18	54
132	AUS vs JAP Q1	1st Quarter	AUS	27	525	18	48
133	AUS vs JAP Q1	1st Quarter	AUS	27	526	20	41
134	AUS vs JAP Q1	1st Quarter	AUS	27	526	32	40
135	AUS vs JAP Q1	1st Quarter	AUS	27	529	25	19
136	AUS vs JAP Q1	1st Quarter	AUS	27	531	44	34
137	AUS vs JAP Q1	1st Quarter	AUS	27	531	40	35
138	AUS vs JAP Q1	1st Quarter	AUS	27	532	35	32
139	AUS vs JAP Q1	1st Quarter	AUS	27	533	27	37
140	AUS vs JAP Q1	1st Quarter	AUS	27	534	11	22
141	AUS vs JAP Q1	1st Quarter	AUS	27	535	24	17
142	AUS vs JAP Q1	1st Quarter	AUS	27	536	24	17
143	AUS vs JAP Q1	1st Quarter	AUS	27	537	24	17
144	AUS vs JAP Q1	1st Quarter	AUS	27	539	31	23
145	AUS vs JAP Q1	1st Quarter	AUS	27	540	30	20	Shot	Miss
146	AUS vs JAP Q1	1st Quarter	AUS	29	578	30	109
147	AUS vs JAP Q1	1st Quarter	AUS	29	578	46	91
148	AUS vs JAP Q1	1st Quarter	AUS	29	581	46	82
149	AUS vs JAP Q1	1st Quarter	AUS	29	582	46	70
150	AUS vs JAP Q1	1st Quarter	AUS	29	582	45	63
151	AUS vs JAP Q1	1st Quarter	AUS	29	583	44	57
152	AUS vs JAP Q1	1st Quarter	AUS	29	583	43	50
153	AUS vs JAP Q1	1st Quarter	AUS	29	584	28	43
154	AUS vs JAP Q1	1st Quarter	AUS	29	585	14	30
155	AUS vs JAP Q1	1st Quarter	AUS	29	588	17	28
156	AUS vs JAP Q1	1st Quarter	AUS	29	588	25	31
157	AUS vs JAP Q1	1st Quarter	AUS	29	589	33	41
158	AUS vs JAP Q1	1st Quarter	AUS	29	589	33	41
159	AUS vs JAP Q1	1st Quarter	AUS	29	591	14	24
160	AUS vs JAP Q1	1st Quarter	AUS	29	592	15	20
161	AUS vs JAP Q1	1st Quarter	AUS	29	593	21	18
162	AUS vs JAP Q1	1st Quarter	AUS	29	593	23	17
163	AUS vs JAP Q1	1st Quarter	AUS	29	595	14	29
164	AUS vs JAP Q1	1st Quarter	AUS	29	596	17	37
165	AUS vs JAP Q1	1st Quarter	AUS	29	597	28	19	Shot	Score	Foul
166	AUS vs JAP Q1	1st Quarter	AUS	31	656	39	109
167	AUS vs JAP Q1	1st Quarter	AUS	31	656	46	98
168	AUS vs JAP Q1	1st Quarter	AUS	31	657	47	89
169	AUS vs JAP Q1	1st Quarter	AUS	31	658	45	74
170	AUS vs JAP Q1	1st Quarter	AUS	31	659	44	64
171	AUS vs JAP Q1	1st Quarter	AUS	31	659	43	57
172	AUS vs JAP Q1	1st Quarter	AUS	31	660	48	31
173	AUS vs JAP Q1	1st Quarter	AUS	31	661	38	19
174	AUS vs JAP Q1	1st Quarter	AUS	31	662	38	18
175	AUS vs JAP Q1	1st Quarter	AUS	31	663	34	17	Shot	Foul	TO
176	AUS vs JAP Q1	1st Quarter	AUS	33	702	37	93
177	AUS vs JAP Q1	1st Quarter	AUS	33	702	44	82
178	AUS vs JAP Q1	1st Quarter	AUS	33	702	45	69
179	AUS vs JAP Q1	1st Quarter	AUS	33	704	43	62
180	AUS vs JAP Q1	1st Quarter	AUS	33	705	40	53
181	AUS vs JAP Q1	1st Quarter	AUS	33	705	35	48
182	AUS vs JAP Q1	1st Quarter	AUS	33	706	46	42
183	AUS vs JAP Q1	1st Quarter	AUS	33	706	49	40
184	AUS vs JAP Q1	1st Quarter	AUS	33	707	44	35
185	AUS vs JAP Q1	1st Quarter	AUS	33	710	30	35
186	AUS vs JAP Q1	1st Quarter	AUS	33	712	26	34
187	AUS vs JAP Q1	1st Quarter	AUS	33	713	40	18	TO
188	AUS vs JAP Q1	1st Quarter	AUS	35	782	31	108
189	AUS vs JAP Q1	1st Quarter	AUS	35	783	43	88
190	AUS vs JAP Q1	1st Quarter	AUS	35	785	42	81
191	AUS vs JAP Q1	1st Quarter	AUS	35	785	42	74
192	AUS vs JAP Q1	1st Quarter	AUS	35	786	37	71
193	AUS vs JAP Q1	1st Quarter	AUS	35	786	33	57
194	AUS vs JAP Q1	1st Quarter	AUS	35	787	32	50
195	AUS vs JAP Q1	1st Quarter	AUS	35	788	25	43
196	AUS vs JAP Q1	1st Quarter	AUS	35	790	30	47
197	AUS vs JAP Q1	1st Quarter	AUS	35	790	32	47
198	AUS vs JAP Q1	1st Quarter	AUS	35	792	37	44
199	AUS vs JAP Q1	1st Quarter	AUS	35	792	40	42
200	AUS vs JAP Q1	1st Quarter	AUS	35	793	36	32
201	AUS vs JAP Q1	1st Quarter	AUS	35	796	50	32	On-ball
202	AUS vs JAP Q1	1st Quarter	AUS	35	798	44	35
203	AUS vs JAP Q1	1st Quarter	AUS	35	798	34	31
204	AUS vs JAP Q1	1st Quarter	AUS	35	800	40	20
205	AUS vs JAP Q1	1st Quarter	AUS	35	800	37	18
206	AUS vs JAP Q1	1st Quarter	AUS	35	801	34	17	Shot	Miss
207	AUS vs JAP Q1	1st Quarter	AUS	36	803	30	17	OR	Shot	Score	Foul
208	AUS vs JAP Q1	1st Quarter	AUS	38	840	27	87
209	AUS vs JAP Q1	1st Quarter	AUS	38	840	25	81
210	AUS vs JAP Q1	1st Quarter	AUS	38	840	24	67
211	AUS vs JAP Q1	1st Quarter	AUS	38	842	24	56
212	AUS vs JAP Q1	1st Quarter	AUS	38	842	21	45
213	AUS vs JAP Q1	1st Quarter	AUS	38	843	19	37
214	AUS vs JAP Q1	1st Quarter	AUS	38	843	13	31
215	AUS vs JAP Q1	1st Quarter	AUS	38	845	26	18
216	AUS vs JAP Q1	1st Quarter	AUS	38	846	29	18
217	AUS vs JAP Q1	1st Quarter	AUS	38	846	33	17
218	AUS vs JAP Q1	1st Quarter	AUS	38	847	51	21
219	AUS vs JAP Q1	1st Quarter	AUS	38	848	31	39
220	AUS vs JAP Q1	1st Quarter	AUS	38	850	15	34
221	AUS vs JAP Q1	1st Quarter	AUS	38	852	26	19
222	AUS vs JAP Q1	1st Quarter	AUS	38	853	11	16
223	AUS vs JAP Q1	1st Quarter	AUS	38	854	14	21
224	AUS vs JAP Q1	1st Quarter	AUS	38	854	14	22
225	AUS vs JAP Q1	1st Quarter	AUS	38	856	32	38
226	AUS vs JAP Q1	1st Quarter	AUS	38	856	31	35	Shot	Score
227	AUS vs JAP Q1	1st Quarter	AUS	40	878	39	109
228	AUS vs JAP Q1	1st Quarter	AUS	40	878	43	88
229	AUS vs JAP Q1	1st Quarter	AUS	40	878	41	72
230	AUS vs JAP Q1	1st Quarter	AUS	40	880	43	64
231	AUS vs JAP Q1	1st Quarter	AUS	40	881	42	56
232	AUS vs JAP Q1	1st Quarter	AUS	40	882	42	49
233	AUS vs JAP Q1	1st Quarter	AUS	40	883	27	44
234	AUS vs JAP Q1	1st Quarter	AUS	40	884	25	41
235	AUS vs JAP Q1	1st Quarter	AUS	40	884	25	38
236	AUS vs JAP Q1	1st Quarter	AUS	40	885	12	25
237	AUS vs JAP Q1	1st Quarter	AUS	40	886	27	30
238	AUS vs JAP Q1	1st Quarter	AUS	40	889	52	23
239	AUS vs JAP Q1	1st Quarter	AUS	40	889	50	29
240	AUS vs JAP Q1	1st Quarter	AUS	40	890	48	34
241	AUS vs JAP Q1	1st Quarter	AUS	40	891	36	36	On-ball
242	AUS vs JAP Q1	1st Quarter	AUS	40	893	39	32
243	AUS vs JAP Q1	1st Quarter	AUS	40	893	38	26
244	AUS vs JAP Q1	1st Quarter	AUS	40	894	35	19	Shot	Score
245	AUS vs JAP Q1	1st Quarter	AUS	43	913	32	91
246	AUS vs JAP Q1	1st Quarter	AUS	43	915	32	90
247	AUS vs JAP Q1	1st Quarter	AUS	44	915	34	95
248	AUS vs JAP Q1	1st Quarter	AUS	44	916	36	84
249	AUS vs JAP Q1	1st Quarter	AUS	44	917	36	77
250	AUS vs JAP Q1	1st Quarter	AUS	45	915	34	95
251	AUS vs JAP Q1	1st Quarter	AUS	45	916	36	84
252	AUS vs JAP Q1	1st Quarter	AUS	45	917	36	77
253	AUS vs JAP Q1	1st Quarter	AUS	45	918	37	68
254	AUS vs JAP Q1	1st Quarter	AUS	45	919	38	61
255	AUS vs JAP Q1	1st Quarter	AUS	45	920	39	54
256	AUS vs JAP Q1	1st Quarter	AUS	45	921	49	34
257	AUS vs JAP Q1	1st Quarter	AUS	45	921	46	36
258	AUS vs JAP Q1	1st Quarter	AUS	45	922	41	39
259	AUS vs JAP Q1	1st Quarter	AUS	45	923	27	39
260	AUS vs JAP Q1	1st Quarter	AUS	45	924	25	38
261	AUS vs JAP Q1	1st Quarter	AUS	45	925	12	25
262	AUS vs JAP Q1	1st Quarter	AUS	45	927	14	28
263	AUS vs JAP Q1	1st Quarter	AUS	45	929	15	22
264	AUS vs JAP Q1	1st Quarter	AUS	45	930	21	20
265	AUS vs JAP Q1	1st Quarter	AUS	45	930	26	18	Shot	Miss
266	AUS vs JAP Q1	1st Quarter	AUS	47	953	30	109
267	AUS vs JAP Q1	1st Quarter	AUS	47	953	30	92
268	AUS vs JAP Q1	1st Quarter	AUS	47	956	36	88
269	AUS vs JAP Q1	1st Quarter	AUS	47	956	40	84
270	AUS vs JAP Q1	1st Quarter	AUS	47	956	41	77
271	AUS vs JAP Q1	1st Quarter	AUS	47	957	42	69
272	AUS vs JAP Q1	1st Quarter	AUS	47	957	41	60
273	AUS vs JAP Q1	1st Quarter	AUS	47	958	42	51
274	AUS vs JAP Q1	1st Quarter	AUS	47	958	26	50
275	AUS vs JAP Q1	1st Quarter	AUS	47	960	13	32
276	AUS vs JAP Q1	1st Quarter	AUS	47	962	28	39
277	AUS vs JAP Q1	1st Quarter	AUS	47	963	41	27
278	AUS vs JAP Q1	1st Quarter	AUS	47	964	44	33	Shot	Miss
279	AUS vs JAP Q1	1st Quarter	AUS	48	967	28	19	OR	Shot	Score
280	AUS vs JAP Q1	1st Quarter	AUS	51	979	30	91
281	AUS vs JAP Q1	1st Quarter	AUS	51	980	22	69
282	AUS vs JAP Q1	1st Quarter	AUS	51	981	13	50
283	AUS vs JAP Q1	1st Quarter	AUS	51	981	12	36
284	AUS vs JAP Q1	1st Quarter	AUS	51	982	14	29	Shot	Miss
285	AUS vs JAP Q2	2nd Quarter	AUS	53	44	32	108
286	AUS vs JAP Q2	2nd Quarter	AUS	53	45	20	93
287	AUS vs JAP Q2	2nd Quarter	AUS	53	46	20	89
288	AUS vs JAP Q2	2nd Quarter	AUS	53	47	19	82
289	AUS vs JAP Q2	2nd Quarter	AUS	53	47	20	78
290	AUS vs JAP Q2	2nd Quarter	AUS	53	47	18	70
291	AUS vs JAP Q2	2nd Quarter	AUS	53	48	16	65
292	AUS vs JAP Q2	2nd Quarter	AUS	53	48	15	59
293	AUS vs JAP Q2	2nd Quarter	AUS	53	49	15	54
294	AUS vs JAP Q2	2nd Quarter	AUS	53	49	15	48
295	AUS vs JAP Q2	2nd Quarter	AUS	53	50	15	42
296	AUS vs JAP Q2	2nd Quarter	AUS	53	51	32	40
297	AUS vs JAP Q2	2nd Quarter	AUS	53	53	33	40
298	AUS vs JAP Q2	2nd Quarter	AUS	53	54	48	31
299	AUS vs JAP Q2	2nd Quarter	AUS	53	54	48	33
300	AUS vs JAP Q2	2nd Quarter	AUS	53	55	45	34	On-ball
301	AUS vs JAP Q2	2nd Quarter	AUS	53	57	45	30
302	AUS vs JAP Q2	2nd Quarter	AUS	53	58	41	24
303	AUS vs JAP Q2	2nd Quarter	AUS	53	59	22	36
304	AUS vs JAP Q2	2nd Quarter	AUS	53	60	32	20	Shot	Miss
305	AUS vs JAP Q2	2nd Quarter	AUS	55	95	30	108
306	AUS vs JAP Q2	2nd Quarter	AUS	55	98	40	82
307	AUS vs JAP Q2	2nd Quarter	AUS	55	99	40	77
308	AUS vs JAP Q2	2nd Quarter	AUS	55	100	41	71
309	AUS vs JAP Q2	2nd Quarter	AUS	55	100	42	64
310	AUS vs JAP Q2	2nd Quarter	AUS	55	102	44	59
311	AUS vs JAP Q2	2nd Quarter	AUS	55	102	45	53
312	AUS vs JAP Q2	2nd Quarter	AUS	55	103	35	51
313	AUS vs JAP Q2	2nd Quarter	AUS	55	103	32	46
314	AUS vs JAP Q2	2nd Quarter	AUS	55	104	30	38
315	AUS vs JAP Q2	2nd Quarter	AUS	55	107	11	25
316	AUS vs JAP Q2	2nd Quarter	AUS	55	109	24	18
317	AUS vs JAP Q2	2nd Quarter	AUS	55	110	17	32
318	AUS vs JAP Q2	2nd Quarter	AUS	55	111	20	35
319	AUS vs JAP Q2	2nd Quarter	AUS	55	111	26	31
320	AUS vs JAP Q2	2nd Quarter	AUS	55	113	34	21
321	AUS vs JAP Q2	2nd Quarter	AUS	55	114	34	18
322	AUS vs JAP Q2	2nd Quarter	AUS	55	116	30	17
323	AUS vs JAP Q2	2nd Quarter	AUS	55	117	18	18	Shot	Miss
324	AUS vs JAP Q2	2nd Quarter	AUS	58	132	50	88
325	AUS vs JAP Q2	2nd Quarter	AUS	58	133	51	82
326	AUS vs JAP Q2	2nd Quarter	AUS	58	133	51	73
327	AUS vs JAP Q2	2nd Quarter	AUS	58	134	50	65
328	AUS vs JAP Q2	2nd Quarter	AUS	58	134	48	57
329	AUS vs JAP Q2	2nd Quarter	AUS	58	135	46	50
330	AUS vs JAP Q2	2nd Quarter	AUS	58	135	41	46
331	AUS vs JAP Q2	2nd Quarter	AUS	58	135	36	43
332	AUS vs JAP Q2	2nd Quarter	AUS	58	137	29	40
333	AUS vs JAP Q2	2nd Quarter	AUS	58	137	26	38
334	AUS vs JAP Q2	2nd Quarter	AUS	58	138	24	41
335	AUS vs JAP Q2	2nd Quarter	AUS	58	138	24	44
336	AUS vs JAP Q2	2nd Quarter	AUS	58	140	27	41
337	AUS vs JAP Q2	2nd Quarter	AUS	58	140	31	37	On-ball
338	AUS vs JAP Q2	2nd Quarter	AUS	58	142	26	34
339	AUS vs JAP Q2	2nd Quarter	AUS	58	142	26	28
340	AUS vs JAP Q2	2nd Quarter	AUS	58	144	43	34
341	AUS vs JAP Q2	2nd Quarter	AUS	58	145	51	18	Shot	Miss
342	AUS vs JAP Q2	2nd Quarter	AUS	59	173	23	9	BLOB
343	AUS vs JAP Q2	2nd Quarter	AUS	59	174	15	18	Shot	Score
344	AUS vs JAP Q2	2nd Quarter	AUS	61	201	32	96
345	AUS vs JAP Q2	2nd Quarter	AUS	61	202	25	84
346	AUS vs JAP Q2	2nd Quarter	AUS	61	203	18	69
347	AUS vs JAP Q2	2nd Quarter	AUS	61	204	17	60
348	AUS vs JAP Q2	2nd Quarter	AUS	61	205	17	49
349	AUS vs JAP Q2	2nd Quarter	AUS	61	205	16	37
350	AUS vs JAP Q2	2nd Quarter	AUS	61	207	28	20	Foul
351	AUS vs JAP Q2	2nd Quarter	AUS	62	228	21	9	BLOB
352	AUS vs JAP Q2	2nd Quarter	AUS	62	229	9	21	On-ball
353	AUS vs JAP Q2	2nd Quarter	AUS	62	232	11	24
354	AUS vs JAP Q2	2nd Quarter	AUS	62	232	12	27
355	AUS vs JAP Q2	2nd Quarter	AUS	62	233	17	32	Foul
356	AUS vs JAP Q2	2nd Quarter	AUS	63	251	4	30	SLOB
357	AUS vs JAP Q2	2nd Quarter	AUS	63	252	21	36
358	AUS vs JAP Q2	2nd Quarter	AUS	63	253	25	38	On-ball
359	AUS vs JAP Q2	2nd Quarter	AUS	63	254	31	39
360	AUS vs JAP Q2	2nd Quarter	AUS	63	256	38	41
361	AUS vs JAP Q2	2nd Quarter	AUS	63	257	39	44
362	AUS vs JAP Q2	2nd Quarter	AUS	63	258	33	39	On-ball
363	AUS vs JAP Q2	2nd Quarter	AUS	63	259	37	33
364	AUS vs JAP Q2	2nd Quarter	AUS	63	260	40	30
365	AUS vs JAP Q2	2nd Quarter	AUS	63	261	30	39
366	AUS vs JAP Q2	2nd Quarter	AUS	63	262	29	43
367	AUS vs JAP Q2	2nd Quarter	AUS	63	262	25	38	On-ball
368	AUS vs JAP Q2	2nd Quarter	AUS	63	263	21	29
369	AUS vs JAP Q2	2nd Quarter	AUS	63	264	23	20
370	AUS vs JAP Q2	2nd Quarter	AUS	63	265	12	20
371	AUS vs JAP Q2	2nd Quarter	AUS	63	265	22	23
372	AUS vs JAP Q2	2nd Quarter	AUS	63	266	29	22
373	AUS vs JAP Q2	2nd Quarter	AUS	63	266	31	20	Shot	Miss
374	AUS vs JAP Q2	2nd Quarter	AUS	66	289	30	107
375	AUS vs JAP Q2	2nd Quarter	AUS	66	289	19	84
376	AUS vs JAP Q2	2nd Quarter	AUS	66	292	19	76
377	AUS vs JAP Q2	2nd Quarter	AUS	66	293	19	70
378	AUS vs JAP Q2	2nd Quarter	AUS	66	293	18	62
379	AUS vs JAP Q2	2nd Quarter	AUS	66	294	18	54
380	AUS vs JAP Q2	2nd Quarter	AUS	66	294	17	51
381	AUS vs JAP Q2	2nd Quarter	AUS	66	294	19	48
382	AUS vs JAP Q2	2nd Quarter	AUS	66	295	20	47
383	AUS vs JAP Q2	2nd Quarter	AUS	66	295	24	42
384	AUS vs JAP Q2	2nd Quarter	AUS	66	297	36	20	TO
385	AUS vs JAP Q2	2nd Quarter	AUS	68	308	29	92
386	AUS vs JAP Q2	2nd Quarter	AUS	68	308	19	82
387	AUS vs JAP Q2	2nd Quarter	AUS	68	309	18	74
388	AUS vs JAP Q2	2nd Quarter	AUS	68	310	17	67
389	AUS vs JAP Q2	2nd Quarter	AUS	68	311	14	56
390	AUS vs JAP Q2	2nd Quarter	AUS	68	311	13	53
391	AUS vs JAP Q2	2nd Quarter	AUS	68	312	15	48
392	AUS vs JAP Q2	2nd Quarter	AUS	68	313	16	44
393	AUS vs JAP Q2	2nd Quarter	AUS	68	313	19	40
394	AUS vs JAP Q2	2nd Quarter	AUS	68	314	32	40
395	AUS vs JAP Q2	2nd Quarter	AUS	68	315	44	37
396	AUS vs JAP Q2	2nd Quarter	AUS	68	318	28	43
397	AUS vs JAP Q2	2nd Quarter	AUS	68	319	33	21	Foul
398	AUS vs JAP Q2	2nd Quarter	AUS	69	348	59	42	SLOB
399	AUS vs JAP Q2	2nd Quarter	AUS	69	349	41	41
400	AUS vs JAP Q2	2nd Quarter	AUS	69	350	23	37
401	AUS vs JAP Q2	2nd Quarter	AUS	69	353	11	19	On-ball
402	AUS vs JAP Q2	2nd Quarter	AUS	69	355	13	27
403	AUS vs JAP Q2	2nd Quarter	AUS	69	356	15	30
404	AUS vs JAP Q2	2nd Quarter	AUS	69	357	19	30
405	AUS vs JAP Q2	2nd Quarter	AUS	69	357	24	30
406	AUS vs JAP Q2	2nd Quarter	AUS	69	358	27	35	Shot	Score
407	AUS vs JAP Q2	2nd Quarter	AUS	71	370	51	91
408	AUS vs JAP Q2	2nd Quarter	AUS	71	371	50	84
409	AUS vs JAP Q2	2nd Quarter	AUS	71	371	50	75
410	AUS vs JAP Q2	2nd Quarter	AUS	71	372	50	68
411	AUS vs JAP Q2	2nd Quarter	AUS	71	372	49	55
412	AUS vs JAP Q2	2nd Quarter	AUS	71	373	49	51
413	AUS vs JAP Q2	2nd Quarter	AUS	71	373	49	44
414	AUS vs JAP Q2	2nd Quarter	AUS	71	374	49	38
415	AUS vs JAP Q2	2nd Quarter	AUS	71	374	48	32
416	AUS vs JAP Q2	2nd Quarter	AUS	71	375	46	25
417	AUS vs JAP Q2	2nd Quarter	AUS	71	375	46	21
418	AUS vs JAP Q2	2nd Quarter	AUS	71	376	44	36
419	AUS vs JAP Q2	2nd Quarter	AUS	71	377	37	19	Shot	Miss
420	AUS vs JAP Q2	2nd Quarter	AUS	73	393	23	95
421	AUS vs JAP Q2	2nd Quarter	AUS	73	394	40	84
422	AUS vs JAP Q2	2nd Quarter	AUS	73	395	39	74
423	AUS vs JAP Q2	2nd Quarter	AUS	73	396	39	66
424	AUS vs JAP Q2	2nd Quarter	AUS	73	396	38	59
425	AUS vs JAP Q2	2nd Quarter	AUS	73	397	37	52
426	AUS vs JAP Q2	2nd Quarter	AUS	73	398	37	47
427	AUS vs JAP Q2	2nd Quarter	AUS	73	399	25	38
428	AUS vs JAP Q2	2nd Quarter	AUS	73	400	26	35	Foul
429	AUS vs JAP Q2	2nd Quarter	AUS	75	539	33	109
430	AUS vs JAP Q2	2nd Quarter	AUS	75	539	42	95
431	AUS vs JAP Q2	2nd Quarter	AUS	75	541	41	87
432	AUS vs JAP Q2	2nd Quarter	AUS	75	542	41	83
433	AUS vs JAP Q2	2nd Quarter	AUS	75	543	41	72
434	AUS vs JAP Q2	2nd Quarter	AUS	75	543	36	66
435	AUS vs JAP Q2	2nd Quarter	AUS	75	544	32	62
436	AUS vs JAP Q2	2nd Quarter	AUS	75	544	29	57
437	AUS vs JAP Q2	2nd Quarter	AUS	75	545	24	51
438	AUS vs JAP Q2	2nd Quarter	AUS	75	545	19	46
439	AUS vs JAP Q2	2nd Quarter	AUS	75	546	30	40
440	AUS vs JAP Q2	2nd Quarter	AUS	75	548	45	36
441	AUS vs JAP Q2	2nd Quarter	AUS	75	549	46	33
442	AUS vs JAP Q2	2nd Quarter	AUS	75	550	44	27
443	AUS vs JAP Q2	2nd Quarter	AUS	75	550	40	20
444	AUS vs JAP Q2	2nd Quarter	AUS	75	551	35	18	Shot	Miss
445	AUS vs JAP Q2	2nd Quarter	AUS	77	584	49	93
446	AUS vs JAP Q2	2nd Quarter	AUS	77	584	50	89
447	AUS vs JAP Q2	2nd Quarter	AUS	77	587	49	79
448	AUS vs JAP Q2	2nd Quarter	AUS	77	587	47	64
449	AUS vs JAP Q2	2nd Quarter	AUS	77	587	47	55
450	AUS vs JAP Q2	2nd Quarter	AUS	77	588	47	49
451	AUS vs JAP Q2	2nd Quarter	AUS	77	588	46	46
452	AUS vs JAP Q2	2nd Quarter	AUS	77	589	47	38
453	AUS vs JAP Q2	2nd Quarter	AUS	77	590	47	35
454	AUS vs JAP Q2	2nd Quarter	AUS	77	591	31	40
455	AUS vs JAP Q2	2nd Quarter	AUS	77	593	9	23
456	AUS vs JAP Q2	2nd Quarter	AUS	77	595	30	34
457	AUS vs JAP Q2	2nd Quarter	AUS	77	597	48	31	Shot	Miss
458	AUS vs JAP Q2	2nd Quarter	AUS	79	609	27	95
459	AUS vs JAP Q2	2nd Quarter	AUS	79	609	25	88
460	AUS vs JAP Q2	2nd Quarter	AUS	79	610	21	78
461	AUS vs JAP Q2	2nd Quarter	AUS	79	610	19	70
462	AUS vs JAP Q2	2nd Quarter	AUS	79	611	17	62
463	AUS vs JAP Q2	2nd Quarter	AUS	79	611	16	56
464	AUS vs JAP Q2	2nd Quarter	AUS	79	612	16	52
465	AUS vs JAP Q2	2nd Quarter	AUS	79	612	16	51
466	AUS vs JAP Q2	2nd Quarter	AUS	79	613	17	46
467	AUS vs JAP Q2	2nd Quarter	AUS	79	614	17	39
468	AUS vs JAP Q2	2nd Quarter	AUS	79	615	31	41
469	AUS vs JAP Q2	2nd Quarter	AUS	79	616	47	33
470	AUS vs JAP Q2	2nd Quarter	AUS	79	617	29	38
471	AUS vs JAP Q2	2nd Quarter	AUS	79	619	11	18
472	AUS vs JAP Q2	2nd Quarter	AUS	79	621	13	35
473	AUS vs JAP Q2	2nd Quarter	AUS	79	622	30	40
474	AUS vs JAP Q2	2nd Quarter	AUS	79	623	31	35
475	AUS vs JAP Q2	2nd Quarter	AUS	79	625	35	27
476	AUS vs JAP Q2	2nd Quarter	AUS	79	625	34	21
477	AUS vs JAP Q2	2nd Quarter	AUS	79	626	34	20	Shot	Foul
478	AUS vs JAP Q2	2nd Quarter	AUS	82	709	30	109	Stoppage
479	AUS vs JAP Q2	2nd Quarter	AUS	83	803	34	111
480	AUS vs JAP Q2	2nd Quarter	AUS	83	803	31	91
481	AUS vs JAP Q2	2nd Quarter	AUS	83	804	32	81
482	AUS vs JAP Q2	2nd Quarter	AUS	83	804	39	65
483	AUS vs JAP Q2	2nd Quarter	AUS	83	804	40	59
484	AUS vs JAP Q2	2nd Quarter	AUS	83	805	40	54
485	AUS vs JAP Q2	2nd Quarter	AUS	83	806	28	42
486	AUS vs JAP Q2	2nd Quarter	AUS	83	808	31	39
487	AUS vs JAP Q2	2nd Quarter	AUS	83	808	31	41
488	AUS vs JAP Q2	2nd Quarter	AUS	83	809	25	40
489	AUS vs JAP Q2	2nd Quarter	AUS	83	810	22	40
490	AUS vs JAP Q2	2nd Quarter	AUS	83	811	24	44
491	AUS vs JAP Q2	2nd Quarter	AUS	83	812	27	46	TO	Foul
492	AUS vs JAP Q2	2nd Quarter	AUS	85	851	33	107
493	AUS vs JAP Q2	2nd Quarter	AUS	85	851	41	99
494	AUS vs JAP Q2	2nd Quarter	AUS	85	854	41	93
495	AUS vs JAP Q2	2nd Quarter	AUS	85	854	39	84
496	AUS vs JAP Q2	2nd Quarter	AUS	85	855	34	78
497	AUS vs JAP Q2	2nd Quarter	AUS	85	855	28	66
498	AUS vs JAP Q2	2nd Quarter	AUS	85	856	24	58
499	AUS vs JAP Q2	2nd Quarter	AUS	85	856	22	53
500	AUS vs JAP Q2	2nd Quarter	AUS	85	857	18	45
501	AUS vs JAP Q2	2nd Quarter	AUS	85	857	16	39
502	AUS vs JAP Q2	2nd Quarter	AUS	85	858	15	33
503	AUS vs JAP Q2	2nd Quarter	AUS	85	858	29	40
504	AUS vs JAP Q2	2nd Quarter	AUS	85	860	51	30	TO
505	AUS vs JAP Q2	2nd Quarter	AUS	87	867	33	110
506	AUS vs JAP Q2	2nd Quarter	AUS	87	867	19	84
507	AUS vs JAP Q2	2nd Quarter	AUS	87	868	18	74
508	AUS vs JAP Q2	2nd Quarter	AUS	87	869	16	63
509	AUS vs JAP Q2	2nd Quarter	AUS	87	869	15	57
510	AUS vs JAP Q2	2nd Quarter	AUS	87	870	15	51
511	AUS vs JAP Q2	2nd Quarter	AUS	87	870	15	48
512	AUS vs JAP Q2	2nd Quarter	AUS	87	870	16	43
513	AUS vs JAP Q2	2nd Quarter	AUS	87	871	17	38
514	AUS vs JAP Q2	2nd Quarter	AUS	87	872	32	42
515	AUS vs JAP Q2	2nd Quarter	AUS	87	873	49	34
516	AUS vs JAP Q2	2nd Quarter	AUS	87	876	31	41
517	AUS vs JAP Q2	2nd Quarter	AUS	87	879	11	17	Shot	Miss
518	AUS vs JAP Q2	2nd Quarter	AUS	89	910	33	110
519	AUS vs JAP Q2	2nd Quarter	AUS	89	910	41	94
520	AUS vs JAP Q2	2nd Quarter	AUS	89	911	42	88
521	AUS vs JAP Q2	2nd Quarter	AUS	89	912	43	81
522	AUS vs JAP Q2	2nd Quarter	AUS	89	912	44	75
523	AUS vs JAP Q2	2nd Quarter	AUS	89	913	44	70
524	AUS vs JAP Q2	2nd Quarter	AUS	89	913	44	63
525	AUS vs JAP Q2	2nd Quarter	AUS	89	914	27	55
526	AUS vs JAP Q2	2nd Quarter	AUS	89	915	25	49
527	AUS vs JAP Q2	2nd Quarter	AUS	89	915	25	42
528	AUS vs JAP Q2	2nd Quarter	AUS	89	916	13	28
529	AUS vs JAP Q2	2nd Quarter	AUS	89	919	31	40
530	AUS vs JAP Q2	2nd Quarter	AUS	89	920	34	18	TO
531	AUS vs JAP Q2	2nd Quarter	AUS	91	931	32	109
532	AUS vs JAP Q2	2nd Quarter	AUS	91	932	44	86
533	AUS vs JAP Q2	2nd Quarter	AUS	91	933	44	83
534	AUS vs JAP Q2	2nd Quarter	AUS	91	934	45	77
535	AUS vs JAP Q2	2nd Quarter	AUS	91	935	41	69
536	AUS vs JAP Q2	2nd Quarter	AUS	91	935	34	65
537	AUS vs JAP Q2	2nd Quarter	AUS	91	936	28	56
538	AUS vs JAP Q2	2nd Quarter	AUS	91	936	25	50
539	AUS vs JAP Q2	2nd Quarter	AUS	91	937	22	42
540	AUS vs JAP Q2	2nd Quarter	AUS	91	938	22	37
541	AUS vs JAP Q2	2nd Quarter	AUS	91	939	24	37	On-ball
542	AUS vs JAP Q2	2nd Quarter	AUS	91	940	31	39
543	AUS vs JAP Q2	2nd Quarter	AUS	91	941	36	34
544	AUS vs JAP Q2	2nd Quarter	AUS	91	942	37	31
545	AUS vs JAP Q2	2nd Quarter	AUS	91	942	22	35
546	AUS vs JAP Q2	2nd Quarter	AUS	91	944	12	19	On-ball
547	AUS vs JAP Q2	2nd Quarter	AUS	91	946	11	23
548	AUS vs JAP Q2	2nd Quarter	AUS	91	946	17	28
549	AUS vs JAP Q2	2nd Quarter	AUS	91	946	24	27
550	AUS vs JAP Q2	2nd Quarter	AUS	91	947	27	25	Shot	Miss
551	AUS vs JAP Q2	2nd Quarter	AUS	94	992	32	107
552	AUS vs JAP Q2	2nd Quarter	AUS	94	993	34	92
553	AUS vs JAP Q2	2nd Quarter	AUS	94	994	34	87
554	AUS vs JAP Q2	2nd Quarter	AUS	94	995	35	81
555	AUS vs JAP Q2	2nd Quarter	AUS	94	995	36	77
556	AUS vs JAP Q2	2nd Quarter	AUS	94	996	36	69
557	AUS vs JAP Q2	2nd Quarter	AUS	94	996	36	65
558	AUS vs JAP Q2	2nd Quarter	AUS	94	997	33	58
559	AUS vs JAP Q2	2nd Quarter	AUS	94	997	32	56
560	AUS vs JAP Q2	2nd Quarter	AUS	94	998	30	51
561	AUS vs JAP Q2	2nd Quarter	AUS	94	999	30	45
562	AUS vs JAP Q2	2nd Quarter	AUS	94	1001	39	31
563	AUS vs JAP Q2	2nd Quarter	AUS	94	1002	39	31
564	AUS vs JAP Q2	2nd Quarter	AUS	94	1003	39	31
565	AUS vs JAP Q2	2nd Quarter	AUS	94	1005	35	20	Shot	Foul
566	AUS vs JAP Q2	2nd Quarter	AUS	96	1171	26	92
567	AUS vs JAP Q2	2nd Quarter	AUS	96	1171	22	82
568	AUS vs JAP Q2	2nd Quarter	AUS	96	1172	19	74
569	AUS vs JAP Q2	2nd Quarter	AUS	96	1172	21	64
570	AUS vs JAP Q2	2nd Quarter	AUS	96	1173	21	55
571	AUS vs JAP Q2	2nd Quarter	AUS	96	1174	22	49
572	AUS vs JAP Q2	2nd Quarter	AUS	96	1175	50	31
573	AUS vs JAP Q2	2nd Quarter	AUS	96	1176	50	31
574	AUS vs JAP Q2	2nd Quarter	AUS	96	1177	50	31
575	AUS vs JAP Q2	2nd Quarter	AUS	96	1179	31	42
576	AUS vs JAP Q2	2nd Quarter	AUS	96	1180	16	36	On-ball
577	AUS vs JAP Q2	2nd Quarter	AUS	96	1181	16	36
578	AUS vs JAP Q2	2nd Quarter	AUS	96	1182	16	36
579	AUS vs JAP Q2	2nd Quarter	AUS	96	1183	16	36
580	AUS vs JAP Q2	2nd Quarter	AUS	96	1184	16	36
581	AUS vs JAP Q2	2nd Quarter	AUS	96	1185	16	36
582	AUS vs JAP Q2	2nd Quarter	AUS	96	1186	16	36
583	AUS vs JAP Q2	2nd Quarter	AUS	96	1187	16	36
584	AUS vs JAP Q2	2nd Quarter	AUS	96	1187	16	36	On-ball
585	AUS vs JAP Q2	2nd Quarter	AUS	96	1188	13	30
586	AUS vs JAP Q2	2nd Quarter	AUS	96	1189	12	23
587	AUS vs JAP Q2	2nd Quarter	AUS	96	1190	22	37	Shot	Miss
588	AUS vs JAP Q3	3rd Quarter	AUS	99	5	5	60
589	AUS vs JAP Q3	3rd Quarter	AUS	99	6	15	69
590	AUS vs JAP Q3	3rd Quarter	AUS	99	7	18	65
591	AUS vs JAP Q3	3rd Quarter	AUS	99	8	17	56
592	AUS vs JAP Q3	3rd Quarter	AUS	99	8	23	48
593	AUS vs JAP Q3	3rd Quarter	AUS	99	8	27	46
594	AUS vs JAP Q3	3rd Quarter	AUS	99	9	31	44
595	AUS vs JAP Q3	3rd Quarter	AUS	99	10	45	42
596	AUS vs JAP Q3	3rd Quarter	AUS	99	10	50	37
597	AUS vs JAP Q3	3rd Quarter	AUS	99	12	38	38
598	AUS vs JAP Q3	3rd Quarter	AUS	99	15	52	27
599	AUS vs JAP Q3	3rd Quarter	AUS	99	16	33	19	TO
600	AUS vs JAP Q3	3rd Quarter	AUS	101	35	30	109
601	AUS vs JAP Q3	3rd Quarter	AUS	101	35	19	85
602	AUS vs JAP Q3	3rd Quarter	AUS	101	37	18	77
603	AUS vs JAP Q3	3rd Quarter	AUS	101	37	18	67
604	AUS vs JAP Q3	3rd Quarter	AUS	101	38	19	56
605	AUS vs JAP Q3	3rd Quarter	AUS	101	38	19	51
606	AUS vs JAP Q3	3rd Quarter	AUS	101	39	31	45
607	AUS vs JAP Q3	3rd Quarter	AUS	101	41	52	27
608	AUS vs JAP Q3	3rd Quarter	AUS	101	43	32	40
609	AUS vs JAP Q3	3rd Quarter	AUS	101	46	25	38
610	AUS vs JAP Q3	3rd Quarter	AUS	101	47	30	40
611	AUS vs JAP Q3	3rd Quarter	AUS	101	48	33	40
612	AUS vs JAP Q3	3rd Quarter	AUS	101	48	35	36	On-ball
613	AUS vs JAP Q3	3rd Quarter	AUS	101	50	37	31
614	AUS vs JAP Q3	3rd Quarter	AUS	101	50	36	24
615	AUS vs JAP Q3	3rd Quarter	AUS	101	51	33	18	Shot	Miss
616	AUS vs JAP Q3	3rd Quarter	AUS	103	60	27	92
617	AUS vs JAP Q3	3rd Quarter	AUS	103	61	15	73
618	AUS vs JAP Q3	3rd Quarter	AUS	103	61	14	63
619	AUS vs JAP Q3	3rd Quarter	AUS	103	62	13	55
620	AUS vs JAP Q3	3rd Quarter	AUS	103	62	14	50
621	AUS vs JAP Q3	3rd Quarter	AUS	103	63	16	47
622	AUS vs JAP Q3	3rd Quarter	AUS	103	63	25	45
623	AUS vs JAP Q3	3rd Quarter	AUS	103	63	25	45
624	AUS vs JAP Q3	3rd Quarter	AUS	103	65	33	40
625	AUS vs JAP Q3	3rd Quarter	AUS	103	66	51	28
626	AUS vs JAP Q3	3rd Quarter	AUS	103	67	51	25
627	AUS vs JAP Q3	3rd Quarter	AUS	103	68	47	23
628	AUS vs JAP Q3	3rd Quarter	AUS	103	68	39	20
629	AUS vs JAP Q3	3rd Quarter	AUS	103	69	33	18	Shot	Miss
630	AUS vs JAP Q3	3rd Quarter	AUS	107	108	46	84
631	AUS vs JAP Q3	3rd Quarter	AUS	107	109	46	78
632	AUS vs JAP Q3	3rd Quarter	AUS	107	109	46	65
633	AUS vs JAP Q3	3rd Quarter	AUS	107	110	46	57
634	AUS vs JAP Q3	3rd Quarter	AUS	107	110	46	51
635	AUS vs JAP Q3	3rd Quarter	AUS	107	111	27	49
636	AUS vs JAP Q3	3rd Quarter	AUS	107	111	24	40
637	AUS vs JAP Q3	3rd Quarter	AUS	107	113	18	40
638	AUS vs JAP Q3	3rd Quarter	AUS	107	114	33	18	Shot	Score
639	AUS vs JAP Q3	3rd Quarter	AUS	109	141	60	83
640	AUS vs JAP Q3	3rd Quarter	AUS	109	141	47	84
641	AUS vs JAP Q3	3rd Quarter	AUS	109	144	48	80
642	AUS vs JAP Q3	3rd Quarter	AUS	109	144	48	74
643	AUS vs JAP Q3	3rd Quarter	AUS	109	145	48	67
644	AUS vs JAP Q3	3rd Quarter	AUS	109	145	43	58
645	AUS vs JAP Q3	3rd Quarter	AUS	109	146	40	54
646	AUS vs JAP Q3	3rd Quarter	AUS	109	146	39	51
647	AUS vs JAP Q3	3rd Quarter	AUS	109	147	36	48
648	AUS vs JAP Q3	3rd Quarter	AUS	109	148	36	48
649	AUS vs JAP Q3	3rd Quarter	AUS	109	149	36	48
650	AUS vs JAP Q3	3rd Quarter	AUS	109	150	36	48
651	AUS vs JAP Q3	3rd Quarter	AUS	109	151	36	48
652	AUS vs JAP Q3	3rd Quarter	AUS	109	152	36	48
653	AUS vs JAP Q3	3rd Quarter	AUS	109	153	36	48
654	AUS vs JAP Q3	3rd Quarter	AUS	109	153	28	48
655	AUS vs JAP Q3	3rd Quarter	AUS	109	154	27	42
656	AUS vs JAP Q3	3rd Quarter	AUS	109	155	29	30
657	AUS vs JAP Q3	3rd Quarter	AUS	109	158	29	18	Shot	Miss
658	AUS vs JAP Q3	3rd Quarter	AUS	111	176	31	108
659	AUS vs JAP Q3	3rd Quarter	AUS	111	176	47	98
660	AUS vs JAP Q3	3rd Quarter	AUS	111	179	46	87
661	AUS vs JAP Q3	3rd Quarter	AUS	111	179	46	80
662	AUS vs JAP Q3	3rd Quarter	AUS	111	180	47	72
663	AUS vs JAP Q3	3rd Quarter	AUS	111	180	45	64
664	AUS vs JAP Q3	3rd Quarter	AUS	111	181	44	59
665	AUS vs JAP Q3	3rd Quarter	AUS	111	181	43	53
666	AUS vs JAP Q3	3rd Quarter	AUS	111	181	41	48
667	AUS vs JAP Q3	3rd Quarter	AUS	111	182	40	44
668	AUS vs JAP Q3	3rd Quarter	AUS	111	183	34	42
669	AUS vs JAP Q3	3rd Quarter	AUS	111	183	31	37
670	AUS vs JAP Q3	3rd Quarter	AUS	111	184	27	36
671	AUS vs JAP Q3	3rd Quarter	AUS	111	186	34	40
672	AUS vs JAP Q3	3rd Quarter	AUS	111	187	34	40
673	AUS vs JAP Q3	3rd Quarter	AUS	111	188	34	40
674	AUS vs JAP Q3	3rd Quarter	AUS	111	189	34	40
675	AUS vs JAP Q3	3rd Quarter	AUS	111	190	23	17
676	AUS vs JAP Q3	3rd Quarter	AUS	111	191	25	17
677	AUS vs JAP Q3	3rd Quarter	AUS	111	191	28	17	Shot	Score
678	AUS vs JAP Q3	3rd Quarter	AUS	113	209	25	111
679	AUS vs JAP Q3	3rd Quarter	AUS	113	211	24	96
680	AUS vs JAP Q3	3rd Quarter	AUS	113	212	24	90
681	AUS vs JAP Q3	3rd Quarter	AUS	113	212	25	85
682	AUS vs JAP Q3	3rd Quarter	AUS	113	213	25	80
683	AUS vs JAP Q3	3rd Quarter	AUS	113	213	24	72
684	AUS vs JAP Q3	3rd Quarter	AUS	113	213	24	68
685	AUS vs JAP Q3	3rd Quarter	AUS	113	214	26	62
686	AUS vs JAP Q3	3rd Quarter	AUS	113	214	27	58
687	AUS vs JAP Q3	3rd Quarter	AUS	113	215	28	53
688	AUS vs JAP Q3	3rd Quarter	AUS	113	215	29	50
689	AUS vs JAP Q3	3rd Quarter	AUS	113	216	29	45
690	AUS vs JAP Q3	3rd Quarter	AUS	113	217	29	45
691	AUS vs JAP Q3	3rd Quarter	AUS	113	218	29	45
692	AUS vs JAP Q3	3rd Quarter	AUS	113	220	35	17	Shot	Score
693	AUS vs JAP Q3	3rd Quarter	AUS	116	266	32	109
694	AUS vs JAP Q3	3rd Quarter	AUS	116	266	21	94
695	AUS vs JAP Q3	3rd Quarter	AUS	116	268	20	73
696	AUS vs JAP Q3	3rd Quarter	AUS	116	268	22	63
697	AUS vs JAP Q3	3rd Quarter	AUS	116	269	22	57
698	AUS vs JAP Q3	3rd Quarter	AUS	116	269	18	49
699	AUS vs JAP Q3	3rd Quarter	AUS	116	269	16	46
700	AUS vs JAP Q3	3rd Quarter	AUS	116	270	15	39
701	AUS vs JAP Q3	3rd Quarter	AUS	116	270	15	33	Foul
702	AUS vs JAP Q3	3rd Quarter	AUS	117	379	4	38	SLOB
703	AUS vs JAP Q3	3rd Quarter	AUS	117	380	25	44
704	AUS vs JAP Q3	3rd Quarter	AUS	117	381	45	36
705	AUS vs JAP Q3	3rd Quarter	AUS	117	382	42	39
706	AUS vs JAP Q3	3rd Quarter	AUS	117	382	37	41
707	AUS vs JAP Q3	3rd Quarter	AUS	117	384	52	21
708	AUS vs JAP Q3	3rd Quarter	AUS	117	386	37	19	TO
709	AUS vs JAP Q3	3rd Quarter	AUS	124	524	32	109
710	AUS vs JAP Q3	3rd Quarter	AUS	124	525	40	92
711	AUS vs JAP Q3	3rd Quarter	AUS	124	526	44	80
712	AUS vs JAP Q3	3rd Quarter	AUS	124	526	44	75
713	AUS vs JAP Q3	3rd Quarter	AUS	124	526	47	62
714	AUS vs JAP Q3	3rd Quarter	AUS	124	527	48	55
715	AUS vs JAP Q3	3rd Quarter	AUS	124	527	48	50
716	AUS vs JAP Q3	3rd Quarter	AUS	124	527	48	45
717	AUS vs JAP Q3	3rd Quarter	AUS	124	528	49	34
718	AUS vs JAP Q3	3rd Quarter	AUS	124	528	50	31	Stoppage
719	AUS vs JAP Q3	3rd Quarter	AUS	125	557	58	37	SLOB
720	AUS vs JAP Q3	3rd Quarter	AUS	125	558	43	43
721	AUS vs JAP Q3	3rd Quarter	AUS	125	559	29	41
722	AUS vs JAP Q3	3rd Quarter	AUS	125	562	12	31
723	AUS vs JAP Q3	3rd Quarter	AUS	125	563	23	21
724	AUS vs JAP Q3	3rd Quarter	AUS	125	565	36	37	Shot	Score
725	AUS vs JAP Q3	3rd Quarter	AUS	127	575	33	93
726	AUS vs JAP Q3	3rd Quarter	AUS	127	576	36	80
727	AUS vs JAP Q3	3rd Quarter	AUS	127	577	40	72
728	AUS vs JAP Q3	3rd Quarter	AUS	127	577	43	66
729	AUS vs JAP Q3	3rd Quarter	AUS	127	578	45	56
730	AUS vs JAP Q3	3rd Quarter	AUS	127	578	48	47
731	AUS vs JAP Q3	3rd Quarter	AUS	127	579	50	41
732	AUS vs JAP Q3	3rd Quarter	AUS	127	580	52	36
733	AUS vs JAP Q3	3rd Quarter	AUS	127	582	11	27
734	AUS vs JAP Q3	3rd Quarter	AUS	127	583	11	23
735	AUS vs JAP Q3	3rd Quarter	AUS	127	583	16	20
736	AUS vs JAP Q3	3rd Quarter	AUS	127	584	23	19
737	AUS vs JAP Q3	3rd Quarter	AUS	127	584	26	19
738	AUS vs JAP Q3	3rd Quarter	AUS	127	585	32	18	TO
739	AUS vs JAP Q3	3rd Quarter	AUS	129	642	34	89
740	AUS vs JAP Q3	3rd Quarter	AUS	129	642	43	84
741	AUS vs JAP Q3	3rd Quarter	AUS	129	642	50	74
742	AUS vs JAP Q3	3rd Quarter	AUS	129	644	50	64
743	AUS vs JAP Q3	3rd Quarter	AUS	129	645	50	57
744	AUS vs JAP Q3	3rd Quarter	AUS	129	646	47	49
745	AUS vs JAP Q3	3rd Quarter	AUS	129	647	47	47
746	AUS vs JAP Q3	3rd Quarter	AUS	129	649	31	45
747	AUS vs JAP Q3	3rd Quarter	AUS	129	650	31	44
748	AUS vs JAP Q3	3rd Quarter	AUS	129	650	32	39
749	AUS vs JAP Q3	3rd Quarter	AUS	129	651	49	28
750	AUS vs JAP Q3	3rd Quarter	AUS	129	654	31	42
751	AUS vs JAP Q3	3rd Quarter	AUS	129	655	50	25	Shot	Score
752	AUS vs JAP Q3	3rd Quarter	AUS	131	731	30	109
753	AUS vs JAP Q3	3rd Quarter	AUS	131	731	25	91
754	AUS vs JAP Q3	3rd Quarter	AUS	131	734	39	82
755	AUS vs JAP Q3	3rd Quarter	AUS	131	735	40	75
756	AUS vs JAP Q3	3rd Quarter	AUS	131	736	41	68
757	AUS vs JAP Q3	3rd Quarter	AUS	131	737	40	57
758	AUS vs JAP Q3	3rd Quarter	AUS	131	738	13	31
759	AUS vs JAP Q3	3rd Quarter	AUS	131	739	30	42
760	AUS vs JAP Q3	3rd Quarter	AUS	131	740	39	39
761	AUS vs JAP Q3	3rd Quarter	AUS	131	742	22	37
762	AUS vs JAP Q3	3rd Quarter	AUS	131	743	20	33
763	AUS vs JAP Q3	3rd Quarter	AUS	131	744	23	27
764	AUS vs JAP Q3	3rd Quarter	AUS	131	744	27	23
765	AUS vs JAP Q3	3rd Quarter	AUS	131	745	39	37
766	AUS vs JAP Q3	3rd Quarter	AUS	131	746	30	38
767	AUS vs JAP Q3	3rd Quarter	AUS	131	746	29	31
768	AUS vs JAP Q3	3rd Quarter	AUS	131	747	14	31
769	AUS vs JAP Q3	3rd Quarter	AUS	131	748	11	22
770	AUS vs JAP Q3	3rd Quarter	AUS	131	749	23	18
771	AUS vs JAP Q3	3rd Quarter	AUS	131	751	26	27
772	AUS vs JAP Q3	3rd Quarter	AUS	131	752	50	19	Shot	Miss
773	AUS vs JAP Q3	3rd Quarter	AUS	135	821	26	109
774	AUS vs JAP Q3	3rd Quarter	AUS	135	823	25	87
775	AUS vs JAP Q3	3rd Quarter	AUS	135	824	25	84
776	AUS vs JAP Q3	3rd Quarter	AUS	135	825	25	76
777	AUS vs JAP Q3	3rd Quarter	AUS	135	825	25	74
778	AUS vs JAP Q3	3rd Quarter	AUS	135	826	26	67
779	AUS vs JAP Q3	3rd Quarter	AUS	135	827	38	54
780	AUS vs JAP Q3	3rd Quarter	AUS	135	828	40	45
781	AUS vs JAP Q3	3rd Quarter	AUS	135	828	42	40
782	AUS vs JAP Q3	3rd Quarter	AUS	135	829	36	39
783	AUS vs JAP Q3	3rd Quarter	AUS	135	831	29	41
784	AUS vs JAP Q3	3rd Quarter	AUS	135	833	30	45
785	AUS vs JAP Q3	3rd Quarter	AUS	135	835	39	29
786	AUS vs JAP Q3	3rd Quarter	AUS	135	836	34	18	Shot	Foul
787	AUS vs JAP Q3	3rd Quarter	AUS	136	862	39	9	BLOB
788	AUS vs JAP Q3	3rd Quarter	AUS	136	863	52	22	Shot	Miss
789	AUS vs JAP Q3	3rd Quarter	AUS	138	881	32	95
790	AUS vs JAP Q3	3rd Quarter	AUS	138	881	44	81
791	AUS vs JAP Q3	3rd Quarter	AUS	138	883	50	67
792	AUS vs JAP Q3	3rd Quarter	AUS	138	883	51	56
793	AUS vs JAP Q3	3rd Quarter	AUS	138	884	50	50
794	AUS vs JAP Q3	3rd Quarter	AUS	138	884	48	42
795	AUS vs JAP Q3	3rd Quarter	AUS	138	885	48	35
796	AUS vs JAP Q3	3rd Quarter	AUS	138	886	52	15
797	AUS vs JAP Q3	3rd Quarter	AUS	138	888	49	31
798	AUS vs JAP Q3	3rd Quarter	AUS	138	889	31	38
799	AUS vs JAP Q3	3rd Quarter	AUS	138	890	16	32
800	AUS vs JAP Q3	3rd Quarter	AUS	138	892	32	37
801	AUS vs JAP Q3	3rd Quarter	AUS	138	893	31	19	Shot	Score
802	AUS vs JAP Q3	3rd Quarter	AUS	140	960	26	109
803	AUS vs JAP Q3	3rd Quarter	AUS	140	960	24	88
804	AUS vs JAP Q3	3rd Quarter	AUS	140	963	24	87
805	AUS vs JAP Q3	3rd Quarter	AUS	140	964	24	81
806	AUS vs JAP Q3	3rd Quarter	AUS	140	964	23	77
807	AUS vs JAP Q3	3rd Quarter	AUS	140	966	25	69
808	AUS vs JAP Q3	3rd Quarter	AUS	140	966	22	63
809	AUS vs JAP Q3	3rd Quarter	AUS	140	967	21	57
810	AUS vs JAP Q3	3rd Quarter	AUS	140	968	22	53
811	AUS vs JAP Q3	3rd Quarter	AUS	140	968	25	50
812	AUS vs JAP Q3	3rd Quarter	AUS	140	969	31	47
813	AUS vs JAP Q3	3rd Quarter	AUS	140	969	34	43
814	AUS vs JAP Q3	3rd Quarter	AUS	140	970	30	44
815	AUS vs JAP Q3	3rd Quarter	AUS	140	971	25	30
816	AUS vs JAP Q3	3rd Quarter	AUS	140	972	25	32
817	AUS vs JAP Q3	3rd Quarter	AUS	140	973	24	28
818	AUS vs JAP Q3	3rd Quarter	AUS	140	974	25	21
819	AUS vs JAP Q3	3rd Quarter	AUS	140	974	25	18
820	AUS vs JAP Q3	3rd Quarter	AUS	140	976	30	17	Shot	Score
821	AUS vs JAP Q3	3rd Quarter	AUS	145	1004	33	94
822	AUS vs JAP Q3	3rd Quarter	AUS	145	1006	43	89
823	AUS vs JAP Q3	3rd Quarter	AUS	145	1008	48	55
824	AUS vs JAP Q3	3rd Quarter	AUS	145	1009	49	50
825	AUS vs JAP Q3	3rd Quarter	AUS	145	1009	49	38
826	AUS vs JAP Q3	3rd Quarter	AUS	145	1010	50	28
827	AUS vs JAP Q3	3rd Quarter	AUS	145	1010	35	24	TO
828	AUS vs JAP Q3	3rd Quarter	AUS	147	1062	32	111
829	AUS vs JAP Q3	3rd Quarter	AUS	147	1063	31	92
830	AUS vs JAP Q3	3rd Quarter	AUS	147	1066	31	85
831	AUS vs JAP Q3	3rd Quarter	AUS	147	1066	30	80
832	AUS vs JAP Q3	3rd Quarter	AUS	147	1067	33	70
833	AUS vs JAP Q3	3rd Quarter	AUS	147	1068	34	63
834	AUS vs JAP Q3	3rd Quarter	AUS	147	1069	34	57
835	AUS vs JAP Q3	3rd Quarter	AUS	147	1070	38	51
836	AUS vs JAP Q3	3rd Quarter	AUS	147	1072	34	49
837	AUS vs JAP Q3	3rd Quarter	AUS	147	1073	44	35
838	AUS vs JAP Q3	3rd Quarter	AUS	147	1074	43	33
839	AUS vs JAP Q3	3rd Quarter	AUS	147	1075	40	28
840	AUS vs JAP Q3	3rd Quarter	AUS	147	1076	34	17	TO
841	AUS vs JAP Q3	3rd Quarter	AUS	149	1106	33	99
842	AUS vs JAP Q3	3rd Quarter	AUS	149	1106	41	91
843	AUS vs JAP Q3	3rd Quarter	AUS	149	1108	43	84
844	AUS vs JAP Q3	3rd Quarter	AUS	149	1108	45	76
845	AUS vs JAP Q3	3rd Quarter	AUS	149	1109	41	65
846	AUS vs JAP Q3	3rd Quarter	AUS	149	1109	40	58
847	AUS vs JAP Q3	3rd Quarter	AUS	149	1110	40	49
848	AUS vs JAP Q3	3rd Quarter	AUS	149	1111	40	42
849	AUS vs JAP Q3	3rd Quarter	AUS	149	1111	39	37
850	AUS vs JAP Q3	3rd Quarter	AUS	149	1113	29	17	Foul
851	AUS vs JAP Q3	3rd Quarter	AUS	151	1156	18	57
852	AUS vs JAP Q3	3rd Quarter	AUS	151	1157	21	49
853	AUS vs JAP Q3	3rd Quarter	AUS	151	1158	25	29
854	AUS vs JAP Q3	3rd Quarter	AUS	151	1158	26	22
855	AUS vs JAP Q3	3rd Quarter	AUS	151	1159	28	18	Shot	Score
856	AUS vs JAP Q4	4th Quarter	AUS	154	40	3	87
857	AUS vs JAP Q4	4th Quarter	AUS	154	40	19	83
858	AUS vs JAP Q4	4th Quarter	AUS	154	42	17	76
859	AUS vs JAP Q4	4th Quarter	AUS	154	42	17	66
860	AUS vs JAP Q4	4th Quarter	AUS	154	43	17	59
861	AUS vs JAP Q4	4th Quarter	AUS	154	43	27	52
862	AUS vs JAP Q4	4th Quarter	AUS	154	46	33	40
863	AUS vs JAP Q4	4th Quarter	AUS	154	49	18	37
864	AUS vs JAP Q4	4th Quarter	AUS	154	50	30	19	Shot	Score
865	AUS vs JAP Q4	4th Quarter	AUS	156	72	34	109
866	AUS vs JAP Q4	4th Quarter	AUS	156	72	23	86
867	AUS vs JAP Q4	4th Quarter	AUS	156	74	22	82
868	AUS vs JAP Q4	4th Quarter	AUS	156	75	20	74
869	AUS vs JAP Q4	4th Quarter	AUS	156	75	20	65
870	AUS vs JAP Q4	4th Quarter	AUS	156	75	21	58
871	AUS vs JAP Q4	4th Quarter	AUS	156	76	20	47
872	AUS vs JAP Q4	4th Quarter	AUS	156	77	18	38
873	AUS vs JAP Q4	4th Quarter	AUS	156	77	19	36
874	AUS vs JAP Q4	4th Quarter	AUS	156	78	35	44
875	AUS vs JAP Q4	4th Quarter	AUS	156	79	49	31
876	AUS vs JAP Q4	4th Quarter	AUS	156	81	31	37
877	AUS vs JAP Q4	4th Quarter	AUS	156	82	10	18
878	AUS vs JAP Q4	4th Quarter	AUS	156	83	10	18
879	AUS vs JAP Q4	4th Quarter	AUS	156	84	19	16
880	AUS vs JAP Q4	4th Quarter	AUS	156	84	23	16
881	AUS vs JAP Q4	4th Quarter	AUS	156	85	28	18	Shot	Miss
882	AUS vs JAP Q4	4th Quarter	AUS	157	87	34	18	OR	Shot	Miss
883	AUS vs JAP Q4	4th Quarter	AUS	159	144	32	107
884	AUS vs JAP Q4	4th Quarter	AUS	159	144	36	89
885	AUS vs JAP Q4	4th Quarter	AUS	159	146	41	85
886	AUS vs JAP Q4	4th Quarter	AUS	159	147	46	81
887	AUS vs JAP Q4	4th Quarter	AUS	159	149	49	70
888	AUS vs JAP Q4	4th Quarter	AUS	159	149	50	60
889	AUS vs JAP Q4	4th Quarter	AUS	159	150	50	52
890	AUS vs JAP Q4	4th Quarter	AUS	159	150	50	43
891	AUS vs JAP Q4	4th Quarter	AUS	159	151	51	36
892	AUS vs JAP Q4	4th Quarter	AUS	159	151	31	43
893	AUS vs JAP Q4	4th Quarter	AUS	159	153	13	30
894	AUS vs JAP Q4	4th Quarter	AUS	159	155	31	41
895	AUS vs JAP Q4	4th Quarter	AUS	159	157	52	27	Shot	Score
896	AUS vs JAP Q4	4th Quarter	AUS	162	191	32	85
897	AUS vs JAP Q4	4th Quarter	AUS	162	191	32	80
898	AUS vs JAP Q4	4th Quarter	AUS	162	192	35	69
899	AUS vs JAP Q4	4th Quarter	AUS	162	192	35	54
900	AUS vs JAP Q4	4th Quarter	AUS	162	193	32	44
901	AUS vs JAP Q4	4th Quarter	AUS	162	193	31	39
902	AUS vs JAP Q4	4th Quarter	AUS	162	194	46	34
903	AUS vs JAP Q4	4th Quarter	AUS	162	196	29	20	Shot	Score
904	AUS vs JAP Q4	4th Quarter	AUS	165	278	30	89
905	AUS vs JAP Q4	4th Quarter	AUS	165	281	19	79
906	AUS vs JAP Q4	4th Quarter	AUS	165	281	17	72
907	AUS vs JAP Q4	4th Quarter	AUS	165	282	17	62
908	AUS vs JAP Q4	4th Quarter	AUS	165	283	15	53
909	AUS vs JAP Q4	4th Quarter	AUS	165	283	13	44
910	AUS vs JAP Q4	4th Quarter	AUS	165	284	12	38
911	AUS vs JAP Q4	4th Quarter	AUS	165	285	30	48
912	AUS vs JAP Q4	4th Quarter	AUS	165	286	46	34
913	AUS vs JAP Q4	4th Quarter	AUS	165	287	30	21
914	AUS vs JAP Q4	4th Quarter	AUS	165	289	31	39
915	AUS vs JAP Q4	4th Quarter	AUS	165	290	11	25
916	AUS vs JAP Q4	4th Quarter	AUS	165	291	10	18	Shot	Score
917	AUS vs JAP Q4	4th Quarter	AUS	167	300	53	65
918	AUS vs JAP Q4	4th Quarter	AUS	167	301	53	54
919	AUS vs JAP Q4	4th Quarter	AUS	167	301	51	44
920	AUS vs JAP Q4	4th Quarter	AUS	167	302	40	32
921	AUS vs JAP Q4	4th Quarter	AUS	167	302	34	26
922	AUS vs JAP Q4	4th Quarter	AUS	167	303	32	18	Shot	Score
923	AUS vs JAP Q4	4th Quarter	AUS	171	419	33	108
924	AUS vs JAP Q4	4th Quarter	AUS	171	422	45	99
925	AUS vs JAP Q4	4th Quarter	AUS	171	423	45	90
926	AUS vs JAP Q4	4th Quarter	AUS	171	424	45	83
927	AUS vs JAP Q4	4th Quarter	AUS	171	424	46	75
928	AUS vs JAP Q4	4th Quarter	AUS	171	424	47	66
929	AUS vs JAP Q4	4th Quarter	AUS	171	425	47	61
930	AUS vs JAP Q4	4th Quarter	AUS	171	425	49	54
931	AUS vs JAP Q4	4th Quarter	AUS	171	427	30	52
932	AUS vs JAP Q4	4th Quarter	AUS	171	427	28	45
933	AUS vs JAP Q4	4th Quarter	AUS	171	428	12	28
934	AUS vs JAP Q4	4th Quarter	AUS	171	429	15	32
935	AUS vs JAP Q4	4th Quarter	AUS	171	429	22	37
936	AUS vs JAP Q4	4th Quarter	AUS	171	430	43	39
937	AUS vs JAP Q4	4th Quarter	AUS	171	432	39	41
938	AUS vs JAP Q4	4th Quarter	AUS	171	432	30	40
939	AUS vs JAP Q4	4th Quarter	AUS	171	434	13	30
940	AUS vs JAP Q4	4th Quarter	AUS	171	435	15	36
941	AUS vs JAP Q4	4th Quarter	AUS	171	435	16	38
942	AUS vs JAP Q4	4th Quarter	AUS	171	436	21	40
943	AUS vs JAP Q4	4th Quarter	AUS	171	436	26	39
944	AUS vs JAP Q4	4th Quarter	AUS	171	437	31	38	On-ball
945	AUS vs JAP Q4	4th Quarter	AUS	171	438	36	34
946	AUS vs JAP Q4	4th Quarter	AUS	171	438	38	28	Shot	Miss
947	AUS vs JAP Q4	4th Quarter	AUS	173	451	33	109
948	AUS vs JAP Q4	4th Quarter	AUS	173	452	17	86
949	AUS vs JAP Q4	4th Quarter	AUS	173	453	17	79
950	AUS vs JAP Q4	4th Quarter	AUS	173	453	18	72
951	AUS vs JAP Q4	4th Quarter	AUS	173	454	19	65
952	AUS vs JAP Q4	4th Quarter	AUS	173	455	19	59
953	AUS vs JAP Q4	4th Quarter	AUS	173	455	21	52
954	AUS vs JAP Q4	4th Quarter	AUS	173	456	23	47
955	AUS vs JAP Q4	4th Quarter	AUS	173	456	32	47
956	AUS vs JAP Q4	4th Quarter	AUS	173	457	46	38
957	AUS vs JAP Q4	4th Quarter	AUS	173	460	31	42
958	AUS vs JAP Q4	4th Quarter	AUS	173	461	29	42
959	AUS vs JAP Q4	4th Quarter	AUS	173	462	26	34
960	AUS vs JAP Q4	4th Quarter	AUS	173	463	20	35	On-ball
961	AUS vs JAP Q4	4th Quarter	AUS	173	464	26	40
962	AUS vs JAP Q4	4th Quarter	AUS	173	465	37	34	Shot	Miss
963	AUS vs JAP Q4	4th Quarter	AUS	176	594	33	94
964	AUS vs JAP Q4	4th Quarter	AUS	176	594	35	88
965	AUS vs JAP Q4	4th Quarter	AUS	176	594	32	75
966	AUS vs JAP Q4	4th Quarter	AUS	176	596	33	64
967	AUS vs JAP Q4	4th Quarter	AUS	176	596	28	57
968	AUS vs JAP Q4	4th Quarter	AUS	176	597	19	54
969	AUS vs JAP Q4	4th Quarter	AUS	176	597	13	52
970	AUS vs JAP Q4	4th Quarter	AUS	176	598	13	45	TO
971	AUS vs JAP Q4	4th Quarter	AUS	178	608	32	94
972	AUS vs JAP Q4	4th Quarter	AUS	178	610	49	85
973	AUS vs JAP Q4	4th Quarter	AUS	178	610	53	77
974	AUS vs JAP Q4	4th Quarter	AUS	178	611	53	68
975	AUS vs JAP Q4	4th Quarter	AUS	178	611	52	55
976	AUS vs JAP Q4	4th Quarter	AUS	178	612	50	50
977	AUS vs JAP Q4	4th Quarter	AUS	178	612	44	47
978	AUS vs JAP Q4	4th Quarter	AUS	178	613	38	46
979	AUS vs JAP Q4	4th Quarter	AUS	178	613	30	45
980	AUS vs JAP Q4	4th Quarter	AUS	178	614	26	43
981	AUS vs JAP Q4	4th Quarter	AUS	178	614	22	38
982	AUS vs JAP Q4	4th Quarter	AUS	178	616	31	45
983	AUS vs JAP Q4	4th Quarter	AUS	178	619	25	20
984	AUS vs JAP Q4	4th Quarter	AUS	178	620	26	18	Shot	Miss
985	AUS vs JAP Q4	4th Quarter	AUS	181	664	32	97
986	AUS vs JAP Q4	4th Quarter	AUS	181	665	32	91
987	AUS vs JAP Q4	4th Quarter	AUS	181	665	33	85
988	AUS vs JAP Q4	4th Quarter	AUS	181	666	33	75
989	AUS vs JAP Q4	4th Quarter	AUS	181	666	32	65
990	AUS vs JAP Q4	4th Quarter	AUS	181	666	31	61
991	AUS vs JAP Q4	4th Quarter	AUS	181	667	29	57
992	AUS vs JAP Q4	4th Quarter	AUS	181	668	28	50	TO
993	AUS vs JAP Q4	4th Quarter	AUS	184	724	32	108
994	AUS vs JAP Q4	4th Quarter	AUS	184	726	43	88
995	AUS vs JAP Q4	4th Quarter	AUS	184	727	45	83
996	AUS vs JAP Q4	4th Quarter	AUS	184	728	46	76
997	AUS vs JAP Q4	4th Quarter	AUS	184	728	47	69
998	AUS vs JAP Q4	4th Quarter	AUS	184	729	47	64
999	AUS vs JAP Q4	4th Quarter	AUS	184	730	47	59
1000	AUS vs JAP Q4	4th Quarter	AUS	184	731	45	54
1001	AUS vs JAP Q4	4th Quarter	AUS	184	731	43	50
1002	AUS vs JAP Q4	4th Quarter	AUS	184	732	33	46
1003	AUS vs JAP Q4	4th Quarter	AUS	184	732	27	44
1004	AUS vs JAP Q4	4th Quarter	AUS	184	733	25	36
1005	AUS vs JAP Q4	4th Quarter	AUS	184	734	34	39
1006	AUS vs JAP Q4	4th Quarter	AUS	184	736	17	35
1007	AUS vs JAP Q4	4th Quarter	AUS	184	739	23	18
1008	AUS vs JAP Q4	4th Quarter	AUS	184	740	15	15
1009	AUS vs JAP Q4	4th Quarter	AUS	184	741	18	19
1010	AUS vs JAP Q4	4th Quarter	AUS	184	741	21	25
1011	AUS vs JAP Q4	4th Quarter	AUS	184	742	26	25
1012	AUS vs JAP Q4	4th Quarter	AUS	184	743	33	24
1013	AUS vs JAP Q4	4th Quarter	AUS	184	743	53	17	Shot	Miss
1014	AUS vs JAP Q4	4th Quarter	AUS	187	764	40	95
1015	AUS vs JAP Q4	4th Quarter	AUS	187	765	47	83
1016	AUS vs JAP Q4	4th Quarter	AUS	187	765	50	70
1017	AUS vs JAP Q4	4th Quarter	AUS	187	766	51	57
1018	AUS vs JAP Q4	4th Quarter	AUS	187	766	46	50
1019	AUS vs JAP Q4	4th Quarter	AUS	187	767	38	44
1020	AUS vs JAP Q4	4th Quarter	AUS	187	767	32	36
1021	AUS vs JAP Q4	4th Quarter	AUS	187	768	30	28
1022	AUS vs JAP Q4	4th Quarter	AUS	187	768	30	20
1023	AUS vs JAP Q4	4th Quarter	AUS	187	770	32	51
1024	AUS vs JAP Q4	4th Quarter	AUS	187	772	31	51
1025	AUS vs JAP Q4	4th Quarter	AUS	187	773	31	51
1026	AUS vs JAP Q4	4th Quarter	AUS	187	774	31	51
1027	AUS vs JAP Q4	4th Quarter	AUS	187	775	31	51
1028	AUS vs JAP Q4	4th Quarter	AUS	187	776	31	51
1029	AUS vs JAP Q4	4th Quarter	AUS	187	777	31	51
1030	AUS vs JAP Q4	4th Quarter	AUS	187	779	31	48
1031	AUS vs JAP Q4	4th Quarter	AUS	187	780	31	45
1032	AUS vs JAP Q4	4th Quarter	AUS	187	780	31	39
1033	AUS vs JAP Q4	4th Quarter	AUS	187	781	31	37	On-ball	Shot	Score
1034	AUS vs JAP Q4	4th Quarter	AUS	189	815	15	110
1035	AUS vs JAP Q4	4th Quarter	AUS	189	815	15	94
1036	AUS vs JAP Q4	4th Quarter	AUS	189	818	15	89
1037	AUS vs JAP Q4	4th Quarter	AUS	189	818	15	84
1038	AUS vs JAP Q4	4th Quarter	AUS	189	820	15	72
1039	AUS vs JAP Q4	4th Quarter	AUS	189	821	16	69
1040	AUS vs JAP Q4	4th Quarter	AUS	189	821	18	61
1041	AUS vs JAP Q4	4th Quarter	AUS	189	822	20	55
1042	AUS vs JAP Q4	4th Quarter	AUS	189	822	23	51
1043	AUS vs JAP Q4	4th Quarter	AUS	189	823	20	44
1044	AUS vs JAP Q4	4th Quarter	AUS	189	823	17	37
1045	AUS vs JAP Q4	4th Quarter	AUS	189	824	13	32
1046	AUS vs JAP Q4	4th Quarter	AUS	189	824	12	39
1047	AUS vs JAP Q4	4th Quarter	AUS	189	827	41	39
1048	AUS vs JAP Q4	4th Quarter	AUS	189	827	46	35
1049	AUS vs JAP Q4	4th Quarter	AUS	189	828	50	32
1050	AUS vs JAP Q4	4th Quarter	AUS	189	829	50	32
1051	AUS vs JAP Q4	4th Quarter	AUS	189	830	50	32
1052	AUS vs JAP Q4	4th Quarter	AUS	189	832	37	18
1053	AUS vs JAP Q4	4th Quarter	AUS	189	833	35	18	Shot	Score	Foul
1054	AUS vs JAP Q4	4th Quarter	AUS	192	985	30	101
1055	AUS vs JAP Q4	4th Quarter	AUS	192	987	41	93
1056	AUS vs JAP Q4	4th Quarter	AUS	192	987	45	85
1057	AUS vs JAP Q4	4th Quarter	AUS	192	988	46	76
1058	AUS vs JAP Q4	4th Quarter	AUS	192	988	44	62
1059	AUS vs JAP Q4	4th Quarter	AUS	192	988	43	55
1060	AUS vs JAP Q4	4th Quarter	AUS	192	989	43	50
1061	AUS vs JAP Q4	4th Quarter	AUS	192	990	45	46
1062	AUS vs JAP Q4	4th Quarter	AUS	192	990	50	39
1063	AUS vs JAP Q4	4th Quarter	AUS	192	991	50	33
1064	AUS vs JAP Q4	4th Quarter	AUS	192	992	52	35
1065	AUS vs JAP Q4	4th Quarter	AUS	192	993	29	42
1066	AUS vs JAP Q4	4th Quarter	AUS	192	994	15	33
1067	AUS vs JAP Q4	4th Quarter	AUS	192	995	15	33
1068	AUS vs JAP Q4	4th Quarter	AUS	192	996	15	33
1069	AUS vs JAP Q4	4th Quarter	AUS	192	997	15	33
1070	AUS vs JAP Q4	4th Quarter	AUS	192	998	15	33
1071	AUS vs JAP Q4	4th Quarter	AUS	192	999	35	40	Shot	Miss
1072	AUS vs JAP Q4	4th Quarter	AUS	194	1010	32	107
1073	AUS vs JAP Q4	4th Quarter	AUS	194	1012	25	94
1074	AUS vs JAP Q4	4th Quarter	AUS	194	1012	18	76
1075	AUS vs JAP Q4	4th Quarter	AUS	194	1013	16	63
1076	AUS vs JAP Q4	4th Quarter	AUS	194	1013	17	56
1077	AUS vs JAP Q4	4th Quarter	AUS	194	1014	18	53
1078	AUS vs JAP Q4	4th Quarter	AUS	194	1015	31	43
1079	AUS vs JAP Q4	4th Quarter	AUS	194	1016	49	31
1080	AUS vs JAP Q4	4th Quarter	AUS	194	1019	32	39
1081	AUS vs JAP Q4	4th Quarter	AUS	194	1020	29	39
1082	AUS vs JAP Q4	4th Quarter	AUS	194	1021	26	39
1083	AUS vs JAP Q4	4th Quarter	AUS	194	1021	21	35
1084	AUS vs JAP Q4	4th Quarter	AUS	194	1022	26	37
1085	AUS vs JAP Q4	4th Quarter	AUS	194	1023	31	36
1086	AUS vs JAP Q4	4th Quarter	AUS	194	1025	46	30
1087	AUS vs JAP Q4	4th Quarter	AUS	194	1026	50	29	On-ball
1088	AUS vs JAP Q4	4th Quarter	AUS	194	1028	50	25
1089	AUS vs JAP Q4	4th Quarter	AUS	194	1028	53	29
1090	AUS vs JAP Q4	4th Quarter	AUS	194	1029	53	31
1091	AUS vs JAP Q4	4th Quarter	AUS	194	1030	52	33	Foul
1092	AUS vs JAP Q4	4th Quarter	AUS	195	1059	57	42	SLOB
1093	AUS vs JAP Q4	4th Quarter	AUS	195	1060	46	45
1094	AUS vs JAP Q4	4th Quarter	AUS	195	1061	41	45
1095	AUS vs JAP Q4	4th Quarter	AUS	195	1061	36	45
1096	AUS vs JAP Q4	4th Quarter	AUS	195	1063	25	40
1097	AUS vs JAP Q4	4th Quarter	AUS	195	1065	25	40
1098	AUS vs JAP Q4	4th Quarter	AUS	195	1066	25	40
1099	AUS vs JAP Q4	4th Quarter	AUS	195	1068	14	30
1100	AUS vs JAP Q4	4th Quarter	AUS	195	1070	32	20
1101	AUS vs JAP Q4	4th Quarter	AUS	195	1072	51	24	Shot	Miss
1102	AUS vs JAP Q4	4th Quarter	AUS	199	1128	32	97
1103	AUS vs JAP Q4	4th Quarter	AUS	199	1130	37	96
1104	AUS vs JAP Q4	4th Quarter	AUS	199	1131	39	91
1105	AUS vs JAP Q4	4th Quarter	AUS	199	1131	40	80
1106	AUS vs JAP Q4	4th Quarter	AUS	199	1132	41	67
1107	AUS vs JAP Q4	4th Quarter	AUS	199	1133	45	58
1108	AUS vs JAP Q4	4th Quarter	AUS	199	1133	45	55
1109	AUS vs JAP Q4	4th Quarter	AUS	199	1134	45	48
1110	AUS vs JAP Q4	4th Quarter	AUS	199	1135	33	41
1111	AUS vs JAP Q4	4th Quarter	AUS	199	1137	13	34
1112	AUS vs JAP Q4	4th Quarter	AUS	199	1139	32	40
1113	AUS vs JAP Q4	4th Quarter	AUS	199	1141	36	38
1114	AUS vs JAP Q4	4th Quarter	AUS	199	1141	40	36
1115	AUS vs JAP Q4	4th Quarter	AUS	199	1142	52	16
1116	AUS vs JAP Q4	4th Quarter	AUS	199	1143	49	19
1117	AUS vs JAP Q4	4th Quarter	AUS	199	1143	43	21
1118	AUS vs JAP Q4	4th Quarter	AUS	199	1144	50	27
1119	AUS vs JAP Q4	4th Quarter	AUS	199	1145	30	37
1120	AUS vs JAP Q4	4th Quarter	AUS	199	1146	31	39	On-ball
1121	AUS vs JAP Q4	4th Quarter	AUS	199	1148	27	37
1122	AUS vs JAP Q4	4th Quarter	AUS	199	1148	26	28
1123	AUS vs JAP Q4	4th Quarter	AUS	199	1149	35	25
1124	AUS vs JAP Q4	4th Quarter	AUS	199	1150	35	19	Shot	Score	Foul
1125	AUS vs JAP Q4	4th Quarter	AUS	201	1290	16	97	Foul
1126	AUS vs JAP Q4	4th Quarter	AUS	203	1412	58	75
1127	AUS vs JAP Q4	4th Quarter	AUS	203	1414	45	88
1128	AUS vs JAP Q4	4th Quarter	AUS	203	1415	40	87
1129	AUS vs JAP Q4	4th Quarter	AUS	203	1415	34	85
1130	AUS vs JAP Q4	4th Quarter	AUS	203	1416	32	79	Foul
1131	AUS vs JAP Q4	4th Quarter	AUS	205	1473	32	97	Foul
