# Supplementary material for: Classifying ball trajectories in invasion sports using dynamic time warping: A basketball case study
Source: PLoS One. 2022 Oct 20;17(10):e0272848. doi: 10.1371/journal.pone.0272848 (PMC9584368; doi:10.1371/journal.pone.0272848)
Supplement: S1 Data — (ZIP) [file pone.0272848.s012.zip › Data/AUS/ausg6_full.csv]

	GameID	TimeCriteria	TeamName	RecordID	Time	x	y	Label1	Label2	Label3	Label4
1	Rio Olympics AUS v JPN Q1	1st Quarter	AUS	2	5	31	75
2	Rio Olympics AUS v JPN Q1	1st Quarter	AUS	2	7	29	63
3	Rio Olympics AUS v JPN Q1	1st Quarter	AUS	2	7	26	54
4	Rio Olympics AUS v JPN Q1	1st Quarter	AUS	2	8	22	49
5	Rio Olympics AUS v JPN Q1	1st Quarter	AUS	2	9	12	33
6	Rio Olympics AUS v JPN Q1	1st Quarter	AUS	2	10	31	42
7	Rio Olympics AUS v JPN Q1	1st Quarter	AUS	2	11	48	35
8	Rio Olympics AUS v JPN Q1	1st Quarter	AUS	2	14	29	18	TO
9	Rio Olympics AUS v JPN Q1	1st Quarter	AUS	5	27	30	109
10	Rio Olympics AUS v JPN Q1	1st Quarter	AUS	5	27	26	89
11	Rio Olympics AUS v JPN Q1	1st Quarter	AUS	5	29	27	73
12	Rio Olympics AUS v JPN Q1	1st Quarter	AUS	5	30	32	68
13	Rio Olympics AUS v JPN Q1	1st Quarter	AUS	5	31	38	64
14	Rio Olympics AUS v JPN Q1	1st Quarter	AUS	5	31	42	58
15	Rio Olympics AUS v JPN Q1	1st Quarter	AUS	5	33	37	51
16	Rio Olympics AUS v JPN Q1	1st Quarter	AUS	5	34	22	38
17	Rio Olympics AUS v JPN Q1	1st Quarter	AUS	5	36	25	27
18	Rio Olympics AUS v JPN Q1	1st Quarter	AUS	5	37	10	16
19	Rio Olympics AUS v JPN Q1	1st Quarter	AUS	5	38	14	30
20	Rio Olympics AUS v JPN Q1	1st Quarter	AUS	5	40	13	33
21	Rio Olympics AUS v JPN Q1	1st Quarter	AUS	5	41	12	38
22	Rio Olympics AUS v JPN Q1	1st Quarter	AUS	5	42	13	41
23	Rio Olympics AUS v JPN Q1	1st Quarter	AUS	5	43	14	38
24	Rio Olympics AUS v JPN Q1	1st Quarter	AUS	5	44	14	33
25	Rio Olympics AUS v JPN Q1	1st Quarter	AUS	5	44	13	29
26	Rio Olympics AUS v JPN Q1	1st Quarter	AUS	5	45	14	23
27	Rio Olympics AUS v JPN Q1	1st Quarter	AUS	5	46	14	17
28	Rio Olympics AUS v JPN Q1	1st Quarter	AUS	5	47	21	30
29	Rio Olympics AUS v JPN Q1	1st Quarter	AUS	5	47	24	33
30	Rio Olympics AUS v JPN Q1	1st Quarter	AUS	5	48	30	28	Shot	Score
31	Rio Olympics AUS v JPN Q1	1st Quarter	AUS	7	66	30	100
32	Rio Olympics AUS v JPN Q1	1st Quarter	AUS	7	66	19	88
33	Rio Olympics AUS v JPN Q1	1st Quarter	AUS	7	66	18	70
34	Rio Olympics AUS v JPN Q1	1st Quarter	AUS	7	68	18	64
35	Rio Olympics AUS v JPN Q1	1st Quarter	AUS	7	69	17	52
36	Rio Olympics AUS v JPN Q1	1st Quarter	AUS	7	70	22	36
37	Rio Olympics AUS v JPN Q1	1st Quarter	AUS	7	72	11	21
38	Rio Olympics AUS v JPN Q1	1st Quarter	AUS	7	73	14	38
39	Rio Olympics AUS v JPN Q1	1st Quarter	AUS	7	74	32	40
40	Rio Olympics AUS v JPN Q1	1st Quarter	AUS	7	76	50	33
41	Rio Olympics AUS v JPN Q1	1st Quarter	AUS	7	78	31	35
42	Rio Olympics AUS v JPN Q1	1st Quarter	AUS	7	80	34	33
43	Rio Olympics AUS v JPN Q1	1st Quarter	AUS	7	81	30	30
44	Rio Olympics AUS v JPN Q1	1st Quarter	AUS	7	82	29	24
45	Rio Olympics AUS v JPN Q1	1st Quarter	AUS	7	83	33	21	Shot	Miss
46	Rio Olympics AUS v JPN Q1	1st Quarter	AUS	9	93	30	110
47	Rio Olympics AUS v JPN Q1	1st Quarter	AUS	9	93	27	98
48	Rio Olympics AUS v JPN Q1	1st Quarter	AUS	9	95	28	93
49	Rio Olympics AUS v JPN Q1	1st Quarter	AUS	9	96	28	86
50	Rio Olympics AUS v JPN Q1	1st Quarter	AUS	9	97	29	80
51	Rio Olympics AUS v JPN Q1	1st Quarter	AUS	9	98	27	74
52	Rio Olympics AUS v JPN Q1	1st Quarter	AUS	9	98	23	62
53	Rio Olympics AUS v JPN Q1	1st Quarter	AUS	9	99	21	56
54	Rio Olympics AUS v JPN Q1	1st Quarter	AUS	9	100	17	49
55	Rio Olympics AUS v JPN Q1	1st Quarter	AUS	9	100	15	38
56	Rio Olympics AUS v JPN Q1	1st Quarter	AUS	9	101	30	40
57	Rio Olympics AUS v JPN Q1	1st Quarter	AUS	9	102	49	34
58	Rio Olympics AUS v JPN Q1	1st Quarter	AUS	9	104	31	38
59	Rio Olympics AUS v JPN Q1	1st Quarter	AUS	9	105	31	38
60	Rio Olympics AUS v JPN Q1	1st Quarter	AUS	9	106	31	38
61	Rio Olympics AUS v JPN Q1	1st Quarter	AUS	9	107	31	38
62	Rio Olympics AUS v JPN Q1	1st Quarter	AUS	9	108	20	37
63	Rio Olympics AUS v JPN Q1	1st Quarter	AUS	9	109	20	39
64	Rio Olympics AUS v JPN Q1	1st Quarter	AUS	9	109	20	40
65	Rio Olympics AUS v JPN Q1	1st Quarter	AUS	9	110	16	42
66	Rio Olympics AUS v JPN Q1	1st Quarter	AUS	9	110	14	43
67	Rio Olympics AUS v JPN Q1	1st Quarter	AUS	9	112	15	40
68	Rio Olympics AUS v JPN Q1	1st Quarter	AUS	9	112	18	36	On-ball
69	Rio Olympics AUS v JPN Q1	1st Quarter	AUS	9	112	19	33
70	Rio Olympics AUS v JPN Q1	1st Quarter	AUS	9	113	18	27
71	Rio Olympics AUS v JPN Q1	1st Quarter	AUS	9	114	18	21
72	Rio Olympics AUS v JPN Q1	1st Quarter	AUS	9	114	26	19
73	Rio Olympics AUS v JPN Q1	1st Quarter	AUS	9	115	34	17
74	Rio Olympics AUS v JPN Q1	1st Quarter	AUS	9	115	42	17
75	Rio Olympics AUS v JPN Q1	1st Quarter	AUS	9	117	45	34	Shot	Miss
76	Rio Olympics AUS v JPN Q1	1st Quarter	AUS	10	120	46	21	OR
77	Rio Olympics AUS v JPN Q1	1st Quarter	AUS	10	121	51	27	Shot	Score
78	Rio Olympics AUS v JPN Q1	1st Quarter	AUS	12	133	29	94
79	Rio Olympics AUS v JPN Q1	1st Quarter	AUS	12	134	21	76
80	Rio Olympics AUS v JPN Q1	1st Quarter	AUS	12	135	18	62
81	Rio Olympics AUS v JPN Q1	1st Quarter	AUS	12	136	23	53
82	Rio Olympics AUS v JPN Q1	1st Quarter	AUS	12	136	27	51
83	Rio Olympics AUS v JPN Q1	1st Quarter	AUS	12	137	32	48
84	Rio Olympics AUS v JPN Q1	1st Quarter	AUS	12	138	32	42
85	Rio Olympics AUS v JPN Q1	1st Quarter	AUS	12	138	31	39	On-ball
86	Rio Olympics AUS v JPN Q1	1st Quarter	AUS	12	138	28	36
87	Rio Olympics AUS v JPN Q1	1st Quarter	AUS	12	139	25	29
88	Rio Olympics AUS v JPN Q1	1st Quarter	AUS	12	139	25	23
89	Rio Olympics AUS v JPN Q1	1st Quarter	AUS	12	140	30	19
90	Rio Olympics AUS v JPN Q1	1st Quarter	AUS	12	141	34	20	Shot	Score
91	Rio Olympics AUS v JPN Q1	1st Quarter	AUS	14	153	26	111
92	Rio Olympics AUS v JPN Q1	1st Quarter	AUS	14	154	27	94
93	Rio Olympics AUS v JPN Q1	1st Quarter	AUS	14	154	27	82
94	Rio Olympics AUS v JPN Q1	1st Quarter	AUS	14	155	27	76
95	Rio Olympics AUS v JPN Q1	1st Quarter	AUS	14	155	27	70
96	Rio Olympics AUS v JPN Q1	1st Quarter	AUS	14	157	26	69
97	Rio Olympics AUS v JPN Q1	1st Quarter	AUS	14	159	24	65
98	Rio Olympics AUS v JPN Q1	1st Quarter	AUS	14	159	27	61
99	Rio Olympics AUS v JPN Q1	1st Quarter	AUS	14	160	35	55
100	Rio Olympics AUS v JPN Q1	1st Quarter	AUS	14	162	33	49
101	Rio Olympics AUS v JPN Q1	1st Quarter	AUS	14	163	33	49
102	Rio Olympics AUS v JPN Q1	1st Quarter	AUS	14	164	33	49
103	Rio Olympics AUS v JPN Q1	1st Quarter	AUS	14	165	33	49
104	Rio Olympics AUS v JPN Q1	1st Quarter	AUS	14	166	31	45
105	Rio Olympics AUS v JPN Q1	1st Quarter	AUS	14	168	32	42
106	Rio Olympics AUS v JPN Q1	1st Quarter	AUS	14	169	35	38	On-ball
107	Rio Olympics AUS v JPN Q1	1st Quarter	AUS	14	169	38	35
108	Rio Olympics AUS v JPN Q1	1st Quarter	AUS	14	171	33	37
109	Rio Olympics AUS v JPN Q1	1st Quarter	AUS	14	171	30	40
110	Rio Olympics AUS v JPN Q1	1st Quarter	AUS	14	172	28	39
111	Rio Olympics AUS v JPN Q1	1st Quarter	AUS	14	173	36	38
112	Rio Olympics AUS v JPN Q1	1st Quarter	AUS	14	174	37	32
113	Rio Olympics AUS v JPN Q1	1st Quarter	AUS	14	174	39	25
114	Rio Olympics AUS v JPN Q1	1st Quarter	AUS	14	175	47	30
115	Rio Olympics AUS v JPN Q1	1st Quarter	AUS	14	176	45	34
116	Rio Olympics AUS v JPN Q1	1st Quarter	AUS	14	176	38	32
117	Rio Olympics AUS v JPN Q1	1st Quarter	AUS	14	177	25	33	Shot	Score
118	Rio Olympics AUS v JPN Q1	1st Quarter	AUS	16	186	26	110
119	Rio Olympics AUS v JPN Q1	1st Quarter	AUS	16	186	27	90
120	Rio Olympics AUS v JPN Q1	1st Quarter	AUS	16	188	26	81
121	Rio Olympics AUS v JPN Q1	1st Quarter	AUS	16	189	40	73
122	Rio Olympics AUS v JPN Q1	1st Quarter	AUS	16	190	43	65
123	Rio Olympics AUS v JPN Q1	1st Quarter	AUS	16	191	45	56
124	Rio Olympics AUS v JPN Q1	1st Quarter	AUS	16	192	33	45
125	Rio Olympics AUS v JPN Q1	1st Quarter	AUS	16	193	31	39
126	Rio Olympics AUS v JPN Q1	1st Quarter	AUS	16	193	24	36
127	Rio Olympics AUS v JPN Q1	1st Quarter	AUS	16	194	18	33	On-ball
128	Rio Olympics AUS v JPN Q1	1st Quarter	AUS	16	195	18	35
129	Rio Olympics AUS v JPN Q1	1st Quarter	AUS	16	195	22	39
130	Rio Olympics AUS v JPN Q1	1st Quarter	AUS	16	196	26	40
131	Rio Olympics AUS v JPN Q1	1st Quarter	AUS	16	198	22	35
132	Rio Olympics AUS v JPN Q1	1st Quarter	AUS	16	198	24	27
133	Rio Olympics AUS v JPN Q1	1st Quarter	AUS	16	199	29	19	Shot	Miss
134	Rio Olympics AUS v JPN Q1	1st Quarter	AUS	18	245	29	108
135	Rio Olympics AUS v JPN Q1	1st Quarter	AUS	18	247	22	95
136	Rio Olympics AUS v JPN Q1	1st Quarter	AUS	18	248	22	87
137	Rio Olympics AUS v JPN Q1	1st Quarter	AUS	18	248	22	73
138	Rio Olympics AUS v JPN Q1	1st Quarter	AUS	18	249	22	65
139	Rio Olympics AUS v JPN Q1	1st Quarter	AUS	18	249	22	56
140	Rio Olympics AUS v JPN Q1	1st Quarter	AUS	18	250	22	49
141	Rio Olympics AUS v JPN Q1	1st Quarter	AUS	18	250	17	47
142	Rio Olympics AUS v JPN Q1	1st Quarter	AUS	18	252	31	49
143	Rio Olympics AUS v JPN Q1	1st Quarter	AUS	18	254	17	35	Shot	Miss
144	Rio Olympics AUS v JPN Q1	1st Quarter	AUS	20	270	30	108
145	Rio Olympics AUS v JPN Q1	1st Quarter	AUS	20	270	29	86
146	Rio Olympics AUS v JPN Q1	1st Quarter	AUS	20	272	29	79
147	Rio Olympics AUS v JPN Q1	1st Quarter	AUS	20	273	28	73
148	Rio Olympics AUS v JPN Q1	1st Quarter	AUS	20	274	19	61
149	Rio Olympics AUS v JPN Q1	1st Quarter	AUS	20	275	17	49
150	Rio Olympics AUS v JPN Q1	1st Quarter	AUS	20	276	36	48
151	Rio Olympics AUS v JPN Q1	1st Quarter	AUS	20	278	43	35
152	Rio Olympics AUS v JPN Q1	1st Quarter	AUS	20	280	44	33
153	Rio Olympics AUS v JPN Q1	1st Quarter	AUS	20	281	42	27
154	Rio Olympics AUS v JPN Q1	1st Quarter	AUS	20	282	38	22	TO
155	Rio Olympics AUS v JPN Q1	1st Quarter	AUS	23	300	29	90
156	Rio Olympics AUS v JPN Q1	1st Quarter	AUS	23	300	24	82
157	Rio Olympics AUS v JPN Q1	1st Quarter	AUS	23	300	23	71
158	Rio Olympics AUS v JPN Q1	1st Quarter	AUS	23	302	23	62
159	Rio Olympics AUS v JPN Q1	1st Quarter	AUS	23	302	25	53
160	Rio Olympics AUS v JPN Q1	1st Quarter	AUS	23	304	36	40
161	Rio Olympics AUS v JPN Q1	1st Quarter	AUS	23	306	37	37
162	Rio Olympics AUS v JPN Q1	1st Quarter	AUS	23	307	41	29
163	Rio Olympics AUS v JPN Q1	1st Quarter	AUS	23	308	30	38
164	Rio Olympics AUS v JPN Q1	1st Quarter	AUS	23	310	48	32	Shot	Miss
165	Rio Olympics AUS v JPN Q1	1st Quarter	AUS	25	325	27	110
166	Rio Olympics AUS v JPN Q1	1st Quarter	AUS	25	325	26	84
167	Rio Olympics AUS v JPN Q1	1st Quarter	AUS	25	328	28	77
168	Rio Olympics AUS v JPN Q1	1st Quarter	AUS	25	329	30	69
169	Rio Olympics AUS v JPN Q1	1st Quarter	AUS	25	330	31	60
170	Rio Olympics AUS v JPN Q1	1st Quarter	AUS	25	331	28	54
171	Rio Olympics AUS v JPN Q1	1st Quarter	AUS	25	332	27	47
172	Rio Olympics AUS v JPN Q1	1st Quarter	AUS	25	333	30	46
173	Rio Olympics AUS v JPN Q1	1st Quarter	AUS	25	334	40	38
174	Rio Olympics AUS v JPN Q1	1st Quarter	AUS	25	337	39	27
175	Rio Olympics AUS v JPN Q1	1st Quarter	AUS	25	338	39	24
176	Rio Olympics AUS v JPN Q1	1st Quarter	AUS	25	339	39	21	Shot	Score
177	Rio Olympics AUS v JPN Q1	1st Quarter	AUS	27	354	29	98
178	Rio Olympics AUS v JPN Q1	1st Quarter	AUS	27	354	28	87
179	Rio Olympics AUS v JPN Q1	1st Quarter	AUS	27	354	26	80
180	Rio Olympics AUS v JPN Q1	1st Quarter	AUS	27	356	24	70
181	Rio Olympics AUS v JPN Q1	1st Quarter	AUS	27	356	24	58
182	Rio Olympics AUS v JPN Q1	1st Quarter	AUS	27	357	22	49
183	Rio Olympics AUS v JPN Q1	1st Quarter	AUS	27	358	21	40
184	Rio Olympics AUS v JPN Q1	1st Quarter	AUS	27	358	22	32
185	Rio Olympics AUS v JPN Q1	1st Quarter	AUS	27	359	10	18	Shot	Score
186	Rio Olympics AUS v JPN Q1	1st Quarter	AUS	29	375	28	82
187	Rio Olympics AUS v JPN Q1	1st Quarter	AUS	29	375	22	77
188	Rio Olympics AUS v JPN Q1	1st Quarter	AUS	29	377	18	71
189	Rio Olympics AUS v JPN Q1	1st Quarter	AUS	29	378	16	64
190	Rio Olympics AUS v JPN Q1	1st Quarter	AUS	29	379	15	54
191	Rio Olympics AUS v JPN Q1	1st Quarter	AUS	29	380	16	50
192	Rio Olympics AUS v JPN Q1	1st Quarter	AUS	29	380	17	43
193	Rio Olympics AUS v JPN Q1	1st Quarter	AUS	29	381	17	43
194	Rio Olympics AUS v JPN Q1	1st Quarter	AUS	29	382	17	43
195	Rio Olympics AUS v JPN Q1	1st Quarter	AUS	29	383	17	43
196	Rio Olympics AUS v JPN Q1	1st Quarter	AUS	29	384	17	43
197	Rio Olympics AUS v JPN Q1	1st Quarter	AUS	29	385	17	39
198	Rio Olympics AUS v JPN Q1	1st Quarter	AUS	29	386	17	36	On-ball
199	Rio Olympics AUS v JPN Q1	1st Quarter	AUS	29	386	15	29
200	Rio Olympics AUS v JPN Q1	1st Quarter	AUS	29	387	14	23
201	Rio Olympics AUS v JPN Q1	1st Quarter	AUS	29	388	33	35
202	Rio Olympics AUS v JPN Q1	1st Quarter	AUS	29	389	46	33
203	Rio Olympics AUS v JPN Q1	1st Quarter	AUS	29	390	52	20
204	Rio Olympics AUS v JPN Q1	1st Quarter	AUS	29	390	51	24
205	Rio Olympics AUS v JPN Q1	1st Quarter	AUS	29	391	50	29
206	Rio Olympics AUS v JPN Q1	1st Quarter	AUS	29	391	46	32
207	Rio Olympics AUS v JPN Q1	1st Quarter	AUS	29	392	39	17
208	Rio Olympics AUS v JPN Q1	1st Quarter	AUS	29	393	38	19
209	Rio Olympics AUS v JPN Q1	1st Quarter	AUS	29	393	37	23
210	Rio Olympics AUS v JPN Q1	1st Quarter	AUS	29	393	37	26
211	Rio Olympics AUS v JPN Q1	1st Quarter	AUS	29	395	31	25	Shot	Score	Shooting Foul
212	Rio Olympics AUS v JPN Q1	1st Quarter	AUS	31	446	26	111
213	Rio Olympics AUS v JPN Q1	1st Quarter	AUS	31	446	22	91
214	Rio Olympics AUS v JPN Q1	1st Quarter	AUS	31	448	22	79
215	Rio Olympics AUS v JPN Q1	1st Quarter	AUS	31	448	23	72
216	Rio Olympics AUS v JPN Q1	1st Quarter	AUS	31	449	24	65
217	Rio Olympics AUS v JPN Q1	1st Quarter	AUS	31	450	19	54
218	Rio Olympics AUS v JPN Q1	1st Quarter	AUS	31	450	18	43
219	Rio Olympics AUS v JPN Q1	1st Quarter	AUS	31	451	18	36
220	Rio Olympics AUS v JPN Q1	1st Quarter	AUS	31	452	25	24
221	Rio Olympics AUS v JPN Q1	1st Quarter	AUS	31	452	26	26
222	Rio Olympics AUS v JPN Q1	1st Quarter	AUS	31	453	32	26
223	Rio Olympics AUS v JPN Q1	1st Quarter	AUS	31	453	24	39
224	Rio Olympics AUS v JPN Q1	1st Quarter	AUS	31	455	25	16	Shot	Miss
225	Rio Olympics AUS v JPN Q1	1st Quarter	AUS	33	473	33	111
226	Rio Olympics AUS v JPN Q1	1st Quarter	AUS	33	473	26	95
227	Rio Olympics AUS v JPN Q1	1st Quarter	AUS	33	475	25	87
228	Rio Olympics AUS v JPN Q1	1st Quarter	AUS	33	476	26	79
229	Rio Olympics AUS v JPN Q1	1st Quarter	AUS	33	477	30	72
230	Rio Olympics AUS v JPN Q1	1st Quarter	AUS	33	477	32	65
231	Rio Olympics AUS v JPN Q1	1st Quarter	AUS	33	478	36	58
232	Rio Olympics AUS v JPN Q1	1st Quarter	AUS	33	479	39	53
233	Rio Olympics AUS v JPN Q1	1st Quarter	AUS	33	479	40	49
234	Rio Olympics AUS v JPN Q1	1st Quarter	AUS	33	480	27	39
235	Rio Olympics AUS v JPN Q1	1st Quarter	AUS	33	483	13	26	On-ball
236	Rio Olympics AUS v JPN Q1	1st Quarter	AUS	33	484	13	28
237	Rio Olympics AUS v JPN Q1	1st Quarter	AUS	33	485	14	33
238	Rio Olympics AUS v JPN Q1	1st Quarter	AUS	33	486	18	36
239	Rio Olympics AUS v JPN Q1	1st Quarter	AUS	33	486	25	34
240	Rio Olympics AUS v JPN Q1	1st Quarter	AUS	33	487	27	30
241	Rio Olympics AUS v JPN Q1	1st Quarter	AUS	33	487	26	23
242	Rio Olympics AUS v JPN Q1	1st Quarter	AUS	33	488	27	20	TO
243	Rio Olympics AUS v JPN Q1	1st Quarter	AUS	35	521	32	94
244	Rio Olympics AUS v JPN Q1	1st Quarter	AUS	35	521	28	79
245	Rio Olympics AUS v JPN Q1	1st Quarter	AUS	35	522	28	69
246	Rio Olympics AUS v JPN Q1	1st Quarter	AUS	35	523	28	61
247	Rio Olympics AUS v JPN Q1	1st Quarter	AUS	35	524	29	54
248	Rio Olympics AUS v JPN Q1	1st Quarter	AUS	35	525	31	48
249	Rio Olympics AUS v JPN Q1	1st Quarter	AUS	35	525	34	41
250	Rio Olympics AUS v JPN Q1	1st Quarter	AUS	35	525	36	33
251	Rio Olympics AUS v JPN Q1	1st Quarter	AUS	35	526	30	24
252	Rio Olympics AUS v JPN Q1	1st Quarter	AUS	35	527	13	28	Shot	Miss
253	Rio Olympics AUS v JPN Q1	1st Quarter	AUS	37	539	28	91
254	Rio Olympics AUS v JPN Q1	1st Quarter	AUS	37	539	24	85
255	Rio Olympics AUS v JPN Q1	1st Quarter	AUS	37	541	23	74
256	Rio Olympics AUS v JPN Q1	1st Quarter	AUS	37	541	24	67
257	Rio Olympics AUS v JPN Q1	1st Quarter	AUS	37	542	26	58
258	Rio Olympics AUS v JPN Q1	1st Quarter	AUS	37	543	25	49
259	Rio Olympics AUS v JPN Q1	1st Quarter	AUS	37	544	23	43
260	Rio Olympics AUS v JPN Q1	1st Quarter	AUS	37	544	13	30
261	Rio Olympics AUS v JPN Q1	1st Quarter	AUS	37	545	13	30
262	Rio Olympics AUS v JPN Q1	1st Quarter	AUS	37	546	13	30
263	Rio Olympics AUS v JPN Q1	1st Quarter	AUS	37	547	13	30
264	Rio Olympics AUS v JPN Q1	1st Quarter	AUS	37	548	13	30
265	Rio Olympics AUS v JPN Q1	1st Quarter	AUS	37	549	31	41
266	Rio Olympics AUS v JPN Q1	1st Quarter	AUS	37	550	35	40
267	Rio Olympics AUS v JPN Q1	1st Quarter	AUS	37	550	36	36
268	Rio Olympics AUS v JPN Q1	1st Quarter	AUS	37	551	36	30
269	Rio Olympics AUS v JPN Q1	1st Quarter	AUS	37	551	27	38
270	Rio Olympics AUS v JPN Q1	1st Quarter	AUS	37	552	26	32
271	Rio Olympics AUS v JPN Q1	1st Quarter	AUS	37	552	26	27
272	Rio Olympics AUS v JPN Q1	1st Quarter	AUS	37	553	26	21
273	Rio Olympics AUS v JPN Q1	1st Quarter	AUS	37	554	18	35
274	Rio Olympics AUS v JPN Q1	1st Quarter	AUS	37	554	25	33
275	Rio Olympics AUS v JPN Q1	1st Quarter	AUS	37	555	31	26	Shot	Score
276	Rio Olympics AUS v JPN Q1	1st Quarter	AUS	39	589	29	110
277	Rio Olympics AUS v JPN Q1	1st Quarter	AUS	39	589	25	95
278	Rio Olympics AUS v JPN Q1	1st Quarter	AUS	39	592	26	89
279	Rio Olympics AUS v JPN Q1	1st Quarter	AUS	39	593	29	82
280	Rio Olympics AUS v JPN Q1	1st Quarter	AUS	39	594	33	76
281	Rio Olympics AUS v JPN Q1	1st Quarter	AUS	39	594	37	69
282	Rio Olympics AUS v JPN Q1	1st Quarter	AUS	39	595	40	57
283	Rio Olympics AUS v JPN Q1	1st Quarter	AUS	39	595	39	50
284	Rio Olympics AUS v JPN Q1	1st Quarter	AUS	39	596	38	40	On-ball
285	Rio Olympics AUS v JPN Q1	1st Quarter	AUS	39	596	33	38
286	Rio Olympics AUS v JPN Q1	1st Quarter	AUS	39	596	29	34
287	Rio Olympics AUS v JPN Q1	1st Quarter	AUS	39	597	49	32
288	Rio Olympics AUS v JPN Q1	1st Quarter	AUS	39	599	39	20
289	Rio Olympics AUS v JPN Q1	1st Quarter	AUS	39	600	37	22
290	Rio Olympics AUS v JPN Q1	1st Quarter	AUS	39	600	35	23
291	Rio Olympics AUS v JPN Q1	1st Quarter	AUS	39	601	31	21	Shot	Score
292	Rio Olympics AUS v JPN Q1	1st Quarter	AUS	41	626	18	97
293	Rio Olympics AUS v JPN Q1	1st Quarter	AUS	41	626	30	79
294	Rio Olympics AUS v JPN Q1	1st Quarter	AUS	41	627	34	73
295	Rio Olympics AUS v JPN Q1	1st Quarter	AUS	41	628	34	69
296	Rio Olympics AUS v JPN Q1	1st Quarter	AUS	41	629	31	61
297	Rio Olympics AUS v JPN Q1	1st Quarter	AUS	41	630	30	58
298	Rio Olympics AUS v JPN Q1	1st Quarter	AUS	41	630	27	52
299	Rio Olympics AUS v JPN Q1	1st Quarter	AUS	41	631	21	41
300	Rio Olympics AUS v JPN Q1	1st Quarter	AUS	41	632	34	27
301	Rio Olympics AUS v JPN Q1	1st Quarter	AUS	41	632	34	20
302	Rio Olympics AUS v JPN Q1	1st Quarter	AUS	41	633	33	18	Shot	Score
303	Rio Olympics AUS v JPN Q1	1st Quarter	AUS	44	750	34	110
304	Rio Olympics AUS v JPN Q1	1st Quarter	AUS	44	750	45	95
305	Rio Olympics AUS v JPN Q1	1st Quarter	AUS	44	751	45	89
306	Rio Olympics AUS v JPN Q1	1st Quarter	AUS	44	752	45	81
307	Rio Olympics AUS v JPN Q1	1st Quarter	AUS	44	753	44	73
308	Rio Olympics AUS v JPN Q1	1st Quarter	AUS	44	754	36	73
309	Rio Olympics AUS v JPN Q1	1st Quarter	AUS	44	754	26	67
310	Rio Olympics AUS v JPN Q1	1st Quarter	AUS	44	755	25	59
311	Rio Olympics AUS v JPN Q1	1st Quarter	AUS	44	755	29	55
312	Rio Olympics AUS v JPN Q1	1st Quarter	AUS	44	756	34	53
313	Rio Olympics AUS v JPN Q1	1st Quarter	AUS	44	757	34	53
314	Rio Olympics AUS v JPN Q1	1st Quarter	AUS	44	758	34	53
315	Rio Olympics AUS v JPN Q1	1st Quarter	AUS	44	759	34	53
316	Rio Olympics AUS v JPN Q1	1st Quarter	AUS	44	760	39	49
317	Rio Olympics AUS v JPN Q1	1st Quarter	AUS	44	760	44	49
318	Rio Olympics AUS v JPN Q1	1st Quarter	AUS	44	762	40	34
319	Rio Olympics AUS v JPN Q1	1st Quarter	AUS	44	765	23	34
320	Rio Olympics AUS v JPN Q1	1st Quarter	AUS	44	766	27	34
321	Rio Olympics AUS v JPN Q1	1st Quarter	AUS	44	766	32	27	TO
322	Rio Olympics AUS v JPN Q1	1st Quarter	AUS	46	826	30	95
323	Rio Olympics AUS v JPN Q1	1st Quarter	AUS	46	826	46	75
324	Rio Olympics AUS v JPN Q1	1st Quarter	AUS	46	827	39	65
325	Rio Olympics AUS v JPN Q1	1st Quarter	AUS	46	828	31	58
326	Rio Olympics AUS v JPN Q1	1st Quarter	AUS	46	829	27	52
327	Rio Olympics AUS v JPN Q1	1st Quarter	AUS	46	830	16	48
328	Rio Olympics AUS v JPN Q1	1st Quarter	AUS	46	831	13	44
329	Rio Olympics AUS v JPN Q1	1st Quarter	AUS	46	832	14	40
330	Rio Olympics AUS v JPN Q1	1st Quarter	AUS	46	832	19	41	On-ball
331	Rio Olympics AUS v JPN Q1	1st Quarter	AUS	46	832	26	42
332	Rio Olympics AUS v JPN Q1	1st Quarter	AUS	46	833	32	43
333	Rio Olympics AUS v JPN Q1	1st Quarter	AUS	46	833	36	39
334	Rio Olympics AUS v JPN Q1	1st Quarter	AUS	46	834	22	36
335	Rio Olympics AUS v JPN Q1	1st Quarter	AUS	46	835	26	33	Shot	Miss
336	Rio Olympics AUS v JPN Q2	2nd Quarter	AUS	48	62	29	108
337	Rio Olympics AUS v JPN Q2	2nd Quarter	AUS	48	62	31	95
338	Rio Olympics AUS v JPN Q2	2nd Quarter	AUS	48	62	30	91
339	Rio Olympics AUS v JPN Q2	2nd Quarter	AUS	48	65	29	81
340	Rio Olympics AUS v JPN Q2	2nd Quarter	AUS	48	66	23	73
341	Rio Olympics AUS v JPN Q2	2nd Quarter	AUS	48	65	28	65
342	Rio Olympics AUS v JPN Q2	2nd Quarter	AUS	48	65	36	60
343	Rio Olympics AUS v JPN Q2	2nd Quarter	AUS	48	66	43	54
344	Rio Olympics AUS v JPN Q2	2nd Quarter	AUS	48	66	46	48
345	Rio Olympics AUS v JPN Q2	2nd Quarter	AUS	48	67	45	48
346	Rio Olympics AUS v JPN Q2	2nd Quarter	AUS	48	67	37	45
347	Rio Olympics AUS v JPN Q2	2nd Quarter	AUS	48	68	32	40
348	Rio Olympics AUS v JPN Q2	2nd Quarter	AUS	48	69	22	42
349	Rio Olympics AUS v JPN Q2	2nd Quarter	AUS	48	71	12	28
350	Rio Olympics AUS v JPN Q2	2nd Quarter	AUS	49	61	31	110
351	Rio Olympics AUS v JPN Q2	2nd Quarter	AUS	49	63	21	95
352	Rio Olympics AUS v JPN Q2	2nd Quarter	AUS	49	65	24	86
353	Rio Olympics AUS v JPN Q2	2nd Quarter	AUS	49	65	30	77
354	Rio Olympics AUS v JPN Q2	2nd Quarter	AUS	49	65	34	75
355	Rio Olympics AUS v JPN Q2	2nd Quarter	AUS	49	66	42	69
356	Rio Olympics AUS v JPN Q2	2nd Quarter	AUS	49	66	47	57
357	Rio Olympics AUS v JPN Q2	2nd Quarter	AUS	49	67	46	51
358	Rio Olympics AUS v JPN Q2	2nd Quarter	AUS	49	67	40	50
359	Rio Olympics AUS v JPN Q2	2nd Quarter	AUS	49	68	32	48
360	Rio Olympics AUS v JPN Q2	2nd Quarter	AUS	49	70	47	38
361	Rio Olympics AUS v JPN Q2	2nd Quarter	AUS	49	73	37	30
362	Rio Olympics AUS v JPN Q2	2nd Quarter	AUS	49	74	36	33
363	Rio Olympics AUS v JPN Q2	2nd Quarter	AUS	49	77	25	33
364	Rio Olympics AUS v JPN Q2	2nd Quarter	AUS	49	78	26	38
365	Rio Olympics AUS v JPN Q2	2nd Quarter	AUS	49	80	30	18	Shot	Score
366	Rio Olympics AUS v JPN Q2	2nd Quarter	AUS	51	95	31	110
367	Rio Olympics AUS v JPN Q2	2nd Quarter	AUS	51	95	30	93
368	Rio Olympics AUS v JPN Q2	2nd Quarter	AUS	51	97	29	85
369	Rio Olympics AUS v JPN Q2	2nd Quarter	AUS	51	98	28	76
370	Rio Olympics AUS v JPN Q2	2nd Quarter	AUS	51	99	25	66
371	Rio Olympics AUS v JPN Q2	2nd Quarter	AUS	51	100	24	60
372	Rio Olympics AUS v JPN Q2	2nd Quarter	AUS	51	100	23	56
373	Rio Olympics AUS v JPN Q2	2nd Quarter	AUS	51	101	25	51
374	Rio Olympics AUS v JPN Q2	2nd Quarter	AUS	51	102	28	49
375	Rio Olympics AUS v JPN Q2	2nd Quarter	AUS	51	103	43	42
376	Rio Olympics AUS v JPN Q2	2nd Quarter	AUS	51	105	48	31	On-ball
377	Rio Olympics AUS v JPN Q2	2nd Quarter	AUS	51	107	47	31
378	Rio Olympics AUS v JPN Q2	2nd Quarter	AUS	51	107	43	32
379	Rio Olympics AUS v JPN Q2	2nd Quarter	AUS	51	107	38	31
380	Rio Olympics AUS v JPN Q2	2nd Quarter	AUS	51	108	32	27
381	Rio Olympics AUS v JPN Q2	2nd Quarter	AUS	51	109	37	20
382	Rio Olympics AUS v JPN Q2	2nd Quarter	AUS	51	110	34	17	Shot	Score	Shooting Foul
383	Rio Olympics AUS v JPN Q2	2nd Quarter	AUS	53	156	29	94
384	Rio Olympics AUS v JPN Q2	2nd Quarter	AUS	53	156	41	65
385	Rio Olympics AUS v JPN Q2	2nd Quarter	AUS	53	157	39	53
386	Rio Olympics AUS v JPN Q2	2nd Quarter	AUS	53	158	33	47
387	Rio Olympics AUS v JPN Q2	2nd Quarter	AUS	53	159	26	42
388	Rio Olympics AUS v JPN Q2	2nd Quarter	AUS	53	162	38	36
389	Rio Olympics AUS v JPN Q2	2nd Quarter	AUS	53	164	38	39
390	Rio Olympics AUS v JPN Q2	2nd Quarter	AUS	53	164	25	38
391	Rio Olympics AUS v JPN Q2	2nd Quarter	AUS	53	165	26	41
392	Rio Olympics AUS v JPN Q2	2nd Quarter	AUS	53	165	29	40
393	Rio Olympics AUS v JPN Q2	2nd Quarter	AUS	53	166	37	37
394	Rio Olympics AUS v JPN Q2	2nd Quarter	AUS	53	167	39	30
395	Rio Olympics AUS v JPN Q2	2nd Quarter	AUS	53	167	22	36
396	Rio Olympics AUS v JPN Q2	2nd Quarter	AUS	53	169	16	35
397	Rio Olympics AUS v JPN Q2	2nd Quarter	AUS	53	169	12	24
398	Rio Olympics AUS v JPN Q2	2nd Quarter	AUS	53	171	27	34
399	Rio Olympics AUS v JPN Q2	2nd Quarter	AUS	53	173	30	32
400	Rio Olympics AUS v JPN Q2	2nd Quarter	AUS	53	173	38	30
401	Rio Olympics AUS v JPN Q2	2nd Quarter	AUS	53	174	42	35	Shot	Miss
402	Rio Olympics AUS v JPN Q2	2nd Quarter	AUS	55	183	30	90
403	Rio Olympics AUS v JPN Q2	2nd Quarter	AUS	55	185	36	79
404	Rio Olympics AUS v JPN Q2	2nd Quarter	AUS	55	185	36	71
405	Rio Olympics AUS v JPN Q2	2nd Quarter	AUS	55	186	34	58
406	Rio Olympics AUS v JPN Q2	2nd Quarter	AUS	55	187	38	50
407	Rio Olympics AUS v JPN Q2	2nd Quarter	AUS	55	189	39	41
408	Rio Olympics AUS v JPN Q2	2nd Quarter	AUS	55	190	28	41
409	Rio Olympics AUS v JPN Q2	2nd Quarter	AUS	55	191	14	30
410	Rio Olympics AUS v JPN Q2	2nd Quarter	AUS	55	193	32	37
411	Rio Olympics AUS v JPN Q2	2nd Quarter	AUS	55	194	46	33	On-ball
412	Rio Olympics AUS v JPN Q2	2nd Quarter	AUS	55	195	42	35
413	Rio Olympics AUS v JPN Q2	2nd Quarter	AUS	55	196	38	35
414	Rio Olympics AUS v JPN Q2	2nd Quarter	AUS	55	196	32	41
415	Rio Olympics AUS v JPN Q2	2nd Quarter	AUS	55	197	32	43
416	Rio Olympics AUS v JPN Q2	2nd Quarter	AUS	55	197	37	48
417	Rio Olympics AUS v JPN Q2	2nd Quarter	AUS	55	198	42	44
418	Rio Olympics AUS v JPN Q2	2nd Quarter	AUS	55	199	48	28
419	Rio Olympics AUS v JPN Q2	2nd Quarter	AUS	55	200	47	25	Shot	Score
420	Rio Olympics AUS v JPN Q2	2nd Quarter	AUS	57	228	29	110
421	Rio Olympics AUS v JPN Q2	2nd Quarter	AUS	57	229	41	96
422	Rio Olympics AUS v JPN Q2	2nd Quarter	AUS	57	230	41	90
423	Rio Olympics AUS v JPN Q2	2nd Quarter	AUS	57	231	43	84
424	Rio Olympics AUS v JPN Q2	2nd Quarter	AUS	57	232	43	75
425	Rio Olympics AUS v JPN Q2	2nd Quarter	AUS	57	233	32	67
426	Rio Olympics AUS v JPN Q2	2nd Quarter	AUS	57	233	27	61
427	Rio Olympics AUS v JPN Q2	2nd Quarter	AUS	57	234	23	53
428	Rio Olympics AUS v JPN Q2	2nd Quarter	AUS	57	235	12	50
429	Rio Olympics AUS v JPN Q2	2nd Quarter	AUS	57	236	28	40
430	Rio Olympics AUS v JPN Q2	2nd Quarter	AUS	57	237	36	40
431	Rio Olympics AUS v JPN Q2	2nd Quarter	AUS	57	237	43	37
432	Rio Olympics AUS v JPN Q2	2nd Quarter	AUS	57	238	46	34
433	Rio Olympics AUS v JPN Q2	2nd Quarter	AUS	57	239	40	26
434	Rio Olympics AUS v JPN Q2	2nd Quarter	AUS	57	239	37	18
435	Rio Olympics AUS v JPN Q2	2nd Quarter	AUS	57	240	36	15
436	Rio Olympics AUS v JPN Q2	2nd Quarter	AUS	57	241	10	17
437	Rio Olympics AUS v JPN Q2	2nd Quarter	AUS	57	242	28	27
438	Rio Olympics AUS v JPN Q2	2nd Quarter	AUS	57	244	33	24	Shot	Miss
439	Rio Olympics AUS v JPN Q2	2nd Quarter	AUS	59	261	31	110
440	Rio Olympics AUS v JPN Q2	2nd Quarter	AUS	59	263	32	89
441	Rio Olympics AUS v JPN Q2	2nd Quarter	AUS	59	264	32	80
442	Rio Olympics AUS v JPN Q2	2nd Quarter	AUS	59	264	33	75
443	Rio Olympics AUS v JPN Q2	2nd Quarter	AUS	59	265	32	71
444	Rio Olympics AUS v JPN Q2	2nd Quarter	AUS	59	268	32	70
445	Rio Olympics AUS v JPN Q2	2nd Quarter	AUS	59	268	27	68
446	Rio Olympics AUS v JPN Q2	2nd Quarter	AUS	59	269	22	63
447	Rio Olympics AUS v JPN Q2	2nd Quarter	AUS	59	270	21	53
448	Rio Olympics AUS v JPN Q2	2nd Quarter	AUS	59	271	21	53
449	Rio Olympics AUS v JPN Q2	2nd Quarter	AUS	59	272	21	53
450	Rio Olympics AUS v JPN Q2	2nd Quarter	AUS	59	273	21	53
451	Rio Olympics AUS v JPN Q2	2nd Quarter	AUS	59	274	38	44
452	Rio Olympics AUS v JPN Q2	2nd Quarter	AUS	59	275	40	43
453	Rio Olympics AUS v JPN Q2	2nd Quarter	AUS	59	276	45	41
454	Rio Olympics AUS v JPN Q2	2nd Quarter	AUS	59	276	51	27
455	Rio Olympics AUS v JPN Q2	2nd Quarter	AUS	59	279	52	20
456	Rio Olympics AUS v JPN Q2	2nd Quarter	AUS	59	280	51	15
457	Rio Olympics AUS v JPN Q2	2nd Quarter	AUS	59	280	43	34
458	Rio Olympics AUS v JPN Q2	2nd Quarter	AUS	59	282	16	31	On-ball
459	Rio Olympics AUS v JPN Q2	2nd Quarter	AUS	59	283	17	27	Shot	Miss
460	Rio Olympics AUS v JPN Q2	2nd Quarter	AUS	62	391	38	110
461	Rio Olympics AUS v JPN Q2	2nd Quarter	AUS	62	394	32	93
462	Rio Olympics AUS v JPN Q2	2nd Quarter	AUS	62	395	32	89
463	Rio Olympics AUS v JPN Q2	2nd Quarter	AUS	62	395	32	81
464	Rio Olympics AUS v JPN Q2	2nd Quarter	AUS	62	396	35	75
465	Rio Olympics AUS v JPN Q2	2nd Quarter	AUS	62	397	34	67
466	Rio Olympics AUS v JPN Q2	2nd Quarter	AUS	62	397	31	57
467	Rio Olympics AUS v JPN Q2	2nd Quarter	AUS	62	398	26	50
468	Rio Olympics AUS v JPN Q2	2nd Quarter	AUS	62	398	21	42
469	Rio Olympics AUS v JPN Q2	2nd Quarter	AUS	62	400	34	40
470	Rio Olympics AUS v JPN Q2	2nd Quarter	AUS	62	401	48	32
471	Rio Olympics AUS v JPN Q2	2nd Quarter	AUS	62	402	48	32
472	Rio Olympics AUS v JPN Q2	2nd Quarter	AUS	62	403	48	32
473	Rio Olympics AUS v JPN Q2	2nd Quarter	AUS	62	404	48	32
474	Rio Olympics AUS v JPN Q2	2nd Quarter	AUS	62	405	32	39
475	Rio Olympics AUS v JPN Q2	2nd Quarter	AUS	62	407	30	39
476	Rio Olympics AUS v JPN Q2	2nd Quarter	AUS	62	407	24	38
477	Rio Olympics AUS v JPN Q2	2nd Quarter	AUS	62	408	19	36
478	Rio Olympics AUS v JPN Q2	2nd Quarter	AUS	62	408	13	29
479	Rio Olympics AUS v JPN Q2	2nd Quarter	AUS	62	409	13	31
480	Rio Olympics AUS v JPN Q2	2nd Quarter	AUS	62	409	15	33
481	Rio Olympics AUS v JPN Q2	2nd Quarter	AUS	62	410	18	34	On-ball
482	Rio Olympics AUS v JPN Q2	2nd Quarter	AUS	62	410	18	32
483	Rio Olympics AUS v JPN Q2	2nd Quarter	AUS	62	411	20	29
484	Rio Olympics AUS v JPN Q2	2nd Quarter	AUS	62	412	26	20
485	Rio Olympics AUS v JPN Q2	2nd Quarter	AUS	62	414	28	22
486	Rio Olympics AUS v JPN Q2	2nd Quarter	AUS	62	415	32	21	Shot	Score
487	Rio Olympics AUS v JPN Q2	2nd Quarter	AUS	64	435	26	94
488	Rio Olympics AUS v JPN Q2	2nd Quarter	AUS	64	435	37	77
489	Rio Olympics AUS v JPN Q2	2nd Quarter	AUS	64	437	39	71
490	Rio Olympics AUS v JPN Q2	2nd Quarter	AUS	64	438	42	63
491	Rio Olympics AUS v JPN Q2	2nd Quarter	AUS	64	439	44	57
492	Rio Olympics AUS v JPN Q2	2nd Quarter	AUS	64	439	46	50
493	Rio Olympics AUS v JPN Q2	2nd Quarter	AUS	64	440	47	43
494	Rio Olympics AUS v JPN Q2	2nd Quarter	AUS	64	441	31	37
495	Rio Olympics AUS v JPN Q2	2nd Quarter	AUS	64	442	13	31
496	Rio Olympics AUS v JPN Q2	2nd Quarter	AUS	64	443	24	18
497	Rio Olympics AUS v JPN Q2	2nd Quarter	AUS	64	444	24	20
498	Rio Olympics AUS v JPN Q2	2nd Quarter	AUS	64	445	25	22
499	Rio Olympics AUS v JPN Q2	2nd Quarter	AUS	64	445	31	24	Shot	Miss
500	Rio Olympics AUS v JPN Q2	2nd Quarter	AUS	66	457	33	108
501	Rio Olympics AUS v JPN Q2	2nd Quarter	AUS	66	457	28	84
502	Rio Olympics AUS v JPN Q2	2nd Quarter	AUS	66	459	28	78
503	Rio Olympics AUS v JPN Q2	2nd Quarter	AUS	66	460	28	72
504	Rio Olympics AUS v JPN Q2	2nd Quarter	AUS	66	461	34	67
505	Rio Olympics AUS v JPN Q2	2nd Quarter	AUS	66	461	37	61
506	Rio Olympics AUS v JPN Q2	2nd Quarter	AUS	66	462	40	56
507	Rio Olympics AUS v JPN Q2	2nd Quarter	AUS	66	462	28	47
508	Rio Olympics AUS v JPN Q2	2nd Quarter	AUS	66	463	25	39
509	Rio Olympics AUS v JPN Q2	2nd Quarter	AUS	66	464	14	29
510	Rio Olympics AUS v JPN Q2	2nd Quarter	AUS	66	464	15	24
511	Rio Olympics AUS v JPN Q2	2nd Quarter	AUS	66	464	18	21
512	Rio Olympics AUS v JPN Q2	2nd Quarter	AUS	66	465	27	17
513	Rio Olympics AUS v JPN Q2	2nd Quarter	AUS	66	466	33	16
514	Rio Olympics AUS v JPN Q2	2nd Quarter	AUS	66	466	38	17
515	Rio Olympics AUS v JPN Q2	2nd Quarter	AUS	66	467	52	23
516	Rio Olympics AUS v JPN Q2	2nd Quarter	AUS	66	470	37	23
517	Rio Olympics AUS v JPN Q2	2nd Quarter	AUS	66	470	38	19
518	Rio Olympics AUS v JPN Q2	2nd Quarter	AUS	66	471	35	17
519	Rio Olympics AUS v JPN Q2	2nd Quarter	AUS	66	473	32	18
520	Rio Olympics AUS v JPN Q2	2nd Quarter	AUS	66	474	29	38	Shot	Score
521	Rio Olympics AUS v JPN Q2	2nd Quarter	AUS	68	501	36	110
522	Rio Olympics AUS v JPN Q2	2nd Quarter	AUS	68	502	32	93
523	Rio Olympics AUS v JPN Q2	2nd Quarter	AUS	68	502	28	75
524	Rio Olympics AUS v JPN Q2	2nd Quarter	AUS	68	503	27	67
525	Rio Olympics AUS v JPN Q2	2nd Quarter	AUS	68	503	26	52
526	Rio Olympics AUS v JPN Q2	2nd Quarter	AUS	68	504	23	32
527	Rio Olympics AUS v JPN Q2	2nd Quarter	AUS	68	505	35	37
528	Rio Olympics AUS v JPN Q2	2nd Quarter	AUS	68	506	48	31	Foul
529	Rio Olympics AUS v JPN Q2	2nd Quarter	AUS	69	528	60	39	SLOB
530	Rio Olympics AUS v JPN Q2	2nd Quarter	AUS	69	528	36	44
531	Rio Olympics AUS v JPN Q2	2nd Quarter	AUS	69	530	28	35	On-ball
532	Rio Olympics AUS v JPN Q2	2nd Quarter	AUS	69	531	25	28
533	Rio Olympics AUS v JPN Q2	2nd Quarter	AUS	69	531	24	19
534	Rio Olympics AUS v JPN Q2	2nd Quarter	AUS	69	533	29	17	Shot	Shooting Foul
535	Rio Olympics AUS v JPN Q2	2nd Quarter	AUS	71	597	29	93
536	Rio Olympics AUS v JPN Q2	2nd Quarter	AUS	71	597	20	69
537	Rio Olympics AUS v JPN Q2	2nd Quarter	AUS	71	597	22	58
538	Rio Olympics AUS v JPN Q2	2nd Quarter	AUS	71	599	26	52	Foul
539	Rio Olympics AUS v JPN Q2	2nd Quarter	AUS	72	621	4	64
540	Rio Olympics AUS v JPN Q2	2nd Quarter	AUS	72	621	26	53
541	Rio Olympics AUS v JPN Q2	2nd Quarter	AUS	72	622	31	50
542	Rio Olympics AUS v JPN Q2	2nd Quarter	AUS	72	623	34	48
543	Rio Olympics AUS v JPN Q2	2nd Quarter	AUS	72	623	31	42
544	Rio Olympics AUS v JPN Q2	2nd Quarter	AUS	72	624	28	37
545	Rio Olympics AUS v JPN Q2	2nd Quarter	AUS	72	625	24	35	On-ball
546	Rio Olympics AUS v JPN Q2	2nd Quarter	AUS	72	625	20	30
547	Rio Olympics AUS v JPN Q2	2nd Quarter	AUS	72	626	16	26
548	Rio Olympics AUS v JPN Q2	2nd Quarter	AUS	72	627	31	39
549	Rio Olympics AUS v JPN Q2	2nd Quarter	AUS	72	628	45	33
550	Rio Olympics AUS v JPN Q2	2nd Quarter	AUS	72	628	36	20
551	Rio Olympics AUS v JPN Q2	2nd Quarter	AUS	72	630	18	34
552	Rio Olympics AUS v JPN Q2	2nd Quarter	AUS	72	632	12	16	Shot	Miss
553	Rio Olympics AUS v JPN Q2	2nd Quarter	AUS	74	664	27	82
554	Rio Olympics AUS v JPN Q2	2nd Quarter	AUS	74	664	33	81
555	Rio Olympics AUS v JPN Q2	2nd Quarter	AUS	74	666	20	69
556	Rio Olympics AUS v JPN Q2	2nd Quarter	AUS	74	667	21	63
557	Rio Olympics AUS v JPN Q2	2nd Quarter	AUS	74	667	21	54
558	Rio Olympics AUS v JPN Q2	2nd Quarter	AUS	74	668	18	46
559	Rio Olympics AUS v JPN Q2	2nd Quarter	AUS	74	668	14	36
560	Rio Olympics AUS v JPN Q2	2nd Quarter	AUS	74	669	14	30
561	Rio Olympics AUS v JPN Q2	2nd Quarter	AUS	74	670	16	32	On-ball
562	Rio Olympics AUS v JPN Q2	2nd Quarter	AUS	74	670	20	35
563	Rio Olympics AUS v JPN Q2	2nd Quarter	AUS	74	670	22	36
564	Rio Olympics AUS v JPN Q2	2nd Quarter	AUS	74	671	30	40
565	Rio Olympics AUS v JPN Q2	2nd Quarter	AUS	74	672	35	40
566	Rio Olympics AUS v JPN Q2	2nd Quarter	AUS	74	673	25	30
567	Rio Olympics AUS v JPN Q2	2nd Quarter	AUS	74	674	23	32
568	Rio Olympics AUS v JPN Q2	2nd Quarter	AUS	74	675	29	20	Shot	Score	Shooting Foul
569	Rio Olympics AUS v JPN Q2	2nd Quarter	AUS	76	731	59	91
570	Rio Olympics AUS v JPN Q2	2nd Quarter	AUS	76	731	52	79
571	Rio Olympics AUS v JPN Q2	2nd Quarter	AUS	76	733	50	70
572	Rio Olympics AUS v JPN Q2	2nd Quarter	AUS	76	734	50	65
573	Rio Olympics AUS v JPN Q2	2nd Quarter	AUS	76	735	50	57
574	Rio Olympics AUS v JPN Q2	2nd Quarter	AUS	76	735	49	50
575	Rio Olympics AUS v JPN Q2	2nd Quarter	AUS	76	736	34	41
576	Rio Olympics AUS v JPN Q2	2nd Quarter	AUS	76	738	13	34
577	Rio Olympics AUS v JPN Q2	2nd Quarter	AUS	76	740	33	36
578	Rio Olympics AUS v JPN Q2	2nd Quarter	AUS	76	741	48	39
579	Rio Olympics AUS v JPN Q2	2nd Quarter	AUS	76	742	27	34
580	Rio Olympics AUS v JPN Q2	2nd Quarter	AUS	76	743	34	20
581	Rio Olympics AUS v JPN Q2	2nd Quarter	AUS	76	745	33	18	Shot	Score
582	Rio Olympics AUS v JPN Q2	2nd Quarter	AUS	78	755	29	109
583	Rio Olympics AUS v JPN Q2	2nd Quarter	AUS	78	755	34	96
584	Rio Olympics AUS v JPN Q2	2nd Quarter	AUS	78	755	33	85
585	Rio Olympics AUS v JPN Q2	2nd Quarter	AUS	78	758	33	77
586	Rio Olympics AUS v JPN Q2	2nd Quarter	AUS	78	759	26	66
587	Rio Olympics AUS v JPN Q2	2nd Quarter	AUS	78	760	23	58
588	Rio Olympics AUS v JPN Q2	2nd Quarter	AUS	78	760	14	45
589	Rio Olympics AUS v JPN Q2	2nd Quarter	AUS	78	761	30	45
590	Rio Olympics AUS v JPN Q2	2nd Quarter	AUS	78	762	33	40
591	Rio Olympics AUS v JPN Q2	2nd Quarter	AUS	78	763	51	38
592	Rio Olympics AUS v JPN Q2	2nd Quarter	AUS	78	764	31	34
593	Rio Olympics AUS v JPN Q2	2nd Quarter	AUS	78	765	30	36
594	Rio Olympics AUS v JPN Q2	2nd Quarter	AUS	78	766	16	32
595	Rio Olympics AUS v JPN Q2	2nd Quarter	AUS	78	768	18	26
596	Rio Olympics AUS v JPN Q2	2nd Quarter	AUS	78	768	22	25
597	Rio Olympics AUS v JPN Q2	2nd Quarter	AUS	78	768	27	23	TO
598	Rio Olympics AUS v JPN Q2	2nd Quarter	AUS	81	836	32	110
599	Rio Olympics AUS v JPN Q2	2nd Quarter	AUS	81	838	24	98
600	Rio Olympics AUS v JPN Q2	2nd Quarter	AUS	81	839	22	93
601	Rio Olympics AUS v JPN Q2	2nd Quarter	AUS	81	840	19	84
602	Rio Olympics AUS v JPN Q2	2nd Quarter	AUS	81	841	18	80
603	Rio Olympics AUS v JPN Q2	2nd Quarter	AUS	81	841	18	73
604	Rio Olympics AUS v JPN Q2	2nd Quarter	AUS	81	842	20	63
605	Rio Olympics AUS v JPN Q2	2nd Quarter	AUS	81	842	27	56
606	Rio Olympics AUS v JPN Q2	2nd Quarter	AUS	81	843	32	52
607	Rio Olympics AUS v JPN Q2	2nd Quarter	AUS	81	845	33	47
608	Rio Olympics AUS v JPN Q2	2nd Quarter	AUS	81	846	30	41	On-ball
609	Rio Olympics AUS v JPN Q2	2nd Quarter	AUS	81	847	34	38
610	Rio Olympics AUS v JPN Q2	2nd Quarter	AUS	81	848	38	35	Shot	Miss
611	Rio Olympics AUS v JPN Q2	2nd Quarter	AUS	82	851	30	19	OR	Shot	Score
612	Rio Olympics AUS v JPN Q2	2nd Quarter	AUS	84	874	29	114
613	Rio Olympics AUS v JPN Q2	2nd Quarter	AUS	84	874	44	95
614	Rio Olympics AUS v JPN Q2	2nd Quarter	AUS	84	874	43	88
615	Rio Olympics AUS v JPN Q2	2nd Quarter	AUS	84	877	24	74
616	Rio Olympics AUS v JPN Q2	2nd Quarter	AUS	84	878	16	63
617	Rio Olympics AUS v JPN Q2	2nd Quarter	AUS	84	878	11	49
618	Rio Olympics AUS v JPN Q2	2nd Quarter	AUS	84	879	11	35
619	Rio Olympics AUS v JPN Q2	2nd Quarter	AUS	84	880	14	32	On-ball
620	Rio Olympics AUS v JPN Q2	2nd Quarter	AUS	84	880	18	34
621	Rio Olympics AUS v JPN Q2	2nd Quarter	AUS	84	880	22	35
622	Rio Olympics AUS v JPN Q2	2nd Quarter	AUS	84	881	29	36
623	Rio Olympics AUS v JPN Q2	2nd Quarter	AUS	84	882	37	35
624	Rio Olympics AUS v JPN Q2	2nd Quarter	AUS	84	882	45	34	On-ball
625	Rio Olympics AUS v JPN Q2	2nd Quarter	AUS	84	883	43	35
626	Rio Olympics AUS v JPN Q2	2nd Quarter	AUS	84	883	36	35
627	Rio Olympics AUS v JPN Q2	2nd Quarter	AUS	84	884	31	31
628	Rio Olympics AUS v JPN Q2	2nd Quarter	AUS	84	885	18	34	Shot	Score
629	Rio Olympics AUS v JPN Q2	2nd Quarter	AUS	86	910	29	95
630	Rio Olympics AUS v JPN Q2	2nd Quarter	AUS	86	910	34	94
631	Rio Olympics AUS v JPN Q2	2nd Quarter	AUS	86	911	37	92
632	Rio Olympics AUS v JPN Q2	2nd Quarter	AUS	86	911	40	89
633	Rio Olympics AUS v JPN Q2	2nd Quarter	AUS	86	912	42	80
634	Rio Olympics AUS v JPN Q2	2nd Quarter	AUS	86	913	43	71
635	Rio Olympics AUS v JPN Q2	2nd Quarter	AUS	86	913	44	63
636	Rio Olympics AUS v JPN Q2	2nd Quarter	AUS	86	914	45	52
637	Rio Olympics AUS v JPN Q2	2nd Quarter	AUS	86	914	46	45
638	Rio Olympics AUS v JPN Q2	2nd Quarter	AUS	86	915	48	36
639	Rio Olympics AUS v JPN Q2	2nd Quarter	AUS	86	915	50	32
640	Rio Olympics AUS v JPN Q2	2nd Quarter	AUS	86	916	48	34
641	Rio Olympics AUS v JPN Q2	2nd Quarter	AUS	86	918	24	41	On-ball
642	Rio Olympics AUS v JPN Q2	2nd Quarter	AUS	86	920	28	42
643	Rio Olympics AUS v JPN Q2	2nd Quarter	AUS	86	921	33	41
644	Rio Olympics AUS v JPN Q2	2nd Quarter	AUS	86	922	36	38
645	Rio Olympics AUS v JPN Q2	2nd Quarter	AUS	86	923	34	21	Shot	Score
646	Rio Olympics AUS v JPN Q2	2nd Quarter	AUS	89	1037	32	111
647	Rio Olympics AUS v JPN Q2	2nd Quarter	AUS	89	1037	40	100
648	Rio Olympics AUS v JPN Q2	2nd Quarter	AUS	89	1039	44	89
649	Rio Olympics AUS v JPN Q2	2nd Quarter	AUS	89	1039	44	82
650	Rio Olympics AUS v JPN Q2	2nd Quarter	AUS	89	1040	43	74
651	Rio Olympics AUS v JPN Q2	2nd Quarter	AUS	89	1041	36	67
652	Rio Olympics AUS v JPN Q2	2nd Quarter	AUS	89	1041	32	61
653	Rio Olympics AUS v JPN Q2	2nd Quarter	AUS	89	1042	29	55
654	Rio Olympics AUS v JPN Q2	2nd Quarter	AUS	89	1043	20	40	On-ball
655	Rio Olympics AUS v JPN Q2	2nd Quarter	AUS	89	1044	24	41
656	Rio Olympics AUS v JPN Q2	2nd Quarter	AUS	89	1045	30	41
657	Rio Olympics AUS v JPN Q2	2nd Quarter	AUS	89	1046	34	38
658	Rio Olympics AUS v JPN Q2	2nd Quarter	AUS	89	1046	36	34
659	Rio Olympics AUS v JPN Q2	2nd Quarter	AUS	89	1047	38	25
660	Rio Olympics AUS v JPN Q2	2nd Quarter	AUS	89	1048	47	34
661	Rio Olympics AUS v JPN Q2	2nd Quarter	AUS	89	1049	39	35
662	Rio Olympics AUS v JPN Q2	2nd Quarter	AUS	89	1049	32	30
663	Rio Olympics AUS v JPN Q2	2nd Quarter	AUS	89	1050	35	20	TO
664	Rio Olympics AUS v JPN Q3	3rd Quarter	AUS	92	9	5	61
665	Rio Olympics AUS v JPN Q3	3rd Quarter	AUS	92	10	15	63
666	Rio Olympics AUS v JPN Q3	3rd Quarter	AUS	92	12	16	61
667	Rio Olympics AUS v JPN Q3	3rd Quarter	AUS	92	13	20	55
668	Rio Olympics AUS v JPN Q3	3rd Quarter	AUS	92	14	35	40
669	Rio Olympics AUS v JPN Q3	3rd Quarter	AUS	92	15	43	35
670	Rio Olympics AUS v JPN Q3	3rd Quarter	AUS	92	15	48	32
671	Rio Olympics AUS v JPN Q3	3rd Quarter	AUS	92	16	50	27
672	Rio Olympics AUS v JPN Q3	3rd Quarter	AUS	92	17	34	37
673	Rio Olympics AUS v JPN Q3	3rd Quarter	AUS	92	18	34	37
674	Rio Olympics AUS v JPN Q3	3rd Quarter	AUS	92	19	34	37
675	Rio Olympics AUS v JPN Q3	3rd Quarter	AUS	92	20	34	37
676	Rio Olympics AUS v JPN Q3	3rd Quarter	AUS	92	21	45	31	On-ball
677	Rio Olympics AUS v JPN Q3	3rd Quarter	AUS	92	23	45	33
678	Rio Olympics AUS v JPN Q3	3rd Quarter	AUS	92	24	42	35
679	Rio Olympics AUS v JPN Q3	3rd Quarter	AUS	92	25	33	36
680	Rio Olympics AUS v JPN Q3	3rd Quarter	AUS	92	26	41	21
681	Rio Olympics AUS v JPN Q3	3rd Quarter	AUS	92	26	35	18	Shot	Score
682	Rio Olympics AUS v JPN Q3	3rd Quarter	AUS	95	81	32	110
683	Rio Olympics AUS v JPN Q3	3rd Quarter	AUS	95	81	30	97
684	Rio Olympics AUS v JPN Q3	3rd Quarter	AUS	95	82	28	90
685	Rio Olympics AUS v JPN Q3	3rd Quarter	AUS	95	83	27	80
686	Rio Olympics AUS v JPN Q3	3rd Quarter	AUS	95	85	22	71
687	Rio Olympics AUS v JPN Q3	3rd Quarter	AUS	95	85	20	62
688	Rio Olympics AUS v JPN Q3	3rd Quarter	AUS	95	86	21	51
689	Rio Olympics AUS v JPN Q3	3rd Quarter	AUS	95	86	21	45
690	Rio Olympics AUS v JPN Q3	3rd Quarter	AUS	95	87	19	39
691	Rio Olympics AUS v JPN Q3	3rd Quarter	AUS	95	87	14	34
692	Rio Olympics AUS v JPN Q3	3rd Quarter	AUS	95	88	15	37
693	Rio Olympics AUS v JPN Q3	3rd Quarter	AUS	95	88	20	42
694	Rio Olympics AUS v JPN Q3	3rd Quarter	AUS	95	88	26	41
695	Rio Olympics AUS v JPN Q3	3rd Quarter	AUS	95	89	43	36
696	Rio Olympics AUS v JPN Q3	3rd Quarter	AUS	95	91	51	21
697	Rio Olympics AUS v JPN Q3	3rd Quarter	AUS	95	93	50	18
698	Rio Olympics AUS v JPN Q3	3rd Quarter	AUS	95	93	44	16
699	Rio Olympics AUS v JPN Q3	3rd Quarter	AUS	95	94	39	16
700	Rio Olympics AUS v JPN Q3	3rd Quarter	AUS	95	96	43	31
701	Rio Olympics AUS v JPN Q3	3rd Quarter	AUS	95	96	42	25
702	Rio Olympics AUS v JPN Q3	3rd Quarter	AUS	95	97	37	18	Shot	Score
703	Rio Olympics AUS v JPN Q3	3rd Quarter	AUS	97	118	31	96
704	Rio Olympics AUS v JPN Q3	3rd Quarter	AUS	97	118	46	95
705	Rio Olympics AUS v JPN Q3	3rd Quarter	AUS	97	118	45	82
706	Rio Olympics AUS v JPN Q3	3rd Quarter	AUS	97	121	45	73
707	Rio Olympics AUS v JPN Q3	3rd Quarter	AUS	97	122	45	67
708	Rio Olympics AUS v JPN Q3	3rd Quarter	AUS	97	122	45	59
709	Rio Olympics AUS v JPN Q3	3rd Quarter	AUS	97	123	45	51
710	Rio Olympics AUS v JPN Q3	3rd Quarter	AUS	97	124	48	46
711	Rio Olympics AUS v JPN Q3	3rd Quarter	AUS	97	125	44	41
712	Rio Olympics AUS v JPN Q3	3rd Quarter	AUS	97	125	43	39
713	Rio Olympics AUS v JPN Q3	3rd Quarter	AUS	97	126	36	39	On-ball
714	Rio Olympics AUS v JPN Q3	3rd Quarter	AUS	97	126	33	39
715	Rio Olympics AUS v JPN Q3	3rd Quarter	AUS	97	127	29	38
716	Rio Olympics AUS v JPN Q3	3rd Quarter	AUS	97	127	26	32
717	Rio Olympics AUS v JPN Q3	3rd Quarter	AUS	97	128	34	22	Shot	Miss
718	Rio Olympics AUS v JPN Q3	3rd Quarter	AUS	99	141	26	100
719	Rio Olympics AUS v JPN Q3	3rd Quarter	AUS	99	141	34	88
720	Rio Olympics AUS v JPN Q3	3rd Quarter	AUS	99	143	35	79
721	Rio Olympics AUS v JPN Q3	3rd Quarter	AUS	99	144	50	83
722	Rio Olympics AUS v JPN Q3	3rd Quarter	AUS	99	145	50	71
723	Rio Olympics AUS v JPN Q3	3rd Quarter	AUS	99	146	48	56
724	Rio Olympics AUS v JPN Q3	3rd Quarter	AUS	99	147	48	47
725	Rio Olympics AUS v JPN Q3	3rd Quarter	AUS	99	148	48	38
726	Rio Olympics AUS v JPN Q3	3rd Quarter	AUS	99	149	45	32	On-ball
727	Rio Olympics AUS v JPN Q3	3rd Quarter	AUS	99	149	50	28
728	Rio Olympics AUS v JPN Q3	3rd Quarter	AUS	99	151	39	32
729	Rio Olympics AUS v JPN Q3	3rd Quarter	AUS	99	152	23	38
730	Rio Olympics AUS v JPN Q3	3rd Quarter	AUS	99	153	25	28
731	Rio Olympics AUS v JPN Q3	3rd Quarter	AUS	99	154	25	28
732	Rio Olympics AUS v JPN Q3	3rd Quarter	AUS	99	155	25	28
733	Rio Olympics AUS v JPN Q3	3rd Quarter	AUS	99	156	25	28
734	Rio Olympics AUS v JPN Q3	3rd Quarter	AUS	99	157	25	28
735	Rio Olympics AUS v JPN Q3	3rd Quarter	AUS	99	158	25	28
736	Rio Olympics AUS v JPN Q3	3rd Quarter	AUS	99	159	27	28
737	Rio Olympics AUS v JPN Q3	3rd Quarter	AUS	99	160	32	28
738	Rio Olympics AUS v JPN Q3	3rd Quarter	AUS	99	161	34	25	Shot	Miss
739	Rio Olympics AUS v JPN Q3	3rd Quarter	AUS	100	162	35	19	OR	Shot	Miss
740	Rio Olympics AUS v JPN Q3	3rd Quarter	AUS	103	213	32	114
741	Rio Olympics AUS v JPN Q3	3rd Quarter	AUS	103	213	42	101
742	Rio Olympics AUS v JPN Q3	3rd Quarter	AUS	103	215	42	87
743	Rio Olympics AUS v JPN Q3	3rd Quarter	AUS	103	215	42	82
744	Rio Olympics AUS v JPN Q3	3rd Quarter	AUS	103	216	43	72
745	Rio Olympics AUS v JPN Q3	3rd Quarter	AUS	103	216	48	55
746	Rio Olympics AUS v JPN Q3	3rd Quarter	AUS	103	217	48	43
747	Rio Olympics AUS v JPN Q3	3rd Quarter	AUS	103	217	47	31
748	Rio Olympics AUS v JPN Q3	3rd Quarter	AUS	103	218	41	20
749	Rio Olympics AUS v JPN Q3	3rd Quarter	AUS	103	218	34	18	Foul
750	Rio Olympics AUS v JPN Q3	3rd Quarter	AUS	104	237	59	36	SLOB
751	Rio Olympics AUS v JPN Q3	3rd Quarter	AUS	104	239	50	47
752	Rio Olympics AUS v JPN Q3	3rd Quarter	AUS	104	240	48	49
753	Rio Olympics AUS v JPN Q3	3rd Quarter	AUS	104	241	39	44
754	Rio Olympics AUS v JPN Q3	3rd Quarter	AUS	104	242	30	39	On-ball
755	Rio Olympics AUS v JPN Q3	3rd Quarter	AUS	104	243	25	37	Shot	Miss
756	Rio Olympics AUS v JPN Q3	3rd Quarter	AUS	106	255	26	97
757	Rio Olympics AUS v JPN Q3	3rd Quarter	AUS	106	257	29	85
758	Rio Olympics AUS v JPN Q3	3rd Quarter	AUS	106	257	28	75
759	Rio Olympics AUS v JPN Q3	3rd Quarter	AUS	106	258	27	65
760	Rio Olympics AUS v JPN Q3	3rd Quarter	AUS	106	259	27	54
761	Rio Olympics AUS v JPN Q3	3rd Quarter	AUS	106	260	40	46
762	Rio Olympics AUS v JPN Q3	3rd Quarter	AUS	106	261	41	40
763	Rio Olympics AUS v JPN Q3	3rd Quarter	AUS	106	261	39	30	TO
764	Rio Olympics AUS v JPN Q3	3rd Quarter	AUS	108	275	31	109
765	Rio Olympics AUS v JPN Q3	3rd Quarter	AUS	108	276	46	99
766	Rio Olympics AUS v JPN Q3	3rd Quarter	AUS	108	276	46	93
767	Rio Olympics AUS v JPN Q3	3rd Quarter	AUS	108	277	45	90
768	Rio Olympics AUS v JPN Q3	3rd Quarter	AUS	108	278	43	80
769	Rio Olympics AUS v JPN Q3	3rd Quarter	AUS	108	278	45	72
770	Rio Olympics AUS v JPN Q3	3rd Quarter	AUS	108	279	46	62
771	Rio Olympics AUS v JPN Q3	3rd Quarter	AUS	108	280	45	53
772	Rio Olympics AUS v JPN Q3	3rd Quarter	AUS	108	281	48	47
773	Rio Olympics AUS v JPN Q3	3rd Quarter	AUS	108	283	44	39
774	Rio Olympics AUS v JPN Q3	3rd Quarter	AUS	108	284	37	41
775	Rio Olympics AUS v JPN Q3	3rd Quarter	AUS	108	285	38	31
776	Rio Olympics AUS v JPN Q3	3rd Quarter	AUS	108	288	24	38
777	Rio Olympics AUS v JPN Q3	3rd Quarter	AUS	108	289	17	39
778	Rio Olympics AUS v JPN Q3	3rd Quarter	AUS	108	292	34	43	On-ball
779	Rio Olympics AUS v JPN Q3	3rd Quarter	AUS	108	293	34	43
780	Rio Olympics AUS v JPN Q3	3rd Quarter	AUS	108	294	34	43
781	Rio Olympics AUS v JPN Q3	3rd Quarter	AUS	108	295	34	43
782	Rio Olympics AUS v JPN Q3	3rd Quarter	AUS	108	296	30	38
783	Rio Olympics AUS v JPN Q3	3rd Quarter	AUS	108	296	29	34
784	Rio Olympics AUS v JPN Q3	3rd Quarter	AUS	108	297	35	29
785	Rio Olympics AUS v JPN Q3	3rd Quarter	AUS	108	298	36	19	Shot	Score
786	Rio Olympics AUS v JPN Q3	3rd Quarter	AUS	111	343	35	114
787	Rio Olympics AUS v JPN Q3	3rd Quarter	AUS	111	343	44	97
788	Rio Olympics AUS v JPN Q3	3rd Quarter	AUS	111	343	47	86
789	Rio Olympics AUS v JPN Q3	3rd Quarter	AUS	111	345	46	73
790	Rio Olympics AUS v JPN Q3	3rd Quarter	AUS	111	346	44	61
791	Rio Olympics AUS v JPN Q3	3rd Quarter	AUS	111	347	45	52
792	Rio Olympics AUS v JPN Q3	3rd Quarter	AUS	111	347	46	44
793	Rio Olympics AUS v JPN Q3	3rd Quarter	AUS	111	348	48	39
794	Rio Olympics AUS v JPN Q3	3rd Quarter	AUS	111	348	51	28
795	Rio Olympics AUS v JPN Q3	3rd Quarter	AUS	111	350	33	40
796	Rio Olympics AUS v JPN Q3	3rd Quarter	AUS	111	351	15	31
797	Rio Olympics AUS v JPN Q3	3rd Quarter	AUS	111	353	34	40
798	Rio Olympics AUS v JPN Q3	3rd Quarter	AUS	111	354	49	29
799	Rio Olympics AUS v JPN Q3	3rd Quarter	AUS	111	357	34	38
800	Rio Olympics AUS v JPN Q3	3rd Quarter	AUS	111	357	30	34
801	Rio Olympics AUS v JPN Q3	3rd Quarter	AUS	111	358	25	27
802	Rio Olympics AUS v JPN Q3	3rd Quarter	AUS	111	359	13	28	On-ball
803	Rio Olympics AUS v JPN Q3	3rd Quarter	AUS	111	360	13	22
804	Rio Olympics AUS v JPN Q3	3rd Quarter	AUS	111	361	17	16
805	Rio Olympics AUS v JPN Q3	3rd Quarter	AUS	111	361	27	13
806	Rio Olympics AUS v JPN Q3	3rd Quarter	AUS	111	363	30	20	Shot	Score
807	Rio Olympics AUS v JPN Q3	3rd Quarter	AUS	113	389	30	92
808	Rio Olympics AUS v JPN Q3	3rd Quarter	AUS	113	389	31	79
809	Rio Olympics AUS v JPN Q3	3rd Quarter	AUS	113	390	27	67
810	Rio Olympics AUS v JPN Q3	3rd Quarter	AUS	113	391	29	55
811	Rio Olympics AUS v JPN Q3	3rd Quarter	AUS	113	392	31	48
812	Rio Olympics AUS v JPN Q3	3rd Quarter	AUS	113	392	36	39
813	Rio Olympics AUS v JPN Q3	3rd Quarter	AUS	113	393	38	32
814	Rio Olympics AUS v JPN Q3	3rd Quarter	AUS	113	393	38	25	Shot	Miss
815	Rio Olympics AUS v JPN Q3	3rd Quarter	AUS	116	506	31	111
816	Rio Olympics AUS v JPN Q3	3rd Quarter	AUS	116	509	36	91
817	Rio Olympics AUS v JPN Q3	3rd Quarter	AUS	116	510	34	82
818	Rio Olympics AUS v JPN Q3	3rd Quarter	AUS	116	511	42	76
819	Rio Olympics AUS v JPN Q3	3rd Quarter	AUS	116	511	45	69
820	Rio Olympics AUS v JPN Q3	3rd Quarter	AUS	116	512	46	58
821	Rio Olympics AUS v JPN Q3	3rd Quarter	AUS	116	512	47	48
822	Rio Olympics AUS v JPN Q3	3rd Quarter	AUS	116	512	48	36
823	Rio Olympics AUS v JPN Q3	3rd Quarter	AUS	116	513	45	27
824	Rio Olympics AUS v JPN Q3	3rd Quarter	AUS	116	515	28	33
825	Rio Olympics AUS v JPN Q3	3rd Quarter	AUS	116	516	12	31
826	Rio Olympics AUS v JPN Q3	3rd Quarter	AUS	116	517	32	40
827	Rio Olympics AUS v JPN Q3	3rd Quarter	AUS	116	520	46	31
828	Rio Olympics AUS v JPN Q3	3rd Quarter	AUS	116	520	45	33
829	Rio Olympics AUS v JPN Q3	3rd Quarter	AUS	116	521	43	36
830	Rio Olympics AUS v JPN Q3	3rd Quarter	AUS	116	522	52	21
831	Rio Olympics AUS v JPN Q3	3rd Quarter	AUS	116	523	52	22
832	Rio Olympics AUS v JPN Q3	3rd Quarter	AUS	116	523	52	26
833	Rio Olympics AUS v JPN Q3	3rd Quarter	AUS	116	524	51	29
834	Rio Olympics AUS v JPN Q3	3rd Quarter	AUS	116	525	48	30	On-ball
835	Rio Olympics AUS v JPN Q3	3rd Quarter	AUS	116	525	49	25
836	Rio Olympics AUS v JPN Q3	3rd Quarter	AUS	116	525	48	20
837	Rio Olympics AUS v JPN Q3	3rd Quarter	AUS	116	527	41	33
838	Rio Olympics AUS v JPN Q3	3rd Quarter	AUS	116	528	37	34
839	Rio Olympics AUS v JPN Q3	3rd Quarter	AUS	116	529	31	31	Shot	Miss
840	Rio Olympics AUS v JPN Q3	3rd Quarter	AUS	118	537	28	88
841	Rio Olympics AUS v JPN Q3	3rd Quarter	AUS	118	537	30	72
842	Rio Olympics AUS v JPN Q3	3rd Quarter	AUS	118	537	32	63
843	Rio Olympics AUS v JPN Q3	3rd Quarter	AUS	118	539	30	53
844	Rio Olympics AUS v JPN Q3	3rd Quarter	AUS	118	539	24	44
845	Rio Olympics AUS v JPN Q3	3rd Quarter	AUS	118	540	20	38
846	Rio Olympics AUS v JPN Q3	3rd Quarter	AUS	118	541	20	51
847	Rio Olympics AUS v JPN Q3	3rd Quarter	AUS	118	543	46	46
848	Rio Olympics AUS v JPN Q3	3rd Quarter	AUS	118	545	48	40
849	Rio Olympics AUS v JPN Q3	3rd Quarter	AUS	118	548	25	36
850	Rio Olympics AUS v JPN Q3	3rd Quarter	AUS	118	549	24	31
851	Rio Olympics AUS v JPN Q3	3rd Quarter	AUS	118	550	43	35
852	Rio Olympics AUS v JPN Q3	3rd Quarter	AUS	118	553	38	18
853	Rio Olympics AUS v JPN Q3	3rd Quarter	AUS	118	554	35	17	TO
854	Rio Olympics AUS v JPN Q3	3rd Quarter	AUS	120	585	43	87
855	Rio Olympics AUS v JPN Q3	3rd Quarter	AUS	120	585	50	67
856	Rio Olympics AUS v JPN Q3	3rd Quarter	AUS	120	585	49	54
857	Rio Olympics AUS v JPN Q3	3rd Quarter	AUS	120	588	49	38
858	Rio Olympics AUS v JPN Q3	3rd Quarter	AUS	120	589	49	27
859	Rio Olympics AUS v JPN Q3	3rd Quarter	AUS	120	592	53	30
860	Rio Olympics AUS v JPN Q3	3rd Quarter	AUS	120	592	53	32
861	Rio Olympics AUS v JPN Q3	3rd Quarter	AUS	120	594	52	35
862	Rio Olympics AUS v JPN Q3	3rd Quarter	AUS	120	595	35	39
863	Rio Olympics AUS v JPN Q3	3rd Quarter	AUS	120	596	32	39
864	Rio Olympics AUS v JPN Q3	3rd Quarter	AUS	120	598	14	29
865	Rio Olympics AUS v JPN Q3	3rd Quarter	AUS	120	599	17	34
866	Rio Olympics AUS v JPN Q3	3rd Quarter	AUS	120	599	21	36	On-ball
867	Rio Olympics AUS v JPN Q3	3rd Quarter	AUS	120	599	28	39
868	Rio Olympics AUS v JPN Q3	3rd Quarter	AUS	120	600	31	38
869	Rio Olympics AUS v JPN Q3	3rd Quarter	AUS	120	600	20	35
870	Rio Olympics AUS v JPN Q3	3rd Quarter	AUS	120	601	16	28
871	Rio Olympics AUS v JPN Q3	3rd Quarter	AUS	120	602	18	23
872	Rio Olympics AUS v JPN Q3	3rd Quarter	AUS	120	603	28	22
873	Rio Olympics AUS v JPN Q3	3rd Quarter	AUS	120	604	30	29
874	Rio Olympics AUS v JPN Q3	3rd Quarter	AUS	120	605	11	19	Shot	Score
875	Rio Olympics AUS v JPN Q3	3rd Quarter	AUS	122	634	37	84
876	Rio Olympics AUS v JPN Q3	3rd Quarter	AUS	122	636	50	64
877	Rio Olympics AUS v JPN Q3	3rd Quarter	AUS	122	637	50	55
878	Rio Olympics AUS v JPN Q3	3rd Quarter	AUS	122	637	51	48
879	Rio Olympics AUS v JPN Q3	3rd Quarter	AUS	122	638	49	38
880	Rio Olympics AUS v JPN Q3	3rd Quarter	AUS	122	638	46	30
881	Rio Olympics AUS v JPN Q3	3rd Quarter	AUS	122	639	40	21
882	Rio Olympics AUS v JPN Q3	3rd Quarter	AUS	122	639	37	19
883	Rio Olympics AUS v JPN Q3	3rd Quarter	AUS	122	641	28	34
884	Rio Olympics AUS v JPN Q3	3rd Quarter	AUS	122	641	26	29
885	Rio Olympics AUS v JPN Q3	3rd Quarter	AUS	122	643	28	19	Shot	Miss
886	Rio Olympics AUS v JPN Q3	3rd Quarter	AUS	123	645	32	34	OR
887	Rio Olympics AUS v JPN Q3	3rd Quarter	AUS	123	647	39	37	Shot	Miss
888	Rio Olympics AUS v JPN Q3	3rd Quarter	AUS	126	715	30	83
889	Rio Olympics AUS v JPN Q3	3rd Quarter	AUS	126	715	33	73
890	Rio Olympics AUS v JPN Q3	3rd Quarter	AUS	126	715	30	60
891	Rio Olympics AUS v JPN Q3	3rd Quarter	AUS	126	717	27	52
892	Rio Olympics AUS v JPN Q3	3rd Quarter	AUS	126	718	26	42
893	Rio Olympics AUS v JPN Q3	3rd Quarter	AUS	126	718	26	36
894	Rio Olympics AUS v JPN Q3	3rd Quarter	AUS	126	720	47	45
895	Rio Olympics AUS v JPN Q3	3rd Quarter	AUS	126	720	44	38
896	Rio Olympics AUS v JPN Q3	3rd Quarter	AUS	126	722	31	41
897	Rio Olympics AUS v JPN Q3	3rd Quarter	AUS	126	724	11	36
898	Rio Olympics AUS v JPN Q3	3rd Quarter	AUS	126	725	12	36	On-ball
899	Rio Olympics AUS v JPN Q3	3rd Quarter	AUS	126	725	16	33
900	Rio Olympics AUS v JPN Q3	3rd Quarter	AUS	126	726	17	28
901	Rio Olympics AUS v JPN Q3	3rd Quarter	AUS	126	726	20	19
902	Rio Olympics AUS v JPN Q3	3rd Quarter	AUS	126	727	26	16	TO
903	Rio Olympics AUS v JPN Q3	3rd Quarter	AUS	128	768	23	110
904	Rio Olympics AUS v JPN Q3	3rd Quarter	AUS	128	768	40	96
905	Rio Olympics AUS v JPN Q3	3rd Quarter	AUS	128	768	44	88
906	Rio Olympics AUS v JPN Q3	3rd Quarter	AUS	128	771	44	81
907	Rio Olympics AUS v JPN Q3	3rd Quarter	AUS	128	772	19	58
908	Rio Olympics AUS v JPN Q3	3rd Quarter	AUS	128	773	14	46
909	Rio Olympics AUS v JPN Q3	3rd Quarter	AUS	128	773	12	34
910	Rio Olympics AUS v JPN Q3	3rd Quarter	AUS	128	774	15	32	On-ball
911	Rio Olympics AUS v JPN Q3	3rd Quarter	AUS	128	776	19	34
912	Rio Olympics AUS v JPN Q3	3rd Quarter	AUS	128	776	26	37
913	Rio Olympics AUS v JPN Q3	3rd Quarter	AUS	128	778	29	37
914	Rio Olympics AUS v JPN Q3	3rd Quarter	AUS	128	778	24	34
915	Rio Olympics AUS v JPN Q3	3rd Quarter	AUS	128	780	21	22
916	Rio Olympics AUS v JPN Q3	3rd Quarter	AUS	128	781	43	35
917	Rio Olympics AUS v JPN Q3	3rd Quarter	AUS	128	782	37	34
918	Rio Olympics AUS v JPN Q3	3rd Quarter	AUS	128	782	33	28	Shot	Miss
919	Rio Olympics AUS v JPN Q3	3rd Quarter	AUS	129	785	33	25	OR
920	Rio Olympics AUS v JPN Q3	3rd Quarter	AUS	129	787	23	22	TO
921	Rio Olympics AUS v JPN Q3	3rd Quarter	AUS	131	841	32	112
922	Rio Olympics AUS v JPN Q3	3rd Quarter	AUS	131	841	44	92
923	Rio Olympics AUS v JPN Q3	3rd Quarter	AUS	131	843	46	83
924	Rio Olympics AUS v JPN Q3	3rd Quarter	AUS	131	844	44	72
925	Rio Olympics AUS v JPN Q3	3rd Quarter	AUS	133	880	24	112
926	Rio Olympics AUS v JPN Q3	3rd Quarter	AUS	133	880	22	75
927	Rio Olympics AUS v JPN Q3	3rd Quarter	AUS	133	882	22	65
928	Rio Olympics AUS v JPN Q3	3rd Quarter	AUS	133	883	18	52
929	Rio Olympics AUS v JPN Q3	3rd Quarter	AUS	133	883	14	43
930	Rio Olympics AUS v JPN Q3	3rd Quarter	AUS	133	884	9	29
931	Rio Olympics AUS v JPN Q3	3rd Quarter	AUS	133	884	10	30
932	Rio Olympics AUS v JPN Q3	3rd Quarter	AUS	133	884	11	31
933	Rio Olympics AUS v JPN Q3	3rd Quarter	AUS	133	885	14	32
934	Rio Olympics AUS v JPN Q3	3rd Quarter	AUS	133	885	18	36
935	Rio Olympics AUS v JPN Q3	3rd Quarter	AUS	133	886	33	40
936	Rio Olympics AUS v JPN Q3	3rd Quarter	AUS	133	887	50	33
937	Rio Olympics AUS v JPN Q3	4th Quarter	AUS	133	888	50	33
938	Rio Olympics AUS v JPN Q3	1st Quarter	AUS	133	889	50	33
939	Rio Olympics AUS v JPN Q3	2nd Quarter	AUS	133	890	50	33
940	Rio Olympics AUS v JPN Q3	3rd Quarter	AUS	133	891	33	17	Shot	Miss
941	Rio Olympics AUS v JPN Q3	3rd Quarter	AUS	135	904	33	109
942	Rio Olympics AUS v JPN Q3	3rd Quarter	AUS	135	904	18	84
943	Rio Olympics AUS v JPN Q3	3rd Quarter	AUS	135	906	19	75
944	Rio Olympics AUS v JPN Q3	3rd Quarter	AUS	135	906	18	66
945	Rio Olympics AUS v JPN Q3	3rd Quarter	AUS	135	907	19	57
946	Rio Olympics AUS v JPN Q3	3rd Quarter	AUS	135	907	16	44
947	Rio Olympics AUS v JPN Q3	3rd Quarter	AUS	135	908	16	30
948	Rio Olympics AUS v JPN Q3	3rd Quarter	AUS	135	910	24	19
949	Rio Olympics AUS v JPN Q3	3rd Quarter	AUS	135	911	35	32
950	Rio Olympics AUS v JPN Q3	3rd Quarter	AUS	135	912	35	23
951	Rio Olympics AUS v JPN Q3	3rd Quarter	AUS	135	912	34	15	Shot	Score
952	Rio Olympics AUS v JPN Q4	4th Quarter	AUS	138	27	34	112
953	Rio Olympics AUS v JPN Q4	4th Quarter	AUS	138	27	30	92
954	Rio Olympics AUS v JPN Q4	4th Quarter	AUS	138	27	31	84
955	Rio Olympics AUS v JPN Q4	4th Quarter	AUS	138	30	34	75
956	Rio Olympics AUS v JPN Q4	4th Quarter	AUS	138	31	29	65
957	Rio Olympics AUS v JPN Q4	4th Quarter	AUS	138	32	24	58
958	Rio Olympics AUS v JPN Q4	4th Quarter	AUS	138	33	23	50
959	Rio Olympics AUS v JPN Q4	4th Quarter	AUS	138	34	14	47
960	Rio Olympics AUS v JPN Q4	4th Quarter	AUS	138	34	31	42
961	Rio Olympics AUS v JPN Q4	4th Quarter	AUS	138	36	14	33	Stoppage
962	Rio Olympics AUS v JPN Q4	4th Quarter	AUS	139	61	2	32	SLOB
963	Rio Olympics AUS v JPN Q4	4th Quarter	AUS	139	62	30	44
964	Rio Olympics AUS v JPN Q4	4th Quarter	AUS	139	63	47	36
965	Rio Olympics AUS v JPN Q4	4th Quarter	AUS	139	64	52	20	On-ball
966	Rio Olympics AUS v JPN Q4	4th Quarter	AUS	139	65	48	17
967	Rio Olympics AUS v JPN Q4	4th Quarter	AUS	139	65	41	17
968	Rio Olympics AUS v JPN Q4	4th Quarter	AUS	139	66	32	17
969	Rio Olympics AUS v JPN Q4	4th Quarter	AUS	139	67	27	17	TO
970	Rio Olympics AUS v JPN Q4	4th Quarter	AUS	141	106	32	109
971	Rio Olympics AUS v JPN Q4	4th Quarter	AUS	141	106	36	96
972	Rio Olympics AUS v JPN Q4	4th Quarter	AUS	141	107	44	79
973	Rio Olympics AUS v JPN Q4	4th Quarter	AUS	141	108	45	73
974	Rio Olympics AUS v JPN Q4	4th Quarter	AUS	141	109	47	61
975	Rio Olympics AUS v JPN Q4	4th Quarter	AUS	141	110	50	54
976	Rio Olympics AUS v JPN Q4	4th Quarter	AUS	141	110	54	50	TO
977	Rio Olympics AUS v JPN Q4	4th Quarter	AUS	144	237	21	78
978	Rio Olympics AUS v JPN Q4	4th Quarter	AUS	144	237	28	65
979	Rio Olympics AUS v JPN Q4	4th Quarter	AUS	144	237	33	56
980	Rio Olympics AUS v JPN Q4	4th Quarter	AUS	144	239	34	48
981	Rio Olympics AUS v JPN Q4	4th Quarter	AUS	144	239	34	31
982	Rio Olympics AUS v JPN Q4	4th Quarter	AUS	144	240	35	19	Shot	Score
983	Rio Olympics AUS v JPN Q4	4th Quarter	AUS	147	261	29	110
984	Rio Olympics AUS v JPN Q4	4th Quarter	AUS	147	261	24	88
985	Rio Olympics AUS v JPN Q4	4th Quarter	AUS	147	264	34	76
986	Rio Olympics AUS v JPN Q4	4th Quarter	AUS	147	265	37	69
987	Rio Olympics AUS v JPN Q4	4th Quarter	AUS	147	265	42	56
988	Rio Olympics AUS v JPN Q4	4th Quarter	AUS	147	266	45	48
989	Rio Olympics AUS v JPN Q4	4th Quarter	AUS	147	267	32	45
990	Rio Olympics AUS v JPN Q4	4th Quarter	AUS	147	269	16	32
991	Rio Olympics AUS v JPN Q4	4th Quarter	AUS	147	270	33	39
992	Rio Olympics AUS v JPN Q4	4th Quarter	AUS	147	271	37	38
993	Rio Olympics AUS v JPN Q4	4th Quarter	AUS	147	271	41	36
994	Rio Olympics AUS v JPN Q4	4th Quarter	AUS	147	272	42	38
995	Rio Olympics AUS v JPN Q4	4th Quarter	AUS	147	272	38	40
996	Rio Olympics AUS v JPN Q4	4th Quarter	AUS	147	273	30	39
997	Rio Olympics AUS v JPN Q4	4th Quarter	AUS	147	274	35	20	Shot	Score
998	Rio Olympics AUS v JPN Q4	4th Quarter	AUS	149	320	59	84
999	Rio Olympics AUS v JPN Q4	4th Quarter	AUS	149	321	44	83
1000	Rio Olympics AUS v JPN Q4	4th Quarter	AUS	149	322	43	77
1001	Rio Olympics AUS v JPN Q4	4th Quarter	AUS	149	322	43	66
1002	Rio Olympics AUS v JPN Q4	4th Quarter	AUS	149	323	41	56
1003	Rio Olympics AUS v JPN Q4	4th Quarter	AUS	149	324	38	49
1004	Rio Olympics AUS v JPN Q4	4th Quarter	AUS	149	325	36	45
1005	Rio Olympics AUS v JPN Q4	4th Quarter	AUS	149	326	23	37	On-ball
1006	Rio Olympics AUS v JPN Q4	4th Quarter	AUS	149	327	23	35
1007	Rio Olympics AUS v JPN Q4	4th Quarter	AUS	149	328	26	26
1008	Rio Olympics AUS v JPN Q4	4th Quarter	AUS	149	329	34	19
1009	Rio Olympics AUS v JPN Q4	4th Quarter	AUS	149	330	50	28	Shot	Score
1010	Rio Olympics AUS v JPN Q4	4th Quarter	AUS	151	345	50	66
1011	Rio Olympics AUS v JPN Q4	4th Quarter	AUS	151	345	52	51
1012	Rio Olympics AUS v JPN Q4	4th Quarter	AUS	151	345	48	39
1013	Rio Olympics AUS v JPN Q4	4th Quarter	AUS	151	347	44	33
1014	Rio Olympics AUS v JPN Q4	4th Quarter	AUS	151	348	36	32
1015	Rio Olympics AUS v JPN Q4	4th Quarter	AUS	151	349	35	25
1016	Rio Olympics AUS v JPN Q4	4th Quarter	AUS	151	350	33	18	Shot	Score
1017	Rio Olympics AUS v JPN Q4	4th Quarter	AUS	155	485	20	85
1018	Rio Olympics AUS v JPN Q4	4th Quarter	AUS	155	485	17	70
1019	Rio Olympics AUS v JPN Q4	4th Quarter	AUS	155	485	20	60
1020	Rio Olympics AUS v JPN Q4	4th Quarter	AUS	155	487	25	50
1021	Rio Olympics AUS v JPN Q4	4th Quarter	AUS	155	488	26	41
1022	Rio Olympics AUS v JPN Q4	4th Quarter	AUS	155	488	26	38
1023	Rio Olympics AUS v JPN Q4	4th Quarter	AUS	155	490	15	32
1024	Rio Olympics AUS v JPN Q4	4th Quarter	AUS	155	491	23	25
1025	Rio Olympics AUS v JPN Q4	4th Quarter	AUS	155	493	23	21
1026	Rio Olympics AUS v JPN Q4	4th Quarter	AUS	155	494	28	19
1027	Rio Olympics AUS v JPN Q4	4th Quarter	AUS	155	494	29	18	Shot	Miss
1028	Rio Olympics AUS v JPN Q4	4th Quarter	AUS	156	497	35	19	OR	Shot	Shooting Foul
1029	Rio Olympics AUS v JPN Q4	4th Quarter	AUS	159	559	28	98
1030	Rio Olympics AUS v JPN Q4	4th Quarter	AUS	159	559	30	89
1031	Rio Olympics AUS v JPN Q4	4th Quarter	AUS	159	560	30	81
1032	Rio Olympics AUS v JPN Q4	4th Quarter	AUS	159	561	30	73
1033	Rio Olympics AUS v JPN Q4	4th Quarter	AUS	159	562	32	66
1034	Rio Olympics AUS v JPN Q4	4th Quarter	AUS	159	562	35	62
1035	Rio Olympics AUS v JPN Q4	4th Quarter	AUS	159	563	38	54
1036	Rio Olympics AUS v JPN Q4	4th Quarter	AUS	159	563	41	48
1037	Rio Olympics AUS v JPN Q4	4th Quarter	AUS	159	564	41	38
1038	Rio Olympics AUS v JPN Q4	4th Quarter	AUS	159	564	41	30
1039	Rio Olympics AUS v JPN Q4	4th Quarter	AUS	159	565	41	25
1040	Rio Olympics AUS v JPN Q4	4th Quarter	AUS	159	565	31	32
1041	Rio Olympics AUS v JPN Q4	4th Quarter	AUS	159	566	30	26
1042	Rio Olympics AUS v JPN Q4	4th Quarter	AUS	159	567	28	20
1043	Rio Olympics AUS v JPN Q4	4th Quarter	AUS	159	567	24	21	Shot	Score
1044	Rio Olympics AUS v JPN Q4	4th Quarter	AUS	162	616	31	94
1045	Rio Olympics AUS v JPN Q4	4th Quarter	AUS	162	616	43	84
1046	Rio Olympics AUS v JPN Q4	4th Quarter	AUS	162	618	51	53
1047	Rio Olympics AUS v JPN Q4	4th Quarter	AUS	162	619	50	45
1048	Rio Olympics AUS v JPN Q4	4th Quarter	AUS	162	619	50	33
1049	Rio Olympics AUS v JPN Q4	4th Quarter	AUS	162	620	48	27
1050	Rio Olympics AUS v JPN Q4	4th Quarter	AUS	162	621	44	23
1051	Rio Olympics AUS v JPN Q4	4th Quarter	AUS	162	623	34	42
1052	Rio Olympics AUS v JPN Q4	4th Quarter	AUS	162	626	37	41	On-ball
1053	Rio Olympics AUS v JPN Q4	4th Quarter	AUS	162	627	44	36
1054	Rio Olympics AUS v JPN Q4	4th Quarter	AUS	162	629	47	28
1055	Rio Olympics AUS v JPN Q4	4th Quarter	AUS	162	629	31	35
1056	Rio Olympics AUS v JPN Q4	4th Quarter	AUS	162	631	36	30
1057	Rio Olympics AUS v JPN Q4	4th Quarter	AUS	162	631	36	22
1058	Rio Olympics AUS v JPN Q4	4th Quarter	AUS	162	633	35	17	Shot	Miss
1059	Rio Olympics AUS v JPN Q4	4th Quarter	AUS	163	633	34	20	OR	Shot	Shooting Foul
1060	Rio Olympics AUS v JPN Q4	4th Quarter	AUS	165	689	30	109
1061	Rio Olympics AUS v JPN Q4	4th Quarter	AUS	165	689	29	93
1062	Rio Olympics AUS v JPN Q4	4th Quarter	AUS	165	692	31	86
1063	Rio Olympics AUS v JPN Q4	4th Quarter	AUS	165	693	45	78
1064	Rio Olympics AUS v JPN Q4	4th Quarter	AUS	165	694	46	66
1065	Rio Olympics AUS v JPN Q4	4th Quarter	AUS	165	694	48	57
1066	Rio Olympics AUS v JPN Q4	4th Quarter	AUS	165	695	50	47
1067	Rio Olympics AUS v JPN Q4	4th Quarter	AUS	165	696	51	35
1068	Rio Olympics AUS v JPN Q4	4th Quarter	AUS	165	698	30	35
1069	Rio Olympics AUS v JPN Q4	4th Quarter	AUS	165	699	28	40
1070	Rio Olympics AUS v JPN Q4	4th Quarter	AUS	165	700	25	38
1071	Rio Olympics AUS v JPN Q4	4th Quarter	AUS	165	701	22	28
1072	Rio Olympics AUS v JPN Q4	4th Quarter	AUS	165	702	36	34
1073	Rio Olympics AUS v JPN Q4	4th Quarter	AUS	165	704	32	17
1074	Rio Olympics AUS v JPN Q4	4th Quarter	AUS	165	705	32	22	Shot	Score
1075	Rio Olympics AUS v JPN Q4	4th Quarter	AUS	168	740	33	95
1076	Rio Olympics AUS v JPN Q4	4th Quarter	AUS	168	740	36	87
1077	Rio Olympics AUS v JPN Q4	4th Quarter	AUS	168	741	37	80
1078	Rio Olympics AUS v JPN Q4	4th Quarter	AUS	168	742	37	72
1079	Rio Olympics AUS v JPN Q4	4th Quarter	AUS	168	742	37	62
1080	Rio Olympics AUS v JPN Q4	4th Quarter	AUS	168	743	37	53
1081	Rio Olympics AUS v JPN Q4	4th Quarter	AUS	168	744	36	47
1082	Rio Olympics AUS v JPN Q4	4th Quarter	AUS	168	745	37	39
1083	Rio Olympics AUS v JPN Q4	4th Quarter	AUS	168	746	44	35
1084	Rio Olympics AUS v JPN Q4	4th Quarter	AUS	168	747	31	36
1085	Rio Olympics AUS v JPN Q4	4th Quarter	AUS	168	750	28	30
1086	Rio Olympics AUS v JPN Q4	4th Quarter	AUS	168	751	27	28
1087	Rio Olympics AUS v JPN Q4	4th Quarter	AUS	168	751	32	24
1088	Rio Olympics AUS v JPN Q4	4th Quarter	AUS	168	752	34	21	Shot	Score	Shooting Foul
1089	Rio Olympics AUS v JPN Q4	4th Quarter	AUS	170	794	29	110
1090	Rio Olympics AUS v JPN Q4	4th Quarter	AUS	170	795	45	84
1091	Rio Olympics AUS v JPN Q4	4th Quarter	AUS	170	796	47	75
1092	Rio Olympics AUS v JPN Q4	4th Quarter	AUS	170	797	48	72
1093	Rio Olympics AUS v JPN Q4	4th Quarter	AUS	170	798	48	64
1094	Rio Olympics AUS v JPN Q4	4th Quarter	AUS	170	799	48	58
1095	Rio Olympics AUS v JPN Q4	4th Quarter	AUS	170	799	45	52
1096	Rio Olympics AUS v JPN Q4	4th Quarter	AUS	170	800	38	49
1097	Rio Olympics AUS v JPN Q4	4th Quarter	AUS	170	801	33	47
1098	Rio Olympics AUS v JPN Q4	4th Quarter	AUS	170	802	29	39	On-ball
1099	Rio Olympics AUS v JPN Q4	4th Quarter	AUS	170	803	24	36
1100	Rio Olympics AUS v JPN Q4	4th Quarter	AUS	170	804	20	27
1101	Rio Olympics AUS v JPN Q4	4th Quarter	AUS	170	805	33	34	Shot	Score
1102	Rio Olympics AUS v JPN Q4	4th Quarter	AUS	172	825	34	92
1103	Rio Olympics AUS v JPN Q4	4th Quarter	AUS	172	825	21	79
1104	Rio Olympics AUS v JPN Q4	4th Quarter	AUS	172	825	22	70
1105	Rio Olympics AUS v JPN Q4	4th Quarter	AUS	172	828	22	64
1106	Rio Olympics AUS v JPN Q4	4th Quarter	AUS	172	828	25	52
1107	Rio Olympics AUS v JPN Q4	4th Quarter	AUS	172	828	28	46
1108	Rio Olympics AUS v JPN Q4	4th Quarter	AUS	172	829	28	35
1109	Rio Olympics AUS v JPN Q4	4th Quarter	AUS	172	830	27	30
1110	Rio Olympics AUS v JPN Q4	4th Quarter	AUS	172	831	27	18	Shot	Score
1111	Rio Olympics AUS v JPN Q4	4th Quarter	AUS	175	947	29	95
1112	Rio Olympics AUS v JPN Q4	4th Quarter	AUS	175	947	32	88
1113	Rio Olympics AUS v JPN Q4	4th Quarter	AUS	175	947	32	78
1114	Rio Olympics AUS v JPN Q4	4th Quarter	AUS	175	949	34	70
1115	Rio Olympics AUS v JPN Q4	4th Quarter	AUS	175	950	34	58
1116	Rio Olympics AUS v JPN Q4	4th Quarter	AUS	175	950	32	48
1117	Rio Olympics AUS v JPN Q4	4th Quarter	AUS	175	951	30	43
1118	Rio Olympics AUS v JPN Q4	4th Quarter	AUS	175	952	21	32
1119	Rio Olympics AUS v JPN Q4	4th Quarter	AUS	175	953	36	38
1120	Rio Olympics AUS v JPN Q4	4th Quarter	AUS	175	954	34	21	Shot	Miss
1121	Rio Olympics AUS v JPN Q4	4th Quarter	AUS	177	966	28	97
1122	Rio Olympics AUS v JPN Q4	4th Quarter	AUS	177	966	27	92
1123	Rio Olympics AUS v JPN Q4	4th Quarter	AUS	177	968	27	85
1124	Rio Olympics AUS v JPN Q4	4th Quarter	AUS	177	970	31	76
1125	Rio Olympics AUS v JPN Q4	4th Quarter	AUS	177	970	32	72
1126	Rio Olympics AUS v JPN Q4	4th Quarter	AUS	177	971	29	62
1127	Rio Olympics AUS v JPN Q4	4th Quarter	AUS	177	972	26	56
1128	Rio Olympics AUS v JPN Q4	4th Quarter	AUS	177	973	22	44
1129	Rio Olympics AUS v JPN Q4	4th Quarter	AUS	177	975	27	41
1130	Rio Olympics AUS v JPN Q4	4th Quarter	AUS	177	976	34	38	On-ball
1131	Rio Olympics AUS v JPN Q4	4th Quarter	AUS	177	976	36	37
1132	Rio Olympics AUS v JPN Q4	4th Quarter	AUS	177	978	43	28
1133	Rio Olympics AUS v JPN Q4	4th Quarter	AUS	177	979	27	33
1134	Rio Olympics AUS v JPN Q4	4th Quarter	AUS	177	980	30	19
1135	Rio Olympics AUS v JPN Q4	4th Quarter	AUS	177	982	40	38	Shot	Miss
1136	Rio Olympics AUS v JPN Q4	4th Quarter	AUS	178	984	36	18	OR
1137	Rio Olympics AUS v JPN Q4	4th Quarter	AUS	178	984	51	29
1138	Rio Olympics AUS v JPN Q4	4th Quarter	AUS	178	986	38	38
1139	Rio Olympics AUS v JPN Q4	4th Quarter	AUS	178	986	38	38	On-ball
1140	Rio Olympics AUS v JPN Q4	4th Quarter	AUS	178	986	33	38
1141	Rio Olympics AUS v JPN Q4	4th Quarter	AUS	178	988	29	33
1142	Rio Olympics AUS v JPN Q4	4th Quarter	AUS	178	989	26	29
1143	Rio Olympics AUS v JPN Q4	4th Quarter	AUS	178	990	42	31
1144	Rio Olympics AUS v JPN Q4	4th Quarter	AUS	178	991	37	20
1145	Rio Olympics AUS v JPN Q4	4th Quarter	AUS	178	992	33	17	Shot	Score
1146	Rio Olympics AUS v JPN Q4	4th Quarter	AUS	180	1015	35	111
1147	Rio Olympics AUS v JPN Q4	4th Quarter	AUS	180	1017	32	99
1148	Rio Olympics AUS v JPN Q4	4th Quarter	AUS	180	1019	31	93
1149	Rio Olympics AUS v JPN Q4	4th Quarter	AUS	180	1020	30	87
1150	Rio Olympics AUS v JPN Q4	4th Quarter	AUS	180	1021	29	80
1151	Rio Olympics AUS v JPN Q4	4th Quarter	AUS	180	1022	28	71
1152	Rio Olympics AUS v JPN Q4	4th Quarter	AUS	180	1023	33	64
1153	Rio Olympics AUS v JPN Q4	4th Quarter	AUS	180	1024	36	58
1154	Rio Olympics AUS v JPN Q4	4th Quarter	AUS	180	1026	38	48
1155	Rio Olympics AUS v JPN Q4	4th Quarter	AUS	180	1026	29	40
1156	Rio Olympics AUS v JPN Q4	4th Quarter	AUS	180	1029	37	33
1157	Rio Olympics AUS v JPN Q4	4th Quarter	AUS	180	1030	14	30	Shot	Miss
1158	Rio Olympics AUS v JPN Q4	4th Quarter	AUS	182	1050	35	97
1159	Rio Olympics AUS v JPN Q4	4th Quarter	AUS	182	1052	28	81
1160	Rio Olympics AUS v JPN Q4	4th Quarter	AUS	182	1053	29	72
1161	Rio Olympics AUS v JPN Q4	4th Quarter	AUS	182	1054	52	56
1162	Rio Olympics AUS v JPN Q4	4th Quarter	AUS	182	1055	52	49	Foul
1163	Rio Olympics AUS v JPN Q4	4th Quarter	AUS	183	1101	35	18	OR	Shot	Miss
1164	Rio Olympics AUS v JPN Q4	4th Quarter	AUS	184	1120	25	7	BLOB
1165	Rio Olympics AUS v JPN Q4	4th Quarter	AUS	184	1122	10	23
1166	Rio Olympics AUS v JPN Q4	4th Quarter	AUS	184	1123	13	26
1167	Rio Olympics AUS v JPN Q4	4th Quarter	AUS	184	1123	18	31
1168	Rio Olympics AUS v JPN Q4	4th Quarter	AUS	184	1124	22	37
1169	Rio Olympics AUS v JPN Q4	4th Quarter	AUS	184	1125	23	41
1170	Rio Olympics AUS v JPN Q4	4th Quarter	AUS	184	1127	24	23
1171	Rio Olympics AUS v JPN Q4	4th Quarter	AUS	184	1129	52	25
1172	Rio Olympics AUS v JPN Q4	4th Quarter	AUS	184	1130	52	17
1173	Rio Olympics AUS v JPN Q4	4th Quarter	AUS	184	1132	48	32	Shot	Score
1174	Rio Olympics AUS v JPN Q4	4th Quarter	AUS	188	1356	28	113
1175	Rio Olympics AUS v JPN Q4	4th Quarter	AUS	188	1358	47	95
1176	Rio Olympics AUS v JPN Q4	4th Quarter	AUS	188	1361	47	92
1177	Rio Olympics AUS v JPN Q4	4th Quarter	AUS	188	1363	47	82
1178	Rio Olympics AUS v JPN Q4	4th Quarter	AUS	188	1363	47	75
1179	Rio Olympics AUS v JPN Q4	4th Quarter	AUS	188	1364	49	65
1180	Rio Olympics AUS v JPN Q4	4th Quarter	AUS	188	1364	50	56
1181	Rio Olympics AUS v JPN Q4	4th Quarter	AUS	188	1365	50	49
1182	Rio Olympics AUS v JPN Q4	4th Quarter	AUS	188	1365	50	35
1183	Rio Olympics AUS v JPN Q4	4th Quarter	AUS	188	1366	48	30
1184	Rio Olympics AUS v JPN Q4	4th Quarter	AUS	188	1366	48	36
1185	Rio Olympics AUS v JPN Q4	4th Quarter	AUS	188	1367	49	38
1186	Rio Olympics AUS v JPN Q4	4th Quarter	AUS	188	1369	49	41
1187	Rio Olympics AUS v JPN Q4	4th Quarter	AUS	188	1369	46	47
1188	Rio Olympics AUS v JPN Q4	4th Quarter	AUS	188	1370	44	50
1189	Rio Olympics AUS v JPN Q4	4th Quarter	AUS	188	1371	44	50
1190	Rio Olympics AUS v JPN Q4	4th Quarter	AUS	188	1372	44	50
1191	Rio Olympics AUS v JPN Q4	4th Quarter	AUS	188	1373	44	50
1192	Rio Olympics AUS v JPN Q4	4th Quarter	AUS	188	1374	48	46
1193	Rio Olympics AUS v JPN Q4	4th Quarter	AUS	188	1374	50	41	On-ball
1194	Rio Olympics AUS v JPN Q4	4th Quarter	AUS	188	1374	51	36
1195	Rio Olympics AUS v JPN Q4	4th Quarter	AUS	188	1376	47	31
1196	Rio Olympics AUS v JPN Q4	4th Quarter	AUS	188	1376	35	38
1197	Rio Olympics AUS v JPN Q4	4th Quarter	AUS	188	1377	27	34
1198	Rio Olympics AUS v JPN Q4	4th Quarter	AUS	188	1378	48	29
1199	Rio Olympics AUS v JPN Q4	4th Quarter	AUS	188	1380	33	19	Shot	Score
