# Supplementary material for: Classifying ball trajectories in invasion sports using dynamic time warping: A basketball case study
Source: PLoS One. 2022 Oct 20;17(10):e0272848. doi: 10.1371/journal.pone.0272848 (PMC9584368; doi:10.1371/journal.pone.0272848)
Supplement: S1 Data — (ZIP) [file pone.0272848.s012.zip › Data/AUS/ausg7_full.csv]

	GameID	TimeCriteria	TeamName	RecordID	Time	x	y	Label1	Label2	Label3	Label4
1	Rio Olympics AUS v SRB Q1	1st Quarter	AUS	2	62	42	63
2	Rio Olympics AUS v SRB Q1	1st Quarter	AUS	2	63	47	51
3	Rio Olympics AUS v SRB Q1	1st Quarter	AUS	2	64	50	28
4	Rio Olympics AUS v SRB Q1	1st Quarter	AUS	2	65	45	45
5	Rio Olympics AUS v SRB Q1	1st Quarter	AUS	2	66	35	46
6	Rio Olympics AUS v SRB Q1	1st Quarter	AUS	2	66	32	46
7	Rio Olympics AUS v SRB Q1	1st Quarter	AUS	2	67	22	37
8	Rio Olympics AUS v SRB Q1	1st Quarter	AUS	2	69	35	22
9	Rio Olympics AUS v SRB Q1	1st Quarter	AUS	2	71	45	31
10	Rio Olympics AUS v SRB Q1	1st Quarter	AUS	2	71	44	35
11	Rio Olympics AUS v SRB Q1	1st Quarter	AUS	2	72	38	40
12	Rio Olympics AUS v SRB Q1	1st Quarter	AUS	2	73	34	43
13	Rio Olympics AUS v SRB Q1	1st Quarter	AUS	2	74	52	17
14	Rio Olympics AUS v SRB Q1	1st Quarter	AUS	2	76	36	19	Shot	Score
15	Rio Olympics AUS v SRB Q1	1st Quarter	AUS	3	127	31	110
16	Rio Olympics AUS v SRB Q1	1st Quarter	AUS	3	127	31	99
17	Rio Olympics AUS v SRB Q1	1st Quarter	AUS	3	130	32	91
18	Rio Olympics AUS v SRB Q1	1st Quarter	AUS	3	131	32	83
19	Rio Olympics AUS v SRB Q1	1st Quarter	AUS	3	132	36	74
20	Rio Olympics AUS v SRB Q1	1st Quarter	AUS	3	132	41	68
21	Rio Olympics AUS v SRB Q1	1st Quarter	AUS	3	133	48	59
22	Rio Olympics AUS v SRB Q1	1st Quarter	AUS	3	133	50	51	Stoppage
23	Rio Olympics AUS v SRB Q1	1st Quarter	AUS	4	142	58	50
24	Rio Olympics AUS v SRB Q1	1st Quarter	AUS	4	144	49	50
25	Rio Olympics AUS v SRB Q1	1st Quarter	AUS	4	145	32	42
26	Rio Olympics AUS v SRB Q1	1st Quarter	AUS	4	146	28	42
27	Rio Olympics AUS v SRB Q1	1st Quarter	AUS	4	147	22	38
28	Rio Olympics AUS v SRB Q1	1st Quarter	AUS	4	147	14	32
29	Rio Olympics AUS v SRB Q1	1st Quarter	AUS	4	149	30	39
30	Rio Olympics AUS v SRB Q1	1st Quarter	AUS	4	150	30	39
31	Rio Olympics AUS v SRB Q1	1st Quarter	AUS	4	151	30	39
32	Rio Olympics AUS v SRB Q1	1st Quarter	AUS	4	152	30	39
33	Rio Olympics AUS v SRB Q1	1st Quarter	AUS	4	153	28	34
34	Rio Olympics AUS v SRB Q1	1st Quarter	AUS	4	154	29	31	TO
35	Rio Olympics AUS v SRB Q1	1st Quarter	AUS	5	164	39	82
36	Rio Olympics AUS v SRB Q1	1st Quarter	AUS	5	164	39	73
37	Rio Olympics AUS v SRB Q1	1st Quarter	AUS	5	164	45	67
38	Rio Olympics AUS v SRB Q1	1st Quarter	AUS	5	166	46	58
39	Rio Olympics AUS v SRB Q1	1st Quarter	AUS	5	166	46	50
40	Rio Olympics AUS v SRB Q1	1st Quarter	AUS	5	167	44	38
41	Rio Olympics AUS v SRB Q1	1st Quarter	AUS	5	167	43	33
42	Rio Olympics AUS v SRB Q1	1st Quarter	AUS	5	168	40	28	Shot	Score
43	Rio Olympics AUS v SRB Q1	1st Quarter	AUS	6	199	31	93
44	Rio Olympics AUS v SRB Q1	1st Quarter	AUS	6	200	43	77
45	Rio Olympics AUS v SRB Q1	1st Quarter	AUS	6	201	46	68
46	Rio Olympics AUS v SRB Q1	1st Quarter	AUS	6	201	48	60
47	Rio Olympics AUS v SRB Q1	1st Quarter	AUS	6	202	50	47
48	Rio Olympics AUS v SRB Q1	1st Quarter	AUS	6	202	51	38	Stoppage
49	Rio Olympics AUS v SRB Q1	1st Quarter	AUS	7	216	60	41	SLOB
50	Rio Olympics AUS v SRB Q1	1st Quarter	AUS	7	217	47	47
51	Rio Olympics AUS v SRB Q1	1st Quarter	AUS	7	218	43	43
52	Rio Olympics AUS v SRB Q1	1st Quarter	AUS	7	218	39	33
53	Rio Olympics AUS v SRB Q1	1st Quarter	AUS	7	219	32	27	Shot	Miss
54	Rio Olympics AUS v SRB Q1	1st Quarter	AUS	8	223	28	31	OR
55	Rio Olympics AUS v SRB Q1	1st Quarter	AUS	8	225	38	38
56	Rio Olympics AUS v SRB Q1	1st Quarter	AUS	8	225	46	38
57	Rio Olympics AUS v SRB Q1	1st Quarter	AUS	8	226	36	18	Foul
58	Rio Olympics AUS v SRB Q1	1st Quarter	AUS	9	245	37	7	BLOB
59	Rio Olympics AUS v SRB Q1	1st Quarter	AUS	9	245	51	19
60	Rio Olympics AUS v SRB Q1	1st Quarter	AUS	9	246	48	16	Shot	Score
61	Rio Olympics AUS v SRB Q1	1st Quarter	AUS	10	292	31	107
62	Rio Olympics AUS v SRB Q1	1st Quarter	AUS	10	293	24	97
63	Rio Olympics AUS v SRB Q1	1st Quarter	AUS	10	294	25	92
64	Rio Olympics AUS v SRB Q1	1st Quarter	AUS	10	295	25	80
65	Rio Olympics AUS v SRB Q1	1st Quarter	AUS	10	296	22	67
66	Rio Olympics AUS v SRB Q1	1st Quarter	AUS	10	296	20	55
67	Rio Olympics AUS v SRB Q1	1st Quarter	AUS	10	297	18	46
68	Rio Olympics AUS v SRB Q1	1st Quarter	AUS	10	298	25	44
69	Rio Olympics AUS v SRB Q1	1st Quarter	AUS	10	300	15	37
70	Rio Olympics AUS v SRB Q1	1st Quarter	AUS	10	302	23	21
71	Rio Olympics AUS v SRB Q1	1st Quarter	AUS	10	303	24	19
72	Rio Olympics AUS v SRB Q1	1st Quarter	AUS	10	304	28	21
73	Rio Olympics AUS v SRB Q1	1st Quarter	AUS	10	305	30	21	Shot	Shooting Foul
74	Rio Olympics AUS v SRB Q1	1st Quarter	AUS	11	419	26	109
75	Rio Olympics AUS v SRB Q1	1st Quarter	AUS	11	419	36	94
76	Rio Olympics AUS v SRB Q1	1st Quarter	AUS	11	421	42	90
77	Rio Olympics AUS v SRB Q1	1st Quarter	AUS	11	422	41	82
78	Rio Olympics AUS v SRB Q1	1st Quarter	AUS	11	423	34	76
79	Rio Olympics AUS v SRB Q1	1st Quarter	AUS	11	423	32	65
80	Rio Olympics AUS v SRB Q1	1st Quarter	AUS	11	424	31	56
81	Rio Olympics AUS v SRB Q1	1st Quarter	AUS	11	425	34	52
82	Rio Olympics AUS v SRB Q1	1st Quarter	AUS	11	426	26	34
83	Rio Olympics AUS v SRB Q1	1st Quarter	AUS	11	428	26	37
84	Rio Olympics AUS v SRB Q1	1st Quarter	AUS	11	428	26	40
85	Rio Olympics AUS v SRB Q1	1st Quarter	AUS	11	429	30	41
86	Rio Olympics AUS v SRB Q1	1st Quarter	AUS	11	429	32	37
87	Rio Olympics AUS v SRB Q1	1st Quarter	AUS	11	430	37	27
88	Rio Olympics AUS v SRB Q1	1st Quarter	AUS	11	432	35	22	Shot	Shooting Foul
89	Rio Olympics AUS v SRB Q1	1st Quarter	AUS	12	499	31	98
90	Rio Olympics AUS v SRB Q1	1st Quarter	AUS	12	499	33	92
91	Rio Olympics AUS v SRB Q1	1st Quarter	AUS	12	500	37	81
92	Rio Olympics AUS v SRB Q1	1st Quarter	AUS	12	501	37	70
93	Rio Olympics AUS v SRB Q1	1st Quarter	AUS	12	502	39	57
94	Rio Olympics AUS v SRB Q1	1st Quarter	AUS	12	502	40	47
95	Rio Olympics AUS v SRB Q1	1st Quarter	AUS	12	503	37	36
96	Rio Olympics AUS v SRB Q1	1st Quarter	AUS	12	503	37	29
97	Rio Olympics AUS v SRB Q1	1st Quarter	AUS	12	504	52	21	Shot	Miss
98	Rio Olympics AUS v SRB Q1	1st Quarter	AUS	13	507	26	21	OR
99	Rio Olympics AUS v SRB Q1	1st Quarter	AUS	13	508	29	19	Shot	Score
100	Rio Olympics AUS v SRB Q1	1st Quarter	AUS	14	529	30	99
101	Rio Olympics AUS v SRB Q1	1st Quarter	AUS	14	530	30	94
102	Rio Olympics AUS v SRB Q1	1st Quarter	AUS	14	531	29	85
103	Rio Olympics AUS v SRB Q1	1st Quarter	AUS	14	531	41	77
104	Rio Olympics AUS v SRB Q1	1st Quarter	AUS	14	532	39	67
105	Rio Olympics AUS v SRB Q1	1st Quarter	AUS	14	533	38	57
106	Rio Olympics AUS v SRB Q1	1st Quarter	AUS	14	534	31	51	TO
107	Rio Olympics AUS v SRB Q1	1st Quarter	AUS	15	563	51	60
108	Rio Olympics AUS v SRB Q1	1st Quarter	AUS	15	563	48	48
109	Rio Olympics AUS v SRB Q1	1st Quarter	AUS	15	564	44	41
110	Rio Olympics AUS v SRB Q1	1st Quarter	AUS	15	564	36	34
111	Rio Olympics AUS v SRB Q1	1st Quarter	AUS	15	565	30	25
112	Rio Olympics AUS v SRB Q1	1st Quarter	AUS	15	566	34	17	Shot	Miss
113	Rio Olympics AUS v SRB Q1	1st Quarter	AUS	16	589	32	112
114	Rio Olympics AUS v SRB Q1	1st Quarter	AUS	16	591	32	96
115	Rio Olympics AUS v SRB Q1	1st Quarter	AUS	16	591	42	83
116	Rio Olympics AUS v SRB Q1	1st Quarter	AUS	16	592	45	67
117	Rio Olympics AUS v SRB Q1	1st Quarter	AUS	16	592	46	58
118	Rio Olympics AUS v SRB Q1	1st Quarter	AUS	16	592	47	47
119	Rio Olympics AUS v SRB Q1	1st Quarter	AUS	16	593	49	39
120	Rio Olympics AUS v SRB Q1	1st Quarter	AUS	16	593	50	32
121	Rio Olympics AUS v SRB Q1	1st Quarter	AUS	16	594	44	32
122	Rio Olympics AUS v SRB Q1	1st Quarter	AUS	16	594	39	31
123	Rio Olympics AUS v SRB Q1	1st Quarter	AUS	16	595	32	26
124	Rio Olympics AUS v SRB Q1	1st Quarter	AUS	16	597	37	19	TO
125	Rio Olympics AUS v SRB Q1	1st Quarter	AUS	17	619	34	110
126	Rio Olympics AUS v SRB Q1	1st Quarter	AUS	17	620	41	94
127	Rio Olympics AUS v SRB Q1	1st Quarter	AUS	17	621	43	86
128	Rio Olympics AUS v SRB Q1	1st Quarter	AUS	17	622	42	75
129	Rio Olympics AUS v SRB Q1	1st Quarter	AUS	17	622	44	67
130	Rio Olympics AUS v SRB Q1	1st Quarter	AUS	17	623	46	59
131	Rio Olympics AUS v SRB Q1	1st Quarter	AUS	17	623	46	51
132	Rio Olympics AUS v SRB Q1	1st Quarter	AUS	17	624	45	48
133	Rio Olympics AUS v SRB Q1	1st Quarter	AUS	17	625	39	46
134	Rio Olympics AUS v SRB Q1	1st Quarter	AUS	17	626	29	41
135	Rio Olympics AUS v SRB Q1	1st Quarter	AUS	17	629	12	26
136	Rio Olympics AUS v SRB Q1	1st Quarter	AUS	17	630	10	21	Shot	Score
137	Rio Olympics AUS v SRB Q1	1st Quarter	AUS	18	716	31	110
138	Rio Olympics AUS v SRB Q1	1st Quarter	AUS	18	717	39	97
139	Rio Olympics AUS v SRB Q1	1st Quarter	AUS	18	718	42	94
140	Rio Olympics AUS v SRB Q1	1st Quarter	AUS	18	719	46	89
141	Rio Olympics AUS v SRB Q1	1st Quarter	AUS	18	719	48	79
142	Rio Olympics AUS v SRB Q1	1st Quarter	AUS	18	719	48	70
143	Rio Olympics AUS v SRB Q1	1st Quarter	AUS	18	720	50	58
144	Rio Olympics AUS v SRB Q1	1st Quarter	AUS	18	720	51	52
145	Rio Olympics AUS v SRB Q1	1st Quarter	AUS	18	721	48	50
146	Rio Olympics AUS v SRB Q1	1st Quarter	AUS	18	721	43	51
147	Rio Olympics AUS v SRB Q1	1st Quarter	AUS	18	722	38	50
148	Rio Olympics AUS v SRB Q1	1st Quarter	AUS	18	723	38	50
149	Rio Olympics AUS v SRB Q1	1st Quarter	AUS	18	724	38	50
150	Rio Olympics AUS v SRB Q1	1st Quarter	AUS	18	725	38	50
151	Rio Olympics AUS v SRB Q1	1st Quarter	AUS	18	726	27	42
152	Rio Olympics AUS v SRB Q1	1st Quarter	AUS	18	727	27	44
153	Rio Olympics AUS v SRB Q1	1st Quarter	AUS	18	728	27	44
154	Rio Olympics AUS v SRB Q1	1st Quarter	AUS	18	729	27	44
155	Rio Olympics AUS v SRB Q1	1st Quarter	AUS	18	730	27	44
156	Rio Olympics AUS v SRB Q1	1st Quarter	AUS	18	731	12	26
157	Rio Olympics AUS v SRB Q1	1st Quarter	AUS	18	731	19	21
158	Rio Olympics AUS v SRB Q1	1st Quarter	AUS	18	732	22	18
159	Rio Olympics AUS v SRB Q1	1st Quarter	AUS	18	732	21	28
160	Rio Olympics AUS v SRB Q1	1st Quarter	AUS	18	733	40	36
161	Rio Olympics AUS v SRB Q1	1st Quarter	AUS	18	734	35	38	Shot	Miss
162	Rio Olympics AUS v SRB Q1	1st Quarter	AUS	19	784	30	109
163	Rio Olympics AUS v SRB Q1	1st Quarter	AUS	19	785	22	98
164	Rio Olympics AUS v SRB Q1	1st Quarter	AUS	19	785	20	94
165	Rio Olympics AUS v SRB Q1	1st Quarter	AUS	19	786	21	85
166	Rio Olympics AUS v SRB Q1	1st Quarter	AUS	19	787	25	80
167	Rio Olympics AUS v SRB Q1	1st Quarter	AUS	19	787	30	76
168	Rio Olympics AUS v SRB Q1	1st Quarter	AUS	19	788	35	71
169	Rio Olympics AUS v SRB Q1	1st Quarter	AUS	19	789	33	64
170	Rio Olympics AUS v SRB Q1	1st Quarter	AUS	19	789	31	59
171	Rio Olympics AUS v SRB Q1	1st Quarter	AUS	19	789	27	54
172	Rio Olympics AUS v SRB Q1	1st Quarter	AUS	19	790	23	50
173	Rio Olympics AUS v SRB Q1	1st Quarter	AUS	19	790	21	40
174	Rio Olympics AUS v SRB Q1	1st Quarter	AUS	19	792	32	41
175	Rio Olympics AUS v SRB Q1	1st Quarter	AUS	19	793	50	31
176	Rio Olympics AUS v SRB Q1	1st Quarter	AUS	19	795	32	38
177	Rio Olympics AUS v SRB Q1	1st Quarter	AUS	19	797	15	32	On-ball
178	Rio Olympics AUS v SRB Q1	1st Quarter	AUS	19	798	19	35
179	Rio Olympics AUS v SRB Q1	1st Quarter	AUS	19	798	28	38
180	Rio Olympics AUS v SRB Q1	1st Quarter	AUS	19	799	33	39
181	Rio Olympics AUS v SRB Q1	1st Quarter	AUS	19	800	15	30	Shot	Miss
182	Rio Olympics AUS v SRB Q1	1st Quarter	AUS	20	868	34	110
183	Rio Olympics AUS v SRB Q1	1st Quarter	AUS	20	869	49	84
184	Rio Olympics AUS v SRB Q1	1st Quarter	AUS	20	870	48	84
185	Rio Olympics AUS v SRB Q1	1st Quarter	AUS	20	871	42	82
186	Rio Olympics AUS v SRB Q1	1st Quarter	AUS	20	872	40	80
187	Rio Olympics AUS v SRB Q1	1st Quarter	AUS	20	872	35	74
188	Rio Olympics AUS v SRB Q1	1st Quarter	AUS	20	873	33	70
189	Rio Olympics AUS v SRB Q1	1st Quarter	AUS	20	873	35	65
190	Rio Olympics AUS v SRB Q1	1st Quarter	AUS	20	874	40	60
191	Rio Olympics AUS v SRB Q1	1st Quarter	AUS	20	874	46	55
192	Rio Olympics AUS v SRB Q1	1st Quarter	AUS	20	875	50	50
193	Rio Olympics AUS v SRB Q1	1st Quarter	AUS	20	875	51	44
194	Rio Olympics AUS v SRB Q1	1st Quarter	AUS	20	876	34	38
195	Rio Olympics AUS v SRB Q1	1st Quarter	AUS	20	878	18	35
196	Rio Olympics AUS v SRB Q1	1st Quarter	AUS	20	879	25	21
197	Rio Olympics AUS v SRB Q1	1st Quarter	AUS	20	880	28	17	Shot	Score
198	Rio Olympics AUS v SRB Q1	1st Quarter	AUS	21	903	31	100
199	Rio Olympics AUS v SRB Q1	1st Quarter	AUS	21	904	30	96
200	Rio Olympics AUS v SRB Q1	1st Quarter	AUS	21	905	30	86
201	Rio Olympics AUS v SRB Q1	1st Quarter	AUS	21	906	34	28
202	Rio Olympics AUS v SRB Q1	1st Quarter	AUS	21	907	35	19	Foul
203	Rio Olympics AUS v SRB Q1	1st Quarter	AUS	23	934	32	98
204	Rio Olympics AUS v SRB Q1	1st Quarter	AUS	23	934	41	88
205	Rio Olympics AUS v SRB Q1	1st Quarter	AUS	23	936	43	84
206	Rio Olympics AUS v SRB Q1	1st Quarter	AUS	23	937	45	75
207	Rio Olympics AUS v SRB Q1	1st Quarter	AUS	23	937	48	68
208	Rio Olympics AUS v SRB Q1	1st Quarter	AUS	23	938	51	57
209	Rio Olympics AUS v SRB Q1	1st Quarter	AUS	23	938	51	52
210	Rio Olympics AUS v SRB Q1	1st Quarter	AUS	23	939	51	40
211	Rio Olympics AUS v SRB Q1	1st Quarter	AUS	23	940	52	33
212	Rio Olympics AUS v SRB Q1	1st Quarter	AUS	23	941	50	45
213	Rio Olympics AUS v SRB Q1	1st Quarter	AUS	23	942	49	43
214	Rio Olympics AUS v SRB Q1	1st Quarter	AUS	23	943	49	38
215	Rio Olympics AUS v SRB Q1	1st Quarter	AUS	23	944	46	41
216	Rio Olympics AUS v SRB Q1	1st Quarter	AUS	23	945	44	42
217	Rio Olympics AUS v SRB Q1	1st Quarter	AUS	23	946	38	41	On-ball
218	Rio Olympics AUS v SRB Q1	1st Quarter	AUS	23	946	34	39
219	Rio Olympics AUS v SRB Q1	1st Quarter	AUS	23	947	27	41
220	Rio Olympics AUS v SRB Q1	1st Quarter	AUS	23	948	23	47	TO
221	Rio Olympics AUS v SRB Q1	1st Quarter	AUS	24	954	30	110
222	Rio Olympics AUS v SRB Q1	1st Quarter	AUS	24	954	38	92
223	Rio Olympics AUS v SRB Q1	1st Quarter	AUS	24	956	39	88
224	Rio Olympics AUS v SRB Q1	1st Quarter	AUS	24	957	41	79
225	Rio Olympics AUS v SRB Q1	1st Quarter	AUS	24	957	42	71
226	Rio Olympics AUS v SRB Q1	1st Quarter	AUS	24	958	49	62
227	Rio Olympics AUS v SRB Q1	1st Quarter	AUS	24	959	46	50
228	Rio Olympics AUS v SRB Q1	1st Quarter	AUS	24	960	43	42
229	Rio Olympics AUS v SRB Q1	1st Quarter	AUS	24	963	32	44
230	Rio Olympics AUS v SRB Q1	1st Quarter	AUS	24	965	27	30
231	Rio Olympics AUS v SRB Q1	1st Quarter	AUS	24	966	24	30	Foul
232	Rio Olympics AUS v SRB Q1	1st Quarter	AUS	25	1047	30	100
233	Rio Olympics AUS v SRB Q1	1st Quarter	AUS	25	1047	44	92
234	Rio Olympics AUS v SRB Q1	1st Quarter	AUS	25	1049	46	82
235	Rio Olympics AUS v SRB Q1	1st Quarter	AUS	25	1049	48	74
236	Rio Olympics AUS v SRB Q1	1st Quarter	AUS	25	1050	49	63
237	Rio Olympics AUS v SRB Q1	1st Quarter	AUS	25	1050	48	53
238	Rio Olympics AUS v SRB Q1	1st Quarter	AUS	25	1051	46	44
239	Rio Olympics AUS v SRB Q1	1st Quarter	AUS	25	1052	45	40
240	Rio Olympics AUS v SRB Q1	1st Quarter	AUS	25	1052	40	40
241	Rio Olympics AUS v SRB Q1	1st Quarter	AUS	25	1053	27	40
242	Rio Olympics AUS v SRB Q1	1st Quarter	AUS	25	1054	30	39
243	Rio Olympics AUS v SRB Q1	1st Quarter	AUS	25	1055	34	32	Foul
244	Rio Olympics AUS v SRB Q1	1st Quarter	AUS	26	1116	31	100
245	Rio Olympics AUS v SRB Q1	1st Quarter	AUS	26	1116	43	92
246	Rio Olympics AUS v SRB Q1	1st Quarter	AUS	26	1118	44	86
247	Rio Olympics AUS v SRB Q1	1st Quarter	AUS	26	1118	44	75
248	Rio Olympics AUS v SRB Q1	1st Quarter	AUS	26	1119	48	64
249	Rio Olympics AUS v SRB Q1	1st Quarter	AUS	26	1120	49	57
250	Rio Olympics AUS v SRB Q1	1st Quarter	AUS	26	1120	48	48
251	Rio Olympics AUS v SRB Q1	1st Quarter	AUS	26	1121	51	36
252	Rio Olympics AUS v SRB Q1	1st Quarter	AUS	26	1122	50	32
253	Rio Olympics AUS v SRB Q1	1st Quarter	AUS	26	1123	35	41
254	Rio Olympics AUS v SRB Q1	1st Quarter	AUS	26	1124	20	36	On-ball
255	Rio Olympics AUS v SRB Q1	1st Quarter	AUS	26	1125	23	38
256	Rio Olympics AUS v SRB Q1	1st Quarter	AUS	26	1126	30	39
257	Rio Olympics AUS v SRB Q1	1st Quarter	AUS	26	1127	27	23
258	Rio Olympics AUS v SRB Q1	1st Quarter	AUS	26	1128	29	17	Shot	Miss
259	Rio Olympics AUS v SRB Q1	1st Quarter	AUS	27	1140	30	90
260	Rio Olympics AUS v SRB Q1	1st Quarter	AUS	27	1140	33	83
261	Rio Olympics AUS v SRB Q1	1st Quarter	AUS	27	1141	33	68
262	Rio Olympics AUS v SRB Q1	1st Quarter	AUS	27	1141	29	59
263	Rio Olympics AUS v SRB Q1	1st Quarter	AUS	27	1142	26	54
264	Rio Olympics AUS v SRB Q1	1st Quarter	AUS	27	1143	24	48
265	Rio Olympics AUS v SRB Q1	1st Quarter	AUS	27	1143	25	42
266	Rio Olympics AUS v SRB Q1	1st Quarter	AUS	27	1144	38	46
267	Rio Olympics AUS v SRB Q1	1st Quarter	AUS	27	1145	39	42
268	Rio Olympics AUS v SRB Q1	1st Quarter	AUS	27	1145	52	29
269	Rio Olympics AUS v SRB Q1	1st Quarter	AUS	27	1148	32	33
270	Rio Olympics AUS v SRB Q1	1st Quarter	AUS	27	1149	36	24	Shot	Miss
271	Rio Olympics AUS v SRB Q1	1st Quarter	AUS	28	1222	32	111
272	Rio Olympics AUS v SRB Q1	1st Quarter	AUS	28	1224	43	93
273	Rio Olympics AUS v SRB Q1	1st Quarter	AUS	28	1224	45	89
274	Rio Olympics AUS v SRB Q1	1st Quarter	AUS	28	1225	40	84
275	Rio Olympics AUS v SRB Q1	1st Quarter	AUS	28	1225	42	78
276	Rio Olympics AUS v SRB Q1	1st Quarter	AUS	28	1226	46	71
277	Rio Olympics AUS v SRB Q1	1st Quarter	AUS	28	1227	52	60
278	Rio Olympics AUS v SRB Q1	1st Quarter	AUS	28	1227	53	52
279	Rio Olympics AUS v SRB Q1	1st Quarter	AUS	28	1228	53	42
280	Rio Olympics AUS v SRB Q1	1st Quarter	AUS	28	1228	52	35
281	Rio Olympics AUS v SRB Q1	1st Quarter	AUS	28	1229	51	31
282	Rio Olympics AUS v SRB Q1	1st Quarter	AUS	28	1230	46	34	On-ball
283	Rio Olympics AUS v SRB Q1	1st Quarter	AUS	28	1230	42	36
284	Rio Olympics AUS v SRB Q1	1st Quarter	AUS	28	1230	37	37
285	Rio Olympics AUS v SRB Q1	1st Quarter	AUS	28	1231	31	38
286	Rio Olympics AUS v SRB Q1	1st Quarter	AUS	28	1233	19	34
287	Rio Olympics AUS v SRB Q1	1st Quarter	AUS	28	1233	24	40	On-ball
288	Rio Olympics AUS v SRB Q1	1st Quarter	AUS	28	1233	28	41
289	Rio Olympics AUS v SRB Q1	1st Quarter	AUS	28	1234	34	36
290	Rio Olympics AUS v SRB Q1	1st Quarter	AUS	28	1235	31	32
291	Rio Olympics AUS v SRB Q1	1st Quarter	AUS	28	1236	28	18
292	Rio Olympics AUS v SRB Q1	1st Quarter	AUS	28	1237	33	16	Shot	Score
293	Rio Olympics AUS v SRB Q2	2nd Quarter	AUS	29	9	4	58
294	Rio Olympics AUS v SRB Q2	2nd Quarter	AUS	29	10	15	65
295	Rio Olympics AUS v SRB Q2	2nd Quarter	AUS	29	11	17	63
296	Rio Olympics AUS v SRB Q2	2nd Quarter	AUS	29	12	20	56
297	Rio Olympics AUS v SRB Q2	2nd Quarter	AUS	29	12	19	40
298	Rio Olympics AUS v SRB Q2	2nd Quarter	AUS	29	13	20	39
299	Rio Olympics AUS v SRB Q2	2nd Quarter	AUS	29	14	24	43
300	Rio Olympics AUS v SRB Q2	2nd Quarter	AUS	29	14	33	43
301	Rio Olympics AUS v SRB Q2	2nd Quarter	AUS	29	15	41	34
302	Rio Olympics AUS v SRB Q2	2nd Quarter	AUS	29	16	44	35
303	Rio Olympics AUS v SRB Q2	2nd Quarter	AUS	29	19	52	26	On-ball
304	Rio Olympics AUS v SRB Q2	2nd Quarter	AUS	29	19	50	29
305	Rio Olympics AUS v SRB Q2	2nd Quarter	AUS	29	20	46	34
306	Rio Olympics AUS v SRB Q2	2nd Quarter	AUS	29	21	42	19	TO
307	Rio Olympics AUS v SRB Q2	2nd Quarter	AUS	30	57	30	99
308	Rio Olympics AUS v SRB Q2	2nd Quarter	AUS	30	57	22	80
309	Rio Olympics AUS v SRB Q2	2nd Quarter	AUS	30	58	20	69
310	Rio Olympics AUS v SRB Q2	2nd Quarter	AUS	30	59	20	57
311	Rio Olympics AUS v SRB Q2	2nd Quarter	AUS	30	59	21	47
312	Rio Olympics AUS v SRB Q2	2nd Quarter	AUS	30	60	23	43
313	Rio Olympics AUS v SRB Q2	2nd Quarter	AUS	30	61	40	40
314	Rio Olympics AUS v SRB Q2	2nd Quarter	AUS	30	62	41	34
315	Rio Olympics AUS v SRB Q2	2nd Quarter	AUS	30	62	38	26	TO
316	Rio Olympics AUS v SRB Q2	2nd Quarter	AUS	31	103	30	108
317	Rio Olympics AUS v SRB Q2	2nd Quarter	AUS	31	103	40	91
318	Rio Olympics AUS v SRB Q2	2nd Quarter	AUS	31	105	44	81
319	Rio Olympics AUS v SRB Q2	2nd Quarter	AUS	31	108	38	80
320	Rio Olympics AUS v SRB Q2	2nd Quarter	AUS	31	109	33	74
321	Rio Olympics AUS v SRB Q2	2nd Quarter	AUS	31	109	31	65
322	Rio Olympics AUS v SRB Q2	2nd Quarter	AUS	31	110	30	56
323	Rio Olympics AUS v SRB Q2	2nd Quarter	AUS	31	111	28	50
324	Rio Olympics AUS v SRB Q2	2nd Quarter	AUS	31	111	25	43
325	Rio Olympics AUS v SRB Q2	2nd Quarter	AUS	31	112	20	36
326	Rio Olympics AUS v SRB Q2	2nd Quarter	AUS	31	112	12	33
327	Rio Olympics AUS v SRB Q2	2nd Quarter	AUS	31	113	14	40
328	Rio Olympics AUS v SRB Q2	2nd Quarter	AUS	31	113	22	42
329	Rio Olympics AUS v SRB Q2	2nd Quarter	AUS	31	113	27	40
330	Rio Olympics AUS v SRB Q2	2nd Quarter	AUS	31	115	42	36	On-ball
331	Rio Olympics AUS v SRB Q2	2nd Quarter	AUS	31	116	42	36
332	Rio Olympics AUS v SRB Q2	2nd Quarter	AUS	31	117	42	36
333	Rio Olympics AUS v SRB Q2	2nd Quarter	AUS	31	118	42	36
334	Rio Olympics AUS v SRB Q2	2nd Quarter	AUS	31	119	42	36
335	Rio Olympics AUS v SRB Q2	2nd Quarter	AUS	31	120	51	23
336	Rio Olympics AUS v SRB Q2	2nd Quarter	AUS	31	121	37	18
337	Rio Olympics AUS v SRB Q2	2nd Quarter	AUS	31	122	33	17	Shot	Miss
338	Rio Olympics AUS v SRB Q2	2nd Quarter	AUS	32	122	35	18	OR
339	Rio Olympics AUS v SRB Q2	2nd Quarter	AUS	32	124	34	18	Shot	Score
340	Rio Olympics AUS v SRB Q2	2nd Quarter	AUS	33	189	4	83
341	Rio Olympics AUS v SRB Q2	2nd Quarter	AUS	33	189	19	72
342	Rio Olympics AUS v SRB Q2	2nd Quarter	AUS	33	190	18	59
343	Rio Olympics AUS v SRB Q2	2nd Quarter	AUS	33	191	20	49
344	Rio Olympics AUS v SRB Q2	2nd Quarter	AUS	33	192	37	43
345	Rio Olympics AUS v SRB Q2	2nd Quarter	AUS	33	193	49	32	Foul
346	Rio Olympics AUS v SRB Q2	2nd Quarter	AUS	34	209	58	38	SLOB
347	Rio Olympics AUS v SRB Q2	2nd Quarter	AUS	34	210	52	47
348	Rio Olympics AUS v SRB Q2	2nd Quarter	AUS	34	212	31	42
349	Rio Olympics AUS v SRB Q2	2nd Quarter	AUS	34	214	12	30
350	Rio Olympics AUS v SRB Q2	2nd Quarter	AUS	34	215	18	31
351	Rio Olympics AUS v SRB Q2	2nd Quarter	AUS	34	215	22	30
352	Rio Olympics AUS v SRB Q2	2nd Quarter	AUS	34	216	21	32
353	Rio Olympics AUS v SRB Q2	2nd Quarter	AUS	34	216	20	34
354	Rio Olympics AUS v SRB Q2	2nd Quarter	AUS	34	217	23	35	On-ball
355	Rio Olympics AUS v SRB Q2	2nd Quarter	AUS	34	218	24	36
356	Rio Olympics AUS v SRB Q2	2nd Quarter	AUS	34	219	36	34	Shot	Miss
357	Rio Olympics AUS v SRB Q2	2nd Quarter	AUS	35	222	36	22	OR
358	Rio Olympics AUS v SRB Q2	2nd Quarter	AUS	35	224	34	18	Shot	Score
359	Rio Olympics AUS v SRB Q2	2nd Quarter	AUS	36	245	28	97
360	Rio Olympics AUS v SRB Q2	2nd Quarter	AUS	36	246	37	94
361	Rio Olympics AUS v SRB Q2	2nd Quarter	AUS	36	246	40	85
362	Rio Olympics AUS v SRB Q2	2nd Quarter	AUS	36	247	39	75
363	Rio Olympics AUS v SRB Q2	2nd Quarter	AUS	36	248	41	64
364	Rio Olympics AUS v SRB Q2	2nd Quarter	AUS	36	248	44	56
365	Rio Olympics AUS v SRB Q2	2nd Quarter	AUS	36	249	47	52
366	Rio Olympics AUS v SRB Q2	2nd Quarter	AUS	36	249	49	45
367	Rio Olympics AUS v SRB Q2	2nd Quarter	AUS	36	250	45	34	On-ball
368	Rio Olympics AUS v SRB Q2	2nd Quarter	AUS	36	251	47	30
369	Rio Olympics AUS v SRB Q2	2nd Quarter	AUS	36	251	50	26
370	Rio Olympics AUS v SRB Q2	2nd Quarter	AUS	36	252	35	38
371	Rio Olympics AUS v SRB Q2	2nd Quarter	AUS	36	252	34	39
372	Rio Olympics AUS v SRB Q2	2nd Quarter	AUS	36	252	30	39
373	Rio Olympics AUS v SRB Q2	2nd Quarter	AUS	36	253	23	37
374	Rio Olympics AUS v SRB Q2	2nd Quarter	AUS	36	254	26	39
375	Rio Olympics AUS v SRB Q2	2nd Quarter	AUS	36	254	31	39
376	Rio Olympics AUS v SRB Q2	2nd Quarter	AUS	36	255	45	32	Shot	Miss
377	Rio Olympics AUS v SRB Q2	2nd Quarter	AUS	37	269	31	99
378	Rio Olympics AUS v SRB Q2	2nd Quarter	AUS	37	269	24	86
379	Rio Olympics AUS v SRB Q2	2nd Quarter	AUS	37	270	24	77
380	Rio Olympics AUS v SRB Q2	2nd Quarter	AUS	37	271	23	69
381	Rio Olympics AUS v SRB Q2	2nd Quarter	AUS	37	272	22	62
382	Rio Olympics AUS v SRB Q2	2nd Quarter	AUS	37	272	24	46
383	Rio Olympics AUS v SRB Q2	2nd Quarter	AUS	37	273	25	42
384	Rio Olympics AUS v SRB Q2	2nd Quarter	AUS	37	273	28	40	On-ball
385	Rio Olympics AUS v SRB Q2	2nd Quarter	AUS	37	274	33	30
386	Rio Olympics AUS v SRB Q2	2nd Quarter	AUS	37	275	12	28
387	Rio Olympics AUS v SRB Q2	2nd Quarter	AUS	37	276	12	23	Shot	Score
388	Rio Olympics AUS v SRB Q2	2nd Quarter	AUS	38	412	33	107
389	Rio Olympics AUS v SRB Q2	2nd Quarter	AUS	38	412	44	86
390	Rio Olympics AUS v SRB Q2	2nd Quarter	AUS	38	413	48	81
391	Rio Olympics AUS v SRB Q2	2nd Quarter	AUS	38	414	49	72
392	Rio Olympics AUS v SRB Q2	2nd Quarter	AUS	38	415	50	63
393	Rio Olympics AUS v SRB Q2	2nd Quarter	AUS	38	415	50	55
394	Rio Olympics AUS v SRB Q2	2nd Quarter	AUS	38	416	49	49
395	Rio Olympics AUS v SRB Q2	2nd Quarter	AUS	38	416	46	37
396	Rio Olympics AUS v SRB Q2	2nd Quarter	AUS	38	417	52	21
397	Rio Olympics AUS v SRB Q2	2nd Quarter	AUS	38	418	47	14
398	Rio Olympics AUS v SRB Q2	2nd Quarter	AUS	38	418	34	15
399	Rio Olympics AUS v SRB Q2	2nd Quarter	AUS	38	419	31	16
400	Rio Olympics AUS v SRB Q2	2nd Quarter	AUS	38	420	10	23
401	Rio Olympics AUS v SRB Q2	2nd Quarter	AUS	38	421	11	25
402	Rio Olympics AUS v SRB Q2	2nd Quarter	AUS	38	422	13	29
403	Rio Olympics AUS v SRB Q2	2nd Quarter	AUS	38	422	20	29
404	Rio Olympics AUS v SRB Q2	2nd Quarter	AUS	38	423	30	42
405	Rio Olympics AUS v SRB Q2	2nd Quarter	AUS	38	424	32	40	On-ball
406	Rio Olympics AUS v SRB Q2	2nd Quarter	AUS	38	425	36	36
407	Rio Olympics AUS v SRB Q2	2nd Quarter	AUS	38	427	45	31
408	Rio Olympics AUS v SRB Q2	2nd Quarter	AUS	38	428	30	36
409	Rio Olympics AUS v SRB Q2	2nd Quarter	AUS	38	429	30	19	Shot	Score
410	Rio Olympics AUS v SRB Q2	2nd Quarter	AUS	39	450	36	110
411	Rio Olympics AUS v SRB Q2	2nd Quarter	AUS	39	450	36	100
412	Rio Olympics AUS v SRB Q2	2nd Quarter	AUS	39	450	38	92
413	Rio Olympics AUS v SRB Q2	2nd Quarter	AUS	39	452	39	84
414	Rio Olympics AUS v SRB Q2	2nd Quarter	AUS	39	453	41	75
415	Rio Olympics AUS v SRB Q2	2nd Quarter	AUS	39	453	46	63
416	Rio Olympics AUS v SRB Q2	2nd Quarter	AUS	39	454	48	52
417	Rio Olympics AUS v SRB Q2	2nd Quarter	AUS	39	455	47	48
418	Rio Olympics AUS v SRB Q2	2nd Quarter	AUS	39	455	39	49
419	Rio Olympics AUS v SRB Q2	2nd Quarter	AUS	39	456	30	47
420	Rio Olympics AUS v SRB Q2	2nd Quarter	AUS	39	457	24	41
421	Rio Olympics AUS v SRB Q2	2nd Quarter	AUS	39	458	38	39
422	Rio Olympics AUS v SRB Q2	2nd Quarter	AUS	39	460	50	29
423	Rio Olympics AUS v SRB Q2	2nd Quarter	AUS	39	461	49	29
424	Rio Olympics AUS v SRB Q2	2nd Quarter	AUS	39	461	44	32
425	Rio Olympics AUS v SRB Q2	2nd Quarter	AUS	39	462	39	30
426	Rio Olympics AUS v SRB Q2	2nd Quarter	AUS	39	462	32	23
427	Rio Olympics AUS v SRB Q2	2nd Quarter	AUS	39	463	36	20
428	Rio Olympics AUS v SRB Q2	2nd Quarter	AUS	39	465	32	35
429	Rio Olympics AUS v SRB Q2	2nd Quarter	AUS	39	466	12	23	Shot	Score
430	Rio Olympics AUS v SRB Q2	2nd Quarter	AUS	40	490	30	100
431	Rio Olympics AUS v SRB Q2	2nd Quarter	AUS	40	491	35	80
432	Rio Olympics AUS v SRB Q2	2nd Quarter	AUS	40	492	34	72
433	Rio Olympics AUS v SRB Q2	2nd Quarter	AUS	40	493	33	65
434	Rio Olympics AUS v SRB Q2	2nd Quarter	AUS	40	495	26	42
435	Rio Olympics AUS v SRB Q2	2nd Quarter	AUS	40	495	24	30
436	Rio Olympics AUS v SRB Q2	2nd Quarter	AUS	40	498	28	38	Shot	Miss
437	Rio Olympics AUS v SRB Q2	2nd Quarter	AUS	41	515	34	95
438	Rio Olympics AUS v SRB Q2	2nd Quarter	AUS	41	515	33	86
439	Rio Olympics AUS v SRB Q2	2nd Quarter	AUS	41	516	32	76
440	Rio Olympics AUS v SRB Q2	2nd Quarter	AUS	41	516	30	66
441	Rio Olympics AUS v SRB Q2	2nd Quarter	AUS	41	517	33	54
442	Rio Olympics AUS v SRB Q2	2nd Quarter	AUS	41	517	35	47
443	Rio Olympics AUS v SRB Q2	2nd Quarter	AUS	41	518	37	41
444	Rio Olympics AUS v SRB Q2	2nd Quarter	AUS	41	518	39	31
445	Rio Olympics AUS v SRB Q2	2nd Quarter	AUS	41	519	40	26
446	Rio Olympics AUS v SRB Q2	2nd Quarter	AUS	41	520	44	31
447	Rio Olympics AUS v SRB Q2	2nd Quarter	AUS	41	521	41	34
448	Rio Olympics AUS v SRB Q2	2nd Quarter	AUS	41	521	37	32
449	Rio Olympics AUS v SRB Q2	2nd Quarter	AUS	41	521	32	28
450	Rio Olympics AUS v SRB Q2	2nd Quarter	AUS	41	523	34	21	Foul	TO
451	Rio Olympics AUS v SRB Q2	2nd Quarter	AUS	42	555	32	107
452	Rio Olympics AUS v SRB Q2	2nd Quarter	AUS	42	556	42	95
453	Rio Olympics AUS v SRB Q2	2nd Quarter	AUS	42	557	41	90
454	Rio Olympics AUS v SRB Q2	2nd Quarter	AUS	42	558	42	82
455	Rio Olympics AUS v SRB Q2	2nd Quarter	AUS	42	558	31	76
456	Rio Olympics AUS v SRB Q2	2nd Quarter	AUS	42	559	26	66
457	Rio Olympics AUS v SRB Q2	2nd Quarter	AUS	42	560	25	55
458	Rio Olympics AUS v SRB Q2	2nd Quarter	AUS	42	560	24	46
459	Rio Olympics AUS v SRB Q2	2nd Quarter	AUS	42	561	23	36
460	Rio Olympics AUS v SRB Q2	2nd Quarter	AUS	42	562	37	39
461	Rio Olympics AUS v SRB Q2	2nd Quarter	AUS	42	563	52	27	On-ball
462	Rio Olympics AUS v SRB Q2	2nd Quarter	AUS	42	564	51	30
463	Rio Olympics AUS v SRB Q2	2nd Quarter	AUS	42	565	52	38	Foul
464	Rio Olympics AUS v SRB Q2	2nd Quarter	AUS	43	677	58	40	SLOB
465	Rio Olympics AUS v SRB Q2	2nd Quarter	AUS	43	678	48	29
466	Rio Olympics AUS v SRB Q2	2nd Quarter	AUS	43	678	49	36
467	Rio Olympics AUS v SRB Q2	2nd Quarter	AUS	43	679	33	41
468	Rio Olympics AUS v SRB Q2	2nd Quarter	AUS	43	680	15	32
469	Rio Olympics AUS v SRB Q2	2nd Quarter	AUS	43	681	19	34
470	Rio Olympics AUS v SRB Q2	2nd Quarter	AUS	43	681	22	38
471	Rio Olympics AUS v SRB Q2	2nd Quarter	AUS	43	682	28	40
472	Rio Olympics AUS v SRB Q2	2nd Quarter	AUS	43	683	12	27
473	Rio Olympics AUS v SRB Q2	2nd Quarter	AUS	43	684	15	28
474	Rio Olympics AUS v SRB Q2	2nd Quarter	AUS	43	685	26	25
475	Rio Olympics AUS v SRB Q2	2nd Quarter	AUS	43	686	40	38
476	Rio Olympics AUS v SRB Q2	2nd Quarter	AUS	43	687	35	38	Shot	Miss
477	Rio Olympics AUS v SRB Q2	2nd Quarter	AUS	44	708	32	99
478	Rio Olympics AUS v SRB Q2	2nd Quarter	AUS	44	710	30	85
479	Rio Olympics AUS v SRB Q2	2nd Quarter	AUS	44	710	33	75
480	Rio Olympics AUS v SRB Q2	2nd Quarter	AUS	44	711	33	66
481	Rio Olympics AUS v SRB Q2	2nd Quarter	AUS	44	711	34	58
482	Rio Olympics AUS v SRB Q2	2nd Quarter	AUS	44	712	38	50
483	Rio Olympics AUS v SRB Q2	2nd Quarter	AUS	44	712	39	40	On-ball
484	Rio Olympics AUS v SRB Q2	2nd Quarter	AUS	44	713	43	33
485	Rio Olympics AUS v SRB Q2	2nd Quarter	AUS	44	714	47	24
486	Rio Olympics AUS v SRB Q2	2nd Quarter	AUS	44	716	19	35
487	Rio Olympics AUS v SRB Q2	2nd Quarter	AUS	44	717	10	18
488	Rio Olympics AUS v SRB Q2	2nd Quarter	AUS	44	717	17	17
489	Rio Olympics AUS v SRB Q2	2nd Quarter	AUS	44	718	26	15
490	Rio Olympics AUS v SRB Q2	2nd Quarter	AUS	44	719	27	37
491	Rio Olympics AUS v SRB Q2	2nd Quarter	AUS	44	720	32	21	TO
492	Rio Olympics AUS v SRB Q2	2nd Quarter	AUS	45	737	29	110
493	Rio Olympics AUS v SRB Q2	2nd Quarter	AUS	45	737	24	82
494	Rio Olympics AUS v SRB Q2	2nd Quarter	AUS	45	738	24	73
495	Rio Olympics AUS v SRB Q2	2nd Quarter	AUS	45	739	25	64
496	Rio Olympics AUS v SRB Q2	2nd Quarter	AUS	45	740	24	54
497	Rio Olympics AUS v SRB Q2	2nd Quarter	AUS	45	740	23	49
498	Rio Olympics AUS v SRB Q2	2nd Quarter	AUS	45	741	23	44
499	Rio Olympics AUS v SRB Q2	2nd Quarter	AUS	45	743	46	37
500	Rio Olympics AUS v SRB Q2	2nd Quarter	AUS	45	745	48	29
501	Rio Olympics AUS v SRB Q2	2nd Quarter	AUS	45	746	37	37
502	Rio Olympics AUS v SRB Q2	2nd Quarter	AUS	45	748	33	34
503	Rio Olympics AUS v SRB Q2	2nd Quarter	AUS	45	749	9	21
504	Rio Olympics AUS v SRB Q2	2nd Quarter	AUS	45	750	16	35
505	Rio Olympics AUS v SRB Q2	2nd Quarter	AUS	45	751	34	35
506	Rio Olympics AUS v SRB Q2	2nd Quarter	AUS	45	752	49	31	On-ball
507	Rio Olympics AUS v SRB Q2	2nd Quarter	AUS	45	753	46	32
508	Rio Olympics AUS v SRB Q2	2nd Quarter	AUS	45	754	42	34
509	Rio Olympics AUS v SRB Q2	2nd Quarter	AUS	45	756	48	22
510	Rio Olympics AUS v SRB Q2	2nd Quarter	AUS	45	758	50	19
511	Rio Olympics AUS v SRB Q2	2nd Quarter	AUS	45	759	49	21
512	Rio Olympics AUS v SRB Q2	2nd Quarter	AUS	45	759	39	25	Shot	Miss
513	Rio Olympics AUS v SRB Q2	2nd Quarter	AUS	47	763	30	17	OR	Shot	Miss
514	Rio Olympics AUS v SRB Q2	2nd Quarter	AUS	48	788	39	9	BLOB
515	Rio Olympics AUS v SRB Q2	2nd Quarter	AUS	48	789	10	17
516	Rio Olympics AUS v SRB Q2	2nd Quarter	AUS	48	790	26	17
517	Rio Olympics AUS v SRB Q2	2nd Quarter	AUS	48	791	20	19
518	Rio Olympics AUS v SRB Q2	2nd Quarter	AUS	48	791	17	17
519	Rio Olympics AUS v SRB Q2	2nd Quarter	AUS	48	792	18	40
520	Rio Olympics AUS v SRB Q2	2nd Quarter	AUS	48	793	23	39
521	Rio Olympics AUS v SRB Q2	2nd Quarter	AUS	48	793	26	32
522	Rio Olympics AUS v SRB Q2	2nd Quarter	AUS	48	794	26	27
523	Rio Olympics AUS v SRB Q2	2nd Quarter	AUS	48	795	52	17
524	Rio Olympics AUS v SRB Q2	2nd Quarter	AUS	48	796	47	16	Shot	Score
525	Rio Olympics AUS v SRB Q2	2nd Quarter	AUS	49	812	31	110
526	Rio Olympics AUS v SRB Q2	2nd Quarter	AUS	49	812	42	93
527	Rio Olympics AUS v SRB Q2	2nd Quarter	AUS	49	813	46	82
528	Rio Olympics AUS v SRB Q2	2nd Quarter	AUS	49	814	43	68
529	Rio Olympics AUS v SRB Q2	2nd Quarter	AUS	49	815	43	59
530	Rio Olympics AUS v SRB Q2	2nd Quarter	AUS	49	815	43	47
531	Rio Olympics AUS v SRB Q2	2nd Quarter	AUS	49	817	46	38	On-ball
532	Rio Olympics AUS v SRB Q2	2nd Quarter	AUS	49	817	42	35
533	Rio Olympics AUS v SRB Q2	2nd Quarter	AUS	49	817	39	36
534	Rio Olympics AUS v SRB Q2	2nd Quarter	AUS	49	819	33	31	Shot	Miss
535	Rio Olympics AUS v SRB Q2	2nd Quarter	AUS	50	844	31	98
536	Rio Olympics AUS v SRB Q2	2nd Quarter	AUS	50	844	21	90
537	Rio Olympics AUS v SRB Q2	2nd Quarter	AUS	50	845	20	80
538	Rio Olympics AUS v SRB Q2	2nd Quarter	AUS	50	846	18	70
539	Rio Olympics AUS v SRB Q2	2nd Quarter	AUS	50	847	20	60
540	Rio Olympics AUS v SRB Q2	2nd Quarter	AUS	50	847	21	50
541	Rio Olympics AUS v SRB Q2	2nd Quarter	AUS	50	848	24	43
542	Rio Olympics AUS v SRB Q2	2nd Quarter	AUS	50	848	31	38
543	Rio Olympics AUS v SRB Q2	2nd Quarter	AUS	50	848	42	37	Shot	Miss
544	Rio Olympics AUS v SRB Q2	2nd Quarter	AUS	51	916	58	83
545	Rio Olympics AUS v SRB Q2	2nd Quarter	AUS	51	916	51	82
546	Rio Olympics AUS v SRB Q2	2nd Quarter	AUS	51	918	46	76
547	Rio Olympics AUS v SRB Q2	2nd Quarter	AUS	51	918	41	71
548	Rio Olympics AUS v SRB Q2	2nd Quarter	AUS	51	919	36	62
549	Rio Olympics AUS v SRB Q2	2nd Quarter	AUS	51	919	35	57
550	Rio Olympics AUS v SRB Q2	2nd Quarter	AUS	51	920	33	52
551	Rio Olympics AUS v SRB Q2	2nd Quarter	AUS	51	921	33	46
552	Rio Olympics AUS v SRB Q2	2nd Quarter	AUS	51	924	28	42
553	Rio Olympics AUS v SRB Q2	2nd Quarter	AUS	51	925	52	24
554	Rio Olympics AUS v SRB Q2	2nd Quarter	AUS	51	926	50	21
555	Rio Olympics AUS v SRB Q2	2nd Quarter	AUS	51	927	37	20	Foul
556	Rio Olympics AUS v SRB Q2	2nd Quarter	AUS	52	948	34	7	BLOB
557	Rio Olympics AUS v SRB Q2	2nd Quarter	AUS	52	948	23	20	TO
558	Rio Olympics AUS v SRB Q2	2nd Quarter	AUS	53	991	31	100
559	Rio Olympics AUS v SRB Q2	2nd Quarter	AUS	53	992	40	96
560	Rio Olympics AUS v SRB Q2	2nd Quarter	AUS	53	992	20	74
561	Rio Olympics AUS v SRB Q2	2nd Quarter	AUS	53	993	17	58
562	Rio Olympics AUS v SRB Q2	2nd Quarter	AUS	53	994	15	46
563	Rio Olympics AUS v SRB Q2	2nd Quarter	AUS	53	995	52	20	Shot	Score
564	Rio Olympics AUS v SRB Q2	2nd Quarter	AUS	54	1024	29	98
565	Rio Olympics AUS v SRB Q2	2nd Quarter	AUS	54	1026	36	90
566	Rio Olympics AUS v SRB Q2	2nd Quarter	AUS	54	1027	38	79
567	Rio Olympics AUS v SRB Q2	2nd Quarter	AUS	54	1027	41	70	Stoppage
568	Rio Olympics AUS v SRB Q2	2nd Quarter	AUS	55	1083	4	85
569	Rio Olympics AUS v SRB Q2	2nd Quarter	AUS	55	1083	22	75
570	Rio Olympics AUS v SRB Q2	2nd Quarter	AUS	55	1084	25	68
571	Rio Olympics AUS v SRB Q2	2nd Quarter	AUS	55	1085	26	56
572	Rio Olympics AUS v SRB Q2	2nd Quarter	AUS	55	1086	29	48
573	Rio Olympics AUS v SRB Q2	2nd Quarter	AUS	55	1086	25	43
574	Rio Olympics AUS v SRB Q2	2nd Quarter	AUS	55	1088	25	37
575	Rio Olympics AUS v SRB Q2	2nd Quarter	AUS	55	1089	14	28
576	Rio Olympics AUS v SRB Q2	2nd Quarter	AUS	55	1089	13	28
577	Rio Olympics AUS v SRB Q2	2nd Quarter	AUS	55	1090	14	31
578	Rio Olympics AUS v SRB Q2	2nd Quarter	AUS	55	1090	17	37
579	Rio Olympics AUS v SRB Q2	2nd Quarter	AUS	55	1092	21	39
580	Rio Olympics AUS v SRB Q2	2nd Quarter	AUS	55	1093	14	27
581	Rio Olympics AUS v SRB Q2	2nd Quarter	AUS	55	1094	24	19
582	Rio Olympics AUS v SRB Q2	2nd Quarter	AUS	55	1096	26	23
583	Rio Olympics AUS v SRB Q2	2nd Quarter	AUS	55	1097	32	24	TO
584	Rio Olympics AUS v SRB Q2	2nd Quarter	AUS	56	1144	33	108
585	Rio Olympics AUS v SRB Q2	2nd Quarter	AUS	56	1146	45	94
586	Rio Olympics AUS v SRB Q2	2nd Quarter	AUS	56	1148	41	94
587	Rio Olympics AUS v SRB Q2	2nd Quarter	AUS	56	1148	28	89
588	Rio Olympics AUS v SRB Q2	2nd Quarter	AUS	56	1149	26	83
589	Rio Olympics AUS v SRB Q2	2nd Quarter	AUS	56	1150	24	73
590	Rio Olympics AUS v SRB Q2	2nd Quarter	AUS	56	1150	24	66
591	Rio Olympics AUS v SRB Q2	2nd Quarter	AUS	56	1151	12	32
592	Rio Olympics AUS v SRB Q2	2nd Quarter	AUS	56	1153	17	33
593	Rio Olympics AUS v SRB Q2	2nd Quarter	AUS	56	1153	24	39
594	Rio Olympics AUS v SRB Q2	2nd Quarter	AUS	56	1154	10	16	Shot	Miss
595	Rio Olympics AUS v SRB Q2	2nd Quarter	AUS	57	1176	29	101	Stoppage
596	Rio Olympics AUS v SRB Q3	3rd Quarter	AUS	58	6	58	59
597	Rio Olympics AUS v SRB Q3	3rd Quarter	AUS	58	7	48	66
598	Rio Olympics AUS v SRB Q3	3rd Quarter	AUS	58	8	46	64
599	Rio Olympics AUS v SRB Q3	3rd Quarter	AUS	58	9	48	56
600	Rio Olympics AUS v SRB Q3	3rd Quarter	AUS	58	10	48	44
601	Rio Olympics AUS v SRB Q3	3rd Quarter	AUS	58	11	32	40
602	Rio Olympics AUS v SRB Q3	3rd Quarter	AUS	58	12	13	28
603	Rio Olympics AUS v SRB Q3	3rd Quarter	AUS	58	14	30	34
604	Rio Olympics AUS v SRB Q3	3rd Quarter	AUS	58	16	48	32
605	Rio Olympics AUS v SRB Q3	3rd Quarter	AUS	58	16	46	35
606	Rio Olympics AUS v SRB Q3	3rd Quarter	AUS	58	17	40	37	On-ball
607	Rio Olympics AUS v SRB Q3	3rd Quarter	AUS	58	17	36	37
608	Rio Olympics AUS v SRB Q3	3rd Quarter	AUS	58	17	31	38
609	Rio Olympics AUS v SRB Q3	3rd Quarter	AUS	58	18	27	40	TO
610	Rio Olympics AUS v SRB Q3	3rd Quarter	AUS	59	54	31	96
611	Rio Olympics AUS v SRB Q3	3rd Quarter	AUS	59	55	20	91
612	Rio Olympics AUS v SRB Q3	3rd Quarter	AUS	59	56	20	82
613	Rio Olympics AUS v SRB Q3	3rd Quarter	AUS	59	56	18	72
614	Rio Olympics AUS v SRB Q3	3rd Quarter	AUS	59	57	16	57
615	Rio Olympics AUS v SRB Q3	3rd Quarter	AUS	59	57	14	48
616	Rio Olympics AUS v SRB Q3	3rd Quarter	AUS	59	58	13	38
617	Rio Olympics AUS v SRB Q3	3rd Quarter	AUS	59	58	13	32
618	Rio Olympics AUS v SRB Q3	3rd Quarter	AUS	59	60	13	28
619	Rio Olympics AUS v SRB Q3	3rd Quarter	AUS	59	61	14	30
620	Rio Olympics AUS v SRB Q3	3rd Quarter	AUS	59	62	32	39
621	Rio Olympics AUS v SRB Q3	3rd Quarter	AUS	59	63	44	30
622	Rio Olympics AUS v SRB Q3	3rd Quarter	AUS	59	64	44	27
623	Rio Olympics AUS v SRB Q3	3rd Quarter	AUS	59	66	52	28
624	Rio Olympics AUS v SRB Q3	3rd Quarter	AUS	59	66	50	30
625	Rio Olympics AUS v SRB Q3	3rd Quarter	AUS	59	67	46	37
626	Rio Olympics AUS v SRB Q3	3rd Quarter	AUS	59	67	39	39	On-ball
627	Rio Olympics AUS v SRB Q3	3rd Quarter	AUS	59	67	35	39
628	Rio Olympics AUS v SRB Q3	3rd Quarter	AUS	59	68	28	41
629	Rio Olympics AUS v SRB Q3	3rd Quarter	AUS	59	70	37	20	Foul
630	Rio Olympics AUS v SRB Q3	3rd Quarter	AUS	60	92	39	9	BLOB
631	Rio Olympics AUS v SRB Q3	3rd Quarter	AUS	60	93	51	28
632	Rio Olympics AUS v SRB Q3	3rd Quarter	AUS	60	94	38	18
633	Rio Olympics AUS v SRB Q3	3rd Quarter	AUS	60	95	36	21
634	Rio Olympics AUS v SRB Q3	3rd Quarter	AUS	60	95	34	23
635	Rio Olympics AUS v SRB Q3	3rd Quarter	AUS	60	97	16	33
636	Rio Olympics AUS v SRB Q3	3rd Quarter	AUS	60	98	20	35
637	Rio Olympics AUS v SRB Q3	3rd Quarter	AUS	60	98	26	29	Shot	Score
638	Rio Olympics AUS v SRB Q3	3rd Quarter	AUS	61	115	15	86
639	Rio Olympics AUS v SRB Q3	3rd Quarter	AUS	61	115	17	76
640	Rio Olympics AUS v SRB Q3	3rd Quarter	AUS	61	116	18	65
641	Rio Olympics AUS v SRB Q3	3rd Quarter	AUS	61	117	19	56
642	Rio Olympics AUS v SRB Q3	3rd Quarter	AUS	61	117	20	48
643	Rio Olympics AUS v SRB Q3	3rd Quarter	AUS	61	118	23	35
644	Rio Olympics AUS v SRB Q3	3rd Quarter	AUS	61	118	24	28
645	Rio Olympics AUS v SRB Q3	3rd Quarter	AUS	61	119	35	22
646	Rio Olympics AUS v SRB Q3	3rd Quarter	AUS	61	120	35	19	Shot	Shooting Foul
647	Rio Olympics AUS v SRB Q3	3rd Quarter	AUS	62	212	12	100
648	Rio Olympics AUS v SRB Q3	3rd Quarter	AUS	62	213	26	101
649	Rio Olympics AUS v SRB Q3	3rd Quarter	AUS	62	213	29	96
650	Rio Olympics AUS v SRB Q3	3rd Quarter	AUS	62	214	32	86
651	Rio Olympics AUS v SRB Q3	3rd Quarter	AUS	62	214	35	76
652	Rio Olympics AUS v SRB Q3	3rd Quarter	AUS	62	215	37	69
653	Rio Olympics AUS v SRB Q3	3rd Quarter	AUS	62	215	39	62
654	Rio Olympics AUS v SRB Q3	3rd Quarter	AUS	62	216	39	56
655	Rio Olympics AUS v SRB Q3	3rd Quarter	AUS	62	216	42	50
656	Rio Olympics AUS v SRB Q3	3rd Quarter	AUS	62	217	42	39
657	Rio Olympics AUS v SRB Q3	3rd Quarter	AUS	62	218	30	43
658	Rio Olympics AUS v SRB Q3	3rd Quarter	AUS	62	219	17	37	Foul
659	Rio Olympics AUS v SRB Q3	3rd Quarter	AUS	63	242	4	36	SLOB
660	Rio Olympics AUS v SRB Q3	3rd Quarter	AUS	63	243	24	40
661	Rio Olympics AUS v SRB Q3	3rd Quarter	AUS	63	243	26	41
662	Rio Olympics AUS v SRB Q3	3rd Quarter	AUS	63	244	21	46
663	Rio Olympics AUS v SRB Q3	3rd Quarter	AUS	63	246	33	40
664	Rio Olympics AUS v SRB Q3	3rd Quarter	AUS	63	249	47	32
665	Rio Olympics AUS v SRB Q3	3rd Quarter	AUS	63	251	50	29
666	Rio Olympics AUS v SRB Q3	3rd Quarter	AUS	63	252	31	38
667	Rio Olympics AUS v SRB Q3	3rd Quarter	AUS	63	254	17	34
668	Rio Olympics AUS v SRB Q3	3rd Quarter	AUS	63	255	16	30
669	Rio Olympics AUS v SRB Q3	3rd Quarter	AUS	63	255	16	24
670	Rio Olympics AUS v SRB Q3	3rd Quarter	AUS	63	256	19	20
671	Rio Olympics AUS v SRB Q3	3rd Quarter	AUS	63	257	27	22	TO
672	Rio Olympics AUS v SRB Q3	3rd Quarter	AUS	64	286	33	97
673	Rio Olympics AUS v SRB Q3	3rd Quarter	AUS	64	286	37	94
674	Rio Olympics AUS v SRB Q3	3rd Quarter	AUS	64	287	40	86
675	Rio Olympics AUS v SRB Q3	3rd Quarter	AUS	64	288	43	78
676	Rio Olympics AUS v SRB Q3	3rd Quarter	AUS	64	289	45	65
677	Rio Olympics AUS v SRB Q3	3rd Quarter	AUS	64	290	51	30
678	Rio Olympics AUS v SRB Q3	3rd Quarter	AUS	64	291	38	21
679	Rio Olympics AUS v SRB Q3	3rd Quarter	AUS	64	293	16	35	Shot	Miss
680	Rio Olympics AUS v SRB Q3	3rd Quarter	AUS	65	372	32	110
681	Rio Olympics AUS v SRB Q3	3rd Quarter	AUS	65	374	15	100
682	Rio Olympics AUS v SRB Q3	3rd Quarter	AUS	65	375	17	99
683	Rio Olympics AUS v SRB Q3	3rd Quarter	AUS	65	376	24	96
684	Rio Olympics AUS v SRB Q3	3rd Quarter	AUS	65	376	29	91
685	Rio Olympics AUS v SRB Q3	3rd Quarter	AUS	65	377	28	82
686	Rio Olympics AUS v SRB Q3	3rd Quarter	AUS	65	377	25	77
687	Rio Olympics AUS v SRB Q3	3rd Quarter	AUS	65	378	24	70
688	Rio Olympics AUS v SRB Q3	3rd Quarter	AUS	65	378	26	60
689	Rio Olympics AUS v SRB Q3	3rd Quarter	AUS	65	379	28	51
690	Rio Olympics AUS v SRB Q3	3rd Quarter	AUS	65	380	28	51
691	Rio Olympics AUS v SRB Q3	3rd Quarter	AUS	65	381	28	51
692	Rio Olympics AUS v SRB Q3	3rd Quarter	AUS	65	382	28	51
693	Rio Olympics AUS v SRB Q3	3rd Quarter	AUS	65	383	32	46
694	Rio Olympics AUS v SRB Q3	3rd Quarter	AUS	65	385	18	38	On-ball
695	Rio Olympics AUS v SRB Q3	3rd Quarter	AUS	65	387	25	41
696	Rio Olympics AUS v SRB Q3	3rd Quarter	AUS	65	387	29	40
697	Rio Olympics AUS v SRB Q3	3rd Quarter	AUS	65	388	26	32
698	Rio Olympics AUS v SRB Q3	3rd Quarter	AUS	65	388	25	27
699	Rio Olympics AUS v SRB Q3	3rd Quarter	AUS	65	391	27	22	Shot	Miss
700	Rio Olympics AUS v SRB Q3	3rd Quarter	AUS	66	419	36	98
701	Rio Olympics AUS v SRB Q3	3rd Quarter	AUS	66	420	38	87
702	Rio Olympics AUS v SRB Q3	3rd Quarter	AUS	66	422	38	80
703	Rio Olympics AUS v SRB Q3	3rd Quarter	AUS	66	422	40	75	Foul
704	Rio Olympics AUS v SRB Q3	3rd Quarter	AUS	67	452	59	82
705	Rio Olympics AUS v SRB Q3	3rd Quarter	AUS	67	453	51	70
706	Rio Olympics AUS v SRB Q3	3rd Quarter	AUS	67	455	50	60
707	Rio Olympics AUS v SRB Q3	3rd Quarter	AUS	67	456	50	53
708	Rio Olympics AUS v SRB Q3	3rd Quarter	AUS	67	457	48	45
709	Rio Olympics AUS v SRB Q3	3rd Quarter	AUS	67	458	30	40
710	Rio Olympics AUS v SRB Q3	3rd Quarter	AUS	67	461	26	23
711	Rio Olympics AUS v SRB Q3	3rd Quarter	AUS	67	462	30	22
712	Rio Olympics AUS v SRB Q3	3rd Quarter	AUS	67	463	16	17	Shot	Miss
713	Rio Olympics AUS v SRB Q3	3rd Quarter	AUS	68	467	27	23	OR
714	Rio Olympics AUS v SRB Q3	3rd Quarter	AUS	68	467	18	38
715	Rio Olympics AUS v SRB Q3	3rd Quarter	AUS	68	469	21	40
716	Rio Olympics AUS v SRB Q3	3rd Quarter	AUS	68	469	42	36	Shot	Score
717	Rio Olympics AUS v SRB Q3	3rd Quarter	AUS	69	601	31	101
718	Rio Olympics AUS v SRB Q3	3rd Quarter	AUS	69	602	31	94
719	Rio Olympics AUS v SRB Q3	3rd Quarter	AUS	69	603	18	69
720	Rio Olympics AUS v SRB Q3	3rd Quarter	AUS	69	604	16	55
721	Rio Olympics AUS v SRB Q3	3rd Quarter	AUS	69	604	17	46
722	Rio Olympics AUS v SRB Q3	3rd Quarter	AUS	69	605	22	32
723	Rio Olympics AUS v SRB Q3	3rd Quarter	AUS	69	605	27	21
724	Rio Olympics AUS v SRB Q3	3rd Quarter	AUS	69	606	29	16	Shot	Score
725	Rio Olympics AUS v SRB Q3	3rd Quarter	AUS	70	671	32	109
726	Rio Olympics AUS v SRB Q3	3rd Quarter	AUS	70	672	37	93
727	Rio Olympics AUS v SRB Q3	3rd Quarter	AUS	70	673	37	87
728	Rio Olympics AUS v SRB Q3	3rd Quarter	AUS	70	674	34	77
729	Rio Olympics AUS v SRB Q3	3rd Quarter	AUS	70	675	32	70
730	Rio Olympics AUS v SRB Q3	3rd Quarter	AUS	70	675	34	61
731	Rio Olympics AUS v SRB Q3	3rd Quarter	AUS	70	676	38	54
732	Rio Olympics AUS v SRB Q3	3rd Quarter	AUS	70	676	41	49
733	Rio Olympics AUS v SRB Q3	3rd Quarter	AUS	70	677	44	41
734	Rio Olympics AUS v SRB Q3	3rd Quarter	AUS	70	677	44	35
735	Rio Olympics AUS v SRB Q3	3rd Quarter	AUS	70	678	25	40
736	Rio Olympics AUS v SRB Q3	3rd Quarter	AUS	70	679	13	28
737	Rio Olympics AUS v SRB Q3	3rd Quarter	AUS	70	679	19	36
738	Rio Olympics AUS v SRB Q3	3rd Quarter	AUS	70	680	23	37
739	Rio Olympics AUS v SRB Q3	3rd Quarter	AUS	70	681	30	35
740	Rio Olympics AUS v SRB Q3	3rd Quarter	AUS	70	681	32	28
741	Rio Olympics AUS v SRB Q3	3rd Quarter	AUS	70	682	39	39	Shot	Score
742	Rio Olympics AUS v SRB Q3	3rd Quarter	AUS	71	700	31	109
743	Rio Olympics AUS v SRB Q3	3rd Quarter	AUS	71	701	22	94
744	Rio Olympics AUS v SRB Q3	3rd Quarter	AUS	71	702	19	77
745	Rio Olympics AUS v SRB Q3	3rd Quarter	AUS	71	703	20	65
746	Rio Olympics AUS v SRB Q3	3rd Quarter	AUS	71	703	19	54
747	Rio Olympics AUS v SRB Q3	3rd Quarter	AUS	71	704	19	50
748	Rio Olympics AUS v SRB Q3	3rd Quarter	AUS	71	705	22	43
749	Rio Olympics AUS v SRB Q3	3rd Quarter	AUS	71	706	25	38
750	Rio Olympics AUS v SRB Q3	3rd Quarter	AUS	71	706	30	38
751	Rio Olympics AUS v SRB Q3	3rd Quarter	AUS	71	706	35	31
752	Rio Olympics AUS v SRB Q3	3rd Quarter	AUS	71	707	36	24
753	Rio Olympics AUS v SRB Q3	3rd Quarter	AUS	71	708	48	30	TO
754	Rio Olympics AUS v SRB Q3	3rd Quarter	AUS	72	760	34	99
755	Rio Olympics AUS v SRB Q3	3rd Quarter	AUS	72	762	33	79
756	Rio Olympics AUS v SRB Q3	3rd Quarter	AUS	72	762	30	69
757	Rio Olympics AUS v SRB Q3	3rd Quarter	AUS	72	762	30	57
758	Rio Olympics AUS v SRB Q3	3rd Quarter	AUS	72	763	30	49
759	Rio Olympics AUS v SRB Q3	3rd Quarter	AUS	72	764	10	52
760	Rio Olympics AUS v SRB Q3	3rd Quarter	AUS	72	765	31	41
761	Rio Olympics AUS v SRB Q3	3rd Quarter	AUS	72	768	35	41
762	Rio Olympics AUS v SRB Q3	3rd Quarter	AUS	72	768	49	32	On-ball
763	Rio Olympics AUS v SRB Q3	3rd Quarter	AUS	72	771	48	32
764	Rio Olympics AUS v SRB Q3	3rd Quarter	AUS	72	772	42	36
765	Rio Olympics AUS v SRB Q3	3rd Quarter	AUS	72	774	38	25	TO
766	Rio Olympics AUS v SRB Q3	3rd Quarter	AUS	73	829	31	111
767	Rio Olympics AUS v SRB Q3	3rd Quarter	AUS	73	829	20	92
768	Rio Olympics AUS v SRB Q3	3rd Quarter	AUS	73	831	21	82
769	Rio Olympics AUS v SRB Q3	3rd Quarter	AUS	73	831	23	72
770	Rio Olympics AUS v SRB Q3	3rd Quarter	AUS	73	832	23	58
771	Rio Olympics AUS v SRB Q3	3rd Quarter	AUS	73	833	26	52
772	Rio Olympics AUS v SRB Q3	3rd Quarter	AUS	73	833	30	47
773	Rio Olympics AUS v SRB Q3	3rd Quarter	AUS	73	834	33	40
774	Rio Olympics AUS v SRB Q3	3rd Quarter	AUS	73	835	36	35
775	Rio Olympics AUS v SRB Q3	3rd Quarter	AUS	73	836	39	27	TO
776	Rio Olympics AUS v SRB Q3	3rd Quarter	AUS	74	853	36	110
777	Rio Olympics AUS v SRB Q3	3rd Quarter	AUS	74	853	35	90
778	Rio Olympics AUS v SRB Q3	3rd Quarter	AUS	74	855	35	86
779	Rio Olympics AUS v SRB Q3	3rd Quarter	AUS	74	855	38	77
780	Rio Olympics AUS v SRB Q3	3rd Quarter	AUS	74	856	40	67
781	Rio Olympics AUS v SRB Q3	3rd Quarter	AUS	74	856	40	60
782	Rio Olympics AUS v SRB Q3	3rd Quarter	AUS	74	857	40	53
783	Rio Olympics AUS v SRB Q3	3rd Quarter	AUS	74	858	41	48
784	Rio Olympics AUS v SRB Q3	3rd Quarter	AUS	74	859	28	40
785	Rio Olympics AUS v SRB Q3	3rd Quarter	AUS	74	860	14	30	Foul
786	Rio Olympics AUS v SRB Q3	3rd Quarter	AUS	75	1048	29	110
787	Rio Olympics AUS v SRB Q3	3rd Quarter	AUS	75	1049	40	96
788	Rio Olympics AUS v SRB Q3	3rd Quarter	AUS	75	1050	42	87	TO
789	Rio Olympics AUS v SRB Q3	3rd Quarter	AUS	76	1072	34	112
790	Rio Olympics AUS v SRB Q3	3rd Quarter	AUS	76	1074	34	97
791	Rio Olympics AUS v SRB Q3	3rd Quarter	AUS	76	1075	34	94
792	Rio Olympics AUS v SRB Q3	3rd Quarter	AUS	76	1076	37	85
793	Rio Olympics AUS v SRB Q3	3rd Quarter	AUS	76	1077	38	79
794	Rio Olympics AUS v SRB Q3	3rd Quarter	AUS	76	1078	38	71
795	Rio Olympics AUS v SRB Q3	3rd Quarter	AUS	76	1078	38	64
796	Rio Olympics AUS v SRB Q3	3rd Quarter	AUS	76	1079	40	54
797	Rio Olympics AUS v SRB Q3	3rd Quarter	AUS	76	1080	40	46
798	Rio Olympics AUS v SRB Q3	3rd Quarter	AUS	76	1081	39	42
799	Rio Olympics AUS v SRB Q3	3rd Quarter	AUS	76	1082	27	39
800	Rio Olympics AUS v SRB Q3	3rd Quarter	AUS	76	1085	12	27	On-ball
801	Rio Olympics AUS v SRB Q3	3rd Quarter	AUS	76	1088	14	27
802	Rio Olympics AUS v SRB Q3	3rd Quarter	AUS	76	1089	19	28
803	Rio Olympics AUS v SRB Q3	3rd Quarter	AUS	76	1090	27	29	Shot	Miss
804	Rio Olympics AUS v SRB Q3	3rd Quarter	AUS	77	1092	26	19	OR
805	Rio Olympics AUS v SRB Q3	3rd Quarter	AUS	77	1093	18	35
806	Rio Olympics AUS v SRB Q3	3rd Quarter	AUS	77	1094	23	38
807	Rio Olympics AUS v SRB Q3	3rd Quarter	AUS	77	1095	35	25
808	Rio Olympics AUS v SRB Q3	3rd Quarter	AUS	77	1096	37	21	Shot	Miss
809	Rio Olympics AUS v SRB Q3	3rd Quarter	AUS	78	1141	40	110
810	Rio Olympics AUS v SRB Q3	3rd Quarter	AUS	78	1142	34	90
811	Rio Olympics AUS v SRB Q3	3rd Quarter	AUS	78	1144	35	83
812	Rio Olympics AUS v SRB Q3	3rd Quarter	AUS	78	1144	35	77
813	Rio Olympics AUS v SRB Q3	3rd Quarter	AUS	78	1145	37	71
814	Rio Olympics AUS v SRB Q3	3rd Quarter	AUS	78	1146	38	66
815	Rio Olympics AUS v SRB Q3	3rd Quarter	AUS	78	1146	38	59
816	Rio Olympics AUS v SRB Q3	3rd Quarter	AUS	78	1147	40	51
817	Rio Olympics AUS v SRB Q3	3rd Quarter	AUS	78	1148	42	45
818	Rio Olympics AUS v SRB Q3	3rd Quarter	AUS	78	1149	42	38
819	Rio Olympics AUS v SRB Q3	3rd Quarter	AUS	78	1152	27	40
820	Rio Olympics AUS v SRB Q3	3rd Quarter	AUS	78	1152	26	40
821	Rio Olympics AUS v SRB Q3	3rd Quarter	AUS	78	1153	10	30
822	Rio Olympics AUS v SRB Q3	3rd Quarter	AUS	78	1155	30	40
823	Rio Olympics AUS v SRB Q3	3rd Quarter	AUS	78	1156	48	31
824	Rio Olympics AUS v SRB Q3	3rd Quarter	AUS	78	1157	47	34
825	Rio Olympics AUS v SRB Q3	3rd Quarter	AUS	78	1157	45	36	On-ball
826	Rio Olympics AUS v SRB Q3	3rd Quarter	AUS	78	1158	40	38
827	Rio Olympics AUS v SRB Q3	3rd Quarter	AUS	78	1159	38	39
828	Rio Olympics AUS v SRB Q3	3rd Quarter	AUS	78	1160	35	21
829	Rio Olympics AUS v SRB Q3	3rd Quarter	AUS	78	1160	32	22
830	Rio Olympics AUS v SRB Q3	3rd Quarter	AUS	78	1161	28	19
831	Rio Olympics AUS v SRB Q3	3rd Quarter	AUS	78	1163	50	26
832	Rio Olympics AUS v SRB Q3	3rd Quarter	AUS	78	1164	37	38	TO
833	Rio Olympics AUS v SRB Q3	3rd Quarter	AUS	79	1195	31	112
834	Rio Olympics AUS v SRB Q3	3rd Quarter	AUS	79	1197	33	97
835	Rio Olympics AUS v SRB Q3	3rd Quarter	AUS	79	1199	34	94
836	Rio Olympics AUS v SRB Q3	3rd Quarter	AUS	79	1200	34	88
837	Rio Olympics AUS v SRB Q3	3rd Quarter	AUS	79	1201	36	80
838	Rio Olympics AUS v SRB Q3	3rd Quarter	AUS	79	1202	36	75
839	Rio Olympics AUS v SRB Q3	3rd Quarter	AUS	79	1202	37	69
840	Rio Olympics AUS v SRB Q3	3rd Quarter	AUS	79	1203	38	62
841	Rio Olympics AUS v SRB Q3	3rd Quarter	AUS	79	1203	39	54
842	Rio Olympics AUS v SRB Q3	3rd Quarter	AUS	79	1204	38	48
843	Rio Olympics AUS v SRB Q3	3rd Quarter	AUS	79	1205	36	45
844	Rio Olympics AUS v SRB Q3	3rd Quarter	AUS	79	1205	32	40
845	Rio Olympics AUS v SRB Q3	3rd Quarter	AUS	79	1206	32	40
846	Rio Olympics AUS v SRB Q3	3rd Quarter	AUS	79	1207	32	40
847	Rio Olympics AUS v SRB Q3	3rd Quarter	AUS	79	1209	38	32
848	Rio Olympics AUS v SRB Q3	3rd Quarter	AUS	79	1211	32	24
849	Rio Olympics AUS v SRB Q3	3rd Quarter	AUS	79	1212	34	17	Shot	Score
850	Rio Olympics AUS v SRB Q3	3rd Quarter	AUS	80	1291	39	95
851	Rio Olympics AUS v SRB Q3	3rd Quarter	AUS	80	1291	48	91
852	Rio Olympics AUS v SRB Q3	3rd Quarter	AUS	80	1292	49	87
853	Rio Olympics AUS v SRB Q3	3rd Quarter	AUS	80	1293	48	82
854	Rio Olympics AUS v SRB Q3	3rd Quarter	AUS	80	1294	48	74
855	Rio Olympics AUS v SRB Q3	3rd Quarter	AUS	80	1294	43	66
856	Rio Olympics AUS v SRB Q3	3rd Quarter	AUS	80	1295	34	60
857	Rio Olympics AUS v SRB Q3	3rd Quarter	AUS	80	1295	28	54
858	Rio Olympics AUS v SRB Q3	3rd Quarter	AUS	80	1296	24	49
859	Rio Olympics AUS v SRB Q3	3rd Quarter	AUS	80	1297	21	43
860	Rio Olympics AUS v SRB Q3	3rd Quarter	AUS	80	1297	16	43
861	Rio Olympics AUS v SRB Q3	3rd Quarter	AUS	80	1298	16	45
862	Rio Olympics AUS v SRB Q3	3rd Quarter	AUS	80	1298	25	48
863	Rio Olympics AUS v SRB Q3	3rd Quarter	AUS	80	1298	34	48
864	Rio Olympics AUS v SRB Q3	3rd Quarter	AUS	80	1300	43	38
865	Rio Olympics AUS v SRB Q3	3rd Quarter	AUS	80	1301	44	47
866	Rio Olympics AUS v SRB Q3	3rd Quarter	AUS	80	1302	11	30	TO
867	Rio Olympics AUS v SRB Q4	4th Quarter	AUS	81	10	58	58
868	Rio Olympics AUS v SRB Q4	4th Quarter	AUS	81	11	53	67
869	Rio Olympics AUS v SRB Q4	4th Quarter	AUS	81	12	53	67
870	Rio Olympics AUS v SRB Q4	4th Quarter	AUS	81	13	46	63
871	Rio Olympics AUS v SRB Q4	4th Quarter	AUS	81	13	40	59
872	Rio Olympics AUS v SRB Q4	4th Quarter	AUS	81	13	36	53
873	Rio Olympics AUS v SRB Q4	4th Quarter	AUS	81	14	32	46
874	Rio Olympics AUS v SRB Q4	4th Quarter	AUS	81	14	26	37
875	Rio Olympics AUS v SRB Q4	4th Quarter	AUS	81	15	24	29
876	Rio Olympics AUS v SRB Q4	4th Quarter	AUS	81	15	29	21	Shot	Miss
877	Rio Olympics AUS v SRB Q4	4th Quarter	AUS	82	17	34	19	OR
878	Rio Olympics AUS v SRB Q4	4th Quarter	AUS	82	19	33	18	Shot	Score
879	Rio Olympics AUS v SRB Q4	4th Quarter	AUS	83	46	32	110
880	Rio Olympics AUS v SRB Q4	4th Quarter	AUS	84	46	33	85
881	Rio Olympics AUS v SRB Q4	4th Quarter	AUS	84	47	26	76
882	Rio Olympics AUS v SRB Q4	4th Quarter	AUS	84	48	26	71
883	Rio Olympics AUS v SRB Q4	4th Quarter	AUS	84	49	25	66
884	Rio Olympics AUS v SRB Q4	4th Quarter	AUS	84	50	24	52
885	Rio Olympics AUS v SRB Q4	4th Quarter	AUS	84	51	27	48
886	Rio Olympics AUS v SRB Q4	4th Quarter	AUS	84	52	30	45
887	Rio Olympics AUS v SRB Q4	4th Quarter	AUS	84	55	31	42
888	Rio Olympics AUS v SRB Q4	4th Quarter	AUS	84	57	39	33
889	Rio Olympics AUS v SRB Q4	1st Quarter	AUS	84	58	39	33
890	Rio Olympics AUS v SRB Q4	2nd Quarter	AUS	84	59	39	33
891	Rio Olympics AUS v SRB Q4	3rd Quarter	AUS	84	60	39	33
892	Rio Olympics AUS v SRB Q4	4th Quarter	AUS	84	61	39	33
893	Rio Olympics AUS v SRB Q4	4th Quarter	AUS	84	63	24	31
894	Rio Olympics AUS v SRB Q4	4th Quarter	AUS	84	65	21	36
895	Rio Olympics AUS v SRB Q4	4th Quarter	AUS	84	66	18	31
896	Rio Olympics AUS v SRB Q4	4th Quarter	AUS	84	66	19	23
897	Rio Olympics AUS v SRB Q4	4th Quarter	AUS	84	67	23	20
898	Rio Olympics AUS v SRB Q4	4th Quarter	AUS	84	67	29	18	Shot	Miss
899	Rio Olympics AUS v SRB Q4	4th Quarter	AUS	85	98	30	112
900	Rio Olympics AUS v SRB Q4	4th Quarter	AUS	85	98	26	94
901	Rio Olympics AUS v SRB Q4	4th Quarter	AUS	85	100	26	85
902	Rio Olympics AUS v SRB Q4	4th Quarter	AUS	85	101	26	77
903	Rio Olympics AUS v SRB Q4	4th Quarter	AUS	85	102	26	74
904	Rio Olympics AUS v SRB Q4	4th Quarter	AUS	85	102	38	70
905	Rio Olympics AUS v SRB Q4	4th Quarter	AUS	85	103	40	58
906	Rio Olympics AUS v SRB Q4	4th Quarter	AUS	85	104	41	53
907	Rio Olympics AUS v SRB Q4	4th Quarter	AUS	85	104	28	42
908	Rio Olympics AUS v SRB Q4	4th Quarter	AUS	85	105	16	37
909	Rio Olympics AUS v SRB Q4	4th Quarter	AUS	85	107	32	39
910	Rio Olympics AUS v SRB Q4	4th Quarter	AUS	85	109	47	33
911	Rio Olympics AUS v SRB Q4	4th Quarter	AUS	85	110	44	39	On-ball
912	Rio Olympics AUS v SRB Q4	4th Quarter	AUS	85	110	41	39
913	Rio Olympics AUS v SRB Q4	4th Quarter	AUS	85	110	36	39
914	Rio Olympics AUS v SRB Q4	4th Quarter	AUS	85	111	30	39
915	Rio Olympics AUS v SRB Q4	4th Quarter	AUS	85	111	34	18
916	Rio Olympics AUS v SRB Q4	4th Quarter	AUS	85	112	33	16	Shot	Score
917	Rio Olympics AUS v SRB Q4	4th Quarter	AUS	86	135	34	110
918	Rio Olympics AUS v SRB Q4	4th Quarter	AUS	86	135	34	88
919	Rio Olympics AUS v SRB Q4	4th Quarter	AUS	86	136	32	82
920	Rio Olympics AUS v SRB Q4	4th Quarter	AUS	86	137	26	75
921	Rio Olympics AUS v SRB Q4	4th Quarter	AUS	86	137	25	70
922	Rio Olympics AUS v SRB Q4	4th Quarter	AUS	86	138	23	64
923	Rio Olympics AUS v SRB Q4	4th Quarter	AUS	86	139	26	58
924	Rio Olympics AUS v SRB Q4	4th Quarter	AUS	86	139	29	53
925	Rio Olympics AUS v SRB Q4	4th Quarter	AUS	86	140	34	45
926	Rio Olympics AUS v SRB Q4	4th Quarter	AUS	86	140	37	41
927	Rio Olympics AUS v SRB Q4	4th Quarter	AUS	86	141	24	40
928	Rio Olympics AUS v SRB Q4	4th Quarter	AUS	86	141	24	40
929	Rio Olympics AUS v SRB Q4	4th Quarter	AUS	86	142	16	33
930	Rio Olympics AUS v SRB Q4	4th Quarter	AUS	86	143	11	28	TO
931	Rio Olympics AUS v SRB Q4	4th Quarter	AUS	87	151	28	109
932	Rio Olympics AUS v SRB Q4	4th Quarter	AUS	87	152	36	92
933	Rio Olympics AUS v SRB Q4	4th Quarter	AUS	87	153	37	85
934	Rio Olympics AUS v SRB Q4	4th Quarter	AUS	87	154	39	73
935	Rio Olympics AUS v SRB Q4	4th Quarter	AUS	87	154	40	68
936	Rio Olympics AUS v SRB Q4	4th Quarter	AUS	87	155	41	64
937	Rio Olympics AUS v SRB Q4	4th Quarter	AUS	87	155	42	58
938	Rio Olympics AUS v SRB Q4	4th Quarter	AUS	87	156	43	50
939	Rio Olympics AUS v SRB Q4	4th Quarter	AUS	87	157	43	45
940	Rio Olympics AUS v SRB Q4	4th Quarter	AUS	87	158	41	43
941	Rio Olympics AUS v SRB Q4	4th Quarter	AUS	87	159	38	43
942	Rio Olympics AUS v SRB Q4	4th Quarter	AUS	87	161	23	38
943	Rio Olympics AUS v SRB Q4	4th Quarter	AUS	87	162	13	30
944	Rio Olympics AUS v SRB Q4	4th Quarter	AUS	87	163	13	30
945	Rio Olympics AUS v SRB Q4	4th Quarter	AUS	87	164	13	30
946	Rio Olympics AUS v SRB Q4	4th Quarter	AUS	87	165	13	30
947	Rio Olympics AUS v SRB Q4	4th Quarter	AUS	87	166	13	30
948	Rio Olympics AUS v SRB Q4	4th Quarter	AUS	87	167	22	30
949	Rio Olympics AUS v SRB Q4	4th Quarter	AUS	87	168	27	29
950	Rio Olympics AUS v SRB Q4	4th Quarter	AUS	87	168	27	22
951	Rio Olympics AUS v SRB Q4	4th Quarter	AUS	87	170	30	17	Shot	Score
952	Rio Olympics AUS v SRB Q4	4th Quarter	AUS	88	226	35	111
953	Rio Olympics AUS v SRB Q4	4th Quarter	AUS	88	227	20	96
954	Rio Olympics AUS v SRB Q4	4th Quarter	AUS	88	229	20	87
955	Rio Olympics AUS v SRB Q4	4th Quarter	AUS	88	230	18	72
956	Rio Olympics AUS v SRB Q4	4th Quarter	AUS	88	230	16	55
957	Rio Olympics AUS v SRB Q4	4th Quarter	AUS	88	230	18	44
958	Rio Olympics AUS v SRB Q4	4th Quarter	AUS	88	231	18	33
959	Rio Olympics AUS v SRB Q4	4th Quarter	AUS	88	232	13	30
960	Rio Olympics AUS v SRB Q4	4th Quarter	AUS	88	232	12	25
961	Rio Olympics AUS v SRB Q4	4th Quarter	AUS	88	233	12	19
962	Rio Olympics AUS v SRB Q4	4th Quarter	AUS	88	234	24	18
963	Rio Olympics AUS v SRB Q4	4th Quarter	AUS	88	237	28	16	Shot	Score
964	Rio Olympics AUS v SRB Q4	4th Quarter	AUS	89	256	26	97
965	Rio Olympics AUS v SRB Q4	4th Quarter	AUS	89	256	26	84
966	Rio Olympics AUS v SRB Q4	4th Quarter	AUS	89	257	29	72
967	Rio Olympics AUS v SRB Q4	4th Quarter	AUS	89	257	30	65	Foul
968	Rio Olympics AUS v SRB Q4	4th Quarter	AUS	90	287	4	47
969	Rio Olympics AUS v SRB Q4	4th Quarter	AUS	90	288	22	50
970	Rio Olympics AUS v SRB Q4	4th Quarter	AUS	90	289	26	49
971	Rio Olympics AUS v SRB Q4	4th Quarter	AUS	90	289	30	46
972	Rio Olympics AUS v SRB Q4	4th Quarter	AUS	90	290	34	43
973	Rio Olympics AUS v SRB Q4	4th Quarter	AUS	90	290	38	40
974	Rio Olympics AUS v SRB Q4	4th Quarter	AUS	90	291	26	39
975	Rio Olympics AUS v SRB Q4	4th Quarter	AUS	90	293	14	28
976	Rio Olympics AUS v SRB Q4	4th Quarter	AUS	90	294	14	28
977	Rio Olympics AUS v SRB Q4	4th Quarter	AUS	90	295	14	28
978	Rio Olympics AUS v SRB Q4	4th Quarter	AUS	90	296	14	28
979	Rio Olympics AUS v SRB Q4	4th Quarter	AUS	90	297	13	27
980	Rio Olympics AUS v SRB Q4	4th Quarter	AUS	90	298	12	22
981	Rio Olympics AUS v SRB Q4	4th Quarter	AUS	90	299	24	18
982	Rio Olympics AUS v SRB Q4	4th Quarter	AUS	90	300	23	19
983	Rio Olympics AUS v SRB Q4	4th Quarter	AUS	90	300	23	22
984	Rio Olympics AUS v SRB Q4	4th Quarter	AUS	90	300	28	24
985	Rio Olympics AUS v SRB Q4	4th Quarter	AUS	90	301	32	25	Shot	Shooting Foul
986	Rio Olympics AUS v SRB Q4	4th Quarter	AUS	91	353	32	110
987	Rio Olympics AUS v SRB Q4	4th Quarter	AUS	91	354	25	97
988	Rio Olympics AUS v SRB Q4	4th Quarter	AUS	91	355	22	88
989	Rio Olympics AUS v SRB Q4	4th Quarter	AUS	91	355	21	77
990	Rio Olympics AUS v SRB Q4	4th Quarter	AUS	91	356	21	71
991	Rio Olympics AUS v SRB Q4	4th Quarter	AUS	91	357	22	63
992	Rio Olympics AUS v SRB Q4	4th Quarter	AUS	91	358	20	49
993	Rio Olympics AUS v SRB Q4	4th Quarter	AUS	91	358	19	44
994	Rio Olympics AUS v SRB Q4	4th Quarter	AUS	91	359	24	43
995	Rio Olympics AUS v SRB Q4	4th Quarter	AUS	91	360	30	44
996	Rio Olympics AUS v SRB Q4	4th Quarter	AUS	91	361	34	45
997	Rio Olympics AUS v SRB Q4	4th Quarter	AUS	91	362	34	45
998	Rio Olympics AUS v SRB Q4	4th Quarter	AUS	91	363	34	45
999	Rio Olympics AUS v SRB Q4	4th Quarter	AUS	91	364	34	45
1000	Rio Olympics AUS v SRB Q4	4th Quarter	AUS	91	365	40	44
1001	Rio Olympics AUS v SRB Q4	4th Quarter	AUS	91	366	34	43
1002	Rio Olympics AUS v SRB Q4	4th Quarter	AUS	91	367	26	44
1003	Rio Olympics AUS v SRB Q4	4th Quarter	AUS	91	367	20	43
1004	Rio Olympics AUS v SRB Q4	4th Quarter	AUS	91	368	17	38	On-ball	On-ball
1005	Rio Olympics AUS v SRB Q4	4th Quarter	AUS	91	369	19	29
1006	Rio Olympics AUS v SRB Q4	4th Quarter	AUS	91	369	23	22
1007	Rio Olympics AUS v SRB Q4	4th Quarter	AUS	91	370	32	17
1008	Rio Olympics AUS v SRB Q4	4th Quarter	AUS	91	370	38	15
1009	Rio Olympics AUS v SRB Q4	4th Quarter	AUS	91	372	41	36
1010	Rio Olympics AUS v SRB Q4	4th Quarter	AUS	91	373	33	36
1011	Rio Olympics AUS v SRB Q4	4th Quarter	AUS	91	373	31	31	Shot	Score
1012	Rio Olympics AUS v SRB Q4	4th Quarter	AUS	92	353	32	110
1013	Rio Olympics AUS v SRB Q4	4th Quarter	AUS	92	353	25	97
1014	Rio Olympics AUS v SRB Q4	4th Quarter	AUS	92	355	22	88
1015	Rio Olympics AUS v SRB Q4	4th Quarter	AUS	92	355	21	77
1016	Rio Olympics AUS v SRB Q4	4th Quarter	AUS	92	356	21	71
1017	Rio Olympics AUS v SRB Q4	4th Quarter	AUS	92	357	22	63
1018	Rio Olympics AUS v SRB Q4	4th Quarter	AUS	92	358	20	49
1019	Rio Olympics AUS v SRB Q4	4th Quarter	AUS	92	358	19	44
1020	Rio Olympics AUS v SRB Q4	4th Quarter	AUS	92	359	24	43
1021	Rio Olympics AUS v SRB Q4	4th Quarter	AUS	92	360	30	44
1022	Rio Olympics AUS v SRB Q4	4th Quarter	AUS	92	361	34	45
1023	Rio Olympics AUS v SRB Q4	4th Quarter	AUS	92	362	34	45
1024	Rio Olympics AUS v SRB Q4	4th Quarter	AUS	92	363	34	45
1025	Rio Olympics AUS v SRB Q4	4th Quarter	AUS	92	364	34	45
1026	Rio Olympics AUS v SRB Q4	4th Quarter	AUS	92	365	40	44
1027	Rio Olympics AUS v SRB Q4	4th Quarter	AUS	92	366	34	43
1028	Rio Olympics AUS v SRB Q4	4th Quarter	AUS	92	367	26	44
1029	Rio Olympics AUS v SRB Q4	4th Quarter	AUS	92	367	20	43
1030	Rio Olympics AUS v SRB Q4	4th Quarter	AUS	92	368	17	38
1031	Rio Olympics AUS v SRB Q4	4th Quarter	AUS	92	369	19	29
1032	Rio Olympics AUS v SRB Q4	4th Quarter	AUS	92	369	23	22
1033	Rio Olympics AUS v SRB Q4	4th Quarter	AUS	92	370	32	17
1034	Rio Olympics AUS v SRB Q4	4th Quarter	AUS	92	370	38	15
1035	Rio Olympics AUS v SRB Q4	4th Quarter	AUS	92	372	41	36
1036	Rio Olympics AUS v SRB Q4	4th Quarter	AUS	92	373	33	36
1037	Rio Olympics AUS v SRB Q4	4th Quarter	AUS	92	373	31	31
1038	Rio Olympics AUS v SRB Q4	4th Quarter	AUS	93	434	17	103
1039	Rio Olympics AUS v SRB Q4	4th Quarter	AUS	93	434	23	102
1040	Rio Olympics AUS v SRB Q4	4th Quarter	AUS	93	435	30	97
1041	Rio Olympics AUS v SRB Q4	4th Quarter	AUS	93	436	31	93
1042	Rio Olympics AUS v SRB Q4	4th Quarter	AUS	93	437	27	94
1043	Rio Olympics AUS v SRB Q4	4th Quarter	AUS	93	438	20	91
1044	Rio Olympics AUS v SRB Q4	4th Quarter	AUS	93	438	13	85
1045	Rio Olympics AUS v SRB Q4	4th Quarter	AUS	93	440	12	88
1046	Rio Olympics AUS v SRB Q4	4th Quarter	AUS	93	440	21	86
1047	Rio Olympics AUS v SRB Q4	4th Quarter	AUS	93	441	16	70
1048	Rio Olympics AUS v SRB Q4	4th Quarter	AUS	93	441	14	63
1049	Rio Olympics AUS v SRB Q4	4th Quarter	AUS	93	442	13	51
1050	Rio Olympics AUS v SRB Q4	4th Quarter	AUS	93	442	20	45
1051	Rio Olympics AUS v SRB Q4	4th Quarter	AUS	93	443	24	38
1052	Rio Olympics AUS v SRB Q4	4th Quarter	AUS	93	445	41	37
1053	Rio Olympics AUS v SRB Q4	4th Quarter	AUS	93	445	51	28
1054	Rio Olympics AUS v SRB Q4	4th Quarter	AUS	93	446	51	29
1055	Rio Olympics AUS v SRB Q4	4th Quarter	AUS	93	447	44	34	On-ball
1056	Rio Olympics AUS v SRB Q4	4th Quarter	AUS	93	447	41	35
1057	Rio Olympics AUS v SRB Q4	4th Quarter	AUS	93	448	36	36
1058	Rio Olympics AUS v SRB Q4	4th Quarter	AUS	93	450	30	33
1059	Rio Olympics AUS v SRB Q4	4th Quarter	AUS	93	450	31	25
1060	Rio Olympics AUS v SRB Q4	4th Quarter	AUS	93	451	32	21	Shot	Miss
1061	Rio Olympics AUS v SRB Q4	4th Quarter	AUS	94	454	16	17	OR
1062	Rio Olympics AUS v SRB Q4	4th Quarter	AUS	94	454	16	20
1063	Rio Olympics AUS v SRB Q4	4th Quarter	AUS	94	455	17	22
1064	Rio Olympics AUS v SRB Q4	4th Quarter	AUS	94	456	19	25
1065	Rio Olympics AUS v SRB Q4	4th Quarter	AUS	94	457	32	29	Shot	Miss
1066	Rio Olympics AUS v SRB Q4	4th Quarter	AUS	95	483	31	111
1067	Rio Olympics AUS v SRB Q4	4th Quarter	AUS	95	485	40	89
1068	Rio Olympics AUS v SRB Q4	4th Quarter	AUS	95	485	40	84
1069	Rio Olympics AUS v SRB Q4	4th Quarter	AUS	95	486	39	73
1070	Rio Olympics AUS v SRB Q4	4th Quarter	AUS	95	487	38	68
1071	Rio Olympics AUS v SRB Q4	4th Quarter	AUS	95	488	39	65
1072	Rio Olympics AUS v SRB Q4	4th Quarter	AUS	95	488	35	57
1073	Rio Olympics AUS v SRB Q4	4th Quarter	AUS	95	489	28	52
1074	Rio Olympics AUS v SRB Q4	4th Quarter	AUS	95	489	24	47
1075	Rio Olympics AUS v SRB Q4	4th Quarter	AUS	95	490	20	39
1076	Rio Olympics AUS v SRB Q4	4th Quarter	AUS	95	490	12	37
1077	Rio Olympics AUS v SRB Q4	4th Quarter	AUS	95	490	12	43
1078	Rio Olympics AUS v SRB Q4	4th Quarter	AUS	95	492	32	41
1079	Rio Olympics AUS v SRB Q4	4th Quarter	AUS	95	493	48	34
1080	Rio Olympics AUS v SRB Q4	4th Quarter	AUS	95	494	48	34
1081	Rio Olympics AUS v SRB Q4	4th Quarter	AUS	95	495	48	34
1082	Rio Olympics AUS v SRB Q4	4th Quarter	AUS	95	496	48	34
1083	Rio Olympics AUS v SRB Q4	4th Quarter	AUS	95	497	48	34
1084	Rio Olympics AUS v SRB Q4	4th Quarter	AUS	95	498	48	34
1085	Rio Olympics AUS v SRB Q4	4th Quarter	AUS	95	499	48	34
1086	Rio Olympics AUS v SRB Q4	4th Quarter	AUS	95	500	48	34
1087	Rio Olympics AUS v SRB Q4	4th Quarter	AUS	95	501	38	25
1088	Rio Olympics AUS v SRB Q4	4th Quarter	AUS	95	504	37	18
1089	Rio Olympics AUS v SRB Q4	4th Quarter	AUS	95	505	36	18	Foul
1090	Rio Olympics AUS v SRB Q4	4th Quarter	AUS	96	537	39	9	BLOB
1091	Rio Olympics AUS v SRB Q4	4th Quarter	AUS	96	538	48	36
1092	Rio Olympics AUS v SRB Q4	4th Quarter	AUS	96	539	48	40
1093	Rio Olympics AUS v SRB Q4	4th Quarter	AUS	96	539	44	43
1094	Rio Olympics AUS v SRB Q4	4th Quarter	AUS	96	541	22	36
1095	Rio Olympics AUS v SRB Q4	4th Quarter	AUS	96	543	33	21	Foul
1096	Rio Olympics AUS v SRB Q4	4th Quarter	AUS	97	573	58	40	SLOB
1097	Rio Olympics AUS v SRB Q4	4th Quarter	AUS	97	573	48	43
1098	Rio Olympics AUS v SRB Q4	4th Quarter	AUS	97	575	48	46
1099	Rio Olympics AUS v SRB Q4	4th Quarter	AUS	97	575	40	46
1100	Rio Olympics AUS v SRB Q4	4th Quarter	AUS	97	576	29	41
1101	Rio Olympics AUS v SRB Q4	4th Quarter	AUS	97	577	21	39	On-ball
1102	Rio Olympics AUS v SRB Q4	4th Quarter	AUS	97	579	13	33
1103	Rio Olympics AUS v SRB Q4	4th Quarter	AUS	97	580	36	30
1104	Rio Olympics AUS v SRB Q4	4th Quarter	AUS	97	581	37	26
1105	Rio Olympics AUS v SRB Q4	4th Quarter	AUS	97	581	32	19	Shot	Score
1106	Rio Olympics AUS v SRB Q4	4th Quarter	AUS	98	674	23	104
1107	Rio Olympics AUS v SRB Q4	4th Quarter	AUS	98	676	48	81
1108	Rio Olympics AUS v SRB Q4	4th Quarter	AUS	98	677	49	72
1109	Rio Olympics AUS v SRB Q4	4th Quarter	AUS	98	677	49	60
1110	Rio Olympics AUS v SRB Q4	4th Quarter	AUS	98	678	50	52
1111	Rio Olympics AUS v SRB Q4	4th Quarter	AUS	98	678	50	48
1112	Rio Olympics AUS v SRB Q4	4th Quarter	AUS	98	679	41	51
1113	Rio Olympics AUS v SRB Q4	4th Quarter	AUS	98	679	33	50
1114	Rio Olympics AUS v SRB Q4	4th Quarter	AUS	98	680	28	47
1115	Rio Olympics AUS v SRB Q4	4th Quarter	AUS	98	681	24	44
1116	Rio Olympics AUS v SRB Q4	4th Quarter	AUS	98	682	19	38
1117	Rio Olympics AUS v SRB Q4	4th Quarter	AUS	98	683	20	38
1118	Rio Olympics AUS v SRB Q4	4th Quarter	AUS	98	684	23	38	On-ball
1119	Rio Olympics AUS v SRB Q4	4th Quarter	AUS	98	684	27	38
1120	Rio Olympics AUS v SRB Q4	4th Quarter	AUS	98	684	30	38
1121	Rio Olympics AUS v SRB Q4	4th Quarter	AUS	98	685	34	36
1122	Rio Olympics AUS v SRB Q4	4th Quarter	AUS	98	685	38	31
1123	Rio Olympics AUS v SRB Q4	4th Quarter	AUS	98	686	38	34
1124	Rio Olympics AUS v SRB Q4	4th Quarter	AUS	98	687	36	31
1125	Rio Olympics AUS v SRB Q4	4th Quarter	AUS	98	688	20	15	Shot	Miss
1126	Rio Olympics AUS v SRB Q4	4th Quarter	AUS	99	829	31	111
1127	Rio Olympics AUS v SRB Q4	4th Quarter	AUS	99	829	19	93
1128	Rio Olympics AUS v SRB Q4	4th Quarter	AUS	99	832	21	91
1129	Rio Olympics AUS v SRB Q4	4th Quarter	AUS	99	833	26	85
1130	Rio Olympics AUS v SRB Q4	4th Quarter	AUS	99	833	29	78
1131	Rio Olympics AUS v SRB Q4	4th Quarter	AUS	99	834	31	72
1132	Rio Olympics AUS v SRB Q4	4th Quarter	AUS	99	835	32	67
1133	Rio Olympics AUS v SRB Q4	4th Quarter	AUS	99	835	34	59
1134	Rio Olympics AUS v SRB Q4	4th Quarter	AUS	99	836	36	54
1135	Rio Olympics AUS v SRB Q4	4th Quarter	AUS	99	836	36	48
1136	Rio Olympics AUS v SRB Q4	4th Quarter	AUS	99	837	29	42	On-ball
1137	Rio Olympics AUS v SRB Q4	4th Quarter	AUS	99	839	31	41
1138	Rio Olympics AUS v SRB Q4	4th Quarter	AUS	99	839	34	39
1139	Rio Olympics AUS v SRB Q4	4th Quarter	AUS	99	840	40	35
1140	Rio Olympics AUS v SRB Q4	4th Quarter	AUS	99	842	17	46
1141	Rio Olympics AUS v SRB Q4	4th Quarter	AUS	99	843	17	43
1142	Rio Olympics AUS v SRB Q4	4th Quarter	AUS	99	844	20	37	On-ball
1143	Rio Olympics AUS v SRB Q4	4th Quarter	AUS	99	844	24	37
1144	Rio Olympics AUS v SRB Q4	4th Quarter	AUS	99	844	29	37
1145	Rio Olympics AUS v SRB Q4	4th Quarter	AUS	99	845	33	37
1146	Rio Olympics AUS v SRB Q4	4th Quarter	AUS	99	846	36	32
1147	Rio Olympics AUS v SRB Q4	4th Quarter	AUS	99	847	43	35	Shot	Miss
1148	Rio Olympics AUS v SRB Q4	4th Quarter	AUS	100	850	36	25	OR
1149	Rio Olympics AUS v SRB Q4	4th Quarter	AUS	100	850	44	32
1150	Rio Olympics AUS v SRB Q4	4th Quarter	AUS	100	851	45	33
1151	Rio Olympics AUS v SRB Q4	4th Quarter	AUS	100	851	49	36
1152	Rio Olympics AUS v SRB Q4	4th Quarter	AUS	100	852	50	39
1153	Rio Olympics AUS v SRB Q4	4th Quarter	AUS	100	852	49	42
1154	Rio Olympics AUS v SRB Q4	4th Quarter	AUS	100	853	45	47
1155	Rio Olympics AUS v SRB Q4	4th Quarter	AUS	100	853	40	51
1156	Rio Olympics AUS v SRB Q4	4th Quarter	AUS	100	854	33	51
1157	Rio Olympics AUS v SRB Q4	4th Quarter	AUS	100	854	31	50
1158	Rio Olympics AUS v SRB Q4	4th Quarter	AUS	100	856	31	47
1159	Rio Olympics AUS v SRB Q4	4th Quarter	AUS	100	857	30	42
1160	Rio Olympics AUS v SRB Q4	4th Quarter	AUS	100	858	28	39	On-ball
1161	Rio Olympics AUS v SRB Q4	4th Quarter	AUS	100	858	25	35
1162	Rio Olympics AUS v SRB Q4	4th Quarter	AUS	100	859	24	31
1163	Rio Olympics AUS v SRB Q4	4th Quarter	AUS	100	859	28	23
1164	Rio Olympics AUS v SRB Q4	4th Quarter	AUS	100	860	33	16
1165	Rio Olympics AUS v SRB Q4	4th Quarter	AUS	100	860	38	15
1166	Rio Olympics AUS v SRB Q4	4th Quarter	AUS	100	861	42	19
1167	Rio Olympics AUS v SRB Q4	4th Quarter	AUS	100	862	31	39
1168	Rio Olympics AUS v SRB Q4	4th Quarter	AUS	100	863	33	20	TO
1169	Rio Olympics AUS v SRB Q4	4th Quarter	AUS	101	898	25	84
1170	Rio Olympics AUS v SRB Q4	4th Quarter	AUS	101	898	24	76
1171	Rio Olympics AUS v SRB Q4	4th Quarter	AUS	101	899	25	66
1172	Rio Olympics AUS v SRB Q4	4th Quarter	AUS	101	900	25	57
1173	Rio Olympics AUS v SRB Q4	4th Quarter	AUS	101	900	24	50
1174	Rio Olympics AUS v SRB Q4	4th Quarter	AUS	101	901	28	46
1175	Rio Olympics AUS v SRB Q4	4th Quarter	AUS	101	901	32	41
1176	Rio Olympics AUS v SRB Q4	4th Quarter	AUS	101	903	48	30
1177	Rio Olympics AUS v SRB Q4	4th Quarter	AUS	101	905	10	21
1178	Rio Olympics AUS v SRB Q4	4th Quarter	AUS	101	906	11	25
1179	Rio Olympics AUS v SRB Q4	4th Quarter	AUS	101	906	11	27
1180	Rio Olympics AUS v SRB Q4	4th Quarter	AUS	101	906	12	31
1181	Rio Olympics AUS v SRB Q4	4th Quarter	AUS	101	907	14	35
1182	Rio Olympics AUS v SRB Q4	4th Quarter	AUS	101	907	17	39
1183	Rio Olympics AUS v SRB Q4	4th Quarter	AUS	101	908	24	21
1184	Rio Olympics AUS v SRB Q4	4th Quarter	AUS	101	910	27	21
1185	Rio Olympics AUS v SRB Q4	4th Quarter	AUS	101	911	29	17	Shot	Score
1186	Rio Olympics AUS v SRB Q4	4th Quarter	AUS	102	1021	33	110
1187	Rio Olympics AUS v SRB Q4	4th Quarter	AUS	102	1021	27	101
1188	Rio Olympics AUS v SRB Q4	4th Quarter	AUS	102	1023	28	98
1189	Rio Olympics AUS v SRB Q4	4th Quarter	AUS	102	1024	30	94
1190	Rio Olympics AUS v SRB Q4	4th Quarter	AUS	102	1025	32	84
1191	Rio Olympics AUS v SRB Q4	4th Quarter	AUS	102	1026	34	79
1192	Rio Olympics AUS v SRB Q4	4th Quarter	AUS	102	1026	38	76
1193	Rio Olympics AUS v SRB Q4	4th Quarter	AUS	102	1027	40	70
1194	Rio Olympics AUS v SRB Q4	4th Quarter	AUS	102	1028	41	60
1195	Rio Olympics AUS v SRB Q4	4th Quarter	AUS	102	1028	42	53
1196	Rio Olympics AUS v SRB Q4	4th Quarter	AUS	102	1029	42	47
1197	Rio Olympics AUS v SRB Q4	4th Quarter	AUS	102	1029	41	42
1198	Rio Olympics AUS v SRB Q4	4th Quarter	AUS	102	1030	38	41
1199	Rio Olympics AUS v SRB Q4	4th Quarter	AUS	102	1031	31	39	On-ball
1200	Rio Olympics AUS v SRB Q4	4th Quarter	AUS	102	1031	27	38
1201	Rio Olympics AUS v SRB Q4	4th Quarter	AUS	102	1032	20	35
1202	Rio Olympics AUS v SRB Q4	4th Quarter	AUS	102	1033	35	37
1203	Rio Olympics AUS v SRB Q4	4th Quarter	AUS	102	1034	32	37
1204	Rio Olympics AUS v SRB Q4	4th Quarter	AUS	102	1035	27	39
1205	Rio Olympics AUS v SRB Q4	4th Quarter	AUS	102	1035	24	40
1206	Rio Olympics AUS v SRB Q4	4th Quarter	AUS	102	1035	24	45
1207	Rio Olympics AUS v SRB Q4	4th Quarter	AUS	102	1037	19	41
1208	Rio Olympics AUS v SRB Q4	4th Quarter	AUS	102	1037	14	40
1209	Rio Olympics AUS v SRB Q4	4th Quarter	AUS	102	1038	12	33
1210	Rio Olympics AUS v SRB Q4	4th Quarter	AUS	102	1038	14	26
1211	Rio Olympics AUS v SRB Q4	4th Quarter	AUS	102	1039	24	20
1212	Rio Olympics AUS v SRB Q4	4th Quarter	AUS	102	1041	25	23
1213	Rio Olympics AUS v SRB Q4	4th Quarter	AUS	102	1041	27	27
1214	Rio Olympics AUS v SRB Q4	4th Quarter	AUS	102	1043	28	27	Shot	Miss
1215	Rio Olympics AUS v SRB Q4	4th Quarter	AUS	104	1161	58	39
1216	Rio Olympics AUS v SRB Q4	4th Quarter	AUS	104	1162	47	53
1217	Rio Olympics AUS v SRB Q4	4th Quarter	AUS	104	1163	36	50
1218	Rio Olympics AUS v SRB Q4	4th Quarter	AUS	104	1164	26	42
1219	Rio Olympics AUS v SRB Q4	4th Quarter	AUS	104	1165	22	32
1220	Rio Olympics AUS v SRB Q4	4th Quarter	AUS	104	1166	35	39
1221	Rio Olympics AUS v SRB Q4	4th Quarter	AUS	104	1168	45	34
1222	Rio Olympics AUS v SRB Q4	4th Quarter	AUS	104	1170	44	35
1223	Rio Olympics AUS v SRB Q4	4th Quarter	AUS	104	1170	34	40	On-ball
1224	Rio Olympics AUS v SRB Q4	4th Quarter	AUS	104	1171	28	37
1225	Rio Olympics AUS v SRB Q4	4th Quarter	AUS	104	1172	23	37
1226	Rio Olympics AUS v SRB Q4	4th Quarter	AUS	104	1173	21	37
1227	Rio Olympics AUS v SRB Q4	4th Quarter	AUS	104	1174	35	19	Shot	Score
1228	Rio Olympics AUS v SRB Q4	4th Quarter	AUS	105	1223	32	109
1229	Rio Olympics AUS v SRB Q4	4th Quarter	AUS	105	1224	47	88
1230	Rio Olympics AUS v SRB Q4	4th Quarter	AUS	105	1225	34	82
1231	Rio Olympics AUS v SRB Q4	4th Quarter	AUS	105	1226	18	79
1232	Rio Olympics AUS v SRB Q4	4th Quarter	AUS	105	1226	17	75
1233	Rio Olympics AUS v SRB Q4	4th Quarter	AUS	105	1227	20	69
1234	Rio Olympics AUS v SRB Q4	4th Quarter	AUS	105	1228	23	61
1235	Rio Olympics AUS v SRB Q4	4th Quarter	AUS	105	1228	30	53
1236	Rio Olympics AUS v SRB Q4	4th Quarter	AUS	105	1229	35	48
1237	Rio Olympics AUS v SRB Q4	4th Quarter	AUS	105	1230	33	44
1238	Rio Olympics AUS v SRB Q4	4th Quarter	AUS	105	1231	21	37	On-ball
1239	Rio Olympics AUS v SRB Q4	4th Quarter	AUS	105	1232	26	38
1240	Rio Olympics AUS v SRB Q4	4th Quarter	AUS	105	1232	32	38
1241	Rio Olympics AUS v SRB Q4	4th Quarter	AUS	105	1233	36	36
1242	Rio Olympics AUS v SRB Q4	4th Quarter	AUS	105	1235	32	20	Shot	Score
1243	Rio Olympics AUS v SRB Q4	4th Quarter	AUS	106	1343	32	110
1244	Rio Olympics AUS v SRB Q4	4th Quarter	AUS	106	1343	27	90
1245	Rio Olympics AUS v SRB Q4	4th Quarter	AUS	106	1344	22	78
1246	Rio Olympics AUS v SRB Q4	4th Quarter	AUS	106	1345	18	69
1247	Rio Olympics AUS v SRB Q4	4th Quarter	AUS	106	1346	16	55
1248	Rio Olympics AUS v SRB Q4	4th Quarter	AUS	106	1346	16	44
1249	Rio Olympics AUS v SRB Q4	4th Quarter	AUS	106	1347	17	36
1250	Rio Olympics AUS v SRB Q4	4th Quarter	AUS	106	1347	12	30
1251	Rio Olympics AUS v SRB Q4	4th Quarter	AUS	106	1348	11	28
1252	Rio Olympics AUS v SRB Q4	4th Quarter	AUS	106	1348	16	33	On-ball
1253	Rio Olympics AUS v SRB Q4	4th Quarter	AUS	106	1348	20	35
1254	Rio Olympics AUS v SRB Q4	4th Quarter	AUS	106	1349	22	37
1255	Rio Olympics AUS v SRB Q4	4th Quarter	AUS	106	1350	24	37
1256	Rio Olympics AUS v SRB Q4	4th Quarter	AUS	106	1351	20	30
1257	Rio Olympics AUS v SRB Q4	4th Quarter	AUS	106	1353	21	28	Shot	Miss
