# Supplementary material for: Classifying ball trajectories in invasion sports using dynamic time warping: A basketball case study
Source: PLoS One. 2022 Oct 20;17(10):e0272848. doi: 10.1371/journal.pone.0272848 (PMC9584368; doi:10.1371/journal.pone.0272848)
Supplement: S1 Data — (ZIP) [file pone.0272848.s012.zip › Data/AUS/ausg8_full.csv]

	GameID	TimeCriteria	TeamName	RecordID	Time	x	y	Label1	Label2	Label3	Label4
1	AUS v TUR Q1	1st Quarter	AUS	2	11	31	71
2	AUS v TUR Q1	1st Quarter	AUS	2	12	36	67
3	AUS v TUR Q1	1st Quarter	AUS	2	13	39	63
4	AUS v TUR Q1	1st Quarter	AUS	2	13	44	55
5	AUS v TUR Q1	1st Quarter	AUS	2	14	45	50
6	AUS v TUR Q1	1st Quarter	AUS	2	16	31	39
7	AUS v TUR Q1	1st Quarter	AUS	2	17	18	37	On-ball
8	AUS v TUR Q1	1st Quarter	AUS	2	19	20	38
9	AUS v TUR Q1	1st Quarter	AUS	2	19	28	40
10	AUS v TUR Q1	1st Quarter	AUS	2	20	35	37
11	AUS v TUR Q1	1st Quarter	AUS	2	21	36	32
12	AUS v TUR Q1	1st Quarter	AUS	2	22	34	16	TO
13	AUS v TUR Q1	1st Quarter	AUS	5	60	45	100
14	AUS v TUR Q1	1st Quarter	AUS	5	61	49	91
15	AUS v TUR Q1	1st Quarter	AUS	5	62	50	77
16	AUS v TUR Q1	1st Quarter	AUS	5	62	48	65
17	AUS v TUR Q1	1st Quarter	AUS	5	63	47	53
18	AUS v TUR Q1	1st Quarter	AUS	5	64	49	43
19	AUS v TUR Q1	1st Quarter	AUS	5	65	50	31
20	AUS v TUR Q1	1st Quarter	AUS	5	66	48	42
21	AUS v TUR Q1	1st Quarter	AUS	5	68	45	42
22	AUS v TUR Q1	1st Quarter	AUS	5	70	52	24
23	AUS v TUR Q1	1st Quarter	AUS	5	71	53	28
24	AUS v TUR Q1	1st Quarter	AUS	5	73	37	18
25	AUS v TUR Q1	1st Quarter	AUS	5	75	38	18
26	AUS v TUR Q1	1st Quarter	AUS	5	77	34	17	Shot	Miss
27	AUS v TUR Q1	1st Quarter	AUS	7	93	28	97
28	AUS v TUR Q1	1st Quarter	AUS	7	93	12	73
29	AUS v TUR Q1	1st Quarter	AUS	7	95	11	57
30	AUS v TUR Q1	1st Quarter	AUS	7	95	11	45
31	AUS v TUR Q1	1st Quarter	AUS	7	97	14	36
32	AUS v TUR Q1	1st Quarter	AUS	7	97	16	33
33	AUS v TUR Q1	1st Quarter	AUS	7	98	20	38
34	AUS v TUR Q1	1st Quarter	AUS	7	99	17	36
35	AUS v TUR Q1	1st Quarter	AUS	7	100	15	29
36	AUS v TUR Q1	1st Quarter	AUS	7	101	16	18
37	AUS v TUR Q1	1st Quarter	AUS	7	101	19	24
38	AUS v TUR Q1	1st Quarter	AUS	7	102	24	27
39	AUS v TUR Q1	1st Quarter	AUS	7	102	31	22
40	AUS v TUR Q1	1st Quarter	AUS	7	104	50	26
41	AUS v TUR Q1	1st Quarter	AUS	7	105	52	14
42	AUS v TUR Q1	1st Quarter	AUS	7	106	51	19
43	AUS v TUR Q1	1st Quarter	AUS	7	106	47	20
44	AUS v TUR Q1	1st Quarter	AUS	7	108	32	39	Shot	Miss
45	AUS v TUR Q1	1st Quarter	AUS	9	134	31	110
46	AUS v TUR Q1	1st Quarter	AUS	9	135	25	89
47	AUS v TUR Q1	1st Quarter	AUS	9	136	25	78
48	AUS v TUR Q1	1st Quarter	AUS	9	137	24	67
49	AUS v TUR Q1	1st Quarter	AUS	9	137	23	57
50	AUS v TUR Q1	1st Quarter	AUS	9	138	24	49
51	AUS v TUR Q1	1st Quarter	AUS	9	138	37	38
52	AUS v TUR Q1	1st Quarter	AUS	9	139	51	26
53	AUS v TUR Q1	1st Quarter	AUS	9	142	35	35
54	AUS v TUR Q1	1st Quarter	AUS	9	144	20	39
55	AUS v TUR Q1	1st Quarter	AUS	9	145	20	32
56	AUS v TUR Q1	1st Quarter	AUS	9	146	24	25
57	AUS v TUR Q1	1st Quarter	AUS	9	146	28	23
58	AUS v TUR Q1	1st Quarter	AUS	9	147	36	27	TO
59	AUS v TUR Q1	1st Quarter	AUS	11	166	26	91
60	AUS v TUR Q1	1st Quarter	AUS	11	166	20	74
61	AUS v TUR Q1	1st Quarter	AUS	11	166	19	64
62	AUS v TUR Q1	1st Quarter	AUS	11	168	21	54
63	AUS v TUR Q1	1st Quarter	AUS	11	169	25	48
64	AUS v TUR Q1	1st Quarter	AUS	11	171	25	22
65	AUS v TUR Q1	1st Quarter	AUS	11	172	26	23
66	AUS v TUR Q1	1st Quarter	AUS	11	173	32	22
67	AUS v TUR Q1	1st Quarter	AUS	11	174	52	16
68	AUS v TUR Q1	1st Quarter	AUS	11	175	44	34
69	AUS v TUR Q1	1st Quarter	AUS	11	176	28	38	Shot	Miss
70	AUS v TUR Q1	1st Quarter	AUS	14	219	30	96
71	AUS v TUR Q1	1st Quarter	AUS	14	219	35	93
72	AUS v TUR Q1	1st Quarter	AUS	14	219	39	83
73	AUS v TUR Q1	1st Quarter	AUS	14	221	43	74
74	AUS v TUR Q1	1st Quarter	AUS	14	222	46	62
75	AUS v TUR Q1	1st Quarter	AUS	14	222	50	55
76	AUS v TUR Q1	1st Quarter	AUS	14	223	48	47
77	AUS v TUR Q1	1st Quarter	AUS	14	224	39	45
78	AUS v TUR Q1	1st Quarter	AUS	14	224	30	43
79	AUS v TUR Q1	1st Quarter	AUS	14	226	40	40
80	AUS v TUR Q1	1st Quarter	AUS	14	228	30	19
81	AUS v TUR Q1	1st Quarter	AUS	14	229	32	20
82	AUS v TUR Q1	1st Quarter	AUS	14	229	34	18	Shot	Score	Shooting Foul
83	AUS v TUR Q1	1st Quarter	AUS	17	297	35	71
84	AUS v TUR Q1	1st Quarter	AUS	17	298	38	57
85	AUS v TUR Q1	1st Quarter	AUS	17	299	39	39
86	AUS v TUR Q1	1st Quarter	AUS	17	299	38	29
87	AUS v TUR Q1	1st Quarter	AUS	17	300	30	24
88	AUS v TUR Q1	1st Quarter	AUS	17	301	29	17	Shot	Score
89	AUS v TUR Q1	1st Quarter	AUS	19	323	32	96
90	AUS v TUR Q1	1st Quarter	AUS	19	325	36	88
91	AUS v TUR Q1	1st Quarter	AUS	19	326	40	80
92	AUS v TUR Q1	1st Quarter	AUS	19	326	43	72
93	AUS v TUR Q1	1st Quarter	AUS	19	327	45	66
94	AUS v TUR Q1	1st Quarter	AUS	19	327	45	54
95	AUS v TUR Q1	1st Quarter	AUS	19	328	43	47
96	AUS v TUR Q1	1st Quarter	AUS	19	328	42	39
97	AUS v TUR Q1	1st Quarter	AUS	19	329	36	32
98	AUS v TUR Q1	1st Quarter	AUS	19	330	52	18	Shot	Miss
99	AUS v TUR Q1	1st Quarter	AUS	20	333	30	35	OR
100	AUS v TUR Q1	1st Quarter	AUS	20	334	24	42
101	AUS v TUR Q1	1st Quarter	AUS	20	335	29	49
102	AUS v TUR Q1	1st Quarter	AUS	20	336	31	50
103	AUS v TUR Q1	1st Quarter	AUS	20	337	32	45
104	AUS v TUR Q1	1st Quarter	AUS	20	338	34	39	On-ball
105	AUS v TUR Q1	1st Quarter	AUS	20	340	16	33
106	AUS v TUR Q1	1st Quarter	AUS	20	341	20	33
107	AUS v TUR Q1	1st Quarter	AUS	20	341	27	30
108	AUS v TUR Q1	1st Quarter	AUS	20	342	30	27
109	AUS v TUR Q1	1st Quarter	AUS	20	343	25	18	Shot	Miss
110	AUS v TUR Q1	1st Quarter	AUS	21	347	38	32	OR
111	AUS v TUR Q1	1st Quarter	AUS	21	349	37	41
112	AUS v TUR Q1	1st Quarter	AUS	21	349	31	41
113	AUS v TUR Q1	1st Quarter	AUS	21	350	29	30	Shot	Score
114	AUS v TUR Q1	1st Quarter	AUS	23	372	35	95
115	AUS v TUR Q1	1st Quarter	AUS	23	372	25	87
116	AUS v TUR Q1	1st Quarter	AUS	23	372	23	76
117	AUS v TUR Q1	1st Quarter	AUS	23	375	22	69
118	AUS v TUR Q1	1st Quarter	AUS	23	375	21	58
119	AUS v TUR Q1	1st Quarter	AUS	23	376	21	53
120	AUS v TUR Q1	1st Quarter	AUS	23	376	22	46
121	AUS v TUR Q1	1st Quarter	AUS	23	377	24	42
122	AUS v TUR Q1	1st Quarter	AUS	23	378	25	40	On-ball
123	AUS v TUR Q1	1st Quarter	AUS	23	378	27	40
124	AUS v TUR Q1	1st Quarter	AUS	23	379	34	40
125	AUS v TUR Q1	1st Quarter	AUS	23	380	16	18
126	AUS v TUR Q1	1st Quarter	AUS	23	381	25	18
127	AUS v TUR Q1	1st Quarter	AUS	23	383	26	19	Shot	Miss
128	AUS v TUR Q1	1st Quarter	AUS	24	417	58	14	SLOB
129	AUS v TUR Q1	1st Quarter	AUS	24	418	50	26
130	AUS v TUR Q1	1st Quarter	AUS	24	419	51	31
131	AUS v TUR Q1	1st Quarter	AUS	24	420	30	40
132	AUS v TUR Q1	1st Quarter	AUS	24	421	14	30
133	AUS v TUR Q1	1st Quarter	AUS	24	422	17	29
134	AUS v TUR Q1	1st Quarter	AUS	24	422	27	26
135	AUS v TUR Q1	1st Quarter	AUS	24	424	35	22
136	AUS v TUR Q1	1st Quarter	AUS	24	425	32	22	Shot	Miss
137	AUS v TUR Q1	1st Quarter	AUS	27	455	29	108
138	AUS v TUR Q1	1st Quarter	AUS	27	457	28	91
139	AUS v TUR Q1	1st Quarter	AUS	27	458	40	78
140	AUS v TUR Q1	1st Quarter	AUS	27	459	45	69
141	AUS v TUR Q1	1st Quarter	AUS	27	459	46	59
142	AUS v TUR Q1	1st Quarter	AUS	27	459	50	46	TO
143	AUS v TUR Q1	1st Quarter	AUS	29	465	28	108
144	AUS v TUR Q1	1st Quarter	AUS	29	466	27	96
145	AUS v TUR Q1	1st Quarter	AUS	29	467	33	89
146	AUS v TUR Q1	1st Quarter	AUS	29	468	39	84
147	AUS v TUR Q1	1st Quarter	AUS	29	468	43	76
148	AUS v TUR Q1	1st Quarter	AUS	29	469	44	67
149	AUS v TUR Q1	1st Quarter	AUS	29	469	47	57
150	AUS v TUR Q1	1st Quarter	AUS	29	470	50	50
151	AUS v TUR Q1	1st Quarter	AUS	29	471	49	18
152	AUS v TUR Q1	1st Quarter	AUS	29	473	52	17
153	AUS v TUR Q1	1st Quarter	AUS	29	473	52	21
154	AUS v TUR Q1	1st Quarter	AUS	29	474	49	31
155	AUS v TUR Q1	1st Quarter	AUS	29	475	38	42
156	AUS v TUR Q1	1st Quarter	AUS	29	477	22	37
157	AUS v TUR Q1	1st Quarter	AUS	29	480	48	32	Shot	Score
158	AUS v TUR Q1	1st Quarter	AUS	31	539	34	101
159	AUS v TUR Q1	1st Quarter	AUS	31	539	35	90
160	AUS v TUR Q1	1st Quarter	AUS	31	541	37	84
161	AUS v TUR Q1	1st Quarter	AUS	31	542	39	75
162	AUS v TUR Q1	1st Quarter	AUS	31	543	42	66
163	AUS v TUR Q1	1st Quarter	AUS	31	543	46	59
164	AUS v TUR Q1	1st Quarter	AUS	31	544	49	52
165	AUS v TUR Q1	1st Quarter	AUS	31	545	50	46
166	AUS v TUR Q1	1st Quarter	AUS	31	546	52	37
167	AUS v TUR Q1	1st Quarter	AUS	31	547	50	35
168	AUS v TUR Q1	1st Quarter	AUS	31	547	46	37	On-ball
169	AUS v TUR Q1	1st Quarter	AUS	31	548	39	42
170	AUS v TUR Q1	1st Quarter	AUS	31	549	15	32
171	AUS v TUR Q1	1st Quarter	AUS	31	551	48	29	On-ball
172	AUS v TUR Q1	1st Quarter	AUS	31	554	51	15
173	AUS v TUR Q1	1st Quarter	AUS	31	555	51	20
174	AUS v TUR Q1	1st Quarter	AUS	31	556	48	23
175	AUS v TUR Q1	1st Quarter	AUS	31	559	11	19
176	AUS v TUR Q1	1st Quarter	AUS	31	559	13	21
177	AUS v TUR Q1	1st Quarter	AUS	31	560	23	22
178	AUS v TUR Q1	1st Quarter	AUS	31	561	30	18	TO
179	AUS v TUR Q1	1st Quarter	AUS	33	602	34	110
180	AUS v TUR Q1	1st Quarter	AUS	33	602	31	83
181	AUS v TUR Q1	1st Quarter	AUS	33	603	29	78
182	AUS v TUR Q1	1st Quarter	AUS	33	604	26	70
183	AUS v TUR Q1	1st Quarter	AUS	33	605	23	65
184	AUS v TUR Q1	1st Quarter	AUS	33	606	15	50
185	AUS v TUR Q1	1st Quarter	AUS	33	606	13	42
186	AUS v TUR Q1	1st Quarter	AUS	33	607	11	34
187	AUS v TUR Q1	1st Quarter	AUS	33	608	37	37
188	AUS v TUR Q1	1st Quarter	AUS	33	610	49	27
189	AUS v TUR Q1	1st Quarter	AUS	33	612	34	40
190	AUS v TUR Q1	1st Quarter	AUS	33	614	17	34	Shot	Miss
191	AUS v TUR Q1	1st Quarter	AUS	34	618	42	22	OR
192	AUS v TUR Q1	1st Quarter	AUS	34	620	48	37	On-ball
193	AUS v TUR Q1	1st Quarter	AUS	34	622	45	38
194	AUS v TUR Q1	1st Quarter	AUS	34	622	38	36
195	AUS v TUR Q1	1st Quarter	AUS	34	624	32	33
196	AUS v TUR Q1	1st Quarter	AUS	34	624	48	27
197	AUS v TUR Q1	1st Quarter	AUS	34	626	24	39
198	AUS v TUR Q1	1st Quarter	AUS	34	628	47	30	Shot	Miss
199	AUS v TUR Q1	1st Quarter	AUS	36	644	32	110
200	AUS v TUR Q1	1st Quarter	AUS	36	644	33	90
201	AUS v TUR Q1	1st Quarter	AUS	36	646	28	73
202	AUS v TUR Q1	1st Quarter	AUS	36	647	26	50
203	AUS v TUR Q1	1st Quarter	AUS	36	648	25	39
204	AUS v TUR Q1	1st Quarter	AUS	36	651	24	42
205	AUS v TUR Q1	1st Quarter	AUS	36	652	21	42
206	AUS v TUR Q1	1st Quarter	AUS	36	652	12	36
207	AUS v TUR Q1	1st Quarter	AUS	36	653	15	34	On-ball
208	AUS v TUR Q1	1st Quarter	AUS	36	653	22	36
209	AUS v TUR Q1	1st Quarter	AUS	36	655	31	37
210	AUS v TUR Q1	1st Quarter	AUS	36	657	52	32
211	AUS v TUR Q1	1st Quarter	AUS	36	658	52	17
212	AUS v TUR Q1	1st Quarter	AUS	36	660	44	39
213	AUS v TUR Q1	1st Quarter	AUS	36	661	30	39
214	AUS v TUR Q1	1st Quarter	AUS	36	662	16	31
215	AUS v TUR Q1	1st Quarter	AUS	36	664	16	32	On-ball
216	AUS v TUR Q1	1st Quarter	AUS	36	664	22	37
217	AUS v TUR Q1	1st Quarter	AUS	36	666	44	34
218	AUS v TUR Q1	1st Quarter	AUS	36	667	41	33
219	AUS v TUR Q1	1st Quarter	AUS	36	667	38	30	Shot	Miss
220	AUS v TUR Q1	1st Quarter	AUS	38	694	34	107
221	AUS v TUR Q1	1st Quarter	AUS	38	697	34	87
222	AUS v TUR Q1	1st Quarter	AUS	38	698	31	75
223	AUS v TUR Q1	1st Quarter	AUS	38	699	28	67
224	AUS v TUR Q1	1st Quarter	AUS	38	699	26	56
225	AUS v TUR Q1	1st Quarter	AUS	38	700	28	49
226	AUS v TUR Q1	1st Quarter	AUS	38	701	26	39
227	AUS v TUR Q1	1st Quarter	AUS	38	702	25	35
228	AUS v TUR Q1	1st Quarter	AUS	38	702	39	37
229	AUS v TUR Q1	1st Quarter	AUS	38	704	52	28
230	AUS v TUR Q1	1st Quarter	AUS	38	707	52	29
231	AUS v TUR Q1	1st Quarter	AUS	38	707	49	33
232	AUS v TUR Q1	1st Quarter	AUS	38	708	47	35
233	AUS v TUR Q1	1st Quarter	AUS	38	709	37	37
234	AUS v TUR Q1	1st Quarter	AUS	38	710	20	39	On-ball
235	AUS v TUR Q1	1st Quarter	AUS	38	711	25	42
236	AUS v TUR Q1	1st Quarter	AUS	38	712	31	41
237	AUS v TUR Q1	1st Quarter	AUS	38	714	15	30	Shot	Miss
238	AUS v TUR Q1	1st Quarter	AUS	41	781	28	111
239	AUS v TUR Q1	1st Quarter	AUS	41	783	26	91
240	AUS v TUR Q1	1st Quarter	AUS	41	784	24	79
241	AUS v TUR Q1	1st Quarter	AUS	41	784	22	70
242	AUS v TUR Q1	1st Quarter	AUS	41	785	24	57
243	AUS v TUR Q1	1st Quarter	AUS	41	786	26	51
244	AUS v TUR Q1	1st Quarter	AUS	41	787	31	47
245	AUS v TUR Q1	1st Quarter	AUS	41	788	41	37
246	AUS v TUR Q1	1st Quarter	AUS	41	790	40	39
247	AUS v TUR Q1	1st Quarter	AUS	41	791	38	40
248	AUS v TUR Q1	1st Quarter	AUS	41	792	28	34	Shot	Score
249	AUS v TUR Q2	2nd Quarter	AUS	44	41	30	113
250	AUS v TUR Q2	2nd Quarter	AUS	44	41	22	92
251	AUS v TUR Q2	2nd Quarter	AUS	44	41	21	79
252	AUS v TUR Q2	2nd Quarter	AUS	44	43	20	68
253	AUS v TUR Q2	2nd Quarter	AUS	44	44	20	62
254	AUS v TUR Q2	2nd Quarter	AUS	44	44	21	52
255	AUS v TUR Q2	2nd Quarter	AUS	44	46	10	27
256	AUS v TUR Q2	2nd Quarter	AUS	44	46	10	22	Shot	Miss
257	AUS v TUR Q2	2nd Quarter	AUS	47	123	33	107
258	AUS v TUR Q2	2nd Quarter	AUS	47	123	37	90
259	AUS v TUR Q2	2nd Quarter	AUS	47	125	41	86
260	AUS v TUR Q2	2nd Quarter	AUS	47	126	45	80
261	AUS v TUR Q2	2nd Quarter	AUS	47	126	41	73
262	AUS v TUR Q2	2nd Quarter	AUS	47	127	31	64
263	AUS v TUR Q2	2nd Quarter	AUS	47	127	21	57
264	AUS v TUR Q2	2nd Quarter	AUS	47	129	14	49
265	AUS v TUR Q2	2nd Quarter	AUS	47	130	17	44
266	AUS v TUR Q2	2nd Quarter	AUS	47	131	27	44
267	AUS v TUR Q2	2nd Quarter	AUS	47	132	45	36
268	AUS v TUR Q2	2nd Quarter	AUS	47	134	52	22
269	AUS v TUR Q2	2nd Quarter	AUS	47	135	37	19	Stoppage
270	AUS v TUR Q2	2nd Quarter	AUS	48	151	58	21	SLOB
271	AUS v TUR Q2	2nd Quarter	AUS	48	152	38	33
272	AUS v TUR Q2	2nd Quarter	AUS	48	152	37	43
273	AUS v TUR Q2	2nd Quarter	AUS	48	153	32	42
274	AUS v TUR Q2	2nd Quarter	AUS	48	153	28	37	On-ball
275	AUS v TUR Q2	2nd Quarter	AUS	48	153	26	36
276	AUS v TUR Q2	2nd Quarter	AUS	48	155	33	36
277	AUS v TUR Q2	2nd Quarter	AUS	48	157	31	38
278	AUS v TUR Q2	2nd Quarter	AUS	48	158	23	37
279	AUS v TUR Q2	2nd Quarter	AUS	48	158	12	24
280	AUS v TUR Q2	2nd Quarter	AUS	48	159	14	24
281	AUS v TUR Q2	2nd Quarter	AUS	48	159	20	24
282	AUS v TUR Q2	2nd Quarter	AUS	48	160	29	24
283	AUS v TUR Q2	2nd Quarter	AUS	48	161	33	21	Shot	Miss
284	AUS v TUR Q2	2nd Quarter	AUS	49	163	32	16
285	AUS v TUR Q2	2nd Quarter	AUS	51	195	36	75
286	AUS v TUR Q2	2nd Quarter	AUS	51	196	36	60
287	AUS v TUR Q2	2nd Quarter	AUS	51	196	36	47
288	AUS v TUR Q2	2nd Quarter	AUS	51	197	36	37
289	AUS v TUR Q2	2nd Quarter	AUS	51	197	33	28
290	AUS v TUR Q2	2nd Quarter	AUS	51	198	34	17	Shot	Score
291	AUS v TUR Q2	2nd Quarter	AUS	54	269	39	103
292	AUS v TUR Q2	2nd Quarter	AUS	54	270	49	81
293	AUS v TUR Q2	2nd Quarter	AUS	54	271	50	69
294	AUS v TUR Q2	2nd Quarter	AUS	54	272	48	56
295	AUS v TUR Q2	2nd Quarter	AUS	54	273	47	47
296	AUS v TUR Q2	2nd Quarter	AUS	54	274	46	44
297	AUS v TUR Q2	2nd Quarter	AUS	54	275	29	42	On-ball
298	AUS v TUR Q2	2nd Quarter	AUS	54	277	31	41
299	AUS v TUR Q2	2nd Quarter	AUS	54	278	35	39
300	AUS v TUR Q2	2nd Quarter	AUS	54	279	40	40
301	AUS v TUR Q2	2nd Quarter	AUS	54	279	45	36
302	AUS v TUR Q2	2nd Quarter	AUS	54	281	19	35
303	AUS v TUR Q2	2nd Quarter	AUS	54	282	11	19	Shot	Score
304	AUS v TUR Q2	2nd Quarter	AUS	57	362	16	109
305	AUS v TUR Q2	2nd Quarter	AUS	57	362	40	81
306	AUS v TUR Q2	2nd Quarter	AUS	57	363	40	75
307	AUS v TUR Q2	2nd Quarter	AUS	57	363	42	58
308	AUS v TUR Q2	2nd Quarter	AUS	57	364	42	55
309	AUS v TUR Q2	2nd Quarter	AUS	57	365	39	50
310	AUS v TUR Q2	2nd Quarter	AUS	57	366	28	40
311	AUS v TUR Q2	2nd Quarter	AUS	57	367	32	40	On-ball
312	AUS v TUR Q2	2nd Quarter	AUS	57	368	32	40
313	AUS v TUR Q2	2nd Quarter	AUS	57	369	32	40
314	AUS v TUR Q2	2nd Quarter	AUS	57	370	17	32	Shot	Miss
315	AUS v TUR Q2	2nd Quarter	AUS	59	388	32	112
316	AUS v TUR Q2	2nd Quarter	AUS	59	388	26	97
317	AUS v TUR Q2	2nd Quarter	AUS	59	389	21	81
318	AUS v TUR Q2	2nd Quarter	AUS	59	390	39	33
319	AUS v TUR Q2	2nd Quarter	AUS	59	391	38	22
320	AUS v TUR Q2	2nd Quarter	AUS	59	391	37	18
321	AUS v TUR Q2	2nd Quarter	AUS	59	394	46	34
322	AUS v TUR Q2	2nd Quarter	AUS	59	395	24	40
323	AUS v TUR Q2	2nd Quarter	AUS	59	398	47	34	Shot	Score
324	AUS v TUR Q2	2nd Quarter	AUS	62	547	26	98
325	AUS v TUR Q2	2nd Quarter	AUS	62	547	28	94
326	AUS v TUR Q2	2nd Quarter	AUS	62	547	38	87
327	AUS v TUR Q2	2nd Quarter	AUS	62	549	40	74
328	AUS v TUR Q2	2nd Quarter	AUS	62	549	39	66
329	AUS v TUR Q2	2nd Quarter	AUS	62	550	39	53
330	AUS v TUR Q2	2nd Quarter	AUS	62	550	41	45
331	AUS v TUR Q2	2nd Quarter	AUS	62	551	45	37	Foul
332	AUS v TUR Q2	2nd Quarter	AUS	63	566	58	38	SLOB
333	AUS v TUR Q2	2nd Quarter	AUS	63	568	42	41
334	AUS v TUR Q2	2nd Quarter	AUS	63	569	37	41
335	AUS v TUR Q2	2nd Quarter	AUS	63	569	21	37
336	AUS v TUR Q2	2nd Quarter	AUS	63	572	11	29
337	AUS v TUR Q2	2nd Quarter	AUS	63	574	10	15	Shot	Miss
338	AUS v TUR Q2	2nd Quarter	AUS	64	595	38	8	BLOB
339	AUS v TUR Q2	2nd Quarter	AUS	64	596	50	18
340	AUS v TUR Q2	2nd Quarter	AUS	64	596	51	25
341	AUS v TUR Q2	2nd Quarter	AUS	64	596	51	29
342	AUS v TUR Q2	2nd Quarter	AUS	64	597	49	32
343	AUS v TUR Q2	2nd Quarter	AUS	64	598	38	20
344	AUS v TUR Q2	2nd Quarter	AUS	64	600	34	16	Shot	Score
345	AUS v TUR Q2	2nd Quarter	AUS	66	662	38	112
346	AUS v TUR Q2	2nd Quarter	AUS	66	662	46	89
347	AUS v TUR Q2	2nd Quarter	AUS	66	664	48	72
348	AUS v TUR Q2	2nd Quarter	AUS	66	665	49	61
349	AUS v TUR Q2	2nd Quarter	AUS	66	666	49	52
350	AUS v TUR Q2	2nd Quarter	AUS	66	667	48	47
351	AUS v TUR Q2	2nd Quarter	AUS	66	669	45	51
352	AUS v TUR Q2	2nd Quarter	AUS	66	669	19	43
353	AUS v TUR Q2	2nd Quarter	AUS	66	670	21	42
354	AUS v TUR Q2	2nd Quarter	AUS	66	671	27	42
355	AUS v TUR Q2	2nd Quarter	AUS	66	673	10	19
356	AUS v TUR Q2	2nd Quarter	AUS	66	674	11	25
357	AUS v TUR Q2	2nd Quarter	AUS	66	674	13	29
358	AUS v TUR Q2	2nd Quarter	AUS	66	675	20	29
359	AUS v TUR Q2	2nd Quarter	AUS	66	675	11	17
360	AUS v TUR Q2	2nd Quarter	AUS	66	676	12	18
361	AUS v TUR Q2	2nd Quarter	AUS	66	677	19	17
362	AUS v TUR Q2	2nd Quarter	AUS	66	678	28	16
363	AUS v TUR Q2	2nd Quarter	AUS	66	678	31	16
364	AUS v TUR Q2	2nd Quarter	AUS	66	679	46	32
365	AUS v TUR Q2	2nd Quarter	AUS	66	680	33	38	Shot	Score
366	AUS v TUR Q2	2nd Quarter	AUS	68	708	34	110
367	AUS v TUR Q2	2nd Quarter	AUS	68	708	34	95
368	AUS v TUR Q2	2nd Quarter	AUS	68	710	32	80
369	AUS v TUR Q2	2nd Quarter	AUS	68	711	18	59
370	AUS v TUR Q2	2nd Quarter	AUS	68	711	18	58
371	AUS v TUR Q2	2nd Quarter	AUS	68	711	16	51
372	AUS v TUR Q2	2nd Quarter	AUS	68	712	15	40
373	AUS v TUR Q2	2nd Quarter	AUS	68	713	16	31
374	AUS v TUR Q2	2nd Quarter	AUS	68	714	29	18	TO
375	AUS v TUR Q2	2nd Quarter	AUS	71	742	30	61
376	AUS v TUR Q2	2nd Quarter	AUS	71	743	35	56
377	AUS v TUR Q2	2nd Quarter	AUS	71	743	20	38
378	AUS v TUR Q2	2nd Quarter	AUS	71	744	20	31
379	AUS v TUR Q2	2nd Quarter	AUS	71	745	18	23
380	AUS v TUR Q2	2nd Quarter	AUS	71	746	22	18
381	AUS v TUR Q2	2nd Quarter	AUS	71	746	26	17
382	AUS v TUR Q2	2nd Quarter	AUS	71	747	52	17
383	AUS v TUR Q2	2nd Quarter	AUS	71	749	49	15
384	AUS v TUR Q2	2nd Quarter	AUS	71	749	46	16	Shot	Miss
385	AUS v TUR Q2	2nd Quarter	AUS	72	751	36	29	OR
386	AUS v TUR Q2	2nd Quarter	AUS	72	753	25	39
387	AUS v TUR Q2	2nd Quarter	AUS	72	754	11	18
388	AUS v TUR Q2	2nd Quarter	AUS	72	756	20	36
389	AUS v TUR Q2	2nd Quarter	AUS	72	757	33	32
390	AUS v TUR Q2	2nd Quarter	AUS	72	758	32	27	Foul
391	AUS v TUR Q2	2nd Quarter	AUS	73	785	2	36	SLOB
392	AUS v TUR Q2	2nd Quarter	AUS	73	786	13	32
393	AUS v TUR Q2	2nd Quarter	AUS	73	787	14	36
394	AUS v TUR Q2	2nd Quarter	AUS	73	788	16	38
395	AUS v TUR Q2	2nd Quarter	AUS	73	789	16	38
396	AUS v TUR Q2	2nd Quarter	AUS	73	790	16	38
397	AUS v TUR Q2	2nd Quarter	AUS	73	791	16	38
398	AUS v TUR Q2	2nd Quarter	AUS	73	792	48	36
399	AUS v TUR Q2	2nd Quarter	AUS	73	793	52	18
400	AUS v TUR Q2	2nd Quarter	AUS	73	793	49	37
401	AUS v TUR Q2	2nd Quarter	AUS	73	794	28	38
402	AUS v TUR Q2	2nd Quarter	AUS	73	795	12	34	Shot	Miss
403	AUS v TUR Q2	2nd Quarter	AUS	75	922	15	111
404	AUS v TUR Q2	2nd Quarter	AUS	75	924	22	94
405	AUS v TUR Q2	2nd Quarter	AUS	75	926	21	90
406	AUS v TUR Q2	2nd Quarter	AUS	75	927	19	82
407	AUS v TUR Q2	2nd Quarter	AUS	75	927	18	73
408	AUS v TUR Q2	2nd Quarter	AUS	75	928	25	63
409	AUS v TUR Q2	2nd Quarter	AUS	75	928	33	57
410	AUS v TUR Q2	2nd Quarter	AUS	75	930	30	39
411	AUS v TUR Q2	2nd Quarter	AUS	75	931	17	33	On-ball
412	AUS v TUR Q2	2nd Quarter	AUS	75	934	16	27
413	AUS v TUR Q2	2nd Quarter	AUS	75	935	21	23
414	AUS v TUR Q2	2nd Quarter	AUS	75	936	23	21
415	AUS v TUR Q2	2nd Quarter	AUS	75	938	15	34	Shot	Miss
416	AUS v TUR Q2	2nd Quarter	AUS	77	948	29	96
417	AUS v TUR Q2	2nd Quarter	AUS	77	948	28	91
418	AUS v TUR Q2	2nd Quarter	AUS	77	949	30	74
419	AUS v TUR Q2	2nd Quarter	AUS	77	950	32	68
420	AUS v TUR Q2	2nd Quarter	AUS	77	950	26	59
421	AUS v TUR Q2	2nd Quarter	AUS	77	951	27	50
422	AUS v TUR Q2	2nd Quarter	AUS	77	952	42	40
423	AUS v TUR Q2	2nd Quarter	AUS	77	953	43	32
424	AUS v TUR Q2	2nd Quarter	AUS	77	954	51	24	Foul
425	AUS v TUR Q2	2nd Quarter	AUS	79	1017	23	111
426	AUS v TUR Q2	2nd Quarter	AUS	79	1017	26	97
427	AUS v TUR Q2	2nd Quarter	AUS	79	1017	27	92
428	AUS v TUR Q2	2nd Quarter	AUS	79	1020	31	85
429	AUS v TUR Q2	2nd Quarter	AUS	79	1020	29	76
430	AUS v TUR Q2	2nd Quarter	AUS	79	1021	26	68
431	AUS v TUR Q2	2nd Quarter	AUS	79	1022	24	61
432	AUS v TUR Q2	2nd Quarter	AUS	79	1022	23	52
433	AUS v TUR Q2	2nd Quarter	AUS	79	1023	26	46
434	AUS v TUR Q2	2nd Quarter	AUS	79	1024	45	38
435	AUS v TUR Q2	2nd Quarter	AUS	79	1027	51	29
436	AUS v TUR Q2	2nd Quarter	AUS	79	1029	52	19
437	AUS v TUR Q2	2nd Quarter	AUS	79	1030	52	22
438	AUS v TUR Q2	2nd Quarter	AUS	79	1030	52	28
439	AUS v TUR Q2	2nd Quarter	AUS	79	1031	48	33
440	AUS v TUR Q2	2nd Quarter	AUS	79	1031	46	35
441	AUS v TUR Q2	2nd Quarter	AUS	79	1032	47	40	On-ball
442	AUS v TUR Q2	2nd Quarter	AUS	79	1034	43	39
443	AUS v TUR Q2	2nd Quarter	AUS	79	1035	42	33
444	AUS v TUR Q2	2nd Quarter	AUS	79	1035	40	28
445	AUS v TUR Q2	2nd Quarter	AUS	79	1036	36	24
446	AUS v TUR Q2	2nd Quarter	AUS	79	1037	11	20	Shot	Miss
447	AUS v TUR Q2	2nd Quarter	AUS	81	1091	30	113
448	AUS v TUR Q2	2nd Quarter	AUS	81	1091	22	94
449	AUS v TUR Q2	2nd Quarter	AUS	81	1092	28	87
450	AUS v TUR Q2	2nd Quarter	AUS	81	1093	33	83
451	AUS v TUR Q2	2nd Quarter	AUS	81	1094	39	78
452	AUS v TUR Q2	2nd Quarter	AUS	81	1095	42	67
453	AUS v TUR Q2	2nd Quarter	AUS	81	1095	44	56
454	AUS v TUR Q2	2nd Quarter	AUS	81	1096	48	47
455	AUS v TUR Q2	2nd Quarter	AUS	81	1097	51	40
456	AUS v TUR Q2	2nd Quarter	AUS	81	1099	30	40
457	AUS v TUR Q2	2nd Quarter	AUS	81	1100	16	34
458	AUS v TUR Q2	2nd Quarter	AUS	81	1101	36	39
459	AUS v TUR Q2	2nd Quarter	AUS	81	1104	40	39
460	AUS v TUR Q2	2nd Quarter	AUS	81	1104	36	36
461	AUS v TUR Q2	2nd Quarter	AUS	81	1105	30	32
462	AUS v TUR Q2	2nd Quarter	AUS	81	1106	27	39
463	AUS v TUR Q2	2nd Quarter	AUS	81	1107	20	35
464	AUS v TUR Q2	2nd Quarter	AUS	81	1107	22	37
465	AUS v TUR Q2	2nd Quarter	AUS	81	1107	29	36
466	AUS v TUR Q2	2nd Quarter	AUS	81	1108	36	32
467	AUS v TUR Q2	2nd Quarter	AUS	81	1109	38	26
468	AUS v TUR Q2	2nd Quarter	AUS	81	1110	37	20
469	AUS v TUR Q2	2nd Quarter	AUS	81	1111	47	37
470	AUS v TUR Q2	2nd Quarter	AUS	81	1111	43	39
471	AUS v TUR Q2	2nd Quarter	AUS	81	1112	36	37
472	AUS v TUR Q2	2nd Quarter	AUS	81	1112	30	28	Shot	Miss
473	AUS v TUR Q2	2nd Quarter	AUS	83	1178	32	111
474	AUS v TUR Q2	2nd Quarter	AUS	83	1178	30	95
475	AUS v TUR Q2	2nd Quarter	AUS	83	1179	29	86
476	AUS v TUR Q2	2nd Quarter	AUS	83	1180	28	74
477	AUS v TUR Q2	2nd Quarter	AUS	83	1181	25	66
478	AUS v TUR Q2	2nd Quarter	AUS	83	1181	21	58
479	AUS v TUR Q2	2nd Quarter	AUS	83	1182	21	51
480	AUS v TUR Q2	2nd Quarter	AUS	83	1182	25	46
481	AUS v TUR Q2	2nd Quarter	AUS	83	1183	38	42
482	AUS v TUR Q2	2nd Quarter	AUS	83	1184	50	29
483	AUS v TUR Q2	2nd Quarter	AUS	83	1185	32	40
484	AUS v TUR Q2	2nd Quarter	AUS	83	1186	27	38
485	AUS v TUR Q2	2nd Quarter	AUS	83	1187	21	38	On-ball
486	AUS v TUR Q2	2nd Quarter	AUS	83	1187	23	41
487	AUS v TUR Q2	2nd Quarter	AUS	83	1188	31	41
488	AUS v TUR Q2	2nd Quarter	AUS	83	1189	36	37
489	AUS v TUR Q2	2nd Quarter	AUS	83	1190	11	26
490	AUS v TUR Q2	2nd Quarter	AUS	83	1191	24	19	TO
491	AUS v TUR Q2	2nd Quarter	AUS	87	1241	28	86
492	AUS v TUR Q2	2nd Quarter	AUS	87	1241	31	87
493	AUS v TUR Q2	2nd Quarter	AUS	87	1241	35	77
494	AUS v TUR Q2	2nd Quarter	AUS	87	1243	38	74
495	AUS v TUR Q2	2nd Quarter	AUS	87	1244	43	66
496	AUS v TUR Q2	2nd Quarter	AUS	87	1245	46	59
497	AUS v TUR Q2	2nd Quarter	AUS	87	1246	44	53
498	AUS v TUR Q2	2nd Quarter	AUS	87	1247	40	49
499	AUS v TUR Q2	2nd Quarter	AUS	87	1250	28	43
500	AUS v TUR Q2	2nd Quarter	AUS	87	1251	33	42
501	AUS v TUR Q2	2nd Quarter	AUS	87	1251	36	40	On-ball
502	AUS v TUR Q2	2nd Quarter	AUS	87	1252	39	36
503	AUS v TUR Q2	2nd Quarter	AUS	87	1253	41	33
504	AUS v TUR Q2	2nd Quarter	AUS	87	1255	16	34
505	AUS v TUR Q2	2nd Quarter	AUS	87	1257	19	37
506	AUS v TUR Q2	2nd Quarter	AUS	87	1257	21	38
507	AUS v TUR Q2	2nd Quarter	AUS	87	1259	50	22	Shot	Miss
508	AUS v TUR Q3	3rd Quarter	AUS	89	2	58	60
509	AUS v TUR Q3	3rd Quarter	AUS	89	3	43	63
510	AUS v TUR Q3	3rd Quarter	AUS	89	3	38	56
511	AUS v TUR Q3	3rd Quarter	AUS	89	5	36	51
512	AUS v TUR Q3	3rd Quarter	AUS	89	5	39	47
513	AUS v TUR Q3	3rd Quarter	AUS	89	6	47	34
514	AUS v TUR Q3	3rd Quarter	AUS	89	7	30	41
515	AUS v TUR Q3	3rd Quarter	AUS	89	8	13	33
516	AUS v TUR Q3	3rd Quarter	AUS	89	9	13	33
517	AUS v TUR Q3	3rd Quarter	AUS	89	10	13	33
518	AUS v TUR Q3	3rd Quarter	AUS	89	11	13	33
519	AUS v TUR Q3	3rd Quarter	AUS	89	12	13	33
520	AUS v TUR Q3	3rd Quarter	AUS	89	13	13	33
521	AUS v TUR Q3	3rd Quarter	AUS	89	14	24	20
522	AUS v TUR Q3	3rd Quarter	AUS	89	17	21	36
523	AUS v TUR Q3	3rd Quarter	AUS	89	18	40	38
524	AUS v TUR Q3	3rd Quarter	AUS	89	19	50	21
525	AUS v TUR Q3	3rd Quarter	AUS	89	20	50	23
526	AUS v TUR Q3	3rd Quarter	AUS	89	21	46	24
527	AUS v TUR Q3	3rd Quarter	AUS	89	21	38	27
528	AUS v TUR Q3	3rd Quarter	AUS	89	22	30	28
529	AUS v TUR Q3	3rd Quarter	AUS	89	23	46	19
530	AUS v TUR Q3	3rd Quarter	AUS	89	24	42	19
531	AUS v TUR Q3	3rd Quarter	AUS	89	24	34	16	TO
532	AUS v TUR Q3	3rd Quarter	AUS	91	58	28	100	Stoppage
533	AUS v TUR Q3	3rd Quarter	AUS	92	71	26	111
534	AUS v TUR Q3	3rd Quarter	AUS	92	73	26	83
535	AUS v TUR Q3	3rd Quarter	AUS	92	74	25	75
536	AUS v TUR Q3	3rd Quarter	AUS	92	74	25	67
537	AUS v TUR Q3	3rd Quarter	AUS	92	75	28	55
538	AUS v TUR Q3	3rd Quarter	AUS	92	75	31	48
539	AUS v TUR Q3	3rd Quarter	AUS	92	76	40	40
540	AUS v TUR Q3	3rd Quarter	AUS	92	79	49	27
541	AUS v TUR Q3	3rd Quarter	AUS	92	82	47	30
542	AUS v TUR Q3	3rd Quarter	AUS	92	82	46	32
543	AUS v TUR Q3	3rd Quarter	AUS	92	83	40	36
544	AUS v TUR Q3	3rd Quarter	AUS	92	83	36	36
545	AUS v TUR Q3	3rd Quarter	AUS	92	84	30	31
546	AUS v TUR Q3	3rd Quarter	AUS	92	84	23	37
547	AUS v TUR Q3	3rd Quarter	AUS	92	86	42	35
548	AUS v TUR Q3	3rd Quarter	AUS	92	87	39	34
549	AUS v TUR Q3	3rd Quarter	AUS	92	88	33	28	TO
550	AUS v TUR Q3	3rd Quarter	AUS	94	103	33	99
551	AUS v TUR Q3	3rd Quarter	AUS	94	103	33	85
552	AUS v TUR Q3	3rd Quarter	AUS	94	103	31	77
553	AUS v TUR Q3	3rd Quarter	AUS	94	105	29	68
554	AUS v TUR Q3	3rd Quarter	AUS	94	106	26	61
555	AUS v TUR Q3	3rd Quarter	AUS	94	107	26	48	Foul
556	AUS v TUR Q3	3rd Quarter	AUS	95	126	4	35
557	AUS v TUR Q3	3rd Quarter	AUS	95	126	22	49
558	AUS v TUR Q3	3rd Quarter	AUS	95	128	42	43
559	AUS v TUR Q3	3rd Quarter	AUS	95	130	49	29
560	AUS v TUR Q3	3rd Quarter	AUS	95	132	40	19
561	AUS v TUR Q3	3rd Quarter	AUS	95	132	33	19	Shot	Shooting Foul
562	AUS v TUR Q3	3rd Quarter	AUS	97	186	28	110
563	AUS v TUR Q3	3rd Quarter	AUS	97	186	23	94
564	AUS v TUR Q3	3rd Quarter	AUS	97	186	21	81
565	AUS v TUR Q3	3rd Quarter	AUS	97	188	21	72
566	AUS v TUR Q3	3rd Quarter	AUS	97	189	21	60
567	AUS v TUR Q3	3rd Quarter	AUS	97	189	18	50
568	AUS v TUR Q3	3rd Quarter	AUS	97	190	22	42
569	AUS v TUR Q3	3rd Quarter	AUS	97	191	37	42
570	AUS v TUR Q3	3rd Quarter	AUS	97	193	49	31
571	AUS v TUR Q3	3rd Quarter	AUS	97	195	30	40
572	AUS v TUR Q3	3rd Quarter	AUS	97	196	32	34
573	AUS v TUR Q3	3rd Quarter	AUS	97	197	37	24	TO	Foul
574	AUS v TUR Q3	3rd Quarter	AUS	99	239	2	29
575	AUS v TUR Q3	3rd Quarter	AUS	99	240	20	40
576	AUS v TUR Q3	3rd Quarter	AUS	99	242	41	39
577	AUS v TUR Q3	3rd Quarter	AUS	99	245	50	28
578	AUS v TUR Q3	3rd Quarter	AUS	99	246	38	17
579	AUS v TUR Q3	3rd Quarter	AUS	99	248	40	18
580	AUS v TUR Q3	3rd Quarter	AUS	99	249	43	18	TO
581	AUS v TUR Q3	3rd Quarter	AUS	101	301	36	108
582	AUS v TUR Q3	3rd Quarter	AUS	101	301	33	81
583	AUS v TUR Q3	3rd Quarter	AUS	101	302	37	67
584	AUS v TUR Q3	3rd Quarter	AUS	101	303	42	53
585	AUS v TUR Q3	3rd Quarter	AUS	101	304	48	38
586	AUS v TUR Q3	3rd Quarter	AUS	101	304	48	38
587	AUS v TUR Q3	3rd Quarter	AUS	101	304	42	42
588	AUS v TUR Q3	3rd Quarter	AUS	101	305	37	43
589	AUS v TUR Q3	3rd Quarter	AUS	101	306	17	42
590	AUS v TUR Q3	3rd Quarter	AUS	101	306	22	45
591	AUS v TUR Q3	3rd Quarter	AUS	101	307	28	45
592	AUS v TUR Q3	3rd Quarter	AUS	101	308	12	29	On-ball
593	AUS v TUR Q3	3rd Quarter	AUS	101	310	14	34
594	AUS v TUR Q3	3rd Quarter	AUS	101	311	18	37
595	AUS v TUR Q3	3rd Quarter	AUS	101	311	19	19
596	AUS v TUR Q3	3rd Quarter	AUS	101	312	20	20
597	AUS v TUR Q3	3rd Quarter	AUS	101	312	25	24
598	AUS v TUR Q3	3rd Quarter	AUS	101	313	31	23	Shot	Miss
599	AUS v TUR Q3	3rd Quarter	AUS	102	316	34	20	OR
600	AUS v TUR Q3	3rd Quarter	AUS	102	316	35	16	Shot	Score
601	AUS v TUR Q3	3rd Quarter	AUS	105	365	30	92
602	AUS v TUR Q3	3rd Quarter	AUS	105	365	40	85
603	AUS v TUR Q3	3rd Quarter	AUS	105	366	42	72
604	AUS v TUR Q3	3rd Quarter	AUS	105	367	44	61
605	AUS v TUR Q3	3rd Quarter	AUS	105	367	44	49
606	AUS v TUR Q3	3rd Quarter	AUS	105	369	41	46
607	AUS v TUR Q3	3rd Quarter	AUS	105	369	30	40
608	AUS v TUR Q3	3rd Quarter	AUS	105	370	27	30
609	AUS v TUR Q3	3rd Quarter	AUS	105	371	10	29	Foul
610	AUS v TUR Q3	3rd Quarter	AUS	108	448	32	94
611	AUS v TUR Q3	3rd Quarter	AUS	108	448	43	82
612	AUS v TUR Q3	3rd Quarter	AUS	108	449	39	69
613	AUS v TUR Q3	3rd Quarter	AUS	108	449	34	57
614	AUS v TUR Q3	3rd Quarter	AUS	108	450	32	44
615	AUS v TUR Q3	3rd Quarter	AUS	108	451	27	34
616	AUS v TUR Q3	3rd Quarter	AUS	108	452	14	30
617	AUS v TUR Q3	3rd Quarter	AUS	108	453	15	35
618	AUS v TUR Q3	3rd Quarter	AUS	108	453	19	38
619	AUS v TUR Q3	3rd Quarter	AUS	108	454	30	37	On-ball
620	AUS v TUR Q3	3rd Quarter	AUS	108	454	35	35
621	AUS v TUR Q3	3rd Quarter	AUS	108	455	37	27
622	AUS v TUR Q3	3rd Quarter	AUS	108	457	37	21	Shot	Miss
623	AUS v TUR Q3	3rd Quarter	AUS	109	479	21	9	SLOB
624	AUS v TUR Q3	3rd Quarter	AUS	109	481	33	26
625	AUS v TUR Q3	3rd Quarter	AUS	109	482	34	21
626	AUS v TUR Q3	3rd Quarter	AUS	109	482	34	18	Shot	Score
627	AUS v TUR Q3	3rd Quarter	AUS	111	516	4	77
628	AUS v TUR Q3	3rd Quarter	AUS	111	516	9	56
629	AUS v TUR Q3	3rd Quarter	AUS	111	517	11	47
630	AUS v TUR Q3	3rd Quarter	AUS	111	518	17	38
631	AUS v TUR Q3	3rd Quarter	AUS	111	518	23	39
632	AUS v TUR Q3	3rd Quarter	AUS	111	519	32	39	Shot	Score
633	AUS v TUR Q3	3rd Quarter	AUS	114	544	34	82
634	AUS v TUR Q3	3rd Quarter	AUS	114	546	22	78
635	AUS v TUR Q3	3rd Quarter	AUS	114	547	22	71
636	AUS v TUR Q3	3rd Quarter	AUS	114	547	21	62
637	AUS v TUR Q3	3rd Quarter	AUS	114	548	17	52
638	AUS v TUR Q3	3rd Quarter	AUS	114	549	16	44
639	AUS v TUR Q3	3rd Quarter	AUS	114	550	21	43
640	AUS v TUR Q3	3rd Quarter	AUS	114	550	27	39	On-ball
641	AUS v TUR Q3	3rd Quarter	AUS	114	551	32	38
642	AUS v TUR Q3	3rd Quarter	AUS	114	552	37	41
643	AUS v TUR Q3	3rd Quarter	AUS	114	552	43	47
644	AUS v TUR Q3	3rd Quarter	AUS	114	553	36	48
645	AUS v TUR Q3	3rd Quarter	AUS	114	553	28	42
646	AUS v TUR Q3	3rd Quarter	AUS	114	554	18	35
647	AUS v TUR Q3	3rd Quarter	AUS	114	556	46	34	Shot	Miss
648	AUS v TUR Q3	3rd Quarter	AUS	117	665	33	109
649	AUS v TUR Q3	3rd Quarter	AUS	117	665	33	96
650	AUS v TUR Q3	3rd Quarter	AUS	117	667	35	88
651	AUS v TUR Q3	3rd Quarter	AUS	117	668	42	77
652	AUS v TUR Q3	3rd Quarter	AUS	117	669	43	67
653	AUS v TUR Q3	3rd Quarter	AUS	117	670	42	54
654	AUS v TUR Q3	3rd Quarter	AUS	117	671	41	44
655	AUS v TUR Q3	3rd Quarter	AUS	117	671	38	41	On-ball
656	AUS v TUR Q3	3rd Quarter	AUS	117	671	32	41
657	AUS v TUR Q3	3rd Quarter	AUS	117	672	24	37
658	AUS v TUR Q3	3rd Quarter	AUS	117	673	13	32
659	AUS v TUR Q3	3rd Quarter	AUS	117	674	18	29	Shot	Miss
660	AUS v TUR Q3	3rd Quarter	AUS	120	733	37	110
661	AUS v TUR Q3	3rd Quarter	AUS	120	733	33	81
662	AUS v TUR Q3	3rd Quarter	AUS	120	735	36	67
663	AUS v TUR Q3	3rd Quarter	AUS	120	736	38	55
664	AUS v TUR Q3	3rd Quarter	AUS	120	736	39	44
665	AUS v TUR Q3	3rd Quarter	AUS	120	738	21	39
666	AUS v TUR Q3	3rd Quarter	AUS	120	739	12	26	On-ball
667	AUS v TUR Q3	3rd Quarter	AUS	120	741	12	28
668	AUS v TUR Q3	3rd Quarter	AUS	120	741	17	34
669	AUS v TUR Q3	3rd Quarter	AUS	120	742	22	37
670	AUS v TUR Q3	3rd Quarter	AUS	120	743	30	34
671	AUS v TUR Q3	3rd Quarter	AUS	120	744	34	27
672	AUS v TUR Q3	3rd Quarter	AUS	120	745	36	23	Shot	Score
673	AUS v TUR Q3	3rd Quarter	AUS	122	770	28	110
674	AUS v TUR Q3	3rd Quarter	AUS	122	770	25	88
675	AUS v TUR Q3	3rd Quarter	AUS	122	773	24	80
676	AUS v TUR Q3	3rd Quarter	AUS	122	774	23	74
677	AUS v TUR Q3	3rd Quarter	AUS	122	775	17	57
678	AUS v TUR Q3	3rd Quarter	AUS	122	776	20	37
679	AUS v TUR Q3	3rd Quarter	AUS	122	777	40	39
680	AUS v TUR Q3	3rd Quarter	AUS	122	780	47	32
681	AUS v TUR Q3	3rd Quarter	AUS	122	781	46	26
682	AUS v TUR Q3	3rd Quarter	AUS	122	781	43	21
683	AUS v TUR Q3	3rd Quarter	AUS	122	781	37	18
684	AUS v TUR Q3	3rd Quarter	AUS	122	782	32	17
685	AUS v TUR Q3	3rd Quarter	AUS	122	783	27	16	Foul
686	AUS v TUR Q3	3rd Quarter	AUS	124	968	43	109
687	AUS v TUR Q3	3rd Quarter	AUS	124	968	33	92
688	AUS v TUR Q3	3rd Quarter	AUS	124	968	31	83
689	AUS v TUR Q3	3rd Quarter	AUS	124	970	27	76
690	AUS v TUR Q3	3rd Quarter	AUS	124	970	23	67
691	AUS v TUR Q3	3rd Quarter	AUS	124	971	21	54
692	AUS v TUR Q3	3rd Quarter	AUS	124	972	20	44
693	AUS v TUR Q3	3rd Quarter	AUS	124	973	20	38	On-ball
694	AUS v TUR Q3	3rd Quarter	AUS	124	973	25	41
695	AUS v TUR Q3	3rd Quarter	AUS	124	973	29	42
696	AUS v TUR Q3	3rd Quarter	AUS	124	975	33	41
697	AUS v TUR Q3	3rd Quarter	AUS	124	976	18	34
698	AUS v TUR Q3	3rd Quarter	AUS	124	977	14	30
699	AUS v TUR Q3	3rd Quarter	AUS	124	978	12	23
700	AUS v TUR Q3	3rd Quarter	AUS	124	979	12	27
701	AUS v TUR Q3	3rd Quarter	AUS	124	980	15	29
702	AUS v TUR Q3	3rd Quarter	AUS	124	980	24	28
703	AUS v TUR Q3	3rd Quarter	AUS	124	981	42	38	Shot	Miss
704	AUS v TUR Q3	3rd Quarter	AUS	126	1041	30	109
705	AUS v TUR Q3	3rd Quarter	AUS	126	1041	18	87
706	AUS v TUR Q3	3rd Quarter	AUS	126	1042	15	73
707	AUS v TUR Q3	3rd Quarter	AUS	126	1043	14	60
708	AUS v TUR Q3	3rd Quarter	AUS	126	1044	14	50
709	AUS v TUR Q3	3rd Quarter	AUS	126	1044	16	42
710	AUS v TUR Q3	3rd Quarter	AUS	126	1046	15	30
711	AUS v TUR Q3	3rd Quarter	AUS	126	1046	32	42
712	AUS v TUR Q3	3rd Quarter	AUS	126	1048	35	40
713	AUS v TUR Q3	3rd Quarter	AUS	126	1049	47	33
714	AUS v TUR Q3	3rd Quarter	AUS	126	1051	32	36	TO
715	AUS v TUR Q3	3rd Quarter	AUS	129	1088	40	111
716	AUS v TUR Q3	3rd Quarter	AUS	129	1088	46	88
717	AUS v TUR Q3	3rd Quarter	AUS	129	1090	45	77
718	AUS v TUR Q3	3rd Quarter	AUS	129	1091	45	68
719	AUS v TUR Q3	3rd Quarter	AUS	129	1092	44	57
720	AUS v TUR Q3	3rd Quarter	AUS	129	1092	44	49	On-ball
721	AUS v TUR Q3	3rd Quarter	AUS	129	1092	44	42
722	AUS v TUR Q3	3rd Quarter	AUS	129	1094	39	34
723	AUS v TUR Q3	3rd Quarter	AUS	129	1094	32	25
724	AUS v TUR Q3	3rd Quarter	AUS	129	1095	16	34
725	AUS v TUR Q3	3rd Quarter	AUS	129	1097	38	37
726	AUS v TUR Q3	3rd Quarter	AUS	129	1098	40	33
727	AUS v TUR Q3	3rd Quarter	AUS	129	1099	43	28
728	AUS v TUR Q3	3rd Quarter	AUS	129	1099	38	16
729	AUS v TUR Q3	3rd Quarter	AUS	129	1100	37	11	TO
730	AUS v TUR Q3	3rd Quarter	AUS	131	1135	23	95
731	AUS v TUR Q3	3rd Quarter	AUS	131	1135	16	75
732	AUS v TUR Q3	3rd Quarter	AUS	131	1137	16	67
733	AUS v TUR Q3	3rd Quarter	AUS	131	1138	15	55
734	AUS v TUR Q3	3rd Quarter	AUS	131	1139	17	49
735	AUS v TUR Q3	3rd Quarter	AUS	131	1139	21	48
736	AUS v TUR Q3	3rd Quarter	AUS	131	1141	37	40
737	AUS v TUR Q3	3rd Quarter	AUS	131	1142	50	28
738	AUS v TUR Q3	3rd Quarter	AUS	131	1144	30	38
739	AUS v TUR Q3	3rd Quarter	AUS	131	1145	11	28	On-ball
740	AUS v TUR Q3	3rd Quarter	AUS	131	1146	15	32
741	AUS v TUR Q3	3rd Quarter	AUS	131	1147	21	35
742	AUS v TUR Q3	3rd Quarter	AUS	131	1149	37	38	Shot	Miss
743	AUS v TUR Q3	3rd Quarter	AUS	133	1208	39	113
744	AUS v TUR Q3	3rd Quarter	AUS	133	1208	37	98
745	AUS v TUR Q3	3rd Quarter	AUS	133	1209	40	86
746	AUS v TUR Q3	3rd Quarter	AUS	133	1210	42	80
747	AUS v TUR Q3	3rd Quarter	AUS	133	1211	42	68
748	AUS v TUR Q3	3rd Quarter	AUS	133	1211	43	58
749	AUS v TUR Q3	3rd Quarter	AUS	133	1213	44	49
750	AUS v TUR Q3	3rd Quarter	AUS	133	1216	42	48
751	AUS v TUR Q3	3rd Quarter	AUS	133	1217	22	43
752	AUS v TUR Q3	3rd Quarter	AUS	133	1219	12	29
753	AUS v TUR Q3	3rd Quarter	AUS	133	1221	11	19
754	AUS v TUR Q3	3rd Quarter	AUS	133	1222	12	21
755	AUS v TUR Q3	3rd Quarter	AUS	133	1222	13	25
756	AUS v TUR Q3	3rd Quarter	AUS	133	1223	18	28
757	AUS v TUR Q3	3rd Quarter	AUS	133	1223	24	27
758	AUS v TUR Q3	3rd Quarter	AUS	133	1224	28	25
759	AUS v TUR Q3	3rd Quarter	AUS	133	1225	46	18	Shot	Score
760	AUS v TUR Q3	3rd Quarter	AUS	135	1285	24	110
761	AUS v TUR Q3	3rd Quarter	AUS	135	1285	44	82
762	AUS v TUR Q3	3rd Quarter	AUS	135	1286	23	60
763	AUS v TUR Q3	3rd Quarter	AUS	135	1287	20	56
764	AUS v TUR Q3	3rd Quarter	AUS	135	1288	19	49
765	AUS v TUR Q3	3rd Quarter	AUS	135	1289	12	46
766	AUS v TUR Q3	3rd Quarter	AUS	135	1290	12	40
767	AUS v TUR Q3	3rd Quarter	AUS	135	1291	15	37	On-ball
768	AUS v TUR Q3	3rd Quarter	AUS	135	1291	18	39
769	AUS v TUR Q3	3rd Quarter	AUS	135	1291	22	39
770	AUS v TUR Q3	3rd Quarter	AUS	135	1292	32	36
771	AUS v TUR Q3	3rd Quarter	AUS	135	1293	32	34
772	AUS v TUR Q3	3rd Quarter	AUS	135	1294	30	17	Shot	Miss
773	AUS v TUR Q4	4th Quarter	AUS	137	28	30	109
774	AUS v TUR Q4	4th Quarter	AUS	137	29	24	90
775	AUS v TUR Q4	4th Quarter	AUS	137	29	23	81
776	AUS v TUR Q4	4th Quarter	AUS	137	31	26	70
777	AUS v TUR Q4	4th Quarter	AUS	137	31	27	64
778	AUS v TUR Q4	4th Quarter	AUS	137	32	30	53
779	AUS v TUR Q4	4th Quarter	AUS	137	33	25	31
780	AUS v TUR Q4	4th Quarter	AUS	137	35	26	22
781	AUS v TUR Q4	4th Quarter	AUS	137	36	28	19	Shot	Miss
782	AUS v TUR Q4	4th Quarter	AUS	138	37	33	19	OR
783	AUS v TUR Q4	4th Quarter	AUS	138	39	33	17	Shot	Score
784	AUS v TUR Q4	4th Quarter	AUS	140	56	33	89
785	AUS v TUR Q4	4th Quarter	AUS	140	56	23	85
786	AUS v TUR Q4	4th Quarter	AUS	140	57	21	80
787	AUS v TUR Q4	4th Quarter	AUS	140	58	18	71
788	AUS v TUR Q4	4th Quarter	AUS	140	58	18	60
789	AUS v TUR Q4	4th Quarter	AUS	140	59	18	50
790	AUS v TUR Q4	4th Quarter	AUS	140	60	20	46
791	AUS v TUR Q4	4th Quarter	AUS	140	60	25	44
792	AUS v TUR Q4	4th Quarter	AUS	140	61	32	41
793	AUS v TUR Q4	4th Quarter	AUS	140	62	37	34
794	AUS v TUR Q4	4th Quarter	AUS	140	63	37	21
795	AUS v TUR Q4	4th Quarter	AUS	140	63	35	18	Shot	Miss
796	AUS v TUR Q4	4th Quarter	AUS	143	116	31	93
797	AUS v TUR Q4	4th Quarter	AUS	143	116	31	83
798	AUS v TUR Q4	4th Quarter	AUS	143	117	22	55
799	AUS v TUR Q4	4th Quarter	AUS	143	118	22	41
800	AUS v TUR Q4	4th Quarter	AUS	143	118	23	32
801	AUS v TUR Q4	4th Quarter	AUS	143	119	26	22
802	AUS v TUR Q4	4th Quarter	AUS	143	120	29	17	Shot	Score
803	AUS v TUR Q4	4th Quarter	AUS	145	142	28	109
804	AUS v TUR Q4	4th Quarter	AUS	145	142	24	96
805	AUS v TUR Q4	4th Quarter	AUS	145	144	22	86
806	AUS v TUR Q4	4th Quarter	AUS	145	144	20	79
807	AUS v TUR Q4	4th Quarter	AUS	145	145	19	66
808	AUS v TUR Q4	4th Quarter	AUS	145	147	25	59
809	AUS v TUR Q4	4th Quarter	AUS	145	147	30	54
810	AUS v TUR Q4	4th Quarter	AUS	145	148	35	50
811	AUS v TUR Q4	4th Quarter	AUS	145	149	37	49
812	AUS v TUR Q4	4th Quarter	AUS	145	151	21	37
813	AUS v TUR Q4	4th Quarter	AUS	145	152	22	41
814	AUS v TUR Q4	4th Quarter	AUS	145	152	22	43
815	AUS v TUR Q4	4th Quarter	AUS	145	154	12	26
816	AUS v TUR Q4	4th Quarter	AUS	145	156	12	29
817	AUS v TUR Q4	4th Quarter	AUS	145	157	16	34
818	AUS v TUR Q4	4th Quarter	AUS	145	158	21	36
819	AUS v TUR Q4	4th Quarter	AUS	145	160	33	39
820	AUS v TUR Q4	4th Quarter	AUS	145	161	44	36
821	AUS v TUR Q4	4th Quarter	AUS	145	162	39	33
822	AUS v TUR Q4	4th Quarter	AUS	145	162	36	31
823	AUS v TUR Q4	4th Quarter	AUS	145	163	34	20
824	AUS v TUR Q4	4th Quarter	AUS	145	164	33	17	Shot	Score
825	AUS v TUR Q4	4th Quarter	AUS	148	240	26	93
826	AUS v TUR Q4	4th Quarter	AUS	148	240	22	82
827	AUS v TUR Q4	4th Quarter	AUS	148	240	18	72
828	AUS v TUR Q4	4th Quarter	AUS	148	242	17	61
829	AUS v TUR Q4	4th Quarter	AUS	148	243	17	52
830	AUS v TUR Q4	4th Quarter	AUS	148	243	24	50
831	AUS v TUR Q4	4th Quarter	AUS	148	243	29	47
832	AUS v TUR Q4	4th Quarter	AUS	148	245	28	42
833	AUS v TUR Q4	4th Quarter	AUS	148	245	26	40
834	AUS v TUR Q4	4th Quarter	AUS	148	247	32	43
835	AUS v TUR Q4	4th Quarter	AUS	148	249	44	37	On-ball
836	AUS v TUR Q4	4th Quarter	AUS	148	251	41	38
837	AUS v TUR Q4	4th Quarter	AUS	148	251	35	37
838	AUS v TUR Q4	4th Quarter	AUS	148	252	31	34
839	AUS v TUR Q4	4th Quarter	AUS	148	253	35	36
840	AUS v TUR Q4	4th Quarter	AUS	148	253	38	33
841	AUS v TUR Q4	4th Quarter	AUS	148	255	36	21
842	AUS v TUR Q4	4th Quarter	AUS	148	257	35	19	Shot	Score	Shooting Foul
843	AUS v TUR Q4	4th Quarter	AUS	151	340	28	83
844	AUS v TUR Q4	4th Quarter	AUS	151	340	31	79
845	AUS v TUR Q4	4th Quarter	AUS	151	340	34	70
846	AUS v TUR Q4	4th Quarter	AUS	151	342	35	61
847	AUS v TUR Q4	4th Quarter	AUS	151	343	32	53	Foul
848	AUS v TUR Q4	4th Quarter	AUS	152	365	3	33	SLOB
849	AUS v TUR Q4	4th Quarter	AUS	152	367	23	43
850	AUS v TUR Q4	4th Quarter	AUS	152	369	14	32
851	AUS v TUR Q4	4th Quarter	AUS	152	372	33	41
852	AUS v TUR Q4	4th Quarter	AUS	152	373	28	35
853	AUS v TUR Q4	4th Quarter	AUS	152	374	26	29
854	AUS v TUR Q4	4th Quarter	AUS	152	375	21	18	Shot	Miss
855	AUS v TUR Q4	4th Quarter	AUS	155	442	32	106
856	AUS v TUR Q4	4th Quarter	AUS	155	442	37	90
857	AUS v TUR Q4	4th Quarter	AUS	155	444	40	80
858	AUS v TUR Q4	4th Quarter	AUS	155	446	40	70
859	AUS v TUR Q4	4th Quarter	AUS	155	446	40	63
860	AUS v TUR Q4	4th Quarter	AUS	155	447	38	55
861	AUS v TUR Q4	4th Quarter	AUS	155	447	43	41
862	AUS v TUR Q4	4th Quarter	AUS	155	448	44	30
863	AUS v TUR Q4	4th Quarter	AUS	155	448	42	21
864	AUS v TUR Q4	4th Quarter	AUS	155	449	37	17
865	AUS v TUR Q4	4th Quarter	AUS	155	451	36	40	Shot	Score
866	AUS v TUR Q4	4th Quarter	AUS	158	507	32	111
867	AUS v TUR Q4	4th Quarter	AUS	158	509	34	86
868	AUS v TUR Q4	4th Quarter	AUS	158	510	33	78
869	AUS v TUR Q4	4th Quarter	AUS	158	511	29	67
870	AUS v TUR Q4	4th Quarter	AUS	158	511	23	56
871	AUS v TUR Q4	4th Quarter	AUS	158	512	20	49
872	AUS v TUR Q4	4th Quarter	AUS	158	513	13	39
873	AUS v TUR Q4	4th Quarter	AUS	158	514	17	39
874	AUS v TUR Q4	4th Quarter	AUS	158	514	20	41
875	AUS v TUR Q4	4th Quarter	AUS	158	515	12	31
876	AUS v TUR Q4	4th Quarter	AUS	158	518	13	34
877	AUS v TUR Q4	4th Quarter	AUS	158	518	13	36
878	AUS v TUR Q4	4th Quarter	AUS	158	519	32	40	On-ball
879	AUS v TUR Q4	4th Quarter	AUS	158	520	36	39
880	AUS v TUR Q4	4th Quarter	AUS	158	520	40	35
881	AUS v TUR Q4	4th Quarter	AUS	158	521	39	26
882	AUS v TUR Q4	4th Quarter	AUS	158	521	37	20
883	AUS v TUR Q4	4th Quarter	AUS	158	522	36	18	Shot	Shooting Foul
884	AUS v TUR Q4	4th Quarter	AUS	160	587	31	94
885	AUS v TUR Q4	4th Quarter	AUS	160	587	29	82
886	AUS v TUR Q4	4th Quarter	AUS	160	588	28	66
887	AUS v TUR Q4	4th Quarter	AUS	160	589	33	57
888	AUS v TUR Q4	4th Quarter	AUS	160	590	34	51
889	AUS v TUR Q4	4th Quarter	AUS	160	591	42	39	On-ball
890	AUS v TUR Q4	4th Quarter	AUS	160	591	38	37
891	AUS v TUR Q4	4th Quarter	AUS	160	591	32	32
892	AUS v TUR Q4	4th Quarter	AUS	160	594	10	23	Shot	Miss
893	AUS v TUR Q4	4th Quarter	AUS	163	609	30	112
894	AUS v TUR Q4	4th Quarter	AUS	163	609	36	99
895	AUS v TUR Q4	4th Quarter	AUS	163	611	37	90
896	AUS v TUR Q4	4th Quarter	AUS	163	612	36	80
897	AUS v TUR Q4	4th Quarter	AUS	163	613	33	63
898	AUS v TUR Q4	4th Quarter	AUS	163	614	41	53
899	AUS v TUR Q4	4th Quarter	AUS	163	614	41	44
900	AUS v TUR Q4	4th Quarter	AUS	163	615	39	38	On-ball
901	AUS v TUR Q4	4th Quarter	AUS	163	615	32	33
902	AUS v TUR Q4	4th Quarter	AUS	163	617	26	38
903	AUS v TUR Q4	4th Quarter	AUS	163	618	18	36	On-ball
904	AUS v TUR Q4	4th Quarter	AUS	163	618	20	38
905	AUS v TUR Q4	4th Quarter	AUS	163	619	25	39
906	AUS v TUR Q4	4th Quarter	AUS	163	620	29	38
907	AUS v TUR Q4	4th Quarter	AUS	163	621	12	26
908	AUS v TUR Q4	4th Quarter	AUS	163	622	20	28
909	AUS v TUR Q4	4th Quarter	AUS	163	622	24	27	Shot	Miss
910	AUS v TUR Q4	4th Quarter	AUS	165	641	31	110
911	AUS v TUR Q4	4th Quarter	AUS	165	641	26	97
912	AUS v TUR Q4	4th Quarter	AUS	165	643	25	87
913	AUS v TUR Q4	4th Quarter	AUS	165	644	21	77
914	AUS v TUR Q4	4th Quarter	AUS	165	644	19	66
915	AUS v TUR Q4	4th Quarter	AUS	165	645	20	53
916	AUS v TUR Q4	4th Quarter	AUS	165	646	23	44
917	AUS v TUR Q4	4th Quarter	AUS	165	647	23	40
918	AUS v TUR Q4	4th Quarter	AUS	165	648	32	48
919	AUS v TUR Q4	4th Quarter	AUS	165	649	42	38
920	AUS v TUR Q4	4th Quarter	AUS	165	652	44	35
921	AUS v TUR Q4	4th Quarter	AUS	165	653	32	34
922	AUS v TUR Q4	4th Quarter	AUS	165	654	35	28
923	AUS v TUR Q4	4th Quarter	AUS	165	655	32	20	Shot	Miss
924	AUS v TUR Q4	4th Quarter	AUS	166	657	30	20	OR	Shot	Score
925	AUS v TUR Q4	4th Quarter	AUS	168	685	27	92
926	AUS v TUR Q4	4th Quarter	AUS	168	685	37	78
927	AUS v TUR Q4	4th Quarter	AUS	168	685	37	66
928	AUS v TUR Q4	4th Quarter	AUS	168	686	36	59
929	AUS v TUR Q4	4th Quarter	AUS	168	687	33	50
930	AUS v TUR Q4	4th Quarter	AUS	168	688	31	43
931	AUS v TUR Q4	4th Quarter	AUS	168	689	31	33	Shot	Miss
932	AUS v TUR Q4	4th Quarter	AUS	170	797	35	108
933	AUS v TUR Q4	4th Quarter	AUS	170	797	29	88
934	AUS v TUR Q4	4th Quarter	AUS	170	798	31	82
935	AUS v TUR Q4	4th Quarter	AUS	170	799	32	72
936	AUS v TUR Q4	4th Quarter	AUS	170	800	31	63
937	AUS v TUR Q4	4th Quarter	AUS	170	801	30	51
938	AUS v TUR Q4	4th Quarter	AUS	170	801	31	45
939	AUS v TUR Q4	4th Quarter	AUS	170	802	33	39	On-ball
940	AUS v TUR Q4	4th Quarter	AUS	170	804	27	40
941	AUS v TUR Q4	4th Quarter	AUS	170	805	14	28
942	AUS v TUR Q4	4th Quarter	AUS	170	807	24	19
943	AUS v TUR Q4	4th Quarter	AUS	170	809	28	18	Shot	Score
944	AUS v TUR Q4	4th Quarter	AUS	172	840	22	88
945	AUS v TUR Q4	4th Quarter	AUS	172	840	27	87
946	AUS v TUR Q4	4th Quarter	AUS	172	841	31	84
947	AUS v TUR Q4	4th Quarter	AUS	172	841	35	80
948	AUS v TUR Q4	4th Quarter	AUS	172	842	37	74
949	AUS v TUR Q4	4th Quarter	AUS	172	843	36	66
950	AUS v TUR Q4	4th Quarter	AUS	172	844	33	54
951	AUS v TUR Q4	4th Quarter	AUS	172	844	29	49
952	AUS v TUR Q4	4th Quarter	AUS	172	845	24	46
953	AUS v TUR Q4	4th Quarter	AUS	172	845	19	41
954	AUS v TUR Q4	4th Quarter	AUS	172	846	15	37
955	AUS v TUR Q4	4th Quarter	AUS	172	847	19	50
956	AUS v TUR Q4	4th Quarter	AUS	172	848	23	51
957	AUS v TUR Q4	4th Quarter	AUS	172	849	28	50
958	AUS v TUR Q4	4th Quarter	AUS	172	850	33	47
959	AUS v TUR Q4	4th Quarter	AUS	172	851	36	40	On-ball
960	AUS v TUR Q4	4th Quarter	AUS	172	852	39	35
961	AUS v TUR Q4	4th Quarter	AUS	172	855	48	28
962	AUS v TUR Q4	4th Quarter	AUS	172	856	37	19	Foul
963	AUS v TUR Q4	4th Quarter	AUS	173	878	41	8	BLOB
964	AUS v TUR Q4	4th Quarter	AUS	173	879	34	24
965	AUS v TUR Q4	4th Quarter	AUS	173	881	33	18	Shot	Miss
966	AUS v TUR Q4	4th Quarter	AUS	175	901	27	90
967	AUS v TUR Q4	4th Quarter	AUS	175	901	30	86
968	AUS v TUR Q4	4th Quarter	AUS	175	902	32	80
969	AUS v TUR Q4	4th Quarter	AUS	175	902	43	67
970	AUS v TUR Q4	4th Quarter	AUS	175	903	46	57
971	AUS v TUR Q4	4th Quarter	AUS	175	904	43	51
972	AUS v TUR Q4	4th Quarter	AUS	175	904	36	48
973	AUS v TUR Q4	4th Quarter	AUS	175	905	29	42
974	AUS v TUR Q4	4th Quarter	AUS	175	905	29	32	Shot	Miss
975	AUS v TUR Q4	4th Quarter	AUS	177	967	60	90
976	AUS v TUR Q4	4th Quarter	AUS	177	967	54	95
977	AUS v TUR Q4	4th Quarter	AUS	177	967	54	86
978	AUS v TUR Q4	4th Quarter	AUS	177	969	53	73
979	AUS v TUR Q4	4th Quarter	AUS	177	969	42	62
980	AUS v TUR Q4	4th Quarter	AUS	177	971	24	62
981	AUS v TUR Q4	4th Quarter	AUS	177	973	11	59
982	AUS v TUR Q4	4th Quarter	AUS	177	974	22	48
983	AUS v TUR Q4	4th Quarter	AUS	177	975	15	45
984	AUS v TUR Q4	4th Quarter	AUS	177	977	10	43
985	AUS v TUR Q4	4th Quarter	AUS	177	978	31	54
986	AUS v TUR Q4	4th Quarter	AUS	177	979	47	34
987	AUS v TUR Q4	4th Quarter	AUS	177	982	39	21
988	AUS v TUR Q4	4th Quarter	AUS	177	984	42	20
989	AUS v TUR Q4	4th Quarter	AUS	177	985	46	17	TO
990	AUS v TUR Q4	4th Quarter	AUS	179	1002	28	90
991	AUS v TUR Q4	4th Quarter	AUS	179	1005	44	81
992	AUS v TUR Q4	4th Quarter	AUS	179	1005	44	70
993	AUS v TUR Q4	4th Quarter	AUS	179	1006	44	61
994	AUS v TUR Q4	4th Quarter	AUS	179	1006	41	54
995	AUS v TUR Q4	4th Quarter	AUS	179	1007	33	43
996	AUS v TUR Q4	4th Quarter	AUS	179	1008	27	39
997	AUS v TUR Q4	4th Quarter	AUS	179	1009	16	34
998	AUS v TUR Q4	4th Quarter	AUS	179	1011	33	46
999	AUS v TUR Q4	4th Quarter	AUS	179	1014	28	46
1000	AUS v TUR Q4	4th Quarter	AUS	179	1015	24	43	Stoppage
