# Supplementary material for: Classifying ball trajectories in invasion sports using dynamic time warping: A basketball case study
Source: PLoS One. 2022 Oct 20;17(10):e0272848. doi: 10.1371/journal.pone.0272848 (PMC9584368; doi:10.1371/journal.pone.0272848)
Supplement: S1 Data — (ZIP) [file pone.0272848.s012.zip › Data/AUS/ausg9_full.csv]

	GameID	TimeCriteria	TeamName	RecordID	Time	x	y	Label1	Label2	Label3	Label4
1	AUS v USA Q1	1st Quarter	AUS	3	24	31	109
2	AUS v USA Q1	1st Quarter	AUS	3	24	32	97
3	AUS v USA Q1	1st Quarter	AUS	3	26	27	89
4	AUS v USA Q1	1st Quarter	AUS	3	26	23	83
5	AUS v USA Q1	1st Quarter	AUS	3	27	37	76
6	AUS v USA Q1	1st Quarter	AUS	3	27	40	70
7	AUS v USA Q1	1st Quarter	AUS	3	28	41	64
8	AUS v USA Q1	1st Quarter	AUS	3	28	42	53
9	AUS v USA Q1	1st Quarter	AUS	3	28	42	47
10	AUS v USA Q1	1st Quarter	AUS	3	29	42	39
11	AUS v USA Q1	1st Quarter	AUS	3	29	37	40
12	AUS v USA Q1	1st Quarter	AUS	3	30	29	37
13	AUS v USA Q1	1st Quarter	AUS	3	31	26	36
14	AUS v USA Q1	1st Quarter	AUS	3	32	33	39
15	AUS v USA Q1	1st Quarter	AUS	3	34	47	31	On-ball
16	AUS v USA Q1	1st Quarter	AUS	3	36	49	27
17	AUS v USA Q1	1st Quarter	AUS	3	37	45	20
18	AUS v USA Q1	1st Quarter	AUS	3	37	42	18
19	AUS v USA Q1	1st Quarter	AUS	3	38	36	17
20	AUS v USA Q1	1st Quarter	AUS	3	39	40	33
21	AUS v USA Q1	1st Quarter	AUS	3	40	37	23	Shot	Miss
22	AUS v USA Q1	1st Quarter	AUS	5	51	34	97
23	AUS v USA Q1	1st Quarter	AUS	5	51	43	94
24	AUS v USA Q1	1st Quarter	AUS	5	51	46	86
25	AUS v USA Q1	1st Quarter	AUS	5	53	47	73
26	AUS v USA Q1	1st Quarter	AUS	5	54	47	66
27	AUS v USA Q1	1st Quarter	AUS	5	55	18	40
28	AUS v USA Q1	1st Quarter	AUS	5	55	17	31
29	AUS v USA Q1	1st Quarter	AUS	5	56	24	22
30	AUS v USA Q1	1st Quarter	AUS	5	56	29	20	Shot	Miss
31	AUS v USA Q1	1st Quarter	AUS	6	57	34	18	OR	Shot	Score	Foul
32	AUS v USA Q1	1st Quarter	AUS	9	123	31	91
33	AUS v USA Q1	1st Quarter	AUS	9	125	45	70	TO
34	AUS v USA Q1	1st Quarter	AUS	11	147	31	97
35	AUS v USA Q1	1st Quarter	AUS	11	147	34	93
36	AUS v USA Q1	1st Quarter	AUS	11	149	37	85
37	AUS v USA Q1	1st Quarter	AUS	11	149	37	75
38	AUS v USA Q1	1st Quarter	AUS	11	150	48	62
39	AUS v USA Q1	1st Quarter	AUS	11	151	49	53
40	AUS v USA Q1	1st Quarter	AUS	11	151	48	49
41	AUS v USA Q1	1st Quarter	AUS	11	152	47	45
42	AUS v USA Q1	1st Quarter	AUS	11	153	44	42
43	AUS v USA Q1	1st Quarter	AUS	11	154	25	38
44	AUS v USA Q1	1st Quarter	AUS	11	155	18	30	On-ball
45	AUS v USA Q1	1st Quarter	AUS	11	156	19	35
46	AUS v USA Q1	1st Quarter	AUS	11	157	25	37
47	AUS v USA Q1	1st Quarter	AUS	11	158	30	34
48	AUS v USA Q1	1st Quarter	AUS	11	159	34	31
49	AUS v USA Q1	1st Quarter	AUS	11	160	36	26	TO
50	AUS v USA Q1	1st Quarter	AUS	14	196	30	109
51	AUS v USA Q1	1st Quarter	AUS	14	197	26	99
52	AUS v USA Q1	1st Quarter	AUS	14	197	26	91
53	AUS v USA Q1	1st Quarter	AUS	14	198	26	82
54	AUS v USA Q1	1st Quarter	AUS	14	198	18	60
55	AUS v USA Q1	1st Quarter	AUS	14	199	16	54
56	AUS v USA Q1	1st Quarter	AUS	14	199	15	50
57	AUS v USA Q1	1st Quarter	AUS	14	200	15	46
58	AUS v USA Q1	1st Quarter	AUS	14	200	15	43
59	AUS v USA Q1	1st Quarter	AUS	14	201	34	41
60	AUS v USA Q1	1st Quarter	AUS	14	203	43	35	On-ball
61	AUS v USA Q1	1st Quarter	AUS	14	205	39	36
62	AUS v USA Q1	1st Quarter	AUS	14	205	35	35
63	AUS v USA Q1	1st Quarter	AUS	14	206	32	32
64	AUS v USA Q1	1st Quarter	AUS	14	206	29	30
65	AUS v USA Q1	1st Quarter	AUS	14	208	37	39
66	AUS v USA Q1	1st Quarter	AUS	14	210	33	39
67	AUS v USA Q1	1st Quarter	AUS	14	211	31	40
68	AUS v USA Q1	1st Quarter	AUS	14	211	32	44	On-ball
69	AUS v USA Q1	1st Quarter	AUS	14	213	36	40
70	AUS v USA Q1	1st Quarter	AUS	14	213	37	34
71	AUS v USA Q1	1st Quarter	AUS	14	215	30	21	TO
72	AUS v USA Q1	1st Quarter	AUS	16	254	32	109
73	AUS v USA Q1	1st Quarter	AUS	16	255	37	95
74	AUS v USA Q1	1st Quarter	AUS	16	256	38	93
75	AUS v USA Q1	1st Quarter	AUS	16	257	41	86
76	AUS v USA Q1	1st Quarter	AUS	16	257	42	81
77	AUS v USA Q1	1st Quarter	AUS	16	258	42	69
78	AUS v USA Q1	1st Quarter	AUS	16	258	42	61
79	AUS v USA Q1	1st Quarter	AUS	16	258	42	54
80	AUS v USA Q1	1st Quarter	AUS	16	259	41	50
81	AUS v USA Q1	1st Quarter	AUS	16	260	30	39
82	AUS v USA Q1	1st Quarter	AUS	16	262	15	30
83	AUS v USA Q1	1st Quarter	AUS	16	264	34	36
84	AUS v USA Q1	1st Quarter	AUS	16	266	46	33
85	AUS v USA Q1	1st Quarter	AUS	16	267	37	21
86	AUS v USA Q1	1st Quarter	AUS	16	268	36	16	Shot	Miss
87	AUS v USA Q1	1st Quarter	AUS	18	281	27	110
88	AUS v USA Q1	1st Quarter	AUS	18	281	29	92
89	AUS v USA Q1	1st Quarter	AUS	18	284	26	81
90	AUS v USA Q1	1st Quarter	AUS	18	285	25	76
91	AUS v USA Q1	1st Quarter	AUS	18	285	22	70
92	AUS v USA Q1	1st Quarter	AUS	18	286	20	63
93	AUS v USA Q1	1st Quarter	AUS	18	286	19	57
94	AUS v USA Q1	1st Quarter	AUS	18	286	18	53
95	AUS v USA Q1	1st Quarter	AUS	18	287	17	49
96	AUS v USA Q1	1st Quarter	AUS	18	287	16	46
97	AUS v USA Q1	1st Quarter	AUS	18	288	17	41
98	AUS v USA Q1	1st Quarter	AUS	18	289	31	42
99	AUS v USA Q1	1st Quarter	AUS	18	290	47	36	Foul	TO
100	AUS v USA Q1	1st Quarter	AUS	21	332	33	98
101	AUS v USA Q1	1st Quarter	AUS	21	332	25	89
102	AUS v USA Q1	1st Quarter	AUS	21	333	21	77
103	AUS v USA Q1	1st Quarter	AUS	21	333	20	67
104	AUS v USA Q1	1st Quarter	AUS	21	334	19	61
105	AUS v USA Q1	1st Quarter	AUS	21	334	18	51
106	AUS v USA Q1	1st Quarter	AUS	21	335	16	45
107	AUS v USA Q1	1st Quarter	AUS	21	335	15	41
108	AUS v USA Q1	1st Quarter	AUS	21	336	14	38
109	AUS v USA Q1	1st Quarter	AUS	21	336	13	34
110	AUS v USA Q1	1st Quarter	AUS	21	337	15	32	On-ball
111	AUS v USA Q1	1st Quarter	AUS	21	337	21	36
112	AUS v USA Q1	1st Quarter	AUS	21	337	29	37
113	AUS v USA Q1	1st Quarter	AUS	21	338	33	32
114	AUS v USA Q1	1st Quarter	AUS	21	339	19	36
115	AUS v USA Q1	1st Quarter	AUS	21	341	29	19	Shot	Miss
116	AUS v USA Q1	1st Quarter	AUS	23	372	27	112
117	AUS v USA Q1	1st Quarter	AUS	23	373	32	95
118	AUS v USA Q1	1st Quarter	AUS	23	374	33	91
119	AUS v USA Q1	1st Quarter	AUS	23	375	35	86
120	AUS v USA Q1	1st Quarter	AUS	23	376	38	80
121	AUS v USA Q1	1st Quarter	AUS	23	376	41	72
122	AUS v USA Q1	1st Quarter	AUS	23	377	44	64
123	AUS v USA Q1	1st Quarter	AUS	23	377	44	52
124	AUS v USA Q1	1st Quarter	AUS	23	378	29	50
125	AUS v USA Q1	1st Quarter	AUS	23	379	23	39
126	AUS v USA Q1	1st Quarter	AUS	23	380	13	27	On-ball
127	AUS v USA Q1	1st Quarter	AUS	23	382	15	30
128	AUS v USA Q1	1st Quarter	AUS	23	383	19	33
129	AUS v USA Q1	1st Quarter	AUS	23	383	24	30
130	AUS v USA Q1	1st Quarter	AUS	23	384	28	29
131	AUS v USA Q1	1st Quarter	AUS	23	385	30	19	Foul
132	AUS v USA Q1	1st Quarter	AUS	24	401	37	42
133	AUS v USA Q1	1st Quarter	AUS	27	447	28	109
134	AUS v USA Q1	1st Quarter	AUS	27	448	16	85
135	AUS v USA Q1	1st Quarter	AUS	27	449	16	70
136	AUS v USA Q1	1st Quarter	AUS	27	449	16	61
137	AUS v USA Q1	1st Quarter	AUS	27	449	15	54
138	AUS v USA Q1	1st Quarter	AUS	27	450	15	47
139	AUS v USA Q1	1st Quarter	AUS	27	450	14	42
140	AUS v USA Q1	1st Quarter	AUS	27	451	16	38
141	AUS v USA Q1	1st Quarter	AUS	27	451	12	27	Shot	Miss
142	AUS v USA Q1	1st Quarter	AUS	30	488	30	96
143	AUS v USA Q1	1st Quarter	AUS	30	489	34	82
144	AUS v USA Q1	1st Quarter	AUS	30	489	38	70
145	AUS v USA Q1	1st Quarter	AUS	30	490	39	58
146	AUS v USA Q1	1st Quarter	AUS	30	490	39	49
147	AUS v USA Q1	1st Quarter	AUS	30	491	44	41
148	AUS v USA Q1	1st Quarter	AUS	30	491	50	36
149	AUS v USA Q1	1st Quarter	AUS	30	492	52	31
150	AUS v USA Q1	1st Quarter	AUS	30	492	52	28
151	AUS v USA Q1	1st Quarter	AUS	30	493	41	23
152	AUS v USA Q1	1st Quarter	AUS	30	494	34	20	Shot	Score
153	AUS v USA Q1	1st Quarter	AUS	32	510	30	92
154	AUS v USA Q1	1st Quarter	AUS	32	510	26	80
155	AUS v USA Q1	1st Quarter	AUS	32	511	21	73
156	AUS v USA Q1	1st Quarter	AUS	32	511	18	57
157	AUS v USA Q1	1st Quarter	AUS	32	512	16	52
158	AUS v USA Q1	1st Quarter	AUS	32	512	16	46
159	AUS v USA Q1	1st Quarter	AUS	32	513	17	39
160	AUS v USA Q1	1st Quarter	AUS	32	514	18	35
161	AUS v USA Q1	1st Quarter	AUS	32	515	18	33	On-ball
162	AUS v USA Q1	1st Quarter	AUS	32	517	17	30
163	AUS v USA Q1	1st Quarter	AUS	32	517	18	27
164	AUS v USA Q1	1st Quarter	AUS	32	519	43	38
165	AUS v USA Q1	1st Quarter	AUS	32	520	38	22	Shot	Miss
166	AUS v USA Q1	1st Quarter	AUS	34	557	17	110
167	AUS v USA Q1	1st Quarter	AUS	34	558	27	96
168	AUS v USA Q1	1st Quarter	AUS	34	559	29	92
169	AUS v USA Q1	1st Quarter	AUS	34	560	37	86
170	AUS v USA Q1	1st Quarter	AUS	34	560	38	80
171	AUS v USA Q1	1st Quarter	AUS	34	561	37	76
172	AUS v USA Q1	1st Quarter	AUS	34	562	35	70
173	AUS v USA Q1	1st Quarter	AUS	34	562	34	65
174	AUS v USA Q1	1st Quarter	AUS	34	564	34	59
175	AUS v USA Q1	1st Quarter	AUS	34	564	35	55
176	AUS v USA Q1	1st Quarter	AUS	34	565	35	48
177	AUS v USA Q1	1st Quarter	AUS	34	565	33	44
178	AUS v USA Q1	1st Quarter	AUS	34	566	17	33
179	AUS v USA Q1	1st Quarter	AUS	34	567	18	33
180	AUS v USA Q1	1st Quarter	AUS	34	567	27	32
181	AUS v USA Q1	1st Quarter	AUS	34	568	30	28
182	AUS v USA Q1	1st Quarter	AUS	34	568	32	24
183	AUS v USA Q1	1st Quarter	AUS	34	569	35	21	TO
184	AUS v USA Q1	1st Quarter	AUS	35	573	35	24
185	AUS v USA Q1	1st Quarter	AUS	35	573	32	28
186	AUS v USA Q1	1st Quarter	AUS	35	575	25	37
187	AUS v USA Q1	1st Quarter	AUS	35	576	48	32	Shot	Miss
188	AUS v USA Q1	1st Quarter	AUS	37	593	31	93
189	AUS v USA Q1	1st Quarter	AUS	37	593	19	71
190	AUS v USA Q1	1st Quarter	AUS	37	594	18	61
191	AUS v USA Q1	1st Quarter	AUS	37	594	17	51
192	AUS v USA Q1	1st Quarter	AUS	37	595	17	42
193	AUS v USA Q1	1st Quarter	AUS	37	596	16	38
194	AUS v USA Q1	1st Quarter	AUS	37	597	24	36
195	AUS v USA Q1	1st Quarter	AUS	37	598	31	36	On-ball
196	AUS v USA Q1	1st Quarter	AUS	37	599	38	35
197	AUS v USA Q1	1st Quarter	AUS	37	600	39	32
198	AUS v USA Q1	1st Quarter	AUS	37	601	39	28
199	AUS v USA Q1	1st Quarter	AUS	37	602	41	25	Shot	Miss
200	AUS v USA Q1	1st Quarter	AUS	40	690	29	99
201	AUS v USA Q1	1st Quarter	AUS	40	690	33	96
202	AUS v USA Q1	1st Quarter	AUS	40	691	34	96
203	AUS v USA Q1	1st Quarter	AUS	40	692	36	90
204	AUS v USA Q1	1st Quarter	AUS	40	692	37	83
205	AUS v USA Q1	1st Quarter	AUS	40	693	37	78
206	AUS v USA Q1	1st Quarter	AUS	40	693	40	67
207	AUS v USA Q1	1st Quarter	AUS	40	694	44	53
208	AUS v USA Q1	1st Quarter	AUS	40	694	45	44
209	AUS v USA Q1	1st Quarter	AUS	40	694	45	37
210	AUS v USA Q1	1st Quarter	AUS	40	695	48	33
211	AUS v USA Q1	1st Quarter	AUS	40	695	46	35
212	AUS v USA Q1	1st Quarter	AUS	40	696	40	38
213	AUS v USA Q1	1st Quarter	AUS	40	697	37	38	Foul
214	AUS v USA Q1	1st Quarter	AUS	42	715	59	39	SLOB
215	AUS v USA Q1	1st Quarter	AUS	42	717	37	42
216	AUS v USA Q1	1st Quarter	AUS	42	718	32	41	On-ball
217	AUS v USA Q1	1st Quarter	AUS	42	719	29	37
218	AUS v USA Q1	1st Quarter	AUS	42	719	25	34
219	AUS v USA Q1	1st Quarter	AUS	42	720	24	30
220	AUS v USA Q1	1st Quarter	AUS	42	721	32	35
221	AUS v USA Q1	1st Quarter	AUS	42	722	35	18	Shot	Score
222	AUS v USA Q1	1st Quarter	AUS	44	739	30	93
223	AUS v USA Q1	1st Quarter	AUS	44	739	36	86
224	AUS v USA Q1	1st Quarter	AUS	44	740	38	80
225	AUS v USA Q1	1st Quarter	AUS	44	740	39	71
226	AUS v USA Q1	1st Quarter	AUS	44	741	41	62
227	AUS v USA Q1	1st Quarter	AUS	44	741	43	56
228	AUS v USA Q1	1st Quarter	AUS	44	742	44	49
229	AUS v USA Q1	1st Quarter	AUS	44	742	44	40
230	AUS v USA Q1	1st Quarter	AUS	44	743	39	19
231	AUS v USA Q1	1st Quarter	AUS	44	746	33	20	Shot	Score	Foul
232	AUS v USA Q1	1st Quarter	AUS	46	782	31	96
233	AUS v USA Q1	1st Quarter	AUS	46	782	27	90
234	AUS v USA Q1	1st Quarter	AUS	46	782	26	82
235	AUS v USA Q1	1st Quarter	AUS	46	785	42	82
236	AUS v USA Q1	1st Quarter	AUS	46	786	43	71
237	AUS v USA Q1	1st Quarter	AUS	46	786	43	65
238	AUS v USA Q1	1st Quarter	AUS	46	787	43	55
239	AUS v USA Q1	1st Quarter	AUS	46	787	43	50
240	AUS v USA Q1	1st Quarter	AUS	46	788	37	46
241	AUS v USA Q1	1st Quarter	AUS	46	788	28	41
242	AUS v USA Q1	1st Quarter	AUS	46	789	22	37
243	AUS v USA Q1	1st Quarter	AUS	46	790	18	32
244	AUS v USA Q1	1st Quarter	AUS	46	791	31	37
245	AUS v USA Q1	1st Quarter	AUS	46	792	45	33	On-ball
246	AUS v USA Q1	1st Quarter	AUS	46	794	47	30
247	AUS v USA Q1	1st Quarter	AUS	46	794	46	23
248	AUS v USA Q1	1st Quarter	AUS	46	795	42	21
249	AUS v USA Q1	1st Quarter	AUS	46	795	38	18	Shot	Miss
250	AUS v USA Q1	1st Quarter	AUS	47	799	24	44	OR
251	AUS v USA Q1	1st Quarter	AUS	47	802	20	41
252	AUS v USA Q1	1st Quarter	AUS	47	803	17	34
253	AUS v USA Q1	1st Quarter	AUS	47	804	14	29
254	AUS v USA Q1	1st Quarter	AUS	47	804	13	35
255	AUS v USA Q1	1st Quarter	AUS	47	805	15	39
256	AUS v USA Q1	1st Quarter	AUS	47	806	34	31	Foul
257	AUS v USA Q1	1st Quarter	AUS	49	897	59	87
258	AUS v USA Q1	1st Quarter	AUS	49	898	46	90
259	AUS v USA Q1	1st Quarter	AUS	49	899	43	87
260	AUS v USA Q1	1st Quarter	AUS	49	899	41	81
261	AUS v USA Q1	1st Quarter	AUS	49	899	40	78
262	AUS v USA Q1	1st Quarter	AUS	49	900	39	74
263	AUS v USA Q1	1st Quarter	AUS	49	900	37	68
264	AUS v USA Q1	1st Quarter	AUS	49	901	29	61
265	AUS v USA Q1	1st Quarter	AUS	49	901	17	47
266	AUS v USA Q1	1st Quarter	AUS	49	902	15	42
267	AUS v USA Q1	1st Quarter	AUS	49	902	13	36
268	AUS v USA Q1	1st Quarter	AUS	49	903	12	31	On-ball
269	AUS v USA Q1	1st Quarter	AUS	49	905	15	25
270	AUS v USA Q1	1st Quarter	AUS	49	905	18	24
271	AUS v USA Q1	1st Quarter	AUS	49	906	26	34
272	AUS v USA Q1	1st Quarter	AUS	49	907	33	34
273	AUS v USA Q1	1st Quarter	AUS	49	907	34	24
274	AUS v USA Q1	1st Quarter	AUS	49	907	35	21	Shot	Miss
275	AUS v USA Q1	1st Quarter	AUS	50	909	29	20	OR	Shot	Score
276	AUS v USA Q1	1st Quarter	AUS	53	945	31	109
277	AUS v USA Q1	1st Quarter	AUS	53	945	46	94
278	AUS v USA Q1	1st Quarter	AUS	53	946	49	79
279	AUS v USA Q1	1st Quarter	AUS	53	947	48	65
280	AUS v USA Q1	1st Quarter	AUS	53	947	46	52
281	AUS v USA Q1	1st Quarter	AUS	53	948	46	46
282	AUS v USA Q1	1st Quarter	AUS	53	948	47	40
283	AUS v USA Q1	1st Quarter	AUS	53	949	48	35
284	AUS v USA Q1	1st Quarter	AUS	53	950	38	23
285	AUS v USA Q1	1st Quarter	AUS	53	952	38	21
286	AUS v USA Q1	1st Quarter	AUS	53	954	32	18	Shot	Score
287	AUS v USA Q1	1st Quarter	AUS	55	975	31	98
288	AUS v USA Q1	1st Quarter	AUS	55	975	33	92
289	AUS v USA Q1	1st Quarter	AUS	55	976	35	82
290	AUS v USA Q1	1st Quarter	AUS	55	977	36	72
291	AUS v USA Q1	1st Quarter	AUS	55	978	35	65
292	AUS v USA Q1	1st Quarter	AUS	55	978	33	58
293	AUS v USA Q1	1st Quarter	AUS	55	979	29	54
294	AUS v USA Q1	1st Quarter	AUS	55	979	25	49
295	AUS v USA Q1	1st Quarter	AUS	55	980	23	46
296	AUS v USA Q1	1st Quarter	AUS	55	981	19	46
297	AUS v USA Q1	1st Quarter	AUS	55	987	19	45
298	AUS v USA Q1	1st Quarter	AUS	55	988	21	45
299	AUS v USA Q1	1st Quarter	AUS	55	988	24	43
300	AUS v USA Q1	1st Quarter	AUS	55	988	24	39
301	AUS v USA Q1	1st Quarter	AUS	55	989	22	33
302	AUS v USA Q1	1st Quarter	AUS	55	989	21	29	Foul
303	AUS v USA Q2	2nd Quarter	AUS	57	8	57	60
304	AUS v USA Q2	2nd Quarter	AUS	57	9	52	63
305	AUS v USA Q2	2nd Quarter	AUS	57	10	47	63
306	AUS v USA Q2	2nd Quarter	AUS	57	10	42	63
307	AUS v USA Q2	2nd Quarter	AUS	57	10	38	61
308	AUS v USA Q2	2nd Quarter	AUS	57	11	40	57
309	AUS v USA Q2	2nd Quarter	AUS	57	11	43	53
310	AUS v USA Q2	2nd Quarter	AUS	57	12	44	48
311	AUS v USA Q2	2nd Quarter	AUS	57	12	45	46
312	AUS v USA Q2	2nd Quarter	AUS	57	12	45	44
313	AUS v USA Q2	2nd Quarter	AUS	57	13	40	46
314	AUS v USA Q2	2nd Quarter	AUS	57	14	29	37
315	AUS v USA Q2	2nd Quarter	AUS	57	17	45	33
316	AUS v USA Q2	2nd Quarter	AUS	57	18	36	16	Shot	Foul
317	AUS v USA Q2	2nd Quarter	AUS	58	38	58	36	SLOB
318	AUS v USA Q2	2nd Quarter	AUS	58	39	39	41
319	AUS v USA Q2	2nd Quarter	AUS	58	40	36	41
320	AUS v USA Q2	2nd Quarter	AUS	58	40	33	41
321	AUS v USA Q2	2nd Quarter	AUS	58	41	29	38
322	AUS v USA Q2	2nd Quarter	AUS	58	41	29	37	On-ball
323	AUS v USA Q2	2nd Quarter	AUS	58	42	24	33
324	AUS v USA Q2	2nd Quarter	AUS	58	43	24	28
325	AUS v USA Q2	2nd Quarter	AUS	58	43	17	27
326	AUS v USA Q2	2nd Quarter	AUS	58	44	15	29
327	AUS v USA Q2	2nd Quarter	AUS	58	44	20	34	On-ball
328	AUS v USA Q2	2nd Quarter	AUS	58	45	29	38
329	AUS v USA Q2	2nd Quarter	AUS	58	46	35	36
330	AUS v USA Q2	2nd Quarter	AUS	58	47	36	33	Shot	Miss
331	AUS v USA Q2	2nd Quarter	AUS	59	48	27	17	OR
332	AUS v USA Q2	2nd Quarter	AUS	59	50	12	37
333	AUS v USA Q2	2nd Quarter	AUS	59	51	13	35	On-ball
334	AUS v USA Q2	2nd Quarter	AUS	59	54	14	29
335	AUS v USA Q2	2nd Quarter	AUS	59	54	14	26
336	AUS v USA Q2	2nd Quarter	AUS	59	55	18	23
337	AUS v USA Q2	2nd Quarter	AUS	59	55	20	22
338	AUS v USA Q2	2nd Quarter	AUS	59	56	18	17
339	AUS v USA Q2	2nd Quarter	AUS	59	57	15	31
340	AUS v USA Q2	2nd Quarter	AUS	59	59	39	39
341	AUS v USA Q2	2nd Quarter	AUS	59	60	52	17
342	AUS v USA Q2	2nd Quarter	AUS	59	60	49	21
343	AUS v USA Q2	2nd Quarter	AUS	59	61	43	23
344	AUS v USA Q2	2nd Quarter	AUS	59	61	39	22
345	AUS v USA Q2	2nd Quarter	AUS	59	62	35	19	Shot	Miss
346	AUS v USA Q2	2nd Quarter	AUS	62	93	31	96
347	AUS v USA Q2	2nd Quarter	AUS	62	93	33	93
348	AUS v USA Q2	2nd Quarter	AUS	62	93	33	89
349	AUS v USA Q2	2nd Quarter	AUS	62	95	50	72
350	AUS v USA Q2	2nd Quarter	AUS	62	96	49	64
351	AUS v USA Q2	2nd Quarter	AUS	62	96	49	52
352	AUS v USA Q2	2nd Quarter	AUS	62	96	49	47
353	AUS v USA Q2	2nd Quarter	AUS	62	97	45	41
354	AUS v USA Q2	2nd Quarter	AUS	62	99	11	18	TO
355	AUS v USA Q2	2nd Quarter	AUS	65	113	32	108
356	AUS v USA Q2	2nd Quarter	AUS	65	114	47	92
357	AUS v USA Q2	2nd Quarter	AUS	65	114	46	86
358	AUS v USA Q2	2nd Quarter	AUS	65	115	46	80
359	AUS v USA Q2	2nd Quarter	AUS	65	115	45	67
360	AUS v USA Q2	2nd Quarter	AUS	65	116	44	61
361	AUS v USA Q2	2nd Quarter	AUS	65	116	42	53
362	AUS v USA Q2	2nd Quarter	AUS	65	116	42	52
363	AUS v USA Q2	2nd Quarter	AUS	65	117	41	49
364	AUS v USA Q2	2nd Quarter	AUS	65	117	37	46
365	AUS v USA Q2	2nd Quarter	AUS	65	119	17	31
366	AUS v USA Q2	2nd Quarter	AUS	65	121	30	32
367	AUS v USA Q2	2nd Quarter	AUS	65	122	30	34
368	AUS v USA Q2	2nd Quarter	AUS	65	123	30	37
369	AUS v USA Q2	2nd Quarter	AUS	65	123	30	35
370	AUS v USA Q2	2nd Quarter	AUS	65	124	34	31
371	AUS v USA Q2	2nd Quarter	AUS	65	125	33	38	Shot	Miss
372	AUS v USA Q2	2nd Quarter	AUS	68	159	34	97
373	AUS v USA Q2	2nd Quarter	AUS	68	160	21	87
374	AUS v USA Q2	2nd Quarter	AUS	68	161	20	71
375	AUS v USA Q2	2nd Quarter	AUS	68	162	20	63
376	AUS v USA Q2	2nd Quarter	AUS	68	162	20	56
377	AUS v USA Q2	2nd Quarter	AUS	68	163	19	49
378	AUS v USA Q2	2nd Quarter	AUS	68	163	16	42
379	AUS v USA Q2	2nd Quarter	AUS	68	164	15	38
380	AUS v USA Q2	2nd Quarter	AUS	68	164	13	32
381	AUS v USA Q2	2nd Quarter	AUS	68	165	30	41
382	AUS v USA Q2	2nd Quarter	AUS	68	166	42	35
383	AUS v USA Q2	2nd Quarter	AUS	68	169	39	18
384	AUS v USA Q2	2nd Quarter	AUS	68	170	41	16	Stoppage
385	AUS v USA Q2	2nd Quarter	AUS	71	329	25	107
386	AUS v USA Q2	2nd Quarter	AUS	72	327	34	109
387	AUS v USA Q2	2nd Quarter	AUS	72	327	21	90
388	AUS v USA Q2	2nd Quarter	AUS	72	328	20	77
389	AUS v USA Q2	2nd Quarter	AUS	72	328	20	70
390	AUS v USA Q2	2nd Quarter	AUS	72	329	19	65
391	AUS v USA Q2	2nd Quarter	AUS	72	329	20	60
392	AUS v USA Q2	2nd Quarter	AUS	72	330	21	56
393	AUS v USA Q2	2nd Quarter	AUS	72	331	22	54
394	AUS v USA Q2	2nd Quarter	AUS	72	332	50	28
395	AUS v USA Q2	2nd Quarter	AUS	72	333	49	25
396	AUS v USA Q2	2nd Quarter	AUS	72	334	42	22	Shot	Miss
397	AUS v USA Q2	2nd Quarter	AUS	74	348	21	9	BLOB
398	AUS v USA Q2	2nd Quarter	AUS	74	349	16	30	Shot	Miss
399	AUS v USA Q2	2nd Quarter	AUS	75	353	29	19	OR	Shot	Score
400	AUS v USA Q2	2nd Quarter	AUS	77	384	24	110
401	AUS v USA Q2	2nd Quarter	AUS	77	387	33	100
402	AUS v USA Q2	2nd Quarter	AUS	77	388	35	97
403	AUS v USA Q2	2nd Quarter	AUS	77	388	38	92
404	AUS v USA Q2	2nd Quarter	AUS	77	388	39	88
405	AUS v USA Q2	2nd Quarter	AUS	77	389	41	82
406	AUS v USA Q2	2nd Quarter	AUS	77	389	42	78
407	AUS v USA Q2	2nd Quarter	AUS	77	390	45	73
408	AUS v USA Q2	2nd Quarter	AUS	77	390	46	69
409	AUS v USA Q2	2nd Quarter	AUS	77	391	46	65
410	AUS v USA Q2	2nd Quarter	AUS	77	391	46	61
411	AUS v USA Q2	2nd Quarter	AUS	77	392	53	34
412	AUS v USA Q2	2nd Quarter	AUS	77	394	29	43
413	AUS v USA Q2	2nd Quarter	AUS	77	396	14	29
414	AUS v USA Q2	2nd Quarter	AUS	77	397	18	32
415	AUS v USA Q2	2nd Quarter	AUS	77	397	20	32
416	AUS v USA Q2	2nd Quarter	AUS	77	398	23	32
417	AUS v USA Q2	2nd Quarter	AUS	77	398	27	31
418	AUS v USA Q2	2nd Quarter	AUS	77	400	36	40
419	AUS v USA Q2	2nd Quarter	AUS	77	400	30	40
420	AUS v USA Q2	2nd Quarter	AUS	77	402	11	20	Shot	Miss
421	AUS v USA Q2	2nd Quarter	AUS	79	414	28	110
422	AUS v USA Q2	2nd Quarter	AUS	79	415	23	94
423	AUS v USA Q2	2nd Quarter	AUS	79	416	22	89
424	AUS v USA Q2	2nd Quarter	AUS	79	416	20	76
425	AUS v USA Q2	2nd Quarter	AUS	79	417	20	63
426	AUS v USA Q2	2nd Quarter	AUS	79	417	19	56
427	AUS v USA Q2	2nd Quarter	AUS	79	418	18	48
428	AUS v USA Q2	2nd Quarter	AUS	79	419	16	41
429	AUS v USA Q2	2nd Quarter	AUS	79	420	25	20
430	AUS v USA Q2	2nd Quarter	AUS	79	421	27	23
431	AUS v USA Q2	2nd Quarter	AUS	79	422	30	23
432	AUS v USA Q2	2nd Quarter	AUS	79	424	14	28
433	AUS v USA Q2	2nd Quarter	AUS	79	427	17	28
434	AUS v USA Q2	2nd Quarter	AUS	79	428	21	30	On-ball	Foul
435	AUS v USA Q2	2nd Quarter	AUS	80	542	4	34	SLOB
436	AUS v USA Q2	2nd Quarter	AUS	80	543	21	42
437	AUS v USA Q2	2nd Quarter	AUS	80	544	28	42
438	AUS v USA Q2	2nd Quarter	AUS	80	545	37	37
439	AUS v USA Q2	2nd Quarter	AUS	80	546	37	37
440	AUS v USA Q2	2nd Quarter	AUS	80	547	37	37
441	AUS v USA Q2	2nd Quarter	AUS	80	548	37	37
442	AUS v USA Q2	2nd Quarter	AUS	80	549	37	37
443	AUS v USA Q2	2nd Quarter	AUS	80	550	30	39
444	AUS v USA Q2	2nd Quarter	AUS	80	551	13	28
445	AUS v USA Q2	2nd Quarter	AUS	80	552	13	25
446	AUS v USA Q2	2nd Quarter	AUS	80	552	15	22
447	AUS v USA Q2	2nd Quarter	AUS	80	553	15	23	On-ball
448	AUS v USA Q2	2nd Quarter	AUS	80	553	14	30
449	AUS v USA Q2	2nd Quarter	AUS	80	554	18	34
450	AUS v USA Q2	2nd Quarter	AUS	80	555	25	34
451	AUS v USA Q2	2nd Quarter	AUS	80	556	34	38	Shot	Score
452	AUS v USA Q2	2nd Quarter	AUS	84	615	32	109
453	AUS v USA Q2	2nd Quarter	AUS	84	616	35	99
454	AUS v USA Q2	2nd Quarter	AUS	84	617	36	94
455	AUS v USA Q2	2nd Quarter	AUS	84	618	34	88
456	AUS v USA Q2	2nd Quarter	AUS	84	618	31	80
457	AUS v USA Q2	2nd Quarter	AUS	84	619	30	77
458	AUS v USA Q2	2nd Quarter	AUS	84	619	27	69
459	AUS v USA Q2	2nd Quarter	AUS	84	619	25	66
460	AUS v USA Q2	2nd Quarter	AUS	84	620	19	56
461	AUS v USA Q2	2nd Quarter	AUS	84	620	13	39	TO
462	AUS v USA Q2	2nd Quarter	AUS	88	685	30	100
463	AUS v USA Q2	2nd Quarter	AUS	88	686	22	84
464	AUS v USA Q2	2nd Quarter	AUS	88	687	19	68
465	AUS v USA Q2	2nd Quarter	AUS	88	687	18	61
466	AUS v USA Q2	2nd Quarter	AUS	88	688	17	52
467	AUS v USA Q2	2nd Quarter	AUS	88	688	16	48
468	AUS v USA Q2	2nd Quarter	AUS	88	690	18	48
469	AUS v USA Q2	2nd Quarter	AUS	88	690	22	49
470	AUS v USA Q2	2nd Quarter	AUS	88	692	52	43
471	AUS v USA Q2	2nd Quarter	AUS	88	694	52	42
472	AUS v USA Q2	2nd Quarter	AUS	88	694	49	38	On-ball
473	AUS v USA Q2	2nd Quarter	AUS	88	695	49	33
474	AUS v USA Q2	2nd Quarter	AUS	88	695	51	27	TO	Foul
475	AUS v USA Q2	2nd Quarter	AUS	90	735	28	109
476	AUS v USA Q2	2nd Quarter	AUS	90	735	20	101
477	AUS v USA Q2	2nd Quarter	AUS	90	738	19	89
478	AUS v USA Q2	2nd Quarter	AUS	90	739	39	75
479	AUS v USA Q2	2nd Quarter	AUS	90	740	42	67
480	AUS v USA Q2	2nd Quarter	AUS	90	740	41	57
481	AUS v USA Q2	2nd Quarter	AUS	90	741	41	49
482	AUS v USA Q2	2nd Quarter	AUS	90	742	54	23
483	AUS v USA Q2	2nd Quarter	AUS	90	743	51	26
484	AUS v USA Q2	2nd Quarter	AUS	90	743	45	26
485	AUS v USA Q2	2nd Quarter	AUS	90	744	35	32
486	AUS v USA Q2	2nd Quarter	AUS	90	745	42	37
487	AUS v USA Q2	2nd Quarter	AUS	90	746	33	39
488	AUS v USA Q2	2nd Quarter	AUS	90	748	32	40	On-ball
489	AUS v USA Q2	2nd Quarter	AUS	90	750	35	38
490	AUS v USA Q2	2nd Quarter	AUS	90	750	40	33
491	AUS v USA Q2	2nd Quarter	AUS	90	753	16	45
492	AUS v USA Q2	2nd Quarter	AUS	90	754	20	50
493	AUS v USA Q2	2nd Quarter	AUS	90	754	25	50
494	AUS v USA Q2	2nd Quarter	AUS	90	755	29	43
495	AUS v USA Q2	2nd Quarter	AUS	90	755	29	36
496	AUS v USA Q2	2nd Quarter	AUS	90	757	30	38	Shot	Miss
497	AUS v USA Q2	2nd Quarter	AUS	92	791	27	97
498	AUS v USA Q2	2nd Quarter	AUS	92	791	26	89
499	AUS v USA Q2	2nd Quarter	AUS	92	791	22	77
500	AUS v USA Q2	2nd Quarter	AUS	92	792	19	66
501	AUS v USA Q2	2nd Quarter	AUS	92	793	17	54
502	AUS v USA Q2	2nd Quarter	AUS	92	794	17	48
503	AUS v USA Q2	2nd Quarter	AUS	92	795	49	35
504	AUS v USA Q2	2nd Quarter	AUS	92	795	48	31
505	AUS v USA Q2	2nd Quarter	AUS	92	797	29	37
506	AUS v USA Q2	2nd Quarter	AUS	92	799	28	18
507	AUS v USA Q2	2nd Quarter	AUS	92	801	33	20	Shot	Miss
508	AUS v USA Q2	2nd Quarter	AUS	94	833	22	9	BLOB
509	AUS v USA Q2	2nd Quarter	AUS	94	834	10	19
510	AUS v USA Q2	2nd Quarter	AUS	94	835	12	16
511	AUS v USA Q2	2nd Quarter	AUS	94	836	14	15	Shot	Miss
512	AUS v USA Q2	2nd Quarter	AUS	96	848	30	99
513	AUS v USA Q2	2nd Quarter	AUS	96	848	30	91
514	AUS v USA Q2	2nd Quarter	AUS	96	849	30	80
515	AUS v USA Q2	2nd Quarter	AUS	96	850	32	73
516	AUS v USA Q2	2nd Quarter	AUS	96	851	34	65
517	AUS v USA Q2	2nd Quarter	AUS	96	852	33	23	TO
518	AUS v USA Q2	2nd Quarter	AUS	99	881	30	111
519	AUS v USA Q2	2nd Quarter	AUS	99	881	46	101
520	AUS v USA Q2	2nd Quarter	AUS	99	882	48	89
521	AUS v USA Q2	2nd Quarter	AUS	99	883	47	81
522	AUS v USA Q2	2nd Quarter	AUS	99	883	49	76
523	AUS v USA Q2	2nd Quarter	AUS	99	884	43	78
524	AUS v USA Q2	2nd Quarter	AUS	99	884	38	73
525	AUS v USA Q2	2nd Quarter	AUS	99	885	26	58
526	AUS v USA Q2	2nd Quarter	AUS	99	885	26	53
527	AUS v USA Q2	2nd Quarter	AUS	99	886	27	45
528	AUS v USA Q2	2nd Quarter	AUS	99	886	28	38
529	AUS v USA Q2	2nd Quarter	AUS	99	887	28	35
530	AUS v USA Q2	2nd Quarter	AUS	99	889	16	38
531	AUS v USA Q2	2nd Quarter	AUS	99	891	26	42
532	AUS v USA Q2	2nd Quarter	AUS	99	893	47	35
533	AUS v USA Q2	2nd Quarter	AUS	99	895	31	34
534	AUS v USA Q2	2nd Quarter	AUS	99	897	17	34	On-ball
535	AUS v USA Q2	2nd Quarter	AUS	99	898	21	36
536	AUS v USA Q2	2nd Quarter	AUS	99	898	28	37
537	AUS v USA Q2	2nd Quarter	AUS	99	900	32	36	Shot	Miss
538	AUS v USA Q2	2nd Quarter	AUS	101	933	4	93
539	AUS v USA Q2	2nd Quarter	AUS	101	934	23	92
540	AUS v USA Q2	2nd Quarter	AUS	101	935	25	91
541	AUS v USA Q2	2nd Quarter	AUS	101	936	27	83
542	AUS v USA Q2	2nd Quarter	AUS	101	936	31	76
543	AUS v USA Q2	2nd Quarter	AUS	101	937	33	68
544	AUS v USA Q2	2nd Quarter	AUS	101	937	42	50
545	AUS v USA Q2	2nd Quarter	AUS	101	938	44	46
546	AUS v USA Q2	2nd Quarter	AUS	101	939	47	39
547	AUS v USA Q2	2nd Quarter	AUS	101	940	31	36
548	AUS v USA Q2	2nd Quarter	AUS	101	941	31	38
549	AUS v USA Q2	2nd Quarter	AUS	101	942	13	28	TO
550	AUS v USA Q2	2nd Quarter	AUS	103	970	32	109
551	AUS v USA Q2	2nd Quarter	AUS	103	972	34	96
552	AUS v USA Q2	2nd Quarter	AUS	103	974	31	93
553	AUS v USA Q2	2nd Quarter	AUS	103	974	29	89
554	AUS v USA Q2	2nd Quarter	AUS	103	974	27	84
555	AUS v USA Q2	2nd Quarter	AUS	103	975	29	81
556	AUS v USA Q2	2nd Quarter	AUS	103	975	33	78
557	AUS v USA Q2	2nd Quarter	AUS	103	976	38	75
558	AUS v USA Q2	2nd Quarter	AUS	103	977	46	68
559	AUS v USA Q2	2nd Quarter	AUS	103	977	51	62
560	AUS v USA Q2	2nd Quarter	AUS	103	978	52	52
561	AUS v USA Q2	2nd Quarter	AUS	103	979	51	43
562	AUS v USA Q2	2nd Quarter	AUS	103	979	49	40
563	AUS v USA Q2	2nd Quarter	AUS	103	981	32	37
564	AUS v USA Q2	2nd Quarter	AUS	103	982	32	38
565	AUS v USA Q2	2nd Quarter	AUS	103	984	33	38
566	AUS v USA Q2	2nd Quarter	AUS	103	984	35	35
567	AUS v USA Q2	2nd Quarter	AUS	103	986	14	31
568	AUS v USA Q2	2nd Quarter	AUS	103	988	11	28
569	AUS v USA Q2	2nd Quarter	AUS	103	990	25	39
570	AUS v USA Q2	2nd Quarter	AUS	103	992	24	35
571	AUS v USA Q2	2nd Quarter	AUS	103	994	54	18
572	AUS v USA Q2	2nd Quarter	AUS	103	995	50	22
573	AUS v USA Q2	2nd Quarter	AUS	103	995	45	22	Foul
574	AUS v USA Q2	2nd Quarter	AUS	104	1012	58	40	SLOB
575	AUS v USA Q2	2nd Quarter	AUS	104	1013	43	43
576	AUS v USA Q2	2nd Quarter	AUS	104	1013	37	41
577	AUS v USA Q2	2nd Quarter	AUS	104	1014	32	38	On-ball
578	AUS v USA Q2	2nd Quarter	AUS	104	1015	26	36
579	AUS v USA Q2	2nd Quarter	AUS	104	1015	24	31
580	AUS v USA Q2	2nd Quarter	AUS	104	1016	21	31
581	AUS v USA Q2	2nd Quarter	AUS	104	1017	31	36	Shot	Miss
582	AUS v USA Q2	2nd Quarter	AUS	105	1046	19	9	BLOB
583	AUS v USA Q2	2nd Quarter	AUS	105	1047	12	22	Shot	Miss
584	AUS v USA Q2	2nd Quarter	AUS	107	1066	3	93
585	AUS v USA Q2	2nd Quarter	AUS	107	1068	20	94
586	AUS v USA Q2	2nd Quarter	AUS	107	1070	22	92
587	AUS v USA Q2	2nd Quarter	AUS	107	1070	23	88
588	AUS v USA Q2	2nd Quarter	AUS	107	1071	23	80
589	AUS v USA Q2	2nd Quarter	AUS	107	1071	26	69
590	AUS v USA Q2	2nd Quarter	AUS	107	1072	27	65
591	AUS v USA Q2	2nd Quarter	AUS	107	1072	28	61
592	AUS v USA Q2	2nd Quarter	AUS	107	1073	31	56
593	AUS v USA Q2	2nd Quarter	AUS	107	1073	32	55
594	AUS v USA Q2	2nd Quarter	AUS	107	1074	33	50
595	AUS v USA Q2	2nd Quarter	AUS	107	1075	33	47
596	AUS v USA Q2	2nd Quarter	AUS	107	1075	33	45
597	AUS v USA Q2	2nd Quarter	AUS	107	1077	16	33
598	AUS v USA Q2	2nd Quarter	AUS	107	1078	14	26
599	AUS v USA Q2	2nd Quarter	AUS	107	1078	16	20
600	AUS v USA Q2	2nd Quarter	AUS	107	1079	21	18
601	AUS v USA Q2	2nd Quarter	AUS	107	1080	11	26	Foul
602	AUS v USA Q2	2nd Quarter	AUS	110	1139	33	97
603	AUS v USA Q2	2nd Quarter	AUS	110	1139	24	90
604	AUS v USA Q2	2nd Quarter	AUS	110	1140	23	82
605	AUS v USA Q2	2nd Quarter	AUS	110	1140	22	71
606	AUS v USA Q2	2nd Quarter	AUS	110	1141	21	62
607	AUS v USA Q2	2nd Quarter	AUS	110	1142	20	58
608	AUS v USA Q2	2nd Quarter	AUS	110	1143	26	50
609	AUS v USA Q2	2nd Quarter	AUS	110	1143	28	46
610	AUS v USA Q2	2nd Quarter	AUS	110	1143	28	40	On-ball
611	AUS v USA Q2	2nd Quarter	AUS	110	1144	25	31
612	AUS v USA Q2	2nd Quarter	AUS	110	1145	19	29
613	AUS v USA Q2	2nd Quarter	AUS	110	1146	27	37
614	AUS v USA Q2	2nd Quarter	AUS	110	1146	35	37
615	AUS v USA Q2	2nd Quarter	AUS	110	1147	48	31
616	AUS v USA Q2	2nd Quarter	AUS	110	1148	46	25
617	AUS v USA Q2	2nd Quarter	AUS	110	1149	44	21	On-ball
618	AUS v USA Q2	2nd Quarter	AUS	110	1149	43	28
619	AUS v USA Q2	2nd Quarter	AUS	110	1150	39	32
620	AUS v USA Q2	2nd Quarter	AUS	110	1150	33	31
621	AUS v USA Q2	2nd Quarter	AUS	110	1151	29	29
622	AUS v USA Q2	2nd Quarter	AUS	110	1152	12	25
623	AUS v USA Q2	2nd Quarter	AUS	110	1153	11	14	Shot	Miss
624	AUS v USA Q2	2nd Quarter	AUS	111	1155	30	23	OR
625	AUS v USA Q2	2nd Quarter	AUS	111	1156	30	23
626	AUS v USA Q2	2nd Quarter	AUS	111	1157	30	23
627	AUS v USA Q2	2nd Quarter	AUS	111	1159	23	37
628	AUS v USA Q2	2nd Quarter	AUS	111	1160	22	26
629	AUS v USA Q2	2nd Quarter	AUS	111	1162	28	24
630	AUS v USA Q2	2nd Quarter	AUS	111	1164	28	18	Shot	Foul
631	AUS v USA Q2	2nd Quarter	AUS	115	1262	31	99
632	AUS v USA Q2	2nd Quarter	AUS	115	1263	30	94
633	AUS v USA Q2	2nd Quarter	AUS	115	1264	29	87
634	AUS v USA Q2	2nd Quarter	AUS	115	1264	27	81
635	AUS v USA Q2	2nd Quarter	AUS	115	1265	25	74
636	AUS v USA Q2	2nd Quarter	AUS	115	1265	25	68
637	AUS v USA Q2	2nd Quarter	AUS	115	1266	20	58
638	AUS v USA Q2	2nd Quarter	AUS	115	1266	20	56
639	AUS v USA Q2	2nd Quarter	AUS	115	1266	19	50
640	AUS v USA Q2	2nd Quarter	AUS	115	1267	13	46
641	AUS v USA Q2	2nd Quarter	AUS	115	1268	12	40
642	AUS v USA Q2	2nd Quarter	AUS	115	1268	12	35	On-ball
643	AUS v USA Q2	2nd Quarter	AUS	115	1269	16	29
644	AUS v USA Q2	2nd Quarter	AUS	115	1269	15	26
645	AUS v USA Q2	2nd Quarter	AUS	115	1270	14	20
646	AUS v USA Q2	2nd Quarter	AUS	115	1271	33	40
647	AUS v USA Q2	2nd Quarter	AUS	115	1273	34	40
648	AUS v USA Q2	2nd Quarter	AUS	115	1273	30	36
649	AUS v USA Q2	2nd Quarter	AUS	115	1274	27	29
650	AUS v USA Q2	2nd Quarter	AUS	115	1275	30	18	Shot	Miss
651	AUS v USA Q2	2nd Quarter	AUS	116	1279	32	45	OR
652	AUS v USA Q2	2nd Quarter	AUS	116	1279	50	24	Shot	Score
653	AUS v USA Q2	2nd Quarter	AUS	118	1300	34	98
654	AUS v USA Q2	2nd Quarter	AUS	118	1300	33	89
655	AUS v USA Q2	2nd Quarter	AUS	118	1302	33	82	Stoppage
656	AUS v USA Q3	3rd Quarter	AUS	119	9	4	61
657	AUS v USA Q3	3rd Quarter	AUS	119	10	18	65
658	AUS v USA Q3	3rd Quarter	AUS	119	11	20	63
659	AUS v USA Q3	3rd Quarter	AUS	119	11	21	58
660	AUS v USA Q3	3rd Quarter	AUS	119	12	21	54
661	AUS v USA Q3	3rd Quarter	AUS	119	12	26	50
662	AUS v USA Q3	3rd Quarter	AUS	119	12	32	48
663	AUS v USA Q3	3rd Quarter	AUS	119	13	36	47
664	AUS v USA Q3	3rd Quarter	AUS	119	14	39	35
665	AUS v USA Q3	3rd Quarter	AUS	119	15	49	27
666	AUS v USA Q3	3rd Quarter	AUS	119	17	48	28
667	AUS v USA Q3	3rd Quarter	AUS	119	17	42	30
668	AUS v USA Q3	3rd Quarter	AUS	119	17	37	30
669	AUS v USA Q3	3rd Quarter	AUS	119	18	34	27
670	AUS v USA Q3	3rd Quarter	AUS	119	18	31	38
671	AUS v USA Q3	3rd Quarter	AUS	119	19	36	37
672	AUS v USA Q3	3rd Quarter	AUS	119	20	51	21
673	AUS v USA Q3	3rd Quarter	AUS	119	21	49	18
674	AUS v USA Q3	3rd Quarter	AUS	119	21	42	17
675	AUS v USA Q3	3rd Quarter	AUS	119	22	38	27
676	AUS v USA Q3	3rd Quarter	AUS	119	24	23	37	Shot	Miss
677	AUS v USA Q3	3rd Quarter	AUS	120	25	35	18	OR	Shot	Score
678	AUS v USA Q3	3rd Quarter	AUS	122	42	27	109
679	AUS v USA Q3	3rd Quarter	AUS	122	42	36	92
680	AUS v USA Q3	3rd Quarter	AUS	122	44	41	83
681	AUS v USA Q3	3rd Quarter	AUS	122	44	45	76
682	AUS v USA Q3	3rd Quarter	AUS	122	45	47	65
683	AUS v USA Q3	3rd Quarter	AUS	122	45	41	51
684	AUS v USA Q3	3rd Quarter	AUS	122	46	36	51
685	AUS v USA Q3	3rd Quarter	AUS	122	46	33	50
686	AUS v USA Q3	3rd Quarter	AUS	122	47	30	49
687	AUS v USA Q3	3rd Quarter	AUS	122	47	27	45
688	AUS v USA Q3	3rd Quarter	AUS	122	48	32	40
689	AUS v USA Q3	3rd Quarter	AUS	122	49	32	40
690	AUS v USA Q3	3rd Quarter	AUS	122	50	32	40
691	AUS v USA Q3	3rd Quarter	AUS	122	52	44	36
692	AUS v USA Q3	3rd Quarter	AUS	122	53	44	36
693	AUS v USA Q3	3rd Quarter	AUS	122	55	32	18	Shot	Score
694	AUS v USA Q3	3rd Quarter	AUS	124	71	27	108
695	AUS v USA Q3	3rd Quarter	AUS	124	73	23	99
696	AUS v USA Q3	3rd Quarter	AUS	124	74	33	94
697	AUS v USA Q3	3rd Quarter	AUS	124	75	29	87
698	AUS v USA Q3	3rd Quarter	AUS	124	76	27	81
699	AUS v USA Q3	3rd Quarter	AUS	124	76	25	77
700	AUS v USA Q3	3rd Quarter	AUS	124	77	23	69
701	AUS v USA Q3	3rd Quarter	AUS	124	77	20	52
702	AUS v USA Q3	3rd Quarter	AUS	124	78	21	48
703	AUS v USA Q3	3rd Quarter	AUS	124	79	25	43
704	AUS v USA Q3	3rd Quarter	AUS	124	80	26	39
705	AUS v USA Q3	3rd Quarter	AUS	124	80	33	39
706	AUS v USA Q3	3rd Quarter	AUS	124	81	39	38
707	AUS v USA Q3	3rd Quarter	AUS	124	83	31	40
708	AUS v USA Q3	3rd Quarter	AUS	124	84	31	40
709	AUS v USA Q3	3rd Quarter	AUS	124	85	31	40
710	AUS v USA Q3	3rd Quarter	AUS	124	86	31	40
711	AUS v USA Q3	3rd Quarter	AUS	124	87	17	33
712	AUS v USA Q3	3rd Quarter	AUS	124	90	32	38	On-ball
713	AUS v USA Q3	3rd Quarter	AUS	124	92	34	37
714	AUS v USA Q3	3rd Quarter	AUS	124	92	39	35
715	AUS v USA Q3	3rd Quarter	AUS	124	94	31	18	TO
716	AUS v USA Q3	3rd Quarter	AUS	126	132	6	91
717	AUS v USA Q3	3rd Quarter	AUS	126	133	23	94
718	AUS v USA Q3	3rd Quarter	AUS	126	134	24	93
719	AUS v USA Q3	3rd Quarter	AUS	126	135	26	86
720	AUS v USA Q3	3rd Quarter	AUS	126	135	27	78
721	AUS v USA Q3	3rd Quarter	AUS	126	136	33	63
722	AUS v USA Q3	3rd Quarter	AUS	126	136	38	51
723	AUS v USA Q3	3rd Quarter	AUS	126	136	44	43
724	AUS v USA Q3	3rd Quarter	AUS	126	138	32	38
725	AUS v USA Q3	3rd Quarter	AUS	126	139	18	34
726	AUS v USA Q3	3rd Quarter	AUS	126	142	33	39
727	AUS v USA Q3	3rd Quarter	AUS	126	143	39	38
728	AUS v USA Q3	3rd Quarter	AUS	126	144	51	29	On-ball
729	AUS v USA Q3	3rd Quarter	AUS	126	145	49	31
730	AUS v USA Q3	3rd Quarter	AUS	126	146	46	28
731	AUS v USA Q3	3rd Quarter	AUS	126	146	39	28
732	AUS v USA Q3	3rd Quarter	AUS	126	147	33	24	Shot	Miss
733	AUS v USA Q3	3rd Quarter	AUS	128	153	36	57
734	AUS v USA Q3	3rd Quarter	AUS	128	154	29	45
735	AUS v USA Q3	3rd Quarter	AUS	128	154	26	33
736	AUS v USA Q3	3rd Quarter	AUS	128	155	26	26
737	AUS v USA Q3	3rd Quarter	AUS	128	156	29	20	Shot	Score
738	AUS v USA Q3	3rd Quarter	AUS	132	233	31	107
739	AUS v USA Q3	3rd Quarter	AUS	132	234	27	92
740	AUS v USA Q3	3rd Quarter	AUS	132	234	26	88
741	AUS v USA Q3	3rd Quarter	AUS	132	235	25	83
742	AUS v USA Q3	3rd Quarter	AUS	132	236	25	78
743	AUS v USA Q3	3rd Quarter	AUS	132	236	22	70
744	AUS v USA Q3	3rd Quarter	AUS	132	237	20	61
745	AUS v USA Q3	3rd Quarter	AUS	132	237	19	56
746	AUS v USA Q3	3rd Quarter	AUS	132	238	20	52
747	AUS v USA Q3	3rd Quarter	AUS	132	238	23	46
748	AUS v USA Q3	3rd Quarter	AUS	132	238	27	43
749	AUS v USA Q3	3rd Quarter	AUS	132	240	32	37
750	AUS v USA Q3	3rd Quarter	AUS	132	241	29	39
751	AUS v USA Q3	3rd Quarter	AUS	132	242	29	42
752	AUS v USA Q3	3rd Quarter	AUS	132	243	33	44
753	AUS v USA Q3	3rd Quarter	AUS	132	243	32	47
754	AUS v USA Q3	3rd Quarter	AUS	132	244	20	37	On-ball
755	AUS v USA Q3	3rd Quarter	AUS	132	245	16	34
756	AUS v USA Q3	3rd Quarter	AUS	132	246	15	27
757	AUS v USA Q3	3rd Quarter	AUS	132	246	14	19
758	AUS v USA Q3	3rd Quarter	AUS	132	247	14	16
759	AUS v USA Q3	3rd Quarter	AUS	132	249	27	33	Shot	Score
760	AUS v USA Q3	3rd Quarter	AUS	134	264	44	94
761	AUS v USA Q3	3rd Quarter	AUS	134	265	47	84
762	AUS v USA Q3	3rd Quarter	AUS	134	266	48	76
763	AUS v USA Q3	3rd Quarter	AUS	134	267	45	64
764	AUS v USA Q3	3rd Quarter	AUS	134	268	46	54
765	AUS v USA Q3	3rd Quarter	AUS	134	269	46	52
766	AUS v USA Q3	3rd Quarter	AUS	134	270	47	47
767	AUS v USA Q3	3rd Quarter	AUS	134	271	43	41
768	AUS v USA Q3	3rd Quarter	AUS	134	272	40	37
769	AUS v USA Q3	3rd Quarter	AUS	134	273	32	37	On-ball
770	AUS v USA Q3	3rd Quarter	AUS	134	274	26	37
771	AUS v USA Q3	3rd Quarter	AUS	134	276	38	39
772	AUS v USA Q3	3rd Quarter	AUS	134	277	50	31	On-ball
773	AUS v USA Q3	3rd Quarter	AUS	134	278	48	33
774	AUS v USA Q3	3rd Quarter	AUS	134	278	45	34
775	AUS v USA Q3	3rd Quarter	AUS	134	279	39	26
776	AUS v USA Q3	3rd Quarter	AUS	134	279	36	20	TO
777	AUS v USA Q3	3rd Quarter	AUS	136	290	36	108
778	AUS v USA Q3	3rd Quarter	AUS	136	290	33	100
779	AUS v USA Q3	3rd Quarter	AUS	136	291	33	100
780	AUS v USA Q3	3rd Quarter	AUS	136	291	30	95
781	AUS v USA Q3	3rd Quarter	AUS	136	291	28	86
782	AUS v USA Q3	3rd Quarter	AUS	136	292	26	69
783	AUS v USA Q3	3rd Quarter	AUS	136	292	26	61
784	AUS v USA Q3	3rd Quarter	AUS	136	292	26	54
785	AUS v USA Q3	3rd Quarter	AUS	136	293	26	45
786	AUS v USA Q3	3rd Quarter	AUS	136	295	37	41
787	AUS v USA Q3	3rd Quarter	AUS	136	297	40	39
788	AUS v USA Q3	3rd Quarter	AUS	136	298	36	41
789	AUS v USA Q3	3rd Quarter	AUS	136	298	31	41
790	AUS v USA Q3	3rd Quarter	AUS	136	299	35	41
791	AUS v USA Q3	3rd Quarter	AUS	136	299	39	38
792	AUS v USA Q3	3rd Quarter	AUS	136	302	45	22
793	AUS v USA Q3	3rd Quarter	AUS	136	302	51	22	Shot	Miss
794	AUS v USA Q3	3rd Quarter	AUS	138	429	20	10
795	AUS v USA Q3	3rd Quarter	AUS	140	464	32	108
796	AUS v USA Q3	3rd Quarter	AUS	140	465	34	92
797	AUS v USA Q3	3rd Quarter	AUS	140	466	36	87
798	AUS v USA Q3	3rd Quarter	AUS	140	466	38	79
799	AUS v USA Q3	3rd Quarter	AUS	140	467	39	71
800	AUS v USA Q3	3rd Quarter	AUS	140	468	39	64
801	AUS v USA Q3	3rd Quarter	AUS	140	468	42	57
802	AUS v USA Q3	3rd Quarter	AUS	140	469	43	52
803	AUS v USA Q3	3rd Quarter	AUS	140	469	43	47
804	AUS v USA Q3	3rd Quarter	AUS	140	470	44	43
805	AUS v USA Q3	3rd Quarter	AUS	140	470	38	40
806	AUS v USA Q3	3rd Quarter	AUS	140	471	30	38	On-ball
807	AUS v USA Q3	3rd Quarter	AUS	140	471	24	36
808	AUS v USA Q3	3rd Quarter	AUS	140	472	22	35
809	AUS v USA Q3	3rd Quarter	AUS	140	473	39	37
810	AUS v USA Q3	3rd Quarter	AUS	140	475	53	28	On-ball
811	AUS v USA Q3	3rd Quarter	AUS	140	476	51	26
812	AUS v USA Q3	3rd Quarter	AUS	140	476	48	24	TO
813	AUS v USA Q3	3rd Quarter	AUS	142	491	45	99
814	AUS v USA Q3	3rd Quarter	AUS	142	492	51	77
815	AUS v USA Q3	3rd Quarter	AUS	142	493	50	69
816	AUS v USA Q3	3rd Quarter	AUS	142	493	39	48
817	AUS v USA Q3	3rd Quarter	AUS	142	494	47	38
818	AUS v USA Q3	3rd Quarter	AUS	142	495	51	33	TO
819	AUS v USA Q3	3rd Quarter	AUS	144	582	38	109
820	AUS v USA Q3	3rd Quarter	AUS	144	585	18	86
821	AUS v USA Q3	3rd Quarter	AUS	144	586	18	82
822	AUS v USA Q3	3rd Quarter	AUS	144	587	20	78
823	AUS v USA Q3	3rd Quarter	AUS	144	587	20	74
824	AUS v USA Q3	3rd Quarter	AUS	144	587	21	69
825	AUS v USA Q3	3rd Quarter	AUS	144	588	22	62
826	AUS v USA Q3	3rd Quarter	AUS	144	588	22	57
827	AUS v USA Q3	3rd Quarter	AUS	144	588	22	52
828	AUS v USA Q3	3rd Quarter	AUS	144	589	24	48
829	AUS v USA Q3	3rd Quarter	AUS	144	589	28	46
830	AUS v USA Q3	3rd Quarter	AUS	144	589	32	43
831	AUS v USA Q3	3rd Quarter	AUS	144	590	35	41
832	AUS v USA Q3	3rd Quarter	AUS	144	591	39	41
833	AUS v USA Q3	3rd Quarter	AUS	144	593	53	31
834	AUS v USA Q3	3rd Quarter	AUS	144	596	31	42
835	AUS v USA Q3	3rd Quarter	AUS	144	599	28	41
836	AUS v USA Q3	3rd Quarter	AUS	144	599	24	39
837	AUS v USA Q3	3rd Quarter	AUS	144	600	17	38
838	AUS v USA Q3	3rd Quarter	AUS	144	601	23	41
839	AUS v USA Q3	3rd Quarter	AUS	144	601	32	40
840	AUS v USA Q3	3rd Quarter	AUS	144	601	36	40
841	AUS v USA Q3	3rd Quarter	AUS	144	602	34	34
842	AUS v USA Q3	3rd Quarter	AUS	144	603	21	24	TO
843	AUS v USA Q3	3rd Quarter	AUS	146	622	30	97
844	AUS v USA Q3	3rd Quarter	AUS	146	622	35	84
845	AUS v USA Q3	3rd Quarter	AUS	146	623	39	76
846	AUS v USA Q3	3rd Quarter	AUS	146	623	42	70
847	AUS v USA Q3	3rd Quarter	AUS	146	623	43	61
848	AUS v USA Q3	3rd Quarter	AUS	146	624	45	52
849	AUS v USA Q3	3rd Quarter	AUS	146	624	46	45
850	AUS v USA Q3	3rd Quarter	AUS	146	625	46	42
851	AUS v USA Q3	3rd Quarter	AUS	146	626	50	18
852	AUS v USA Q3	3rd Quarter	AUS	146	627	43	15
853	AUS v USA Q3	3rd Quarter	AUS	146	627	35	15
854	AUS v USA Q3	3rd Quarter	AUS	146	629	29	17	Shot	Score
855	AUS v USA Q3	3rd Quarter	AUS	148	643	35	92
856	AUS v USA Q3	3rd Quarter	AUS	148	644	52	70
857	AUS v USA Q3	3rd Quarter	AUS	148	645	51	62
858	AUS v USA Q3	3rd Quarter	AUS	148	645	50	55
859	AUS v USA Q3	3rd Quarter	AUS	148	645	50	46
860	AUS v USA Q3	3rd Quarter	AUS	148	646	51	39
861	AUS v USA Q3	3rd Quarter	AUS	148	646	51	33
862	AUS v USA Q3	3rd Quarter	AUS	148	647	51	28
863	AUS v USA Q3	3rd Quarter	AUS	148	649	34	39
864	AUS v USA Q3	3rd Quarter	AUS	148	651	19	34	On-ball
865	AUS v USA Q3	3rd Quarter	AUS	148	653	18	32
866	AUS v USA Q3	3rd Quarter	AUS	148	653	21	29
867	AUS v USA Q3	3rd Quarter	AUS	148	654	28	28
868	AUS v USA Q3	3rd Quarter	AUS	148	655	32	34
869	AUS v USA Q3	3rd Quarter	AUS	148	655	33	39
870	AUS v USA Q3	3rd Quarter	AUS	148	657	47	31
871	AUS v USA Q3	3rd Quarter	AUS	148	658	51	24	On-ball
872	AUS v USA Q3	3rd Quarter	AUS	148	659	50	29
873	AUS v USA Q3	3rd Quarter	AUS	148	659	47	32	Shot	Miss
874	AUS v USA Q3	3rd Quarter	AUS	150	706	38	99
875	AUS v USA Q3	3rd Quarter	AUS	150	707	47	87
876	AUS v USA Q3	3rd Quarter	AUS	150	708	50	83
877	AUS v USA Q3	3rd Quarter	AUS	150	708	50	77
878	AUS v USA Q3	3rd Quarter	AUS	150	709	50	72
879	AUS v USA Q3	3rd Quarter	AUS	150	709	43	71
880	AUS v USA Q3	3rd Quarter	AUS	150	709	36	68
881	AUS v USA Q3	3rd Quarter	AUS	150	710	29	64	On-ball
882	AUS v USA Q3	3rd Quarter	AUS	150	710	24	61
883	AUS v USA Q3	3rd Quarter	AUS	150	711	21	55
884	AUS v USA Q3	3rd Quarter	AUS	150	711	20	49
885	AUS v USA Q3	3rd Quarter	AUS	150	712	35	43
886	AUS v USA Q3	3rd Quarter	AUS	150	713	34	39
887	AUS v USA Q3	3rd Quarter	AUS	150	714	28	18
888	AUS v USA Q3	3rd Quarter	AUS	150	715	30	17	Shot	Score
889	AUS v USA Q3	3rd Quarter	AUS	152	735	37	110
890	AUS v USA Q3	3rd Quarter	AUS	152	736	51	99
891	AUS v USA Q3	3rd Quarter	AUS	152	736	50	87
892	AUS v USA Q3	3rd Quarter	AUS	152	737	48	79
893	AUS v USA Q3	3rd Quarter	AUS	152	737	36	62
894	AUS v USA Q3	3rd Quarter	AUS	152	738	31	55
895	AUS v USA Q3	3rd Quarter	AUS	152	738	30	53
896	AUS v USA Q3	3rd Quarter	AUS	152	739	27	48
897	AUS v USA Q3	3rd Quarter	AUS	152	739	27	45
898	AUS v USA Q3	3rd Quarter	AUS	152	740	36	41
899	AUS v USA Q3	3rd Quarter	AUS	152	741	35	43
900	AUS v USA Q3	3rd Quarter	AUS	152	742	35	43
901	AUS v USA Q3	3rd Quarter	AUS	152	743	35	43
902	AUS v USA Q3	3rd Quarter	AUS	152	744	39	42
903	AUS v USA Q3	3rd Quarter	AUS	152	745	43	37
904	AUS v USA Q3	3rd Quarter	AUS	152	746	53	17	Shot	Miss
905	AUS v USA Q3	3rd Quarter	AUS	153	773	59	14	SLOB
906	AUS v USA Q3	3rd Quarter	AUS	153	774	37	19
907	AUS v USA Q3	3rd Quarter	AUS	153	775	33	19
908	AUS v USA Q3	3rd Quarter	AUS	153	776	30	18	Shot	Miss
909	AUS v USA Q3	3rd Quarter	AUS	155	841	31	108
910	AUS v USA Q3	3rd Quarter	AUS	155	842	31	96
911	AUS v USA Q3	3rd Quarter	AUS	155	843	30	94
912	AUS v USA Q3	3rd Quarter	AUS	155	845	35	92
913	AUS v USA Q3	3rd Quarter	AUS	155	846	41	87
914	AUS v USA Q3	3rd Quarter	AUS	155	846	45	82
915	AUS v USA Q3	3rd Quarter	AUS	155	846	47	75
916	AUS v USA Q3	3rd Quarter	AUS	155	848	52	42
917	AUS v USA Q3	3rd Quarter	AUS	155	848	52	35
918	AUS v USA Q3	3rd Quarter	AUS	155	849	9	18	Shot	Miss
919	AUS v USA Q3	3rd Quarter	AUS	156	852	35	19	OR
920	AUS v USA Q3	3rd Quarter	AUS	156	854	48	35
921	AUS v USA Q3	3rd Quarter	AUS	156	854	45	39
922	AUS v USA Q3	3rd Quarter	AUS	156	855	40	42
923	AUS v USA Q3	3rd Quarter	AUS	156	857	38	29
924	AUS v USA Q3	3rd Quarter	AUS	156	858	38	29
925	AUS v USA Q3	3rd Quarter	AUS	156	859	38	29
926	AUS v USA Q3	3rd Quarter	AUS	156	860	38	29
927	AUS v USA Q3	3rd Quarter	AUS	156	861	38	29
928	AUS v USA Q3	3rd Quarter	AUS	156	862	26	38	Shot	Miss
929	AUS v USA Q3	3rd Quarter	AUS	157	865	41	18	OR
930	AUS v USA Q3	3rd Quarter	AUS	157	867	48	20
931	AUS v USA Q3	3rd Quarter	AUS	157	867	49	29
932	AUS v USA Q3	3rd Quarter	AUS	157	868	50	34
933	AUS v USA Q3	3rd Quarter	AUS	157	868	50	38
934	AUS v USA Q3	3rd Quarter	AUS	157	869	38	40
935	AUS v USA Q3	3rd Quarter	AUS	157	870	34	38
936	AUS v USA Q3	3rd Quarter	AUS	157	870	32	36
937	AUS v USA Q3	3rd Quarter	AUS	157	871	30	33
938	AUS v USA Q3	3rd Quarter	AUS	157	871	27	27
939	AUS v USA Q3	3rd Quarter	AUS	157	873	26	21
940	AUS v USA Q3	3rd Quarter	AUS	157	873	24	18	Stoppage
941	AUS v USA Q3	3rd Quarter	AUS	158	888	39	9	BLOB
942	AUS v USA Q3	3rd Quarter	AUS	158	889	52	18
943	AUS v USA Q3	3rd Quarter	AUS	158	890	52	18
944	AUS v USA Q3	3rd Quarter	AUS	158	892	50	34
945	AUS v USA Q3	3rd Quarter	AUS	158	893	50	34
946	AUS v USA Q3	3rd Quarter	AUS	158	894	50	34
947	AUS v USA Q3	3rd Quarter	AUS	158	895	50	34
948	AUS v USA Q3	3rd Quarter	AUS	158	897	25	42
949	AUS v USA Q3	3rd Quarter	AUS	158	898	25	41
950	AUS v USA Q3	3rd Quarter	AUS	158	898	30	40
951	AUS v USA Q3	3rd Quarter	AUS	158	899	31	38	On-ball
952	AUS v USA Q3	3rd Quarter	AUS	158	900	35	36
953	AUS v USA Q3	3rd Quarter	AUS	158	900	42	35
954	AUS v USA Q3	3rd Quarter	AUS	158	901	24	37	Shot	Miss
955	AUS v USA Q3	3rd Quarter	AUS	161	922	29	111
956	AUS v USA Q3	3rd Quarter	AUS	161	923	34	90
957	AUS v USA Q3	3rd Quarter	AUS	161	924	39	82
958	AUS v USA Q3	3rd Quarter	AUS	161	925	48	69
959	AUS v USA Q3	3rd Quarter	AUS	161	926	48	61
960	AUS v USA Q3	3rd Quarter	AUS	161	927	51	31	Shot	Miss
961	AUS v USA Q3	3rd Quarter	AUS	163	945	4	96
962	AUS v USA Q3	3rd Quarter	AUS	163	946	18	96
963	AUS v USA Q3	3rd Quarter	AUS	163	947	22	95
964	AUS v USA Q3	3rd Quarter	AUS	163	947	23	88
965	AUS v USA Q3	3rd Quarter	AUS	163	948	25	82
966	AUS v USA Q3	3rd Quarter	AUS	163	948	38	67
967	AUS v USA Q3	3rd Quarter	AUS	163	949	49	60
968	AUS v USA Q3	3rd Quarter	AUS	163	949	52	55
969	AUS v USA Q3	3rd Quarter	AUS	163	949	54	50
970	AUS v USA Q3	3rd Quarter	AUS	163	951	33	46	TO
971	AUS v USA Q3	3rd Quarter	AUS	165	966	31	109
972	AUS v USA Q3	3rd Quarter	AUS	165	967	27	97
973	AUS v USA Q3	3rd Quarter	AUS	165	968	46	77
974	AUS v USA Q3	3rd Quarter	AUS	165	969	49	71
975	AUS v USA Q3	3rd Quarter	AUS	165	970	50	64
976	AUS v USA Q3	3rd Quarter	AUS	165	970	52	39
977	AUS v USA Q3	3rd Quarter	AUS	165	971	52	35
978	AUS v USA Q3	3rd Quarter	AUS	165	972	50	31
979	AUS v USA Q3	3rd Quarter	AUS	165	972	48	29
980	AUS v USA Q3	3rd Quarter	AUS	165	974	44	30
981	AUS v USA Q3	3rd Quarter	AUS	165	974	44	31
982	AUS v USA Q3	3rd Quarter	AUS	165	975	32	47
983	AUS v USA Q3	3rd Quarter	AUS	165	976	39	45
984	AUS v USA Q3	3rd Quarter	AUS	165	976	44	42
985	AUS v USA Q3	3rd Quarter	AUS	165	977	51	37
986	AUS v USA Q3	3rd Quarter	AUS	165	978	31	38
987	AUS v USA Q3	3rd Quarter	AUS	165	979	14	35
988	AUS v USA Q3	3rd Quarter	AUS	165	980	16	28
989	AUS v USA Q3	3rd Quarter	AUS	165	980	18	25
990	AUS v USA Q3	3rd Quarter	AUS	165	981	24	21
991	AUS v USA Q3	3rd Quarter	AUS	165	982	28	20	Foul
992	AUS v USA Q3	3rd Quarter	AUS	166	1000	19	9	BLOB
993	AUS v USA Q3	3rd Quarter	AUS	166	1002	51	18	Shot	Miss
994	AUS v USA Q3	3rd Quarter	AUS	168	1013	27	111
995	AUS v USA Q3	3rd Quarter	AUS	168	1014	42	98
996	AUS v USA Q3	3rd Quarter	AUS	168	1015	42	94
997	AUS v USA Q3	3rd Quarter	AUS	168	1016	42	94
998	AUS v USA Q3	3rd Quarter	AUS	168	1017	42	94
999	AUS v USA Q3	3rd Quarter	AUS	168	1018	42	94
1000	AUS v USA Q3	3rd Quarter	AUS	168	1019	51	72
1001	AUS v USA Q3	3rd Quarter	AUS	168	1019	51	66
1002	AUS v USA Q3	3rd Quarter	AUS	168	1020	51	62
1003	AUS v USA Q3	3rd Quarter	AUS	168	1021	40	43
1004	AUS v USA Q3	3rd Quarter	AUS	168	1023	18	35
1005	AUS v USA Q3	3rd Quarter	AUS	168	1024	23	34
1006	AUS v USA Q3	3rd Quarter	AUS	168	1025	27	32
1007	AUS v USA Q3	3rd Quarter	AUS	168	1026	35	39
1008	AUS v USA Q3	3rd Quarter	AUS	168	1027	50	30
1009	AUS v USA Q3	3rd Quarter	AUS	168	1028	47	25
1010	AUS v USA Q3	3rd Quarter	AUS	168	1028	40	22
1011	AUS v USA Q3	3rd Quarter	AUS	168	1029	35	19	Shot	Score
1012	AUS v USA Q3	3rd Quarter	AUS	171	1076	31	111
1013	AUS v USA Q3	3rd Quarter	AUS	171	1076	27	95
1014	AUS v USA Q3	3rd Quarter	AUS	171	1077	27	94
1015	AUS v USA Q3	3rd Quarter	AUS	171	1077	27	77
1016	AUS v USA Q3	3rd Quarter	AUS	171	1078	31	68
1017	AUS v USA Q3	3rd Quarter	AUS	171	1079	32	61
1018	AUS v USA Q3	3rd Quarter	AUS	171	1080	33	56	Stoppage
1019	AUS v USA Q4	4th Quarter	AUS	174	31	21	110
1020	AUS v USA Q4	4th Quarter	AUS	174	34	38	99
1021	AUS v USA Q4	4th Quarter	AUS	174	34	40	95
1022	AUS v USA Q4	4th Quarter	AUS	174	35	44	88
1023	AUS v USA Q4	4th Quarter	AUS	174	36	52	52
1024	AUS v USA Q4	4th Quarter	AUS	174	37	47	39
1025	AUS v USA Q4	4th Quarter	AUS	174	37	44	29
1026	AUS v USA Q4	4th Quarter	AUS	174	38	40	21
1027	AUS v USA Q4	4th Quarter	AUS	174	39	10	23
1028	AUS v USA Q4	4th Quarter	AUS	174	40	21	37
1029	AUS v USA Q4	4th Quarter	AUS	174	41	26	20
1030	AUS v USA Q4	4th Quarter	AUS	174	42	27	21
1031	AUS v USA Q4	4th Quarter	AUS	174	43	32	21
1032	AUS v USA Q4	4th Quarter	AUS	174	44	34	25
1033	AUS v USA Q4	4th Quarter	AUS	174	44	36	22
1034	AUS v USA Q4	4th Quarter	AUS	174	45	38	20
1035	AUS v USA Q4	4th Quarter	AUS	174	46	32	30
1036	AUS v USA Q4	4th Quarter	AUS	174	47	34	20	Shot	Miss
1037	AUS v USA Q4	4th Quarter	AUS	177	65	31	111
1038	AUS v USA Q4	4th Quarter	AUS	177	66	35	101	TO
1039	AUS v USA Q4	4th Quarter	AUS	180	78	19	110
1040	AUS v USA Q4	4th Quarter	AUS	180	79	22	92
1041	AUS v USA Q4	4th Quarter	AUS	180	80	19	98
1042	AUS v USA Q4	4th Quarter	AUS	180	81	19	88
1043	AUS v USA Q4	4th Quarter	AUS	180	81	19	78
1044	AUS v USA Q4	4th Quarter	AUS	180	82	18	67
1045	AUS v USA Q4	4th Quarter	AUS	180	82	19	58
1046	AUS v USA Q4	4th Quarter	AUS	180	82	19	51
1047	AUS v USA Q4	4th Quarter	AUS	180	83	25	43
1048	AUS v USA Q4	4th Quarter	AUS	180	83	28	40
1049	AUS v USA Q4	4th Quarter	AUS	180	83	31	35
1050	AUS v USA Q4	4th Quarter	AUS	180	84	34	29
1051	AUS v USA Q4	4th Quarter	AUS	180	84	35	25
1052	AUS v USA Q4	4th Quarter	AUS	180	85	35	19	Shot	Foul
1053	AUS v USA Q4	4th Quarter	AUS	182	134	27	95
1054	AUS v USA Q4	4th Quarter	AUS	182	134	33	92
1055	AUS v USA Q4	4th Quarter	AUS	182	134	36	88
1056	AUS v USA Q4	4th Quarter	AUS	182	137	51	75
1057	AUS v USA Q4	4th Quarter	AUS	182	138	50	68
1058	AUS v USA Q4	4th Quarter	AUS	182	138	47	66
1059	AUS v USA Q4	4th Quarter	AUS	182	138	41	63
1060	AUS v USA Q4	4th Quarter	AUS	182	139	28	62
1061	AUS v USA Q4	4th Quarter	AUS	182	140	23	55
1062	AUS v USA Q4	4th Quarter	AUS	182	140	22	53
1063	AUS v USA Q4	4th Quarter	AUS	182	141	22	47
1064	AUS v USA Q4	4th Quarter	AUS	182	141	23	44
1065	AUS v USA Q4	4th Quarter	AUS	182	142	25	40
1066	AUS v USA Q4	4th Quarter	AUS	182	143	15	34	On-ball
1067	AUS v USA Q4	4th Quarter	AUS	182	143	20	38
1068	AUS v USA Q4	4th Quarter	AUS	182	144	23	38
1069	AUS v USA Q4	4th Quarter	AUS	182	145	18	37
1070	AUS v USA Q4	4th Quarter	AUS	182	145	14	32
1071	AUS v USA Q4	4th Quarter	AUS	182	145	13	28
1072	AUS v USA Q4	4th Quarter	AUS	182	146	29	36
1073	AUS v USA Q4	4th Quarter	AUS	182	147	36	34
1074	AUS v USA Q4	4th Quarter	AUS	182	147	43	32
1075	AUS v USA Q4	4th Quarter	AUS	182	148	49	29	On-ball
1076	AUS v USA Q4	4th Quarter	AUS	182	149	46	34
1077	AUS v USA Q4	4th Quarter	AUS	182	149	41	35
1078	AUS v USA Q4	4th Quarter	AUS	182	150	35	33
1079	AUS v USA Q4	4th Quarter	AUS	182	150	34	31
1080	AUS v USA Q4	4th Quarter	AUS	182	151	34	18	Shot	Score
1081	AUS v USA Q4	4th Quarter	AUS	184	166	28	109
1082	AUS v USA Q4	4th Quarter	AUS	184	168	24	93
1083	AUS v USA Q4	4th Quarter	AUS	184	168	21	82
1084	AUS v USA Q4	4th Quarter	AUS	184	169	25	74
1085	AUS v USA Q4	4th Quarter	AUS	184	169	30	68
1086	AUS v USA Q4	4th Quarter	AUS	184	169	32	61
1087	AUS v USA Q4	4th Quarter	AUS	184	170	30	55
1088	AUS v USA Q4	4th Quarter	AUS	184	170	27	50
1089	AUS v USA Q4	4th Quarter	AUS	184	170	25	42
1090	AUS v USA Q4	4th Quarter	AUS	184	171	24	35
1091	AUS v USA Q4	4th Quarter	AUS	184	171	23	27
1092	AUS v USA Q4	4th Quarter	AUS	184	172	31	17	Shot	Miss
1093	AUS v USA Q4	4th Quarter	AUS	185	175	27	22	OR	Foul
1094	AUS v USA Q4	4th Quarter	AUS	186	199	20	10	BLOB
1095	AUS v USA Q4	4th Quarter	AUS	186	200	12	24	On-ball
1096	AUS v USA Q4	4th Quarter	AUS	186	202	14	27
1097	AUS v USA Q4	4th Quarter	AUS	186	203	18	29
1098	AUS v USA Q4	4th Quarter	AUS	186	203	25	29
1099	AUS v USA Q4	4th Quarter	AUS	186	204	16	17
1100	AUS v USA Q4	4th Quarter	AUS	186	206	28	16	Stoppage
1101	AUS v USA Q4	4th Quarter	AUS	187	218	19	10	BLOB
1102	AUS v USA Q4	4th Quarter	AUS	187	219	32	20	Stoppage
1103	AUS v USA Q4	4th Quarter	AUS	188	232	39	11	BLOB
1104	AUS v USA Q4	4th Quarter	AUS	188	233	52	22
1105	AUS v USA Q4	4th Quarter	AUS	188	235	52	25
1106	AUS v USA Q4	4th Quarter	AUS	188	235	51	27
1107	AUS v USA Q4	4th Quarter	AUS	188	236	51	28
1108	AUS v USA Q4	4th Quarter	AUS	188	236	50	31
1109	AUS v USA Q4	4th Quarter	AUS	188	237	49	32
1110	AUS v USA Q4	4th Quarter	AUS	188	238	15	31	On-ball
1111	AUS v USA Q4	4th Quarter	AUS	188	239	19	34
1112	AUS v USA Q4	4th Quarter	AUS	188	240	25	34
1113	AUS v USA Q4	4th Quarter	AUS	188	241	16	20
1114	AUS v USA Q4	4th Quarter	AUS	188	241	34	21	Shot	Miss
1115	AUS v USA Q4	4th Quarter	AUS	190	270	27	111
1116	AUS v USA Q4	4th Quarter	AUS	190	271	48	97
1117	AUS v USA Q4	4th Quarter	AUS	190	273	46	94
1118	AUS v USA Q4	4th Quarter	AUS	190	275	33	88
1119	AUS v USA Q4	4th Quarter	AUS	190	276	16	72
1120	AUS v USA Q4	4th Quarter	AUS	190	276	14	60
1121	AUS v USA Q4	4th Quarter	AUS	190	277	14	54
1122	AUS v USA Q4	4th Quarter	AUS	190	277	16	48
1123	AUS v USA Q4	4th Quarter	AUS	190	278	31	42
1124	AUS v USA Q4	4th Quarter	AUS	190	279	32	37
1125	AUS v USA Q4	4th Quarter	AUS	190	279	32	32	Shot	Score
1126	AUS v USA Q4	4th Quarter	AUS	193	309	60	84
1127	AUS v USA Q4	4th Quarter	AUS	193	312	42	90
1128	AUS v USA Q4	4th Quarter	AUS	193	313	37	91
1129	AUS v USA Q4	4th Quarter	AUS	193	315	36	89
1130	AUS v USA Q4	4th Quarter	AUS	193	315	32	83
1131	AUS v USA Q4	4th Quarter	AUS	193	316	29	75
1132	AUS v USA Q4	4th Quarter	AUS	193	316	29	64
1133	AUS v USA Q4	4th Quarter	AUS	193	318	26	52
1134	AUS v USA Q4	4th Quarter	AUS	193	318	25	49
1135	AUS v USA Q4	4th Quarter	AUS	193	319	27	43
1136	AUS v USA Q4	4th Quarter	AUS	193	319	35	39
1137	AUS v USA Q4	4th Quarter	AUS	193	321	48	31
1138	AUS v USA Q4	4th Quarter	AUS	193	321	48	24
1139	AUS v USA Q4	4th Quarter	AUS	193	321	43	20
1140	AUS v USA Q4	4th Quarter	AUS	193	322	37	18
1141	AUS v USA Q4	4th Quarter	AUS	193	322	33	17	Shot	Miss
1142	AUS v USA Q4	4th Quarter	AUS	196	380	40	92
1143	AUS v USA Q4	4th Quarter	AUS	196	380	44	84
1144	AUS v USA Q4	4th Quarter	AUS	196	382	37	76
1145	AUS v USA Q4	4th Quarter	AUS	196	382	31	70
1146	AUS v USA Q4	4th Quarter	AUS	196	383	21	53
1147	AUS v USA Q4	4th Quarter	AUS	196	383	18	45
1148	AUS v USA Q4	4th Quarter	AUS	196	384	17	39
1149	AUS v USA Q4	4th Quarter	AUS	196	384	20	30
1150	AUS v USA Q4	4th Quarter	AUS	196	386	32	45
1151	AUS v USA Q4	4th Quarter	AUS	196	387	50	27	On-ball
1152	AUS v USA Q4	4th Quarter	AUS	196	390	50	25
1153	AUS v USA Q4	4th Quarter	AUS	196	391	50	22
1154	AUS v USA Q4	4th Quarter	AUS	196	391	47	19
1155	AUS v USA Q4	4th Quarter	AUS	196	391	43	17
1156	AUS v USA Q4	4th Quarter	AUS	196	392	38	16
1157	AUS v USA Q4	4th Quarter	AUS	196	393	32	20	Shot	Score
1158	AUS v USA Q4	4th Quarter	AUS	198	419	32	99
1159	AUS v USA Q4	4th Quarter	AUS	198	419	35	96
1160	AUS v USA Q4	4th Quarter	AUS	198	420	39	85
1161	AUS v USA Q4	4th Quarter	AUS	198	421	44	76
1162	AUS v USA Q4	4th Quarter	AUS	198	421	47	68
1163	AUS v USA Q4	4th Quarter	AUS	198	422	49	63
1164	AUS v USA Q4	4th Quarter	AUS	198	422	48	55
1165	AUS v USA Q4	4th Quarter	AUS	198	423	45	51
1166	AUS v USA Q4	4th Quarter	AUS	198	424	43	45
1167	AUS v USA Q4	4th Quarter	AUS	198	424	45	40
1168	AUS v USA Q4	4th Quarter	AUS	198	425	49	36
1169	AUS v USA Q4	4th Quarter	AUS	198	426	52	26
1170	AUS v USA Q4	4th Quarter	AUS	198	427	37	18
1171	AUS v USA Q4	4th Quarter	AUS	198	427	33	18	Shot	Miss
1172	AUS v USA Q4	4th Quarter	AUS	200	438	33	109
1173	AUS v USA Q4	4th Quarter	AUS	200	438	31	97
1174	AUS v USA Q4	4th Quarter	AUS	200	439	27	92
1175	AUS v USA Q4	4th Quarter	AUS	200	439	23	83
1176	AUS v USA Q4	4th Quarter	AUS	200	440	25	63
1177	AUS v USA Q4	4th Quarter	AUS	200	440	26	61
1178	AUS v USA Q4	4th Quarter	AUS	200	441	26	53
1179	AUS v USA Q4	4th Quarter	AUS	200	442	11	32
1180	AUS v USA Q4	4th Quarter	AUS	200	443	13	28
1181	AUS v USA Q4	4th Quarter	AUS	200	443	25	30
1182	AUS v USA Q4	4th Quarter	AUS	200	443	31	29
1183	AUS v USA Q4	4th Quarter	AUS	200	444	35	20	Shot	Score
1184	AUS v USA Q4	4th Quarter	AUS	203	503	17	109
1185	AUS v USA Q4	4th Quarter	AUS	203	506	32	97
1186	AUS v USA Q4	4th Quarter	AUS	203	507	32	96
1187	AUS v USA Q4	4th Quarter	AUS	203	507	30	91
1188	AUS v USA Q4	4th Quarter	AUS	203	508	28	86
1189	AUS v USA Q4	4th Quarter	AUS	203	509	27	81
1190	AUS v USA Q4	4th Quarter	AUS	203	509	29	72
1191	AUS v USA Q4	4th Quarter	AUS	203	509	32	68
1192	AUS v USA Q4	4th Quarter	AUS	203	510	35	61
1193	AUS v USA Q4	4th Quarter	AUS	203	510	37	57
1194	AUS v USA Q4	4th Quarter	AUS	203	510	42	52
1195	AUS v USA Q4	4th Quarter	AUS	203	511	47	47
1196	AUS v USA Q4	4th Quarter	AUS	203	511	51	40
1197	AUS v USA Q4	4th Quarter	AUS	203	512	52	38
1198	AUS v USA Q4	4th Quarter	AUS	203	513	37	37
1199	AUS v USA Q4	4th Quarter	AUS	203	514	34	38
1200	AUS v USA Q4	4th Quarter	AUS	203	515	22	35
1201	AUS v USA Q4	4th Quarter	AUS	203	516	27	35
1202	AUS v USA Q4	4th Quarter	AUS	203	516	31	35
1203	AUS v USA Q4	4th Quarter	AUS	203	517	34	30
1204	AUS v USA Q4	4th Quarter	AUS	203	517	46	37
1205	AUS v USA Q4	4th Quarter	AUS	203	518	42	39
1206	AUS v USA Q4	4th Quarter	AUS	203	518	36	40
1207	AUS v USA Q4	4th Quarter	AUS	203	519	14	30	Shot	Miss
1208	AUS v USA Q4	4th Quarter	AUS	205	530	30	95
1209	AUS v USA Q4	4th Quarter	AUS	205	530	52	84
1210	AUS v USA Q4	4th Quarter	AUS	205	532	49	74
1211	AUS v USA Q4	4th Quarter	AUS	205	532	48	66
1212	AUS v USA Q4	4th Quarter	AUS	205	533	47	58
1213	AUS v USA Q4	4th Quarter	AUS	205	533	46	52
1214	AUS v USA Q4	4th Quarter	AUS	205	534	45	46
1215	AUS v USA Q4	4th Quarter	AUS	205	534	45	41
1216	AUS v USA Q4	4th Quarter	AUS	205	535	50	35
1217	AUS v USA Q4	4th Quarter	AUS	205	535	53	29
1218	AUS v USA Q4	4th Quarter	AUS	205	536	40	42
1219	AUS v USA Q4	4th Quarter	AUS	205	537	37	43
1220	AUS v USA Q4	4th Quarter	AUS	205	539	20	39
1221	AUS v USA Q4	4th Quarter	AUS	205	540	16	31
1222	AUS v USA Q4	4th Quarter	AUS	205	541	20	22
1223	AUS v USA Q4	4th Quarter	AUS	205	542	27	39
1224	AUS v USA Q4	4th Quarter	AUS	205	544	24	44
1225	AUS v USA Q4	4th Quarter	AUS	205	545	23	38	Shot	TO
1226	AUS v USA Q4	4th Quarter	AUS	207	580	32	110
1227	AUS v USA Q4	4th Quarter	AUS	207	580	38	93
1228	AUS v USA Q4	4th Quarter	AUS	207	581	38	78
1229	AUS v USA Q4	4th Quarter	AUS	207	581	40	70
1230	AUS v USA Q4	4th Quarter	AUS	207	582	43	60
1231	AUS v USA Q4	4th Quarter	AUS	207	582	43	54
1232	AUS v USA Q4	4th Quarter	AUS	207	583	45	46
1233	AUS v USA Q4	4th Quarter	AUS	207	584	49	40
1234	AUS v USA Q4	4th Quarter	AUS	207	584	51	34
1235	AUS v USA Q4	4th Quarter	AUS	207	586	34	37
1236	AUS v USA Q4	4th Quarter	AUS	207	587	20	37
1237	AUS v USA Q4	4th Quarter	AUS	207	590	34	39
1238	AUS v USA Q4	4th Quarter	AUS	207	593	50	28	On-ball
1239	AUS v USA Q4	4th Quarter	AUS	207	594	49	31
1240	AUS v USA Q4	4th Quarter	AUS	207	595	45	32
1241	AUS v USA Q4	4th Quarter	AUS	207	595	39	29
1242	AUS v USA Q4	4th Quarter	AUS	207	597	52	23
1243	AUS v USA Q4	4th Quarter	AUS	207	598	48	24
1244	AUS v USA Q4	4th Quarter	AUS	207	598	42	24
1245	AUS v USA Q4	4th Quarter	AUS	207	598	36	21
1246	AUS v USA Q4	4th Quarter	AUS	207	599	33	21	Shot	Miss	Foul
1247	AUS v USA Q4	4th Quarter	AUS	209	689	37	108
1248	AUS v USA Q4	4th Quarter	AUS	209	689	26	91
1249	AUS v USA Q4	4th Quarter	AUS	209	689	26	90
1250	AUS v USA Q4	4th Quarter	AUS	209	692	24	86
1251	AUS v USA Q4	4th Quarter	AUS	209	693	24	81
1252	AUS v USA Q4	4th Quarter	AUS	209	694	24	76
1253	AUS v USA Q4	4th Quarter	AUS	209	694	28	69
1254	AUS v USA Q4	4th Quarter	AUS	209	694	29	62
1255	AUS v USA Q4	4th Quarter	AUS	209	695	31	57
1256	AUS v USA Q4	4th Quarter	AUS	209	695	32	52
1257	AUS v USA Q4	4th Quarter	AUS	209	696	34	48
1258	AUS v USA Q4	4th Quarter	AUS	209	697	34	43
1259	AUS v USA Q4	4th Quarter	AUS	209	697	33	40
1260	AUS v USA Q4	4th Quarter	AUS	209	700	33	20	Shot	Miss
1261	AUS v USA Q4	4th Quarter	AUS	211	716	42	100
1262	AUS v USA Q4	4th Quarter	AUS	211	716	34	94
1263	AUS v USA Q4	4th Quarter	AUS	211	717	29	87
1264	AUS v USA Q4	4th Quarter	AUS	211	718	26	78
1265	AUS v USA Q4	4th Quarter	AUS	211	719	46	61
1266	AUS v USA Q4	4th Quarter	AUS	211	719	49	53
1267	AUS v USA Q4	4th Quarter	AUS	211	719	50	47
1268	AUS v USA Q4	4th Quarter	AUS	211	720	52	34
1269	AUS v USA Q4	4th Quarter	AUS	211	720	53	30
1270	AUS v USA Q4	4th Quarter	AUS	211	722	32	39
1271	AUS v USA Q4	4th Quarter	AUS	211	723	20	34	On-ball
1272	AUS v USA Q4	4th Quarter	AUS	211	724	24	37
1273	AUS v USA Q4	4th Quarter	AUS	211	724	32	40
1274	AUS v USA Q4	4th Quarter	AUS	211	725	36	40
1275	AUS v USA Q4	4th Quarter	AUS	211	726	50	31	On-ball
1276	AUS v USA Q4	4th Quarter	AUS	211	728	47	34
1277	AUS v USA Q4	4th Quarter	AUS	211	729	41	36
1278	AUS v USA Q4	4th Quarter	AUS	211	729	37	36
1279	AUS v USA Q4	4th Quarter	AUS	211	730	23	35
1280	AUS v USA Q4	4th Quarter	AUS	211	731	22	18
1281	AUS v USA Q4	4th Quarter	AUS	211	732	25	20
1282	AUS v USA Q4	4th Quarter	AUS	211	733	28	19	Shot	Score
1283	AUS v USA Q4	4th Quarter	AUS	213	766	3	85
1284	AUS v USA Q4	4th Quarter	AUS	213	768	17	92
1285	AUS v USA Q4	4th Quarter	AUS	213	769	18	89
1286	AUS v USA Q4	4th Quarter	AUS	213	770	19	85
1287	AUS v USA Q4	4th Quarter	AUS	213	770	20	79
1288	AUS v USA Q4	4th Quarter	AUS	213	770	19	72
1289	AUS v USA Q4	4th Quarter	AUS	213	771	18	66
1290	AUS v USA Q4	4th Quarter	AUS	213	771	19	62
1291	AUS v USA Q4	4th Quarter	AUS	213	772	18	57
1292	AUS v USA Q4	4th Quarter	AUS	213	772	17	51
1293	AUS v USA Q4	4th Quarter	AUS	213	772	17	47
1294	AUS v USA Q4	4th Quarter	AUS	213	773	17	42
1295	AUS v USA Q4	4th Quarter	AUS	213	773	25	38	On-ball
1296	AUS v USA Q4	4th Quarter	AUS	213	774	33	37
1297	AUS v USA Q4	4th Quarter	AUS	213	775	38	37
1298	AUS v USA Q4	4th Quarter	AUS	213	776	26	39
1299	AUS v USA Q4	4th Quarter	AUS	213	776	24	31
1300	AUS v USA Q4	4th Quarter	AUS	213	777	24	25
1301	AUS v USA Q4	4th Quarter	AUS	213	777	28	19
1302	AUS v USA Q4	4th Quarter	AUS	213	779	13	32	Shot	Miss
1303	AUS v USA Q4	4th Quarter	AUS	216	834	36	111
1304	AUS v USA Q4	4th Quarter	AUS	216	835	22	96
1305	AUS v USA Q4	4th Quarter	AUS	216	837	22	92
1306	AUS v USA Q4	4th Quarter	AUS	216	837	24	89
1307	AUS v USA Q4	4th Quarter	AUS	216	838	27	82
1308	AUS v USA Q4	4th Quarter	AUS	216	839	28	74
1309	AUS v USA Q4	4th Quarter	AUS	216	839	28	64
1310	AUS v USA Q4	4th Quarter	AUS	216	840	26	54
1311	AUS v USA Q4	4th Quarter	AUS	216	841	24	49
1312	AUS v USA Q4	4th Quarter	AUS	216	841	22	43
1313	AUS v USA Q4	4th Quarter	AUS	216	843	16	42
1314	AUS v USA Q4	4th Quarter	AUS	216	843	16	38
1315	AUS v USA Q4	4th Quarter	AUS	216	844	22	36	On-ball
1316	AUS v USA Q4	4th Quarter	AUS	216	844	28	36
1317	AUS v USA Q4	4th Quarter	AUS	216	845	35	37
1318	AUS v USA Q4	4th Quarter	AUS	216	845	42	34
1319	AUS v USA Q4	4th Quarter	AUS	216	847	39	36
1320	AUS v USA Q4	4th Quarter	AUS	216	848	34	26
1321	AUS v USA Q4	4th Quarter	AUS	216	850	15	29	Shot	Score
1322	AUS v USA Q4	4th Quarter	AUS	219	872	31	107
1323	AUS v USA Q4	4th Quarter	AUS	219	872	22	95
1324	AUS v USA Q4	4th Quarter	AUS	219	873	22	81
1325	AUS v USA Q4	4th Quarter	AUS	219	873	25	73
1326	AUS v USA Q4	4th Quarter	AUS	219	874	27	66
1327	AUS v USA Q4	4th Quarter	AUS	219	875	28	59
1328	AUS v USA Q4	4th Quarter	AUS	219	875	23	51
1329	AUS v USA Q4	4th Quarter	AUS	219	876	17	42
1330	AUS v USA Q4	4th Quarter	AUS	219	877	15	35
1331	AUS v USA Q4	4th Quarter	AUS	219	877	40	39
1332	AUS v USA Q4	4th Quarter	AUS	219	878	52	28	On-ball
1333	AUS v USA Q4	4th Quarter	AUS	219	879	52	24
1334	AUS v USA Q4	4th Quarter	AUS	219	880	49	21	Foul
1335	AUS v USA Q4	4th Quarter	AUS	221	932	33	102
1336	AUS v USA Q4	4th Quarter	AUS	221	933	38	90
1337	AUS v USA Q4	4th Quarter	AUS	221	934	40	84	Foul
1338	AUS v USA Q4	4th Quarter	AUS	225	1001	31	111
1339	AUS v USA Q4	4th Quarter	AUS	225	1001	42	95
1340	AUS v USA Q4	4th Quarter	AUS	225	1002	47	84
1341	AUS v USA Q4	4th Quarter	AUS	225	1003	48	73
1342	AUS v USA Q4	4th Quarter	AUS	225	1004	49	61
1343	AUS v USA Q4	4th Quarter	AUS	225	1004	49	52
1344	AUS v USA Q4	4th Quarter	AUS	225	1004	50	46
1345	AUS v USA Q4	4th Quarter	AUS	225	1005	45	35
1346	AUS v USA Q4	4th Quarter	AUS	225	1005	39	30
1347	AUS v USA Q4	4th Quarter	AUS	225	1006	38	37	On-ball
1348	AUS v USA Q4	4th Quarter	AUS	225	1007	42	37
1349	AUS v USA Q4	4th Quarter	AUS	225	1007	43	32
1350	AUS v USA Q4	4th Quarter	AUS	225	1008	37	23
1351	AUS v USA Q4	4th Quarter	AUS	225	1008	36	19	Shot	Score
1352	AUS v USA Q4	4th Quarter	AUS	227	1029	33	93
1353	AUS v USA Q4	4th Quarter	AUS	227	1029	19	70
1354	AUS v USA Q4	4th Quarter	AUS	227	1030	18	59
1355	AUS v USA Q4	4th Quarter	AUS	227	1031	18	51
1356	AUS v USA Q4	4th Quarter	AUS	227	1031	19	44
1357	AUS v USA Q4	4th Quarter	AUS	227	1032	22	39
1358	AUS v USA Q4	4th Quarter	AUS	227	1033	24	37	Shot	Score
1359	AUS v USA Q4	4th Quarter	AUS	229	1060	31	95
1360	AUS v USA Q4	4th Quarter	AUS	229	1062	13	55
1361	AUS v USA Q4	4th Quarter	AUS	229	1063	13	45
1362	AUS v USA Q4	4th Quarter	AUS	229	1064	13	37
1363	AUS v USA Q4	4th Quarter	AUS	229	1064	15	30	Shot	Miss
1364	AUS v USA Q4	4th Quarter	AUS	230	1067	36	20	OR
1365	AUS v USA Q4	4th Quarter	AUS	230	1069	34	19	Shot	Score
