# Supplementary material for: Classifying ball trajectories in invasion sports using dynamic time warping: A basketball case study
Source: PLoS One. 2022 Oct 20;17(10):e0272848. doi: 10.1371/journal.pone.0272848 (PMC9584368; doi:10.1371/journal.pone.0272848)
Supplement: S1 Data — (ZIP) [file pone.0272848.s012.zip › Data/BLR/blrg1_full.csv]

	GameID	TimeCriteria	TeamName	RecordID	Time	x	y	Label1	Label2	Label3	Label4
1	BLR v ARG Q1	1st Quarter	BLR	2	8	39	61
2	BLR v ARG Q1	1st Quarter	BLR	2	9	37	58
3	BLR v ARG Q1	1st Quarter	BLR	2	10	32	51
4	BLR v ARG Q1	1st Quarter	BLR	2	12	34	42
5	BLR v ARG Q1	1st Quarter	BLR	2	14	50	30
6	BLR v ARG Q1	1st Quarter	BLR	2	15	51	27
7	BLR v ARG Q1	1st Quarter	BLR	2	18	27	42
8	BLR v ARG Q1	1st Quarter	BLR	2	19	34	42	On-ball
9	BLR v ARG Q1	1st Quarter	BLR	2	20	39	37
10	BLR v ARG Q1	1st Quarter	BLR	2	22	51	26
11	BLR v ARG Q1	1st Quarter	BLR	2	23	42	27
12	BLR v ARG Q1	1st Quarter	BLR	2	24	35	28
13	BLR v ARG Q1	1st Quarter	BLR	2	25	38	40
14	BLR v ARG Q1	1st Quarter	BLR	2	26	36	39	Shot	Miss
15	BLR v ARG Q1	1st Quarter	BLR	3	27	35	19	OR
16	BLR v ARG Q1	1st Quarter	BLR	3	30	34	18	Shot	Score
17	BLR v ARG Q1	1st Quarter	BLR	5	47	34	97
18	BLR v ARG Q1	1st Quarter	BLR	5	47	48	84
19	BLR v ARG Q1	1st Quarter	BLR	5	49	49	78
20	BLR v ARG Q1	1st Quarter	BLR	5	50	51	71
21	BLR v ARG Q1	1st Quarter	BLR	5	50	51	57
22	BLR v ARG Q1	1st Quarter	BLR	5	51	52	48
23	BLR v ARG Q1	1st Quarter	BLR	5	52	53	39
24	BLR v ARG Q1	1st Quarter	BLR	5	52	52	31
25	BLR v ARG Q1	1st Quarter	BLR	5	53	48	33	On-ball
26	BLR v ARG Q1	1st Quarter	BLR	5	54	44	37
27	BLR v ARG Q1	1st Quarter	BLR	5	55	36	37
28	BLR v ARG Q1	1st Quarter	BLR	5	55	33	35
29	BLR v ARG Q1	1st Quarter	BLR	5	56	34	19	Foul
30	BLR v ARG Q1	1st Quarter	BLR	6	76	38	8	BLOB
31	BLR v ARG Q1	1st Quarter	BLR	6	77	48	17
32	BLR v ARG Q1	1st Quarter	BLR	6	78	52	20
33	BLR v ARG Q1	1st Quarter	BLR	6	79	40	38
34	BLR v ARG Q1	1st Quarter	BLR	6	80	20	38
35	BLR v ARG Q1	1st Quarter	BLR	6	81	27	24
36	BLR v ARG Q1	1st Quarter	BLR	6	83	26	20
37	BLR v ARG Q1	1st Quarter	BLR	6	84	27	40
38	BLR v ARG Q1	1st Quarter	BLR	6	85	43	38
39	BLR v ARG Q1	1st Quarter	BLR	6	86	51	26
40	BLR v ARG Q1	1st Quarter	BLR	6	87	43	27
41	BLR v ARG Q1	1st Quarter	BLR	6	87	37	24
42	BLR v ARG Q1	1st Quarter	BLR	6	88	31	19	TO	Foul
43	BLR v ARG Q1	1st Quarter	BLR	7	127	33	95
44	BLR v ARG Q1	1st Quarter	BLR	7	127	26	96
45	BLR v ARG Q1	1st Quarter	BLR	7	128	20	87
46	BLR v ARG Q1	1st Quarter	BLR	7	129	17	77
47	BLR v ARG Q1	1st Quarter	BLR	7	129	18	61
48	BLR v ARG Q1	1st Quarter	BLR	7	130	20	52
49	BLR v ARG Q1	1st Quarter	BLR	7	131	24	42
50	BLR v ARG Q1	1st Quarter	BLR	7	131	29	36
51	BLR v ARG Q1	1st Quarter	BLR	7	132	34	28
52	BLR v ARG Q1	1st Quarter	BLR	7	133	36	20	Shot	Score
53	BLR v ARG Q1	1st Quarter	BLR	8	156	35	87
54	BLR v ARG Q1	1st Quarter	BLR	8	157	43	79
55	BLR v ARG Q1	1st Quarter	BLR	8	158	48	67
56	BLR v ARG Q1	1st Quarter	BLR	8	158	49	57
57	BLR v ARG Q1	1st Quarter	BLR	9	156	35	87
58	BLR v ARG Q1	1st Quarter	BLR	9	157	43	79
59	BLR v ARG Q1	1st Quarter	BLR	9	158	48	67
60	BLR v ARG Q1	1st Quarter	BLR	9	158	49	57
61	BLR v ARG Q1	1st Quarter	BLR	9	158	49	48
62	BLR v ARG Q1	1st Quarter	BLR	9	159	49	38
63	BLR v ARG Q1	1st Quarter	BLR	9	160	49	32
64	BLR v ARG Q1	1st Quarter	BLR	9	161	48	32	On-ball
65	BLR v ARG Q1	1st Quarter	BLR	9	161	43	34
66	BLR v ARG Q1	1st Quarter	BLR	9	162	36	32
67	BLR v ARG Q1	1st Quarter	BLR	9	163	23	37	Shot	Miss
68	BLR v ARG Q1	1st Quarter	BLR	11	166	34	19	OR
69	BLR v ARG Q1	1st Quarter	BLR	11	168	42	50
70	BLR v ARG Q1	1st Quarter	BLR	11	168	39	48
71	BLR v ARG Q1	1st Quarter	BLR	11	170	40	39
72	BLR v ARG Q1	1st Quarter	BLR	11	170	45	33
73	BLR v ARG Q1	1st Quarter	BLR	11	171	46	26	On-ball
74	BLR v ARG Q1	1st Quarter	BLR	11	172	51	17	Shot	Miss
75	BLR v ARG Q1	1st Quarter	BLR	12	175	40	16	OR
76	BLR v ARG Q1	1st Quarter	BLR	12	177	39	19
77	BLR v ARG Q1	1st Quarter	BLR	12	177	34	20	Foul
78	BLR v ARG Q1	1st Quarter	BLR	13	199	39	10	BLOB
79	BLR v ARG Q1	1st Quarter	BLR	13	200	54	47
80	BLR v ARG Q1	1st Quarter	BLR	13	201	51	48
81	BLR v ARG Q1	1st Quarter	BLR	13	202	45	49
82	BLR v ARG Q1	1st Quarter	BLR	13	202	38	48
83	BLR v ARG Q1	1st Quarter	BLR	13	203	34	47
84	BLR v ARG Q1	1st Quarter	BLR	13	204	30	41	On-ball
85	BLR v ARG Q1	1st Quarter	BLR	13	204	26	35
86	BLR v ARG Q1	1st Quarter	BLR	13	206	23	27
87	BLR v ARG Q1	1st Quarter	BLR	13	207	39	37
88	BLR v ARG Q1	1st Quarter	BLR	13	208	34	38	Shot	Miss
89	BLR v ARG Q1	1st Quarter	BLR	15	217	26	98
90	BLR v ARG Q1	1st Quarter	BLR	15	219	27	91
91	BLR v ARG Q1	1st Quarter	BLR	15	220	25	83
92	BLR v ARG Q1	1st Quarter	BLR	15	220	24	72
93	BLR v ARG Q1	1st Quarter	BLR	15	220	25	62
94	BLR v ARG Q1	1st Quarter	BLR	15	220	14	51
95	BLR v ARG Q1	1st Quarter	BLR	15	222	12	41
96	BLR v ARG Q1	1st Quarter	BLR	15	222	13	33	On-ball
97	BLR v ARG Q1	1st Quarter	BLR	15	223	16	32
98	BLR v ARG Q1	1st Quarter	BLR	15	224	22	38
99	BLR v ARG Q1	1st Quarter	BLR	15	225	28	40
100	BLR v ARG Q1	1st Quarter	BLR	15	226	32	39	On-ball
101	BLR v ARG Q1	1st Quarter	BLR	15	227	38	34
102	BLR v ARG Q1	1st Quarter	BLR	15	228	37	27
103	BLR v ARG Q1	1st Quarter	BLR	15	228	28	30
104	BLR v ARG Q1	1st Quarter	BLR	15	229	26	24	TO
105	BLR v ARG Q1	1st Quarter	BLR	21	289	22	110
106	BLR v ARG Q1	1st Quarter	BLR	21	290	36	96
107	BLR v ARG Q1	1st Quarter	BLR	21	292	38	90
108	BLR v ARG Q1	1st Quarter	BLR	21	293	35	88
109	BLR v ARG Q1	1st Quarter	BLR	21	294	39	82
110	BLR v ARG Q1	1st Quarter	BLR	21	295	42	73
111	BLR v ARG Q1	1st Quarter	BLR	21	296	38	62
112	BLR v ARG Q1	1st Quarter	BLR	21	296	31	54
113	BLR v ARG Q1	1st Quarter	BLR	21	298	31	49
114	BLR v ARG Q1	1st Quarter	BLR	21	299	41	34
115	BLR v ARG Q1	1st Quarter	BLR	21	301	39	29
116	BLR v ARG Q1	1st Quarter	BLR	21	303	25	37
117	BLR v ARG Q1	1st Quarter	BLR	21	304	29	21
118	BLR v ARG Q1	1st Quarter	BLR	21	305	35	22	Foul
119	BLR v ARG Q1	1st Quarter	BLR	24	321	57	35	SLOB
120	BLR v ARG Q1	1st Quarter	BLR	24	322	39	20
121	BLR v ARG Q1	1st Quarter	BLR	24	322	39	22
122	BLR v ARG Q1	1st Quarter	BLR	24	323	38	22
123	BLR v ARG Q1	1st Quarter	BLR	24	324	23	40	Shot	Score
124	BLR v ARG Q1	1st Quarter	BLR	25	344	38	90
125	BLR v ARG Q1	1st Quarter	BLR	25	341	46	82
126	BLR v ARG Q1	1st Quarter	BLR	25	342	49	72
127	BLR v ARG Q1	1st Quarter	BLR	25	342	49	61
128	BLR v ARG Q1	1st Quarter	BLR	25	343	50	51
129	BLR v ARG Q1	1st Quarter	BLR	25	343	51	42
130	BLR v ARG Q1	1st Quarter	BLR	25	344	49	34
131	BLR v ARG Q1	1st Quarter	BLR	25	346	48	29
132	BLR v ARG Q1	1st Quarter	BLR	25	348	37	18	TO
133	BLR v ARG Q1	1st Quarter	BLR	26	456	29	88
134	BLR v ARG Q1	1st Quarter	BLR	26	456	23	76
135	BLR v ARG Q1	1st Quarter	BLR	26	456	22	55
136	BLR v ARG Q1	1st Quarter	BLR	26	459	24	46
137	BLR v ARG Q1	1st Quarter	BLR	26	460	29	42
138	BLR v ARG Q1	1st Quarter	BLR	26	461	32	45
139	BLR v ARG Q1	1st Quarter	BLR	26	461	32	50
140	BLR v ARG Q1	1st Quarter	BLR	26	462	36	44
141	BLR v ARG Q1	1st Quarter	BLR	26	463	43	35
142	BLR v ARG Q1	1st Quarter	BLR	26	465	49	35
143	BLR v ARG Q1	1st Quarter	BLR	26	467	26	35
144	BLR v ARG Q1	1st Quarter	BLR	26	469	34	18
145	BLR v ARG Q1	1st Quarter	BLR	26	470	30	16	Shot	Score
146	BLR v ARG Q1	1st Quarter	BLR	28	484	32	100
147	BLR v ARG Q1	1st Quarter	BLR	28	486	52	85
148	BLR v ARG Q1	1st Quarter	BLR	28	487	50	70
149	BLR v ARG Q1	1st Quarter	BLR	28	487	51	60
150	BLR v ARG Q1	1st Quarter	BLR	28	488	51	54
151	BLR v ARG Q1	1st Quarter	BLR	28	489	46	50
152	BLR v ARG Q1	1st Quarter	BLR	28	490	37	50
153	BLR v ARG Q1	1st Quarter	BLR	28	491	24	38
154	BLR v ARG Q1	1st Quarter	BLR	28	494	41	37
155	BLR v ARG Q1	1st Quarter	BLR	28	495	40	33	Shot	Miss
156	BLR v ARG Q1	1st Quarter	BLR	29	505	29	110
157	BLR v ARG Q1	1st Quarter	BLR	29	506	48	84
158	BLR v ARG Q1	1st Quarter	BLR	29	507	48	77
159	BLR v ARG Q1	1st Quarter	BLR	29	508	48	65
160	BLR v ARG Q1	1st Quarter	BLR	29	509	48	54
161	BLR v ARG Q1	1st Quarter	BLR	29	509	49	44
162	BLR v ARG Q1	1st Quarter	BLR	29	510	49	35
163	BLR v ARG Q1	1st Quarter	BLR	29	512	50	29
164	BLR v ARG Q1	1st Quarter	BLR	29	514	49	32	On-ball
165	BLR v ARG Q1	1st Quarter	BLR	29	514	47	35
166	BLR v ARG Q1	1st Quarter	BLR	29	514	43	37
167	BLR v ARG Q1	1st Quarter	BLR	29	516	33	37
168	BLR v ARG Q1	1st Quarter	BLR	29	517	37	33
169	BLR v ARG Q1	1st Quarter	BLR	29	518	40	25
170	BLR v ARG Q1	1st Quarter	BLR	29	518	38	21	TO
171	BLR v ARG Q1	1st Quarter	BLR	34	552	34	102
172	BLR v ARG Q1	1st Quarter	BLR	34	553	25	94
173	BLR v ARG Q1	1st Quarter	BLR	34	554	19	82
174	BLR v ARG Q1	1st Quarter	BLR	34	555	13	61
175	BLR v ARG Q1	1st Quarter	BLR	34	556	12	53
176	BLR v ARG Q1	1st Quarter	BLR	34	556	13	41
177	BLR v ARG Q1	1st Quarter	BLR	34	557	15	34
178	BLR v ARG Q1	1st Quarter	BLR	34	557	15	27
179	BLR v ARG Q1	1st Quarter	BLR	34	558	15	17
180	BLR v ARG Q1	1st Quarter	BLR	34	559	14	22
181	BLR v ARG Q1	1st Quarter	BLR	34	559	14	28
182	BLR v ARG Q1	1st Quarter	BLR	34	560	15	32
183	BLR v ARG Q1	1st Quarter	BLR	34	561	24	25
184	BLR v ARG Q1	1st Quarter	BLR	34	562	41	47
185	BLR v ARG Q1	1st Quarter	BLR	34	563	39	48
186	BLR v ARG Q1	1st Quarter	BLR	34	563	35	48
187	BLR v ARG Q1	1st Quarter	BLR	34	564	36	42
188	BLR v ARG Q1	1st Quarter	BLR	34	565	38	37	On-ball
189	BLR v ARG Q1	1st Quarter	BLR	34	565	41	34
190	BLR v ARG Q1	1st Quarter	BLR	34	566	43	25	Shot	Score
191	BLR v ARG Q1	1st Quarter	BLR	38	625	31	108
192	BLR v ARG Q1	1st Quarter	BLR	38	625	26	95
193	BLR v ARG Q1	1st Quarter	BLR	38	627	31	83
194	BLR v ARG Q1	1st Quarter	BLR	38	628	34	75
195	BLR v ARG Q1	1st Quarter	BLR	38	628	33	60
196	BLR v ARG Q1	1st Quarter	BLR	38	630	14	36
197	BLR v ARG Q1	1st Quarter	BLR	38	631	11	29	On-ball
198	BLR v ARG Q1	1st Quarter	BLR	38	632	16	32
199	BLR v ARG Q1	1st Quarter	BLR	38	632	22	38
200	BLR v ARG Q1	1st Quarter	BLR	38	633	42	37
201	BLR v ARG Q1	1st Quarter	BLR	38	636	16	31
202	BLR v ARG Q1	1st Quarter	BLR	38	637	16	35
203	BLR v ARG Q1	1st Quarter	BLR	38	638	18	43
204	BLR v ARG Q1	1st Quarter	BLR	38	639	36	16	Shot	Miss
205	BLR v ARG Q1	1st Quarter	BLR	39	642	32	20	OR
206	BLR v ARG Q1	1st Quarter	BLR	39	643	31	19		Shot	Score
207	BLR v ARG Q1	1st Quarter	BLR	40	665	40	98
208	BLR v ARG Q1	1st Quarter	BLR	40	666	45	95
209	BLR v ARG Q1	1st Quarter	BLR	40	666	48	89
210	BLR v ARG Q1	1st Quarter	BLR	40	667	50	79
211	BLR v ARG Q1	1st Quarter	BLR	40	668	51	74
212	BLR v ARG Q1	1st Quarter	BLR	40	669	46	70
213	BLR v ARG Q1	1st Quarter	BLR	40	669	39	65
214	BLR v ARG Q1	1st Quarter	BLR	40	670	33	55
215	BLR v ARG Q1	1st Quarter	BLR	40	672	34	49
216	BLR v ARG Q1	1st Quarter	BLR	40	673	31	43	On-ball
217	BLR v ARG Q1	1st Quarter	BLR	40	674	26	35
218	BLR v ARG Q1	1st Quarter	BLR	40	675	45	33
219	BLR v ARG Q1	1st Quarter	BLR	40	677	34	24
220	BLR v ARG Q1	1st Quarter	BLR	40	678	30	23
221	BLR v ARG Q1	1st Quarter	BLR	40	679	28	26
222	BLR v ARG Q1	1st Quarter	BLR	40	679	32	28	Shot	Miss
223	BLR v ARG Q1	1st Quarter	BLR	41	698	36	99
224	BLR v ARG Q1	1st Quarter	BLR	41	698	24	95
225	BLR v ARG Q1	1st Quarter	BLR	41	700	21	82
226	BLR v ARG Q1	1st Quarter	BLR	41	701	19	73
227	BLR v ARG Q1	1st Quarter	BLR	41	701	17	63
228	BLR v ARG Q1	1st Quarter	BLR	41	701	14	53
229	BLR v ARG Q1	1st Quarter	BLR	41	703	12	29
230	BLR v ARG Q1	1st Quarter	BLR	41	704	32	17
231	BLR v ARG Q1	1st Quarter	BLR	41	704	26	17
232	BLR v ARG Q1	1st Quarter	BLR	41	705	22	19
233	BLR v ARG Q1	1st Quarter	BLR	41	706	16	23
234	BLR v ARG Q1	1st Quarter	BLR	41	707	37	44
235	BLR v ARG Q1	1st Quarter	BLR	41	708	47	33
236	BLR v ARG Q1	1st Quarter	BLR	41	710	43	30	On-ball
237	BLR v ARG Q1	1st Quarter	BLR	41	710	38	33
238	BLR v ARG Q1	1st Quarter	BLR	41	712	33	33
239	BLR v ARG Q1	1st Quarter	BLR	41	713	27	38
240	BLR v ARG Q1	1st Quarter	BLR	41	713	27	38	Shot	Miss
241	BLR v ARG Q1	1st Quarter	BLR	42	745	41	109
242	BLR v ARG Q1	1st Quarter	BLR	42	746	27	93
243	BLR v ARG Q1	1st Quarter	BLR	42	747	32	97
244	BLR v ARG Q1	1st Quarter	BLR	42	748	32	92
245	BLR v ARG Q1	1st Quarter	BLR	42	749	30	84
246	BLR v ARG Q1	1st Quarter	BLR	42	749	21	69
247	BLR v ARG Q1	1st Quarter	BLR	42	750	16	58
248	BLR v ARG Q1	1st Quarter	BLR	42	751	17	48
249	BLR v ARG Q1	1st Quarter	BLR	42	752	23	52
250	BLR v ARG Q1	1st Quarter	BLR	42	753	22	38
251	BLR v ARG Q1	1st Quarter	BLR	42	755	26	40
252	BLR v ARG Q1	1st Quarter	BLR	42	756	21	39
253	BLR v ARG Q1	1st Quarter	BLR	42	758	23	22
254	BLR v ARG Q1	1st Quarter	BLR	42	759	26	26
255	BLR v ARG Q1	1st Quarter	BLR	42	759	31	26
256	BLR v ARG Q1	1st Quarter	BLR	42	761	45	35
257	BLR v ARG Q1	1st Quarter	BLR	42	761	44	31
258	BLR v ARG Q1	1st Quarter	BLR	42	762	37	21	Foul
259	BLR v ARG Q1	1st Quarter	BLR	44	792	41	9	BLOB
260	BLR v ARG Q1	1st Quarter	BLR	44	793	51	22
261	BLR v ARG Q1	1st Quarter	BLR	44	794	48	16
262	BLR v ARG Q1	1st Quarter	BLR	44	795	35	25
263	BLR v ARG Q1	1st Quarter	BLR	44	796	34	18	Shot	Shooting Foul
264	BLR v ARG Q1	1st Quarter	BLR	45	851	30	93
265	BLR v ARG Q1	1st Quarter	BLR	45	851	39	82
266	BLR v ARG Q1	1st Quarter	BLR	45	852	43	74
267	BLR v ARG Q1	1st Quarter	BLR	45	853	46	60
268	BLR v ARG Q1	1st Quarter	BLR	45	853	44	52
269	BLR v ARG Q1	1st Quarter	BLR	45	855	40	34
270	BLR v ARG Q1	1st Quarter	BLR	45	855	39	23
271	BLR v ARG Q1	1st Quarter	BLR	45	856	31	19
272	BLR v ARG Q1	1st Quarter	BLR	45	857	23	36	Shot	Miss
273	BLR v ARG Q1	1st Quarter	BLR	47	887	58	80
274	BLR v ARG Q1	1st Quarter	BLR	47	888	22	77
275	BLR v ARG Q1	1st Quarter	BLR	47	889	26	80
276	BLR v ARG Q1	1st Quarter	BLR	47	891	31	78
277	BLR v ARG Q1	1st Quarter	BLR	47	891	33	70
278	BLR v ARG Q1	1st Quarter	BLR	47	892	32	57
279	BLR v ARG Q1	1st Quarter	BLR	47	892	32	47
280	BLR v ARG Q1	1st Quarter	BLR	47	893	27	32
281	BLR v ARG Q1	1st Quarter	BLR	47	894	26	24
282	BLR v ARG Q1	1st Quarter	BLR	47	895	19	44
283	BLR v ARG Q1	1st Quarter	BLR	47	896	22	45
284	BLR v ARG Q1	1st Quarter	BLR	47	896	29	44
285	BLR v ARG Q1	1st Quarter	BLR	47	897	36	39
286	BLR v ARG Q1	1st Quarter	BLR	47	898	51	22
287	BLR v ARG Q1	1st Quarter	BLR	47	901	51	28
288	BLR v ARG Q1	1st Quarter	BLR	47	901	46	30
289	BLR v ARG Q1	1st Quarter	BLR	47	902	40	27
290	BLR v ARG Q1	1st Quarter	BLR	47	903	32	20	Shot	Shooting Foul
291	BLR v ARG Q1	1st Quarter	BLR	49	958	16	95
292	BLR v ARG Q1	1st Quarter	BLR	49	960	18	81
293	BLR v ARG Q1	1st Quarter	BLR	49	960	21	71
294	BLR v ARG Q1	1st Quarter	BLR	49	961	26	61
295	BLR v ARG Q1	1st Quarter	BLR	49	961	31	51
296	BLR v ARG Q1	1st Quarter	BLR	49	962	34	41
297	BLR v ARG Q1	1st Quarter	BLR	49	962	35	31
298	BLR v ARG Q1	1st Quarter	BLR	49	963	26	23
299	BLR v ARG Q1	1st Quarter	BLR	49	964	28	19	TO
300	BLR v ARG Q1	1st Quarter	BLR	50	999	36	105
301	BLR v ARG Q1	1st Quarter	BLR	50	1000	41	90
302	BLR v ARG Q1	1st Quarter	BLR	50	1000	48	74
303	BLR v ARG Q1	1st Quarter	BLR	50	1001	48	67
304	BLR v ARG Q1	1st Quarter	BLR	50	1002	48	60
305	BLR v ARG Q1	1st Quarter	BLR	50	1003	24	48
306	BLR v ARG Q1	1st Quarter	BLR	50	1003	23	43
307	BLR v ARG Q1	1st Quarter	BLR	50	1004	24	37
308	BLR v ARG Q1	1st Quarter	BLR	50	1005	27	25
309	BLR v ARG Q1	1st Quarter	BLR	50	1006	26	19	Shot	Miss
310	BLR v ARG Q1	1st Quarter	BLR	51	1023	37	98
311	BLR v ARG Q1	1st Quarter	BLR	51	1024	34	79
312	BLR v ARG Q1	1st Quarter	BLR	51	1024	35	68
313	BLR v ARG Q1	1st Quarter	BLR	51	1025	34	56
314	BLR v ARG Q1	1st Quarter	BLR	51	1026	18	38
315	BLR v ARG Q1	1st Quarter	BLR	51	1026	12	30
316	BLR v ARG Q1	1st Quarter	BLR	51	1028	24	18
317	BLR v ARG Q1	1st Quarter	BLR	51	1029	24	20
318	BLR v ARG Q1	1st Quarter	BLR	51	1030	49	40
319	BLR v ARG Q1	1st Quarter	BLR	51	1031	34	42
320	BLR v ARG Q1	1st Quarter	BLR	51	1033	34	45
321	BLR v ARG Q1	1st Quarter	BLR	51	1033	33	48
322	BLR v ARG Q1	1st Quarter	BLR	51	1035	32	51
323	BLR v ARG Q1	1st Quarter	BLR	51	1036	36	45
324	BLR v ARG Q1	1st Quarter	BLR	51	1038	39	41
325	BLR v ARG Q1	1st Quarter	BLR	51	1038	46	39
326	BLR v ARG Q1	1st Quarter	BLR	51	1039	46	33	Shot	Score
327	BLR v ARG Q2	2nd Quarter	BLR	52	33	20	88
328	BLR v ARG Q2	2nd Quarter	BLR	52	33	19	79
329	BLR v ARG Q2	2nd Quarter	BLR	52	34	22	69
330	BLR v ARG Q2	2nd Quarter	BLR	52	34	23	59
331	BLR v ARG Q2	2nd Quarter	BLR	52	35	27	46
332	BLR v ARG Q2	2nd Quarter	BLR	52	36	28	36
333	BLR v ARG Q2	2nd Quarter	BLR	52	36	27	27
334	BLR v ARG Q2	2nd Quarter	BLR	52	37	28	18	Shot	Score	Shooting Foul
335	BLR v ARG Q2	2nd Quarter	BLR	53	109	33	110
336	BLR v ARG Q2	2nd Quarter	BLR	53	110	34	97
337	BLR v ARG Q2	2nd Quarter	BLR	53	110	40	90
338	BLR v ARG Q2	2nd Quarter	BLR	53	111	42	79
339	BLR v ARG Q2	2nd Quarter	BLR	53	111	38	29
340	BLR v ARG Q2	2nd Quarter	BLR	53	113	34	17	Shot	Score
341	BLR v ARG Q2	2nd Quarter	BLR	55	151	42	108
342	BLR v ARG Q2	2nd Quarter	BLR	55	152	23	102
343	BLR v ARG Q2	2nd Quarter	BLR	55	154	21	99
344	BLR v ARG Q2	2nd Quarter	BLR	55	155	20	89
345	BLR v ARG Q2	2nd Quarter	BLR	55	155	20	79
346	BLR v ARG Q2	2nd Quarter	BLR	55	156	21	69
347	BLR v ARG Q2	2nd Quarter	BLR	55	156	21	62
348	BLR v ARG Q2	2nd Quarter	BLR	55	157	18	44
349	BLR v ARG Q2	2nd Quarter	BLR	55	159	15	49
350	BLR v ARG Q2	2nd Quarter	BLR	55	160	15	34
351	BLR v ARG Q2	2nd Quarter	BLR	55	161	21	37	On-ball
352	BLR v ARG Q2	2nd Quarter	BLR	55	161	32	38
353	BLR v ARG Q2	2nd Quarter	BLR	55	162	36	37	On-ball
354	BLR v ARG Q2	2nd Quarter	BLR	55	164	42	30
355	BLR v ARG Q2	2nd Quarter	BLR	55	165	49	30	TO
356	BLR v ARG Q2	2nd Quarter	BLR	57	206	41	102
357	BLR v ARG Q2	2nd Quarter	BLR	57	208	28	90
358	BLR v ARG Q2	2nd Quarter	BLR	57	209	29	82
359	BLR v ARG Q2	2nd Quarter	BLR	57	210	30	75
360	BLR v ARG Q2	2nd Quarter	BLR	57	211	31	64
361	BLR v ARG Q2	2nd Quarter	BLR	57	211	33	51
362	BLR v ARG Q2	2nd Quarter	BLR	57	213	29	45
363	BLR v ARG Q2	2nd Quarter	BLR	57	214	24	34
364	BLR v ARG Q2	2nd Quarter	BLR	57	215	26	38
365	BLR v ARG Q2	2nd Quarter	BLR	57	216	30	40
366	BLR v ARG Q2	2nd Quarter	BLR	57	217	47	31
367	BLR v ARG Q2	2nd Quarter	BLR	57	219	44	34
368	BLR v ARG Q2	2nd Quarter	BLR	57	220	38	15
369	BLR v ARG Q2	2nd Quarter	BLR	57	221	35	34	Shot	Score
370	BLR v ARG Q2	2nd Quarter	BLR	58	262	32	98
371	BLR v ARG Q2	2nd Quarter	BLR	58	263	41	89
372	BLR v ARG Q2	2nd Quarter	BLR	58	264	44	75
373	BLR v ARG Q2	2nd Quarter	BLR	58	265	46	68
374	BLR v ARG Q2	2nd Quarter	BLR	58	266	51	37
375	BLR v ARG Q2	2nd Quarter	BLR	58	266	50	38	On-ball
376	BLR v ARG Q2	2nd Quarter	BLR	58	266	42	37
377	BLR v ARG Q2	2nd Quarter	BLR	58	268	34	32
378	BLR v ARG Q2	2nd Quarter	BLR	58	270	25	39
379	BLR v ARG Q2	2nd Quarter	BLR	58	271	34	17	Shot	Score
380	BLR v ARG Q2	2nd Quarter	BLR	59	303	36	100
381	BLR v ARG Q2	2nd Quarter	BLR	59	305	43	90
382	BLR v ARG Q2	2nd Quarter	BLR	59	305	43	90
383	BLR v ARG Q2	2nd Quarter	BLR	59	305	44	84
384	BLR v ARG Q2	2nd Quarter	BLR	59	307	43	70
385	BLR v ARG Q2	2nd Quarter	BLR	59	307	33	59
386	BLR v ARG Q2	2nd Quarter	BLR	59	308	25	50
387	BLR v ARG Q2	2nd Quarter	BLR	59	309	20	43
388	BLR v ARG Q2	2nd Quarter	BLR	59	310	19	33
389	BLR v ARG Q2	2nd Quarter	BLR	59	310	24	20
390	BLR v ARG Q2	2nd Quarter	BLR	59	311	25	23
391	BLR v ARG Q2	2nd Quarter	BLR	59	311	29	26
392	BLR v ARG Q2	2nd Quarter	BLR	59	314	26	19	Shot	Miss
393	BLR v ARG Q2	2nd Quarter	BLR	60	418	30	109
394	BLR v ARG Q2	2nd Quarter	BLR	60	418	23	94
395	BLR v ARG Q2	2nd Quarter	BLR	60	420	24	85
396	BLR v ARG Q2	2nd Quarter	BLR	60	421	21	74
397	BLR v ARG Q2	2nd Quarter	BLR	60	422	19	65
398	BLR v ARG Q2	2nd Quarter	BLR	60	423	21	58
399	BLR v ARG Q2	2nd Quarter	BLR	60	424	27	51
400	BLR v ARG Q2	2nd Quarter	BLR	60	426	27	47
401	BLR v ARG Q2	2nd Quarter	BLR	60	428	22	36
402	BLR v ARG Q2	2nd Quarter	BLR	60	429	11	27
403	BLR v ARG Q2	2nd Quarter	BLR	60	431	28	38
404	BLR v ARG Q2	2nd Quarter	BLR	60	432	26	24
405	BLR v ARG Q2	2nd Quarter	BLR	60	433	12	27	Shot	Score
406	BLR v ARG Q2	2nd Quarter	BLR	61	472	20	111
407	BLR v ARG Q2	2nd Quarter	BLR	61	473	31	96
408	BLR v ARG Q2	2nd Quarter	BLR	61	474	31	90
409	BLR v ARG Q2	2nd Quarter	BLR	61	475	29	79
410	BLR v ARG Q2	2nd Quarter	BLR	61	476	18	72
411	BLR v ARG Q2	2nd Quarter	BLR	61	476	17	64
412	BLR v ARG Q2	2nd Quarter	BLR	61	477	17	57
413	BLR v ARG Q2	2nd Quarter	BLR	61	479	34	55
414	BLR v ARG Q2	2nd Quarter	BLR	61	480	35	51
415	BLR v ARG Q2	2nd Quarter	BLR	61	482	39	46
416	BLR v ARG Q2	2nd Quarter	BLR	61	483	41	45
417	BLR v ARG Q2	2nd Quarter	BLR	61	485	48	30
418	BLR v ARG Q2	2nd Quarter	BLR	61	487	22	36
419	BLR v ARG Q2	2nd Quarter	BLR	61	488	11	20
420	BLR v ARG Q2	2nd Quarter	BLR	61	489	15	24
421	BLR v ARG Q2	2nd Quarter	BLR	61	489	18	24	Foul
422	BLR v ARG Q2	2nd Quarter	BLR	62	549	31	111
423	BLR v ARG Q2	2nd Quarter	BLR	62	551	38	90
424	BLR v ARG Q2	2nd Quarter	BLR	62	552	55	68
425	BLR v ARG Q2	2nd Quarter	BLR	62	554	24	70
426	BLR v ARG Q2	2nd Quarter	BLR	62	555	12	50
427	BLR v ARG Q2	2nd Quarter	BLR	62	557	14	42
428	BLR v ARG Q2	2nd Quarter	BLR	62	558	30	52
429	BLR v ARG Q2	2nd Quarter	BLR	62	561	35	48
430	BLR v ARG Q2	2nd Quarter	BLR	62	562	49	34
431	BLR v ARG Q2	2nd Quarter	BLR	62	563	46	39
432	BLR v ARG Q2	2nd Quarter	BLR	62	564	27	40
433	BLR v ARG Q2	2nd Quarter	BLR	62	566	48	30
434	BLR v ARG Q2	2nd Quarter	BLR	62	568	37	31
435	BLR v ARG Q2	2nd Quarter	BLR	62	569	42	35
436	BLR v ARG Q2	2nd Quarter	BLR	62	570	45	34
437	BLR v ARG Q2	2nd Quarter	BLR	62	572	49	30
438	BLR v ARG Q2	2nd Quarter	BLR	62	573	46	19
439	BLR v ARG Q2	2nd Quarter	BLR	62	574	45	14	Shot	Miss
440	BLR v ARG Q2	2nd Quarter	BLR	63	587	32	95
441	BLR v ARG Q2	2nd Quarter	BLR	63	589	40	84
442	BLR v ARG Q2	2nd Quarter	BLR	63	590	44	71
443	BLR v ARG Q2	2nd Quarter	BLR	63	590	47	61
444	BLR v ARG Q2	2nd Quarter	BLR	63	590	47	52
445	BLR v ARG Q2	2nd Quarter	BLR	63	591	49	42
446	BLR v ARG Q2	2nd Quarter	BLR	63	591	49	34
447	BLR v ARG Q2	2nd Quarter	BLR	63	592	50	28
448	BLR v ARG Q2	2nd Quarter	BLR	63	593	34	19
449	BLR v ARG Q2	2nd Quarter	BLR	63	596	31	39
450	BLR v ARG Q2	2nd Quarter	BLR	63	598	46	31
451	BLR v ARG Q2	2nd Quarter	BLR	63	599	38	19	TO
452	BLR v ARG Q2	2nd Quarter	BLR	64	637	39	95
453	BLR v ARG Q2	2nd Quarter	BLR	64	637	47	78
454	BLR v ARG Q2	2nd Quarter	BLR	64	640	48	68
455	BLR v ARG Q2	2nd Quarter	BLR	64	640	49	59
456	BLR v ARG Q2	2nd Quarter	BLR	64	641	49	52
457	BLR v ARG Q2	2nd Quarter	BLR	64	642	45	48
458	BLR v ARG Q2	2nd Quarter	BLR	64	643	38	49
459	BLR v ARG Q2	2nd Quarter	BLR	64	645	51	34
460	BLR v ARG Q2	2nd Quarter	BLR	64	646	44	41
461	BLR v ARG Q2	2nd Quarter	BLR	64	648	39	43
462	BLR v ARG Q2	2nd Quarter	BLR	64	649	29	43
463	BLR v ARG Q2	2nd Quarter	BLR	64	650	52	28
464	BLR v ARG Q2	2nd Quarter	BLR	64	652	35	28
465	BLR v ARG Q2	2nd Quarter	BLR	64	652	27	32
466	BLR v ARG Q2	2nd Quarter	BLR	64	653	12	33	Shot	Miss
467	BLR v ARG Q2	2nd Quarter	BLR	65	663	42	82
468	BLR v ARG Q2	2nd Quarter	BLR	65	665	41	68
469	BLR v ARG Q2	2nd Quarter	BLR	65	666	41	54
470	BLR v ARG Q2	2nd Quarter	BLR	65	667	38	43
471	BLR v ARG Q2	2nd Quarter	BLR	65	667	37	32
472	BLR v ARG Q2	2nd Quarter	BLR	65	668	34	22	Foul
473	BLR v ARG Q2	2nd Quarter	BLR	68	720	59	61
474	BLR v ARG Q2	2nd Quarter	BLR	68	722	51	35
475	BLR v ARG Q2	2nd Quarter	BLR	68	724	51	30	On-ball
476	BLR v ARG Q2	2nd Quarter	BLR	68	727	48	35
477	BLR v ARG Q2	2nd Quarter	BLR	68	727	42	38
478	BLR v ARG Q2	2nd Quarter	BLR	68	728	51	19
479	BLR v ARG Q2	2nd Quarter	BLR	68	729	38	16
480	BLR v ARG Q2	2nd Quarter	BLR	68	730	50	23
481	BLR v ARG Q2	2nd Quarter	BLR	68	730	51	26
482	BLR v ARG Q2	2nd Quarter	BLR	68	731	49	29
483	BLR v ARG Q2	2nd Quarter	BLR	68	731	52	23
484	BLR v ARG Q2	2nd Quarter	BLR	68	733	38	39
485	BLR v ARG Q2	2nd Quarter	BLR	68	734	41	40	On-ball
486	BLR v ARG Q2	2nd Quarter	BLR	68	734	47	34
487	BLR v ARG Q2	2nd Quarter	BLR	68	736	48	27	Shot	Score
488	BLR v ARG Q2	2nd Quarter	BLR	70	756	31	108
489	BLR v ARG Q2	2nd Quarter	BLR	70	756	40	88
490	BLR v ARG Q2	2nd Quarter	BLR	70	757	41	78
491	BLR v ARG Q2	2nd Quarter	BLR	70	757	42	72
492	BLR v ARG Q2	2nd Quarter	BLR	70	758	49	39
493	BLR v ARG Q2	2nd Quarter	BLR	70	759	49	32
494	BLR v ARG Q2	2nd Quarter	BLR	70	760	43	26
495	BLR v ARG Q2	2nd Quarter	BLR	70	761	31	25
496	BLR v ARG Q2	2nd Quarter	BLR	70	761	20	26
497	BLR v ARG Q2	2nd Quarter	BLR	70	762	23	21
498	BLR v ARG Q2	2nd Quarter	BLR	70	762	26	17	Foul
499	BLR v ARG Q2	2nd Quarter	BLR	76	787	21	8	BLOB
500	BLR v ARG Q2	2nd Quarter	BLR	76	788	50	44
501	BLR v ARG Q2	2nd Quarter	BLR	76	788	44	43
502	BLR v ARG Q2	2nd Quarter	BLR	76	789	31	33
503	BLR v ARG Q2	2nd Quarter	BLR	76	790	12	30
504	BLR v ARG Q2	2nd Quarter	BLR	76	791	17	34
505	BLR v ARG Q2	2nd Quarter	BLR	76	791	27	24	Shot	Score
506	BLR v ARG Q2	2nd Quarter	BLR	78	810	31	110
507	BLR v ARG Q2	2nd Quarter	BLR	78	810	40	94
508	BLR v ARG Q2	2nd Quarter	BLR	78	812	41	83
509	BLR v ARG Q2	2nd Quarter	BLR	78	814	41	75
510	BLR v ARG Q2	2nd Quarter	BLR	78	815	43	69
511	BLR v ARG Q2	2nd Quarter	BLR	78	815	31	60
512	BLR v ARG Q2	2nd Quarter	BLR	78	816	25	55
513	BLR v ARG Q2	2nd Quarter	BLR	78	817	24	48
514	BLR v ARG Q2	2nd Quarter	BLR	78	818	45	41
515	BLR v ARG Q2	2nd Quarter	BLR	78	818	44	37
516	BLR v ARG Q2	2nd Quarter	BLR	78	820	47	17
517	BLR v ARG Q2	2nd Quarter	BLR	78	822	10	19
518	BLR v ARG Q2	2nd Quarter	BLR	78	823	15	19	Shot	Score
519	BLR v ARG Q2	2nd Quarter	BLR	79	842	36	99
520	BLR v ARG Q2	2nd Quarter	BLR	79	844	44	80
521	BLR v ARG Q2	2nd Quarter	BLR	79	845	45	72
522	BLR v ARG Q2	2nd Quarter	BLR	79	845	45	65
523	BLR v ARG Q2	2nd Quarter	BLR	79	846	46	51
524	BLR v ARG Q2	2nd Quarter	BLR	79	847	51	26	Shot	Miss
525	BLR v ARG Q2	2nd Quarter	BLR	80	871	30	94
526	BLR v ARG Q2	2nd Quarter	BLR	80	872	27	85
527	BLR v ARG Q2	2nd Quarter	BLR	80	874	27	78
528	BLR v ARG Q2	2nd Quarter	BLR	80	875	27	69
529	BLR v ARG Q2	2nd Quarter	BLR	80	876	29	61
530	BLR v ARG Q2	2nd Quarter	BLR	80	879	31	49
531	BLR v ARG Q2	2nd Quarter	BLR	80	880	41	38
532	BLR v ARG Q2	2nd Quarter	BLR	80	882	35	19
533	BLR v ARG Q2	2nd Quarter	BLR	80	883	33	17	Shot	Score
534	BLR v ARG Q2	2nd Quarter	BLR	81	937	32	108
535	BLR v ARG Q2	2nd Quarter	BLR	81	938	18	85
536	BLR v ARG Q2	2nd Quarter	BLR	81	939	33	89
537	BLR v ARG Q2	2nd Quarter	BLR	81	940	32	85
538	BLR v ARG Q2	2nd Quarter	BLR	81	941	32	75
539	BLR v ARG Q2	2nd Quarter	BLR	81	941	33	46
540	BLR v ARG Q2	2nd Quarter	BLR	81	943	29	49
541	BLR v ARG Q3	2nd Quarter	BLR	81	944	29	49
542	BLR v ARG Q4	2nd Quarter	BLR	81	945	29	49
543	BLR v ARG Q5	2nd Quarter	BLR	81	946	29	49
544	BLR v ARG Q6	2nd Quarter	BLR	81	947	29	49
545	BLR v ARG Q2	2nd Quarter	BLR	81	948	31	48
546	BLR v ARG Q2	2nd Quarter	BLR	81	949	34	43
547	BLR v ARG Q2	2nd Quarter	BLR	81	949	38	39	On-ball
548	BLR v ARG Q2	2nd Quarter	BLR	81	949	44	36
549	BLR v ARG Q2	2nd Quarter	BLR	81	950	46	30
550	BLR v ARG Q2	2nd Quarter	BLR	81	952	31	39	Shot	Miss
551	BLR v ARG Q2	2nd Quarter	BLR	83	969	49	104
552	BLR v ARG Q2	2nd Quarter	BLR	83	969	47	85
553	BLR v ARG Q2	2nd Quarter	BLR	83	972	46	80
554	BLR v ARG Q2	2nd Quarter	BLR	83	972	46	69
555	BLR v ARG Q2	2nd Quarter	BLR	83	973	47	60
556	BLR v ARG Q2	2nd Quarter	BLR	83	973	47	49
557	BLR v ARG Q2	2nd Quarter	BLR	83	974	47	39
558	BLR v ARG Q2	2nd Quarter	BLR	83	975	46	30
559	BLR v ARG Q2	2nd Quarter	BLR	83	975	32	43
560	BLR v ARG Q2	2nd Quarter	BLR	83	976	34	32
561	BLR v ARG Q2	2nd Quarter	BLR	83	976	38	22
562	BLR v ARG Q2	2nd Quarter	BLR	83	977	38	20	Shot	Score
563	BLR v ARG Q2	2nd Quarter	BLR	84	1011	39	9	BLOB
564	BLR v ARG Q2	2nd Quarter	BLR	84	1012	49	23
565	BLR v ARG Q2	2nd Quarter	BLR	84	1013	49	19	Shot	Score
566	BLR v ARG Q2	2nd Quarter	BLR	85	1066	34	97
567	BLR v ARG Q2	2nd Quarter	BLR	85	1067	38	93
568	BLR v ARG Q2	2nd Quarter	BLR	85	1067	37	89
569	BLR v ARG Q2	2nd Quarter	BLR	85	1068	34	82
570	BLR v ARG Q2	2nd Quarter	BLR	85	1069	35	71
571	BLR v ARG Q2	2nd Quarter	BLR	85	1070	34	65
572	BLR v ARG Q2	2nd Quarter	BLR	85	1071	34	59
573	BLR v ARG Q2	2nd Quarter	BLR	85	1072	34	54
574	BLR v ARG Q2	2nd Quarter	BLR	85	1073	30	49
575	BLR v ARG Q2	2nd Quarter	BLR	85	1074	14	35
576	BLR v ARG Q2	2nd Quarter	BLR	85	1076	30	42
577	BLR v ARG Q2	2nd Quarter	BLR	85	1077	47	36
578	BLR v ARG Q2	2nd Quarter	BLR	85	1078	50	35
579	BLR v ARG Q2	2nd Quarter	BLR	85	1081	44	36
580	BLR v ARG Q2	2nd Quarter	BLR	85	1081	37	39
581	BLR v ARG Q2	2nd Quarter	BLR	85	1082	31	38	On-ball
582	BLR v ARG Q2	2nd Quarter	BLR	85	1082	22	34
583	BLR v ARG Q2	2nd Quarter	BLR	85	1082	19	30
584	BLR v ARG Q2	2nd Quarter	BLR	85	1084	32	33
585	BLR v ARG Q2	2nd Quarter	BLR	85	1085	52	24	Shot	Miss
586	BLR v ARG Q3	3rd Quarter	BLR	86	10	3	59
587	BLR v ARG Q3	3rd Quarter	BLR	86	11	13	67
588	BLR v ARG Q3	3rd Quarter	BLR	86	12	15	64
589	BLR v ARG Q3	3rd Quarter	BLR	86	13	20	62
590	BLR v ARG Q3	3rd Quarter	BLR	86	13	25	58
591	BLR v ARG Q3	3rd Quarter	BLR	86	14	28	54
592	BLR v ARG Q3	3rd Quarter	BLR	86	15	32	51
593	BLR v ARG Q3	3rd Quarter	BLR	86	15	32	44
594	BLR v ARG Q3	3rd Quarter	BLR	86	16	33	40	On-ball
595	BLR v ARG Q3	3rd Quarter	BLR	86	17	42	39
596	BLR v ARG Q3	3rd Quarter	BLR	86	17	42	48
597	BLR v ARG Q3	3rd Quarter	BLR	86	18	20	36
598	BLR v ARG Q3	3rd Quarter	BLR	86	19	18	29	On-ball
599	BLR v ARG Q3	3rd Quarter	BLR	86	20	13	23
600	BLR v ARG Q3	3rd Quarter	BLR	86	22	26	21
601	BLR v ARG Q3	3rd Quarter	BLR	86	23	25	19
602	BLR v ARG Q3	3rd Quarter	BLR	86	24	50	25	Shot	Miss
603	BLR v ARG Q3	3rd Quarter	BLR	88	42	35	101
604	BLR v ARG Q3	3rd Quarter	BLR	88	43	39	98
605	BLR v ARG Q3	3rd Quarter	BLR	88	43	42	90
606	BLR v ARG Q3	3rd Quarter	BLR	88	44	35	35
607	BLR v ARG Q3	3rd Quarter	BLR	88	45	34	24
608	BLR v ARG Q3	3rd Quarter	BLR	88	45	32	17	Shot	Score
609	BLR v ARG Q3	3rd Quarter	BLR	90	66	22	98
610	BLR v ARG Q3	3rd Quarter	BLR	90	67	24	86
611	BLR v ARG Q3	3rd Quarter	BLR	90	68	23	75
612	BLR v ARG Q3	3rd Quarter	BLR	90	68	20	65
613	BLR v ARG Q3	3rd Quarter	BLR	90	69	17	52
614	BLR v ARG Q3	3rd Quarter	BLR	90	69	16	41
615	BLR v ARG Q3	3rd Quarter	BLR	90	70	13	32
616	BLR v ARG Q3	3rd Quarter	BLR	90	70	12	24
617	BLR v ARG Q3	3rd Quarter	BLR	90	71	10	14
618	BLR v ARG Q3	3rd Quarter	BLR	90	72	10	15
619	BLR v ARG Q3	3rd Quarter	BLR	90	73	15	32
620	BLR v ARG Q3	3rd Quarter	BLR	90	73	15	32
621	BLR v ARG Q3	3rd Quarter	BLR	90	73	17	35
622	BLR v ARG Q3	3rd Quarter	BLR	90	75	15	19	TO
623	BLR v ARG Q3	3rd Quarter	BLR	92	107	35	108
624	BLR v ARG Q3	3rd Quarter	BLR	92	108	38	101
625	BLR v ARG Q3	3rd Quarter	BLR	92	109	38	95
626	BLR v ARG Q3	3rd Quarter	BLR	92	110	31	85
627	BLR v ARG Q3	3rd Quarter	BLR	92	110	10	63
628	BLR v ARG Q3	3rd Quarter	BLR	92	111	11	57
629	BLR v ARG Q3	3rd Quarter	BLR	92	112	12	52
630	BLR v ARG Q3	3rd Quarter	BLR	92	113	11	42
631	BLR v ARG Q3	3rd Quarter	BLR	92	113	11	32
632	BLR v ARG Q3	3rd Quarter	BLR	92	113	17	51
633	BLR v ARG Q3	3rd Quarter	BLR	92	114	25	53
634	BLR v ARG Q3	3rd Quarter	BLR	92	115	30	52
635	BLR v ARG Q3	3rd Quarter	BLR	92	116	40	39
636	BLR v ARG Q3	3rd Quarter	BLR	92	117	37	42
637	BLR v ARG Q3	3rd Quarter	BLR	92	120	38	25
638	BLR v ARG Q3	3rd Quarter	BLR	92	121	38	22
639	BLR v ARG Q3	3rd Quarter	BLR	92	122	36	25
640	BLR v ARG Q3	3rd Quarter	BLR	92	123	31	24
641	BLR v ARG Q3	3rd Quarter	BLR	92	124	13	28	TO
642	BLR v ARG Q3	3rd Quarter	BLR	93	136	29	111
643	BLR v ARG Q3	3rd Quarter	BLR	93	137	31	97
644	BLR v ARG Q3	3rd Quarter	BLR	93	139	14	81
645	BLR v ARG Q3	3rd Quarter	BLR	93	139	15	74
646	BLR v ARG Q3	3rd Quarter	BLR	93	140	15	66
647	BLR v ARG Q3	3rd Quarter	BLR	93	142	35	63
648	BLR v ARG Q3	3rd Quarter	BLR	93	143	38	58
649	BLR v ARG Q3	3rd Quarter	BLR	93	144	40	51
650	BLR v ARG Q3	3rd Quarter	BLR	93	146	49	51
651	BLR v ARG Q3	3rd Quarter	BLR	93	147	44	51
652	BLR v ARG Q3	3rd Quarter	BLR	93	147	35	48
653	BLR v ARG Q3	3rd Quarter	BLR	93	148	31	48
654	BLR v ARG Q3	3rd Quarter	BLR	93	149	26	39	On-ball
655	BLR v ARG Q3	3rd Quarter	BLR	93	151	16	32
656	BLR v ARG Q3	3rd Quarter	BLR	93	151	10	34
657	BLR v ARG Q3	3rd Quarter	BLR	93	152	10	40
658	BLR v ARG Q3	3rd Quarter	BLR	93	153	13	44
659	BLR v ARG Q3	3rd Quarter	BLR	93	153	23	46
660	BLR v ARG Q3	3rd Quarter	BLR	93	154	28	48
661	BLR v ARG Q3	3rd Quarter	BLR	93	155	41	40
662	BLR v ARG Q3	3rd Quarter	BLR	93	158	7	24
663	BLR v ARG Q3	3rd Quarter	BLR	93	159	13	28
664	BLR v ARG Q3	3rd Quarter	BLR	93	160	49	24
665	BLR v ARG Q3	3rd Quarter	BLR	93	161	46	21	TO
666	BLR v ARG Q3	3rd Quarter	BLR	94	231	42	109
667	BLR v ARG Q3	3rd Quarter	BLR	94	232	37	94
668	BLR v ARG Q3	3rd Quarter	BLR	94	234	33	93
669	BLR v ARG Q3	3rd Quarter	BLR	94	235	34	86
670	BLR v ARG Q3	3rd Quarter	BLR	94	235	39	81
671	BLR v ARG Q3	3rd Quarter	BLR	94	236	46	71
672	BLR v ARG Q3	3rd Quarter	BLR	94	236	48	60
673	BLR v ARG Q3	3rd Quarter	BLR	94	237	50	54
674	BLR v ARG Q3	3rd Quarter	BLR	94	239	40	47	TO
675	BLR v ARG Q3	3rd Quarter	BLR	95	275	31	109
676	BLR v ARG Q3	3rd Quarter	BLR	95	277	30	100
677	BLR v ARG Q3	3rd Quarter	BLR	95	281	28	98
678	BLR v ARG Q3	3rd Quarter	BLR	95	281	26	92
679	BLR v ARG Q3	3rd Quarter	BLR	95	282	27	80
680	BLR v ARG Q3	3rd Quarter	BLR	95	282	13	55
681	BLR v ARG Q3	3rd Quarter	BLR	95	283	12	50
682	BLR v ARG Q3	3rd Quarter	BLR	95	284	14	51
683	BLR v ARG Q3	3rd Quarter	BLR	95	285	22	52
684	BLR v ARG Q3	3rd Quarter	BLR	95	285	29	51
685	BLR v ARG Q3	3rd Quarter	BLR	95	287	36	38
686	BLR v ARG Q3	3rd Quarter	BLR	95	288	30	39
687	BLR v ARG Q3	3rd Quarter	BLR	95	289	31	41
688	BLR v ARG Q3	3rd Quarter	BLR	95	289	37	42
689	BLR v ARG Q3	3rd Quarter	BLR	95	290	39	36
690	BLR v ARG Q3	3rd Quarter	BLR	95	291	15	32
691	BLR v ARG Q3	3rd Quarter	BLR	95	292	14	38
692	BLR v ARG Q3	3rd Quarter	BLR	95	292	15	42
693	BLR v ARG Q3	3rd Quarter	BLR	95	292	19	46	Foul
694	BLR v ARG Q3	3rd Quarter	BLR	96	315	3	32	SLOB
695	BLR v ARG Q3	3rd Quarter	BLR	96	316	18	36
696	BLR v ARG Q3	3rd Quarter	BLR	96	316	19	42
697	BLR v ARG Q3	3rd Quarter	BLR	96	316	25	44
698	BLR v ARG Q3	3rd Quarter	BLR	96	316	30	44
699	BLR v ARG Q3	3rd Quarter	BLR	96	318	47	36	Foul
700	BLR v ARG Q3	3rd Quarter	BLR	97	336	40	8	BLOB
701	BLR v ARG Q3	3rd Quarter	BLR	97	337	49	20
702	BLR v ARG Q3	3rd Quarter	BLR	97	337	45	21
703	BLR v ARG Q3	3rd Quarter	BLR	97	337	39	21
704	BLR v ARG Q3	3rd Quarter	BLR	97	337	35	17	TO
705	BLR v ARG Q3	3rd Quarter	BLR	98	358	30	100
706	BLR v ARG Q3	3rd Quarter	BLR	98	360	29	95
707	BLR v ARG Q3	3rd Quarter	BLR	98	360	16	87
708	BLR v ARG Q3	3rd Quarter	BLR	98	363	24	77
709	BLR v ARG Q3	3rd Quarter	BLR	98	363	28	71
710	BLR v ARG Q3	3rd Quarter	BLR	98	364	33	66
711	BLR v ARG Q3	3rd Quarter	BLR	98	365	38	59	TO
712	BLR v ARG Q3	3rd Quarter	BLR	99	480	35	110
713	BLR v ARG Q3	3rd Quarter	BLR	99	481	46	100
714	BLR v ARG Q3	3rd Quarter	BLR	99	482	45	96
715	BLR v ARG Q3	3rd Quarter	BLR	99	482	50	94
716	BLR v ARG Q3	3rd Quarter	BLR	99	483	42	89
717	BLR v ARG Q3	3rd Quarter	BLR	99	483	37	80
718	BLR v ARG Q3	3rd Quarter	BLR	99	484	33	72
719	BLR v ARG Q3	3rd Quarter	BLR	99	485	36	69
720	BLR v ARG Q3	3rd Quarter	BLR	99	487	42	52	TO
721	BLR v ARG Q3	3rd Quarter	BLR	100	495	31	98
722	BLR v ARG Q3	3rd Quarter	BLR	100	497	33	89
723	BLR v ARG Q3	3rd Quarter	BLR	100	498	33	83
724	BLR v ARG Q3	3rd Quarter	BLR	100	499	31	74
725	BLR v ARG Q3	3rd Quarter	BLR	100	500	29	61
726	BLR v ARG Q3	3rd Quarter	BLR	100	502	31	52
727	BLR v ARG Q3	3rd Quarter	BLR	100	503	38	51
728	BLR v ARG Q3	3rd Quarter	BLR	100	503	42	39
729	BLR v ARG Q3	3rd Quarter	BLR	100	505	46	35	On-ball
730	BLR v ARG Q3	3rd Quarter	BLR	100	506	47	30
731	BLR v ARG Q3	3rd Quarter	BLR	100	507	45	23
732	BLR v ARG Q3	3rd Quarter	BLR	100	508	44	16
733	BLR v ARG Q3	3rd Quarter	BLR	100	509	36	38
734	BLR v ARG Q3	3rd Quarter	BLR	100	510	21	36
735	BLR v ARG Q4	3rd Quarter	BLR	100	511	21	36
736	BLR v ARG Q5	3rd Quarter	BLR	100	512	21	36
737	BLR v ARG Q6	3rd Quarter	BLR	100	513	21	36
738	BLR v ARG Q3	3rd Quarter	BLR	100	514	24	22
739	BLR v ARG Q3	3rd Quarter	BLR	100	515	27	22
740	BLR v ARG Q3	3rd Quarter	BLR	100	515	32	19	Shot	Score
741	BLR v ARG Q3	3rd Quarter	BLR	101	530	40	98
742	BLR v ARG Q3	3rd Quarter	BLR	101	531	32	90
743	BLR v ARG Q3	3rd Quarter	BLR	101	532	25	77
744	BLR v ARG Q3	3rd Quarter	BLR	101	533	19	67
745	BLR v ARG Q3	3rd Quarter	BLR	101	534	15	59
746	BLR v ARG Q3	3rd Quarter	BLR	101	534	13	50
747	BLR v ARG Q3	3rd Quarter	BLR	101	535	12	32
748	BLR v ARG Q3	3rd Quarter	BLR	101	536	14	34
749	BLR v ARG Q3	3rd Quarter	BLR	101	537	18	38
750	BLR v ARG Q3	3rd Quarter	BLR	101	539	23	38
751	BLR v ARG Q3	3rd Quarter	BLR	101	539	32	34
752	BLR v ARG Q3	3rd Quarter	BLR	101	540	37	27
753	BLR v ARG Q3	3rd Quarter	BLR	101	541	36	18	Shot	Shooting Foul
754	BLR v ARG Q3	3rd Quarter	BLR	102	599	35	94
755	BLR v ARG Q3	3rd Quarter	BLR	102	600	39	95
756	BLR v ARG Q3	3rd Quarter	BLR	102	600	40	89
757	BLR v ARG Q3	3rd Quarter	BLR	102	601	43	77
758	BLR v ARG Q3	3rd Quarter	BLR	102	602	16	61
759	BLR v ARG Q3	3rd Quarter	BLR	102	602	11	49
760	BLR v ARG Q3	3rd Quarter	BLR	102	603	11	35
761	BLR v ARG Q3	3rd Quarter	BLR	102	603	16	32
762	BLR v ARG Q3	3rd Quarter	BLR	102	603	26	33
763	BLR v ARG Q3	3rd Quarter	BLR	102	605	32	33
764	BLR v ARG Q3	3rd Quarter	BLR	102	605	38	40
765	BLR v ARG Q3	3rd Quarter	BLR	102	606	45	18
766	BLR v ARG Q3	3rd Quarter	BLR	102	608	31	36	Shot	Miss
767	BLR v ARG Q3	3rd Quarter	BLR	103	621	19	97
768	BLR v ARG Q3	3rd Quarter	BLR	103	622	23	92
769	BLR v ARG Q3	3rd Quarter	BLR	103	623	25	83
770	BLR v ARG Q3	3rd Quarter	BLR	103	624	26	75
771	BLR v ARG Q3	3rd Quarter	BLR	103	625	29	64
772	BLR v ARG Q3	3rd Quarter	BLR	103	626	28	55
773	BLR v ARG Q3	3rd Quarter	BLR	103	627	38	42
774	BLR v ARG Q4	3rd Quarter	BLR	103	628	38	42
775	BLR v ARG Q5	3rd Quarter	BLR	103	629	38	42
776	BLR v ARG Q6	3rd Quarter	BLR	103	630	38	42
777	BLR v ARG Q7	3rd Quarter	BLR	103	631	38	42
778	BLR v ARG Q3	3rd Quarter	BLR	103	632	25	47
779	BLR v ARG Q3	3rd Quarter	BLR	103	632	36	19
780	BLR v ARG Q3	3rd Quarter	BLR	103	634	36	15	Shot	Miss
781	BLR v ARG Q3	3rd Quarter	BLR	104	677	32	108
782	BLR v ARG Q3	3rd Quarter	BLR	104	679	31	98
783	BLR v ARG Q3	3rd Quarter	BLR	104	680	33	93
784	BLR v ARG Q3	3rd Quarter	BLR	104	681	30	85
785	BLR v ARG Q3	3rd Quarter	BLR	104	683	18	79
786	BLR v ARG Q3	3rd Quarter	BLR	104	684	31	77
787	BLR v ARG Q3	3rd Quarter	BLR	104	685	33	69
788	BLR v ARG Q3	3rd Quarter	BLR	104	685	40	63
789	BLR v ARG Q3	3rd Quarter	BLR	104	685	41	55
790	BLR v ARG Q3	3rd Quarter	BLR	104	686	44	41
791	BLR v ARG Q3	3rd Quarter	BLR	104	687	44	32
792	BLR v ARG Q3	3rd Quarter	BLR	104	688	49	28
793	BLR v ARG Q3	3rd Quarter	BLR	104	689	46	31
794	BLR v ARG Q3	3rd Quarter	BLR	104	689	42	33	On-ball
795	BLR v ARG Q3	3rd Quarter	BLR	104	689	39	33
796	BLR v ARG Q3	3rd Quarter	BLR	104	691	16	34	Foul
797	BLR v ARG Q3	3rd Quarter	BLR	105	714	3	30	SLOB
798	BLR v ARG Q3	3rd Quarter	BLR	105	715	14	49
799	BLR v ARG Q3	3rd Quarter	BLR	105	716	19	49
800	BLR v ARG Q3	3rd Quarter	BLR	105	716	26	45
801	BLR v ARG Q3	3rd Quarter	BLR	105	717	30	41
802	BLR v ARG Q3	3rd Quarter	BLR	105	718	36	39	On-ball
803	BLR v ARG Q3	3rd Quarter	BLR	105	720	38	42
804	BLR v ARG Q3	3rd Quarter	BLR	105	720	43	50
805	BLR v ARG Q3	3rd Quarter	BLR	105	721	33	54	Stoppage
806	BLR v ARG Q3	3rd Quarter	BLR	106	739	3	32	SLOB
807	BLR v ARG Q3	3rd Quarter	BLR	106	740	17	40
808	BLR v ARG Q3	3rd Quarter	BLR	106	742	26	18
809	BLR v ARG Q3	3rd Quarter	BLR	106	743	28	17	Shot	Miss
810	BLR v ARG Q3	3rd Quarter	BLR	107	839	21	100
811	BLR v ARG Q3	3rd Quarter	BLR	107	841	22	97
812	BLR v ARG Q3	3rd Quarter	BLR	107	841	31	96
813	BLR v ARG Q3	3rd Quarter	BLR	107	842	33	88
814	BLR v ARG Q3	3rd Quarter	BLR	107	843	30	79
815	BLR v ARG Q3	3rd Quarter	BLR	107	844	32	62
816	BLR v ARG Q3	3rd Quarter	BLR	107	845	33	54
817	BLR v ARG Q3	3rd Quarter	BLR	107	845	24	48
818	BLR v ARG Q3	3rd Quarter	BLR	107	847	13	49
819	BLR v ARG Q3	3rd Quarter	BLR	107	847	14	44
820	BLR v ARG Q3	3rd Quarter	BLR	107	848	26	42	On-ball
821	BLR v ARG Q3	3rd Quarter	BLR	107	848	32	41
822	BLR v ARG Q3	3rd Quarter	BLR	107	850	33	48
823	BLR v ARG Q3	3rd Quarter	BLR	107	851	14	35
824	BLR v ARG Q3	3rd Quarter	BLR	107	852	46	32	Shot	Miss
825	BLR v ARG Q3	3rd Quarter	BLR	108	869	24	97
826	BLR v ARG Q3	3rd Quarter	BLR	108	871	19	86
827	BLR v ARG Q3	3rd Quarter	BLR	108	872	18	80
828	BLR v ARG Q3	3rd Quarter	BLR	108	873	18	72
829	BLR v ARG Q3	3rd Quarter	BLR	108	874	21	61
830	BLR v ARG Q3	3rd Quarter	BLR	108	874	25	55
831	BLR v ARG Q3	3rd Quarter	BLR	108	875	29	54
832	BLR v ARG Q3	3rd Quarter	BLR	108	877	27	48
833	BLR v ARG Q3	3rd Quarter	BLR	108	878	29	42	On-ball
834	BLR v ARG Q3	3rd Quarter	BLR	108	879	33	46
835	BLR v ARG Q3	3rd Quarter	BLR	108	879	33	51
836	BLR v ARG Q3	3rd Quarter	BLR	108	881	28	39
837	BLR v ARG Q3	3rd Quarter	BLR	108	882	31	20
838	BLR v ARG Q3	3rd Quarter	BLR	108	883	29	17	Shot	Score	Shooting Foul
839	BLR v ARG Q3	3rd Quarter	BLR	109	971	22	109
840	BLR v ARG Q3	3rd Quarter	BLR	109	973	39	95
841	BLR v ARG Q3	3rd Quarter	BLR	109	974	38	86
842	BLR v ARG Q3	3rd Quarter	BLR	109	975	40	78
843	BLR v ARG Q3	3rd Quarter	BLR	109	976	37	70
844	BLR v ARG Q3	3rd Quarter	BLR	109	976	29	61
845	BLR v ARG Q3	3rd Quarter	BLR	109	976	24	55
846	BLR v ARG Q3	3rd Quarter	BLR	109	976	17	49
847	BLR v ARG Q3	3rd Quarter	BLR	109	979	11	48
848	BLR v ARG Q3	3rd Quarter	BLR	109	979	16	46
849	BLR v ARG Q3	3rd Quarter	BLR	109	980	26	44
850	BLR v ARG Q3	3rd Quarter	BLR	109	980	30	40
851	BLR v ARG Q3	3rd Quarter	BLR	109	982	21	35
852	BLR v ARG Q3	3rd Quarter	BLR	109	983	50	28	On-ball
853	BLR v ARG Q3	3rd Quarter	BLR	109	985	47	33
854	BLR v ARG Q3	3rd Quarter	BLR	109	986	38	32
855	BLR v ARG Q3	3rd Quarter	BLR	109	986	30	28
856	BLR v ARG Q3	3rd Quarter	BLR	109	988	16	32	Shot	Score
857	BLR v ARG Q3	3rd Quarter	BLR	110	1010	20	95
858	BLR v ARG Q3	3rd Quarter	BLR	110	1010	25	86
859	BLR v ARG Q3	3rd Quarter	BLR	110	1012	31	72
860	BLR v ARG Q3	3rd Quarter	BLR	110	1012	34	63
861	BLR v ARG Q3	3rd Quarter	BLR	110	1013	39	48
862	BLR v ARG Q3	3rd Quarter	BLR	110	1014	41	33
863	BLR v ARG Q3	3rd Quarter	BLR	110	1015	39	19
864	BLR v ARG Q3	3rd Quarter	BLR	110	1015	50	19
865	BLR v ARG Q3	3rd Quarter	BLR	110	1015	51	25
866	BLR v ARG Q3	3rd Quarter	BLR	110	1017	49	43
867	BLR v ARG Q4	3rd Quarter	BLR	110	1018	49	43
868	BLR v ARG Q5	3rd Quarter	BLR	110	1019	49	43
869	BLR v ARG Q6	3rd Quarter	BLR	110	1020	49	43
870	BLR v ARG Q7	3rd Quarter	BLR	110	1021	49	43
871	BLR v ARG Q3	3rd Quarter	BLR	110	1022	50	38	Foul
872	BLR v ARG Q3	3rd Quarter	BLR	111	1082	39	100
873	BLR v ARG Q3	3rd Quarter	BLR	111	1083	41	93
874	BLR v ARG Q3	3rd Quarter	BLR	111	1084	42	87
875	BLR v ARG Q3	3rd Quarter	BLR	111	1085	42	93
876	BLR v ARG Q3	3rd Quarter	BLR	111	1086	42	87
877	BLR v ARG Q3	3rd Quarter	BLR	111	1087	42	71
878	BLR v ARG Q3	3rd Quarter	BLR	111	1087	45	62
879	BLR v ARG Q3	3rd Quarter	BLR	111	1088	42	53	Foul
880	BLR v ARG Q3	3rd Quarter	BLR	112	1162	28	96
881	BLR v ARG Q3	3rd Quarter	BLR	112	1163	34	99
882	BLR v ARG Q3	3rd Quarter	BLR	112	1164	35	91
883	BLR v ARG Q3	3rd Quarter	BLR	112	1165	23	82
884	BLR v ARG Q3	3rd Quarter	BLR	112	1166	22	73
885	BLR v ARG Q3	3rd Quarter	BLR	112	1166	21	68
886	BLR v ARG Q3	3rd Quarter	BLR	112	1167	21	59
887	BLR v ARG Q3	3rd Quarter	BLR	112	1167	20	52
888	BLR v ARG Q3	3rd Quarter	BLR	112	1169	19	46
889	BLR v ARG Q4	3rd Quarter	BLR	112	1170	19	46
890	BLR v ARG Q5	3rd Quarter	BLR	112	1171	19	46
891	BLR v ARG Q6	3rd Quarter	BLR	112	1172	19	46
892	BLR v ARG Q3	3rd Quarter	BLR	112	1173	18	40
893	BLR v ARG Q3	3rd Quarter	BLR	112	1174	21	40
894	BLR v ARG Q3	3rd Quarter	BLR	112	1175	22	36	On-ball
895	BLR v ARG Q3	3rd Quarter	BLR	112	1176	31	35
896	BLR v ARG Q3	3rd Quarter	BLR	112	1176	38	28
897	BLR v ARG Q3	3rd Quarter	BLR	112	1179	37	17	Shot	Score
898	BLR v ARG Q4	3rd Quarter	BLR	113	31	35	100
899	BLR v ARG Q4	3rd Quarter	BLR	113	32	31	98
900	BLR v ARG Q4	4th Quarter	BLR	113	33	11	62
901	BLR v ARG Q4	4th Quarter	BLR	113	34	12	53
902	BLR v ARG Q4	4th Quarter	BLR	113	35	15	45
903	BLR v ARG Q4	4th Quarter	BLR	113	36	17	39
904	BLR v ARG Q4	4th Quarter	BLR	113	38	18	41
905	BLR v ARG Q4	4th Quarter	BLR	113	40	19	46
906	BLR v ARG Q4	4th Quarter	BLR	113	41	32	46
907	BLR v ARG Q4	4th Quarter	BLR	113	44	25	32
908	BLR v ARG Q4	4th Quarter	BLR	113	44	19	33
909	BLR v ARG Q4	4th Quarter	BLR	113	45	10	33
910	BLR v ARG Q4	4th Quarter	BLR	113	46	8	39
911	BLR v ARG Q4	4th Quarter	BLR	113	47	9	24	TO
912	BLR v ARG Q4	4th Quarter	BLR	114	68	34	94
913	BLR v ARG Q4	4th Quarter	BLR	114	70	35	79
914	BLR v ARG Q4	4th Quarter	BLR	114	71	29	70
915	BLR v ARG Q4	4th Quarter	BLR	114	71	42	75
916	BLR v ARG Q4	4th Quarter	BLR	114	73	46	55
917	BLR v ARG Q5	4th Quarter	BLR	114	74	46	55
918	BLR v ARG Q6	4th Quarter	BLR	114	75	46	55
919	BLR v ARG Q7	4th Quarter	BLR	114	76	46	55
920	BLR v ARG Q8	4th Quarter	BLR	114	77	46	55
921	BLR v ARG Q4	4th Quarter	BLR	114	78	41	38
922	BLR v ARG Q5	4th Quarter	BLR	114	79	41	38
923	BLR v ARG Q6	4th Quarter	BLR	114	80	41	38
924	BLR v ARG Q7	4th Quarter	BLR	114	81	41	38
925	BLR v ARG Q4	4th Quarter	BLR	114	82	25	26
926	BLR v ARG Q4	4th Quarter	BLR	114	83	31	28	Shot	Miss
927	BLR v ARG Q4	4th Quarter	BLR	115	95	28	111
928	BLR v ARG Q4	4th Quarter	BLR	115	96	20	97
929	BLR v ARG Q4	4th Quarter	BLR	115	98	26	94
930	BLR v ARG Q4	4th Quarter	BLR	115	98	32	90
931	BLR v ARG Q4	4th Quarter	BLR	115	99	34	82
932	BLR v ARG Q4	4th Quarter	BLR	115	100	38	76
933	BLR v ARG Q4	4th Quarter	BLR	115	100	42	65
934	BLR v ARG Q4	4th Quarter	BLR	115	101	43	53
935	BLR v ARG Q4	4th Quarter	BLR	115	102	40	40
936	BLR v ARG Q4	4th Quarter	BLR	115	103	49	29
937	BLR v ARG Q4	4th Quarter	BLR	115	104	48	22
938	BLR v ARG Q4	4th Quarter	BLR	115	104	41	17
939	BLR v ARG Q4	4th Quarter	BLR	115	105	32	21	Foul
940	BLR v ARG Q4	4th Quarter	BLR	116	123	41	9	BLOB
941	BLR v ARG Q4	4th Quarter	BLR	116	124	17	16	Shot	Score
942	BLR v ARG Q4	4th Quarter	BLR	117	171	42	110
943	BLR v ARG Q4	4th Quarter	BLR	117	172	46	83
944	BLR v ARG Q4	4th Quarter	BLR	117	173	45	87
945	BLR v ARG Q4	4th Quarter	BLR	117	174	45	93
946	BLR v ARG Q4	4th Quarter	BLR	117	175	47	87
947	BLR v ARG Q4	4th Quarter	BLR	117	175	49	81
948	BLR v ARG Q4	4th Quarter	BLR	117	177	35	72
949	BLR v ARG Q4	4th Quarter	BLR	117	177	28	62
950	BLR v ARG Q4	4th Quarter	BLR	117	178	21	51
951	BLR v ARG Q4	4th Quarter	BLR	117	178	12	43
952	BLR v ARG Q4	4th Quarter	BLR	117	179	12	38
953	BLR v ARG Q4	4th Quarter	BLR	117	182	15	40
954	BLR v ARG Q4	4th Quarter	BLR	117	182	21	45
955	BLR v ARG Q4	4th Quarter	BLR	117	183	30	44
956	BLR v ARG Q4	4th Quarter	BLR	117	183	34	38	Foul
957	BLR v ARG Q4	4th Quarter	BLR	118	197	5	32	SLOB
958	BLR v ARG Q4	4th Quarter	BLR	118	198	25	38
959	BLR v ARG Q4	4th Quarter	BLR	118	199	19	36
960	BLR v ARG Q4	4th Quarter	BLR	118	201	26	23	TO
961	BLR v ARG Q4	4th Quarter	BLR	119	209	38	92
962	BLR v ARG Q4	4th Quarter	BLR	119	210	45	84
963	BLR v ARG Q4	4th Quarter	BLR	119	212	47	72
964	BLR v ARG Q4	4th Quarter	BLR	119	212	43	71
965	BLR v ARG Q4	4th Quarter	BLR	119	213	38	65
966	BLR v ARG Q4	4th Quarter	BLR	119	215	17	44
967	BLR v ARG Q4	4th Quarter	BLR	119	218	21	22
968	BLR v ARG Q4	4th Quarter	BLR	119	219	23	24
969	BLR v ARG Q4	4th Quarter	BLR	119	219	26	25
970	BLR v ARG Q4	4th Quarter	BLR	119	220	31	26
971	BLR v ARG Q4	4th Quarter	BLR	119	221	37	38	Shot	Miss
972	BLR v ARG Q4	4th Quarter	BLR	120	389	25	101
973	BLR v ARG Q4	4th Quarter	BLR	120	389	25	90
974	BLR v ARG Q4	4th Quarter	BLR	120	390	27	79
975	BLR v ARG Q4	4th Quarter	BLR	120	391	32	71
976	BLR v ARG Q4	4th Quarter	BLR	120	392	41	62
977	BLR v ARG Q4	4th Quarter	BLR	120	392	42	51
978	BLR v ARG Q4	4th Quarter	BLR	120	393	41	42
979	BLR v ARG Q4	4th Quarter	BLR	120	393	37	28
980	BLR v ARG Q4	4th Quarter	BLR	120	394	27	16
981	BLR v ARG Q4	4th Quarter	BLR	120	395	27	22
982	BLR v ARG Q4	4th Quarter	BLR	120	396	28	19	Shot	Score
983	BLR v ARG Q4	4th Quarter	BLR	121	452	32	109
984	BLR v ARG Q4	4th Quarter	BLR	121	453	25	98
985	BLR v ARG Q4	4th Quarter	BLR	121	454	27	94
986	BLR v ARG Q4	4th Quarter	BLR	121	455	32	76
987	BLR v ARG Q4	4th Quarter	BLR	121	457	46	76
988	BLR v ARG Q4	4th Quarter	BLR	121	457	46	70	Foul
989	BLR v ARG Q4	4th Quarter	BLR	123	483	4	67
990	BLR v ARG Q4	4th Quarter	BLR	123	484	19	64
991	BLR v ARG Q4	4th Quarter	BLR	123	485	21	61
992	BLR v ARG Q4	4th Quarter	BLR	123	485	26	55
993	BLR v ARG Q4	4th Quarter	BLR	123	487	29	50
994	BLR v ARG Q4	4th Quarter	BLR	123	489	18	30
995	BLR v ARG Q4	4th Quarter	BLR	123	490	20	17
996	BLR v ARG Q4	4th Quarter	BLR	123	491	27	15	Shot	Score
997	BLR v ARG Q4	4th Quarter	BLR	136	508	34	83
998	BLR v ARG Q4	4th Quarter	BLR	136	509	37	70
999	BLR v ARG Q4	4th Quarter	BLR	136	510	37	61
1000	BLR v ARG Q4	4th Quarter	BLR	136	511	36	51
1001	BLR v ARG Q4	4th Quarter	BLR	136	511	39	45
1002	BLR v ARG Q4	4th Quarter	BLR	136	511	43	43
1003	BLR v ARG Q4	4th Quarter	BLR	136	511	34	39
1004	BLR v ARG Q4	4th Quarter	BLR	136	513	30	31
1005	BLR v ARG Q4	4th Quarter	BLR	136	514	27	24
1006	BLR v ARG Q4	4th Quarter	BLR	136	515	22	39
1007	BLR v ARG Q4	4th Quarter	BLR	136	515	25	40
1008	BLR v ARG Q4	4th Quarter	BLR	136	516	34	35
1009	BLR v ARG Q4	4th Quarter	BLR	136	516	40	39
1010	BLR v ARG Q4	4th Quarter	BLR	136	517	39	43
1011	BLR v ARG Q4	4th Quarter	BLR	136	519	40	48
1012	BLR v ARG Q4	4th Quarter	BLR	136	520	21	45
1013	BLR v ARG Q4	4th Quarter	BLR	136	522	12	27
1014	BLR v ARG Q4	4th Quarter	BLR	136	523	16	23
1015	BLR v ARG Q4	4th Quarter	BLR	136	524	17	21
1016	BLR v ARG Q4	4th Quarter	BLR	136	524	25	24
1017	BLR v ARG Q4	4th Quarter	BLR	136	526	27	25
1018	BLR v ARG Q4	4th Quarter	BLR	136	527	33	38	Shot	Miss
1019	BLR v ARG Q4	4th Quarter	BLR	138	543	50	83
1020	BLR v ARG Q4	4th Quarter	BLR	138	545	27	33
1021	BLR v ARG Q4	4th Quarter	BLR	138	546	23	25
1022	BLR v ARG Q4	4th Quarter	BLR	138	547	18	19
1023	BLR v ARG Q4	4th Quarter	BLR	138	548	11	19
1024	BLR v ARG Q4	4th Quarter	BLR	138	548	10	24
1025	BLR v ARG Q4	4th Quarter	BLR	138	551	11	28
1026	BLR v ARG Q4	4th Quarter	BLR	138	552	11	30	On-ball
1027	BLR v ARG Q4	4th Quarter	BLR	138	553	15	30
1028	BLR v ARG Q4	4th Quarter	BLR	138	554	22	32
1029	BLR v ARG Q4	4th Quarter	BLR	138	555	12	20
1030	BLR v ARG Q4	4th Quarter	BLR	138	558	26	19
1031	BLR v ARG Q4	4th Quarter	BLR	138	561	16	32
1032	BLR v ARG Q4	4th Quarter	BLR	138	561	20	34
1033	BLR v ARG Q4	4th Quarter	BLR	138	561	26	29
1034	BLR v ARG Q4	4th Quarter	BLR	138	563	28	18
1035	BLR v ARG Q4	4th Quarter	BLR	138	564	34	20
1036	BLR v ARG Q4	4th Quarter	BLR	138	564	33	16	Shot	Score
1037	BLR v ARG Q4	4th Quarter	BLR	140	622	36	109
1038	BLR v ARG Q4	4th Quarter	BLR	140	624	26	90
1039	BLR v ARG Q4	4th Quarter	BLR	140	625	30	83
1040	BLR v ARG Q4	4th Quarter	BLR	140	626	35	79
1041	BLR v ARG Q4	4th Quarter	BLR	140	627	51	46
1042	BLR v ARG Q4	4th Quarter	BLR	140	628	45	48
1043	BLR v ARG Q4	4th Quarter	BLR	140	630	42	48
1044	BLR v ARG Q4	4th Quarter	BLR	140	631	36	50
1045	BLR v ARG Q4	4th Quarter	BLR	140	632	33	51
1046	BLR v ARG Q4	4th Quarter	BLR	140	633	29	48	On-ball
1047	BLR v ARG Q4	4th Quarter	BLR	140	634	24	42
1048	BLR v ARG Q4	4th Quarter	BLR	140	635	19	34
1049	BLR v ARG Q4	4th Quarter	BLR	140	635	20	28
1050	BLR v ARG Q4	4th Quarter	BLR	140	636	22	23	Foul
1051	BLR v ARG Q4	4th Quarter	BLR	142	735	32	109
1052	BLR v ARG Q4	4th Quarter	BLR	142	735	38	95
1053	BLR v ARG Q4	4th Quarter	BLR	142	737	31	89
1054	BLR v ARG Q4	4th Quarter	BLR	142	738	29	80
1055	BLR v ARG Q4	4th Quarter	BLR	142	739	29	71
1056	BLR v ARG Q4	4th Quarter	BLR	142	741	28	60
1057	BLR v ARG Q4	4th Quarter	BLR	142	742	32	53
1058	BLR v ARG Q4	4th Quarter	BLR	142	743	36	53
1059	BLR v ARG Q4	4th Quarter	BLR	142	744	38	51
1060	BLR v ARG Q4	4th Quarter	BLR	142	745	37	36
1061	BLR v ARG Q4	4th Quarter	BLR	142	747	38	36
1062	BLR v ARG Q4	4th Quarter	BLR	142	747	43	34
1063	BLR v ARG Q4	4th Quarter	BLR	142	749	51	39
1064	BLR v ARG Q4	4th Quarter	BLR	142	751	36	32
1065	BLR v ARG Q4	4th Quarter	BLR	142	753	31	38	Foul
1066	BLR v ARG Q4	4th Quarter	BLR	143	806	29	109
1067	BLR v ARG Q4	4th Quarter	BLR	143	807	29	97
1068	BLR v ARG Q4	4th Quarter	BLR	143	810	21	81
1069	BLR v ARG Q4	4th Quarter	BLR	143	810	19	72
1070	BLR v ARG Q4	4th Quarter	BLR	143	811	14	61
1071	BLR v ARG Q4	4th Quarter	BLR	143	812	14	51
1072	BLR v ARG Q4	4th Quarter	BLR	143	814	25	54	TO
1073	BLR v ARG Q4	4th Quarter	BLR	144	824	34	110
1074	BLR v ARG Q4	4th Quarter	BLR	144	825	27	86
1075	BLR v ARG Q4	4th Quarter	BLR	144	826	33	81
1076	BLR v ARG Q4	4th Quarter	BLR	144	827	35	72
1077	BLR v ARG Q4	4th Quarter	BLR	144	827	35	62	Foul	TO
1078	BLR v ARG Q4	4th Quarter	BLR	145	871	26	90
1079	BLR v ARG Q4	4th Quarter	BLR	145	872	26	80
1080	BLR v ARG Q4	4th Quarter	BLR	145	872	27	70
1081	BLR v ARG Q4	4th Quarter	BLR	145	873	29	60
1082	BLR v ARG Q4	4th Quarter	BLR	145	874	29	53
1083	BLR v ARG Q4	4th Quarter	BLR	145	875	30	50
1084	BLR v ARG Q4	4th Quarter	BLR	145	874	23	29
1085	BLR v ARG Q4	4th Quarter	BLR	145	875	28	17	Shot	Score
1086	BLR v ARG Q4	4th Quarter	BLR	146	895	32	109
1087	BLR v ARG Q4	4th Quarter	BLR	146	896	38	93
1088	BLR v ARG Q4	4th Quarter	BLR	146	899	40	36	Stoppage
1089	BLR v ARG Q4	4th Quarter	BLR	147	917	24	8	BLOB
1090	BLR v ARG Q4	4th Quarter	BLR	147	918	50	17
1091	BLR v ARG Q4	4th Quarter	BLR	147	919	52	17	Shot	Miss
1092	BLR v ARG Q4	4th Quarter	BLR	148	938	31	111
1093	BLR v ARG Q4	4th Quarter	BLR	148	939	28	96
1094	BLR v ARG Q4	4th Quarter	BLR	148	941	24	94
1095	BLR v ARG Q4	4th Quarter	BLR	148	942	41	73
1096	BLR v ARG Q4	4th Quarter	BLR	148	943	42	68
1097	BLR v ARG Q4	4th Quarter	BLR	148	944	46	57
1098	BLR v ARG Q4	4th Quarter	BLR	148	944	48	47
1099	BLR v ARG Q4	4th Quarter	BLR	148	945	51	35
1100	BLR v ARG Q4	4th Quarter	BLR	148	946	48	27
1101	BLR v ARG Q4	4th Quarter	BLR	148	946	44	18
1102	BLR v ARG Q4	4th Quarter	BLR	148	946	37	18
1103	BLR v ARG Q4	4th Quarter	BLR	148	948	33	16
1104	BLR v ARG Q4	4th Quarter	BLR	148	950	39	38
1105	BLR v ARG Q4	4th Quarter	BLR	148	951	40	35
1106	BLR v ARG Q4	4th Quarter	BLR	148	951	42	29
1107	BLR v ARG Q4	4th Quarter	BLR	148	952	49	38
1108	BLR v ARG Q4	4th Quarter	BLR	148	954	53	23
1109	BLR v ARG Q4	4th Quarter	BLR	148	955	50	25
1110	BLR v ARG Q4	4th Quarter	BLR	148	955	43	23
1111	BLR v ARG Q4	4th Quarter	BLR	148	957	34	22
1112	BLR v ARG Q4	4th Quarter	BLR	148	958	31	17	Shot	Score
1113	BLR v ARG Q4	4th Quarter	BLR	149	978	32	103
1114	BLR v ARG Q4	4th Quarter	BLR	149	980	38	86
1115	BLR v ARG Q4	4th Quarter	BLR	149	981	42	75
1116	BLR v ARG Q4	4th Quarter	BLR	149	981	44	66
1117	BLR v ARG Q4	4th Quarter	BLR	149	982	45	58
1118	BLR v ARG Q4	4th Quarter	BLR	149	982	54	49
1119	BLR v ARG Q4	4th Quarter	BLR	149	983	53	39
1120	BLR v ARG Q4	4th Quarter	BLR	149	984	50	33
1121	BLR v ARG Q4	4th Quarter	BLR	149	986	35	19	TO
1122	BLR v ARG Q4	4th Quarter	BLR	150	1016	30	86
1123	BLR v ARG Q4	4th Quarter	BLR	150	1016	28	76
1124	BLR v ARG Q4	4th Quarter	BLR	150	1017	31	60
1125	BLR v ARG Q4	4th Quarter	BLR	150	1017	32	51
1126	BLR v ARG Q4	4th Quarter	BLR	150	1018	35	37
1127	BLR v ARG Q4	4th Quarter	BLR	150	1019	37	23
1128	BLR v ARG Q4	4th Quarter	BLR	150	1020	34	17	Shot	Miss
1129	BLR v ARG Q4	4th Quarter	BLR	151	1034	42	101
1130	BLR v ARG Q4	4th Quarter	BLR	151	1036	39	93
1131	BLR v ARG Q4	4th Quarter	BLR	151	1036	30	85
1132	BLR v ARG Q4	4th Quarter	BLR	151	1037	27	78
1133	BLR v ARG Q4	4th Quarter	BLR	151	1037	22	70
1134	BLR v ARG Q4	4th Quarter	BLR	151	1038	19	60
1135	BLR v ARG Q4	4th Quarter	BLR	151	1039	18	54
1136	BLR v ARG Q4	4th Quarter	BLR	151	1040	15	45
1137	BLR v ARG Q4	4th Quarter	BLR	151	1041	33	21
1138	BLR v ARG Q4	4th Quarter	BLR	151	1042	33	18	Shot	Score
1139	BLR v ARG Q4	4th Quarter	BLR	152	1097	41	103
1140	BLR v ARG Q4	4th Quarter	BLR	152	1099	55	83
1141	BLR v ARG Q4	4th Quarter	BLR	152	1100	52	82
1142	BLR v ARG Q4	4th Quarter	BLR	152	1100	45	86
1143	BLR v ARG Q4	4th Quarter	BLR	152	1100	39	88	TO
1144	BLR v ARG Q4	4th Quarter	BLR	153	1106	30	81
1145	BLR v ARG Q4	4th Quarter	BLR	153	1107	25	76	Foul
1146	BLR v ARG Q4	4th Quarter	BLR	154	1200	33	111
1147	BLR v ARG Q4	4th Quarter	BLR	154	1201	27	99
1148	BLR v ARG Q4	4th Quarter	BLR	154	1203	30	27
1149	BLR v ARG Q4	4th Quarter	BLR	154	1204	22	16	TO
