# Supplementary material for: Classifying ball trajectories in invasion sports using dynamic time warping: A basketball case study
Source: PLoS One. 2022 Oct 20;17(10):e0272848. doi: 10.1371/journal.pone.0272848 (PMC9584368; doi:10.1371/journal.pone.0272848)
Supplement: S1 Data — (ZIP) [file pone.0272848.s012.zip › Data/BLR/blrg10_full.csv]

	GameID	TimeCriteria	TeamName	RecordID	Time	x	y	Label1	Label2	Label3	Label4
1	BLR v TUR Rio Q1	1st Quarter	BLR	2	2	36	63
2	BLR v TUR Rio Q1	1st Quarter	BLR	2	3	28	71
3	BLR v TUR Rio Q1	1st Quarter	BLR	2	4	29	69
4	BLR v TUR Rio Q1	1st Quarter	BLR	2	4	29	63
5	BLR v TUR Rio Q1	1st Quarter	BLR	2	5	30	58
6	BLR v TUR Rio Q1	1st Quarter	BLR	2	6	30	52
7	BLR v TUR Rio Q1	1st Quarter	BLR	2	8	32	49
8	BLR v TUR Rio Q1	1st Quarter	BLR	2	9	40	48
9	BLR v TUR Rio Q1	1st Quarter	BLR	2	10	51	32
10	BLR v TUR Rio Q1	1st Quarter	BLR	2	13	39	40
11	BLR v TUR Rio Q1	1st Quarter	BLR	2	15	36	23
12	BLR v TUR Rio Q1	1st Quarter	BLR	2	16	35	27
13	BLR v TUR Rio Q1	1st Quarter	BLR	2	16	32	29
14	BLR v TUR Rio Q1	1st Quarter	BLR	2	17	31	39
15	BLR v TUR Rio Q1	1st Quarter	BLR	2	18	29	35
16	BLR v TUR Rio Q1	1st Quarter	BLR	2	19	32	33
17	BLR v TUR Rio Q1	1st Quarter	BLR	2	20	35	30	TO
18	BLR v TUR Rio Q1	1st Quarter	BLR	4	29	29	113
19	BLR v TUR Rio Q1	1st Quarter	BLR	4	30	32	89
20	BLR v TUR Rio Q1	1st Quarter	BLR	4	32	32	79
21	BLR v TUR Rio Q1	1st Quarter	BLR	4	33	32	74
22	BLR v TUR Rio Q1	1st Quarter	BLR	4	34	32	67
23	BLR v TUR Rio Q1	1st Quarter	BLR	4	35	34	61
24	BLR v TUR Rio Q1	1st Quarter	BLR	4	35	37	55
25	BLR v TUR Rio Q1	1st Quarter	BLR	4	36	51	38
26	BLR v TUR Rio Q1	1st Quarter	BLR	4	38	39	39
27	BLR v TUR Rio Q1	1st Quarter	BLR	4	40	18	43
28	BLR v TUR Rio Q1	1st Quarter	BLR	4	41	34	42	On-ball
29	BLR v TUR Rio Q1	1st Quarter	BLR	4	43	39	40
30	BLR v TUR Rio Q1	1st Quarter	BLR	4	43	40	31
31	BLR v TUR Rio Q1	1st Quarter	BLR	4	44	38	23
32	BLR v TUR Rio Q1	1st Quarter	BLR	4	45	39	28
33	BLR v TUR Rio Q1	1st Quarter	BLR	4	46	39	32
34	BLR v TUR Rio Q1	1st Quarter	BLR	4	46	36	37
35	BLR v TUR Rio Q1	1st Quarter	BLR	4	47	35	18	TO
36	BLR v TUR Rio Q1	1st Quarter	BLR	6	74	31	93
37	BLR v TUR Rio Q1	1st Quarter	BLR	6	75	21	84
38	BLR v TUR Rio Q1	1st Quarter	BLR	6	75	22	69
39	BLR v TUR Rio Q1	1st Quarter	BLR	6	76	22	61
40	BLR v TUR Rio Q1	1st Quarter	BLR	6	77	22	54
41	BLR v TUR Rio Q1	1st Quarter	BLR	6	77	19	48
42	BLR v TUR Rio Q1	1st Quarter	BLR	6	78	18	42
43	BLR v TUR Rio Q1	1st Quarter	BLR	6	78	18	37
44	BLR v TUR Rio Q1	1st Quarter	BLR	6	79	33	41
45	BLR v TUR Rio Q1	1st Quarter	BLR	6	80	51	31	On-ball
46	BLR v TUR Rio Q1	1st Quarter	BLR	6	82	48	34
47	BLR v TUR Rio Q1	1st Quarter	BLR	6	82	43	36
48	BLR v TUR Rio Q1	1st Quarter	BLR	6	82	36	30
49	BLR v TUR Rio Q1	1st Quarter	BLR	6	84	33	28
50	BLR v TUR Rio Q1	1st Quarter	BLR	6	84	39	17
51	BLR v TUR Rio Q1	1st Quarter	BLR	6	86	45	23	Shot	Miss
52	BLR v TUR Rio Q1	1st Quarter	BLR	8	100	28	89
53	BLR v TUR Rio Q1	1st Quarter	BLR	8	101	15	79
54	BLR v TUR Rio Q1	1st Quarter	BLR	8	101	16	69
55	BLR v TUR Rio Q1	1st Quarter	BLR	8	102	16	59
56	BLR v TUR Rio Q1	1st Quarter	BLR	8	102	15	53
57	BLR v TUR Rio Q1	1st Quarter	BLR	8	103	15	46
58	BLR v TUR Rio Q1	1st Quarter	BLR	8	103	15	37
59	BLR v TUR Rio Q1	1st Quarter	BLR	8	104	13	33
60	BLR v TUR Rio Q1	1st Quarter	BLR	8	105	14	34
61	BLR v TUR Rio Q1	1st Quarter	BLR	8	106	18	37
62	BLR v TUR Rio Q1	1st Quarter	BLR	8	106	24	38	On-ball
63	BLR v TUR Rio Q1	1st Quarter	BLR	8	106	28	39
64	BLR v TUR Rio Q1	1st Quarter	BLR	8	107	33	32	Shot	Miss
65	BLR v TUR Rio Q1	1st Quarter	BLR	9	110	33	97
66	BLR v TUR Rio Q1	1st Quarter	BLR	9	110	34	96
67	BLR v TUR Rio Q1	1st Quarter	BLR	9	111	34	87
68	BLR v TUR Rio Q1	1st Quarter	BLR	11	132	30	93
69	BLR v TUR Rio Q1	1st Quarter	BLR	11	133	35	71
70	BLR v TUR Rio Q1	1st Quarter	BLR	11	133	24	43
71	BLR v TUR Rio Q1	1st Quarter	BLR	11	134	24	35
72	BLR v TUR Rio Q1	1st Quarter	BLR	11	134	25	28	Foul
73	BLR v TUR Rio Q1	1st Quarter	BLR	12	161	4	33	SLOB
74	BLR v TUR Rio Q1	1st Quarter	BLR	12	162	25	37
75	BLR v TUR Rio Q1	1st Quarter	BLR	12	163	28	37
76	BLR v TUR Rio Q1	1st Quarter	BLR	12	165	16	31
77	BLR v TUR Rio Q1	1st Quarter	BLR	12	166	24	22
78	BLR v TUR Rio Q1	1st Quarter	BLR	12	167	26	25
79	BLR v TUR Rio Q1	1st Quarter	BLR	12	167	27	25
80	BLR v TUR Rio Q1	1st Quarter	BLR	12	170	26	27	Shot	Score
81	BLR v TUR Rio Q1	1st Quarter	BLR	13	172	31	109
82	BLR v TUR Rio Q1	1st Quarter	BLR	15	187	31	111
83	BLR v TUR Rio Q1	1st Quarter	BLR	15	188	31	89
84	BLR v TUR Rio Q1	1st Quarter	BLR	15	189	34	85
85	BLR v TUR Rio Q1	1st Quarter	BLR	15	190	35	76
86	BLR v TUR Rio Q1	1st Quarter	BLR	15	191	44	63
87	BLR v TUR Rio Q1	1st Quarter	BLR	15	191	50	54
88	BLR v TUR Rio Q1	1st Quarter	BLR	15	192	51	41
89	BLR v TUR Rio Q1	1st Quarter	BLR	15	192	51	35
90	BLR v TUR Rio Q1	1st Quarter	BLR	15	193	51	27
91	BLR v TUR Rio Q1	1st Quarter	BLR	15	193	49	32
92	BLR v TUR Rio Q1	1st Quarter	BLR	15	194	42	34	On-ball
93	BLR v TUR Rio Q1	1st Quarter	BLR	15	194	40	37
94	BLR v TUR Rio Q1	1st Quarter	BLR	15	194	35	38
95	BLR v TUR Rio Q1	1st Quarter	BLR	15	195	31	38	Shot	Score
96	BLR v TUR Rio Q1	1st Quarter	BLR	17	219	32	110
97	BLR v TUR Rio Q1	1st Quarter	BLR	17	220	34	91
98	BLR v TUR Rio Q1	1st Quarter	BLR	17	221	33	85
99	BLR v TUR Rio Q1	1st Quarter	BLR	17	222	33	79
100	BLR v TUR Rio Q1	1st Quarter	BLR	17	223	39	66
101	BLR v TUR Rio Q1	1st Quarter	BLR	17	223	45	53
102	BLR v TUR Rio Q1	1st Quarter	BLR	17	224	49	45
103	BLR v TUR Rio Q1	1st Quarter	BLR	17	225	51	32
104	BLR v TUR Rio Q1	1st Quarter	BLR	17	225	50	25	On-ball
105	BLR v TUR Rio Q1	1st Quarter	BLR	17	225	48	28
106	BLR v TUR Rio Q1	1st Quarter	BLR	17	225	46	29
107	BLR v TUR Rio Q1	1st Quarter	BLR	17	227	36	19
108	BLR v TUR Rio Q1	1st Quarter	BLR	17	228	33	35	Shot	Score
109	BLR v TUR Rio Q1	1st Quarter	BLR	20	251	30	110
110	BLR v TUR Rio Q1	1st Quarter	BLR	20	251	43	87
111	BLR v TUR Rio Q1	1st Quarter	BLR	20	252	43	87
112	BLR v TUR Rio Q1	1st Quarter	BLR	20	253	43	76
113	BLR v TUR Rio Q1	1st Quarter	BLR	20	254	47	60
114	BLR v TUR Rio Q1	1st Quarter	BLR	20	255	49	45
115	BLR v TUR Rio Q1	1st Quarter	BLR	20	255	50	34
116	BLR v TUR Rio Q1	1st Quarter	BLR	20	257	46	36
117	BLR v TUR Rio Q1	1st Quarter	BLR	20	257	43	39
118	BLR v TUR Rio Q1	1st Quarter	BLR	20	257	34	42
119	BLR v TUR Rio Q1	1st Quarter	BLR	20	258	54	23
120	BLR v TUR Rio Q1	1st Quarter	BLR	20	259	53	18
121	BLR v TUR Rio Q1	1st Quarter	BLR	20	261	34	18	Shot	Miss
122	BLR v TUR Rio Q1	1st Quarter	BLR	22	282	34	88
123	BLR v TUR Rio Q1	1st Quarter	BLR	22	282	21	78
124	BLR v TUR Rio Q1	1st Quarter	BLR	22	283	19	63
125	BLR v TUR Rio Q1	1st Quarter	BLR	22	283	20	55
126	BLR v TUR Rio Q1	1st Quarter	BLR	22	284	24	49
127	BLR v TUR Rio Q1	1st Quarter	BLR	22	285	28	42
128	BLR v TUR Rio Q1	1st Quarter	BLR	22	285	31	34
129	BLR v TUR Rio Q1	1st Quarter	BLR	22	285	32	31
130	BLR v TUR Rio Q1	1st Quarter	BLR	22	287	41	28
131	BLR v TUR Rio Q1	1st Quarter	BLR	22	288	45	29	Foul
132	BLR v TUR Rio Q1	1st Quarter	BLR	23	307	56	35	SLOB
133	BLR v TUR Rio Q1	1st Quarter	BLR	23	308	44	38
134	BLR v TUR Rio Q1	1st Quarter	BLR	23	309	42	42
135	BLR v TUR Rio Q1	1st Quarter	BLR	23	310	37	42
136	BLR v TUR Rio Q1	1st Quarter	BLR	23	310	34	42
137	BLR v TUR Rio Q1	1st Quarter	BLR	23	311	31	42
138	BLR v TUR Rio Q1	1st Quarter	BLR	23	311	28	39	On-ball
139	BLR v TUR Rio Q1	1st Quarter	BLR	23	313	25	34
140	BLR v TUR Rio Q1	1st Quarter	BLR	23	313	26	30
141	BLR v TUR Rio Q1	1st Quarter	BLR	23	314	42	37
142	BLR v TUR Rio Q1	1st Quarter	BLR	23	315	32	20	TO
143	BLR v TUR Rio Q1	1st Quarter	BLR	26	338	24	94
144	BLR v TUR Rio Q1	1st Quarter	BLR	26	338	25	69
145	BLR v TUR Rio Q1	1st Quarter	BLR	26	339	29	56
146	BLR v TUR Rio Q1	1st Quarter	BLR	26	340	34	50
147	BLR v TUR Rio Q1	1st Quarter	BLR	26	340	37	45
148	BLR v TUR Rio Q1	1st Quarter	BLR	26	341	39	35
149	BLR v TUR Rio Q1	1st Quarter	BLR	26	341	38	24
150	BLR v TUR Rio Q1	1st Quarter	BLR	26	342	35	16	Foul
151	BLR v TUR Rio Q1	1st Quarter	BLR	27	364	57	37	SLOB
152	BLR v TUR Rio Q1	1st Quarter	BLR	27	365	39	37
153	BLR v TUR Rio Q1	1st Quarter	BLR	27	366	36	51
154	BLR v TUR Rio Q1	1st Quarter	BLR	27	367	33	51
155	BLR v TUR Rio Q1	1st Quarter	BLR	27	367	31	50
156	BLR v TUR Rio Q1	1st Quarter	BLR	27	369	31	44
157	BLR v TUR Rio Q1	1st Quarter	BLR	27	369	33	44
158	BLR v TUR Rio Q1	1st Quarter	BLR	27	370	12	34
159	BLR v TUR Rio Q1	1st Quarter	BLR	27	371	32	40
160	BLR v TUR Rio Q1	1st Quarter	BLR	27	374	41	35
161	BLR v TUR Rio Q1	1st Quarter	BLR	27	375	41	31
162	BLR v TUR Rio Q1	1st Quarter	BLR	27	375	41	26
163	BLR v TUR Rio Q1	1st Quarter	BLR	27	376	43	30	Shot	Score
164	BLR v TUR Rio Q1	1st Quarter	BLR	29	390	45	86
165	BLR v TUR Rio Q1	1st Quarter	BLR	29	390	46	69
166	BLR v TUR Rio Q1	1st Quarter	BLR	29	391	46	61
167	BLR v TUR Rio Q1	1st Quarter	BLR	29	391	43	52
168	BLR v TUR Rio Q1	1st Quarter	BLR	29	392	39	40
169	BLR v TUR Rio Q1	1st Quarter	BLR	29	392	38	31
170	BLR v TUR Rio Q1	1st Quarter	BLR	29	393	30	30
171	BLR v TUR Rio Q1	1st Quarter	BLR	29	394	26	25
172	BLR v TUR Rio Q1	1st Quarter	BLR	29	394	28	20	Shot	Score
173	BLR v TUR Rio Q1	1st Quarter	BLR	32	437	27	98
174	BLR v TUR Rio Q1	1st Quarter	BLR	32	438	17	79
175	BLR v TUR Rio Q1	1st Quarter	BLR	32	439	16	68
176	BLR v TUR Rio Q1	1st Quarter	BLR	32	439	17	59
177	BLR v TUR Rio Q1	1st Quarter	BLR	32	440	14	47
178	BLR v TUR Rio Q1	1st Quarter	BLR	32	440	13	37
179	BLR v TUR Rio Q1	1st Quarter	BLR	32	441	12	32
180	BLR v TUR Rio Q1	1st Quarter	BLR	32	442	15	32	On-ball
181	BLR v TUR Rio Q1	1st Quarter	BLR	32	442	19	35
182	BLR v TUR Rio Q1	1st Quarter	BLR	32	442	24	37
183	BLR v TUR Rio Q1	1st Quarter	BLR	32	443	30	33
184	BLR v TUR Rio Q1	1st Quarter	BLR	32	444	29	26
185	BLR v TUR Rio Q1	1st Quarter	BLR	32	445	33	19	Shot	Miss
186	BLR v TUR Rio Q1	1st Quarter	BLR	36	519	34	107
187	BLR v TUR Rio Q1	1st Quarter	BLR	36	520	37	92
188	BLR v TUR Rio Q1	1st Quarter	BLR	36	522	35	87
189	BLR v TUR Rio Q1	1st Quarter	BLR	36	522	34	79
190	BLR v TUR Rio Q1	1st Quarter	BLR	36	523	33	72
191	BLR v TUR Rio Q1	1st Quarter	BLR	36	524	34	67
192	BLR v TUR Rio Q1	1st Quarter	BLR	36	525	33	61
193	BLR v TUR Rio Q1	1st Quarter	BLR	36	526	32	54
194	BLR v TUR Rio Q1	1st Quarter	BLR	36	527	32	49
195	BLR v TUR Rio Q1	1st Quarter	BLR	36	529	47	34
196	BLR v TUR Rio Q1	1st Quarter	BLR	36	529	48	30	On-ball
197	BLR v TUR Rio Q1	1st Quarter	BLR	36	529	45	23
198	BLR v TUR Rio Q1	1st Quarter	BLR	36	531	42	20
199	BLR v TUR Rio Q1	1st Quarter	BLR	36	531	33	16	Shot	Score
200	BLR v TUR Rio Q1	1st Quarter	BLR	38	548	14	89
201	BLR v TUR Rio Q1	1st Quarter	BLR	38	549	15	80
202	BLR v TUR Rio Q1	1st Quarter	BLR	38	550	19	71
203	BLR v TUR Rio Q1	1st Quarter	BLR	38	551	17	56
204	BLR v TUR Rio Q1	1st Quarter	BLR	38	552	17	51
205	BLR v TUR Rio Q1	1st Quarter	BLR	38	553	14	47
206	BLR v TUR Rio Q1	1st Quarter	BLR	38	553	12	43
207	BLR v TUR Rio Q1	1st Quarter	BLR	38	554	10	41
208	BLR v TUR Rio Q1	1st Quarter	BLR	38	555	11	36	On-ball
209	BLR v TUR Rio Q1	1st Quarter	BLR	38	555	14	38
210	BLR v TUR Rio Q1	1st Quarter	BLR	38	555	21	40
211	BLR v TUR Rio Q1	1st Quarter	BLR	38	555	31	40	On-ball
212	BLR v TUR Rio Q1	1st Quarter	BLR	38	555	35	39
213	BLR v TUR Rio Q1	1st Quarter	BLR	38	558	52	32
214	BLR v TUR Rio Q1	1st Quarter	BLR	38	560	33	30	Shot	Score
215	BLR v TUR Rio Q1	1st Quarter	BLR	41	663	31	101	Foul
216	BLR v TUR Rio Q1	1st Quarter	BLR	42	680	23	109
217	BLR v TUR Rio Q1	1st Quarter	BLR	42	681	21	99
218	BLR v TUR Rio Q1	1st Quarter	BLR	42	682	21	95
219	BLR v TUR Rio Q1	1st Quarter	BLR	42	682	24	88
220	BLR v TUR Rio Q1	1st Quarter	BLR	42	683	27	78
221	BLR v TUR Rio Q1	1st Quarter	BLR	42	683	32	71
222	BLR v TUR Rio Q1	1st Quarter	BLR	42	684	33	65
223	BLR v TUR Rio Q1	1st Quarter	BLR	42	685	44	36
224	BLR v TUR Rio Q1	1st Quarter	BLR	42	686	50	36
225	BLR v TUR Rio Q1	1st Quarter	BLR	42	687	50	36
226	BLR v TUR Rio Q1	1st Quarter	BLR	42	688	53	34
227	BLR v TUR Rio Q1	1st Quarter	BLR	42	691	31	44
228	BLR v TUR Rio Q1	1st Quarter	BLR	42	692	31	21
229	BLR v TUR Rio Q1	1st Quarter	BLR	42	694	28	18	Shot	Score
230	BLR v TUR Rio Q1	1st Quarter	BLR	48	797	33	112
231	BLR v TUR Rio Q1	1st Quarter	BLR	48	798	36	91
232	BLR v TUR Rio Q1	1st Quarter	BLR	48	799	36	86
233	BLR v TUR Rio Q1	1st Quarter	BLR	48	799	36	77
234	BLR v TUR Rio Q1	1st Quarter	BLR	48	800	30	70
235	BLR v TUR Rio Q1	1st Quarter	BLR	48	801	27	61
236	BLR v TUR Rio Q1	1st Quarter	BLR	48	802	25	54
237	BLR v TUR Rio Q1	1st Quarter	BLR	48	803	24	49
238	BLR v TUR Rio Q1	1st Quarter	BLR	48	803	12	33
239	BLR v TUR Rio Q1	1st Quarter	BLR	48	804	31	42
240	BLR v TUR Rio Q1	1st Quarter	BLR	48	805	44	38
241	BLR v TUR Rio Q1	1st Quarter	BLR	48	807	24	41
242	BLR v TUR Rio Q1	1st Quarter	BLR	48	808	34	31
243	BLR v TUR Rio Q1	1st Quarter	BLR	48	809	17	17
244	BLR v TUR Rio Q1	1st Quarter	BLR	48	811	31	43
245	BLR v TUR Rio Q1	1st Quarter	BLR	48	812	27	35
246	BLR v TUR Rio Q1	1st Quarter	BLR	48	812	27	27
247	BLR v TUR Rio Q1	1st Quarter	BLR	48	814	48	36
248	BLR v TUR Rio Q1	1st Quarter	BLR	48	815	37	33	Shot	Miss
249	BLR v TUR Rio Q1	1st Quarter	BLR	51	837	37	95
250	BLR v TUR Rio Q1	1st Quarter	BLR	51	838	51	81
251	BLR v TUR Rio Q1	1st Quarter	BLR	51	838	52	73
252	BLR v TUR Rio Q1	1st Quarter	BLR	51	839	51	61
253	BLR v TUR Rio Q1	1st Quarter	BLR	51	840	51	54
254	BLR v TUR Rio Q1	1st Quarter	BLR	51	840	49	44
255	BLR v TUR Rio Q1	1st Quarter	BLR	51	841	54	25
256	BLR v TUR Rio Q1	1st Quarter	BLR	51	843	21	38
257	BLR v TUR Rio Q1	1st Quarter	BLR	51	846	12	33
258	BLR v TUR Rio Q1	1st Quarter	BLR	51	848	20	31
259	BLR v TUR Rio Q1	1st Quarter	BLR	51	848	24	30
260	BLR v TUR Rio Q1	1st Quarter	BLR	51	848	31	25
261	BLR v TUR Rio Q1	1st Quarter	BLR	51	849	33	20	Shot	Score
262	BLR v TUR Rio Q1	1st Quarter	BLR	53	981	34	98
263	BLR v TUR Rio Q1	1st Quarter	BLR	53	981	45	86
264	BLR v TUR Rio Q1	1st Quarter	BLR	53	982	45	76
265	BLR v TUR Rio Q1	1st Quarter	BLR	53	983	45	69
266	BLR v TUR Rio Q1	1st Quarter	BLR	53	984	45	61
267	BLR v TUR Rio Q1	1st Quarter	BLR	53	985	44	56
268	BLR v TUR Rio Q1	1st Quarter	BLR	53	986	45	54
269	BLR v TUR Rio Q1	1st Quarter	BLR	53	988	48	53
270	BLR v TUR Rio Q1	1st Quarter	BLR	53	989	19	37
271	BLR v TUR Rio Q1	1st Quarter	BLR	53	991	43	40
272	BLR v TUR Rio Q1	1st Quarter	BLR	53	992	49	24
273	BLR v TUR Rio Q1	1st Quarter	BLR	53	994	30	40
274	BLR v TUR Rio Q1	1st Quarter	BLR	53	995	37	31
275	BLR v TUR Rio Q1	1st Quarter	BLR	53	997	35	34
276	BLR v TUR Rio Q1	1st Quarter	BLR	53	998	48	28	On-ball
277	BLR v TUR Rio Q1	1st Quarter	BLR	53	1000	45	32
278	BLR v TUR Rio Q1	1st Quarter	BLR	53	1001	40	35
279	BLR v TUR Rio Q1	1st Quarter	BLR	53	1002	47	31
280	BLR v TUR Rio Q1	1st Quarter	BLR	53	1003	19	37	Shot	Miss
281	BLR v TUR Rio Q2	2nd Quarter	BLR	57	46	32	108
282	BLR v TUR Rio Q2	2nd Quarter	BLR	57	47	18	96
283	BLR v TUR Rio Q2	2nd Quarter	BLR	57	48	24	92
284	BLR v TUR Rio Q2	2nd Quarter	BLR	57	48	27	85
285	BLR v TUR Rio Q2	2nd Quarter	BLR	57	49	19	75
286	BLR v TUR Rio Q2	2nd Quarter	BLR	57	50	17	68
287	BLR v TUR Rio Q2	2nd Quarter	BLR	57	50	14	60
288	BLR v TUR Rio Q2	2nd Quarter	BLR	57	51	14	53
289	BLR v TUR Rio Q2	2nd Quarter	BLR	57	52	15	45
290	BLR v TUR Rio Q2	2nd Quarter	BLR	57	52	33	46
291	BLR v TUR Rio Q2	2nd Quarter	BLR	57	53	33	46
292	BLR v TUR Rio Q2	2nd Quarter	BLR	57	54	33	46
293	BLR v TUR Rio Q2	2nd Quarter	BLR	57	55	33	46
294	BLR v TUR Rio Q2	2nd Quarter	BLR	57	56	33	46
295	BLR v TUR Rio Q2	2nd Quarter	BLR	57	58	49	33
296	BLR v TUR Rio Q2	2nd Quarter	BLR	57	59	38	22
297	BLR v TUR Rio Q2	2nd Quarter	BLR	57	60	37	26
298	BLR v TUR Rio Q2	2nd Quarter	BLR	57	61	36	29
299	BLR v TUR Rio Q2	2nd Quarter	BLR	57	62	30	29
300	BLR v TUR Rio Q2	2nd Quarter	BLR	57	63	28	19	Shot	Score
301	BLR v TUR Rio Q2	2nd Quarter	BLR	60	103	31	97
302	BLR v TUR Rio Q2	2nd Quarter	BLR	60	103	26	80
303	BLR v TUR Rio Q2	2nd Quarter	BLR	60	104	26	71
304	BLR v TUR Rio Q2	2nd Quarter	BLR	60	105	26	65
305	BLR v TUR Rio Q2	2nd Quarter	BLR	60	106	24	55	Foul
306	BLR v TUR Rio Q2	2nd Quarter	BLR	61	126	4	33
307	BLR v TUR Rio Q2	2nd Quarter	BLR	61	127	25	38
308	BLR v TUR Rio Q2	2nd Quarter	BLR	61	128	25	42
309	BLR v TUR Rio Q2	2nd Quarter	BLR	61	128	30	41
310	BLR v TUR Rio Q2	2nd Quarter	BLR	61	129	35	40
311	BLR v TUR Rio Q2	2nd Quarter	BLR	61	129	33	45
312	BLR v TUR Rio Q2	2nd Quarter	BLR	61	130	32	47
313	BLR v TUR Rio Q2	2nd Quarter	BLR	61	131	31	49
314	BLR v TUR Rio Q2	2nd Quarter	BLR	61	132	30	46
315	BLR v TUR Rio Q2	2nd Quarter	BLR	61	133	27	42
316	BLR v TUR Rio Q2	2nd Quarter	BLR	61	134	36	39	On-ball
317	BLR v TUR Rio Q2	2nd Quarter	BLR	61	135	41	35
318	BLR v TUR Rio Q2	2nd Quarter	BLR	61	136	46	27
319	BLR v TUR Rio Q2	2nd Quarter	BLR	61	137	24	38	Shot	Miss
320	BLR v TUR Rio Q2	2nd Quarter	BLR	63	153	28	112
321	BLR v TUR Rio Q2	2nd Quarter	BLR	63	154	36	91
322	BLR v TUR Rio Q2	2nd Quarter	BLR	63	155	38	80
323	BLR v TUR Rio Q2	2nd Quarter	BLR	63	155	39	71
324	BLR v TUR Rio Q2	2nd Quarter	BLR	63	156	39	66
325	BLR v TUR Rio Q2	2nd Quarter	BLR	63	157	38	54
326	BLR v TUR Rio Q2	2nd Quarter	BLR	63	159	33	54
327	BLR v TUR Rio Q2	2nd Quarter	BLR	63	159	30	53
328	BLR v TUR Rio Q2	2nd Quarter	BLR	63	162	32	47
329	BLR v TUR Rio Q2	2nd Quarter	BLR	63	163	50	33
330	BLR v TUR Rio Q2	2nd Quarter	BLR	63	165	50	28
331	BLR v TUR Rio Q2	2nd Quarter	BLR	63	166	34	39
332	BLR v TUR Rio Q2	2nd Quarter	BLR	63	167	37	35
333	BLR v TUR Rio Q2	2nd Quarter	BLR	63	168	37	25	Shot	Score
334	BLR v TUR Rio Q2	2nd Quarter	BLR	65	222	31	111
335	BLR v TUR Rio Q2	2nd Quarter	BLR	65	223	32	98
336	BLR v TUR Rio Q2	2nd Quarter	BLR	65	224	31	89
337	BLR v TUR Rio Q2	2nd Quarter	BLR	65	225	30	81
338	BLR v TUR Rio Q2	2nd Quarter	BLR	65	225	31	76
339	BLR v TUR Rio Q2	2nd Quarter	BLR	65	226	35	69
340	BLR v TUR Rio Q2	2nd Quarter	BLR	65	226	40	65
341	BLR v TUR Rio Q2	2nd Quarter	BLR	65	227	43	60
342	BLR v TUR Rio Q2	2nd Quarter	BLR	65	228	44	55
343	BLR v TUR Rio Q2	2nd Quarter	BLR	65	228	51	37
344	BLR v TUR Rio Q2	2nd Quarter	BLR	65	229	42	44
345	BLR v TUR Rio Q2	2nd Quarter	BLR	65	230	42	44
346	BLR v TUR Rio Q2	2nd Quarter	BLR	65	231	42	44
347	BLR v TUR Rio Q2	2nd Quarter	BLR	65	232	42	44
348	BLR v TUR Rio Q2	2nd Quarter	BLR	65	234	41	18
349	BLR v TUR Rio Q2	2nd Quarter	BLR	65	236	29	22	TO
350	BLR v TUR Rio Q2	2nd Quarter	BLR	66	237	26	91
351	BLR v TUR Rio Q2	2nd Quarter	BLR	66	237	31	79
352	BLR v TUR Rio Q2	2nd Quarter	BLR	66	238	37	70
353	BLR v TUR Rio Q2	2nd Quarter	BLR	66	239	39	61
354	BLR v TUR Rio Q2	2nd Quarter	BLR	66	239	40	53
355	BLR v TUR Rio Q2	2nd Quarter	BLR	66	240	40	45
356	BLR v TUR Rio Q2	2nd Quarter	BLR	66	240	26	20
357	BLR v TUR Rio Q2	2nd Quarter	BLR	68	300	32	112
358	BLR v TUR Rio Q2	2nd Quarter	BLR	68	300	31	87
359	BLR v TUR Rio Q2	2nd Quarter	BLR	68	301	40	80
360	BLR v TUR Rio Q2	2nd Quarter	BLR	68	302	43	75
361	BLR v TUR Rio Q2	2nd Quarter	BLR	68	302	51	49
362	BLR v TUR Rio Q2	2nd Quarter	BLR	68	303	53	34
363	BLR v TUR Rio Q2	2nd Quarter	BLR	68	306	38	31
364	BLR v TUR Rio Q2	2nd Quarter	BLR	68	306	37	36
365	BLR v TUR Rio Q2	2nd Quarter	BLR	68	307	36	38
366	BLR v TUR Rio Q2	2nd Quarter	BLR	68	308	27	19	Shot	Miss
367	BLR v TUR Rio Q2	2nd Quarter	BLR	70	332	31	109
368	BLR v TUR Rio Q2	2nd Quarter	BLR	70	334	34	92
369	BLR v TUR Rio Q2	2nd Quarter	BLR	70	335	35	78
370	BLR v TUR Rio Q2	2nd Quarter	BLR	70	336	37	73
371	BLR v TUR Rio Q2	2nd Quarter	BLR	70	337	37	61
372	BLR v TUR Rio Q2	2nd Quarter	BLR	70	338	35	54
373	BLR v TUR Rio Q2	2nd Quarter	BLR	70	340	32	50
374	BLR v TUR Rio Q2	2nd Quarter	BLR	70	341	24	37
375	BLR v TUR Rio Q2	2nd Quarter	BLR	70	343	27	20
376	BLR v TUR Rio Q2	2nd Quarter	BLR	70	345	11	28	Shot	Miss
377	BLR v TUR Rio Q2	2nd Quarter	BLR	71	349	24	19	OR
378	BLR v TUR Rio Q2	2nd Quarter	BLR	71	350	47	34
379	BLR v TUR Rio Q2	2nd Quarter	BLR	71	351	44	29
380	BLR v TUR Rio Q2	2nd Quarter	BLR	71	352	38	22
381	BLR v TUR Rio Q2	2nd Quarter	BLR	71	352	36	18	Shot	Miss
382	BLR v TUR Rio Q2	2nd Quarter	BLR	73	371	29	112
383	BLR v TUR Rio Q2	2nd Quarter	BLR	73	371	34	87
384	BLR v TUR Rio Q2	2nd Quarter	BLR	73	372	32	77
385	BLR v TUR Rio Q2	2nd Quarter	BLR	73	372	28	68
386	BLR v TUR Rio Q2	2nd Quarter	BLR	73	373	24	59
387	BLR v TUR Rio Q2	2nd Quarter	BLR	73	373	21	54
388	BLR v TUR Rio Q2	2nd Quarter	BLR	73	374	13	36
389	BLR v TUR Rio Q2	2nd Quarter	BLR	73	375	30	50
390	BLR v TUR Rio Q2	2nd Quarter	BLR	73	376	47	32
391	BLR v TUR Rio Q2	2nd Quarter	BLR	73	377	30	42
392	BLR v TUR Rio Q2	2nd Quarter	BLR	73	378	26	42
393	BLR v TUR Rio Q2	2nd Quarter	BLR	73	380	16	21	Shot	Miss
394	BLR v TUR Rio Q2	2nd Quarter	BLR	76	412	30	96
395	BLR v TUR Rio Q2	2nd Quarter	BLR	76	412	22	94
396	BLR v TUR Rio Q2	2nd Quarter	BLR	76	413	19	87
397	BLR v TUR Rio Q2	2nd Quarter	BLR	76	413	17	71
398	BLR v TUR Rio Q2	2nd Quarter	BLR	76	414	17	60
399	BLR v TUR Rio Q2	2nd Quarter	BLR	76	414	18	54
400	BLR v TUR Rio Q2	2nd Quarter	BLR	76	415	24	51
401	BLR v TUR Rio Q2	2nd Quarter	BLR	76	416	31	45
402	BLR v TUR Rio Q2	2nd Quarter	BLR	76	416	42	37
403	BLR v TUR Rio Q2	2nd Quarter	BLR	76	417	55	32
404	BLR v TUR Rio Q2	2nd Quarter	BLR	76	417	50	31
405	BLR v TUR Rio Q2	2nd Quarter	BLR	76	419	51	35
406	BLR v TUR Rio Q2	2nd Quarter	BLR	76	421	48	43
407	BLR v TUR Rio Q2	2nd Quarter	BLR	76	421	34	44
408	BLR v TUR Rio Q2	2nd Quarter	BLR	76	422	34	44
409	BLR v TUR Rio Q2	2nd Quarter	BLR	76	423	34	44
410	BLR v TUR Rio Q2	2nd Quarter	BLR	76	424	34	44
411	BLR v TUR Rio Q2	2nd Quarter	BLR	76	425	34	31
412	BLR v TUR Rio Q2	2nd Quarter	BLR	76	427	47	31
413	BLR v TUR Rio Q2	2nd Quarter	BLR	76	428	33	20
414	BLR v TUR Rio Q2	2nd Quarter	BLR	76	430	20	34	Shot	Score
415	BLR v TUR Rio Q2	2nd Quarter	BLR	78	553	18	110
416	BLR v TUR Rio Q2	2nd Quarter	BLR	78	554	26	97
417	BLR v TUR Rio Q2	2nd Quarter	BLR	78	555	26	93
418	BLR v TUR Rio Q2	2nd Quarter	BLR	78	556	26	87
419	BLR v TUR Rio Q2	2nd Quarter	BLR	78	556	27	79
420	BLR v TUR Rio Q2	2nd Quarter	BLR	78	558	29	74
421	BLR v TUR Rio Q2	2nd Quarter	BLR	78	558	30	69
422	BLR v TUR Rio Q2	2nd Quarter	BLR	78	560	30	63
423	BLR v TUR Rio Q2	2nd Quarter	BLR	78	560	29	55
424	BLR v TUR Rio Q2	2nd Quarter	BLR	78	561	29	50
425	BLR v TUR Rio Q2	2nd Quarter	BLR	78	563	32	48
426	BLR v TUR Rio Q2	2nd Quarter	BLR	78	565	48	33
427	BLR v TUR Rio Q2	2nd Quarter	BLR	78	566	48	33
428	BLR v TUR Rio Q2	2nd Quarter	BLR	78	567	48	33
429	BLR v TUR Rio Q2	2nd Quarter	BLR	78	568	48	33
430	BLR v TUR Rio Q2	2nd Quarter	BLR	78	569	28	42	On-ball
431	BLR v TUR Rio Q2	2nd Quarter	BLR	78	571	25	36
432	BLR v TUR Rio Q2	2nd Quarter	BLR	78	572	26	32	Shot	Score
433	BLR v TUR Rio Q2	2nd Quarter	BLR	80	598	23	91
434	BLR v TUR Rio Q2	2nd Quarter	BLR	80	599	14	67
435	BLR v TUR Rio Q2	2nd Quarter	BLR	80	600	12	52
436	BLR v TUR Rio Q2	2nd Quarter	BLR	80	600	12	43
437	BLR v TUR Rio Q2	2nd Quarter	BLR	80	601	12	37
438	BLR v TUR Rio Q2	2nd Quarter	BLR	80	603	31	51
439	BLR v TUR Rio Q2	2nd Quarter	BLR	80	604	31	51
440	BLR v TUR Rio Q2	2nd Quarter	BLR	80	605	31	51
441	BLR v TUR Rio Q2	2nd Quarter	BLR	80	606	31	51
442	BLR v TUR Rio Q2	2nd Quarter	BLR	80	607	31	51
443	BLR v TUR Rio Q2	2nd Quarter	BLR	80	608	31	51
444	BLR v TUR Rio Q2	2nd Quarter	BLR	80	609	45	36
445	BLR v TUR Rio Q2	2nd Quarter	BLR	80	611	36	21
446	BLR v TUR Rio Q2	2nd Quarter	BLR	80	612	33	19
447	BLR v TUR Rio Q2	2nd Quarter	BLR	80	613	17	34	Shot	Score
448	BLR v TUR Rio Q2	2nd Quarter	BLR	82	645	36	109
449	BLR v TUR Rio Q2	2nd Quarter	BLR	82	646	39	91
450	BLR v TUR Rio Q2	2nd Quarter	BLR	82	647	38	83
451	BLR v TUR Rio Q2	2nd Quarter	BLR	82	648	40	71
452	BLR v TUR Rio Q2	2nd Quarter	BLR	82	649	40	65
453	BLR v TUR Rio Q2	2nd Quarter	BLR	82	650	36	56
454	BLR v TUR Rio Q2	2nd Quarter	BLR	82	651	32	50
455	BLR v TUR Rio Q2	2nd Quarter	BLR	82	652	32	50
456	BLR v TUR Rio Q2	2nd Quarter	BLR	82	653	32	50
457	BLR v TUR Rio Q2	2nd Quarter	BLR	82	654	32	50
458	BLR v TUR Rio Q2	2nd Quarter	BLR	82	655	49	36
459	BLR v TUR Rio Q2	2nd Quarter	BLR	82	656	51	33
460	BLR v TUR Rio Q2	2nd Quarter	BLR	82	657	37	23
461	BLR v TUR Rio Q2	2nd Quarter	BLR	82	658	29	39	Shot	Score
462	BLR v TUR Rio Q2	2nd Quarter	BLR	84	689	38	109
463	BLR v TUR Rio Q2	2nd Quarter	BLR	84	690	37	88
464	BLR v TUR Rio Q2	2nd Quarter	BLR	84	691	36	75
465	BLR v TUR Rio Q2	2nd Quarter	BLR	84	692	37	70
466	BLR v TUR Rio Q2	2nd Quarter	BLR	84	693	33	61
467	BLR v TUR Rio Q2	2nd Quarter	BLR	84	694	30	53
468	BLR v TUR Rio Q2	2nd Quarter	BLR	84	695	30	49
469	BLR v TUR Rio Q2	2nd Quarter	BLR	84	698	49	33
470	BLR v TUR Rio Q2	2nd Quarter	BLR	84	699	51	27
471	BLR v TUR Rio Q2	2nd Quarter	BLR	84	701	34	42
472	BLR v TUR Rio Q2	2nd Quarter	BLR	84	701	18	37
473	BLR v TUR Rio Q2	2nd Quarter	BLR	84	703	11	21
474	BLR v TUR Rio Q2	2nd Quarter	BLR	84	704	24	21
475	BLR v TUR Rio Q2	2nd Quarter	BLR	84	705	32	39	Shot	Miss
476	BLR v TUR Rio Q2	2nd Quarter	BLR	86	730	32	110
477	BLR v TUR Rio Q2	2nd Quarter	BLR	86	732	24	85
478	BLR v TUR Rio Q2	2nd Quarter	BLR	86	733	28	76
479	BLR v TUR Rio Q2	2nd Quarter	BLR	86	734	29	69
480	BLR v TUR Rio Q2	2nd Quarter	BLR	86	734	31	61
481	BLR v TUR Rio Q2	2nd Quarter	BLR	86	735	31	56
482	BLR v TUR Rio Q2	2nd Quarter	BLR	86	736	27	52
483	BLR v TUR Rio Q2	2nd Quarter	BLR	86	736	14	37
484	BLR v TUR Rio Q2	2nd Quarter	BLR	86	737	28	40
485	BLR v TUR Rio Q2	2nd Quarter	BLR	86	738	45	36
486	BLR v TUR Rio Q2	2nd Quarter	BLR	86	740	21	36
487	BLR v TUR Rio Q2	2nd Quarter	BLR	86	742	23	38
488	BLR v TUR Rio Q2	2nd Quarter	BLR	86	743	42	35
489	BLR v TUR Rio Q2	2nd Quarter	BLR	86	743	49	35
490	BLR v TUR Rio Q2	2nd Quarter	BLR	86	744	52	35
491	BLR v TUR Rio Q2	2nd Quarter	BLR	86	745	23	40
492	BLR v TUR Rio Q2	2nd Quarter	BLR	86	746	28	36
493	BLR v TUR Rio Q2	2nd Quarter	BLR	86	747	36	32
494	BLR v TUR Rio Q2	2nd Quarter	BLR	86	748	39	26
495	BLR v TUR Rio Q2	2nd Quarter	BLR	86	748	36	18
496	BLR v TUR Rio Q2	2nd Quarter	BLR	86	749	28	33
497	BLR v TUR Rio Q2	2nd Quarter	BLR	86	750	28	31	Stoppage
498	BLR v TUR Rio Q2	2nd Quarter	BLR	87	729	36	110
499	BLR v TUR Rio Q2	2nd Quarter	BLR	87	731	35	89
500	BLR v TUR Rio Q2	2nd Quarter	BLR	87	733	33	78
501	BLR v TUR Rio Q2	2nd Quarter	BLR	87	734	33	70
502	BLR v TUR Rio Q2	2nd Quarter	BLR	87	735	32	59
503	BLR v TUR Rio Q2	2nd Quarter	BLR	87	735	30	54
504	BLR v TUR Rio Q2	2nd Quarter	BLR	87	736	27	51
505	BLR v TUR Rio Q2	2nd Quarter	BLR	87	737	12	36
506	BLR v TUR Rio Q2	2nd Quarter	BLR	87	737	28	43
507	BLR v TUR Rio Q2	2nd Quarter	BLR	87	738	46	36
508	BLR v TUR Rio Q2	2nd Quarter	BLR	87	740	27	38
509	BLR v TUR Rio Q2	2nd Quarter	BLR	87	742	23	39
510	BLR v TUR Rio Q2	2nd Quarter	BLR	87	742	46	34
511	BLR v TUR Rio Q2	2nd Quarter	BLR	87	743	51	33
512	BLR v TUR Rio Q2	2nd Quarter	BLR	87	745	21	40
513	BLR v TUR Rio Q2	2nd Quarter	BLR	87	746	29	40
514	BLR v TUR Rio Q2	2nd Quarter	BLR	87	746	35	34
515	BLR v TUR Rio Q2	2nd Quarter	BLR	87	747	38	28
516	BLR v TUR Rio Q2	2nd Quarter	BLR	87	748	37	20
517	BLR v TUR Rio Q2	2nd Quarter	BLR	87	749	28	35	Shot	Miss
518	BLR v TUR Rio Q2	2nd Quarter	BLR	88	751	28	15	OR
519	BLR v TUR Rio Q2	2nd Quarter	BLR	88	753	34	17	Shot	Miss
520	BLR v TUR Rio Q2	2nd Quarter	BLR	92	816	30	108
521	BLR v TUR Rio Q2	2nd Quarter	BLR	92	817	40	85
522	BLR v TUR Rio Q2	2nd Quarter	BLR	92	818	43	76
523	BLR v TUR Rio Q2	2nd Quarter	BLR	92	819	42	67
524	BLR v TUR Rio Q2	2nd Quarter	BLR	92	820	39	62
525	BLR v TUR Rio Q2	2nd Quarter	BLR	92	820	34	57
526	BLR v TUR Rio Q2	2nd Quarter	BLR	92	821	26	49
527	BLR v TUR Rio Q2	2nd Quarter	BLR	92	821	14	39
528	BLR v TUR Rio Q2	2nd Quarter	BLR	92	823	30	42
529	BLR v TUR Rio Q2	2nd Quarter	BLR	92	823	30	42
530	BLR v TUR Rio Q2	2nd Quarter	BLR	93	813	31	108
531	BLR v TUR Rio Q2	2nd Quarter	BLR	93	813	38	96
532	BLR v TUR Rio Q2	2nd Quarter	BLR	93	815	38	89
533	BLR v TUR Rio Q2	2nd Quarter	BLR	93	816	38	78
534	BLR v TUR Rio Q2	2nd Quarter	BLR	93	817	38	69
535	BLR v TUR Rio Q2	2nd Quarter	BLR	93	818	37	65
536	BLR v TUR Rio Q2	2nd Quarter	BLR	93	819	32	55
537	BLR v TUR Rio Q2	2nd Quarter	BLR	93	820	29	50
538	BLR v TUR Rio Q2	2nd Quarter	BLR	93	821	15	38
539	BLR v TUR Rio Q2	2nd Quarter	BLR	93	823	30	43
540	BLR v TUR Rio Q2	2nd Quarter	BLR	93	825	35	16
541	BLR v TUR Rio Q2	2nd Quarter	BLR	93	826	39	17	Shot	Miss
542	BLR v TUR Rio Q2	2nd Quarter	BLR	94	844	41	9	BLOB
543	BLR v TUR Rio Q2	2nd Quarter	BLR	94	845	50	43
544	BLR v TUR Rio Q2	2nd Quarter	BLR	94	846	16	32
545	BLR v TUR Rio Q2	2nd Quarter	BLR	94	848	24	23
546	BLR v TUR Rio Q2	2nd Quarter	BLR	94	849	24	27
547	BLR v TUR Rio Q2	2nd Quarter	BLR	94	850	46	36	TO
548	BLR v TUR Rio Q2	2nd Quarter	BLR	96	865	32	97
549	BLR v TUR Rio Q2	2nd Quarter	BLR	96	865	46	83
550	BLR v TUR Rio Q2	2nd Quarter	BLR	96	866	47	74
551	BLR v TUR Rio Q2	2nd Quarter	BLR	96	867	47	61
552	BLR v TUR Rio Q2	2nd Quarter	BLR	96	868	48	52
553	BLR v TUR Rio Q2	2nd Quarter	BLR	96	869	49	47
554	BLR v TUR Rio Q2	2nd Quarter	BLR	96	869	49	40
555	BLR v TUR Rio Q2	2nd Quarter	BLR	96	870	50	35
556	BLR v TUR Rio Q2	2nd Quarter	BLR	96	871	51	29
557	BLR v TUR Rio Q2	2nd Quarter	BLR	96	872	50	26
558	BLR v TUR Rio Q2	2nd Quarter	BLR	96	873	42	24
559	BLR v TUR Rio Q2	2nd Quarter	BLR	96	873	38	22
560	BLR v TUR Rio Q2	2nd Quarter	BLR	96	874	31	21
561	BLR v TUR Rio Q2	2nd Quarter	BLR	96	875	18	34
562	BLR v TUR Rio Q2	2nd Quarter	BLR	96	876	10	18	TO
563	BLR v TUR Rio Q2	2nd Quarter	BLR	98	1044	58	60
564	BLR v TUR Rio Q2	2nd Quarter	BLR	98	1044	47	63
565	BLR v TUR Rio Q2	2nd Quarter	BLR	98	1045	39	60
566	BLR v TUR Rio Q2	2nd Quarter	BLR	98	1046	34	57
567	BLR v TUR Rio Q2	2nd Quarter	BLR	98	1047	32	53
568	BLR v TUR Rio Q2	2nd Quarter	BLR	98	1047	30	50
569	BLR v TUR Rio Q2	2nd Quarter	BLR	98	1048	31	45
570	BLR v TUR Rio Q2	2nd Quarter	BLR	98	1048	35	41
571	BLR v TUR Rio Q2	2nd Quarter	BLR	98	1049	36	33	Foul
572	BLR v TUR Rio Q2	2nd Quarter	BLR	99	1067	58	45
573	BLR v TUR Rio Q2	2nd Quarter	BLR	99	1070	45	33
574	BLR v TUR Rio Q2	2nd Quarter	BLR	99	1071	46	27
575	BLR v TUR Rio Q2	2nd Quarter	BLR	99	1071	38	21
576	BLR v TUR Rio Q2	2nd Quarter	BLR	99	1072	35	17	Shot	Miss
577	BLR v TUR Rio Q3	3rd Quarter	BLR	100	5	58	59
578	BLR v TUR Rio Q3	3rd Quarter	BLR	100	6	50	63
579	BLR v TUR Rio Q3	3rd Quarter	BLR	100	7	44	63
580	BLR v TUR Rio Q3	3rd Quarter	BLR	100	8	37	60
581	BLR v TUR Rio Q3	3rd Quarter	BLR	100	9	32	51
582	BLR v TUR Rio Q3	3rd Quarter	BLR	100	10	33	47
583	BLR v TUR Rio Q3	3rd Quarter	BLR	100	12	13	32
584	BLR v TUR Rio Q3	3rd Quarter	BLR	100	13	26	31
585	BLR v TUR Rio Q3	3rd Quarter	BLR	100	14	44	38
586	BLR v TUR Rio Q3	3rd Quarter	BLR	100	16	40	37
587	BLR v TUR Rio Q3	3rd Quarter	BLR	100	19	23	38
588	BLR v TUR Rio Q3	3rd Quarter	BLR	100	21	31	38
589	BLR v TUR Rio Q3	3rd Quarter	BLR	100	22	49	27
590	BLR v TUR Rio Q3	3rd Quarter	BLR	100	23	47	27
591	BLR v TUR Rio Q3	3rd Quarter	BLR	100	23	39	26
592	BLR v TUR Rio Q3	3rd Quarter	BLR	100	24	31	39	Shot	Score
593	BLR v TUR Rio Q3	3rd Quarter	BLR	102	48	36	112
594	BLR v TUR Rio Q3	3rd Quarter	BLR	102	49	33	95
595	BLR v TUR Rio Q3	3rd Quarter	BLR	102	50	33	87
596	BLR v TUR Rio Q3	3rd Quarter	BLR	102	51	33	80
597	BLR v TUR Rio Q3	3rd Quarter	BLR	102	52	33	76
598	BLR v TUR Rio Q3	3rd Quarter	BLR	102	53	33	72
599	BLR v TUR Rio Q3	3rd Quarter	BLR	102	55	32	66
600	BLR v TUR Rio Q3	3rd Quarter	BLR	102	55	30	57
601	BLR v TUR Rio Q3	3rd Quarter	BLR	102	56	29	51
602	BLR v TUR Rio Q3	3rd Quarter	BLR	102	57	30	49
603	BLR v TUR Rio Q3	3rd Quarter	BLR	102	58	32	46
604	BLR v TUR Rio Q3	3rd Quarter	BLR	102	59	43	35
605	BLR v TUR Rio Q3	3rd Quarter	BLR	102	61	27	18
606	BLR v TUR Rio Q3	3rd Quarter	BLR	102	62	25	17
607	BLR v TUR Rio Q3	3rd Quarter	BLR	102	62	23	17
608	BLR v TUR Rio Q3	3rd Quarter	BLR	102	64	32	43
609	BLR v TUR Rio Q3	3rd Quarter	BLR	102	65	33	31
610	BLR v TUR Rio Q3	3rd Quarter	BLR	102	66	13	28	Shot	Score
611	BLR v TUR Rio Q3	3rd Quarter	BLR	104	96	37	108
612	BLR v TUR Rio Q3	3rd Quarter	BLR	104	97	40	94
613	BLR v TUR Rio Q3	3rd Quarter	BLR	104	97	40	86
614	BLR v TUR Rio Q3	3rd Quarter	BLR	104	100	37	77
615	BLR v TUR Rio Q3	3rd Quarter	BLR	104	101	34	67
616	BLR v TUR Rio Q3	3rd Quarter	BLR	104	101	30	58
617	BLR v TUR Rio Q3	3rd Quarter	BLR	104	102	25	55
618	BLR v TUR Rio Q3	3rd Quarter	BLR	104	103	27	50
619	BLR v TUR Rio Q3	3rd Quarter	BLR	104	104	31	48
620	BLR v TUR Rio Q3	3rd Quarter	BLR	104	104	42	36
621	BLR v TUR Rio Q3	3rd Quarter	BLR	104	105	43	40
622	BLR v TUR Rio Q3	3rd Quarter	BLR	104	106	45	40
623	BLR v TUR Rio Q3	3rd Quarter	BLR	104	108	39	24	Shot	Score
624	BLR v TUR Rio Q3	3rd Quarter	BLR	106	138	28	96
625	BLR v TUR Rio Q3	3rd Quarter	BLR	106	138	47	72
626	BLR v TUR Rio Q3	3rd Quarter	BLR	106	138	47	61
627	BLR v TUR Rio Q3	3rd Quarter	BLR	106	138	46	52
628	BLR v TUR Rio Q3	3rd Quarter	BLR	106	140	11	37
629	BLR v TUR Rio Q3	3rd Quarter	BLR	106	141	13	35
630	BLR v TUR Rio Q3	3rd Quarter	BLR	106	141	16	31	Shot	Miss
631	BLR v TUR Rio Q3	3rd Quarter	BLR	107	145	11	18	OR
632	BLR v TUR Rio Q3	3rd Quarter	BLR	107	146	11	26
633	BLR v TUR Rio Q3	3rd Quarter	BLR	107	147	12	30
634	BLR v TUR Rio Q3	3rd Quarter	BLR	107	147	14	34
635	BLR v TUR Rio Q3	3rd Quarter	BLR	107	148	17	36
636	BLR v TUR Rio Q3	3rd Quarter	BLR	107	149	19	39
637	BLR v TUR Rio Q3	3rd Quarter	BLR	107	149	24	45
638	BLR v TUR Rio Q3	3rd Quarter	BLR	107	150	28	46
639	BLR v TUR Rio Q3	3rd Quarter	BLR	107	150	31	47
640	BLR v TUR Rio Q3	3rd Quarter	BLR	107	152	33	44
641	BLR v TUR Rio Q3	3rd Quarter	BLR	107	152	36	40	On-ball
642	BLR v TUR Rio Q3	3rd Quarter	BLR	107	152	38	36
643	BLR v TUR Rio Q3	3rd Quarter	BLR	107	154	37	25
644	BLR v TUR Rio Q3	3rd Quarter	BLR	107	154	35	18	Shot	Score
645	BLR v TUR Rio Q3	3rd Quarter	BLR	109	182	35	110
646	BLR v TUR Rio Q3	3rd Quarter	BLR	109	184	33	92
647	BLR v TUR Rio Q3	3rd Quarter	BLR	109	185	36	83
648	BLR v TUR Rio Q3	3rd Quarter	BLR	109	186	36	77
649	BLR v TUR Rio Q3	3rd Quarter	BLR	109	187	35	69
650	BLR v TUR Rio Q3	3rd Quarter	BLR	109	188	35	63
651	BLR v TUR Rio Q3	3rd Quarter	BLR	109	189	37	58
652	BLR v TUR Rio Q3	3rd Quarter	BLR	109	190	34	50
653	BLR v TUR Rio Q3	3rd Quarter	BLR	109	191	32	45
654	BLR v TUR Rio Q3	3rd Quarter	BLR	109	192	32	45
655	BLR v TUR Rio Q3	3rd Quarter	BLR	109	193	32	45
656	BLR v TUR Rio Q3	3rd Quarter	BLR	109	194	32	45
657	BLR v TUR Rio Q3	3rd Quarter	BLR	109	195	13	38
658	BLR v TUR Rio Q3	3rd Quarter	BLR	109	195	20	34
659	BLR v TUR Rio Q3	3rd Quarter	BLR	109	196	23	27
660	BLR v TUR Rio Q3	3rd Quarter	BLR	109	197	24	21
661	BLR v TUR Rio Q3	3rd Quarter	BLR	109	197	10	16	Shot	Miss
662	BLR v TUR Rio Q3	3rd Quarter	BLR	110	201	33	22	OR	Shot	Score
663	BLR v TUR Rio Q3	3rd Quarter	BLR	113	220	24	91
664	BLR v TUR Rio Q3	3rd Quarter	BLR	113	221	41	79
665	BLR v TUR Rio Q3	3rd Quarter	BLR	113	221	42	71	Foul
666	BLR v TUR Rio Q3	3rd Quarter	BLR	114	242	57	65
667	BLR v TUR Rio Q3	3rd Quarter	BLR	114	243	42	60
668	BLR v TUR Rio Q3	3rd Quarter	BLR	114	244	33	58
669	BLR v TUR Rio Q3	3rd Quarter	BLR	114	244	27	51
670	BLR v TUR Rio Q3	3rd Quarter	BLR	114	245	24	33
671	BLR v TUR Rio Q3	3rd Quarter	BLR	114	246	18	36
672	BLR v TUR Rio Q3	3rd Quarter	BLR	114	247	22	39
673	BLR v TUR Rio Q3	3rd Quarter	BLR	114	249	17	31
674	BLR v TUR Rio Q3	3rd Quarter	BLR	114	249	19	23
675	BLR v TUR Rio Q3	3rd Quarter	BLR	114	250	24	18
676	BLR v TUR Rio Q3	3rd Quarter	BLR	114	252	40	37
677	BLR v TUR Rio Q3	3rd Quarter	BLR	114	254	43	36
678	BLR v TUR Rio Q3	3rd Quarter	BLR	114	256	39	34
679	BLR v TUR Rio Q3	3rd Quarter	BLR	114	257	32	33	Shot	Miss
680	BLR v TUR Rio Q3	3rd Quarter	BLR	117	311	28	114
681	BLR v TUR Rio Q3	3rd Quarter	BLR	117	312	26	96
682	BLR v TUR Rio Q3	3rd Quarter	BLR	117	313	27	90
683	BLR v TUR Rio Q3	3rd Quarter	BLR	117	314	29	82
684	BLR v TUR Rio Q3	3rd Quarter	BLR	117	315	30	71
685	BLR v TUR Rio Q3	3rd Quarter	BLR	117	316	30	66
686	BLR v TUR Rio Q3	3rd Quarter	BLR	117	316	27	59
687	BLR v TUR Rio Q3	3rd Quarter	BLR	117	317	27	52
688	BLR v TUR Rio Q3	3rd Quarter	BLR	117	318	20	32
689	BLR v TUR Rio Q3	3rd Quarter	BLR	117	319	17	31
690	BLR v TUR Rio Q3	3rd Quarter	BLR	117	320	24	19
691	BLR v TUR Rio Q3	3rd Quarter	BLR	117	321	25	22
692	BLR v TUR Rio Q3	3rd Quarter	BLR	117	321	26	24	TO
693	BLR v TUR Rio Q3	3rd Quarter	BLR	119	371	31	110
694	BLR v TUR Rio Q3	3rd Quarter	BLR	119	371	33	92
695	BLR v TUR Rio Q3	3rd Quarter	BLR	119	372	42	86
696	BLR v TUR Rio Q3	3rd Quarter	BLR	119	372	47	78	Stoppage
697	BLR v TUR Rio Q3	3rd Quarter	BLR	120	389	35	112
698	BLR v TUR Rio Q3	3rd Quarter	BLR	120	390	35	95
699	BLR v TUR Rio Q3	3rd Quarter	BLR	120	391	36	89
700	BLR v TUR Rio Q3	3rd Quarter	BLR	120	392	36	79
701	BLR v TUR Rio Q3	3rd Quarter	BLR	120	393	35	72
702	BLR v TUR Rio Q3	3rd Quarter	BLR	120	393	34	62
703	BLR v TUR Rio Q3	3rd Quarter	BLR	120	394	48	40
704	BLR v TUR Rio Q3	3rd Quarter	BLR	120	397	50	39
705	BLR v TUR Rio Q3	3rd Quarter	BLR	120	399	10	44
706	BLR v TUR Rio Q3	3rd Quarter	BLR	120	400	12	40
707	BLR v TUR Rio Q3	3rd Quarter	BLR	120	400	15	38
708	BLR v TUR Rio Q3	3rd Quarter	BLR	120	401	23	43
709	BLR v TUR Rio Q3	3rd Quarter	BLR	120	402	27	42	On-ball
710	BLR v TUR Rio Q3	3rd Quarter	BLR	120	404	29	46
711	BLR v TUR Rio Q3	3rd Quarter	BLR	120	404	33	49
712	BLR v TUR Rio Q3	3rd Quarter	BLR	120	405	36	46
713	BLR v TUR Rio Q3	3rd Quarter	BLR	120	406	31	39
714	BLR v TUR Rio Q3	3rd Quarter	BLR	120	406	29	35
715	BLR v TUR Rio Q3	3rd Quarter	BLR	120	408	30	37
716	BLR v TUR Rio Q3	3rd Quarter	BLR	120	409	32	39
717	BLR v TUR Rio Q3	3rd Quarter	BLR	120	410	31	34
718	BLR v TUR Rio Q3	3rd Quarter	BLR	120	412	30	31	Shot	Miss
719	BLR v TUR Rio Q3	3rd Quarter	BLR	122	432	33	107
720	BLR v TUR Rio Q3	3rd Quarter	BLR	122	434	33	94
721	BLR v TUR Rio Q3	3rd Quarter	BLR	122	436	32	81
722	BLR v TUR Rio Q3	3rd Quarter	BLR	122	438	34	76
723	BLR v TUR Rio Q3	3rd Quarter	BLR	123	525	46	111
724	BLR v TUR Rio Q3	3rd Quarter	BLR	123	526	31	102
725	BLR v TUR Rio Q3	3rd Quarter	BLR	123	528	30	97
726	BLR v TUR Rio Q3	3rd Quarter	BLR	123	529	33	89
727	BLR v TUR Rio Q3	3rd Quarter	BLR	123	530	33	83
728	BLR v TUR Rio Q3	3rd Quarter	BLR	123	531	31	78
729	BLR v TUR Rio Q3	3rd Quarter	BLR	123	532	28	71
730	BLR v TUR Rio Q3	3rd Quarter	BLR	123	532	24	63
731	BLR v TUR Rio Q3	3rd Quarter	BLR	123	533	16	56
732	BLR v TUR Rio Q3	3rd Quarter	BLR	123	533	11	53
733	BLR v TUR Rio Q3	3rd Quarter	BLR	123	533	17	50
734	BLR v TUR Rio Q3	3rd Quarter	BLR	123	534	22	50
735	BLR v TUR Rio Q3	3rd Quarter	BLR	123	534	30	45
736	BLR v TUR Rio Q3	3rd Quarter	BLR	123	535	31	37
737	BLR v TUR Rio Q3	3rd Quarter	BLR	123	535	27	31
738	BLR v TUR Rio Q3	3rd Quarter	BLR	123	536	24	27
739	BLR v TUR Rio Q3	3rd Quarter	BLR	123	537	13	29
740	BLR v TUR Rio Q3	3rd Quarter	BLR	123	538	15	32
741	BLR v TUR Rio Q3	3rd Quarter	BLR	123	538	21	33
742	BLR v TUR Rio Q3	3rd Quarter	BLR	123	539	25	32
743	BLR v TUR Rio Q3	3rd Quarter	BLR	123	539	27	38
744	BLR v TUR Rio Q3	3rd Quarter	BLR	123	540	27	38
745	BLR v TUR Rio Q3	3rd Quarter	BLR	123	541	31	42	On-ball
746	BLR v TUR Rio Q3	3rd Quarter	BLR	123	542	31	42
747	BLR v TUR Rio Q3	3rd Quarter	BLR	123	543	31	42
748	BLR v TUR Rio Q3	3rd Quarter	BLR	123	544	31	42
749	BLR v TUR Rio Q3	3rd Quarter	BLR	123	545	36	36
750	BLR v TUR Rio Q3	3rd Quarter	BLR	123	546	37	30
751	BLR v TUR Rio Q3	3rd Quarter	BLR	123	547	26	24	Shot	Score
752	BLR v TUR Rio Q3	3rd Quarter	BLR	125	615	31	111
753	BLR v TUR Rio Q3	3rd Quarter	BLR	125	616	43	77
754	BLR v TUR Rio Q3	3rd Quarter	BLR	125	617	44	70
755	BLR v TUR Rio Q3	3rd Quarter	BLR	125	618	47	61
756	BLR v TUR Rio Q3	3rd Quarter	BLR	125	619	49	55
757	BLR v TUR Rio Q3	3rd Quarter	BLR	125	619	44	51
758	BLR v TUR Rio Q3	3rd Quarter	BLR	125	620	38	49
759	BLR v TUR Rio Q3	3rd Quarter	BLR	125	620	36	53
760	BLR v TUR Rio Q3	3rd Quarter	BLR	125	623	33	52
761	BLR v TUR Rio Q3	3rd Quarter	BLR	125	623	24	48
762	BLR v TUR Rio Q3	3rd Quarter	BLR	125	624	13	43
763	BLR v TUR Rio Q3	3rd Quarter	BLR	125	625	30	40	TO
764	BLR v TUR Rio Q3	3rd Quarter	BLR	128	634	40	98
765	BLR v TUR Rio Q3	3rd Quarter	BLR	128	635	43	84
766	BLR v TUR Rio Q3	3rd Quarter	BLR	128	636	25	76
767	BLR v TUR Rio Q3	3rd Quarter	BLR	128	637	21	69
768	BLR v TUR Rio Q3	3rd Quarter	BLR	128	637	20	60
769	BLR v TUR Rio Q3	3rd Quarter	BLR	128	638	20	52
770	BLR v TUR Rio Q3	3rd Quarter	BLR	128	641	43	45
771	BLR v TUR Rio Q3	3rd Quarter	BLR	128	643	36	48
772	BLR v TUR Rio Q3	3rd Quarter	BLR	128	644	47	36
773	BLR v TUR Rio Q3	3rd Quarter	BLR	128	646	33	29
774	BLR v TUR Rio Q3	3rd Quarter	BLR	128	647	39	34
775	BLR v TUR Rio Q3	3rd Quarter	BLR	128	647	38	35
776	BLR v TUR Rio Q3	3rd Quarter	BLR	128	649	10	29	On-ball
777	BLR v TUR Rio Q3	3rd Quarter	BLR	128	651	17	34
778	BLR v TUR Rio Q3	3rd Quarter	BLR	128	651	21	36
779	BLR v TUR Rio Q3	3rd Quarter	BLR	128	652	28	38
780	BLR v TUR Rio Q3	3rd Quarter	BLR	128	653	32	36
781	BLR v TUR Rio Q3	3rd Quarter	BLR	128	654	34	32	TO
782	BLR v TUR Rio Q3	3rd Quarter	BLR	130	666	39	96
783	BLR v TUR Rio Q3	3rd Quarter	BLR	130	666	44	84
784	BLR v TUR Rio Q3	3rd Quarter	BLR	130	667	45	71
785	BLR v TUR Rio Q3	3rd Quarter	BLR	130	668	39	61
786	BLR v TUR Rio Q3	3rd Quarter	BLR	130	669	33	55
787	BLR v TUR Rio Q3	3rd Quarter	BLR	130	669	27	50
788	BLR v TUR Rio Q3	3rd Quarter	BLR	130	669	21	41
789	BLR v TUR Rio Q3	3rd Quarter	BLR	130	670	19	36	Foul
790	BLR v TUR Rio Q3	3rd Quarter	BLR	131	695	3	36	SLOB
791	BLR v TUR Rio Q3	3rd Quarter	BLR	131	696	31	50
792	BLR v TUR Rio Q3	3rd Quarter	BLR	131	698	42	33
793	BLR v TUR Rio Q3	3rd Quarter	BLR	131	699	45	34
794	BLR v TUR Rio Q3	3rd Quarter	BLR	131	699	48	32
795	BLR v TUR Rio Q3	3rd Quarter	BLR	131	702	30	40
796	BLR v TUR Rio Q3	3rd Quarter	BLR	131	704	10	24
797	BLR v TUR Rio Q3	3rd Quarter	BLR	131	705	10	16
798	BLR v TUR Rio Q3	3rd Quarter	BLR	131	706	10	20
799	BLR v TUR Rio Q3	3rd Quarter	BLR	131	706	10	22
800	BLR v TUR Rio Q3	3rd Quarter	BLR	131	707	13	32
801	BLR v TUR Rio Q3	3rd Quarter	BLR	131	708	39	38	Shot	Miss
802	BLR v TUR Rio Q3	3rd Quarter	BLR	133	728	33	107
803	BLR v TUR Rio Q3	3rd Quarter	BLR	133	730	32	90
804	BLR v TUR Rio Q3	3rd Quarter	BLR	133	731	32	84
805	BLR v TUR Rio Q3	3rd Quarter	BLR	133	733	32	78
806	BLR v TUR Rio Q3	3rd Quarter	BLR	133	734	31	72
807	BLR v TUR Rio Q3	3rd Quarter	BLR	133	734	29	68
808	BLR v TUR Rio Q3	3rd Quarter	BLR	133	735	27	56
809	BLR v TUR Rio Q3	3rd Quarter	BLR	133	736	30	51
810	BLR v TUR Rio Q3	3rd Quarter	BLR	133	737	34	49
811	BLR v TUR Rio Q3	3rd Quarter	BLR	133	738	37	45	On-ball
812	BLR v TUR Rio Q3	3rd Quarter	BLR	133	738	44	39
813	BLR v TUR Rio Q3	3rd Quarter	BLR	133	739	38	31	Foul
814	BLR v TUR Rio Q3	3rd Quarter	BLR	135	814	34	114
815	BLR v TUR Rio Q3	3rd Quarter	BLR	135	814	19	91
816	BLR v TUR Rio Q3	3rd Quarter	BLR	135	815	19	78
817	BLR v TUR Rio Q3	3rd Quarter	BLR	135	816	19	68
818	BLR v TUR Rio Q3	3rd Quarter	BLR	135	817	20	62
819	BLR v TUR Rio Q3	3rd Quarter	BLR	135	818	23	56
820	BLR v TUR Rio Q3	3rd Quarter	BLR	135	820	28	52
821	BLR v TUR Rio Q3	3rd Quarter	BLR	135	821	31	51
822	BLR v TUR Rio Q3	3rd Quarter	BLR	135	822	32	47	On-ball
823	BLR v TUR Rio Q3	3rd Quarter	BLR	135	822	29	41
824	BLR v TUR Rio Q3	3rd Quarter	BLR	135	824	24	29
825	BLR v TUR Rio Q3	3rd Quarter	BLR	135	824	23	23
826	BLR v TUR Rio Q3	3rd Quarter	BLR	135	825	10	22	On-ball
827	BLR v TUR Rio Q3	3rd Quarter	BLR	135	826	10	25
828	BLR v TUR Rio Q3	3rd Quarter	BLR	135	826	12	28
829	BLR v TUR Rio Q3	3rd Quarter	BLR	135	827	31	38	Shot	Score
830	BLR v TUR Rio Q3	3rd Quarter	BLR	138	857	28	108
831	BLR v TUR Rio Q3	3rd Quarter	BLR	138	857	39	88
832	BLR v TUR Rio Q3	3rd Quarter	BLR	138	858	37	76
833	BLR v TUR Rio Q3	3rd Quarter	BLR	138	860	20	64
834	BLR v TUR Rio Q3	3rd Quarter	BLR	138	860	16	52
835	BLR v TUR Rio Q3	3rd Quarter	BLR	138	861	10	37
836	BLR v TUR Rio Q3	3rd Quarter	BLR	138	862	10	29	On-ball
837	BLR v TUR Rio Q3	3rd Quarter	BLR	138	863	15	32
838	BLR v TUR Rio Q3	3rd Quarter	BLR	138	863	18	35
839	BLR v TUR Rio Q3	3rd Quarter	BLR	138	865	16	29	On-ball
840	BLR v TUR Rio Q3	3rd Quarter	BLR	138	865	16	25
841	BLR v TUR Rio Q3	3rd Quarter	BLR	138	866	14	16
842	BLR v TUR Rio Q3	3rd Quarter	BLR	138	867	16	13
843	BLR v TUR Rio Q3	3rd Quarter	BLR	138	868	25	14	TO
844	BLR v TUR Rio Q3	3rd Quarter	BLR	140	878	31	109
845	BLR v TUR Rio Q3	3rd Quarter	BLR	140	879	28	88
846	BLR v TUR Rio Q3	3rd Quarter	BLR	140	881	28	77
847	BLR v TUR Rio Q3	3rd Quarter	BLR	140	882	37	73
848	BLR v TUR Rio Q3	3rd Quarter	BLR	140	884	33	62
849	BLR v TUR Rio Q3	3rd Quarter	BLR	140	884	25	56
850	BLR v TUR Rio Q3	3rd Quarter	BLR	140	885	18	49
851	BLR v TUR Rio Q3	3rd Quarter	BLR	140	886	25	49
852	BLR v TUR Rio Q3	3rd Quarter	BLR	140	886	30	45	On-ball
853	BLR v TUR Rio Q3	3rd Quarter	BLR	140	886	34	41
854	BLR v TUR Rio Q3	3rd Quarter	BLR	140	889	17	40
855	BLR v TUR Rio Q3	3rd Quarter	BLR	140	891	24	20
856	BLR v TUR Rio Q3	3rd Quarter	BLR	140	892	25	22
857	BLR v TUR Rio Q3	3rd Quarter	BLR	140	893	32	22
858	BLR v TUR Rio Q3	3rd Quarter	BLR	140	894	30	39	Shot	Miss
859	BLR v TUR Rio Q3	3rd Quarter	BLR	141	898	15	24	OR
860	BLR v TUR Rio Q3	3rd Quarter	BLR	141	901	13	24
861	BLR v TUR Rio Q3	3rd Quarter	BLR	141	901	12	27
862	BLR v TUR Rio Q3	3rd Quarter	BLR	141	902	20	36
863	BLR v TUR Rio Q3	3rd Quarter	BLR	141	903	47	33	Foul
864	BLR v TUR Rio Q3	3rd Quarter	BLR	143	950	30	111
865	BLR v TUR Rio Q3	3rd Quarter	BLR	143	951	27	89
866	BLR v TUR Rio Q3	3rd Quarter	BLR	143	952	27	78
867	BLR v TUR Rio Q3	3rd Quarter	BLR	143	953	30	68
868	BLR v TUR Rio Q3	3rd Quarter	BLR	143	954	32	61
869	BLR v TUR Rio Q3	3rd Quarter	BLR	143	955	31	53
870	BLR v TUR Rio Q3	3rd Quarter	BLR	143	958	27	48
871	BLR v TUR Rio Q3	3rd Quarter	BLR	143	959	20	47
872	BLR v TUR Rio Q3	3rd Quarter	BLR	143	960	16	44
873	BLR v TUR Rio Q3	3rd Quarter	BLR	143	961	20	42
874	BLR v TUR Rio Q3	3rd Quarter	BLR	143	962	25	40
875	BLR v TUR Rio Q3	3rd Quarter	BLR	143	963	33	36	Foul
876	BLR v TUR Rio Q3	3rd Quarter	BLR	144	990	58	40	SLOB
877	BLR v TUR Rio Q3	3rd Quarter	BLR	144	991	40	39
878	BLR v TUR Rio Q3	3rd Quarter	BLR	144	992	30	35
879	BLR v TUR Rio Q3	3rd Quarter	BLR	144	993	26	31	Shot	Score
880	BLR v TUR Rio Q4	4th Quarter	BLR	145	8	58	58
881	BLR v TUR Rio Q4	4th Quarter	BLR	145	9	48	69
882	BLR v TUR Rio Q4	4th Quarter	BLR	145	10	35	67
883	BLR v TUR Rio Q4	4th Quarter	BLR	145	10	26	61
884	BLR v TUR Rio Q4	4th Quarter	BLR	145	11	25	52
885	BLR v TUR Rio Q4	4th Quarter	BLR	145	12	18	43
886	BLR v TUR Rio Q4	4th Quarter	BLR	145	12	15	36
887	BLR v TUR Rio Q4	4th Quarter	BLR	145	13	13	33	On-ball
888	BLR v TUR Rio Q4	4th Quarter	BLR	145	13	16	35
889	BLR v TUR Rio Q4	4th Quarter	BLR	145	14	21	39
890	BLR v TUR Rio Q4	4th Quarter	BLR	145	15	27	41
891	BLR v TUR Rio Q4	4th Quarter	BLR	145	17	32	41
892	BLR v TUR Rio Q4	4th Quarter	BLR	145	17	14	31
893	BLR v TUR Rio Q4	4th Quarter	BLR	145	19	25	22
894	BLR v TUR Rio Q4	4th Quarter	BLR	145	21	52	33
895	BLR v TUR Rio Q4	4th Quarter	BLR	145	21	52	33	TO
896	BLR v TUR Rio Q4	4th Quarter	BLR	147	54	28	96
897	BLR v TUR Rio Q4	4th Quarter	BLR	147	55	26	94
898	BLR v TUR Rio Q4	4th Quarter	BLR	147	57	29	79
899	BLR v TUR Rio Q4	4th Quarter	BLR	147	59	35	51
900	BLR v TUR Rio Q4	4th Quarter	BLR	147	60	31	50
901	BLR v TUR Rio Q4	4th Quarter	BLR	147	61	11	24
902	BLR v TUR Rio Q4	4th Quarter	BLR	147	62	25	19
903	BLR v TUR Rio Q4	4th Quarter	BLR	147	65	26	21
904	BLR v TUR Rio Q4	4th Quarter	BLR	147	66	28	25
905	BLR v TUR Rio Q4	4th Quarter	BLR	147	66	29	18	Shot	Miss
906	BLR v TUR Rio Q4	4th Quarter	BLR	149	93	30	86
907	BLR v TUR Rio Q4	4th Quarter	BLR	149	93	22	85
908	BLR v TUR Rio Q4	4th Quarter	BLR	149	94	21	80
909	BLR v TUR Rio Q4	4th Quarter	BLR	149	94	18	73
910	BLR v TUR Rio Q4	4th Quarter	BLR	149	95	17	64
911	BLR v TUR Rio Q4	4th Quarter	BLR	149	96	13	54
912	BLR v TUR Rio Q4	4th Quarter	BLR	149	97	13	47
913	BLR v TUR Rio Q4	4th Quarter	BLR	149	98	14	42
914	BLR v TUR Rio Q4	4th Quarter	BLR	149	98	16	40	On-ball
915	BLR v TUR Rio Q4	4th Quarter	BLR	149	98	19	42
916	BLR v TUR Rio Q4	4th Quarter	BLR	149	99	24	42
917	BLR v TUR Rio Q4	4th Quarter	BLR	149	100	30	36
918	BLR v TUR Rio Q4	4th Quarter	BLR	149	100	32	33
919	BLR v TUR Rio Q4	4th Quarter	BLR	149	101	16	30
920	BLR v TUR Rio Q4	4th Quarter	BLR	149	102	18	32
921	BLR v TUR Rio Q4	4th Quarter	BLR	149	102	22	30
922	BLR v TUR Rio Q4	4th Quarter	BLR	149	103	26	23
923	BLR v TUR Rio Q4	4th Quarter	BLR	149	104	51	28
924	BLR v TUR Rio Q4	4th Quarter	BLR	149	105	38	21
925	BLR v TUR Rio Q4	4th Quarter	BLR	149	106	38	24
926	BLR v TUR Rio Q4	4th Quarter	BLR	149	106	35	25
927	BLR v TUR Rio Q4	4th Quarter	BLR	149	107	33	24
928	BLR v TUR Rio Q4	4th Quarter	BLR	149	108	37	21	Shot	Miss
929	BLR v TUR Rio Q4	4th Quarter	BLR	151	128	31	107
930	BLR v TUR Rio Q4	4th Quarter	BLR	151	129	29	91
931	BLR v TUR Rio Q4	4th Quarter	BLR	151	130	30	82
932	BLR v TUR Rio Q4	4th Quarter	BLR	151	132	33	77
933	BLR v TUR Rio Q4	4th Quarter	BLR	151	133	32	71
934	BLR v TUR Rio Q4	4th Quarter	BLR	151	134	31	66
935	BLR v TUR Rio Q4	4th Quarter	BLR	151	134	30	61
936	BLR v TUR Rio Q4	4th Quarter	BLR	151	135	28	58
937	BLR v TUR Rio Q4	4th Quarter	BLR	151	136	29	52
938	BLR v TUR Rio Q4	4th Quarter	BLR	151	137	32	49	On-ball
939	BLR v TUR Rio Q4	4th Quarter	BLR	151	138	35	48
940	BLR v TUR Rio Q4	4th Quarter	BLR	151	138	40	42
941	BLR v TUR Rio Q4	4th Quarter	BLR	151	139	37	32
942	BLR v TUR Rio Q4	4th Quarter	BLR	151	139	37	25
943	BLR v TUR Rio Q4	4th Quarter	BLR	151	140	37	21
944	BLR v TUR Rio Q4	4th Quarter	BLR	151	141	26	37	TO	Foul
945	BLR v TUR Rio Q4	4th Quarter	BLR	154	234	31	111
946	BLR v TUR Rio Q4	4th Quarter	BLR	154	234	33	99
947	BLR v TUR Rio Q4	4th Quarter	BLR	154	235	43	90
948	BLR v TUR Rio Q4	4th Quarter	BLR	154	235	46	81
949	BLR v TUR Rio Q4	4th Quarter	BLR	154	236	47	74
950	BLR v TUR Rio Q4	4th Quarter	BLR	154	236	46	64
951	BLR v TUR Rio Q4	4th Quarter	BLR	154	237	46	55
952	BLR v TUR Rio Q4	4th Quarter	BLR	154	238	49	31
953	BLR v TUR Rio Q4	4th Quarter	BLR	154	239	49	31
954	BLR v TUR Rio Q4	4th Quarter	BLR	154	240	49	31
955	BLR v TUR Rio Q4	4th Quarter	BLR	154	241	49	31
956	BLR v TUR Rio Q4	4th Quarter	BLR	154	242	42	34
957	BLR v TUR Rio Q4	4th Quarter	BLR	154	243	37	37	On-ball
958	BLR v TUR Rio Q4	4th Quarter	BLR	154	244	30	39
959	BLR v TUR Rio Q4	4th Quarter	BLR	154	245	30	43
960	BLR v TUR Rio Q4	4th Quarter	BLR	154	245	26	42
961	BLR v TUR Rio Q4	4th Quarter	BLR	154	247	28	49
962	BLR v TUR Rio Q4	4th Quarter	BLR	154	247	31	51
963	BLR v TUR Rio Q4	4th Quarter	BLR	154	249	28	46
964	BLR v TUR Rio Q4	4th Quarter	BLR	154	250	24	38
965	BLR v TUR Rio Q4	4th Quarter	BLR	154	250	16	34
966	BLR v TUR Rio Q4	4th Quarter	BLR	154	251	11	30
967	BLR v TUR Rio Q4	4th Quarter	BLR	154	252	12	28	On-ball
968	BLR v TUR Rio Q4	4th Quarter	BLR	154	252	15	32
969	BLR v TUR Rio Q4	4th Quarter	BLR	154	253	20	37
970	BLR v TUR Rio Q4	4th Quarter	BLR	154	254	28	39
971	BLR v TUR Rio Q4	4th Quarter	BLR	154	255	31	39
972	BLR v TUR Rio Q4	4th Quarter	BLR	154	255	32	36
973	BLR v TUR Rio Q4	4th Quarter	BLR	154	256	16	27
974	BLR v TUR Rio Q4	4th Quarter	BLR	154	257	19	29
975	BLR v TUR Rio Q4	4th Quarter	BLR	154	258	30	26	Shot	Miss
976	BLR v TUR Rio Q4	4th Quarter	BLR	155	262	31	19	OR
977	BLR v TUR Rio Q4	4th Quarter	BLR	155	264	12	26
978	BLR v TUR Rio Q4	4th Quarter	BLR	155	265	12	28
979	BLR v TUR Rio Q4	4th Quarter	BLR	155	266	14	33
980	BLR v TUR Rio Q4	4th Quarter	BLR	155	267	31	51
981	BLR v TUR Rio Q4	4th Quarter	BLR	155	268	31	51
982	BLR v TUR Rio Q4	4th Quarter	BLR	155	268	29	46
983	BLR v TUR Rio Q4	4th Quarter	BLR	155	269	30	41
984	BLR v TUR Rio Q4	4th Quarter	BLR	155	269	32	38
985	BLR v TUR Rio Q4	4th Quarter	BLR	155	270	34	32
986	BLR v TUR Rio Q4	4th Quarter	BLR	155	271	32	24	Shot	Miss
987	BLR v TUR Rio Q4	4th Quarter	BLR	159	290	37	89
988	BLR v TUR Rio Q4	4th Quarter	BLR	159	291	25	83
989	BLR v TUR Rio Q4	4th Quarter	BLR	159	292	18	75
990	BLR v TUR Rio Q4	4th Quarter	BLR	159	292	15	64
991	BLR v TUR Rio Q4	4th Quarter	BLR	159	293	13	54
992	BLR v TUR Rio Q4	4th Quarter	BLR	159	294	13	45
993	BLR v TUR Rio Q4	4th Quarter	BLR	159	295	14	39
994	BLR v TUR Rio Q4	4th Quarter	BLR	159	295	16	35	On-ball
995	BLR v TUR Rio Q4	4th Quarter	BLR	159	296	15	29
996	BLR v TUR Rio Q4	4th Quarter	BLR	159	297	11	22
997	BLR v TUR Rio Q4	4th Quarter	BLR	159	298	12	25
998	BLR v TUR Rio Q4	4th Quarter	BLR	159	299	13	28
999	BLR v TUR Rio Q4	4th Quarter	BLR	159	301	14	31
1000	BLR v TUR Rio Q4	4th Quarter	BLR	159	301	18	34
1001	BLR v TUR Rio Q4	4th Quarter	BLR	159	302	22	39
1002	BLR v TUR Rio Q4	4th Quarter	BLR	159	302	33	40
1003	BLR v TUR Rio Q4	4th Quarter	BLR	159	303	37	39
1004	BLR v TUR Rio Q4	4th Quarter	BLR	159	305	28	22	Foul
1005	BLR v TUR Rio Q4	4th Quarter	BLR	160	338	41	9	BLOB
1006	BLR v TUR Rio Q4	4th Quarter	BLR	160	339	30	20	Shot	Shooting Foul
1007	BLR v TUR Rio Q4	4th Quarter	BLR	162	405	25	113
1008	BLR v TUR Rio Q4	4th Quarter	BLR	162	406	26	94
1009	BLR v TUR Rio Q4	4th Quarter	BLR	162	407	30	87
1010	BLR v TUR Rio Q4	4th Quarter	BLR	162	408	34	80
1011	BLR v TUR Rio Q4	4th Quarter	BLR	162	409	34	74
1012	BLR v TUR Rio Q4	4th Quarter	BLR	162	409	35	65
1013	BLR v TUR Rio Q4	4th Quarter	BLR	162	410	32	54
1014	BLR v TUR Rio Q4	4th Quarter	BLR	162	411	13	41
1015	BLR v TUR Rio Q4	4th Quarter	BLR	162	413	12	37
1016	BLR v TUR Rio Q4	4th Quarter	BLR	162	413	12	37
1017	BLR v TUR Rio Q4	4th Quarter	BLR	162	414	11	31
1018	BLR v TUR Rio Q4	4th Quarter	BLR	162	415	19	16	Shot	Score
1019	BLR v TUR Rio Q4	4th Quarter	BLR	164	443	29	109
1020	BLR v TUR Rio Q4	4th Quarter	BLR	164	444	29	93
1021	BLR v TUR Rio Q4	4th Quarter	BLR	164	445	29	85
1022	BLR v TUR Rio Q4	4th Quarter	BLR	164	446	34	79
1023	BLR v TUR Rio Q4	4th Quarter	BLR	164	446	39	70
1024	BLR v TUR Rio Q4	4th Quarter	BLR	164	447	43	58
1025	BLR v TUR Rio Q4	4th Quarter	BLR	164	447	45	53
1026	BLR v TUR Rio Q4	4th Quarter	BLR	164	448	45	48
1027	BLR v TUR Rio Q4	4th Quarter	BLR	164	448	45	41
1028	BLR v TUR Rio Q4	4th Quarter	BLR	164	449	45	37	On-ball
1029	BLR v TUR Rio Q4	4th Quarter	BLR	164	449	41	38
1030	BLR v TUR Rio Q4	4th Quarter	BLR	164	450	34	36
1031	BLR v TUR Rio Q4	4th Quarter	BLR	164	451	29	31
1032	BLR v TUR Rio Q4	4th Quarter	BLR	164	451	48	33
1033	BLR v TUR Rio Q4	4th Quarter	BLR	164	452	45	27
1034	BLR v TUR Rio Q4	4th Quarter	BLR	164	453	37	18
1035	BLR v TUR Rio Q4	4th Quarter	BLR	164	453	36	16	Shot	Shooting Foul
1036	BLR v TUR Rio Q4	4th Quarter	BLR	166	509	33	96
1037	BLR v TUR Rio Q4	4th Quarter	BLR	166	509	44	88
1038	BLR v TUR Rio Q4	4th Quarter	BLR	166	510	44	76
1039	BLR v TUR Rio Q4	4th Quarter	BLR	166	511	41	67
1040	BLR v TUR Rio Q4	4th Quarter	BLR	166	512	38	60
1041	BLR v TUR Rio Q4	4th Quarter	BLR	166	512	33	55
1042	BLR v TUR Rio Q4	4th Quarter	BLR	166	513	31	47
1043	BLR v TUR Rio Q4	4th Quarter	BLR	166	513	30	39
1044	BLR v TUR Rio Q4	4th Quarter	BLR	166	514	30	33	Shot	Miss
1045	BLR v TUR Rio Q4	4th Quarter	BLR	168	580	34	99
1046	BLR v TUR Rio Q4	4th Quarter	BLR	168	580	44	96
1047	BLR v TUR Rio Q4	4th Quarter	BLR	168	581	49	88
1048	BLR v TUR Rio Q4	4th Quarter	BLR	168	582	51	79
1049	BLR v TUR Rio Q4	4th Quarter	BLR	168	583	49	63
1050	BLR v TUR Rio Q4	4th Quarter	BLR	168	585	38	66
1051	BLR v TUR Rio Q4	4th Quarter	BLR	168	585	50	49
1052	BLR v TUR Rio Q4	4th Quarter	BLR	168	586	50	42
1053	BLR v TUR Rio Q4	4th Quarter	BLR	168	588	47	36
1054	BLR v TUR Rio Q4	4th Quarter	BLR	168	589	32	40
1055	BLR v TUR Rio Q4	4th Quarter	BLR	168	592	14	38	On-ball
1056	BLR v TUR Rio Q4	4th Quarter	BLR	168	593	17	38
1057	BLR v TUR Rio Q4	4th Quarter	BLR	168	594	23	43
1058	BLR v TUR Rio Q4	4th Quarter	BLR	168	594	25	46
1059	BLR v TUR Rio Q4	4th Quarter	BLR	168	595	29	47
1060	BLR v TUR Rio Q4	4th Quarter	BLR	168	595	33	41
1061	BLR v TUR Rio Q4	4th Quarter	BLR	168	596	36	34
1062	BLR v TUR Rio Q4	4th Quarter	BLR	168	597	44	35
1063	BLR v TUR Rio Q4	4th Quarter	BLR	168	598	42	38
1064	BLR v TUR Rio Q4	4th Quarter	BLR	168	599	37	39
1065	BLR v TUR Rio Q4	4th Quarter	BLR	168	599	23	39
1066	BLR v TUR Rio Q4	4th Quarter	BLR	168	601	11	17	Shot	Score
1067	BLR v TUR Rio Q4	4th Quarter	BLR	171	641	33	109
1068	BLR v TUR Rio Q4	4th Quarter	BLR	171	641	37	88
1069	BLR v TUR Rio Q4	4th Quarter	BLR	171	642	42	77
1070	BLR v TUR Rio Q4	4th Quarter	BLR	171	643	45	68
1071	BLR v TUR Rio Q4	4th Quarter	BLR	171	644	47	57
1072	BLR v TUR Rio Q4	4th Quarter	BLR	171	645	50	51
1073	BLR v TUR Rio Q4	4th Quarter	BLR	171	646	50	48
1074	BLR v TUR Rio Q4	4th Quarter	BLR	171	646	50	43
1075	BLR v TUR Rio Q4	4th Quarter	BLR	171	647	50	38
1076	BLR v TUR Rio Q4	4th Quarter	BLR	171	648	52	35
1077	BLR v TUR Rio Q4	4th Quarter	BLR	171	649	49	34	On-ball
1078	BLR v TUR Rio Q4	4th Quarter	BLR	171	649	44	35
1079	BLR v TUR Rio Q4	4th Quarter	BLR	171	650	36	35
1080	BLR v TUR Rio Q4	4th Quarter	BLR	171	651	30	27
1081	BLR v TUR Rio Q4	4th Quarter	BLR	171	652	28	23	Shot	Score
1082	BLR v TUR Rio Q4	4th Quarter	BLR	174	799	32	110
1083	BLR v TUR Rio Q4	4th Quarter	BLR	174	799	32	89
1084	BLR v TUR Rio Q4	4th Quarter	BLR	174	800	38	85
1085	BLR v TUR Rio Q4	4th Quarter	BLR	174	800	43	79
1086	BLR v TUR Rio Q4	4th Quarter	BLR	174	801	47	71
1087	BLR v TUR Rio Q4	4th Quarter	BLR	174	801	48	67
1088	BLR v TUR Rio Q4	4th Quarter	BLR	174	802	50	60
1089	BLR v TUR Rio Q4	4th Quarter	BLR	174	803	51	53
1090	BLR v TUR Rio Q4	4th Quarter	BLR	174	803	45	51
1091	BLR v TUR Rio Q4	4th Quarter	BLR	174	805	46	45	On-ball
1092	BLR v TUR Rio Q4	4th Quarter	BLR	174	805	46	41
1093	BLR v TUR Rio Q4	4th Quarter	BLR	174	806	48	37
1094	BLR v TUR Rio Q4	4th Quarter	BLR	174	808	44	34	On-ball
1095	BLR v TUR Rio Q4	4th Quarter	BLR	174	808	40	36
1096	BLR v TUR Rio Q4	4th Quarter	BLR	174	809	30	36
1097	BLR v TUR Rio Q4	4th Quarter	BLR	174	810	26	37
1098	BLR v TUR Rio Q4	4th Quarter	BLR	174	811	31	45
1099	BLR v TUR Rio Q4	4th Quarter	BLR	174	812	12	28
1100	BLR v TUR Rio Q4	4th Quarter	BLR	174	813	19	29
1101	BLR v TUR Rio Q4	4th Quarter	BLR	174	813	27	31	Shot	Score
1102	BLR v TUR Rio Q4	4th Quarter	BLR	176	838	29	110
1103	BLR v TUR Rio Q4	4th Quarter	BLR	176	839	28	91
1104	BLR v TUR Rio Q4	4th Quarter	BLR	176	840	28	83
1105	BLR v TUR Rio Q4	4th Quarter	BLR	176	841	29	77
1106	BLR v TUR Rio Q4	4th Quarter	BLR	176	841	35	71
1107	BLR v TUR Rio Q4	4th Quarter	BLR	176	842	39	65
1108	BLR v TUR Rio Q4	4th Quarter	BLR	176	842	43	58
1109	BLR v TUR Rio Q4	4th Quarter	BLR	176	843	51	51
1110	BLR v TUR Rio Q4	4th Quarter	BLR	176	844	52	46
1111	BLR v TUR Rio Q4	4th Quarter	BLR	176	845	49	39
1112	BLR v TUR Rio Q4	4th Quarter	BLR	176	845	45	37	On-ball
1113	BLR v TUR Rio Q4	4th Quarter	BLR	176	845	39	38
1114	BLR v TUR Rio Q4	4th Quarter	BLR	176	845	35	38
1115	BLR v TUR Rio Q4	4th Quarter	BLR	176	847	32	32
1116	BLR v TUR Rio Q4	4th Quarter	BLR	176	847	15	33
1117	BLR v TUR Rio Q4	4th Quarter	BLR	176	848	15	33
1118	BLR v TUR Rio Q4	4th Quarter	BLR	176	849	15	33
1119	BLR v TUR Rio Q4	4th Quarter	BLR	176	850	15	33
1120	BLR v TUR Rio Q4	4th Quarter	BLR	176	851	15	35
1121	BLR v TUR Rio Q4	4th Quarter	BLR	176	851	11	37
1122	BLR v TUR Rio Q4	4th Quarter	BLR	176	852	16	38	On-ball
1123	BLR v TUR Rio Q4	4th Quarter	BLR	176	853	19	37
1124	BLR v TUR Rio Q4	4th Quarter	BLR	176	854	25	45
1125	BLR v TUR Rio Q4	4th Quarter	BLR	176	854	27	45
1126	BLR v TUR Rio Q4	4th Quarter	BLR	176	855	29	39
1127	BLR v TUR Rio Q4	4th Quarter	BLR	176	855	33	32
1128	BLR v TUR Rio Q4	4th Quarter	BLR	176	856	36	24
1129	BLR v TUR Rio Q4	4th Quarter	BLR	176	858	35	18	Shot	Score
1130	BLR v TUR Rio Q4	4th Quarter	BLR	178	879	30	84
1131	BLR v TUR Rio Q4	4th Quarter	BLR	178	879	29	77
1132	BLR v TUR Rio Q4	4th Quarter	BLR	178	880	21	69
1133	BLR v TUR Rio Q4	4th Quarter	BLR	178	880	15	60
1134	BLR v TUR Rio Q4	4th Quarter	BLR	178	881	13	53
1135	BLR v TUR Rio Q4	4th Quarter	BLR	178	882	13	49	Foul
1136	BLR v TUR Rio Q4	4th Quarter	BLR	179	902	4	51
1137	BLR v TUR Rio Q4	4th Quarter	BLR	179	903	19	52
1138	BLR v TUR Rio Q4	4th Quarter	BLR	179	905	23	51
1139	BLR v TUR Rio Q4	4th Quarter	BLR	179	906	27	44
1140	BLR v TUR Rio Q4	4th Quarter	BLR	179	906	30	35
1141	BLR v TUR Rio Q4	4th Quarter	BLR	179	907	33	26
1142	BLR v TUR Rio Q4	4th Quarter	BLR	179	908	34	20	Shot	Score
1143	BLR v TUR Rio Q4	4th Quarter	BLR	181	930	32	97
1144	BLR v TUR Rio Q4	4th Quarter	BLR	181	931	41	83
1145	BLR v TUR Rio Q4	4th Quarter	BLR	181	931	41	83
1146	BLR v TUR Rio Q4	4th Quarter	BLR	181	931	42	79
1147	BLR v TUR Rio Q4	4th Quarter	BLR	181	932	43	68
1148	BLR v TUR Rio Q4	4th Quarter	BLR	181	933	43	59
1149	BLR v TUR Rio Q4	4th Quarter	BLR	181	934	48	33
1150	BLR v TUR Rio Q4	4th Quarter	BLR	181	935	48	30
1151	BLR v TUR Rio Q4	4th Quarter	BLR	181	938	44	32
1152	BLR v TUR Rio Q4	4th Quarter	BLR	181	939	37	29
1153	BLR v TUR Rio Q4	4th Quarter	BLR	181	942	52	46
1154	BLR v TUR Rio Q4	4th Quarter	BLR	181	943	53	41
1155	BLR v TUR Rio Q4	4th Quarter	BLR	181	943	53	34
1156	BLR v TUR Rio Q4	4th Quarter	BLR	181	944	51	28
1157	BLR v TUR Rio Q4	4th Quarter	BLR	181	945	47	29	Stoppage
1158	BLR v TUR Rio Q4	4th Quarter	BLR	182	993	58	37	SLOB
1159	BLR v TUR Rio Q4	4th Quarter	BLR	182	994	34	36
1160	BLR v TUR Rio Q4	4th Quarter	BLR	182	996	35	34
1161	BLR v TUR Rio Q4	4th Quarter	BLR	182	998	52	20	Shot	Miss
1162	BLR v TUR Rio Q4	4th Quarter	BLR	184	1019	31	94
1163	BLR v TUR Rio Q4	4th Quarter	BLR	184	1019	46	87
1164	BLR v TUR Rio Q4	4th Quarter	BLR	184	1020	45	72
1165	BLR v TUR Rio Q4	4th Quarter	BLR	184	1021	46	63
1166	BLR v TUR Rio Q4	4th Quarter	BLR	184	1021	43	53
1167	BLR v TUR Rio Q4	4th Quarter	BLR	184	1022	38	45
1168	BLR v TUR Rio Q4	4th Quarter	BLR	184	1022	34	37
1169	BLR v TUR Rio Q4	4th Quarter	BLR	184	1023	37	29
1170	BLR v TUR Rio Q4	4th Quarter	BLR	184	1023	48	28
1171	BLR v TUR Rio Q4	4th Quarter	BLR	184	1024	45	33
1172	BLR v TUR Rio Q4	4th Quarter	BLR	184	1024	42	33
1173	BLR v TUR Rio Q4	4th Quarter	BLR	184	1025	31	37	Shot	Miss
1174	BLR v TUR Rio Q4	4th Quarter	BLR	186	1048	34	94
1175	BLR v TUR Rio Q4	4th Quarter	BLR	186	1048	47	82
1176	BLR v TUR Rio Q4	4th Quarter	BLR	186	1049	49	65
1177	BLR v TUR Rio Q4	4th Quarter	BLR	186	1049	48	55
1178	BLR v TUR Rio Q4	4th Quarter	BLR	186	1050	46	47
1179	BLR v TUR Rio Q4	4th Quarter	BLR	186	1050	44	38
1180	BLR v TUR Rio Q4	4th Quarter	BLR	186	1051	37	30
1181	BLR v TUR Rio Q4	4th Quarter	BLR	186	1052	34	21
1182	BLR v TUR Rio Q4	4th Quarter	BLR	186	1052	29	28
1183	BLR v TUR Rio Q4	4th Quarter	BLR	186	1054	33	19	Shot	Miss
1184	BLR v TUR Rio Q4	4th Quarter	BLR	188	1294	59	34	SLOB
1185	BLR v TUR Rio Q4	4th Quarter	BLR	188	1295	41	38
1186	BLR v TUR Rio Q4	4th Quarter	BLR	188	1297	17	35
1187	BLR v TUR Rio Q4	4th Quarter	BLR	188	1298	25	41
1188	BLR v TUR Rio Q4	4th Quarter	BLR	188	1299	47	32
1189	BLR v TUR Rio Q4	4th Quarter	BLR	188	1301	47	33
1190	BLR v TUR Rio Q4	4th Quarter	BLR	188	1303	31	40	Shot	Miss
