# Supplementary material for: Classifying ball trajectories in invasion sports using dynamic time warping: A basketball case study
Source: PLoS One. 2022 Oct 20;17(10):e0272848. doi: 10.1371/journal.pone.0272848 (PMC9584368; doi:10.1371/journal.pone.0272848)
Supplement: S1 Data — (ZIP) [file pone.0272848.s012.zip › Data/BLR/blrg11_full.csv]

	GameID	TimeCriteria	TeamName	RecordID	Time	x	y	Label1	Label2	Label3	Label4
1	BLR v BRA Q1	1st Quarter	BLR	4	18	40	92
2	BLR v BRA Q1	1st Quarter	BLR	4	20	42	82
3	BLR v BRA Q1	1st Quarter	BLR	4	21	45	74
4	BLR v BRA Q1	1st Quarter	BLR	4	21	47	65
5	BLR v BRA Q1	1st Quarter	BLR	4	22	47	55
6	BLR v BRA Q1	1st Quarter	BLR	4	23	48	49
7	BLR v BRA Q1	1st Quarter	BLR	4	24	50	42
8	BLR v BRA Q1	1st Quarter	BLR	4	24	42	40	On-ball
9	BLR v BRA Q1	1st Quarter	BLR	4	24	34	41
10	BLR v BRA Q1	1st Quarter	BLR	4	26	26	40
11	BLR v BRA Q1	1st Quarter	BLR	4	26	31	37
12	BLR v BRA Q1	1st Quarter	BLR	4	27	41	35
13	BLR v BRA Q1	1st Quarter	BLR	4	29	38	22	Stoppage
14	BLR v BRA Q1	1st Quarter	BLR	5	46	40	9	BLOB
15	BLR v BRA Q1	1st Quarter	BLR	5	47	41	21
16	BLR v BRA Q1	1st Quarter	BLR	5	48	35	16
17	BLR v BRA Q1	1st Quarter	BLR	5	49	35	43
18	BLR v BRA Q1	1st Quarter	BLR	5	50	34	46
19	BLR v BRA Q1	1st Quarter	BLR	5	50	25	45
20	BLR v BRA Q1	1st Quarter	BLR	5	51	16	36	On-ball
21	BLR v BRA Q1	1st Quarter	BLR	5	52	12	28	Foul
22	BLR v BRA Q1	1st Quarter	BLR	6	71	42	8	BLOB
23	BLR v BRA Q1	1st Quarter	BLR	6	72	45	35
24	BLR v BRA Q1	1st Quarter	BLR	6	74	42	35	On-ball	Shot	Score
25	BLR v BRA Q1	1st Quarter	BLR	8	89	30	109
26	BLR v BRA Q1	1st Quarter	BLR	8	91	31	90
27	BLR v BRA Q1	1st Quarter	BLR	8	92	30	84
28	BLR v BRA Q1	1st Quarter	BLR	8	93	35	69
29	BLR v BRA Q1	1st Quarter	BLR	8	93	47	55
30	BLR v BRA Q1	1st Quarter	BLR	8	94	50	42
31	BLR v BRA Q1	1st Quarter	BLR	8	95	50	27
32	BLR v BRA Q1	1st Quarter	BLR	8	96	50	26
33	BLR v BRA Q1	1st Quarter	BLR	8	96	47	32	On-ball
34	BLR v BRA Q1	1st Quarter	BLR	8	97	43	34
35	BLR v BRA Q1	1st Quarter	BLR	8	98	37	33	Shot	Miss
36	BLR v BRA Q1	1st Quarter	BLR	9	123	40	9	BLOB
37	BLR v BRA Q1	1st Quarter	BLR	9	123	46	28
38	BLR v BRA Q1	1st Quarter	BLR	9	124	46	28
39	BLR v BRA Q1	1st Quarter	BLR	9	125	46	22	Shot	Miss
40	BLR v BRA Q1	1st Quarter	BLR	10	127	38	26	OR
41	BLR v BRA Q1	1st Quarter	BLR	10	129	30	18
42	BLR v BRA Q1	1st Quarter	BLR	10	129	25	15
43	BLR v BRA Q1	1st Quarter	BLR	10	130	18	18
44	BLR v BRA Q1	1st Quarter	BLR	10	131	22	26
45	BLR v BRA Q1	1st Quarter	BLR	10	132	27	31
46	BLR v BRA Q1	1st Quarter	BLR	10	133	36	34
47	BLR v BRA Q1	1st Quarter	BLR	10	135	37	35
48	BLR v BRA Q1	1st Quarter	BLR	10	135	31	32
49	BLR v BRA Q1	1st Quarter	BLR	10	136	30	25
50	BLR v BRA Q1	1st Quarter	BLR	10	137	14	36	Shot	Miss
51	BLR v BRA Q1	1st Quarter	BLR	14	169	33	99
52	BLR v BRA Q1	1st Quarter	BLR	14	169	41	96
53	BLR v BRA Q1	1st Quarter	BLR	14	171	46	88
54	BLR v BRA Q1	1st Quarter	BLR	14	171	46	77
55	BLR v BRA Q1	1st Quarter	BLR	14	172	45	63
56	BLR v BRA Q1	1st Quarter	BLR	14	173	46	51
57	BLR v BRA Q1	1st Quarter	BLR	14	174	44	39
58	BLR v BRA Q1	1st Quarter	BLR	14	175	42	33
59	BLR v BRA Q1	1st Quarter	BLR	14	176	42	37	On-ball
60	BLR v BRA Q1	1st Quarter	BLR	14	177	40	39
61	BLR v BRA Q1	1st Quarter	BLR	14	178	26	39	On-ball
62	BLR v BRA Q1	1st Quarter	BLR	14	178	16	35
63	BLR v BRA Q1	1st Quarter	BLR	14	180	21	36	On-ball
64	BLR v BRA Q1	1st Quarter	BLR	14	181	30	35
65	BLR v BRA Q1	1st Quarter	BLR	14	181	28	21	Shot	Shooting Foul
66	BLR v BRA Q1	1st Quarter	BLR	17	235	30	108
67	BLR v BRA Q1	1st Quarter	BLR	17	235	24	96
68	BLR v BRA Q1	1st Quarter	BLR	17	237	22	90
69	BLR v BRA Q1	1st Quarter	BLR	17	238	23	82
70	BLR v BRA Q1	1st Quarter	BLR	17	239	23	76
71	BLR v BRA Q1	1st Quarter	BLR	17	240	25	73
72	BLR v BRA Q1	1st Quarter	BLR	17	241	29	66
73	BLR v BRA Q1	1st Quarter	BLR	17	242	33	55
74	BLR v BRA Q1	1st Quarter	BLR	17	243	41	37
75	BLR v BRA Q1	1st Quarter	BLR	17	245	41	40
76	BLR v BRA Q1	1st Quarter	BLR	17	245	45	41
77	BLR v BRA Q1	1st Quarter	BLR	17	247	44	36
78	BLR v BRA Q1	1st Quarter	BLR	17	249	41	14
79	BLR v BRA Q1	1st Quarter	BLR	17	250	41	18
80	BLR v BRA Q1	1st Quarter	BLR	17	251	40	20
81	BLR v BRA Q1	1st Quarter	BLR	17	252	38	21
82	BLR v BRA Q1	1st Quarter	BLR	17	254	34	21
83	BLR v BRA Q1	1st Quarter	BLR	17	254	12	30
84	BLR v BRA Q1	1st Quarter	BLR	17	255	18	30
85	BLR v BRA Q1	1st Quarter	BLR	17	256	20	30
86	BLR v BRA Q1	1st Quarter	BLR	17	257	18	24
87	BLR v BRA Q1	1st Quarter	BLR	17	258	16	19
88	BLR v BRA Q1	1st Quarter	BLR	17	259	19	21
89	BLR v BRA Q1	1st Quarter	BLR	17	260	27	23	TO
90	BLR v BRA Q1	1st Quarter	BLR	19	315	32	109
91	BLR v BRA Q1	1st Quarter	BLR	19	315	32	96
92	BLR v BRA Q1	1st Quarter	BLR	19	316	36	93
93	BLR v BRA Q1	1st Quarter	BLR	19	317	40	81
94	BLR v BRA Q1	1st Quarter	BLR	19	318	44	65
95	BLR v BRA Q1	1st Quarter	BLR	19	318	46	55
96	BLR v BRA Q1	1st Quarter	BLR	19	318	50	39
97	BLR v BRA Q1	1st Quarter	BLR	19	320	52	38
98	BLR v BRA Q1	1st Quarter	BLR	19	322	38	40
99	BLR v BRA Q1	1st Quarter	BLR	19	323	37	38
100	BLR v BRA Q1	1st Quarter	BLR	19	324	17	35
101	BLR v BRA Q1	1st Quarter	BLR	19	324	24	37
102	BLR v BRA Q1	1st Quarter	BLR	19	325	32	31
103	BLR v BRA Q1	1st Quarter	BLR	19	326	19	22
104	BLR v BRA Q1	1st Quarter	BLR	19	326	24	19
105	BLR v BRA Q1	1st Quarter	BLR	19	327	25	17	Shot	Miss
106	BLR v BRA Q1	1st Quarter	BLR	22	338	25	83
107	BLR v BRA Q1	1st Quarter	BLR	22	339	22	76
108	BLR v BRA Q1	1st Quarter	BLR	22	340	20	66
109	BLR v BRA Q1	1st Quarter	BLR	22	340	19	58
110	BLR v BRA Q1	1st Quarter	BLR	22	341	17	49
111	BLR v BRA Q1	1st Quarter	BLR	22	341	19	40
112	BLR v BRA Q1	1st Quarter	BLR	22	342	26	25
113	BLR v BRA Q1	1st Quarter	BLR	22	343	33	17	Shot	Miss
114	BLR v BRA Q1	1st Quarter	BLR	24	350	27	90
115	BLR v BRA Q1	1st Quarter	BLR	24	352	46	76
116	BLR v BRA Q1	1st Quarter	BLR	24	353	47	62
117	BLR v BRA Q1	1st Quarter	BLR	24	353	49	51
118	BLR v BRA Q1	1st Quarter	BLR	24	354	48	43
119	BLR v BRA Q1	1st Quarter	BLR	24	354	46	34
120	BLR v BRA Q1	1st Quarter	BLR	24	355	46	31
121	BLR v BRA Q1	1st Quarter	BLR	24	357	45	32
122	BLR v BRA Q1	1st Quarter	BLR	24	358	44	31
123	BLR v BRA Q1	1st Quarter	BLR	24	359	37	17
124	BLR v BRA Q1	1st Quarter	BLR	24	360	37	20
125	BLR v BRA Q1	1st Quarter	BLR	24	361	32	23
126	BLR v BRA Q1	1st Quarter	BLR	24	362	29	19	Shot	Score
127	BLR v BRA Q1	1st Quarter	BLR	26	387	4	84
128	BLR v BRA Q1	1st Quarter	BLR	26	387	20	71
129	BLR v BRA Q1	1st Quarter	BLR	26	389	22	68
130	BLR v BRA Q1	1st Quarter	BLR	26	390	30	66
131	BLR v BRA Q1	1st Quarter	BLR	26	391	31	58
132	BLR v BRA Q1	1st Quarter	BLR	26	392	31	52
133	BLR v BRA Q1	1st Quarter	BLR	26	394	40	37
134	BLR v BRA Q1	1st Quarter	BLR	26	394	44	36	Stoppage
135	BLR v BRA Q1	1st Quarter	BLR	27	412	60	37	SLOB
136	BLR v BRA Q1	1st Quarter	BLR	27	413	38	37
137	BLR v BRA Q1	1st Quarter	BLR	27	415	51	29
138	BLR v BRA Q1	1st Quarter	BLR	27	415	43	39
139	BLR v BRA Q1	1st Quarter	BLR	27	417	43	35
140	BLR v BRA Q1	1st Quarter	BLR	27	417	41	27
141	BLR v BRA Q1	1st Quarter	BLR	27	418	35	17	Shot	Score
142	BLR v BRA Q1	1st Quarter	BLR	29	444	29	108
143	BLR v BRA Q1	1st Quarter	BLR	29	444	25	85
144	BLR v BRA Q1	1st Quarter	BLR	29	446	26	75
145	BLR v BRA Q1	1st Quarter	BLR	29	447	26	68
146	BLR v BRA Q1	1st Quarter	BLR	29	448	18	51
147	BLR v BRA Q1	1st Quarter	BLR	29	449	14	38
148	BLR v BRA Q1	1st Quarter	BLR	29	450	14	32	On-ball
149	BLR v BRA Q1	1st Quarter	BLR	29	450	21	37
150	BLR v BRA Q1	1st Quarter	BLR	29	450	30	39
151	BLR v BRA Q1	1st Quarter	BLR	29	452	32	40
152	BLR v BRA Q1	1st Quarter	BLR	29	453	34	37
153	BLR v BRA Q1	1st Quarter	BLR	29	454	50	28
154	BLR v BRA Q1	1st Quarter	BLR	29	455	48	32
155	BLR v BRA Q1	1st Quarter	BLR	29	456	42	36	On-ball
156	BLR v BRA Q1	1st Quarter	BLR	29	457	39	33	TO
157	BLR v BRA Q1	1st Quarter	BLR	31	468	31	109
158	BLR v BRA Q1	1st Quarter	BLR	31	470	33	84
159	BLR v BRA Q1	1st Quarter	BLR	31	472	16	83
160	BLR v BRA Q1	1st Quarter	BLR	31	473	16	77
161	BLR v BRA Q1	1st Quarter	BLR	31	474	15	68
162	BLR v BRA Q1	1st Quarter	BLR	31	475	14	55
163	BLR v BRA Q1	1st Quarter	BLR	31	476	11	45
164	BLR v BRA Q1	1st Quarter	BLR	31	477	11	42
165	BLR v BRA Q1	1st Quarter	BLR	31	479	11	43
166	BLR v BRA Q1	1st Quarter	BLR	31	479	10	39
167	BLR v BRA Q1	1st Quarter	BLR	31	481	11	38	On-ball
168	BLR v BRA Q1	1st Quarter	BLR	31	482	12	32
169	BLR v BRA Q1	1st Quarter	BLR	31	483	11	27
170	BLR v BRA Q1	1st Quarter	BLR	31	484	21	40
171	BLR v BRA Q1	1st Quarter	BLR	31	485	28	20	Shot	Miss
172	BLR v BRA Q1	1st Quarter	BLR	33	584	22	112
173	BLR v BRA Q1	1st Quarter	BLR	33	584	24	98
174	BLR v BRA Q1	1st Quarter	BLR	33	585	29	91
175	BLR v BRA Q1	1st Quarter	BLR	33	586	33	79
176	BLR v BRA Q1	1st Quarter	BLR	33	587	36	68
177	BLR v BRA Q1	1st Quarter	BLR	33	588	38	61
178	BLR v BRA Q1	1st Quarter	BLR	33	588	40	51
179	BLR v BRA Q1	1st Quarter	BLR	33	589	48	33
180	BLR v BRA Q1	1st Quarter	BLR	33	590	48	34
181	BLR v BRA Q1	1st Quarter	BLR	33	591	32	38
182	BLR v BRA Q1	1st Quarter	BLR	33	593	18	36
183	BLR v BRA Q1	1st Quarter	BLR	33	594	11	36
184	BLR v BRA Q1	1st Quarter	BLR	33	595	19	39
185	BLR v BRA Q1	1st Quarter	BLR	33	595	26	39	On-ball
186	BLR v BRA Q1	1st Quarter	BLR	33	595	33	38
187	BLR v BRA Q1	1st Quarter	BLR	33	597	38	31
188	BLR v BRA Q1	1st Quarter	BLR	33	598	35	17
189	BLR v BRA Q1	1st Quarter	BLR	33	600	18	35
190	BLR v BRA Q1	1st Quarter	BLR	33	601	37	37
191	BLR v BRA Q1	1st Quarter	BLR	33	602	52	18	Shot	Score
192	BLR v BRA Q1	1st Quarter	BLR	36	672	31	109
193	BLR v BRA Q1	1st Quarter	BLR	36	673	24	95
194	BLR v BRA Q1	1st Quarter	BLR	36	675	24	95
195	BLR v BRA Q1	1st Quarter	BLR	36	676	27	93
196	BLR v BRA Q1	1st Quarter	BLR	36	677	24	81
197	BLR v BRA Q1	1st Quarter	BLR	36	677	23	68
198	BLR v BRA Q1	1st Quarter	BLR	36	678	19	51
199	BLR v BRA Q1	1st Quarter	BLR	36	679	14	45
200	BLR v BRA Q1	1st Quarter	BLR	36	681	13	42
201	BLR v BRA Q1	1st Quarter	BLR	36	682	27	42
202	BLR v BRA Q1	1st Quarter	BLR	36	683	39	36
203	BLR v BRA Q1	1st Quarter	BLR	36	685	37	17
204	BLR v BRA Q1	1st Quarter	BLR	36	686	38	20
205	BLR v BRA Q1	1st Quarter	BLR	36	687	37	25
206	BLR v BRA Q1	1st Quarter	BLR	36	688	36	25	Shot	Miss
207	BLR v BRA Q1	1st Quarter	BLR	39	721	24	88
208	BLR v BRA Q1	1st Quarter	BLR	39	722	22	67
209	BLR v BRA Q1	1st Quarter	BLR	39	723	19	57
210	BLR v BRA Q1	1st Quarter	BLR	39	723	18	51
211	BLR v BRA Q1	1st Quarter	BLR	39	724	21	45
212	BLR v BRA Q1	1st Quarter	BLR	39	725	21	39
213	BLR v BRA Q1	1st Quarter	BLR	39	726	21	40
214	BLR v BRA Q1	1st Quarter	BLR	39	727	21	43	On-ball
215	BLR v BRA Q1	1st Quarter	BLR	39	727	29	42
216	BLR v BRA Q1	1st Quarter	BLR	39	729	35	38
217	BLR v BRA Q1	1st Quarter	BLR	39	729	34	33	Shot	Miss
218	BLR v BRA Q1	1st Quarter	BLR	44	758	35	103
219	BLR v BRA Q1	1st Quarter	BLR	44	760	37	95
220	BLR v BRA Q1	1st Quarter	BLR	44	762	47	83
221	BLR v BRA Q1	1st Quarter	BLR	44	763	47	74
222	BLR v BRA Q1	1st Quarter	BLR	44	765	46	66
223	BLR v BRA Q1	1st Quarter	BLR	44	765	42	61
224	BLR v BRA Q1	1st Quarter	BLR	44	766	41	53
225	BLR v BRA Q1	1st Quarter	BLR	44	767	39	49
226	BLR v BRA Q1	1st Quarter	BLR	44	769	38	46
227	BLR v BRA Q1	1st Quarter	BLR	44	770	46	31
228	BLR v BRA Q1	1st Quarter	BLR	44	771	47	16
229	BLR v BRA Q1	1st Quarter	BLR	44	772	45	16	Shot	Miss
230	BLR v BRA Q1	1st Quarter	BLR	47	808	34	107
231	BLR v BRA Q1	1st Quarter	BLR	47	809	31	83
232	BLR v BRA Q1	1st Quarter	BLR	47	810	30	72
233	BLR v BRA Q1	1st Quarter	BLR	47	811	31	68
234	BLR v BRA Q1	1st Quarter	BLR	47	812	34	61
235	BLR v BRA Q1	1st Quarter	BLR	47	813	34	54
236	BLR v BRA Q1	1st Quarter	BLR	47	814	34	51
237	BLR v BRA Q1	1st Quarter	BLR	47	816	33	48
238	BLR v BRA Q1	1st Quarter	BLR	47	817	33	44
239	BLR v BRA Q1	1st Quarter	BLR	47	819	33	44
240	BLR v BRA Q1	1st Quarter	BLR	47	821	33	44	Stoppage
241	BLR v BRA Q1	1st Quarter	BLR	48	841	4	37	SLOB
242	BLR v BRA Q1	1st Quarter	BLR	48	843	18	44
243	BLR v BRA Q1	1st Quarter	BLR	48	845	12	27
244	BLR v BRA Q1	1st Quarter	BLR	48	846	25	33
245	BLR v BRA Q1	1st Quarter	BLR	48	847	40	35
246	BLR v BRA Q1	1st Quarter	BLR	48	848	51	20
247	BLR v BRA Q1	1st Quarter	BLR	48	849	51	19	Shot	Score
248	BLR v BRA Q1	1st Quarter	BLR	50	916	29	110
249	BLR v BRA Q1	1st Quarter	BLR	50	916	29	96
250	BLR v BRA Q1	1st Quarter	BLR	50	919	39	89	Stoppage
251	BLR v BRA Q1	1st Quarter	BLR	51	931	43	110
252	BLR v BRA Q1	1st Quarter	BLR	51	931	34	89
253	BLR v BRA Q1	1st Quarter	BLR	51	932	24	78
254	BLR v BRA Q1	1st Quarter	BLR	51	933	20	63
255	BLR v BRA Q1	1st Quarter	BLR	51	933	12	44
256	BLR v BRA Q1	1st Quarter	BLR	51	934	11	37
257	BLR v BRA Q1	1st Quarter	BLR	51	935	18	48
258	BLR v BRA Q1	1st Quarter	BLR	51	936	39	40
259	BLR v BRA Q1	1st Quarter	BLR	51	938	30	33
260	BLR v BRA Q1	1st Quarter	BLR	51	940	50	28
261	BLR v BRA Q1	1st Quarter	BLR	51	941	47	31
262	BLR v BRA Q1	1st Quarter	BLR	51	941	44	38
263	BLR v BRA Q1	1st Quarter	BLR	51	942	22	37	TO
264	BLR v BRA Q1	1st Quarter	BLR	54	1007	43	110
265	BLR v BRA Q1	1st Quarter	BLR	54	1008	37	86
266	BLR v BRA Q1	1st Quarter	BLR	54	1009	37	77
267	BLR v BRA Q1	1st Quarter	BLR	54	1009	37	68
268	BLR v BRA Q1	1st Quarter	BLR	54	1010	44	44
269	BLR v BRA Q1	1st Quarter	BLR	54	1011	46	37
270	BLR v BRA Q1	1st Quarter	BLR	54	1012	49	30
271	BLR v BRA Q1	1st Quarter	BLR	54	1013	38	42
272	BLR v BRA Q1	1st Quarter	BLR	54	1016	50	28
273	BLR v BRA Q1	1st Quarter	BLR	54	1018	31	41
274	BLR v BRA Q1	1st Quarter	BLR	54	1020	15	38
275	BLR v BRA Q1	1st Quarter	BLR	54	1021	44	38
276	BLR v BRA Q1	1st Quarter	BLR	54	1022	44	34	On-ball
277	BLR v BRA Q1	1st Quarter	BLR	54	1023	36	39
278	BLR v BRA Q1	1st Quarter	BLR	54	1024	22	35	Shot	Score
279	BLR v BRA Q1	1st Quarter	BLR	58	1094	36	111
280	BLR v BRA Q1	1st Quarter	BLR	58	1094	31	82
281	BLR v BRA Q1	1st Quarter	BLR	58	1095	33	68
282	BLR v BRA Q1	1st Quarter	BLR	58	1096	35	57
283	BLR v BRA Q1	1st Quarter	BLR	58	1097	31	51
284	BLR v BRA Q1	1st Quarter	BLR	58	1098	26	48
285	BLR v BRA Q1	1st Quarter	BLR	58	1100	26	48
286	BLR v BRA Q1	1st Quarter	BLR	58	1101	26	48
287	BLR v BRA Q1	1st Quarter	BLR	58	1102	26	44
288	BLR v BRA Q1	1st Quarter	BLR	58	1103	36	43
289	BLR v BRA Q1	1st Quarter	BLR	58	1103	45	36
290	BLR v BRA Q1	1st Quarter	BLR	58	1104	32	39
291	BLR v BRA Q1	1st Quarter	BLR	58	1106	33	39
292	BLR v BRA Q1	1st Quarter	BLR	58	1107	22	39
293	BLR v BRA Q1	1st Quarter	BLR	58	1109	36	19	TO
294	BLR v BRA Q1	1st Quarter	BLR	60	1116	35	100
295	BLR v BRA Q1	1st Quarter	BLR	60	1116	14	85
296	BLR v BRA Q1	1st Quarter	BLR	60	1118	15	75
297	BLR v BRA Q1	1st Quarter	BLR	60	1119	17	63
298	BLR v BRA Q1	1st Quarter	BLR	60	1120	24	56
299	BLR v BRA Q1	1st Quarter	BLR	60	1121	25	52
300	BLR v BRA Q1	1st Quarter	BLR	60	1122	30	49
301	BLR v BRA Q1	1st Quarter	BLR	60	1124	31	47
302	BLR v BRA Q1	1st Quarter	BLR	60	1126	31	47
303	BLR v BRA Q1	1st Quarter	BLR	60	1127	31	47
304	BLR v BRA Q1	1st Quarter	BLR	60	1129	34	47
305	BLR v BRA Q1	1st Quarter	BLR	60	1130	36	48
306	BLR v BRA Q1	1st Quarter	BLR	60	1132	36	48
307	BLR v BRA Q1	1st Quarter	BLR	60	1133	36	51
308	BLR v BRA Q1	1st Quarter	BLR	60	1134	32	49
309	BLR v BRA Q1	1st Quarter	BLR	60	1135	27	41
310	BLR v BRA Q1	1st Quarter	BLR	60	1136	29	38
311	BLR v BRA Q1	1st Quarter	BLR	60	1138	34	36
312	BLR v BRA Q1	1st Quarter	BLR	60	1138	37	31
313	BLR v BRA Q1	1st Quarter	BLR	60	1140	46	31
314	BLR v BRA Q1	1st Quarter	BLR	60	1140	45	34
315	BLR v BRA Q1	1st Quarter	BLR	60	1141	32	30
316	BLR v BRA Q1	1st Quarter	BLR	60	1141	30	24	TO
317	BLR v BRA Q2	2nd Quarter	BLR	61	6	59	59
318	BLR v BRA Q2	2nd Quarter	BLR	61	7	44	64
319	BLR v BRA Q2	2nd Quarter	BLR	61	8	51	40
320	BLR v BRA Q2	2nd Quarter	BLR	61	9	50	37
321	BLR v BRA Q2	2nd Quarter	BLR	61	10	49	37
322	BLR v BRA Q2	2nd Quarter	BLR	61	11	38	39
323	BLR v BRA Q2	2nd Quarter	BLR	61	12	33	42
324	BLR v BRA Q2	2nd Quarter	BLR	61	13	15	41
325	BLR v BRA Q2	2nd Quarter	BLR	61	15	15	41
326	BLR v BRA Q2	2nd Quarter	BLR	61	16	27	44
327	BLR v BRA Q2	2nd Quarter	BLR	61	17	30	43
328	BLR v BRA Q2	2nd Quarter	BLR	61	18	32	42	On-ball
329	BLR v BRA Q2	2nd Quarter	BLR	61	19	38	42
330	BLR v BRA Q2	2nd Quarter	BLR	61	21	34	39	On-ball
331	BLR v BRA Q2	2nd Quarter	BLR	61	22	26	35
332	BLR v BRA Q2	2nd Quarter	BLR	61	23	25	32	Foul
333	BLR v BRA Q2	2nd Quarter	BLR	62	39	58	43	SLOB
334	BLR v BRA Q2	2nd Quarter	BLR	62	40	40	45
335	BLR v BRA Q2	2nd Quarter	BLR	62	41	35	44	On-ball
336	BLR v BRA Q2	2nd Quarter	BLR	62	42	28	39
337	BLR v BRA Q2	2nd Quarter	BLR	62	42	23	31	Shot	Score
338	BLR v BRA Q2	2nd Quarter	BLR	64	58	27	98
339	BLR v BRA Q2	2nd Quarter	BLR	64	59	14	85
340	BLR v BRA Q2	2nd Quarter	BLR	64	61	49	70
341	BLR v BRA Q2	2nd Quarter	BLR	64	62	49	59
342	BLR v BRA Q2	2nd Quarter	BLR	64	62	49	49
343	BLR v BRA Q2	2nd Quarter	BLR	64	63	45	39
344	BLR v BRA Q2	2nd Quarter	BLR	64	64	42	40
345	BLR v BRA Q2	2nd Quarter	BLR	64	65	30	39
346	BLR v BRA Q2	2nd Quarter	BLR	64	65	22	38
347	BLR v BRA Q2	2nd Quarter	BLR	64	66	32	40
348	BLR v BRA Q2	2nd Quarter	BLR	64	68	36	22
349	BLR v BRA Q2	2nd Quarter	BLR	64	70	31	22
350	BLR v BRA Q2	2nd Quarter	BLR	64	71	35	19	Shot	Miss
351	BLR v BRA Q2	2nd Quarter	BLR	66	103	23	110
352	BLR v BRA Q2	2nd Quarter	BLR	66	104	23	80
353	BLR v BRA Q2	2nd Quarter	BLR	66	106	23	76
354	BLR v BRA Q2	2nd Quarter	BLR	66	107	24	69
355	BLR v BRA Q2	2nd Quarter	BLR	66	108	25	61
356	BLR v BRA Q2	2nd Quarter	BLR	66	110	23	63
357	BLR v BRA Q2	2nd Quarter	BLR	66	111	30	60
358	BLR v BRA Q2	2nd Quarter	BLR	66	111	33	53
359	BLR v BRA Q2	2nd Quarter	BLR	66	112	30	48
360	BLR v BRA Q2	2nd Quarter	BLR	66	114	31	48
361	BLR v BRA Q2	2nd Quarter	BLR	66	115	37	34
362	BLR v BRA Q2	2nd Quarter	BLR	66	117	39	39	Foul
363	BLR v BRA Q2	2nd Quarter	BLR	67	153	21	9	BLOB
364	BLR v BRA Q2	2nd Quarter	BLR	67	154	33	32
365	BLR v BRA Q2	2nd Quarter	BLR	67	155	32	33	TO
366	BLR v BRA Q2	2nd Quarter	BLR	69	183	31	108
367	BLR v BRA Q2	2nd Quarter	BLR	69	183	19	91
368	BLR v BRA Q2	2nd Quarter	BLR	69	185	18	82
369	BLR v BRA Q2	2nd Quarter	BLR	69	186	17	75
370	BLR v BRA Q2	2nd Quarter	BLR	69	187	17	71
371	BLR v BRA Q2	2nd Quarter	BLR	69	188	24	61
372	BLR v BRA Q2	2nd Quarter	BLR	69	188	39	54
373	BLR v BRA Q2	2nd Quarter	BLR	69	189	46	46
374	BLR v BRA Q2	2nd Quarter	BLR	69	189	47	37
375	BLR v BRA Q2	2nd Quarter	BLR	69	190	25	40
376	BLR v BRA Q2	2nd Quarter	BLR	69	190	24	40
377	BLR v BRA Q2	2nd Quarter	BLR	69	192	13	36
378	BLR v BRA Q2	2nd Quarter	BLR	69	194	9	33
379	BLR v BRA Q2	2nd Quarter	BLR	69	194	22	19
380	BLR v BRA Q2	2nd Quarter	BLR	69	196	23	20
381	BLR v BRA Q2	2nd Quarter	BLR	69	196	24	22
382	BLR v BRA Q2	2nd Quarter	BLR	69	197	25	24
383	BLR v BRA Q2	2nd Quarter	BLR	69	198	31	27
384	BLR v BRA Q2	2nd Quarter	BLR	69	200	28	18	Shot	Score
385	BLR v BRA Q2	2nd Quarter	BLR	71	221	31	109
386	BLR v BRA Q2	2nd Quarter	BLR	71	221	30	85
387	BLR v BRA Q2	2nd Quarter	BLR	71	223	33	72
388	BLR v BRA Q2	2nd Quarter	BLR	71	224	28	58
389	BLR v BRA Q2	2nd Quarter	BLR	71	226	30	51
390	BLR v BRA Q2	2nd Quarter	BLR	71	227	37	45
391	BLR v BRA Q2	2nd Quarter	BLR	71	228	46	34
392	BLR v BRA Q2	2nd Quarter	BLR	71	230	47	33
393	BLR v BRA Q2	2nd Quarter	BLR	71	230	37	20
394	BLR v BRA Q2	2nd Quarter	BLR	71	232	37	21
395	BLR v BRA Q2	2nd Quarter	BLR	71	233	37	21
396	BLR v BRA Q2	2nd Quarter	BLR	71	235	37	21
397	BLR v BRA Q2	2nd Quarter	BLR	71	236	35	22	Shot	Miss
398	BLR v BRA Q2	2nd Quarter	BLR	74	324	19	108
399	BLR v BRA Q2	2nd Quarter	BLR	74	324	20	89
400	BLR v BRA Q2	2nd Quarter	BLR	74	325	21	73
401	BLR v BRA Q2	2nd Quarter	BLR	74	326	22	67
402	BLR v BRA Q2	2nd Quarter	BLR	74	328	23	61
403	BLR v BRA Q2	2nd Quarter	BLR	74	328	21	53
404	BLR v BRA Q2	2nd Quarter	BLR	74	328	14	39
405	BLR v BRA Q2	2nd Quarter	BLR	74	330	14	34
406	BLR v BRA Q2	2nd Quarter	BLR	74	330	21	38	On-ball
407	BLR v BRA Q2	2nd Quarter	BLR	74	331	31	38
408	BLR v BRA Q2	2nd Quarter	BLR	74	331	38	37
409	BLR v BRA Q2	2nd Quarter	BLR	74	333	18	32
410	BLR v BRA Q2	2nd Quarter	BLR	74	334	20	36
411	BLR v BRA Q2	2nd Quarter	BLR	74	334	25	33	Shot	Miss
412	BLR v BRA Q2	2nd Quarter	BLR	76	389	29	108
413	BLR v BRA Q2	2nd Quarter	BLR	76	390	25	92
414	BLR v BRA Q2	2nd Quarter	BLR	76	391	34	85
415	BLR v BRA Q2	2nd Quarter	BLR	76	392	37	79
416	BLR v BRA Q2	2nd Quarter	BLR	76	393	43	65
417	BLR v BRA Q2	2nd Quarter	BLR	76	393	48	55
418	BLR v BRA Q2	2nd Quarter	BLR	76	394	48	47
419	BLR v BRA Q2	2nd Quarter	BLR	76	395	31	45
420	BLR v BRA Q2	2nd Quarter	BLR	76	396	14	32
421	BLR v BRA Q2	2nd Quarter	BLR	76	397	16	35
422	BLR v BRA Q2	2nd Quarter	BLR	76	398	18	42
423	BLR v BRA Q2	2nd Quarter	BLR	76	399	37	40
424	BLR v BRA Q2	2nd Quarter	BLR	76	400	38	35
425	BLR v BRA Q2	2nd Quarter	BLR	76	401	39	28
426	BLR v BRA Q2	2nd Quarter	BLR	76	402	42	35	Shot	Score
427	BLR v BRA Q2	2nd Quarter	BLR	78	412	33	71
428	BLR v BRA Q2	2nd Quarter	BLR	78	414	29	62
429	BLR v BRA Q2	2nd Quarter	BLR	78	414	34	49
430	BLR v BRA Q2	2nd Quarter	BLR	78	415	35	38
431	BLR v BRA Q2	2nd Quarter	BLR	78	416	45	33
432	BLR v BRA Q2	2nd Quarter	BLR	78	416	51	35	Stoppage
433	BLR v BRA Q2	2nd Quarter	BLR	79	437	60	38	SLOB
434	BLR v BRA Q2	2nd Quarter	BLR	79	438	41	42
435	BLR v BRA Q2	2nd Quarter	BLR	79	440	39	43
436	BLR v BRA Q2	2nd Quarter	BLR	79	440	34	43
437	BLR v BRA Q2	2nd Quarter	BLR	79	442	32	46
438	BLR v BRA Q2	2nd Quarter	BLR	79	442	31	47
439	BLR v BRA Q2	2nd Quarter	BLR	79	443	13	33
440	BLR v BRA Q2	2nd Quarter	BLR	79	445	12	31
441	BLR v BRA Q2	2nd Quarter	BLR	79	445	23	18
442	BLR v BRA Q2	2nd Quarter	BLR	79	446	24	20
443	BLR v BRA Q2	2nd Quarter	BLR	79	447	24	22
444	BLR v BRA Q2	2nd Quarter	BLR	79	447	28	23
445	BLR v BRA Q2	2nd Quarter	BLR	79	447	28	19	Shot	Shooting Foul
446	BLR v BRA Q2	2nd Quarter	BLR	81	504	32	84
447	BLR v BRA Q2	2nd Quarter	BLR	81	504	15	80
448	BLR v BRA Q2	2nd Quarter	BLR	81	506	17	86
449	BLR v BRA Q2	2nd Quarter	BLR	81	507	24	82
450	BLR v BRA Q2	2nd Quarter	BLR	81	508	32	73
451	BLR v BRA Q2	2nd Quarter	BLR	81	508	38	62
452	BLR v BRA Q2	2nd Quarter	BLR	81	509	39	52	TO
453	BLR v BRA Q2	2nd Quarter	BLR	83	527	42	111
454	BLR v BRA Q2	2nd Quarter	BLR	83	527	38	83
455	BLR v BRA Q2	2nd Quarter	BLR	83	529	35	74
456	BLR v BRA Q2	2nd Quarter	BLR	83	530	33	67
457	BLR v BRA Q2	2nd Quarter	BLR	83	531	32	59
458	BLR v BRA Q2	2nd Quarter	BLR	83	532	33	52
459	BLR v BRA Q2	2nd Quarter	BLR	83	534	28	46
460	BLR v BRA Q2	2nd Quarter	BLR	83	535	22	38
461	BLR v BRA Q2	2nd Quarter	BLR	83	536	40	37
462	BLR v BRA Q2	2nd Quarter	BLR	83	536	43	32
463	BLR v BRA Q2	2nd Quarter	BLR	83	537	39	22
464	BLR v BRA Q2	2nd Quarter	BLR	83	539	49	35
465	BLR v BRA Q2	2nd Quarter	BLR	83	540	47	33	Shot	Miss
466	BLR v BRA Q2	2nd Quarter	BLR	85	563	39	107
467	BLR v BRA Q2	2nd Quarter	BLR	85	564	41	73
468	BLR v BRA Q2	2nd Quarter	BLR	85	566	42	70
469	BLR v BRA Q2	2nd Quarter	BLR	85	566	44	65
470	BLR v BRA Q2	2nd Quarter	BLR	85	567	49	57
471	BLR v BRA Q2	2nd Quarter	BLR	85	568	50	50
472	BLR v BRA Q2	2nd Quarter	BLR	85	569	50	49
473	BLR v BRA Q2	2nd Quarter	BLR	85	570	50	49
474	BLR v BRA Q2	2nd Quarter	BLR	85	571	50	46
475	BLR v BRA Q2	2nd Quarter	BLR	85	572	46	48
476	BLR v BRA Q2	2nd Quarter	BLR	85	574	29	49
477	BLR v BRA Q2	2nd Quarter	BLR	85	575	28	49
478	BLR v BRA Q2	2nd Quarter	BLR	85	577	35	34
479	BLR v BRA Q2	2nd Quarter	BLR	85	578	35	34
480	BLR v BRA Q2	2nd Quarter	BLR	85	580	35	34
481	BLR v BRA Q2	2nd Quarter	BLR	85	580	28	45
482	BLR v BRA Q2	2nd Quarter	BLR	85	581	29	47
483	BLR v BRA Q2	2nd Quarter	BLR	85	582	30	52
484	BLR v BRA Q2	2nd Quarter	BLR	85	583	32	48
485	BLR v BRA Q2	2nd Quarter	BLR	85	584	35	42
486	BLR v BRA Q2	2nd Quarter	BLR	85	585	49	34	Shot	Miss
487	BLR v BRA Q2	2nd Quarter	BLR	89	622	41	109
488	BLR v BRA Q2	2nd Quarter	BLR	89	622	39	88
489	BLR v BRA Q2	2nd Quarter	BLR	89	624	45	70
490	BLR v BRA Q2	2nd Quarter	BLR	89	625	48	53
491	BLR v BRA Q2	2nd Quarter	BLR	89	625	49	44
492	BLR v BRA Q2	2nd Quarter	BLR	89	626	50	36
493	BLR v BRA Q2	2nd Quarter	BLR	89	627	37	49
494	BLR v BRA Q2	2nd Quarter	BLR	89	628	35	50
495	BLR v BRA Q2	2nd Quarter	BLR	89	629	29	49
496	BLR v BRA Q2	2nd Quarter	BLR	89	630	25	45
497	BLR v BRA Q2	2nd Quarter	BLR	89	631	21	40
498	BLR v BRA Q2	2nd Quarter	BLR	89	632	18	33
499	BLR v BRA Q2	2nd Quarter	BLR	89	633	14	31
500	BLR v BRA Q2	2nd Quarter	BLR	89	633	10	29
501	BLR v BRA Q2	2nd Quarter	BLR	89	634	16	33
502	BLR v BRA Q2	2nd Quarter	BLR	89	634	20	35
503	BLR v BRA Q2	2nd Quarter	BLR	89	635	21	42
504	BLR v BRA Q2	2nd Quarter	BLR	89	636	31	38
505	BLR v BRA Q2	2nd Quarter	BLR	89	637	37	33
506	BLR v BRA Q2	2nd Quarter	BLR	89	637	33	29
507	BLR v BRA Q2	2nd Quarter	BLR	89	638	31	20	Shot	Shooting Foul
508	BLR v BRA Q2	2nd Quarter	BLR	91	720	28	111
509	BLR v BRA Q2	2nd Quarter	BLR	91	720	21	96
510	BLR v BRA Q2	2nd Quarter	BLR	91	722	31	81
511	BLR v BRA Q2	2nd Quarter	BLR	91	723	36	75
512	BLR v BRA Q2	2nd Quarter	BLR	91	724	20	60
513	BLR v BRA Q2	2nd Quarter	BLR	91	725	10	53
514	BLR v BRA Q2	2nd Quarter	BLR	91	725	9	40
515	BLR v BRA Q2	2nd Quarter	BLR	91	726	9	31
516	BLR v BRA Q2	2nd Quarter	BLR	91	727	12	31
517	BLR v BRA Q2	2nd Quarter	BLR	91	729	14	31
518	BLR v BRA Q2	2nd Quarter	BLR	91	730	15	35
519	BLR v BRA Q2	2nd Quarter	BLR	91	730	19	35	On-ball
520	BLR v BRA Q2	2nd Quarter	BLR	91	730	27	37
521	BLR v BRA Q2	2nd Quarter	BLR	91	733	31	38	Shot	Miss
522	BLR v BRA Q2	2nd Quarter	BLR	93	753	23	84
523	BLR v BRA Q2	2nd Quarter	BLR	93	755	27	69
524	BLR v BRA Q2	2nd Quarter	BLR	93	756	27	64
525	BLR v BRA Q2	2nd Quarter	BLR	93	757	31	51
526	BLR v BRA Q2	2nd Quarter	BLR	93	757	49	34
527	BLR v BRA Q2	2nd Quarter	BLR	93	758	53	32	Stoppage
528	BLR v BRA Q2	2nd Quarter	BLR	95	916	40	108
529	BLR v BRA Q2	2nd Quarter	BLR	95	918	38	98
530	BLR v BRA Q2	2nd Quarter	BLR	95	919	37	85
531	BLR v BRA Q2	2nd Quarter	BLR	95	920	39	76
532	BLR v BRA Q2	2nd Quarter	BLR	95	921	39	67
533	BLR v BRA Q2	2nd Quarter	BLR	95	921	33	57
534	BLR v BRA Q2	2nd Quarter	BLR	95	922	36	50
535	BLR v BRA Q2	2nd Quarter	BLR	95	923	38	51
536	BLR v BRA Q2	2nd Quarter	BLR	95	924	39	53
537	BLR v BRA Q2	2nd Quarter	BLR	95	925	42	51
538	BLR v BRA Q2	2nd Quarter	BLR	95	926	30	48
539	BLR v BRA Q2	2nd Quarter	BLR	95	927	14	39
540	BLR v BRA Q2	2nd Quarter	BLR	95	929	12	37
541	BLR v BRA Q2	2nd Quarter	BLR	95	929	15	36
542	BLR v BRA Q2	2nd Quarter	BLR	95	930	16	37	On-ball
543	BLR v BRA Q2	2nd Quarter	BLR	95	930	21	40
544	BLR v BRA Q2	2nd Quarter	BLR	95	932	29	40
545	BLR v BRA Q2	2nd Quarter	BLR	95	933	32	36
546	BLR v BRA Q2	2nd Quarter	BLR	95	934	13	31	Shot	Miss
547	BLR v BRA Q2	2nd Quarter	BLR	97	970	39	108
548	BLR v BRA Q2	2nd Quarter	BLR	97	970	39	85
549	BLR v BRA Q2	2nd Quarter	BLR	97	972	38	79
550	BLR v BRA Q2	2nd Quarter	BLR	97	973	33	64
551	BLR v BRA Q2	2nd Quarter	BLR	97	974	34	56
552	BLR v BRA Q2	2nd Quarter	BLR	97	975	43	35
553	BLR v BRA Q2	2nd Quarter	BLR	97	976	44	37
554	BLR v BRA Q2	2nd Quarter	BLR	97	977	45	40
555	BLR v BRA Q2	2nd Quarter	BLR	97	977	47	43
556	BLR v BRA Q2	2nd Quarter	BLR	97	978	51	40
557	BLR v BRA Q2	2nd Quarter	BLR	97	979	40	22	Shot	Score
558	BLR v BRA Q2	2nd Quarter	BLR	99	1006	32	91
559	BLR v BRA Q2	2nd Quarter	BLR	99	1007	48	73
560	BLR v BRA Q2	2nd Quarter	BLR	99	1008	49	62
561	BLR v BRA Q2	2nd Quarter	BLR	99	1009	13	40
562	BLR v BRA Q2	2nd Quarter	BLR	99	1010	11	32
563	BLR v BRA Q2	2nd Quarter	BLR	99	1010	13	29
564	BLR v BRA Q2	2nd Quarter	BLR	99	1010	21	32
565	BLR v BRA Q2	2nd Quarter	BLR	99	1011	31	28
566	BLR v BRA Q2	2nd Quarter	BLR	99	1012	32	21	Shot	Score
567	BLR v BRA Q2	2nd Quarter	BLR	102	1111	4	81
568	BLR v BRA Q2	2nd Quarter	BLR	102	1112	22	70
569	BLR v BRA Q2	2nd Quarter	BLR	102	1114	30	61
570	BLR v BRA Q2	2nd Quarter	BLR	102	1114	28	54
571	BLR v BRA Q2	2nd Quarter	BLR	102	1115	13	35
572	BLR v BRA Q2	2nd Quarter	BLR	102	1117	13	35
573	BLR v BRA Q2	2nd Quarter	BLR	102	1119	15	16
574	BLR v BRA Q2	2nd Quarter	BLR	102	1120	16	17
575	BLR v BRA Q2	2nd Quarter	BLR	102	1120	17	21
576	BLR v BRA Q2	2nd Quarter	BLR	102	1120	15	34
577	BLR v BRA Q2	2nd Quarter	BLR	102	1122	37	38
578	BLR v BRA Q2	2nd Quarter	BLR	102	1123	40	38
579	BLR v BRA Q2	2nd Quarter	BLR	102	1125	38	38	On-ball
580	BLR v BRA Q2	2nd Quarter	BLR	102	1125	28	33
581	BLR v BRA Q2	2nd Quarter	BLR	102	1127	26	32
582	BLR v BRA Q2	2nd Quarter	BLR	102	1127	25	36
583	BLR v BRA Q2	2nd Quarter	BLR	102	1128	27	41
584	BLR v BRA Q2	2nd Quarter	BLR	102	1129	31	39
585	BLR v BRA Q2	2nd Quarter	BLR	102	1130	9	18	Shot	Score
586	BLR v BRA Q2	2nd Quarter	BLR	106	1250	4	88
587	BLR v BRA Q2	2nd Quarter	BLR	106	1251	19	83
588	BLR v BRA Q2	2nd Quarter	BLR	106	1253	23	76
589	BLR v BRA Q2	2nd Quarter	BLR	106	1253	26	72
590	BLR v BRA Q2	2nd Quarter	BLR	106	1254	30	62
591	BLR v BRA Q2	2nd Quarter	BLR	106	1255	33	52
592	BLR v BRA Q2	2nd Quarter	BLR	106	1257	34	52
593	BLR v BRA Q2	2nd Quarter	BLR	106	1258	35	51
594	BLR v BRA Q2	2nd Quarter	BLR	106	1259	35	51
595	BLR v BRA Q2	2nd Quarter	BLR	106	1260	38	52
596	BLR v BRA Q2	2nd Quarter	BLR	106	1262	37	52
597	BLR v BRA Q2	2nd Quarter	BLR	106	1263	37	52
598	BLR v BRA Q2	2nd Quarter	BLR	106	1264	35	53
599	BLR v BRA Q2	2nd Quarter	BLR	106	1265	34	53
600	BLR v BRA Q2	2nd Quarter	BLR	106	1266	34	48
601	BLR v BRA Q2	2nd Quarter	BLR	106	1267	35	41	On-ball
602	BLR v BRA Q2	2nd Quarter	BLR	106	1267	38	35
603	BLR v BRA Q2	2nd Quarter	BLR	106	1268	39	30
604	BLR v BRA Q2	2nd Quarter	BLR	106	1269	40	25	Shot	Miss
605	BLR v BRA Q3	3rd Quarter	BLR	109	49	3	85
606	BLR v BRA Q3	3rd Quarter	BLR	109	49	22	97
607	BLR v BRA Q3	3rd Quarter	BLR	109	51	29	93
608	BLR v BRA Q3	3rd Quarter	BLR	109	52	35	82
609	BLR v BRA Q3	3rd Quarter	BLR	109	53	37	70
610	BLR v BRA Q3	3rd Quarter	BLR	109	53	44	57
611	BLR v BRA Q3	3rd Quarter	BLR	109	54	47	48
612	BLR v BRA Q3	3rd Quarter	BLR	109	55	52	40
613	BLR v BRA Q3	3rd Quarter	BLR	109	56	47	38
614	BLR v BRA Q3	3rd Quarter	BLR	109	56	39	38	On-ball
615	BLR v BRA Q3	3rd Quarter	BLR	109	56	34	41
616	BLR v BRA Q3	3rd Quarter	BLR	109	58	28	39	On-ball
617	BLR v BRA Q3	3rd Quarter	BLR	109	60	34	19
618	BLR v BRA Q3	3rd Quarter	BLR	109	61	29	17	Shot	Miss
619	BLR v BRA Q3	3rd Quarter	BLR	111	84	32	101
620	BLR v BRA Q3	3rd Quarter	BLR	111	85	31	91
621	BLR v BRA Q3	3rd Quarter	BLR	111	85	36	82
622	BLR v BRA Q3	3rd Quarter	BLR	111	86	48	72
623	BLR v BRA Q3	3rd Quarter	BLR	111	87	48	62
624	BLR v BRA Q3	3rd Quarter	BLR	111	87	48	51
625	BLR v BRA Q3	3rd Quarter	BLR	111	88	47	41
626	BLR v BRA Q3	3rd Quarter	BLR	111	89	43	36	On-ball
627	BLR v BRA Q3	3rd Quarter	BLR	111	89	37	38
628	BLR v BRA Q3	3rd Quarter	BLR	111	89	32	39	On-ball
629	BLR v BRA Q3	3rd Quarter	BLR	111	92	24	31
630	BLR v BRA Q3	3rd Quarter	BLR	111	92	31	24
631	BLR v BRA Q3	3rd Quarter	BLR	111	93	28	18	Shot	Score
632	BLR v BRA Q3	3rd Quarter	BLR	115	132	34	101
633	BLR v BRA Q3	3rd Quarter	BLR	115	134	49	81
634	BLR v BRA Q3	3rd Quarter	BLR	115	135	49	73
635	BLR v BRA Q3	3rd Quarter	BLR	115	136	42	72
636	BLR v BRA Q3	3rd Quarter	BLR	115	137	35	65
637	BLR v BRA Q3	3rd Quarter	BLR	115	137	42	59
638	BLR v BRA Q3	3rd Quarter	BLR	115	138	46	54
639	BLR v BRA Q3	3rd Quarter	BLR	115	139	51	48
640	BLR v BRA Q3	3rd Quarter	BLR	115	140	52	39
641	BLR v BRA Q3	3rd Quarter	BLR	115	140	48	38	On-ball
642	BLR v BRA Q3	3rd Quarter	BLR	115	141	40	39
643	BLR v BRA Q3	3rd Quarter	BLR	115	142	30	35
644	BLR v BRA Q3	3rd Quarter	BLR	115	143	30	35
645	BLR v BRA Q3	3rd Quarter	BLR	115	144	35	32
646	BLR v BRA Q3	3rd Quarter	BLR	115	144	36	28
647	BLR v BRA Q3	3rd Quarter	BLR	115	145	32	27
648	BLR v BRA Q3	3rd Quarter	BLR	115	146	31	23	Foul
649	BLR v BRA Q3	3rd Quarter	BLR	116	175	21	9	BLOB
650	BLR v BRA Q3	3rd Quarter	BLR	116	175	19	21
651	BLR v BRA Q3	3rd Quarter	BLR	116	176	18	27
652	BLR v BRA Q3	3rd Quarter	BLR	116	176	18	32
653	BLR v BRA Q3	3rd Quarter	BLR	116	177	18	35
654	BLR v BRA Q3	3rd Quarter	BLR	116	178	30	39
655	BLR v BRA Q3	3rd Quarter	BLR	116	179	47	33	TO
656	BLR v BRA Q3	3rd Quarter	BLR	119	185	45	83
657	BLR v BRA Q3	3rd Quarter	BLR	119	187	46	59
658	BLR v BRA Q3	3rd Quarter	BLR	119	188	43	43
659	BLR v BRA Q3	3rd Quarter	BLR	119	188	40	26
660	BLR v BRA Q3	3rd Quarter	BLR	119	189	33	17	Shot	Score
661	BLR v BRA Q3	3rd Quarter	BLR	124	241	30	107
662	BLR v BRA Q3	3rd Quarter	BLR	124	242	31	89
663	BLR v BRA Q3	3rd Quarter	BLR	124	243	31	86
664	BLR v BRA Q3	3rd Quarter	BLR	124	244	31	81
665	BLR v BRA Q3	3rd Quarter	BLR	124	245	31	76
666	BLR v BRA Q3	3rd Quarter	BLR	124	246	30	70
667	BLR v BRA Q3	3rd Quarter	BLR	124	248	31	61
668	BLR v BRA Q3	3rd Quarter	BLR	124	249	31	53
669	BLR v BRA Q3	3rd Quarter	BLR	124	250	20	35
670	BLR v BRA Q3	3rd Quarter	BLR	124	251	19	39
671	BLR v BRA Q3	3rd Quarter	BLR	124	251	13	38
672	BLR v BRA Q3	3rd Quarter	BLR	124	252	9	35
673	BLR v BRA Q3	3rd Quarter	BLR	124	252	13	35
674	BLR v BRA Q3	3rd Quarter	BLR	124	254	36	33
675	BLR v BRA Q3	3rd Quarter	BLR	124	254	32	31
676	BLR v BRA Q3	3rd Quarter	BLR	124	256	29	22	TO
677	BLR v BRA Q3	3rd Quarter	BLR	126	276	27	83
678	BLR v BRA Q3	3rd Quarter	BLR	126	277	26	67
679	BLR v BRA Q3	3rd Quarter	BLR	126	278	25	54
680	BLR v BRA Q3	3rd Quarter	BLR	126	278	29	51
681	BLR v BRA Q3	3rd Quarter	BLR	126	279	32	49
682	BLR v BRA Q3	3rd Quarter	BLR	126	280	43	34	Shot	Miss
683	BLR v BRA Q3	3rd Quarter	BLR	128	299	36	92
684	BLR v BRA Q3	3rd Quarter	BLR	128	301	43	67
685	BLR v BRA Q3	3rd Quarter	BLR	128	301	41	56
686	BLR v BRA Q3	3rd Quarter	BLR	128	302	29	49	Foul
687	BLR v BRA Q3	3rd Quarter	BLR	130	339	59	42	SLOB
688	BLR v BRA Q3	3rd Quarter	BLR	130	340	46	46
689	BLR v BRA Q3	3rd Quarter	BLR	130	341	39	49
690	BLR v BRA Q3	3rd Quarter	BLR	130	342	30	47
691	BLR v BRA Q3	3rd Quarter	BLR	130	343	21	37
692	BLR v BRA Q3	3rd Quarter	BLR	130	344	18	36
693	BLR v BRA Q3	3rd Quarter	BLR	130	345	18	36
694	BLR v BRA Q3	3rd Quarter	BLR	130	347	42	39
695	BLR v BRA Q3	3rd Quarter	BLR	130	348	39	34
696	BLR v BRA Q3	3rd Quarter	BLR	130	348	36	29
697	BLR v BRA Q3	3rd Quarter	BLR	130	350	44	38
698	BLR v BRA Q3	3rd Quarter	BLR	130	351	29	21	Shot	Shooting Foul
699	BLR v BRA Q3	3rd Quarter	BLR	134	427	43	91
700	BLR v BRA Q3	3rd Quarter	BLR	134	429	52	76
701	BLR v BRA Q3	3rd Quarter	BLR	134	429	53	62
702	BLR v BRA Q3	3rd Quarter	BLR	134	430	53	50
703	BLR v BRA Q3	3rd Quarter	BLR	134	431	51	40
704	BLR v BRA Q3	3rd Quarter	BLR	134	431	47	34	On-ball
705	BLR v BRA Q3	3rd Quarter	BLR	134	431	43	35
706	BLR v BRA Q3	3rd Quarter	BLR	134	431	35	34
707	BLR v BRA Q3	3rd Quarter	BLR	134	433	31	20	Shot	Score
708	BLR v BRA Q3	3rd Quarter	BLR	136	454	30	102
709	BLR v BRA Q3	3rd Quarter	BLR	136	456	41	97
710	BLR v BRA Q3	3rd Quarter	BLR	136	457	42	88
711	BLR v BRA Q3	3rd Quarter	BLR	136	457	42	84
712	BLR v BRA Q3	3rd Quarter	BLR	136	457	38	88
713	BLR v BRA Q3	3rd Quarter	BLR	136	459	19	74
714	BLR v BRA Q3	3rd Quarter	BLR	136	460	18	65
715	BLR v BRA Q3	3rd Quarter	BLR	136	460	18	56
716	BLR v BRA Q3	3rd Quarter	BLR	136	460	27	50
717	BLR v BRA Q3	3rd Quarter	BLR	136	461	34	45
718	BLR v BRA Q3	3rd Quarter	BLR	136	462	44	41
719	BLR v BRA Q3	3rd Quarter	BLR	136	463	49	35
720	BLR v BRA Q3	3rd Quarter	BLR	136	464	51	27	On-ball
721	BLR v BRA Q3	3rd Quarter	BLR	136	464	46	24
722	BLR v BRA Q3	3rd Quarter	BLR	136	464	39	23	TO
723	BLR v BRA Q3	3rd Quarter	BLR	139	490	33	92
724	BLR v BRA Q3	3rd Quarter	BLR	139	491	16	81
725	BLR v BRA Q3	3rd Quarter	BLR	139	493	17	75
726	BLR v BRA Q3	3rd Quarter	BLR	139	494	36	71
727	BLR v BRA Q3	3rd Quarter	BLR	139	495	32	63
728	BLR v BRA Q3	3rd Quarter	BLR	139	496	32	56
729	BLR v BRA Q3	3rd Quarter	BLR	139	497	33	51
730	BLR v BRA Q3	3rd Quarter	BLR	139	498	37	49
731	BLR v BRA Q3	3rd Quarter	BLR	139	499	44	44
732	BLR v BRA Q3	3rd Quarter	BLR	139	500	48	40
733	BLR v BRA Q3	3rd Quarter	BLR	139	501	49	39
734	BLR v BRA Q3	3rd Quarter	BLR	139	501	48	40
735	BLR v BRA Q3	3rd Quarter	BLR	139	502	46	38
736	BLR v BRA Q3	3rd Quarter	BLR	139	503	43	37
737	BLR v BRA Q3	3rd Quarter	BLR	139	503	39	39	On-ball
738	BLR v BRA Q3	3rd Quarter	BLR	139	503	31	39	Foul
739	BLR v BRA Q3	3rd Quarter	BLR	140	538	59	35	SLOB
740	BLR v BRA Q3	3rd Quarter	BLR	140	540	33	46
741	BLR v BRA Q3	3rd Quarter	BLR	140	541	36	42	On-ball
742	BLR v BRA Q3	3rd Quarter	BLR	140	542	45	37
743	BLR v BRA Q3	3rd Quarter	BLR	140	543	45	28
744	BLR v BRA Q3	3rd Quarter	BLR	140	543	31	39
745	BLR v BRA Q3	3rd Quarter	BLR	140	545	32	25
746	BLR v BRA Q3	3rd Quarter	BLR	140	546	30	29	TO
747	BLR v BRA Q3	3rd Quarter	BLR	143	621	32	110
748	BLR v BRA Q3	3rd Quarter	BLR	143	622	25	87
749	BLR v BRA Q3	3rd Quarter	BLR	143	624	28	81
750	BLR v BRA Q3	3rd Quarter	BLR	143	625	31	72
751	BLR v BRA Q3	3rd Quarter	BLR	143	625	37	62
752	BLR v BRA Q3	3rd Quarter	BLR	143	626	48	55
753	BLR v BRA Q3	3rd Quarter	BLR	143	627	51	44
754	BLR v BRA Q3	3rd Quarter	BLR	143	628	32	43
755	BLR v BRA Q3	3rd Quarter	BLR	143	629	31	42
756	BLR v BRA Q3	3rd Quarter	BLR	143	630	22	38	Foul
757	BLR v BRA Q3	3rd Quarter	BLR	147	732	32	109
758	BLR v BRA Q3	3rd Quarter	BLR	147	732	41	98
759	BLR v BRA Q3	3rd Quarter	BLR	147	734	41	93
760	BLR v BRA Q3	3rd Quarter	BLR	147	735	41	85
761	BLR v BRA Q3	3rd Quarter	BLR	147	736	34	76
762	BLR v BRA Q3	3rd Quarter	BLR	147	736	27	66
763	BLR v BRA Q3	3rd Quarter	BLR	147	738	20	58
764	BLR v BRA Q3	3rd Quarter	BLR	147	738	16	47
765	BLR v BRA Q3	3rd Quarter	BLR	147	739	14	39
766	BLR v BRA Q3	3rd Quarter	BLR	147	740	16	42
767	BLR v BRA Q3	3rd Quarter	BLR	147	741	16	44
768	BLR v BRA Q3	3rd Quarter	BLR	147	742	20	42	On-ball
769	BLR v BRA Q3	3rd Quarter	BLR	147	743	31	41
770	BLR v BRA Q3	3rd Quarter	BLR	147	743	38	40	On-ball
771	BLR v BRA Q3	3rd Quarter	BLR	147	744	39	28
772	BLR v BRA Q3	3rd Quarter	BLR	147	745	36	20	Shot	Shooting Foul
773	BLR v BRA Q3	3rd Quarter	BLR	150	838	29	111
774	BLR v BRA Q3	3rd Quarter	BLR	150	838	20	83
775	BLR v BRA Q3	3rd Quarter	BLR	150	840	18	76
776	BLR v BRA Q3	3rd Quarter	BLR	150	841	15	64
777	BLR v BRA Q3	3rd Quarter	BLR	150	841	11	51
778	BLR v BRA Q3	3rd Quarter	BLR	150	842	12	45
779	BLR v BRA Q3	3rd Quarter	BLR	150	843	18	41
780	BLR v BRA Q3	3rd Quarter	BLR	150	843	24	39	On-ball
781	BLR v BRA Q3	3rd Quarter	BLR	150	843	34	42
782	BLR v BRA Q3	3rd Quarter	BLR	150	845	38	41	On-ball
783	BLR v BRA Q3	3rd Quarter	BLR	150	845	30	37
784	BLR v BRA Q3	3rd Quarter	BLR	150	847	23	40	On-ball
785	BLR v BRA Q3	3rd Quarter	BLR	150	848	47	33
786	BLR v BRA Q3	3rd Quarter	BLR	150	850	50	29
787	BLR v BRA Q3	3rd Quarter	BLR	150	850	51	31
788	BLR v BRA Q3	3rd Quarter	BLR	150	852	51	31
789	BLR v BRA Q3	3rd Quarter	BLR	150	853	51	31
790	BLR v BRA Q3	3rd Quarter	BLR	150	854	51	34
791	BLR v BRA Q3	3rd Quarter	BLR	150	856	32	20	Foul
792	BLR v BRA Q3	3rd Quarter	BLR	153	967	30	109
793	BLR v BRA Q3	3rd Quarter	BLR	153	969	40	90
794	BLR v BRA Q3	3rd Quarter	BLR	153	970	43	85
795	BLR v BRA Q3	3rd Quarter	BLR	153	971	38	75
796	BLR v BRA Q3	3rd Quarter	BLR	153	972	29	68
797	BLR v BRA Q3	3rd Quarter	BLR	153	972	21	61
798	BLR v BRA Q3	3rd Quarter	BLR	153	973	17	51
799	BLR v BRA Q3	3rd Quarter	BLR	153	973	32	49
800	BLR v BRA Q3	3rd Quarter	BLR	153	975	30	47
801	BLR v BRA Q3	3rd Quarter	BLR	153	976	45	37
802	BLR v BRA Q3	3rd Quarter	BLR	153	976	49	33
803	BLR v BRA Q3	3rd Quarter	BLR	153	978	43	16
804	BLR v BRA Q3	3rd Quarter	BLR	153	979	46	17	TO
805	BLR v BRA Q3	3rd Quarter	BLR	155	987	31	108
806	BLR v BRA Q3	3rd Quarter	BLR	155	988	35	89
807	BLR v BRA Q3	3rd Quarter	BLR	155	989	35	84
808	BLR v BRA Q3	3rd Quarter	BLR	155	990	34	75
809	BLR v BRA Q3	3rd Quarter	BLR	155	991	19	82
810	BLR v BRA Q3	3rd Quarter	BLR	155	992	18	75
811	BLR v BRA Q3	3rd Quarter	BLR	155	993	26	67
812	BLR v BRA Q3	3rd Quarter	BLR	155	994	32	61
813	BLR v BRA Q3	3rd Quarter	BLR	155	995	30	52
814	BLR v BRA Q3	3rd Quarter	BLR	155	997	21	38
815	BLR v BRA Q3	3rd Quarter	BLR	155	998	17	23	Stoppage
816	BLR v BRA Q3	3rd Quarter	BLR	156	1015	20	9	BLOB
817	BLR v BRA Q3	3rd Quarter	BLR	156	1015	28	17	Shot	Miss
818	BLR v BRA Q3	3rd Quarter	BLR	158	1035	20	10	BLOB
819	BLR v BRA Q3	3rd Quarter	BLR	158	1037	24	29
820	BLR v BRA Q3	3rd Quarter	BLR	158	1038	26	21
821	BLR v BRA Q3	3rd Quarter	BLR	158	1039	28	17	Shot	Make
822	BLR v BRA Q3	3rd Quarter	BLR	160	1057	24	97
823	BLR v BRA Q3	3rd Quarter	BLR	160	1058	15	87
824	BLR v BRA Q3	3rd Quarter	BLR	160	1059	15	68
825	BLR v BRA Q3	3rd Quarter	BLR	160	1060	10	54
826	BLR v BRA Q3	3rd Quarter	BLR	160	1061	17	43
827	BLR v BRA Q3	3rd Quarter	BLR	160	1062	26	45	On-ball
828	BLR v BRA Q3	3rd Quarter	BLR	160	1062	37	44
829	BLR v BRA Q3	3rd Quarter	BLR	160	1064	44	30
830	BLR v BRA Q3	3rd Quarter	BLR	160	1065	48	28
831	BLR v BRA Q3	3rd Quarter	BLR	160	1065	28	38
832	BLR v BRA Q3	3rd Quarter	BLR	160	1066	29	25
833	BLR v BRA Q3	3rd Quarter	BLR	160	1067	29	28
834	BLR v BRA Q3	3rd Quarter	BLR	160	1067	29	31
835	BLR v BRA Q3	3rd Quarter	BLR	160	1068	40	37
836	BLR v BRA Q3	3rd Quarter	BLR	160	1070	51	24	Shot	Miss
837	BLR v BRA Q3	3rd Quarter	BLR	162	1094	27	87
838	BLR v BRA Q3	3rd Quarter	BLR	162	1095	23	90
839	BLR v BRA Q3	3rd Quarter	BLR	162	1097	27	86
840	BLR v BRA Q3	3rd Quarter	BLR	162	1098	31	75
841	BLR v BRA Q3	3rd Quarter	BLR	162	1099	35	61
842	BLR v BRA Q3	3rd Quarter	BLR	162	1100	41	51
843	BLR v BRA Q3	3rd Quarter	BLR	162	1100	45	45
844	BLR v BRA Q3	3rd Quarter	BLR	162	1102	51	41
845	BLR v BRA Q3	3rd Quarter	BLR	162	1102	45	41
846	BLR v BRA Q3	3rd Quarter	BLR	162	1104	24	38
847	BLR v BRA Q3	3rd Quarter	BLR	162	1105	22	38
848	BLR v BRA Q3	3rd Quarter	BLR	162	1106	19	33	Foul
849	BLR v BRA Q3	3rd Quarter	BLR	164	1214	28	109
850	BLR v BRA Q3	3rd Quarter	BLR	164	1214	36	77
851	BLR v BRA Q3	3rd Quarter	BLR	164	1216	31	83
852	BLR v BRA Q3	3rd Quarter	BLR	164	1217	31	80
853	BLR v BRA Q3	3rd Quarter	BLR	164	1218	32	73
854	BLR v BRA Q3	3rd Quarter	BLR	164	1219	33	66
855	BLR v BRA Q3	3rd Quarter	BLR	164	1220	36	59
856	BLR v BRA Q3	3rd Quarter	BLR	164	1221	37	53
857	BLR v BRA Q3	3rd Quarter	BLR	164	1222	50	38
858	BLR v BRA Q3	3rd Quarter	BLR	164	1223	47	35
859	BLR v BRA Q3	3rd Quarter	BLR	164	1224	52	34
860	BLR v BRA Q3	3rd Quarter	BLR	164	1225	49	32
861	BLR v BRA Q3	3rd Quarter	BLR	164	1226	27	41	On-ball
862	BLR v BRA Q3	3rd Quarter	BLR	164	1227	34	40
863	BLR v BRA Q3	3rd Quarter	BLR	164	1228	47	34
864	BLR v BRA Q3	3rd Quarter	BLR	164	1229	44	37
865	BLR v BRA Q3	3rd Quarter	BLR	164	1229	40	39
866	BLR v BRA Q3	3rd Quarter	BLR	164	1230	23	40	On-ball
867	BLR v BRA Q3	3rd Quarter	BLR	164	1231	27	41
868	BLR v BRA Q3	3rd Quarter	BLR	164	1231	32	41
869	BLR v BRA Q3	3rd Quarter	BLR	164	1233	33	40	Shot	Miss
870	BLR v BRA Q4	4th Quarter	BLR	166	15	5	59
871	BLR v BRA Q4	4th Quarter	BLR	166	16	18	68
872	BLR v BRA Q4	4th Quarter	BLR	166	17	18	68
873	BLR v BRA Q4	4th Quarter	BLR	166	19	23	63
874	BLR v BRA Q4	4th Quarter	BLR	166	20	34	54
875	BLR v BRA Q4	4th Quarter	BLR	166	21	33	50
876	BLR v BRA Q4	4th Quarter	BLR	166	23	15	34
877	BLR v BRA Q4	4th Quarter	BLR	166	25	15	34
878	BLR v BRA Q4	4th Quarter	BLR	166	26	15	34
879	BLR v BRA Q4	4th Quarter	BLR	166	27	35	19
880	BLR v BRA Q4	4th Quarter	BLR	166	28	35	17
881	BLR v BRA Q4	4th Quarter	BLR	166	29	21	18
882	BLR v BRA Q4	4th Quarter	BLR	166	30	22	20
883	BLR v BRA Q4	4th Quarter	BLR	166	30	26	26
884	BLR v BRA Q4	4th Quarter	BLR	166	32	35	39
885	BLR v BRA Q4	4th Quarter	BLR	166	33	35	31
886	BLR v BRA Q4	4th Quarter	BLR	166	33	36	17	Shot	Miss
887	BLR v BRA Q4	4th Quarter	BLR	168	61	34	93
888	BLR v BRA Q4	4th Quarter	BLR	168	62	40	79
889	BLR v BRA Q4	4th Quarter	BLR	168	63	41	67
890	BLR v BRA Q4	4th Quarter	BLR	168	64	42	57
891	BLR v BRA Q4	4th Quarter	BLR	168	64	49	30
892	BLR v BRA Q4	4th Quarter	BLR	168	65	49	26
893	BLR v BRA Q4	4th Quarter	BLR	168	67	24	44
894	BLR v BRA Q4	4th Quarter	BLR	168	68	24	48
895	BLR v BRA Q4	4th Quarter	BLR	168	69	27	50
896	BLR v BRA Q4	4th Quarter	BLR	168	71	35	45
897	BLR v BRA Q4	4th Quarter	BLR	168	72	34	46
898	BLR v BRA Q4	4th Quarter	BLR	168	73	32	53
899	BLR v BRA Q4	4th Quarter	BLR	168	74	40	51
900	BLR v BRA Q4	4th Quarter	BLR	168	75	48	39
901	BLR v BRA Q4	4th Quarter	BLR	168	76	45	33	On-ball
902	BLR v BRA Q4	4th Quarter	BLR	168	76	40	38
903	BLR v BRA Q4	4th Quarter	BLR	168	77	29	32
904	BLR v BRA Q4	4th Quarter	BLR	168	78	26	30
905	BLR v BRA Q4	4th Quarter	BLR	168	78	23	37
906	BLR v BRA Q4	4th Quarter	BLR	168	79	31	19	Shot	Score
907	BLR v BRA Q4	4th Quarter	BLR	170	119	57	86
908	BLR v BRA Q4	4th Quarter	BLR	170	119	29	84
909	BLR v BRA Q4	4th Quarter	BLR	170	120	27	77
910	BLR v BRA Q4	4th Quarter	BLR	170	121	24	68
911	BLR v BRA Q4	4th Quarter	BLR	170	122	20	56
912	BLR v BRA Q4	4th Quarter	BLR	170	122	19	48
913	BLR v BRA Q4	4th Quarter	BLR	170	123	19	41
914	BLR v BRA Q4	4th Quarter	BLR	170	124	18	37
915	BLR v BRA Q4	4th Quarter	BLR	170	124	19	38
916	BLR v BRA Q4	4th Quarter	BLR	170	125	21	43
917	BLR v BRA Q4	4th Quarter	BLR	170	126	29	41	On-ball	On-ball
918	BLR v BRA Q4	4th Quarter	BLR	170	127	39	29
919	BLR v BRA Q4	4th Quarter	BLR	170	128	35	17
920	BLR v BRA Q4	4th Quarter	BLR	170	128	52	18
921	BLR v BRA Q4	4th Quarter	BLR	170	129	52	22	Shot	Miss
922	BLR v BRA Q4	4th Quarter	BLR	172	169	28	96
923	BLR v BRA Q4	4th Quarter	BLR	172	170	31	92
924	BLR v BRA Q4	4th Quarter	BLR	172	172	55	70
925	BLR v BRA Q4	4th Quarter	BLR	172	173	50	59
926	BLR v BRA Q4	4th Quarter	BLR	172	174	46	42
927	BLR v BRA Q4	4th Quarter	BLR	172	175	47	32
928	BLR v BRA Q4	4th Quarter	BLR	172	175	48	29	On-ball
929	BLR v BRA Q4	4th Quarter	BLR	172	175	44	18
930	BLR v BRA Q4	4th Quarter	BLR	172	177	30	13
931	BLR v BRA Q4	4th Quarter	BLR	172	177	25	16
932	BLR v BRA Q4	4th Quarter	BLR	172	178	9	24
933	BLR v BRA Q4	4th Quarter	BLR	172	179	10	27
934	BLR v BRA Q4	4th Quarter	BLR	172	180	19	34
935	BLR v BRA Q4	4th Quarter	BLR	172	182	25	23
936	BLR v BRA Q4	4th Quarter	BLR	172	183	47	33
937	BLR v BRA Q4	4th Quarter	BLR	172	185	51	25
938	BLR v BRA Q4	4th Quarter	BLR	172	186	37	17	TO
939	BLR v BRA Q4	4th Quarter	BLR	176	219	32	96
940	BLR v BRA Q4	4th Quarter	BLR	176	221	46	87
941	BLR v BRA Q4	4th Quarter	BLR	176	222	42	79
942	BLR v BRA Q4	4th Quarter	BLR	176	222	38	76	Foul
943	BLR v BRA Q4	4th Quarter	BLR	177	235	59	71
944	BLR v BRA Q4	4th Quarter	BLR	177	237	40	69
945	BLR v BRA Q4	4th Quarter	BLR	177	238	43	61
946	BLR v BRA Q4	4th Quarter	BLR	177	239	50	51
947	BLR v BRA Q4	4th Quarter	BLR	177	239	54	44
948	BLR v BRA Q4	4th Quarter	BLR	177	241	54	39
949	BLR v BRA Q4	4th Quarter	BLR	177	241	53	34
950	BLR v BRA Q4	4th Quarter	BLR	177	241	49	34	On-ball
951	BLR v BRA Q4	4th Quarter	BLR	177	243	44	36
952	BLR v BRA Q4	4th Quarter	BLR	177	245	46	32
953	BLR v BRA Q4	4th Quarter	BLR	177	246	38	23	Stoppage
954	BLR v BRA Q4	4th Quarter	BLR	178	265	59	33
955	BLR v BRA Q4	4th Quarter	BLR	178	265	51	34
956	BLR v BRA Q4	4th Quarter	BLR	178	266	34	42
957	BLR v BRA Q4	4th Quarter	BLR	178	267	49	36
958	BLR v BRA Q4	4th Quarter	BLR	178	268	17	40
959	BLR v BRA Q4	4th Quarter	BLR	178	268	28	45
960	BLR v BRA Q4	4th Quarter	BLR	178	269	34	44
961	BLR v BRA Q4	4th Quarter	BLR	178	271	15	36
962	BLR v BRA Q4	4th Quarter	BLR	178	272	35	39
963	BLR v BRA Q4	4th Quarter	BLR	178	273	35	39
964	BLR v BRA Q4	4th Quarter	BLR	178	274	49	28	Shot	Miss
965	BLR v BRA Q4	4th Quarter	BLR	180	325	33	108
966	BLR v BRA Q4	4th Quarter	BLR	180	325	36	86
967	BLR v BRA Q4	4th Quarter	BLR	180	327	52	76
968	BLR v BRA Q4	4th Quarter	BLR	180	328	49	68
969	BLR v BRA Q4	4th Quarter	BLR	180	328	40	65
970	BLR v BRA Q4	4th Quarter	BLR	180	330	23	59
971	BLR v BRA Q4	4th Quarter	BLR	180	330	20	55
972	BLR v BRA Q4	4th Quarter	BLR	180	330	14	51
973	BLR v BRA Q4	4th Quarter	BLR	180	331	11	49
974	BLR v BRA Q4	4th Quarter	BLR	180	333	10	46
975	BLR v BRA Q4	4th Quarter	BLR	180	334	11	42
976	BLR v BRA Q4	4th Quarter	BLR	180	335	17	38	On-ball
977	BLR v BRA Q4	4th Quarter	BLR	180	335	28	40
978	BLR v BRA Q4	4th Quarter	BLR	180	335	36	39	On-ball
979	BLR v BRA Q4	4th Quarter	BLR	180	337	40	28
980	BLR v BRA Q4	4th Quarter	BLR	180	339	54	14
981	BLR v BRA Q4	4th Quarter	BLR	180	339	50	20
982	BLR v BRA Q4	4th Quarter	BLR	180	340	42	22
983	BLR v BRA Q4	4th Quarter	BLR	180	341	46	35
984	BLR v BRA Q4	4th Quarter	BLR	180	342	36	21
985	BLR v BRA Q4	4th Quarter	BLR	180	343	30	20	Shot	Miss
986	BLR v BRA Q4	4th Quarter	BLR	183	443	26	110
987	BLR v BRA Q4	4th Quarter	BLR	183	444	24	98
988	BLR v BRA Q4	4th Quarter	BLR	183	445	25	85
989	BLR v BRA Q4	4th Quarter	BLR	183	446	28	69
990	BLR v BRA Q4	4th Quarter	BLR	183	448	29	55
991	BLR v BRA Q4	4th Quarter	BLR	183	449	32	47
992	BLR v BRA Q4	4th Quarter	BLR	183	449	19	35
993	BLR v BRA Q4	4th Quarter	BLR	183	451	20	32
994	BLR v BRA Q4	4th Quarter	BLR	183	451	24	37
995	BLR v BRA Q4	4th Quarter	BLR	183	452	19	40
996	BLR v BRA Q4	4th Quarter	BLR	183	454	24	21
997	BLR v BRA Q4	4th Quarter	BLR	183	455	24	19
998	BLR v BRA Q4	4th Quarter	BLR	183	457	13	32
999	BLR v BRA Q4	4th Quarter	BLR	183	458	12	27	On-ball
1000	BLR v BRA Q4	4th Quarter	BLR	183	458	13	32	Stoppage
1001	BLR v BRA Q4	4th Quarter	BLR	184	472	3	32
1002	BLR v BRA Q4	4th Quarter	BLR	185	476	4	31	SLOB
1003	BLR v BRA Q4	4th Quarter	BLR	185	476	31	41
1004	BLR v BRA Q4	4th Quarter	BLR	185	478	29	15
1005	BLR v BRA Q4	4th Quarter	BLR	185	480	26	15
1006	BLR v BRA Q4	4th Quarter	BLR	185	480	25	17
1007	BLR v BRA Q4	4th Quarter	BLR	185	481	27	39
1008	BLR v BRA Q4	4th Quarter	BLR	185	483	49	20	TO
1009	BLR v BRA Q4	4th Quarter	BLR	187	528	30	110
1010	BLR v BRA Q4	4th Quarter	BLR	187	530	30	93
1011	BLR v BRA Q4	4th Quarter	BLR	187	531	33	83
1012	BLR v BRA Q4	4th Quarter	BLR	187	532	48	78
1013	BLR v BRA Q4	4th Quarter	BLR	187	533	18	63
1014	BLR v BRA Q4	4th Quarter	BLR	187	535	13	51
1015	BLR v BRA Q4	4th Quarter	BLR	187	536	22	51
1016	BLR v BRA Q4	4th Quarter	BLR	187	538	24	47	On-ball
1017	BLR v BRA Q4	4th Quarter	BLR	187	538	24	40
1018	BLR v BRA Q4	4th Quarter	BLR	187	540	17	35	Foul
1019	BLR v BRA Q4	4th Quarter	BLR	188	576	59	41	SLOB
1020	BLR v BRA Q4	4th Quarter	BLR	188	576	45	44
1021	BLR v BRA Q4	4th Quarter	BLR	188	578	34	44
1022	BLR v BRA Q4	4th Quarter	BLR	188	579	24	42
1023	BLR v BRA Q4	4th Quarter	BLR	188	579	14	38
1024	BLR v BRA Q4	4th Quarter	BLR	188	580	11	40	On-ball
1025	BLR v BRA Q4	4th Quarter	BLR	188	581	17	40
1026	BLR v BRA Q4	4th Quarter	BLR	188	581	29	37
1027	BLR v BRA Q4	4th Quarter	BLR	188	581	32	31
1028	BLR v BRA Q4	4th Quarter	BLR	188	582	25	21	Shot	Score
1029	BLR v BRA Q4	4th Quarter	BLR	190	620	3	77
1030	BLR v BRA Q4	4th Quarter	BLR	190	620	16	69
1031	BLR v BRA Q4	4th Quarter	BLR	190	622	15	62
1032	BLR v BRA Q4	4th Quarter	BLR	190	622	13	54
1033	BLR v BRA Q4	4th Quarter	BLR	190	623	11	47
1034	BLR v BRA Q4	4th Quarter	BLR	190	624	10	43
1035	BLR v BRA Q4	4th Quarter	BLR	190	626	15	44
1036	BLR v BRA Q4	4th Quarter	BLR	190	626	21	41	On-ball
1037	BLR v BRA Q4	4th Quarter	BLR	190	626	35	35
1038	BLR v BRA Q4	4th Quarter	BLR	190	628	37	26	TO
1039	BLR v BRA Q4	4th Quarter	BLR	194	670	59	52
1040	BLR v BRA Q4	4th Quarter	BLR	194	670	46	51
1041	BLR v BRA Q4	4th Quarter	BLR	194	672	47	48
1042	BLR v BRA Q4	4th Quarter	BLR	194	673	47	43
1043	BLR v BRA Q4	4th Quarter	BLR	194	674	45	41
1044	BLR v BRA Q4	4th Quarter	BLR	194	675	38	41
1045	BLR v BRA Q4	4th Quarter	BLR	194	676	32	39	On-ball
1046	BLR v BRA Q4	4th Quarter	BLR	194	676	36	35
1047	BLR v BRA Q4	4th Quarter	BLR	194	676	47	32
1048	BLR v BRA Q4	4th Quarter	BLR	194	678	50	25
1049	BLR v BRA Q4	4th Quarter	BLR	194	679	39	24
1050	BLR v BRA Q4	4th Quarter	BLR	194	680	26	37	Shot	Miss
1051	BLR v BRA Q4	4th Quarter	BLR	196	694	27	87
1052	BLR v BRA Q4	4th Quarter	BLR	196	695	29	74
1053	BLR v BRA Q4	4th Quarter	BLR	196	695	33	66
1054	BLR v BRA Q4	4th Quarter	BLR	196	696	38	59
1055	BLR v BRA Q4	4th Quarter	BLR	196	697	48	54
1056	BLR v BRA Q4	4th Quarter	BLR	196	698	52	43
1057	BLR v BRA Q4	4th Quarter	BLR	196	699	53	34
1058	BLR v BRA Q4	4th Quarter	BLR	196	700	50	37
1059	BLR v BRA Q4	4th Quarter	BLR	196	701	50	40
1060	BLR v BRA Q4	4th Quarter	BLR	196	702	45	41	On-ball
1061	BLR v BRA Q4	4th Quarter	BLR	196	702	37	40
1062	BLR v BRA Q4	4th Quarter	BLR	196	704	30	31
1063	BLR v BRA Q4	4th Quarter	BLR	196	705	36	18
1064	BLR v BRA Q4	4th Quarter	BLR	196	707	11	26	Shot	Score
1065	BLR v BRA Q4	4th Quarter	BLR	200	752	24	96
1066	BLR v BRA Q4	4th Quarter	BLR	200	753	15	81
1067	BLR v BRA Q4	4th Quarter	BLR	200	755	20	75
1068	BLR v BRA Q4	4th Quarter	BLR	200	756	27	72
1069	BLR v BRA Q4	4th Quarter	BLR	200	757	31	68
1070	BLR v BRA Q4	4th Quarter	BLR	200	759	31	53
1071	BLR v BRA Q4	4th Quarter	BLR	200	760	31	50	On-ball
1072	BLR v BRA Q4	4th Quarter	BLR	200	761	28	42
1073	BLR v BRA Q4	4th Quarter	BLR	200	763	24	34
1074	BLR v BRA Q4	4th Quarter	BLR	200	764	43	36	Shot	Score
1075	BLR v BRA Q4	4th Quarter	BLR	203	896	5	86
1076	BLR v BRA Q4	4th Quarter	BLR	203	898	25	87
1077	BLR v BRA Q4	4th Quarter	BLR	203	899	29	83
1078	BLR v BRA Q4	4th Quarter	BLR	203	900	34	76
1079	BLR v BRA Q4	4th Quarter	BLR	203	901	37	62
1080	BLR v BRA Q4	4th Quarter	BLR	203	902	38	52
1081	BLR v BRA Q4	4th Quarter	BLR	203	903	42	47
1082	BLR v BRA Q4	4th Quarter	BLR	203	904	49	45
1083	BLR v BRA Q4	4th Quarter	BLR	203	905	53	30
1084	BLR v BRA Q4	4th Quarter	BLR	203	906	49	25
1085	BLR v BRA Q4	4th Quarter	BLR	203	906	43	21
1086	BLR v BRA Q4	4th Quarter	BLR	203	907	43	17
1087	BLR v BRA Q4	4th Quarter	BLR	203	909	36	20
1088	BLR v BRA Q4	4th Quarter	BLR	203	910	36	20
1089	BLR v BRA Q4	4th Quarter	BLR	203	912	38	22
1090	BLR v BRA Q4	4th Quarter	BLR	203	913	37	24
1091	BLR v BRA Q4	4th Quarter	BLR	203	914	35	17	Shot	Score
1092	BLR v BRA Q4	4th Quarter	BLR	205	946	24	108
1093	BLR v BRA Q4	4th Quarter	BLR	205	947	18	95
1094	BLR v BRA Q4	4th Quarter	BLR	205	948	19	86
1095	BLR v BRA Q4	4th Quarter	BLR	205	949	26	83
1096	BLR v BRA Q4	4th Quarter	BLR	205	950	35	78
1097	BLR v BRA Q4	4th Quarter	BLR	205	951	38	66
1098	BLR v BRA Q4	4th Quarter	BLR	205	951	43	53	On-ball
1099	BLR v BRA Q4	4th Quarter	BLR	205	953	45	47
1100	BLR v BRA Q4	4th Quarter	BLR	205	954	42	48
1101	BLR v BRA Q4	4th Quarter	BLR	205	956	48	34
1102	BLR v BRA Q4	4th Quarter	BLR	205	957	52	32
1103	BLR v BRA Q4	4th Quarter	BLR	205	958	48	36
1104	BLR v BRA Q4	4th Quarter	BLR	205	959	51	33
1105	BLR v BRA Q4	4th Quarter	BLR	205	960	38	22
1106	BLR v BRA Q4	4th Quarter	BLR	205	961	40	20
1107	BLR v BRA Q4	4th Quarter	BLR	205	962	45	21	TO
1108	BLR v BRA Q4	4th Quarter	BLR	208	1091	31	110
1109	BLR v BRA Q4	4th Quarter	BLR	208	1092	36	90
1110	BLR v BRA Q4	4th Quarter	BLR	208	1094	36	80
1111	BLR v BRA Q4	4th Quarter	BLR	208	1095	35	74
1112	BLR v BRA Q4	4th Quarter	BLR	208	1096	44	69
1113	BLR v BRA Q4	4th Quarter	BLR	208	1096	49	55
1114	BLR v BRA Q4	4th Quarter	BLR	208	1098	49	51
1115	BLR v BRA Q4	4th Quarter	BLR	208	1099	47	53
1116	BLR v BRA Q4	4th Quarter	BLR	208	1101	47	52
1117	BLR v BRA Q4	4th Quarter	BLR	208	1101	42	53
1118	BLR v BRA Q4	4th Quarter	BLR	208	1102	41	53
1119	BLR v BRA Q4	4th Quarter	BLR	208	1103	43	49
1120	BLR v BRA Q4	4th Quarter	BLR	208	1104	50	34
1121	BLR v BRA Q4	4th Quarter	BLR	208	1105	53	30
1122	BLR v BRA Q4	4th Quarter	BLR	208	1106	55	29
1123	BLR v BRA Q4	4th Quarter	BLR	208	1108	40	16	Foul
1124	BLR v BRA Q4	4th Quarter	BLR	209	1130	40	9	BLOB
1125	BLR v BRA Q4	4th Quarter	BLR	209	1131	46	21
1126	BLR v BRA Q4	4th Quarter	BLR	209	1133	51	21
1127	BLR v BRA Q4	4th Quarter	BLR	209	1134	50	40
1128	BLR v BRA Q4	4th Quarter	BLR	209	1135	25	37
1129	BLR v BRA Q4	4th Quarter	BLR	209	1136	25	37
1130	BLR v BRA Q4	4th Quarter	BLR	209	1137	24	21
1131	BLR v BRA Q4	4th Quarter	BLR	209	1139	47	33	Shot	Score
1132	BLR v BRA Q4	4th Quarter	BLR	211	1160	35	101
1133	BLR v BRA Q4	4th Quarter	BLR	211	1162	41	98
1134	BLR v BRA Q4	4th Quarter	BLR	211	1163	43	92
1135	BLR v BRA Q4	4th Quarter	BLR	211	1164	38	82
1136	BLR v BRA Q4	4th Quarter	BLR	211	1165	31	75
1137	BLR v BRA Q4	4th Quarter	BLR	211	1165	24	69
1138	BLR v BRA Q4	4th Quarter	BLR	211	1166	21	58
1139	BLR v BRA Q4	4th Quarter	BLR	211	1167	18	54
1140	BLR v BRA Q4	4th Quarter	BLR	211	1168	13	52
1141	BLR v BRA Q4	4th Quarter	BLR	211	1171	47	49
1142	BLR v BRA Q4	4th Quarter	BLR	211	1172	47	49
1143	BLR v BRA Q4	4th Quarter	BLR	211	1173	45	49
1144	BLR v BRA Q4	4th Quarter	BLR	211	1174	52	45
1145	BLR v BRA Q4	4th Quarter	BLR	211	1176	52	46
1146	BLR v BRA Q4	4th Quarter	BLR	211	1178	52	46	Stoppage
1147	BLR v BRA Q4	4th Quarter	BLR	212	1275	58	43	SLOB
1148	BLR v BRA Q4	4th Quarter	BLR	212	1276	52	46
1149	BLR v BRA Q4	4th Quarter	BLR	212	1277	53	44
1150	BLR v BRA Q4	4th Quarter	BLR	212	1278	54	42
1151	BLR v BRA Q4	4th Quarter	BLR	212	1278	39	45
1152	BLR v BRA Q4	4th Quarter	BLR	212	1279	39	36
1153	BLR v BRA Q4	4th Quarter	BLR	212	1280	43	28
1154	BLR v BRA Q4	4th Quarter	BLR	212	1281	54	29	TO
