# Supplementary material for: Classifying ball trajectories in invasion sports using dynamic time warping: A basketball case study
Source: PLoS One. 2022 Oct 20;17(10):e0272848. doi: 10.1371/journal.pone.0272848 (PMC9584368; doi:10.1371/journal.pone.0272848)
Supplement: S1 Data — (ZIP) [file pone.0272848.s012.zip › Data/BLR/blrg2_full.csv]

	GameID	TimeCriteria	TeamName	RecordID	Time	x	y	Label1	Label2	Label3	Label4
1	Rio Olympics BLR v AUS Q1	1st Quarter	BLR	2	5	35	52
2	Rio Olympics BLR v AUS Q1	1st Quarter	BLR	2	7	35	48
3	Rio Olympics BLR v AUS Q1	1st Quarter	BLR	2	8	37	47
4	Rio Olympics BLR v AUS Q1	1st Quarter	BLR	2	9	39	36
5	Rio Olympics BLR v AUS Q1	1st Quarter	BLR	2	10	48	32
6	Rio Olympics BLR v AUS Q1	1st Quarter	BLR	2	11	39	36	On-ball
7	Rio Olympics BLR v AUS Q1	1st Quarter	BLR	2	11	38	37
8	Rio Olympics BLR v AUS Q1	1st Quarter	BLR	2	12	29	40
9	Rio Olympics BLR v AUS Q1	1st Quarter	BLR	2	12	23	34
10	Rio Olympics BLR v AUS Q1	1st Quarter	BLR	2	13	28	28
11	Rio Olympics BLR v AUS Q1	1st Quarter	BLR	2	14	10	28
12	Rio Olympics BLR v AUS Q1	1st Quarter	BLR	2	15	20	32
13	Rio Olympics BLR v AUS Q1	1st Quarter	BLR	2	15	30	28
14	Rio Olympics BLR v AUS Q1	1st Quarter	BLR	2	16	30	22	Shot	Score
15	Rio Olympics BLR v AUS Q1	1st Quarter	BLR	4	36	35	109
16	Rio Olympics BLR v AUS Q1	1st Quarter	BLR	4	36	40	86
17	Rio Olympics BLR v AUS Q1	1st Quarter	BLR	4	37	39	77
18	Rio Olympics BLR v AUS Q1	1st Quarter	BLR	4	39	39	72
19	Rio Olympics BLR v AUS Q1	1st Quarter	BLR	4	40	38	66
20	Rio Olympics BLR v AUS Q1	1st Quarter	BLR	4	41	34	60
21	Rio Olympics BLR v AUS Q1	1st Quarter	BLR	4	42	32	57
22	Rio Olympics BLR v AUS Q1	1st Quarter	BLR	4	42	32	52
23	Rio Olympics BLR v AUS Q1	1st Quarter	BLR	4	43	25	40
24	Rio Olympics BLR v AUS Q1	1st Quarter	BLR	4	45	24	44
25	Rio Olympics BLR v AUS Q1	1st Quarter	BLR	4	45	19	42
26	Rio Olympics BLR v AUS Q1	1st Quarter	BLR	4	46	15	39
27	Rio Olympics BLR v AUS Q1	1st Quarter	BLR	4	47	37	33	Shot	Miss
28	Rio Olympics BLR v AUS Q1	1st Quarter	BLR	6	61	28	92
29	Rio Olympics BLR v AUS Q1	1st Quarter	BLR	6	61	32	83
30	Rio Olympics BLR v AUS Q1	1st Quarter	BLR	6	61	39	75
31	Rio Olympics BLR v AUS Q1	1st Quarter	BLR	6	62	41	65
32	Rio Olympics BLR v AUS Q1	1st Quarter	BLR	6	63	41	56
33	Rio Olympics BLR v AUS Q1	1st Quarter	BLR	6	63	41	49
34	Rio Olympics BLR v AUS Q1	1st Quarter	BLR	6	63	39	40
35	Rio Olympics BLR v AUS Q1	1st Quarter	BLR	6	64	36	31
36	Rio Olympics BLR v AUS Q1	1st Quarter	BLR	6	65	34	22	Shot	Miss
37	Rio Olympics BLR v AUS Q1	1st Quarter	BLR	7	82	27	9	BLOB
38	Rio Olympics BLR v AUS Q1	1st Quarter	BLR	7	82	36	19	Shot	Score
39	Rio Olympics BLR v AUS Q1	1st Quarter	BLR	9	110	27	92
40	Rio Olympics BLR v AUS Q1	1st Quarter	BLR	9	111	24	58
41	Rio Olympics BLR v AUS Q1	1st Quarter	BLR	9	112	25	52
42	Rio Olympics BLR v AUS Q1	1st Quarter	BLR	9	113	31	47
43	Rio Olympics BLR v AUS Q1	1st Quarter	BLR	9	114	36	45
44	Rio Olympics BLR v AUS Q1	1st Quarter	BLR	9	114	45	46
45	Rio Olympics BLR v AUS Q1	1st Quarter	BLR	9	115	51	42
46	Rio Olympics BLR v AUS Q1	1st Quarter	BLR	9	117	50	40
47	Rio Olympics BLR v AUS Q1	1st Quarter	BLR	9	118	39	38
48	Rio Olympics BLR v AUS Q1	1st Quarter	BLR	9	118	38	37	On-ball
49	Rio Olympics BLR v AUS Q1	1st Quarter	BLR	9	119	30	38
50	Rio Olympics BLR v AUS Q1	1st Quarter	BLR	9	120	41	33
51	Rio Olympics BLR v AUS Q1	1st Quarter	BLR	9	122	37	36
52	Rio Olympics BLR v AUS Q1	1st Quarter	BLR	9	122	34	38
53	Rio Olympics BLR v AUS Q1	1st Quarter	BLR	9	123	47	47
54	Rio Olympics BLR v AUS Q1	1st Quarter	BLR	9	125	48	44
55	Rio Olympics BLR v AUS Q1	1st Quarter	BLR	9	125	45	37	On-ball
56	Rio Olympics BLR v AUS Q1	1st Quarter	BLR	9	125	46	33
57	Rio Olympics BLR v AUS Q1	1st Quarter	BLR	9	126	47	26
58	Rio Olympics BLR v AUS Q1	1st Quarter	BLR	9	127	37	28
59	Rio Olympics BLR v AUS Q1	1st Quarter	BLR	9	128	36	24
60	Rio Olympics BLR v AUS Q1	1st Quarter	BLR	9	129	29	20	Shot	Score
61	Rio Olympics BLR v AUS Q1	1st Quarter	BLR	11	139	26	110
62	Rio Olympics BLR v AUS Q1	1st Quarter	BLR	11	139	28	88
63	Rio Olympics BLR v AUS Q1	1st Quarter	BLR	11	142	29	85
64	Rio Olympics BLR v AUS Q1	1st Quarter	BLR	11	143	31	79
65	Rio Olympics BLR v AUS Q1	1st Quarter	BLR	11	144	32	74
66	Rio Olympics BLR v AUS Q1	1st Quarter	BLR	11	145	31	67
67	Rio Olympics BLR v AUS Q1	1st Quarter	BLR	11	145	27	61
68	Rio Olympics BLR v AUS Q1	1st Quarter	BLR	11	146	28	55
69	Rio Olympics BLR v AUS Q1	1st Quarter	BLR	11	147	31	51
70	Rio Olympics BLR v AUS Q1	1st Quarter	BLR	11	149	31	48	On-ball
71	Rio Olympics BLR v AUS Q1	1st Quarter	BLR	11	150	30	44
72	Rio Olympics BLR v AUS Q1	1st Quarter	BLR	11	150	23	35
73	Rio Olympics BLR v AUS Q1	1st Quarter	BLR	11	151	22	29
74	Rio Olympics BLR v AUS Q1	1st Quarter	BLR	11	152	19	27
75	Rio Olympics BLR v AUS Q1	1st Quarter	BLR	11	153	30	24
76	Rio Olympics BLR v AUS Q1	1st Quarter	BLR	11	154	29	18	Shot	Score
77	Rio Olympics BLR v AUS Q1	1st Quarter	BLR	13	194	31	110
78	Rio Olympics BLR v AUS Q1	1st Quarter	BLR	13	196	39	92
79	Rio Olympics BLR v AUS Q1	1st Quarter	BLR	13	196	43	86
80	Rio Olympics BLR v AUS Q1	1st Quarter	BLR	13	197	45	77
81	Rio Olympics BLR v AUS Q1	1st Quarter	BLR	13	197	46	64
82	Rio Olympics BLR v AUS Q1	1st Quarter	BLR	13	198	47	54
83	Rio Olympics BLR v AUS Q1	1st Quarter	BLR	13	199	47	47
84	Rio Olympics BLR v AUS Q1	1st Quarter	BLR	13	199	47	37
85	Rio Olympics BLR v AUS Q1	1st Quarter	BLR	13	200	48	32
86	Rio Olympics BLR v AUS Q1	1st Quarter	BLR	13	201	48	29	On-ball
87	Rio Olympics BLR v AUS Q1	1st Quarter	BLR	13	204	44	33
88	Rio Olympics BLR v AUS Q1	1st Quarter	BLR	13	205	40	35	Shot	Miss
89	Rio Olympics BLR v AUS Q1	1st Quarter	BLR	16	219	31	108
90	Rio Olympics BLR v AUS Q1	1st Quarter	BLR	16	220	40	92
91	Rio Olympics BLR v AUS Q1	1st Quarter	BLR	16	220	41	74
92	Rio Olympics BLR v AUS Q1	1st Quarter	BLR	16	221	41	65
93	Rio Olympics BLR v AUS Q1	1st Quarter	BLR	16	221	41	52
94	Rio Olympics BLR v AUS Q1	1st Quarter	BLR	16	222	38	40
95	Rio Olympics BLR v AUS Q1	1st Quarter	BLR	16	223	32	33
96	Rio Olympics BLR v AUS Q1	1st Quarter	BLR	16	223	41	27
97	Rio Olympics BLR v AUS Q1	1st Quarter	BLR	16	225	31	23
98	Rio Olympics BLR v AUS Q1	1st Quarter	BLR	16	226	34	18	Shot	Score
99	Rio Olympics BLR v AUS Q1	1st Quarter	BLR	18	248	29	93
100	Rio Olympics BLR v AUS Q1	1st Quarter	BLR	18	248	28	81
101	Rio Olympics BLR v AUS Q1	1st Quarter	BLR	18	248	29	68
102	Rio Olympics BLR v AUS Q1	1st Quarter	BLR	18	248	30	56
103	Rio Olympics BLR v AUS Q1	1st Quarter	BLR	18	251	26	47
104	Rio Olympics BLR v AUS Q1	1st Quarter	BLR	18	253	16	49
105	Rio Olympics BLR v AUS Q1	1st Quarter	BLR	18	253	10	44
106	Rio Olympics BLR v AUS Q1	1st Quarter	BLR	18	254	9	37
107	Rio Olympics BLR v AUS Q1	1st Quarter	BLR	18	255	12	36
108	Rio Olympics BLR v AUS Q1	1st Quarter	BLR	18	255	15	37
109	Rio Olympics BLR v AUS Q1	1st Quarter	BLR	18	256	22	37	On-ball
110	Rio Olympics BLR v AUS Q1	1st Quarter	BLR	18	256	28	37
111	Rio Olympics BLR v AUS Q1	1st Quarter	BLR	18	257	34	31
112	Rio Olympics BLR v AUS Q1	1st Quarter	BLR	18	258	34	23	Shot	Shooting Foul
113	Rio Olympics BLR v AUS Q1	1st Quarter	BLR	20	321	33	110
114	Rio Olympics BLR v AUS Q1	1st Quarter	BLR	20	321	30	92
115	Rio Olympics BLR v AUS Q1	1st Quarter	BLR	20	321	29	85
116	Rio Olympics BLR v AUS Q1	1st Quarter	BLR	20	323	29	79
117	Rio Olympics BLR v AUS Q1	1st Quarter	BLR	20	324	28	73
118	Rio Olympics BLR v AUS Q1	1st Quarter	BLR	20	325	27	67
119	Rio Olympics BLR v AUS Q1	1st Quarter	BLR	20	326	36	59
120	Rio Olympics BLR v AUS Q1	1st Quarter	BLR	20	326	45	48
121	Rio Olympics BLR v AUS Q1	1st Quarter	BLR	20	326	48	40
122	Rio Olympics BLR v AUS Q1	1st Quarter	BLR	20	327	47	32
123	Rio Olympics BLR v AUS Q1	1st Quarter	BLR	20	327	42	35	On-ball
124	Rio Olympics BLR v AUS Q1	1st Quarter	BLR	20	327	38	38
125	Rio Olympics BLR v AUS Q1	1st Quarter	BLR	20	328	30	34
126	Rio Olympics BLR v AUS Q1	1st Quarter	BLR	20	329	20	36
127	Rio Olympics BLR v AUS Q1	1st Quarter	BLR	20	330	12	25
128	Rio Olympics BLR v AUS Q1	1st Quarter	BLR	20	331	24	19
129	Rio Olympics BLR v AUS Q1	1st Quarter	BLR	20	332	22	22	Shot	Miss
130	Rio Olympics BLR v AUS Q1	1st Quarter	BLR	23	390	25	93
131	Rio Olympics BLR v AUS Q1	1st Quarter	BLR	23	392	45	79
132	Rio Olympics BLR v AUS Q1	1st Quarter	BLR	23	393	45	74
133	Rio Olympics BLR v AUS Q1	1st Quarter	BLR	23	394	44	68
134	Rio Olympics BLR v AUS Q1	1st Quarter	BLR	23	394	42	64
135	Rio Olympics BLR v AUS Q1	1st Quarter	BLR	23	395	36	61
136	Rio Olympics BLR v AUS Q1	1st Quarter	BLR	23	395	28	58
137	Rio Olympics BLR v AUS Q1	1st Quarter	BLR	23	396	24	54
138	Rio Olympics BLR v AUS Q1	1st Quarter	BLR	23	396	20	49
139	Rio Olympics BLR v AUS Q1	1st Quarter	BLR	23	397	15	44
140	Rio Olympics BLR v AUS Q1	1st Quarter	BLR	23	397	13	37
141	Rio Olympics BLR v AUS Q1	1st Quarter	BLR	23	399	12	33
142	Rio Olympics BLR v AUS Q1	1st Quarter	BLR	23	400	28	42
143	Rio Olympics BLR v AUS Q1	1st Quarter	BLR	23	401	42	39
144	Rio Olympics BLR v AUS Q1	1st Quarter	BLR	23	402	41	37	Shot	Score
145	Rio Olympics BLR v AUS Q1	1st Quarter	BLR	27	457	24	111
146	Rio Olympics BLR v AUS Q1	1st Quarter	BLR	27	458	33	96
147	Rio Olympics BLR v AUS Q1	1st Quarter	BLR	27	459	35	90
148	Rio Olympics BLR v AUS Q1	1st Quarter	BLR	27	459	36	84
149	Rio Olympics BLR v AUS Q1	1st Quarter	BLR	27	460	34	78
150	Rio Olympics BLR v AUS Q1	1st Quarter	BLR	27	461	34	70
151	Rio Olympics BLR v AUS Q1	1st Quarter	BLR	27	462	36	64
152	Rio Olympics BLR v AUS Q1	1st Quarter	BLR	27	463	38	57
153	Rio Olympics BLR v AUS Q1	1st Quarter	BLR	27	463	46	48
154	Rio Olympics BLR v AUS Q1	1st Quarter	BLR	27	464	51	46
155	Rio Olympics BLR v AUS Q1	1st Quarter	BLR	27	466	31	45
156	Rio Olympics BLR v AUS Q1	1st Quarter	BLR	27	468	14	35
157	Rio Olympics BLR v AUS Q1	1st Quarter	BLR	27	469	19	37	On-ball
158	Rio Olympics BLR v AUS Q1	1st Quarter	BLR	27	470	25	39
159	Rio Olympics BLR v AUS Q1	1st Quarter	BLR	27	471	32	37
160	Rio Olympics BLR v AUS Q1	1st Quarter	BLR	27	471	35	34
161	Rio Olympics BLR v AUS Q1	1st Quarter	BLR	27	473	33	33
162	Rio Olympics BLR v AUS Q1	1st Quarter	BLR	27	473	31	30
163	Rio Olympics BLR v AUS Q1	1st Quarter	BLR	27	474	28	28	Shot	Score
164	Rio Olympics BLR v AUS Q1	1st Quarter	BLR	29	512	59	88
165	Rio Olympics BLR v AUS Q1	1st Quarter	BLR	29	512	45	90
166	Rio Olympics BLR v AUS Q1	1st Quarter	BLR	29	514	37	86
167	Rio Olympics BLR v AUS Q1	1st Quarter	BLR	29	515	37	76
168	Rio Olympics BLR v AUS Q1	1st Quarter	BLR	29	516	36	69
169	Rio Olympics BLR v AUS Q1	1st Quarter	BLR	29	517	33	59
170	Rio Olympics BLR v AUS Q1	1st Quarter	BLR	29	518	29	52
171	Rio Olympics BLR v AUS Q1	1st Quarter	BLR	29	519	33	50
172	Rio Olympics BLR v AUS Q1	1st Quarter	BLR	29	520	36	37
173	Rio Olympics BLR v AUS Q1	1st Quarter	BLR	29	521	39	21
174	Rio Olympics BLR v AUS Q1	1st Quarter	BLR	29	522	33	16	Shot	Score
175	Rio Olympics BLR v AUS Q1	1st Quarter	BLR	31	553	38	110
176	Rio Olympics BLR v AUS Q1	1st Quarter	BLR	31	555	26	96
177	Rio Olympics BLR v AUS Q1	1st Quarter	BLR	31	556	30	91
178	Rio Olympics BLR v AUS Q1	1st Quarter	BLR	31	557	34	83
179	Rio Olympics BLR v AUS Q1	1st Quarter	BLR	31	559	35	78
180	Rio Olympics BLR v AUS Q1	1st Quarter	BLR	31	559	31	69
181	Rio Olympics BLR v AUS Q1	1st Quarter	BLR	31	560	28	59
182	Rio Olympics BLR v AUS Q1	1st Quarter	BLR	31	560	26	53
183	Rio Olympics BLR v AUS Q1	1st Quarter	BLR	31	561	29	48
184	Rio Olympics BLR v AUS Q1	1st Quarter	BLR	31	562	38	35
185	Rio Olympics BLR v AUS Q1	1st Quarter	BLR	31	564	38	37
186	Rio Olympics BLR v AUS Q1	1st Quarter	BLR	31	565	21	21
187	Rio Olympics BLR v AUS Q1	1st Quarter	BLR	31	565	20	22
188	Rio Olympics BLR v AUS Q1	1st Quarter	BLR	31	566	19	18	Foul
189	Rio Olympics BLR v AUS Q1	1st Quarter	BLR	32	625	58	58
190	Rio Olympics BLR v AUS Q1	1st Quarter	BLR	32	627	52	68
191	Rio Olympics BLR v AUS Q1	1st Quarter	BLR	32	629	50	64
192	Rio Olympics BLR v AUS Q1	1st Quarter	BLR	32	630	39	55
193	Rio Olympics BLR v AUS Q1	1st Quarter	BLR	32	630	32	51
194	Rio Olympics BLR v AUS Q1	1st Quarter	BLR	32	631	17	34
195	Rio Olympics BLR v AUS Q1	1st Quarter	BLR	32	633	26	17
196	Rio Olympics BLR v AUS Q1	1st Quarter	BLR	32	634	23	14
197	Rio Olympics BLR v AUS Q1	1st Quarter	BLR	32	635	17	16
198	Rio Olympics BLR v AUS Q1	1st Quarter	BLR	32	635	19	16
199	Rio Olympics BLR v AUS Q1	1st Quarter	BLR	32	636	25	21
200	Rio Olympics BLR v AUS Q1	1st Quarter	BLR	32	638	30	22	Shot	Miss
201	Rio Olympics BLR v AUS Q1	1st Quarter	BLR	34	659	29	109
202	Rio Olympics BLR v AUS Q1	1st Quarter	BLR	34	662	26	90
203	Rio Olympics BLR v AUS Q1	1st Quarter	BLR	34	663	26	85
204	Rio Olympics BLR v AUS Q1	1st Quarter	BLR	34	663	22	71
205	Rio Olympics BLR v AUS Q1	1st Quarter	BLR	34	664	15	58
206	Rio Olympics BLR v AUS Q1	1st Quarter	BLR	34	664	11	48
207	Rio Olympics BLR v AUS Q1	1st Quarter	BLR	34	665	10	39
208	Rio Olympics BLR v AUS Q1	1st Quarter	BLR	34	666	11	30
209	Rio Olympics BLR v AUS Q1	1st Quarter	BLR	34	666	13	31
210	Rio Olympics BLR v AUS Q1	1st Quarter	BLR	34	667	16	25
211	Rio Olympics BLR v AUS Q1	1st Quarter	BLR	34	667	19	19
212	Rio Olympics BLR v AUS Q1	1st Quarter	BLR	34	668	26	18	Shot	Shooting Foul
213	Rio Olympics BLR v AUS Q1	1st Quarter	BLR	36	727	24	99
214	Rio Olympics BLR v AUS Q1	1st Quarter	BLR	36	727	30	94
215	Rio Olympics BLR v AUS Q1	1st Quarter	BLR	36	728	49	63
216	Rio Olympics BLR v AUS Q1	1st Quarter	BLR	36	729	49	52
217	Rio Olympics BLR v AUS Q1	1st Quarter	BLR	36	729	48	44
218	Rio Olympics BLR v AUS Q1	1st Quarter	BLR	36	730	43	33
219	Rio Olympics BLR v AUS Q1	1st Quarter	BLR	36	731	44	38
220	Rio Olympics BLR v AUS Q1	1st Quarter	BLR	36	731	43	41
221	Rio Olympics BLR v AUS Q1	1st Quarter	BLR	36	733	37	40	On-ball
222	Rio Olympics BLR v AUS Q1	1st Quarter	BLR	36	733	33	39
223	Rio Olympics BLR v AUS Q1	1st Quarter	BLR	36	734	27	37
224	Rio Olympics BLR v AUS Q1	1st Quarter	BLR	36	735	32	33
225	Rio Olympics BLR v AUS Q1	1st Quarter	BLR	36	735	38	30
226	Rio Olympics BLR v AUS Q1	1st Quarter	BLR	36	736	42	32
227	Rio Olympics BLR v AUS Q1	1st Quarter	BLR	36	737	27	42
228	Rio Olympics BLR v AUS Q1	1st Quarter	BLR	36	738	35	40
229	Rio Olympics BLR v AUS Q1	1st Quarter	BLR	36	738	36	32
230	Rio Olympics BLR v AUS Q1	1st Quarter	BLR	36	740	37	35
231	Rio Olympics BLR v AUS Q1	1st Quarter	BLR	36	741	31	23
232	Rio Olympics BLR v AUS Q1	1st Quarter	BLR	36	742	34	18	Shot	Miss
233	Rio Olympics BLR v AUS Q1	1st Quarter	BLR	37	744	48	19	OR
234	Rio Olympics BLR v AUS Q1	1st Quarter	BLR	37	746	52	20
235	Rio Olympics BLR v AUS Q1	1st Quarter	BLR	37	747	50	25
236	Rio Olympics BLR v AUS Q1	1st Quarter	BLR	37	748	35	40
237	Rio Olympics BLR v AUS Q1	1st Quarter	BLR	37	749	37	26
238	Rio Olympics BLR v AUS Q1	1st Quarter	BLR	37	750	36	26
239	Rio Olympics BLR v AUS Q1	1st Quarter	BLR	37	751	39	22	Shot	Shooting Foul
240	Rio Olympics BLR v AUS Q1	1st Quarter	BLR	39	809	29	95
241	Rio Olympics BLR v AUS Q1	1st Quarter	BLR	39	809	33	85
242	Rio Olympics BLR v AUS Q1	1st Quarter	BLR	39	809	36	68
243	Rio Olympics BLR v AUS Q1	1st Quarter	BLR	39	809	32	59
244	Rio Olympics BLR v AUS Q1	1st Quarter	BLR	39	812	33	51
245	Rio Olympics BLR v AUS Q1	1st Quarter	BLR	39	813	36	43
246	Rio Olympics BLR v AUS Q1	1st Quarter	BLR	39	813	40	36
247	Rio Olympics BLR v AUS Q1	1st Quarter	BLR	39	814	45	32
248	Rio Olympics BLR v AUS Q1	1st Quarter	BLR	39	815	48	30	On-ball
249	Rio Olympics BLR v AUS Q1	1st Quarter	BLR	39	815	46	32
250	Rio Olympics BLR v AUS Q1	1st Quarter	BLR	39	816	41	34
251	Rio Olympics BLR v AUS Q1	1st Quarter	BLR	39	817	34	31
252	Rio Olympics BLR v AUS Q1	1st Quarter	BLR	39	817	31	26	TO	Foul
253	Rio Olympics BLR v AUS Q1	1st Quarter	BLR	41	858	33	113
254	Rio Olympics BLR v AUS Q1	1st Quarter	BLR	41	858	32	99
255	Rio Olympics BLR v AUS Q1	1st Quarter	BLR	41	858	35	91
256	Rio Olympics BLR v AUS Q1	1st Quarter	BLR	41	858	37	82
257	Rio Olympics BLR v AUS Q1	1st Quarter	BLR	41	861	30	75
258	Rio Olympics BLR v AUS Q1	1st Quarter	BLR	41	862	24	68
259	Rio Olympics BLR v AUS Q1	1st Quarter	BLR	41	862	21	61
260	Rio Olympics BLR v AUS Q1	1st Quarter	BLR	41	863	17	51
261	Rio Olympics BLR v AUS Q1	1st Quarter	BLR	41	863	16	46
262	Rio Olympics BLR v AUS Q1	1st Quarter	BLR	41	863	13	32	On-ball
263	Rio Olympics BLR v AUS Q1	1st Quarter	BLR	41	865	15	36
264	Rio Olympics BLR v AUS Q1	1st Quarter	BLR	41	865	18	38
265	Rio Olympics BLR v AUS Q1	1st Quarter	BLR	41	867	10	20
266	Rio Olympics BLR v AUS Q1	1st Quarter	BLR	41	868	28	22	Foul
267	Rio Olympics BLR v AUS Q1	1st Quarter	BLR	43	925	32	108
268	Rio Olympics BLR v AUS Q1	1st Quarter	BLR	43	925	30	94
269	Rio Olympics BLR v AUS Q1	1st Quarter	BLR	43	925	29	87
270	Rio Olympics BLR v AUS Q1	1st Quarter	BLR	43	928	37	76
271	Rio Olympics BLR v AUS Q1	1st Quarter	BLR	43	929	41	73
272	Rio Olympics BLR v AUS Q1	1st Quarter	BLR	43	929	45	62
273	Rio Olympics BLR v AUS Q1	1st Quarter	BLR	43	930	47	55
274	Rio Olympics BLR v AUS Q1	1st Quarter	BLR	43	930	47	51
275	Rio Olympics BLR v AUS Q1	1st Quarter	BLR	43	931	40	46
276	Rio Olympics BLR v AUS Q1	1st Quarter	BLR	43	932	34	46
277	Rio Olympics BLR v AUS Q1	1st Quarter	BLR	43	933	31	51
278	Rio Olympics BLR v AUS Q1	1st Quarter	BLR	43	934	31	51
279	Rio Olympics BLR v AUS Q1	1st Quarter	BLR	43	935	31	51
280	Rio Olympics BLR v AUS Q1	1st Quarter	BLR	43	936	31	51
281	Rio Olympics BLR v AUS Q1	1st Quarter	BLR	43	937	31	51
282	Rio Olympics BLR v AUS Q1	1st Quarter	BLR	43	938	32	47	On-ball
283	Rio Olympics BLR v AUS Q1	1st Quarter	BLR	43	938	35	44
284	Rio Olympics BLR v AUS Q1	1st Quarter	BLR	43	939	37	42
285	Rio Olympics BLR v AUS Q1	1st Quarter	BLR	43	939	42	37
286	Rio Olympics BLR v AUS Q1	1st Quarter	BLR	43	940	26	37	Shot	Miss
287	Rio Olympics BLR v AUS Q1	1st Quarter	BLR	47	1000	27	95
288	Rio Olympics BLR v AUS Q1	1st Quarter	BLR	47	1000	41	75
289	Rio Olympics BLR v AUS Q1	1st Quarter	BLR	47	1001	42	51
290	Rio Olympics BLR v AUS Q1	1st Quarter	BLR	47	1002	42	44
291	Rio Olympics BLR v AUS Q1	1st Quarter	BLR	47	1003	40	36
292	Rio Olympics BLR v AUS Q1	1st Quarter	BLR	47	1003	49	28
293	Rio Olympics BLR v AUS Q1	1st Quarter	BLR	47	1004	50	22
294	Rio Olympics BLR v AUS Q1	1st Quarter	BLR	47	1006	43	45
295	Rio Olympics BLR v AUS Q1	1st Quarter	BLR	47	1008	40	47
296	Rio Olympics BLR v AUS Q1	1st Quarter	BLR	47	1009	35	50
297	Rio Olympics BLR v AUS Q1	1st Quarter	BLR	47	1010	32	52
298	Rio Olympics BLR v AUS Q1	1st Quarter	BLR	47	1010	37	52
299	Rio Olympics BLR v AUS Q1	1st Quarter	BLR	47	1013	34	47
300	Rio Olympics BLR v AUS Q1	1st Quarter	BLR	47	1014	26	42
301	Rio Olympics BLR v AUS Q1	1st Quarter	BLR	47	1015	22	38
302	Rio Olympics BLR v AUS Q1	1st Quarter	BLR	47	1015	20	33
303	Rio Olympics BLR v AUS Q1	1st Quarter	BLR	47	1017	11	24
304	Rio Olympics BLR v AUS Q1	1st Quarter	BLR	47	1017	15	20
305	Rio Olympics BLR v AUS Q1	1st Quarter	BLR	47	1018	23	18
306	Rio Olympics BLR v AUS Q1	1st Quarter	BLR	47	1018	26	17
307	Rio Olympics BLR v AUS Q1	1st Quarter	BLR	47	1019	29	17	Shot	Miss
308	Rio Olympics BLR v AUS Q2	2nd Quarter	BLR	49	26	34	100
309	Rio Olympics BLR v AUS Q2	2nd Quarter	BLR	49	26	15	92
310	Rio Olympics BLR v AUS Q2	2nd Quarter	BLR	49	26	15	79
311	Rio Olympics BLR v AUS Q2	2nd Quarter	BLR	49	28	16	67
312	Rio Olympics BLR v AUS Q2	2nd Quarter	BLR	49	29	17	57
313	Rio Olympics BLR v AUS Q2	2nd Quarter	BLR	49	29	16	48
314	Rio Olympics BLR v AUS Q2	2nd Quarter	BLR	49	30	14	37
315	Rio Olympics BLR v AUS Q2	2nd Quarter	BLR	49	31	13	29
316	Rio Olympics BLR v AUS Q2	2nd Quarter	BLR	49	32	21	24
317	Rio Olympics BLR v AUS Q2	2nd Quarter	BLR	49	34	22	25
318	Rio Olympics BLR v AUS Q2	2nd Quarter	BLR	49	35	38	38
319	Rio Olympics BLR v AUS Q2	2nd Quarter	BLR	49	37	39	32	TO
320	Rio Olympics BLR v AUS Q2	2nd Quarter	BLR	51	88	29	108
321	Rio Olympics BLR v AUS Q2	2nd Quarter	BLR	51	88	26	100
322	Rio Olympics BLR v AUS Q2	2nd Quarter	BLR	51	90	38	94
323	Rio Olympics BLR v AUS Q2	2nd Quarter	BLR	51	90	39	80
324	Rio Olympics BLR v AUS Q2	2nd Quarter	BLR	51	91	43	57
325	Rio Olympics BLR v AUS Q2	2nd Quarter	BLR	51	92	43	46
326	Rio Olympics BLR v AUS Q2	2nd Quarter	BLR	51	92	45	36
327	Rio Olympics BLR v AUS Q2	2nd Quarter	BLR	51	94	32	40
328	Rio Olympics BLR v AUS Q2	2nd Quarter	BLR	51	96	16	34
329	Rio Olympics BLR v AUS Q2	2nd Quarter	BLR	51	98	36	39	On-ball
330	Rio Olympics BLR v AUS Q2	2nd Quarter	BLR	51	99	30	37
331	Rio Olympics BLR v AUS Q2	2nd Quarter	BLR	51	99	26	30
332	Rio Olympics BLR v AUS Q2	2nd Quarter	BLR	51	101	22	31
333	Rio Olympics BLR v AUS Q2	2nd Quarter	BLR	51	101	21	34
334	Rio Olympics BLR v AUS Q2	2nd Quarter	BLR	51	104	24	37
335	Rio Olympics BLR v AUS Q2	2nd Quarter	BLR	51	105	38	38
336	Rio Olympics BLR v AUS Q2	2nd Quarter	BLR	51	108	38	27	Shot	Score
337	Rio Olympics BLR v AUS Q2	2nd Quarter	BLR	54	175	59	87
338	Rio Olympics BLR v AUS Q2	2nd Quarter	BLR	54	177	52	83
339	Rio Olympics BLR v AUS Q2	2nd Quarter	BLR	54	177	44	77
340	Rio Olympics BLR v AUS Q2	2nd Quarter	BLR	54	178	38	69
341	Rio Olympics BLR v AUS Q2	2nd Quarter	BLR	54	178	31	59
342	Rio Olympics BLR v AUS Q2	2nd Quarter	BLR	54	179	32	51
343	Rio Olympics BLR v AUS Q2	2nd Quarter	BLR	54	180	40	39
344	Rio Olympics BLR v AUS Q2	2nd Quarter	BLR	54	182	40	40
345	Rio Olympics BLR v AUS Q2	2nd Quarter	BLR	54	184	42	26
346	Rio Olympics BLR v AUS Q2	2nd Quarter	BLR	54	184	47	22	Shot	Miss
347	Rio Olympics BLR v AUS Q2	2nd Quarter	BLR	56	205	13	95
348	Rio Olympics BLR v AUS Q2	2nd Quarter	BLR	56	205	13	84
349	Rio Olympics BLR v AUS Q2	2nd Quarter	BLR	56	206	16	51
350	Rio Olympics BLR v AUS Q2	2nd Quarter	BLR	56	207	18	45
351	Rio Olympics BLR v AUS Q2	2nd Quarter	BLR	56	208	21	52
352	Rio Olympics BLR v AUS Q2	2nd Quarter	BLR	56	209	28	53
353	Rio Olympics BLR v AUS Q2	2nd Quarter	BLR	56	211	32	51	On-ball
354	Rio Olympics BLR v AUS Q2	2nd Quarter	BLR	56	213	36	46
355	Rio Olympics BLR v AUS Q2	2nd Quarter	BLR	56	214	39	41
356	Rio Olympics BLR v AUS Q2	2nd Quarter	BLR	56	215	39	31	Shot	Score
357	Rio Olympics BLR v AUS Q2	2nd Quarter	BLR	58	237	35	110
358	Rio Olympics BLR v AUS Q2	2nd Quarter	BLR	58	237	33	96
359	Rio Olympics BLR v AUS Q2	2nd Quarter	BLR	58	237	35	83
360	Rio Olympics BLR v AUS Q2	2nd Quarter	BLR	58	239	36	70
361	Rio Olympics BLR v AUS Q2	2nd Quarter	BLR	58	240	26	62
362	Rio Olympics BLR v AUS Q2	2nd Quarter	BLR	58	240	20	52
363	Rio Olympics BLR v AUS Q2	2nd Quarter	BLR	58	241	17	43
364	Rio Olympics BLR v AUS Q2	2nd Quarter	BLR	58	242	12	36
365	Rio Olympics BLR v AUS Q2	2nd Quarter	BLR	58	243	12	32
366	Rio Olympics BLR v AUS Q2	2nd Quarter	BLR	58	244	12	32
367	Rio Olympics BLR v AUS Q2	2nd Quarter	BLR	58	245	12	32
368	Rio Olympics BLR v AUS Q2	2nd Quarter	BLR	58	246	12	32
369	Rio Olympics BLR v AUS Q2	2nd Quarter	BLR	58	247	32	42
370	Rio Olympics BLR v AUS Q2	2nd Quarter	BLR	58	249	36	44	TO	Foul
371	Rio Olympics BLR v AUS Q2	2nd Quarter	BLR	60	289	29	99
372	Rio Olympics BLR v AUS Q2	2nd Quarter	BLR	60	289	23	86
373	Rio Olympics BLR v AUS Q2	2nd Quarter	BLR	60	289	20	75
374	Rio Olympics BLR v AUS Q2	2nd Quarter	BLR	60	291	18	64
375	Rio Olympics BLR v AUS Q2	2nd Quarter	BLR	60	291	20	53
376	Rio Olympics BLR v AUS Q2	2nd Quarter	BLR	60	293	43	39
377	Rio Olympics BLR v AUS Q2	2nd Quarter	BLR	60	293	37	21
378	Rio Olympics BLR v AUS Q2	2nd Quarter	BLR	60	295	40	17
379	Rio Olympics BLR v AUS Q2	2nd Quarter	BLR	60	296	21	36	Shot	Miss
380	Rio Olympics BLR v AUS Q2	2nd Quarter	BLR	62	306	36	93
381	Rio Olympics BLR v AUS Q2	2nd Quarter	BLR	62	306	31	70
382	Rio Olympics BLR v AUS Q2	2nd Quarter	BLR	62	306	28	65
383	Rio Olympics BLR v AUS Q2	2nd Quarter	BLR	62	308	24	54
384	Rio Olympics BLR v AUS Q2	2nd Quarter	BLR	62	308	20	49
385	Rio Olympics BLR v AUS Q2	2nd Quarter	BLR	62	309	16	42
386	Rio Olympics BLR v AUS Q2	2nd Quarter	BLR	62	310	10	31
387	Rio Olympics BLR v AUS Q2	2nd Quarter	BLR	62	310	9	24
388	Rio Olympics BLR v AUS Q2	2nd Quarter	BLR	62	311	11	27
389	Rio Olympics BLR v AUS Q2	2nd Quarter	BLR	62	312	12	30	On-ball
390	Rio Olympics BLR v AUS Q2	2nd Quarter	BLR	62	312	16	36
391	Rio Olympics BLR v AUS Q2	2nd Quarter	BLR	62	313	20	38
392	Rio Olympics BLR v AUS Q2	2nd Quarter	BLR	62	314	25	37	Shot	Miss
393	Rio Olympics BLR v AUS Q2	2nd Quarter	BLR	64	331	26	95
394	Rio Olympics BLR v AUS Q2	2nd Quarter	BLR	64	331	18	68
395	Rio Olympics BLR v AUS Q2	2nd Quarter	BLR	64	331	20	55
396	Rio Olympics BLR v AUS Q2	2nd Quarter	BLR	64	333	27	48
397	Rio Olympics BLR v AUS Q2	2nd Quarter	BLR	64	334	32	39
398	Rio Olympics BLR v AUS Q2	2nd Quarter	BLR	64	334	36	30
399	Rio Olympics BLR v AUS Q2	2nd Quarter	BLR	64	335	38	25
400	Rio Olympics BLR v AUS Q2	2nd Quarter	BLR	64	336	43	28
401	Rio Olympics BLR v AUS Q2	2nd Quarter	BLR	64	336	46	31
402	Rio Olympics BLR v AUS Q2	2nd Quarter	BLR	64	337	48	33	On-ball
403	Rio Olympics BLR v AUS Q2	2nd Quarter	BLR	64	339	44	35
404	Rio Olympics BLR v AUS Q2	2nd Quarter	BLR	64	341	40	37
405	Rio Olympics BLR v AUS Q2	2nd Quarter	BLR	64	342	39	19	Shot	Score
406	Rio Olympics BLR v AUS Q2	2nd Quarter	BLR	66	354	27	95
407	Rio Olympics BLR v AUS Q2	2nd Quarter	BLR	66	354	35	87
408	Rio Olympics BLR v AUS Q2	2nd Quarter	BLR	66	356	32	76
409	Rio Olympics BLR v AUS Q2	2nd Quarter	BLR	66	356	29	66
410	Rio Olympics BLR v AUS Q2	2nd Quarter	BLR	66	357	28	61
411	Rio Olympics BLR v AUS Q2	2nd Quarter	BLR	66	359	29	59
412	Rio Olympics BLR v AUS Q2	2nd Quarter	BLR	66	360	31	55
413	Rio Olympics BLR v AUS Q2	2nd Quarter	BLR	66	363	31	53
414	Rio Olympics BLR v AUS Q2	2nd Quarter	BLR	66	363	32	47
415	Rio Olympics BLR v AUS Q2	2nd Quarter	BLR	66	364	32	45	On-ball
416	Rio Olympics BLR v AUS Q2	2nd Quarter	BLR	66	364	36	41
417	Rio Olympics BLR v AUS Q2	2nd Quarter	BLR	66	364	37	32
418	Rio Olympics BLR v AUS Q2	2nd Quarter	BLR	66	365	35	21	Shot	Miss	Shooting Foul
419	Rio Olympics BLR v AUS Q2	2nd Quarter	BLR	68	524	29	111
420	Rio Olympics BLR v AUS Q2	2nd Quarter	BLR	68	526	28	95
421	Rio Olympics BLR v AUS Q2	2nd Quarter	BLR	68	527	28	89
422	Rio Olympics BLR v AUS Q2	2nd Quarter	BLR	68	529	39	74
423	Rio Olympics BLR v AUS Q2	2nd Quarter	BLR	68	530	39	69
424	Rio Olympics BLR v AUS Q2	2nd Quarter	BLR	68	531	40	62
425	Rio Olympics BLR v AUS Q2	2nd Quarter	BLR	68	532	41	56
426	Rio Olympics BLR v AUS Q2	2nd Quarter	BLR	68	532	44	48
427	Rio Olympics BLR v AUS Q2	2nd Quarter	BLR	68	533	49	32	On-ball
428	Rio Olympics BLR v AUS Q2	2nd Quarter	BLR	68	534	46	32
429	Rio Olympics BLR v AUS Q2	2nd Quarter	BLR	68	535	40	36
430	Rio Olympics BLR v AUS Q2	2nd Quarter	BLR	68	535	33	40
431	Rio Olympics BLR v AUS Q2	2nd Quarter	BLR	68	536	30	39
432	Rio Olympics BLR v AUS Q2	2nd Quarter	BLR	68	537	36	23	Miss	TO
433	Rio Olympics BLR v AUS Q2	2nd Quarter	BLR	70	544	32	93
434	Rio Olympics BLR v AUS Q2	2nd Quarter	BLR	70	544	33	86
435	Rio Olympics BLR v AUS Q2	2nd Quarter	BLR	70	545	31	74
436	Rio Olympics BLR v AUS Q2	2nd Quarter	BLR	70	546	36	65
437	Rio Olympics BLR v AUS Q2	2nd Quarter	BLR	70	547	40	68
438	Rio Olympics BLR v AUS Q2	2nd Quarter	BLR	70	548	42	65
439	Rio Olympics BLR v AUS Q2	2nd Quarter	BLR	70	549	42	56
440	Rio Olympics BLR v AUS Q2	2nd Quarter	BLR	70	550	37	52
441	Rio Olympics BLR v AUS Q2	2nd Quarter	BLR	70	551	31	48
442	Rio Olympics BLR v AUS Q2	2nd Quarter	BLR	70	551	26	42	On-ball
443	Rio Olympics BLR v AUS Q2	2nd Quarter	BLR	70	551	21	38
444	Rio Olympics BLR v AUS Q2	2nd Quarter	BLR	70	552	16	31
445	Rio Olympics BLR v AUS Q2	2nd Quarter	BLR	70	553	13	27
446	Rio Olympics BLR v AUS Q2	2nd Quarter	BLR	70	554	14	31
447	Rio Olympics BLR v AUS Q2	2nd Quarter	BLR	70	554	15	34
448	Rio Olympics BLR v AUS Q2	2nd Quarter	BLR	70	555	20	38
449	Rio Olympics BLR v AUS Q2	2nd Quarter	BLR	70	556	10	17
450	Rio Olympics BLR v AUS Q2	2nd Quarter	BLR	70	558	26	17
451	Rio Olympics BLR v AUS Q2	2nd Quarter	BLR	70	559	30	17	Shot	Score
452	Rio Olympics BLR v AUS Q2	2nd Quarter	BLR	73	583	30	113
453	Rio Olympics BLR v AUS Q2	2nd Quarter	BLR	73	584	38	97
454	Rio Olympics BLR v AUS Q2	2nd Quarter	BLR	73	585	37	85
455	Rio Olympics BLR v AUS Q2	2nd Quarter	BLR	73	586	38	78
456	Rio Olympics BLR v AUS Q2	2nd Quarter	BLR	73	587	37	72
457	Rio Olympics BLR v AUS Q2	2nd Quarter	BLR	73	588	36	65
458	Rio Olympics BLR v AUS Q2	2nd Quarter	BLR	73	588	48	58
459	Rio Olympics BLR v AUS Q2	2nd Quarter	BLR	73	589	50	49
460	Rio Olympics BLR v AUS Q2	2nd Quarter	BLR	73	589	49	37
461	Rio Olympics BLR v AUS Q2	2nd Quarter	BLR	73	590	49	33
462	Rio Olympics BLR v AUS Q2	2nd Quarter	BLR	73	590	48	31	On-ball
463	Rio Olympics BLR v AUS Q2	2nd Quarter	BLR	73	590	41	36
464	Rio Olympics BLR v AUS Q2	2nd Quarter	BLR	73	592	39	37
465	Rio Olympics BLR v AUS Q2	2nd Quarter	BLR	73	592	36	32
466	Rio Olympics BLR v AUS Q2	2nd Quarter	BLR	73	593	35	26
467	Rio Olympics BLR v AUS Q2	2nd Quarter	BLR	73	593	27	21
468	Rio Olympics BLR v AUS Q2	2nd Quarter	BLR	73	595	17	15	Shot	Miss
469	Rio Olympics BLR v AUS Q2	2nd Quarter	BLR	75	645	58	98
470	Rio Olympics BLR v AUS Q2	2nd Quarter	BLR	75	645	48	94
471	Rio Olympics BLR v AUS Q2	2nd Quarter	BLR	75	645	45	87
472	Rio Olympics BLR v AUS Q2	2nd Quarter	BLR	75	647	37	82
473	Rio Olympics BLR v AUS Q2	2nd Quarter	BLR	75	648	31	77
474	Rio Olympics BLR v AUS Q2	2nd Quarter	BLR	75	649	26	70
475	Rio Olympics BLR v AUS Q2	2nd Quarter	BLR	75	649	26	64
476	Rio Olympics BLR v AUS Q2	2nd Quarter	BLR	75	650	28	60
477	Rio Olympics BLR v AUS Q2	2nd Quarter	BLR	75	651	34	55
478	Rio Olympics BLR v AUS Q2	2nd Quarter	BLR	75	651	36	52
479	Rio Olympics BLR v AUS Q2	2nd Quarter	BLR	75	652	30	48
480	Rio Olympics BLR v AUS Q2	2nd Quarter	BLR	75	652	23	46
481	Rio Olympics BLR v AUS Q2	2nd Quarter	BLR	75	653	19	37
482	Rio Olympics BLR v AUS Q2	2nd Quarter	BLR	75	654	13	28
483	Rio Olympics BLR v AUS Q2	2nd Quarter	BLR	75	657	35	40
484	Rio Olympics BLR v AUS Q2	2nd Quarter	BLR	75	658	38	37
485	Rio Olympics BLR v AUS Q2	2nd Quarter	BLR	75	659	36	27
486	Rio Olympics BLR v AUS Q2	2nd Quarter	BLR	75	659	35	19
487	Rio Olympics BLR v AUS Q2	2nd Quarter	BLR	75	660	50	29
488	Rio Olympics BLR v AUS Q2	2nd Quarter	BLR	75	661	51	21	Shot	Miss
489	Rio Olympics BLR v AUS Q2	2nd Quarter	BLR	77	684	23	97
490	Rio Olympics BLR v AUS Q2	2nd Quarter	BLR	77	684	19	88
491	Rio Olympics BLR v AUS Q2	2nd Quarter	BLR	77	684	17	77
492	Rio Olympics BLR v AUS Q2	2nd Quarter	BLR	77	686	18	68
493	Rio Olympics BLR v AUS Q2	2nd Quarter	BLR	77	687	17	59
494	Rio Olympics BLR v AUS Q2	2nd Quarter	BLR	77	687	18	50
495	Rio Olympics BLR v AUS Q2	2nd Quarter	BLR	77	688	23	41
496	Rio Olympics BLR v AUS Q2	2nd Quarter	BLR	77	689	27	39
497	Rio Olympics BLR v AUS Q2	2nd Quarter	BLR	77	689	29	39	On-ball
498	Rio Olympics BLR v AUS Q2	2nd Quarter	BLR	77	689	32	39
499	Rio Olympics BLR v AUS Q2	2nd Quarter	BLR	77	690	36	37
500	Rio Olympics BLR v AUS Q2	2nd Quarter	BLR	77	692	17	24
501	Rio Olympics BLR v AUS Q2	2nd Quarter	BLR	77	692	13	19
502	Rio Olympics BLR v AUS Q2	2nd Quarter	BLR	77	694	26	20	Shot	Miss
503	Rio Olympics BLR v AUS Q2	2nd Quarter	BLR	79	731	21	110
504	Rio Olympics BLR v AUS Q2	2nd Quarter	BLR	79	731	18	97
505	Rio Olympics BLR v AUS Q2	2nd Quarter	BLR	79	731	21	93
506	Rio Olympics BLR v AUS Q2	2nd Quarter	BLR	79	731	24	87
507	Rio Olympics BLR v AUS Q2	2nd Quarter	BLR	79	733	24	75
508	Rio Olympics BLR v AUS Q2	2nd Quarter	BLR	79	734	21	69
509	Rio Olympics BLR v AUS Q2	2nd Quarter	BLR	79	734	18	61
510	Rio Olympics BLR v AUS Q2	2nd Quarter	BLR	79	735	17	53
511	Rio Olympics BLR v AUS Q2	2nd Quarter	BLR	79	735	17	47
512	Rio Olympics BLR v AUS Q2	2nd Quarter	BLR	79	736	20	46
513	Rio Olympics BLR v AUS Q2	2nd Quarter	BLR	79	736	27	48
514	Rio Olympics BLR v AUS Q2	2nd Quarter	BLR	79	737	30	49
515	Rio Olympics BLR v AUS Q2	2nd Quarter	BLR	79	738	38	40
516	Rio Olympics BLR v AUS Q2	2nd Quarter	BLR	79	739	43	39
517	Rio Olympics BLR v AUS Q2	2nd Quarter	BLR	79	740	43	39
518	Rio Olympics BLR v AUS Q2	2nd Quarter	BLR	79	741	43	39
519	Rio Olympics BLR v AUS Q2	2nd Quarter	BLR	79	742	43	39
520	Rio Olympics BLR v AUS Q2	2nd Quarter	BLR	79	743	43	39
521	Rio Olympics BLR v AUS Q2	2nd Quarter	BLR	79	744	35	25
522	Rio Olympics BLR v AUS Q2	2nd Quarter	BLR	79	746	31	24
523	Rio Olympics BLR v AUS Q2	2nd Quarter	BLR	79	747	29	21
524	Rio Olympics BLR v AUS Q2	2nd Quarter	BLR	79	748	27	19	Shot	Shooting Foul
525	Rio Olympics BLR v AUS Q2	2nd Quarter	BLR	82	835	35	95
526	Rio Olympics BLR v AUS Q2	2nd Quarter	BLR	82	835	33	80
527	Rio Olympics BLR v AUS Q2	2nd Quarter	BLR	82	835	35	66
528	Rio Olympics BLR v AUS Q2	2nd Quarter	BLR	82	835	39	56
529	Rio Olympics BLR v AUS Q2	2nd Quarter	BLR	82	837	41	48
530	Rio Olympics BLR v AUS Q2	2nd Quarter	BLR	82	837	43	41
531	Rio Olympics BLR v AUS Q2	2nd Quarter	BLR	82	838	44	34
532	Rio Olympics BLR v AUS Q2	2nd Quarter	BLR	82	839	48	30
533	Rio Olympics BLR v AUS Q2	2nd Quarter	BLR	82	840	47	32
534	Rio Olympics BLR v AUS Q2	2nd Quarter	BLR	82	841	47	32
535	Rio Olympics BLR v AUS Q2	2nd Quarter	BLR	82	842	47	32
536	Rio Olympics BLR v AUS Q2	2nd Quarter	BLR	82	843	47	32
537	Rio Olympics BLR v AUS Q2	2nd Quarter	BLR	82	844	40	21
538	Rio Olympics BLR v AUS Q2	2nd Quarter	BLR	82	846	38	23
539	Rio Olympics BLR v AUS Q2	2nd Quarter	BLR	82	847	35	25
540	Rio Olympics BLR v AUS Q2	2nd Quarter	BLR	82	848	37	28
541	Rio Olympics BLR v AUS Q2	2nd Quarter	BLR	82	849	38	21	Shot	Miss
542	Rio Olympics BLR v AUS Q2	2nd Quarter	BLR	83	866	42	8	BLOB
543	Rio Olympics BLR v AUS Q2	2nd Quarter	BLR	83	867	50	23
544	Rio Olympics BLR v AUS Q2	2nd Quarter	BLR	83	868	50	25	TO
545	Rio Olympics BLR v AUS Q2	2nd Quarter	BLR	85	902	27	110
546	Rio Olympics BLR v AUS Q2	2nd Quarter	BLR	85	902	35	96
547	Rio Olympics BLR v AUS Q2	2nd Quarter	BLR	85	902	40	91
548	Rio Olympics BLR v AUS Q2	2nd Quarter	BLR	85	903	42	82
549	Rio Olympics BLR v AUS Q2	2nd Quarter	BLR	85	904	42	72
550	Rio Olympics BLR v AUS Q2	2nd Quarter	BLR	85	905	42	60
551	Rio Olympics BLR v AUS Q2	2nd Quarter	BLR	85	906	29	48
552	Rio Olympics BLR v AUS Q2	2nd Quarter	BLR	85	907	33	54
553	Rio Olympics BLR v AUS Q2	2nd Quarter	BLR	85	909	33	51
554	Rio Olympics BLR v AUS Q2	2nd Quarter	BLR	85	910	28	47
555	Rio Olympics BLR v AUS Q2	2nd Quarter	BLR	85	911	24	46
556	Rio Olympics BLR v AUS Q2	2nd Quarter	BLR	85	913	12	29
557	Rio Olympics BLR v AUS Q2	2nd Quarter	BLR	85	914	25	48
558	Rio Olympics BLR v AUS Q2	2nd Quarter	BLR	85	915	42	38
559	Rio Olympics BLR v AUS Q2	2nd Quarter	BLR	85	917	17	36
560	Rio Olympics BLR v AUS Q2	2nd Quarter	BLR	85	918	33	34
561	Rio Olympics BLR v AUS Q2	2nd Quarter	BLR	85	919	32	31
562	Rio Olympics BLR v AUS Q2	2nd Quarter	BLR	85	920	28	22	Shot	Miss
563	Rio Olympics BLR v AUS Q2	2nd Quarter	BLR	87	930	34	96
564	Rio Olympics BLR v AUS Q2	2nd Quarter	BLR	87	930	36	89
565	Rio Olympics BLR v AUS Q2	2nd Quarter	BLR	87	932	39	74
566	Rio Olympics BLR v AUS Q2	2nd Quarter	BLR	87	932	44	67
567	Rio Olympics BLR v AUS Q2	2nd Quarter	BLR	87	933	46	58
568	Rio Olympics BLR v AUS Q2	2nd Quarter	BLR	87	933	50	50
569	Rio Olympics BLR v AUS Q2	2nd Quarter	BLR	87	934	49	44
570	Rio Olympics BLR v AUS Q2	2nd Quarter	BLR	87	935	44	39
571	Rio Olympics BLR v AUS Q2	2nd Quarter	BLR	87	936	47	41
572	Rio Olympics BLR v AUS Q2	2nd Quarter	BLR	87	938	41	42
573	Rio Olympics BLR v AUS Q2	2nd Quarter	BLR	87	939	40	44
574	Rio Olympics BLR v AUS Q2	2nd Quarter	BLR	87	939	34	43
575	Rio Olympics BLR v AUS Q2	2nd Quarter	BLR	87	940	28	35
576	Rio Olympics BLR v AUS Q2	2nd Quarter	BLR	87	940	28	27
577	Rio Olympics BLR v AUS Q2	2nd Quarter	BLR	87	941	29	17
578	Rio Olympics BLR v AUS Q2	2nd Quarter	BLR	87	942	35	17
579	Rio Olympics BLR v AUS Q2	2nd Quarter	BLR	87	944	36	20	Shot	Score
580	Rio Olympics BLR v AUS Q2	2nd Quarter	BLR	89	966	30	96
581	Rio Olympics BLR v AUS Q2	2nd Quarter	BLR	89	966	32	86
582	Rio Olympics BLR v AUS Q2	2nd Quarter	BLR	89	967	36	72
583	Rio Olympics BLR v AUS Q2	2nd Quarter	BLR	89	968	36	65
584	Rio Olympics BLR v AUS Q2	2nd Quarter	BLR	89	969	37	56
585	Rio Olympics BLR v AUS Q2	2nd Quarter	BLR	89	971	37	49
586	Rio Olympics BLR v AUS Q2	2nd Quarter	BLR	89	972	36	46
587	Rio Olympics BLR v AUS Q2	2nd Quarter	BLR	89	973	18	36
588	Rio Olympics BLR v AUS Q2	2nd Quarter	BLR	89	974	15	33	TO
589	Rio Olympics BLR v AUS Q2	2nd Quarter	BLR	91	983	28	111
590	Rio Olympics BLR v AUS Q2	2nd Quarter	BLR	91	983	30	91
591	Rio Olympics BLR v AUS Q2	2nd Quarter	BLR	91	985	31	84
592	Rio Olympics BLR v AUS Q2	2nd Quarter	BLR	91	986	33	77
593	Rio Olympics BLR v AUS Q2	2nd Quarter	BLR	91	986	33	66
594	Rio Olympics BLR v AUS Q2	2nd Quarter	BLR	91	989	43	60
595	Rio Olympics BLR v AUS Q2	2nd Quarter	BLR	91	989	46	56
596	Rio Olympics BLR v AUS Q2	2nd Quarter	BLR	91	990	50	48
597	Rio Olympics BLR v AUS Q2	2nd Quarter	BLR	91	992	51	40
598	Rio Olympics BLR v AUS Q2	2nd Quarter	BLR	91	992	47	34
599	Rio Olympics BLR v AUS Q2	2nd Quarter	BLR	91	993	46	35	On-ball
600	Rio Olympics BLR v AUS Q2	2nd Quarter	BLR	91	994	42	35
601	Rio Olympics BLR v AUS Q2	2nd Quarter	BLR	91	995	38	37
602	Rio Olympics BLR v AUS Q2	2nd Quarter	BLR	91	995	32	38
603	Rio Olympics BLR v AUS Q2	2nd Quarter	BLR	91	997	14	43
604	Rio Olympics BLR v AUS Q2	2nd Quarter	BLR	91	998	16	46
605	Rio Olympics BLR v AUS Q2	2nd Quarter	BLR	91	999	18	48
606	Rio Olympics BLR v AUS Q2	2nd Quarter	BLR	91	999	21	50
607	Rio Olympics BLR v AUS Q2	2nd Quarter	BLR	91	1000	23	50
608	Rio Olympics BLR v AUS Q2	2nd Quarter	BLR	91	1000	28	51
609	Rio Olympics BLR v AUS Q2	2nd Quarter	BLR	91	1002	24	47
610	Rio Olympics BLR v AUS Q2	2nd Quarter	BLR	91	1002	21	45
611	Rio Olympics BLR v AUS Q2	2nd Quarter	BLR	91	1003	22	41
612	Rio Olympics BLR v AUS Q2	2nd Quarter	BLR	91	1003	28	35
613	Rio Olympics BLR v AUS Q2	2nd Quarter	BLR	91	1004	33	31
614	Rio Olympics BLR v AUS Q2	2nd Quarter	BLR	91	1005	33	22	Shot	Miss
615	Rio Olympics BLR v AUS Q2	2nd Quarter	BLR	92	1009	34	32	OR
616	Rio Olympics BLR v AUS Q2	2nd Quarter	BLR	92	1009	24	26
617	Rio Olympics BLR v AUS Q2	2nd Quarter	BLR	92	1010	18	20
618	Rio Olympics BLR v AUS Q2	2nd Quarter	BLR	92	1011	14	17
619	Rio Olympics BLR v AUS Q2	2nd Quarter	BLR	92	1012	10	22
620	Rio Olympics BLR v AUS Q2	2nd Quarter	BLR	92	1012	11	27
621	Rio Olympics BLR v AUS Q2	2nd Quarter	BLR	92	1013	12	31	Stoppage
622	Rio Olympics BLR v AUS Q2	2nd Quarter	BLR	93	1070	39	9	BLOB
623	Rio Olympics BLR v AUS Q2	2nd Quarter	BLR	93	1071	49	29
624	Rio Olympics BLR v AUS Q2	2nd Quarter	BLR	93	1072	52	22
625	Rio Olympics BLR v AUS Q2	2nd Quarter	BLR	93	1072	51	28
626	Rio Olympics BLR v AUS Q2	2nd Quarter	BLR	93	1073	48	32
627	Rio Olympics BLR v AUS Q2	2nd Quarter	BLR	93	1073	42	36
628	Rio Olympics BLR v AUS Q2	2nd Quarter	BLR	93	1074	46	48
629	Rio Olympics BLR v AUS Q2	2nd Quarter	BLR	93	1075	50	50
630	Rio Olympics BLR v AUS Q2	2nd Quarter	BLR	93	1076	44	51
631	Rio Olympics BLR v AUS Q2	2nd Quarter	BLR	93	1076	37	49
632	Rio Olympics BLR v AUS Q2	2nd Quarter	BLR	93	1077	43	46
633	Rio Olympics BLR v AUS Q2	2nd Quarter	BLR	93	1077	44	42
634	Rio Olympics BLR v AUS Q2	2nd Quarter	BLR	93	1078	43	37
635	Rio Olympics BLR v AUS Q2	2nd Quarter	BLR	93	1078	38	37
636	Rio Olympics BLR v AUS Q2	2nd Quarter	BLR	93	1079	30	36
637	Rio Olympics BLR v AUS Q2	2nd Quarter	BLR	93	1079	25	35
638	Rio Olympics BLR v AUS Q2	2nd Quarter	BLR	93	1080	41	36
639	Rio Olympics BLR v AUS Q2	2nd Quarter	BLR	93	1082	34	21	Shot	Miss
640	Rio Olympics BLR v AUS Q3	3rd Quarter	BLR	94	1	4	59
641	Rio Olympics BLR v AUS Q3	3rd Quarter	BLR	94	2	13	68
642	Rio Olympics BLR v AUS Q3	3rd Quarter	BLR	94	3	20	65
643	Rio Olympics BLR v AUS Q3	3rd Quarter	BLR	94	3	25	60
644	Rio Olympics BLR v AUS Q3	3rd Quarter	BLR	94	4	34	55
645	Rio Olympics BLR v AUS Q3	3rd Quarter	BLR	94	5	30	51
646	Rio Olympics BLR v AUS Q3	3rd Quarter	BLR	94	7	14	30	On-ball
647	Rio Olympics BLR v AUS Q3	3rd Quarter	BLR	94	9	18	34
648	Rio Olympics BLR v AUS Q3	3rd Quarter	BLR	94	9	25	37
649	Rio Olympics BLR v AUS Q3	3rd Quarter	BLR	94	10	28	33
650	Rio Olympics BLR v AUS Q3	3rd Quarter	BLR	94	10	33	29
651	Rio Olympics BLR v AUS Q3	3rd Quarter	BLR	94	11	37	22	Shot	Score
652	Rio Olympics BLR v AUS Q3	3rd Quarter	BLR	97	41	38	110
653	Rio Olympics BLR v AUS Q3	3rd Quarter	BLR	97	41	30	80
654	Rio Olympics BLR v AUS Q3	3rd Quarter	BLR	97	41	29	74
655	Rio Olympics BLR v AUS Q3	3rd Quarter	BLR	97	43	26	67
656	Rio Olympics BLR v AUS Q3	3rd Quarter	BLR	97	44	29	57
657	Rio Olympics BLR v AUS Q3	3rd Quarter	BLR	97	45	33	53
658	Rio Olympics BLR v AUS Q3	3rd Quarter	BLR	97	46	34	51
659	Rio Olympics BLR v AUS Q3	3rd Quarter	BLR	97	47	47	33
660	Rio Olympics BLR v AUS Q3	3rd Quarter	BLR	97	49	43	16
661	Rio Olympics BLR v AUS Q3	3rd Quarter	BLR	97	52	45	19
662	Rio Olympics BLR v AUS Q3	3rd Quarter	BLR	97	52	39	24
663	Rio Olympics BLR v AUS Q3	3rd Quarter	BLR	97	53	37	24	TO
664	Rio Olympics BLR v AUS Q3	3rd Quarter	BLR	99	101	60	93
665	Rio Olympics BLR v AUS Q3	3rd Quarter	BLR	99	101	42	84
666	Rio Olympics BLR v AUS Q3	3rd Quarter	BLR	99	104	37	75
667	Rio Olympics BLR v AUS Q3	3rd Quarter	BLR	99	105	40	69
668	Rio Olympics BLR v AUS Q3	3rd Quarter	BLR	99	105	44	63
669	Rio Olympics BLR v AUS Q3	3rd Quarter	BLR	99	106	49	55
670	Rio Olympics BLR v AUS Q3	3rd Quarter	BLR	99	106	50	32
671	Rio Olympics BLR v AUS Q3	3rd Quarter	BLR	99	108	39	41
672	Rio Olympics BLR v AUS Q3	3rd Quarter	BLR	99	109	36	44
673	Rio Olympics BLR v AUS Q3	3rd Quarter	BLR	99	111	35	45
674	Rio Olympics BLR v AUS Q3	3rd Quarter	BLR	99	113	29	46
675	Rio Olympics BLR v AUS Q3	3rd Quarter	BLR	99	114	33	44
676	Rio Olympics BLR v AUS Q3	3rd Quarter	BLR	99	115	38	39
677	Rio Olympics BLR v AUS Q3	3rd Quarter	BLR	99	115	42	36	On-ball
678	Rio Olympics BLR v AUS Q3	3rd Quarter	BLR	99	116	45	33
679	Rio Olympics BLR v AUS Q3	3rd Quarter	BLR	99	117	48	27	Foul
680	Rio Olympics BLR v AUS Q3	3rd Quarter	BLR	100	135	59	34
681	Rio Olympics BLR v AUS Q3	3rd Quarter	BLR	100	135	46	35
682	Rio Olympics BLR v AUS Q3	3rd Quarter	BLR	100	135	40	39
683	Rio Olympics BLR v AUS Q3	3rd Quarter	BLR	100	135	32	41	On-ball
684	Rio Olympics BLR v AUS Q3	3rd Quarter	BLR	100	137	31	41
685	Rio Olympics BLR v AUS Q3	3rd Quarter	BLR	100	138	23	39
686	Rio Olympics BLR v AUS Q3	3rd Quarter	BLR	100	139	20	31
687	Rio Olympics BLR v AUS Q3	3rd Quarter	BLR	100	140	18	25
688	Rio Olympics BLR v AUS Q3	3rd Quarter	BLR	100	140	20	30
689	Rio Olympics BLR v AUS Q3	3rd Quarter	BLR	100	141	24	34
690	Rio Olympics BLR v AUS Q3	3rd Quarter	BLR	100	141	26	37
691	Rio Olympics BLR v AUS Q3	3rd Quarter	BLR	100	142	39	35
692	Rio Olympics BLR v AUS Q3	3rd Quarter	BLR	100	143	35	24	Shot	Score
693	Rio Olympics BLR v AUS Q3	3rd Quarter	BLR	102	165	37	100
694	Rio Olympics BLR v AUS Q3	3rd Quarter	BLR	102	165	43	85
695	Rio Olympics BLR v AUS Q3	3rd Quarter	BLR	102	165	42	75
696	Rio Olympics BLR v AUS Q3	3rd Quarter	BLR	102	165	42	65
697	Rio Olympics BLR v AUS Q3	3rd Quarter	BLR	102	168	43	55
698	Rio Olympics BLR v AUS Q3	3rd Quarter	BLR	102	169	47	48
699	Rio Olympics BLR v AUS Q3	3rd Quarter	BLR	102	169	50	42
700	Rio Olympics BLR v AUS Q3	3rd Quarter	BLR	102	170	52	33
701	Rio Olympics BLR v AUS Q3	3rd Quarter	BLR	102	171	52	29
702	Rio Olympics BLR v AUS Q3	3rd Quarter	BLR	102	172	39	36	TO
703	Rio Olympics BLR v AUS Q3	3rd Quarter	BLR	104	203	35	110
704	Rio Olympics BLR v AUS Q3	3rd Quarter	BLR	104	203	42	86
705	Rio Olympics BLR v AUS Q3	3rd Quarter	BLR	104	206	44	81
706	Rio Olympics BLR v AUS Q3	3rd Quarter	BLR	104	207	41	71
707	Rio Olympics BLR v AUS Q3	3rd Quarter	BLR	104	207	39	63
708	Rio Olympics BLR v AUS Q3	3rd Quarter	BLR	104	208	41	56
709	Rio Olympics BLR v AUS Q3	3rd Quarter	BLR	104	208	46	48
710	Rio Olympics BLR v AUS Q3	3rd Quarter	BLR	104	209	51	30	On-ball
711	Rio Olympics BLR v AUS Q3	3rd Quarter	BLR	104	211	48	31
712	Rio Olympics BLR v AUS Q3	3rd Quarter	BLR	104	211	45	35
713	Rio Olympics BLR v AUS Q3	3rd Quarter	BLR	104	212	42	38	On-ball
714	Rio Olympics BLR v AUS Q3	3rd Quarter	BLR	104	213	34	38
715	Rio Olympics BLR v AUS Q3	3rd Quarter	BLR	104	213	50	18	Shot	Score
716	Rio Olympics BLR v AUS Q3	3rd Quarter	BLR	106	268	30	109
717	Rio Olympics BLR v AUS Q3	3rd Quarter	BLR	106	268	30	92
718	Rio Olympics BLR v AUS Q3	3rd Quarter	BLR	106	268	37	88
719	Rio Olympics BLR v AUS Q3	3rd Quarter	BLR	106	270	38	78
720	Rio Olympics BLR v AUS Q3	3rd Quarter	BLR	106	271	41	74
721	Rio Olympics BLR v AUS Q3	3rd Quarter	BLR	106	272	42	70
722	Rio Olympics BLR v AUS Q3	3rd Quarter	BLR	106	273	42	65
723	Rio Olympics BLR v AUS Q3	3rd Quarter	BLR	106	274	35	61
724	Rio Olympics BLR v AUS Q3	3rd Quarter	BLR	106	275	29	57
725	Rio Olympics BLR v AUS Q3	3rd Quarter	BLR	106	275	26	53
726	Rio Olympics BLR v AUS Q3	3rd Quarter	BLR	106	278	28	51
727	Rio Olympics BLR v AUS Q3	3rd Quarter	BLR	106	280	31	50
728	Rio Olympics BLR v AUS Q3	3rd Quarter	BLR	106	282	24	35	Shot	Miss
729	Rio Olympics BLR v AUS Q3	3rd Quarter	BLR	107	298	22	8	BLOB
730	Rio Olympics BLR v AUS Q3	3rd Quarter	BLR	107	298	15	30
731	Rio Olympics BLR v AUS Q3	3rd Quarter	BLR	107	299	19	32
732	Rio Olympics BLR v AUS Q3	3rd Quarter	BLR	107	300	24	29
733	Rio Olympics BLR v AUS Q3	3rd Quarter	BLR	107	301	34	41
734	Rio Olympics BLR v AUS Q3	3rd Quarter	BLR	107	302	48	30
735	Rio Olympics BLR v AUS Q3	3rd Quarter	BLR	107	303	49	26	On-ball
736	Rio Olympics BLR v AUS Q3	3rd Quarter	BLR	107	304	49	20
737	Rio Olympics BLR v AUS Q3	3rd Quarter	BLR	107	304	45	17
738	Rio Olympics BLR v AUS Q3	3rd Quarter	BLR	107	305	38	18
739	Rio Olympics BLR v AUS Q3	3rd Quarter	BLR	107	306	31	17	Shot	Miss
740	Rio Olympics BLR v AUS Q3	3rd Quarter	BLR	109	338	19	111
741	Rio Olympics BLR v AUS Q3	3rd Quarter	BLR	109	338	23	85
742	Rio Olympics BLR v AUS Q3	3rd Quarter	BLR	109	338	26	75
743	Rio Olympics BLR v AUS Q3	3rd Quarter	BLR	109	338	30	64
744	Rio Olympics BLR v AUS Q3	3rd Quarter	BLR	109	341	34	57
745	Rio Olympics BLR v AUS Q3	3rd Quarter	BLR	109	341	33	52
746	Rio Olympics BLR v AUS Q3	3rd Quarter	BLR	109	342	32	47	On-ball
747	Rio Olympics BLR v AUS Q3	3rd Quarter	BLR	109	342	30	45
748	Rio Olympics BLR v AUS Q3	3rd Quarter	BLR	109	342	26	39
749	Rio Olympics BLR v AUS Q3	3rd Quarter	BLR	109	344	24	32
750	Rio Olympics BLR v AUS Q3	3rd Quarter	BLR	109	344	23	23
751	Rio Olympics BLR v AUS Q3	3rd Quarter	BLR	109	345	26	20	Foul	Shot	Shooting Foul
752	Rio Olympics BLR v AUS Q3	3rd Quarter	BLR	111	404	27	94
753	Rio Olympics BLR v AUS Q3	3rd Quarter	BLR	111	404	20	81
754	Rio Olympics BLR v AUS Q3	3rd Quarter	BLR	111	404	17	67
755	Rio Olympics BLR v AUS Q3	3rd Quarter	BLR	111	406	17	57
756	Rio Olympics BLR v AUS Q3	3rd Quarter	BLR	111	407	19	47
757	Rio Olympics BLR v AUS Q3	3rd Quarter	BLR	111	407	22	40
758	Rio Olympics BLR v AUS Q3	3rd Quarter	BLR	111	409	24	39	On-ball
759	Rio Olympics BLR v AUS Q3	3rd Quarter	BLR	111	410	28	38
760	Rio Olympics BLR v AUS Q3	3rd Quarter	BLR	111	411	40	35
761	Rio Olympics BLR v AUS Q3	3rd Quarter	BLR	111	413	46	30
762	Rio Olympics BLR v AUS Q3	3rd Quarter	BLR	111	414	50	28
763	Rio Olympics BLR v AUS Q3	3rd Quarter	BLR	111	414	50	28	On-ball
764	Rio Olympics BLR v AUS Q3	3rd Quarter	BLR	111	415	48	22
765	Rio Olympics BLR v AUS Q3	3rd Quarter	BLR	111	416	47	18
766	Rio Olympics BLR v AUS Q3	3rd Quarter	BLR	111	418	36	38
767	Rio Olympics BLR v AUS Q3	3rd Quarter	BLR	111	420	29	26
768	Rio Olympics BLR v AUS Q3	3rd Quarter	BLR	111	421	32	25
769	Rio Olympics BLR v AUS Q3	3rd Quarter	BLR	111	422	29	17	Shot	Shooting Foul
770	Rio Olympics BLR v AUS Q3	3rd Quarter	BLR	114	578	4	95
771	Rio Olympics BLR v AUS Q3	3rd Quarter	BLR	114	579	17	102
772	Rio Olympics BLR v AUS Q3	3rd Quarter	BLR	114	580	19	98
773	Rio Olympics BLR v AUS Q3	3rd Quarter	BLR	114	580	21	90
774	Rio Olympics BLR v AUS Q3	3rd Quarter	BLR	114	581	22	82
775	Rio Olympics BLR v AUS Q3	3rd Quarter	BLR	114	582	20	72
776	Rio Olympics BLR v AUS Q3	3rd Quarter	BLR	114	583	23	67
777	Rio Olympics BLR v AUS Q3	3rd Quarter	BLR	114	583	30	63
778	Rio Olympics BLR v AUS Q3	3rd Quarter	BLR	114	584	35	57
779	Rio Olympics BLR v AUS Q3	3rd Quarter	BLR	114	585	40	52
780	Rio Olympics BLR v AUS Q3	3rd Quarter	BLR	114	585	43	49
781	Rio Olympics BLR v AUS Q3	3rd Quarter	BLR	114	586	47	45
782	Rio Olympics BLR v AUS Q3	3rd Quarter	BLR	114	587	50	30
783	Rio Olympics BLR v AUS Q3	3rd Quarter	BLR	114	590	36	26
784	Rio Olympics BLR v AUS Q3	3rd Quarter	BLR	114	592	37	27
785	Rio Olympics BLR v AUS Q3	3rd Quarter	BLR	114	593	38	29
786	Rio Olympics BLR v AUS Q3	3rd Quarter	BLR	114	593	35	30
787	Rio Olympics BLR v AUS Q3	3rd Quarter	BLR	114	594	32	28
788	Rio Olympics BLR v AUS Q3	3rd Quarter	BLR	114	595	36	28
789	Rio Olympics BLR v AUS Q3	3rd Quarter	BLR	114	596	33	39	Shot	Miss
790	Rio Olympics BLR v AUS Q3	3rd Quarter	BLR	116	620	57	79
791	Rio Olympics BLR v AUS Q3	3rd Quarter	BLR	116	620	48	76
792	Rio Olympics BLR v AUS Q3	3rd Quarter	BLR	116	622	43	67
793	Rio Olympics BLR v AUS Q3	3rd Quarter	BLR	116	622	38	60
794	Rio Olympics BLR v AUS Q3	3rd Quarter	BLR	116	623	32	54
795	Rio Olympics BLR v AUS Q3	3rd Quarter	BLR	116	624	16	37
796	Rio Olympics BLR v AUS Q3	3rd Quarter	BLR	116	626	34	47
797	Rio Olympics BLR v AUS Q3	3rd Quarter	BLR	116	627	46	34
798	Rio Olympics BLR v AUS Q3	3rd Quarter	BLR	116	629	51	29
799	Rio Olympics BLR v AUS Q3	3rd Quarter	BLR	116	630	46	34
800	Rio Olympics BLR v AUS Q3	3rd Quarter	BLR	116	630	43	37	On-ball
801	Rio Olympics BLR v AUS Q3	3rd Quarter	BLR	116	630	32	39
802	Rio Olympics BLR v AUS Q3	3rd Quarter	BLR	116	632	24	34	TO	Foul
803	Rio Olympics BLR v AUS Q3	3rd Quarter	BLR	118	696	28	110
804	Rio Olympics BLR v AUS Q3	3rd Quarter	BLR	118	696	34	85
805	Rio Olympics BLR v AUS Q3	3rd Quarter	BLR	118	697	32	72
806	Rio Olympics BLR v AUS Q3	3rd Quarter	BLR	118	698	32	61
807	Rio Olympics BLR v AUS Q3	3rd Quarter	BLR	118	699	30	55
808	Rio Olympics BLR v AUS Q3	3rd Quarter	BLR	118	700	25	38
809	Rio Olympics BLR v AUS Q3	3rd Quarter	BLR	118	702	26	42
810	Rio Olympics BLR v AUS Q3	3rd Quarter	BLR	118	705	21	26
811	Rio Olympics BLR v AUS Q3	3rd Quarter	BLR	118	706	36	17
812	Rio Olympics BLR v AUS Q3	3rd Quarter	BLR	118	707	39	16	Shot	Score
813	Rio Olympics BLR v AUS Q3	3rd Quarter	BLR	121	760	38	111
814	Rio Olympics BLR v AUS Q3	3rd Quarter	BLR	121	760	32	91
815	Rio Olympics BLR v AUS Q3	3rd Quarter	BLR	121	762	32	87
816	Rio Olympics BLR v AUS Q3	3rd Quarter	BLR	121	763	35	80
817	Rio Olympics BLR v AUS Q3	3rd Quarter	BLR	121	763	36	72
818	Rio Olympics BLR v AUS Q3	3rd Quarter	BLR	121	764	36	66
819	Rio Olympics BLR v AUS Q3	3rd Quarter	BLR	121	765	34	61
820	Rio Olympics BLR v AUS Q3	3rd Quarter	BLR	121	765	31	55
821	Rio Olympics BLR v AUS Q3	3rd Quarter	BLR	121	766	26	40
822	Rio Olympics BLR v AUS Q3	3rd Quarter	BLR	121	767	27	42	On-ball
823	Rio Olympics BLR v AUS Q3	3rd Quarter	BLR	121	769	29	42
824	Rio Olympics BLR v AUS Q3	3rd Quarter	BLR	121	770	36	38	On-ball
825	Rio Olympics BLR v AUS Q3	3rd Quarter	BLR	121	770	38	35
826	Rio Olympics BLR v AUS Q3	3rd Quarter	BLR	121	772	37	27
827	Rio Olympics BLR v AUS Q3	3rd Quarter	BLR	121	772	30	20
828	Rio Olympics BLR v AUS Q3	3rd Quarter	BLR	121	773	24	20
829	Rio Olympics BLR v AUS Q3	3rd Quarter	BLR	121	773	18	17
830	Rio Olympics BLR v AUS Q3	3rd Quarter	BLR	121	774	14	17
831	Rio Olympics BLR v AUS Q3	3rd Quarter	BLR	121	775	16	20
832	Rio Olympics BLR v AUS Q3	3rd Quarter	BLR	121	776	21	21
833	Rio Olympics BLR v AUS Q3	3rd Quarter	BLR	121	776	23	22
834	Rio Olympics BLR v AUS Q3	3rd Quarter	BLR	121	777	24	27
835	Rio Olympics BLR v AUS Q3	3rd Quarter	BLR	121	778	22	38
836	Rio Olympics BLR v AUS Q3	3rd Quarter	BLR	121	780	32	23	TO
837	Rio Olympics BLR v AUS Q3	3rd Quarter	BLR	123	788	39	112
838	Rio Olympics BLR v AUS Q3	3rd Quarter	BLR	123	789	45	80
839	Rio Olympics BLR v AUS Q3	3rd Quarter	BLR	123	790	44	68	Stoppage
840	Rio Olympics BLR v AUS Q3	3rd Quarter	BLR	124	883	15	109
841	Rio Olympics BLR v AUS Q3	3rd Quarter	BLR	124	885	32	90
842	Rio Olympics BLR v AUS Q3	3rd Quarter	BLR	124	887	31	82
843	Rio Olympics BLR v AUS Q3	3rd Quarter	BLR	124	888	27	76
844	Rio Olympics BLR v AUS Q3	3rd Quarter	BLR	124	889	25	71
845	Rio Olympics BLR v AUS Q3	3rd Quarter	BLR	124	890	22	63
846	Rio Olympics BLR v AUS Q3	3rd Quarter	BLR	124	891	17	53
847	Rio Olympics BLR v AUS Q3	3rd Quarter	BLR	124	892	12	34
848	Rio Olympics BLR v AUS Q3	3rd Quarter	BLR	124	894	28	47
849	Rio Olympics BLR v AUS Q3	3rd Quarter	BLR	124	895	28	47
850	Rio Olympics BLR v AUS Q3	3rd Quarter	BLR	124	896	28	47
851	Rio Olympics BLR v AUS Q3	3rd Quarter	BLR	124	897	28	47
852	Rio Olympics BLR v AUS Q3	3rd Quarter	BLR	124	898	28	47
853	Rio Olympics BLR v AUS Q3	3rd Quarter	BLR	124	899	30	45
854	Rio Olympics BLR v AUS Q3	3rd Quarter	BLR	124	900	33	46
855	Rio Olympics BLR v AUS Q3	3rd Quarter	BLR	124	901	47	36
856	Rio Olympics BLR v AUS Q3	3rd Quarter	BLR	124	902	51	34	TO
857	Rio Olympics BLR v AUS Q3	3rd Quarter	BLR	126	929	31	110
858	Rio Olympics BLR v AUS Q3	3rd Quarter	BLR	126	929	24	89
859	Rio Olympics BLR v AUS Q3	3rd Quarter	BLR	126	929	21	72
860	Rio Olympics BLR v AUS Q3	3rd Quarter	BLR	126	931	20	63
861	Rio Olympics BLR v AUS Q3	3rd Quarter	BLR	126	932	20	55
862	Rio Olympics BLR v AUS Q3	3rd Quarter	BLR	126	932	18	47
863	Rio Olympics BLR v AUS Q3	3rd Quarter	BLR	126	933	17	39
864	Rio Olympics BLR v AUS Q3	3rd Quarter	BLR	126	935	26	42
865	Rio Olympics BLR v AUS Q3	3rd Quarter	BLR	126	938	27	47
866	Rio Olympics BLR v AUS Q3	3rd Quarter	BLR	126	938	28	50
867	Rio Olympics BLR v AUS Q3	3rd Quarter	BLR	126	939	40	40
868	Rio Olympics BLR v AUS Q3	3rd Quarter	BLR	126	940	40	43
869	Rio Olympics BLR v AUS Q3	3rd Quarter	BLR	126	942	39	45
870	Rio Olympics BLR v AUS Q3	3rd Quarter	BLR	126	944	46	22
871	Rio Olympics BLR v AUS Q3	3rd Quarter	BLR	126	947	47	46
872	Rio Olympics BLR v AUS Q3	3rd Quarter	BLR	126	948	44	46
873	Rio Olympics BLR v AUS Q3	3rd Quarter	BLR	126	948	40	44
874	Rio Olympics BLR v AUS Q3	3rd Quarter	BLR	126	949	37	36	On-ball
875	Rio Olympics BLR v AUS Q3	3rd Quarter	BLR	126	950	41	34
876	Rio Olympics BLR v AUS Q3	3rd Quarter	BLR	126	950	43	31	Shot	Score
877	Rio Olympics BLR v AUS Q3	3rd Quarter	BLR	128	1000	38	95
878	Rio Olympics BLR v AUS Q3	3rd Quarter	BLR	128	1000	40	90
879	Rio Olympics BLR v AUS Q3	3rd Quarter	BLR	128	1002	45	84
880	Rio Olympics BLR v AUS Q3	3rd Quarter	BLR	128	1002	48	73
881	Rio Olympics BLR v AUS Q3	3rd Quarter	BLR	128	1003	49	63
882	Rio Olympics BLR v AUS Q3	3rd Quarter	BLR	128	1003	50	53
883	Rio Olympics BLR v AUS Q3	3rd Quarter	BLR	128	1004	50	44
884	Rio Olympics BLR v AUS Q3	3rd Quarter	BLR	128	1004	50	36
885	Rio Olympics BLR v AUS Q3	3rd Quarter	BLR	128	1006	50	28
886	Rio Olympics BLR v AUS Q3	3rd Quarter	BLR	128	1007	41	18
887	Rio Olympics BLR v AUS Q3	3rd Quarter	BLR	128	1008	31	40	Shot	Score
888	Rio Olympics BLR v AUS Q3	3rd Quarter	BLR	130	1053	35	101
889	Rio Olympics BLR v AUS Q3	3rd Quarter	BLR	130	1053	44	82
890	Rio Olympics BLR v AUS Q3	3rd Quarter	BLR	130	1053	46	70
891	Rio Olympics BLR v AUS Q3	3rd Quarter	BLR	130	1053	48	59
892	Rio Olympics BLR v AUS Q3	3rd Quarter	BLR	130	1055	49	50
893	Rio Olympics BLR v AUS Q3	3rd Quarter	BLR	130	1057	49	47
894	Rio Olympics BLR v AUS Q3	3rd Quarter	BLR	130	1057	52	40
895	Rio Olympics BLR v AUS Q3	3rd Quarter	BLR	130	1058	53	32
896	Rio Olympics BLR v AUS Q3	3rd Quarter	BLR	130	1059	52	32
897	Rio Olympics BLR v AUS Q3	3rd Quarter	BLR	130	1060	47	33	On-ball
898	Rio Olympics BLR v AUS Q3	3rd Quarter	BLR	130	1060	44	37
899	Rio Olympics BLR v AUS Q3	3rd Quarter	BLR	130	1061	38	39
900	Rio Olympics BLR v AUS Q3	3rd Quarter	BLR	130	1063	41	36	On-ball
901	Rio Olympics BLR v AUS Q3	3rd Quarter	BLR	130	1064	42	37
902	Rio Olympics BLR v AUS Q3	3rd Quarter	BLR	130	1065	31	33
903	Rio Olympics BLR v AUS Q3	3rd Quarter	BLR	130	1067	34	16	TO
904	Rio Olympics BLR v AUS Q3	3rd Quarter	BLR	132	1080	37	109
905	Rio Olympics BLR v AUS Q3	3rd Quarter	BLR	132	1080	38	83
906	Rio Olympics BLR v AUS Q3	3rd Quarter	BLR	132	1080	36	72
907	Rio Olympics BLR v AUS Q3	3rd Quarter	BLR	132	1081	38	64
908	Rio Olympics BLR v AUS Q3	3rd Quarter	BLR	132	1082	38	64
909	Rio Olympics BLR v AUS Q3	3rd Quarter	BLR	132	1083	38	64
910	Rio Olympics BLR v AUS Q3	3rd Quarter	BLR	132	1084	38	64
911	Rio Olympics BLR v AUS Q3	3rd Quarter	BLR	132	1085	34	63
912	Rio Olympics BLR v AUS Q3	3rd Quarter	BLR	132	1086	29	62
913	Rio Olympics BLR v AUS Q3	3rd Quarter	BLR	132	1088	22	56
914	Rio Olympics BLR v AUS Q3	3rd Quarter	BLR	132	1088	17	51
915	Rio Olympics BLR v AUS Q3	3rd Quarter	BLR	132	1091	19	47	On-ball
916	Rio Olympics BLR v AUS Q3	3rd Quarter	BLR	132	1091	27	47
917	Rio Olympics BLR v AUS Q3	3rd Quarter	BLR	132	1092	34	46
918	Rio Olympics BLR v AUS Q3	3rd Quarter	BLR	132	1093	40	38
919	Rio Olympics BLR v AUS Q3	3rd Quarter	BLR	132	1094	51	23
920	Rio Olympics BLR v AUS Q3	3rd Quarter	BLR	132	1095	41	17
921	Rio Olympics BLR v AUS Q3	3rd Quarter	BLR	132	1096	37	18
922	Rio Olympics BLR v AUS Q3	3rd Quarter	BLR	132	1097	34	17
923	Rio Olympics BLR v AUS Q3	3rd Quarter	BLR	132	1098	37	20	Shot	Miss
924	Rio Olympics BLR v AUS Q3	3rd Quarter	BLR	134	1135	58	86
925	Rio Olympics BLR v AUS Q3	3rd Quarter	BLR	134	1135	34	81
926	Rio Olympics BLR v AUS Q3	3rd Quarter	BLR	134	1137	33	75
927	Rio Olympics BLR v AUS Q3	3rd Quarter	BLR	134	1138	33	65
928	Rio Olympics BLR v AUS Q3	3rd Quarter	BLR	134	1138	35	59
929	Rio Olympics BLR v AUS Q3	3rd Quarter	BLR	134	1139	35	52
930	Rio Olympics BLR v AUS Q3	3rd Quarter	BLR	134	1141	41	53
931	Rio Olympics BLR v AUS Q3	3rd Quarter	BLR	134	1142	47	49
932	Rio Olympics BLR v AUS Q3	3rd Quarter	BLR	134	1142	54	43
933	Rio Olympics BLR v AUS Q3	3rd Quarter	BLR	134	1144	46	31
934	Rio Olympics BLR v AUS Q3	3rd Quarter	BLR	134	1145	41	36
935	Rio Olympics BLR v AUS Q3	3rd Quarter	BLR	134	1145	34	41
936	Rio Olympics BLR v AUS Q3	3rd Quarter	BLR	134	1146	24	38
937	Rio Olympics BLR v AUS Q3	3rd Quarter	BLR	134	1147	26	32
938	Rio Olympics BLR v AUS Q3	3rd Quarter	BLR	134	1149	34	21
939	Rio Olympics BLR v AUS Q3	3rd Quarter	BLR	134	1150	30	18	Shot	Shooting Foul
940	Rio Olympics BLR v AUS Q3	3rd Quarter	BLR	136	1217	34	108
941	Rio Olympics BLR v AUS Q3	3rd Quarter	BLR	136	1217	37	95
942	Rio Olympics BLR v AUS Q3	3rd Quarter	BLR	136	1217	42	83
943	Rio Olympics BLR v AUS Q3	3rd Quarter	BLR	136	1219	48	68
944	Rio Olympics BLR v AUS Q3	3rd Quarter	BLR	136	1220	51	56
945	Rio Olympics BLR v AUS Q3	3rd Quarter	BLR	136	1221	52	46
946	Rio Olympics BLR v AUS Q3	3rd Quarter	BLR	136	1221	36	46
947	Rio Olympics BLR v AUS Q3	3rd Quarter	BLR	136	1222	36	46
948	Rio Olympics BLR v AUS Q3	3rd Quarter	BLR	136	1223	36	46
949	Rio Olympics BLR v AUS Q3	3rd Quarter	BLR	136	1224	36	46
950	Rio Olympics BLR v AUS Q3	3rd Quarter	BLR	136	1225	36	50
951	Rio Olympics BLR v AUS Q3	3rd Quarter	BLR	136	1228	34	50
952	Rio Olympics BLR v AUS Q3	3rd Quarter	BLR	136	1230	38	51
953	Rio Olympics BLR v AUS Q3	3rd Quarter	BLR	136	1231	34	51
954	Rio Olympics BLR v AUS Q3	3rd Quarter	BLR	136	1232	27	50
955	Rio Olympics BLR v AUS Q3	3rd Quarter	BLR	136	1233	18	38
956	Rio Olympics BLR v AUS Q3	3rd Quarter	BLR	136	1235	24	37
957	Rio Olympics BLR v AUS Q3	3rd Quarter	BLR	136	1235	29	35
958	Rio Olympics BLR v AUS Q3	3rd Quarter	BLR	136	1236	33	30
959	Rio Olympics BLR v AUS Q3	3rd Quarter	BLR	136	1236	36	25
960	Rio Olympics BLR v AUS Q3	3rd Quarter	BLR	136	1237	30	19	Shot	Miss
961	Rio Olympics BLR v AUS Q3	3rd Quarter	BLR	137	1240	35	19	OR	Shot	Score
962	Rio Olympics BLR v AUS Q4	4th Quarter	BLR	140	22	39	100
963	Rio Olympics BLR v AUS Q4	4th Quarter	BLR	140	23	39	88	TO
964	Rio Olympics BLR v AUS Q4	4th Quarter	BLR	142	28	34	111
965	Rio Olympics BLR v AUS Q4	4th Quarter	BLR	142	29	34	88
966	Rio Olympics BLR v AUS Q4	4th Quarter	BLR	142	30	33	79
967	Rio Olympics BLR v AUS Q4	4th Quarter	BLR	142	30	32	72
968	Rio Olympics BLR v AUS Q4	4th Quarter	BLR	142	31	33	68
969	Rio Olympics BLR v AUS Q4	4th Quarter	BLR	142	33	35	64
970	Rio Olympics BLR v AUS Q4	4th Quarter	BLR	142	34	38	58
971	Rio Olympics BLR v AUS Q4	4th Quarter	BLR	142	35	40	46
972	Rio Olympics BLR v AUS Q4	4th Quarter	BLR	142	35	46	44
973	Rio Olympics BLR v AUS Q4	4th Quarter	BLR	142	36	43	46
974	Rio Olympics BLR v AUS Q4	4th Quarter	BLR	142	37	38	47
975	Rio Olympics BLR v AUS Q4	4th Quarter	BLR	142	38	38	47
976	Rio Olympics BLR v AUS Q4	4th Quarter	BLR	142	39	38	47
977	Rio Olympics BLR v AUS Q4	4th Quarter	BLR	142	40	38	47
978	Rio Olympics BLR v AUS Q4	4th Quarter	BLR	142	41	22	42	On-ball
979	Rio Olympics BLR v AUS Q4	4th Quarter	BLR	142	43	27	42
980	Rio Olympics BLR v AUS Q4	4th Quarter	BLR	142	44	33	40
981	Rio Olympics BLR v AUS Q4	4th Quarter	BLR	142	45	48	33	On-ball
982	Rio Olympics BLR v AUS Q4	4th Quarter	BLR	142	46	46	34
983	Rio Olympics BLR v AUS Q4	4th Quarter	BLR	142	46	38	38
984	Rio Olympics BLR v AUS Q4	4th Quarter	BLR	142	47	32	32	TO
985	Rio Olympics BLR v AUS Q4	4th Quarter	BLR	146	92	34	110
986	Rio Olympics BLR v AUS Q4	4th Quarter	BLR	146	93	34	83
987	Rio Olympics BLR v AUS Q4	4th Quarter	BLR	147	111	34	110
988	Rio Olympics BLR v AUS Q4	4th Quarter	BLR	147	112	33	85
989	Rio Olympics BLR v AUS Q4	4th Quarter	BLR	147	113	33	79
990	Rio Olympics BLR v AUS Q4	4th Quarter	BLR	147	114	34	73
991	Rio Olympics BLR v AUS Q4	4th Quarter	BLR	147	115	35	66
992	Rio Olympics BLR v AUS Q4	4th Quarter	BLR	147	115	39	55
993	Rio Olympics BLR v AUS Q4	4th Quarter	BLR	147	116	49	33
994	Rio Olympics BLR v AUS Q4	4th Quarter	BLR	147	117	39	42
995	Rio Olympics BLR v AUS Q4	4th Quarter	BLR	147	118	21	41
996	Rio Olympics BLR v AUS Q4	4th Quarter	BLR	147	119	30	42
997	Rio Olympics BLR v AUS Q4	4th Quarter	BLR	147	120	33	40
998	Rio Olympics BLR v AUS Q4	4th Quarter	BLR	147	121	33	38
999	Rio Olympics BLR v AUS Q4	4th Quarter	BLR	147	122	39	36	On-ball
1000	Rio Olympics BLR v AUS Q4	4th Quarter	BLR	147	122	42	33
1001	Rio Olympics BLR v AUS Q4	4th Quarter	BLR	147	123	49	28
1002	Rio Olympics BLR v AUS Q4	4th Quarter	BLR	147	124	48	31
1003	Rio Olympics BLR v AUS Q4	4th Quarter	BLR	147	125	47	31
1004	Rio Olympics BLR v AUS Q4	4th Quarter	BLR	147	127	32	20	Shot	Miss
1005	Rio Olympics BLR v AUS Q4	4th Quarter	BLR	149	138	30	99
1006	Rio Olympics BLR v AUS Q4	4th Quarter	BLR	149	138	20	82
1007	Rio Olympics BLR v AUS Q4	4th Quarter	BLR	149	140	18	70
1008	Rio Olympics BLR v AUS Q4	4th Quarter	BLR	149	141	16	61
1009	Rio Olympics BLR v AUS Q4	4th Quarter	BLR	149	141	15	51
1010	Rio Olympics BLR v AUS Q4	4th Quarter	BLR	149	142	14	40
1011	Rio Olympics BLR v AUS Q4	4th Quarter	BLR	149	142	13	34
1012	Rio Olympics BLR v AUS Q4	4th Quarter	BLR	149	144	13	28
1013	Rio Olympics BLR v AUS Q4	4th Quarter	BLR	149	145	16	33	On-ball
1014	Rio Olympics BLR v AUS Q4	4th Quarter	BLR	149	146	17	28
1015	Rio Olympics BLR v AUS Q4	4th Quarter	BLR	149	147	26	22
1016	Rio Olympics BLR v AUS Q4	4th Quarter	BLR	149	147	32	21
1017	Rio Olympics BLR v AUS Q4	4th Quarter	BLR	149	148	47	31
1018	Rio Olympics BLR v AUS Q4	4th Quarter	BLR	149	149	51	15	Shot	Score
1019	Rio Olympics BLR v AUS Q4	4th Quarter	BLR	150	152	34	111
1020	Rio Olympics BLR v AUS Q4	4th Quarter	BLR	152	165	37	111
1021	Rio Olympics BLR v AUS Q4	4th Quarter	BLR	152	165	38	90
1022	Rio Olympics BLR v AUS Q4	4th Quarter	BLR	152	166	38	84
1023	Rio Olympics BLR v AUS Q4	4th Quarter	BLR	152	167	37	78
1024	Rio Olympics BLR v AUS Q4	4th Quarter	BLR	152	168	37	72
1025	Rio Olympics BLR v AUS Q4	4th Quarter	BLR	152	168	29	64
1026	Rio Olympics BLR v AUS Q4	4th Quarter	BLR	152	169	25	59
1027	Rio Olympics BLR v AUS Q4	4th Quarter	BLR	152	169	18	50
1028	Rio Olympics BLR v AUS Q4	4th Quarter	BLR	152	170	16	42
1029	Rio Olympics BLR v AUS Q4	4th Quarter	BLR	152	170	14	34
1030	Rio Olympics BLR v AUS Q4	4th Quarter	BLR	152	171	14	30	Foul
1031	Rio Olympics BLR v AUS Q4	4th Quarter	BLR	153	195	4	36	SLOB
1032	Rio Olympics BLR v AUS Q4	4th Quarter	BLR	153	196	27	42
1033	Rio Olympics BLR v AUS Q4	4th Quarter	BLR	153	197	32	41	On-ball
1034	Rio Olympics BLR v AUS Q4	4th Quarter	BLR	153	199	30	39
1035	Rio Olympics BLR v AUS Q4	4th Quarter	BLR	153	201	30	44
1036	Rio Olympics BLR v AUS Q4	4th Quarter	BLR	153	201	32	42
1037	Rio Olympics BLR v AUS Q4	4th Quarter	BLR	153	202	36	39	On-ball
1038	Rio Olympics BLR v AUS Q4	4th Quarter	BLR	153	202	38	35
1039	Rio Olympics BLR v AUS Q4	4th Quarter	BLR	153	204	38	29	Shot	Miss
1040	Rio Olympics BLR v AUS Q4	4th Quarter	BLR	155	226	30	96
1041	Rio Olympics BLR v AUS Q4	4th Quarter	BLR	155	226	21	86
1042	Rio Olympics BLR v AUS Q4	4th Quarter	BLR	155	226	18	69
1043	Rio Olympics BLR v AUS Q4	4th Quarter	BLR	155	226	18	56
1044	Rio Olympics BLR v AUS Q4	4th Quarter	BLR	155	229	16	48
1045	Rio Olympics BLR v AUS Q4	4th Quarter	BLR	155	229	15	42
1046	Rio Olympics BLR v AUS Q4	4th Quarter	BLR	155	230	16	34
1047	Rio Olympics BLR v AUS Q4	4th Quarter	BLR	155	232	11	23
1048	Rio Olympics BLR v AUS Q4	4th Quarter	BLR	155	234	24	23
1049	Rio Olympics BLR v AUS Q4	4th Quarter	BLR	155	236	29	25
1050	Rio Olympics BLR v AUS Q4	4th Quarter	BLR	155	237	26	20	Shot	Miss	Shooting Foul
1051	Rio Olympics BLR v AUS Q4	4th Quarter	BLR	157	301	23	103
1052	Rio Olympics BLR v AUS Q4	4th Quarter	BLR	157	301	18	92	TO
1053	Rio Olympics BLR v AUS Q4	4th Quarter	BLR	159	345	32	110
1054	Rio Olympics BLR v AUS Q4	4th Quarter	BLR	159	345	32	92
1055	Rio Olympics BLR v AUS Q4	4th Quarter	BLR	159	348	44	84
1056	Rio Olympics BLR v AUS Q4	4th Quarter	BLR	159	349	45	76
1057	Rio Olympics BLR v AUS Q4	4th Quarter	BLR	159	349	46	64
1058	Rio Olympics BLR v AUS Q4	4th Quarter	BLR	159	350	48	56
1059	Rio Olympics BLR v AUS Q4	4th Quarter	BLR	159	350	49	50
1060	Rio Olympics BLR v AUS Q4	4th Quarter	BLR	159	351	51	42
1061	Rio Olympics BLR v AUS Q4	4th Quarter	BLR	159	352	51	36
1062	Rio Olympics BLR v AUS Q4	4th Quarter	BLR	159	354	50	36
1063	Rio Olympics BLR v AUS Q4	4th Quarter	BLR	159	354	46	36	On-ball
1064	Rio Olympics BLR v AUS Q4	4th Quarter	BLR	159	354	43	38
1065	Rio Olympics BLR v AUS Q4	4th Quarter	BLR	159	355	38	42
1066	Rio Olympics BLR v AUS Q4	4th Quarter	BLR	159	355	31	42
1067	Rio Olympics BLR v AUS Q4	4th Quarter	BLR	159	357	50	27
1068	Rio Olympics BLR v AUS Q4	4th Quarter	BLR	159	360	49	14
1069	Rio Olympics BLR v AUS Q4	4th Quarter	BLR	159	361	48	18
1070	Rio Olympics BLR v AUS Q4	4th Quarter	BLR	159	362	44	21
1071	Rio Olympics BLR v AUS Q4	4th Quarter	BLR	159	364	29	21
1072	Rio Olympics BLR v AUS Q4	4th Quarter	BLR	159	365	34	17
1073	Rio Olympics BLR v AUS Q4	4th Quarter	BLR	159	366	30	16
1074	Rio Olympics BLR v AUS Q4	4th Quarter	BLR	159	367	12	21
1075	Rio Olympics BLR v AUS Q4	4th Quarter	BLR	159	368	14	24
1076	Rio Olympics BLR v AUS Q4	4th Quarter	BLR	159	368	20	25	Shot	Miss
1077	Rio Olympics BLR v AUS Q4	4th Quarter	BLR	161	420	33	110
1078	Rio Olympics BLR v AUS Q4	4th Quarter	BLR	161	420	44	88
1079	Rio Olympics BLR v AUS Q4	4th Quarter	BLR	161	422	43	84
1080	Rio Olympics BLR v AUS Q4	4th Quarter	BLR	161	423	44	76
1081	Rio Olympics BLR v AUS Q4	4th Quarter	BLR	161	426	45	71
1082	Rio Olympics BLR v AUS Q4	4th Quarter	BLR	161	426	45	65
1083	Rio Olympics BLR v AUS Q4	4th Quarter	BLR	161	427	46	56
1084	Rio Olympics BLR v AUS Q4	4th Quarter	BLR	161	427	48	50
1085	Rio Olympics BLR v AUS Q4	4th Quarter	BLR	161	429	48	48
1086	Rio Olympics BLR v AUS Q4	4th Quarter	BLR	161	431	50	31
1087	Rio Olympics BLR v AUS Q4	4th Quarter	BLR	161	432	50	31
1088	Rio Olympics BLR v AUS Q4	4th Quarter	BLR	161	433	50	31
1089	Rio Olympics BLR v AUS Q4	4th Quarter	BLR	161	434	50	31
1090	Rio Olympics BLR v AUS Q4	4th Quarter	BLR	161	435	50	33
1091	Rio Olympics BLR v AUS Q4	4th Quarter	BLR	161	436	49	34
1092	Rio Olympics BLR v AUS Q4	4th Quarter	BLR	161	436	46	36
1093	Rio Olympics BLR v AUS Q4	4th Quarter	BLR	161	437	40	39
1094	Rio Olympics BLR v AUS Q4	4th Quarter	BLR	161	437	34	39
1095	Rio Olympics BLR v AUS Q4	4th Quarter	BLR	161	438	38	35
1096	Rio Olympics BLR v AUS Q4	4th Quarter	BLR	161	439	39	30
1097	Rio Olympics BLR v AUS Q4	4th Quarter	BLR	161	440	43	35	Shot	Miss
1098	Rio Olympics BLR v AUS Q4	4th Quarter	BLR	163	463	33	99
1099	Rio Olympics BLR v AUS Q4	4th Quarter	BLR	163	463	36	95
1100	Rio Olympics BLR v AUS Q4	4th Quarter	BLR	163	464	47	71
1101	Rio Olympics BLR v AUS Q4	4th Quarter	BLR	163	465	50	61
1102	Rio Olympics BLR v AUS Q4	4th Quarter	BLR	163	466	51	51
1103	Rio Olympics BLR v AUS Q4	4th Quarter	BLR	163	466	51	42
1104	Rio Olympics BLR v AUS Q4	4th Quarter	BLR	163	467	51	31
1105	Rio Olympics BLR v AUS Q4	4th Quarter	BLR	163	468	51	26
1106	Rio Olympics BLR v AUS Q4	4th Quarter	BLR	163	469	38	20
1107	Rio Olympics BLR v AUS Q4	4th Quarter	BLR	163	471	38	19
1108	Rio Olympics BLR v AUS Q4	4th Quarter	BLR	163	472	38	16
1109	Rio Olympics BLR v AUS Q4	4th Quarter	BLR	163	472	37	22
1110	Rio Olympics BLR v AUS Q4	4th Quarter	BLR	163	473	35	23
1111	Rio Olympics BLR v AUS Q4	4th Quarter	BLR	163	473	33	22
1112	Rio Olympics BLR v AUS Q4	4th Quarter	BLR	163	474	22	36	Shot	Miss
1113	Rio Olympics BLR v AUS Q4	4th Quarter	BLR	165	497	34	97
1114	Rio Olympics BLR v AUS Q4	4th Quarter	BLR	165	497	21	83
1115	Rio Olympics BLR v AUS Q4	4th Quarter	BLR	165	497	18	65
1116	Rio Olympics BLR v AUS Q4	4th Quarter	BLR	165	500	15	53
1117	Rio Olympics BLR v AUS Q4	4th Quarter	BLR	165	500	15	43
1118	Rio Olympics BLR v AUS Q4	4th Quarter	BLR	165	501	16	33
1119	Rio Olympics BLR v AUS Q4	4th Quarter	BLR	165	503	16	37
1120	Rio Olympics BLR v AUS Q4	4th Quarter	BLR	165	504	16	49
1121	Rio Olympics BLR v AUS Q4	4th Quarter	BLR	165	505	21	51
1122	Rio Olympics BLR v AUS Q4	4th Quarter	BLR	165	506	27	50
1123	Rio Olympics BLR v AUS Q4	4th Quarter	BLR	165	507	35	46	On-ball
1124	Rio Olympics BLR v AUS Q4	4th Quarter	BLR	165	508	38	35
1125	Rio Olympics BLR v AUS Q4	4th Quarter	BLR	165	509	37	27	Shot	Miss
1126	Rio Olympics BLR v AUS Q4	4th Quarter	BLR	168	560	33	109
1127	Rio Olympics BLR v AUS Q4	4th Quarter	BLR	168	562	36	96
1128	Rio Olympics BLR v AUS Q4	4th Quarter	BLR	168	563	41	92
1129	Rio Olympics BLR v AUS Q4	4th Quarter	BLR	168	564	41	92
1130	Rio Olympics BLR v AUS Q4	4th Quarter	BLR	168	565	41	92
1131	Rio Olympics BLR v AUS Q4	4th Quarter	BLR	168	566	41	92
1132	Rio Olympics BLR v AUS Q4	4th Quarter	BLR	168	567	38	76
1133	Rio Olympics BLR v AUS Q4	4th Quarter	BLR	168	568	33	72
1134	Rio Olympics BLR v AUS Q4	4th Quarter	BLR	168	569	27	67
1135	Rio Olympics BLR v AUS Q4	4th Quarter	BLR	168	569	24	62
1136	Rio Olympics BLR v AUS Q4	4th Quarter	BLR	168	570	22	54
1137	Rio Olympics BLR v AUS Q4	4th Quarter	BLR	168	571	22	48
1138	Rio Olympics BLR v AUS Q4	4th Quarter	BLR	168	573	34	46
1139	Rio Olympics BLR v AUS Q4	4th Quarter	BLR	168	575	50	30
1140	Rio Olympics BLR v AUS Q4	4th Quarter	BLR	168	577	41	16
1141	Rio Olympics BLR v AUS Q4	4th Quarter	BLR	168	579	41	18
1142	Rio Olympics BLR v AUS Q4	4th Quarter	BLR	168	580	41	20
1143	Rio Olympics BLR v AUS Q4	4th Quarter	BLR	168	582	41	30
1144	Rio Olympics BLR v AUS Q4	4th Quarter	BLR	168	583	35	42
1145	Rio Olympics BLR v AUS Q4	4th Quarter	BLR	168	584	37	40
1146	Rio Olympics BLR v AUS Q4	4th Quarter	BLR	168	585	38	34	Shot	Miss
1147	Rio Olympics BLR v AUS Q4	4th Quarter	BLR	170	612	34	110
1148	Rio Olympics BLR v AUS Q4	4th Quarter	BLR	170	615	34	91
1149	Rio Olympics BLR v AUS Q4	4th Quarter	BLR	170	615	35	84
1150	Rio Olympics BLR v AUS Q4	4th Quarter	BLR	170	616	35	79
1151	Rio Olympics BLR v AUS Q4	4th Quarter	BLR	170	617	34	74
1152	Rio Olympics BLR v AUS Q4	4th Quarter	BLR	170	618	33	69
1153	Rio Olympics BLR v AUS Q4	4th Quarter	BLR	170	620	32	70
1154	Rio Olympics BLR v AUS Q4	4th Quarter	BLR	170	621	30	69
1155	Rio Olympics BLR v AUS Q4	4th Quarter	BLR	170	622	29	59
1156	Rio Olympics BLR v AUS Q4	4th Quarter	BLR	170	623	29	55
1157	Rio Olympics BLR v AUS Q4	4th Quarter	BLR	170	624	16	42
1158	Rio Olympics BLR v AUS Q4	4th Quarter	BLR	170	626	28	41
1159	Rio Olympics BLR v AUS Q4	4th Quarter	BLR	170	627	33	41
1160	Rio Olympics BLR v AUS Q4	4th Quarter	BLR	170	628	48	35
1161	Rio Olympics BLR v AUS Q4	4th Quarter	BLR	170	628	53	34
1162	Rio Olympics BLR v AUS Q4	4th Quarter	BLR	170	630	43	39
1163	Rio Olympics BLR v AUS Q4	4th Quarter	BLR	170	631	39	39
1164	Rio Olympics BLR v AUS Q4	4th Quarter	BLR	170	631	32	40	On-ball
1165	Rio Olympics BLR v AUS Q4	4th Quarter	BLR	170	632	28	38
1166	Rio Olympics BLR v AUS Q4	4th Quarter	BLR	170	634	30	34
1167	Rio Olympics BLR v AUS Q4	4th Quarter	BLR	170	634	36	29
1168	Rio Olympics BLR v AUS Q4	4th Quarter	BLR	170	636	35	20
1169	Rio Olympics BLR v AUS Q4	4th Quarter	BLR	170	637	35	18	Shot	Miss
1170	Rio Olympics BLR v AUS Q4	4th Quarter	BLR	175	818	60	73
1171	Rio Olympics BLR v AUS Q4	4th Quarter	BLR	175	820	49	90
1172	Rio Olympics BLR v AUS Q4	4th Quarter	BLR	175	821	49	84
1173	Rio Olympics BLR v AUS Q4	4th Quarter	BLR	175	822	46	77
1174	Rio Olympics BLR v AUS Q4	4th Quarter	BLR	175	822	41	74
1175	Rio Olympics BLR v AUS Q4	4th Quarter	BLR	175	823	35	68
1176	Rio Olympics BLR v AUS Q4	4th Quarter	BLR	175	824	33	61
1177	Rio Olympics BLR v AUS Q4	4th Quarter	BLR	175	824	35	55
1178	Rio Olympics BLR v AUS Q4	4th Quarter	BLR	175	826	41	39
1179	Rio Olympics BLR v AUS Q4	4th Quarter	BLR	175	827	46	34
1180	Rio Olympics BLR v AUS Q4	4th Quarter	BLR	175	829	31	35
1181	Rio Olympics BLR v AUS Q4	4th Quarter	BLR	175	830	47	31
1182	Rio Olympics BLR v AUS Q4	4th Quarter	BLR	175	832	39	20
1183	Rio Olympics BLR v AUS Q4	4th Quarter	BLR	175	831	42	21
1184	Rio Olympics BLR v AUS Q4	4th Quarter	BLR	175	832	42	21
1185	Rio Olympics BLR v AUS Q4	4th Quarter	BLR	175	833	42	21
1186	Rio Olympics BLR v AUS Q4	4th Quarter	BLR	175	834	42	21
1187	Rio Olympics BLR v AUS Q4	4th Quarter	BLR	175	836	38	17
1188	Rio Olympics BLR v AUS Q4	4th Quarter	BLR	175	838	32	22	Shot	Score
1189	Rio Olympics BLR v AUS Q4	4th Quarter	BLR	177	860	32	92
1190	Rio Olympics BLR v AUS Q4	4th Quarter	BLR	177	860	25	82
1191	Rio Olympics BLR v AUS Q4	4th Quarter	BLR	177	861	40	44
1192	Rio Olympics BLR v AUS Q4	4th Quarter	BLR	177	862	48	37
1193	Rio Olympics BLR v AUS Q4	4th Quarter	BLR	177	863	49	33
1194	Rio Olympics BLR v AUS Q4	4th Quarter	BLR	177	864	51	23
1195	Rio Olympics BLR v AUS Q4	4th Quarter	BLR	177	865	48	22
1196	Rio Olympics BLR v AUS Q4	4th Quarter	BLR	177	866	48	16
1197	Rio Olympics BLR v AUS Q4	4th Quarter	BLR	177	868	49	30	Shot	Miss
1198	Rio Olympics BLR v AUS Q4	4th Quarter	BLR	178	870	26	17	OR
1199	Rio Olympics BLR v AUS Q4	4th Quarter	BLR	178	872	32	32
1200	Rio Olympics BLR v AUS Q4	4th Quarter	BLR	178	873	30	54
1201	Rio Olympics BLR v AUS Q4	4th Quarter	BLR	178	875	31	50
1202	Rio Olympics BLR v AUS Q4	4th Quarter	BLR	178	876	33	45
1203	Rio Olympics BLR v AUS Q4	4th Quarter	BLR	178	876	35	34
1204	Rio Olympics BLR v AUS Q4	4th Quarter	BLR	178	878	37	31	Shot	Miss
1205	Rio Olympics BLR v AUS Q4	4th Quarter	BLR	181	936	32	110
1206	Rio Olympics BLR v AUS Q4	4th Quarter	BLR	182	1031	4	33
1207	Rio Olympics BLR v AUS Q4	4th Quarter	BLR	183	1118	3	37	SLOB
1208	Rio Olympics BLR v AUS Q4	4th Quarter	BLR	183	1119	28	39
1209	Rio Olympics BLR v AUS Q4	4th Quarter	BLR	183	1121	27	37	TO
1210	Rio Olympics BLR v AUS Q4	4th Quarter	BLR	185	1150	31	92
1211	Rio Olympics BLR v AUS Q4	4th Quarter	BLR	185	1150	32	83
1212	Rio Olympics BLR v AUS Q4	4th Quarter	BLR	185	1151	34	70
1213	Rio Olympics BLR v AUS Q4	4th Quarter	BLR	185	1151	41	60
1214	Rio Olympics BLR v AUS Q4	4th Quarter	BLR	185	1152	45	51
1215	Rio Olympics BLR v AUS Q4	4th Quarter	BLR	185	1152	49	45
1216	Rio Olympics BLR v AUS Q4	4th Quarter	BLR	185	1153	51	40
1217	Rio Olympics BLR v AUS Q4	4th Quarter	BLR	185	1153	53	33
1218	Rio Olympics BLR v AUS Q4	4th Quarter	BLR	185	1154	53	23
1219	Rio Olympics BLR v AUS Q4	4th Quarter	BLR	185	1154	52	23
1220	Rio Olympics BLR v AUS Q4	4th Quarter	BLR	185	1155	50	27
1221	Rio Olympics BLR v AUS Q4	4th Quarter	BLR	185	1156	46	32
1222	Rio Olympics BLR v AUS Q4	4th Quarter	BLR	185	1156	45	33
1223	Rio Olympics BLR v AUS Q4	4th Quarter	BLR	185	1157	32	46
1224	Rio Olympics BLR v AUS Q4	4th Quarter	BLR	185	1158	33	42
1225	Rio Olympics BLR v AUS Q4	4th Quarter	BLR	185	1159	33	39
1226	Rio Olympics BLR v AUS Q4	4th Quarter	BLR	185	1160	29	33	Shot	Miss
1227	Rio Olympics BLR v AUS Q4	4th Quarter	BLR	187	1218	34	109
1228	Rio Olympics BLR v AUS Q4	4th Quarter	BLR	187	1220	40	87
1229	Rio Olympics BLR v AUS Q4	4th Quarter	BLR	187	1220	42	76
1230	Rio Olympics BLR v AUS Q4	4th Quarter	BLR	187	1221	43	65
1231	Rio Olympics BLR v AUS Q4	4th Quarter	BLR	187	1221	43	57
1232	Rio Olympics BLR v AUS Q4	4th Quarter	BLR	187	1222	41	49
1233	Rio Olympics BLR v AUS Q4	4th Quarter	BLR	187	1222	41	40
1234	Rio Olympics BLR v AUS Q4	4th Quarter	BLR	187	1224	43	35	Shot	Score
1235	Rio Olympics BLR v AUS Q4	4th Quarter	BLR	189	1297	38	111
1236	Rio Olympics BLR v AUS Q4	4th Quarter	BLR	189	1297	16	88
1237	Rio Olympics BLR v AUS Q4	4th Quarter	BLR	189	1298	13	44
1238	Rio Olympics BLR v AUS Q4	4th Quarter	BLR	189	1299	13	37
1239	Rio Olympics BLR v AUS Q4	4th Quarter	BLR	189	1299	16	33
1240	Rio Olympics BLR v AUS Q4	4th Quarter	BLR	189	1301	21	36	Shot	Miss
