# Supplementary material for: Classifying ball trajectories in invasion sports using dynamic time warping: A basketball case study
Source: PLoS One. 2022 Oct 20;17(10):e0272848. doi: 10.1371/journal.pone.0272848 (PMC9584368; doi:10.1371/journal.pone.0272848)
Supplement: S1 Data — (ZIP) [file pone.0272848.s012.zip › Data/BLR/blrg3_full.csv]

	GameID	TimeCriteria	TeamName	RecordID	Time	x	y	Label1	Label2	Label3	Label4
1	BLR v CHN Q1	1st Quarter	BLR	2	9	55	44
2	BLR v CHN Q1	1st Quarter	BLR	2	11	50	54
3	BLR v CHN Q1	1st Quarter	BLR	2	11	43	53
4	BLR v CHN Q1	1st Quarter	BLR	2	12	37	50
5	BLR v CHN Q1	1st Quarter	BLR	2	13	34	47
6	BLR v CHN Q1	1st Quarter	BLR	2	13	29	47
7	BLR v CHN Q1	1st Quarter	BLR	2	14	19	34
8	BLR v CHN Q1	1st Quarter	BLR	2	15	15	32
9	BLR v CHN Q1	1st Quarter	BLR	2	16	15	32
10	BLR v CHN Q1	1st Quarter	BLR	2	17	15	32
11	BLR v CHN Q1	1st Quarter	BLR	2	18	15	32
12	BLR v CHN Q1	1st Quarter	BLR	2	19	33	36
13	BLR v CHN Q1	1st Quarter	BLR	2	20	33	39
14	BLR v CHN Q1	1st Quarter	BLR	2	21	31	18
15	BLR v CHN Q1	1st Quarter	BLR	2	22	32	18	Shot	Score
16	BLR v CHN Q1	1st Quarter	BLR	4	38	29	109
17	BLR v CHN Q1	1st Quarter	BLR	4	39	37	84
18	BLR v CHN Q1	1st Quarter	BLR	4	39	38	75
19	BLR v CHN Q1	1st Quarter	BLR	4	40	45	51
20	BLR v CHN Q1	1st Quarter	BLR	4	41	50	45
21	BLR v CHN Q1	1st Quarter	BLR	4	41	51	42
22	BLR v CHN Q1	1st Quarter	BLR	4	42	50	37
23	BLR v CHN Q1	1st Quarter	BLR	4	42	46	35	On-ball
24	BLR v CHN Q1	1st Quarter	BLR	4	42	40	40
25	BLR v CHN Q1	1st Quarter	BLR	4	44	28	40
26	BLR v CHN Q1	1st Quarter	BLR	4	46	32	25
27	BLR v CHN Q1	1st Quarter	BLR	4	47	32	22	Shot	Score
28	BLR v CHN Q1	1st Quarter	BLR	6	79	10	106
29	BLR v CHN Q1	1st Quarter	BLR	6	81	22	90
30	BLR v CHN Q1	1st Quarter	BLR	6	82	26	88
31	BLR v CHN Q1	1st Quarter	BLR	6	83	32	87
32	BLR v CHN Q1	1st Quarter	BLR	6	84	37	84
33	BLR v CHN Q1	1st Quarter	BLR	6	84	37	75
34	BLR v CHN Q1	1st Quarter	BLR	6	85	36	64
35	BLR v CHN Q1	1st Quarter	BLR	6	85	32	55
36	BLR v CHN Q1	1st Quarter	BLR	6	87	33	51
37	BLR v CHN Q1	1st Quarter	BLR	6	88	45	34
38	BLR v CHN Q1	1st Quarter	BLR	6	91	26	39
39	BLR v CHN Q1	1st Quarter	BLR	6	92	24	44
40	BLR v CHN Q1	1st Quarter	BLR	6	92	30	54
41	BLR v CHN Q1	1st Quarter	BLR	6	93	13	32
42	BLR v CHN Q1	1st Quarter	BLR	6	94	12	30
43	BLR v CHN Q1	1st Quarter	BLR	6	95	12	26	On-ball
44	BLR v CHN Q1	1st Quarter	BLR	6	95	12	30
45	BLR v CHN Q1	1st Quarter	BLR	6	95	14	32
46	BLR v CHN Q1	1st Quarter	BLR	6	98	24	23	Shot	Miss
47	BLR v CHN Q1	1st Quarter	BLR	8	108	32	108
48	BLR v CHN Q1	1st Quarter	BLR	8	109	36	90
49	BLR v CHN Q1	1st Quarter	BLR	8	110	36	86
50	BLR v CHN Q1	1st Quarter	BLR	8	111	45	76
51	BLR v CHN Q1	1st Quarter	BLR	8	111	46	70
52	BLR v CHN Q1	1st Quarter	BLR	8	111	46	64
53	BLR v CHN Q1	1st Quarter	BLR	8	112	47	59
54	BLR v CHN Q1	1st Quarter	BLR	8	112	48	53
55	BLR v CHN Q1	1st Quarter	BLR	8	113	48	49
56	BLR v CHN Q1	1st Quarter	BLR	8	113	49	42
57	BLR v CHN Q1	1st Quarter	BLR	8	114	49	33
58	BLR v CHN Q1	1st Quarter	BLR	8	115	36	27
59	BLR v CHN Q1	1st Quarter	BLR	8	118	37	25
60	BLR v CHN Q1	1st Quarter	BLR	8	119	34	22	Shot	Miss
61	BLR v CHN Q1	1st Quarter	BLR	10	142	30	96
62	BLR v CHN Q1	1st Quarter	BLR	10	142	12	85
63	BLR v CHN Q1	1st Quarter	BLR	10	143	13	78
64	BLR v CHN Q1	1st Quarter	BLR	10	144	18	73
65	BLR v CHN Q1	1st Quarter	BLR	10	144	29	63
66	BLR v CHN Q1	1st Quarter	BLR	10	145	35	57
67	BLR v CHN Q1	1st Quarter	BLR	10	145	37	51
68	BLR v CHN Q1	1st Quarter	BLR	10	146	37	41
69	BLR v CHN Q1	1st Quarter	BLR	10	147	37	38
70	BLR v CHN Q1	1st Quarter	BLR	10	149	51	16
71	BLR v CHN Q1	1st Quarter	BLR	10	151	46	26
72	BLR v CHN Q1	1st Quarter	BLR	10	152	46	31
73	BLR v CHN Q1	1st Quarter	BLR	10	152	46	31
74	BLR v CHN Q1	1st Quarter	BLR	10	154	47	28
75	BLR v CHN Q1	1st Quarter	BLR	10	154	49	22
76	BLR v CHN Q1	1st Quarter	BLR	10	154	45	18
77	BLR v CHN Q1	1st Quarter	BLR	10	156	41	30
78	BLR v CHN Q1	1st Quarter	BLR	10	157	17	33
79	BLR v CHN Q1	1st Quarter	BLR	10	158	20	34
80	BLR v CHN Q1	1st Quarter	BLR	10	158	28	32	On-ball
81	BLR v CHN Q1	1st Quarter	BLR	10	159	34	27
82	BLR v CHN Q1	1st Quarter	BLR	10	160	35	19	Shot	Miss
83	BLR v CHN Q1	1st Quarter	BLR	12	175	30	98
84	BLR v CHN Q1	1st Quarter	BLR	12	175	32	88
85	BLR v CHN Q1	1st Quarter	BLR	12	176	32	87
86	BLR v CHN Q1	1st Quarter	BLR	12	176	33	76
87	BLR v CHN Q1	1st Quarter	BLR	12	177	32	63
88	BLR v CHN Q1	1st Quarter	BLR	12	177	33	56
89	BLR v CHN Q1	1st Quarter	BLR	12	178	32	49
90	BLR v CHN Q1	1st Quarter	BLR	12	178	33	40
91	BLR v CHN Q1	1st Quarter	BLR	12	179	33	33
92	BLR v CHN Q1	1st Quarter	BLR	12	179	32	28
93	BLR v CHN Q1	1st Quarter	BLR	12	180	31	20
94	BLR v CHN Q1	1st Quarter	BLR	12	181	52	21	Shot	Miss
95	BLR v CHN Q1	1st Quarter	BLR	13	185	24	18	OR
96	BLR v CHN Q1	1st Quarter	BLR	13	187	29	40	Shot	Miss
97	BLR v CHN Q1	1st Quarter	BLR	16	253	27	108
98	BLR v CHN Q1	1st Quarter	BLR	16	255	30	97
99	BLR v CHN Q1	1st Quarter	BLR	16	255	31	93
100	BLR v CHN Q1	1st Quarter	BLR	16	256	32	88
101	BLR v CHN Q1	1st Quarter	BLR	16	257	32	82
102	BLR v CHN Q1	1st Quarter	BLR	16	258	32	78
103	BLR v CHN Q1	1st Quarter	BLR	16	258	31	67
104	BLR v CHN Q1	1st Quarter	BLR	16	259	31	64
105	BLR v CHN Q1	1st Quarter	BLR	16	259	31	59
106	BLR v CHN Q1	1st Quarter	BLR	16	260	31	55
107	BLR v CHN Q1	1st Quarter	BLR	16	260	31	51
108	BLR v CHN Q1	1st Quarter	BLR	16	262	12	29
109	BLR v CHN Q1	1st Quarter	BLR	16	263	13	30	On-ball
110	BLR v CHN Q1	1st Quarter	BLR	16	263	16	32
111	BLR v CHN Q1	1st Quarter	BLR	16	263	19	33
112	BLR v CHN Q1	1st Quarter	BLR	16	264	26	35
113	BLR v CHN Q1	1st Quarter	BLR	16	265	46	33
114	BLR v CHN Q1	1st Quarter	BLR	16	266	46	33
115	BLR v CHN Q1	1st Quarter	BLR	16	267	46	33
116	BLR v CHN Q1	1st Quarter	BLR	16	268	46	33
117	BLR v CHN Q1	1st Quarter	BLR	16	269	47	29
118	BLR v CHN Q1	1st Quarter	BLR	16	270	39	31
119	BLR v CHN Q1	1st Quarter	BLR	16	270	37	29
120	BLR v CHN Q1	1st Quarter	BLR	16	271	30	38
121	BLR v CHN Q1	1st Quarter	BLR	16	272	35	20	Foul
122	BLR v CHN Q1	1st Quarter	BLR	17	293	58	42
123	BLR v CHN Q1	1st Quarter	BLR	17	294	43	44
124	BLR v CHN Q1	1st Quarter	BLR	17	295	39	43
125	BLR v CHN Q1	1st Quarter	BLR	17	296	30	41
126	BLR v CHN Q1	1st Quarter	BLR	17	297	30	41
127	BLR v CHN Q1	1st Quarter	BLR	17	298	30	41
128	BLR v CHN Q1	1st Quarter	BLR	17	299	30	41
129	BLR v CHN Q1	1st Quarter	BLR	17	300	30	41
130	BLR v CHN Q1	1st Quarter	BLR	17	302	45	32	On-ball
131	BLR v CHN Q1	1st Quarter	BLR	17	302	44	33
132	BLR v CHN Q1	1st Quarter	BLR	17	303	35	32
133	BLR v CHN Q1	1st Quarter	BLR	17	304	36	36	Shot	Miss
134	BLR v CHN Q1	1st Quarter	BLR	18	306	37	18	OR
135	BLR v CHN Q1	1st Quarter	BLR	18	307	30	17	Shot	Score
136	BLR v CHN Q1	1st Quarter	BLR	21	358	33	110
137	BLR v CHN Q1	1st Quarter	BLR	21	360	33	96
138	BLR v CHN Q1	1st Quarter	BLR	21	361	34	92
139	BLR v CHN Q1	1st Quarter	BLR	21	362	35	84
140	BLR v CHN Q1	1st Quarter	BLR	21	363	35	79
141	BLR v CHN Q1	1st Quarter	BLR	21	363	36	72
142	BLR v CHN Q1	1st Quarter	BLR	21	364	34	65
143	BLR v CHN Q1	1st Quarter	BLR	21	365	31	58
144	BLR v CHN Q1	1st Quarter	BLR	21	365	28	51
145	BLR v CHN Q1	1st Quarter	BLR	21	366	26	46	On-ball
146	BLR v CHN Q1	1st Quarter	BLR	21	367	22	39
147	BLR v CHN Q1	1st Quarter	BLR	21	367	16	33
148	BLR v CHN Q1	1st Quarter	BLR	21	368	12	28
149	BLR v CHN Q1	1st Quarter	BLR	21	370	12	30
150	BLR v CHN Q1	1st Quarter	BLR	21	370	15	24
151	BLR v CHN Q1	1st Quarter	BLR	21	372	28	25	TO
152	BLR v CHN Q1	1st Quarter	BLR	26	440	30	111
153	BLR v CHN Q1	1st Quarter	BLR	26	441	37	94
154	BLR v CHN Q1	1st Quarter	BLR	26	442	38	86
155	BLR v CHN Q1	1st Quarter	BLR	26	442	40	80
156	BLR v CHN Q1	1st Quarter	BLR	26	443	41	76
157	BLR v CHN Q1	1st Quarter	BLR	26	443	43	67
158	BLR v CHN Q1	1st Quarter	BLR	26	444	45	60
159	BLR v CHN Q1	1st Quarter	BLR	26	444	45	56
160	BLR v CHN Q1	1st Quarter	BLR	26	445	46	51
161	BLR v CHN Q1	1st Quarter	BLR	26	445	46	44
162	BLR v CHN Q1	1st Quarter	BLR	26	446	46	40
163	BLR v CHN Q1	1st Quarter	BLR	26	447	46	38	On-ball
164	BLR v CHN Q1	1st Quarter	BLR	26	447	42	37
165	BLR v CHN Q1	1st Quarter	BLR	26	448	38	39
166	BLR v CHN Q1	1st Quarter	BLR	26	448	32	39
167	BLR v CHN Q1	1st Quarter	BLR	26	449	32	39
168	BLR v CHN Q1	1st Quarter	BLR	26	450	32	39
169	BLR v CHN Q1	1st Quarter	BLR	26	451	32	39
170	BLR v CHN Q1	1st Quarter	BLR	26	452	33	45
171	BLR v CHN Q1	1st Quarter	BLR	26	452	32	47
172	BLR v CHN Q1	1st Quarter	BLR	26	454	31	48
173	BLR v CHN Q1	1st Quarter	BLR	26	454	30	42
174	BLR v CHN Q1	1st Quarter	BLR	26	455	30	39
175	BLR v CHN Q1	1st Quarter	BLR	26	456	26	31
176	BLR v CHN Q1	1st Quarter	BLR	26	457	47	18
177	BLR v CHN Q1	1st Quarter	BLR	26	458	42	20
178	BLR v CHN Q1	1st Quarter	BLR	26	458	39	20	Shot	Miss
179	BLR v CHN Q1	1st Quarter	BLR	28	508	40	109
180	BLR v CHN Q1	1st Quarter	BLR	28	510	32	96
181	BLR v CHN Q1	1st Quarter	BLR	28	511	32	91
182	BLR v CHN Q1	1st Quarter	BLR	28	511	32	84
183	BLR v CHN Q1	1st Quarter	BLR	28	512	32	79
184	BLR v CHN Q1	1st Quarter	BLR	28	512	32	75
185	BLR v CHN Q1	1st Quarter	BLR	28	513	32	70
186	BLR v CHN Q1	1st Quarter	BLR	28	513	32	64
187	BLR v CHN Q1	1st Quarter	BLR	28	514	29	58
188	BLR v CHN Q1	1st Quarter	BLR	28	514	26	55
189	BLR v CHN Q1	1st Quarter	BLR	28	515	21	50
190	BLR v CHN Q1	1st Quarter	BLR	28	516	18	43
191	BLR v CHN Q1	1st Quarter	BLR	28	516	22	40
192	BLR v CHN Q1	1st Quarter	BLR	28	516	26	40	On-ball
193	BLR v CHN Q1	1st Quarter	BLR	28	516	31	40
194	BLR v CHN Q1	1st Quarter	BLR	28	518	37	39
195	BLR v CHN Q1	1st Quarter	BLR	28	519	30	38
196	BLR v CHN Q1	1st Quarter	BLR	28	521	13	25
197	BLR v CHN Q1	1st Quarter	BLR	28	522	25	19
198	BLR v CHN Q1	1st Quarter	BLR	28	524	25	21
199	BLR v CHN Q1	1st Quarter	BLR	28	524	26	25
200	BLR v CHN Q1	1st Quarter	BLR	28	524	27	26
201	BLR v CHN Q1	1st Quarter	BLR	28	525	27	22
202	BLR v CHN Q1	1st Quarter	BLR	28	525	29	18	Shot	Score
203	BLR v CHN Q1	1st Quarter	BLR	31	538	36	109
204	BLR v CHN Q1	1st Quarter	BLR	31	538	25	96
205	BLR v CHN Q1	1st Quarter	BLR	31	539	19	82
206	BLR v CHN Q1	1st Quarter	BLR	31	539	17	75
207	BLR v CHN Q1	1st Quarter	BLR	31	540	16	64
208	BLR v CHN Q1	1st Quarter	BLR	31	540	15	57
209	BLR v CHN Q1	1st Quarter	BLR	31	541	13	47
210	BLR v CHN Q1	1st Quarter	BLR	31	541	12	43
211	BLR v CHN Q1	1st Quarter	BLR	31	542	11	34
212	BLR v CHN Q1	1st Quarter	BLR	31	543	10	27
213	BLR v CHN Q1	1st Quarter	BLR	31	544	12	26	On-ball
214	BLR v CHN Q1	1st Quarter	BLR	31	544	13	32
215	BLR v CHN Q1	1st Quarter	BLR	31	545	18	36
216	BLR v CHN Q1	1st Quarter	BLR	31	546	26	39
217	BLR v CHN Q1	1st Quarter	BLR	31	547	26	34
218	BLR v CHN Q1	1st Quarter	BLR	31	547	25	29
219	BLR v CHN Q1	1st Quarter	BLR	31	547	24	25
220	BLR v CHN Q1	1st Quarter	BLR	31	548	34	18	Shot	Score
221	BLR v CHN Q1	1st Quarter	BLR	33	563	30	97
222	BLR v CHN Q1	1st Quarter	BLR	33	565	15	94
223	BLR v CHN Q1	1st Quarter	BLR	33	566	17	91
224	BLR v CHN Q1	1st Quarter	BLR	33	566	22	89
225	BLR v CHN Q1	1st Quarter	BLR	33	567	25	86
226	BLR v CHN Q1	1st Quarter	BLR	33	568	28	81
227	BLR v CHN Q1	1st Quarter	BLR	33	568	29	75
228	BLR v CHN Q1	1st Quarter	BLR	33	569	29	68
229	BLR v CHN Q1	1st Quarter	BLR	33	569	30	62
230	BLR v CHN Q1	1st Quarter	BLR	33	570	32	56
231	BLR v CHN Q1	1st Quarter	BLR	33	571	32	52
232	BLR v CHN Q1	1st Quarter	BLR	33	572	30	50
233	BLR v CHN Q1	1st Quarter	BLR	33	572	27	46
234	BLR v CHN Q1	1st Quarter	BLR	33	573	29	39	On-ball
235	BLR v CHN Q1	1st Quarter	BLR	33	573	35	38
236	BLR v CHN Q1	1st Quarter	BLR	33	575	44	33
237	BLR v CHN Q1	1st Quarter	BLR	33	576	29	30
238	BLR v CHN Q1	1st Quarter	BLR	33	577	28	23
239	BLR v CHN Q1	1st Quarter	BLR	33	578	28	18	Shot	Miss
240	BLR v CHN Q1	1st Quarter	BLR	35	591	21	89
241	BLR v CHN Q1	1st Quarter	BLR	35	593	32	75
242	BLR v CHN Q1	1st Quarter	BLR	35	593	34	67
243	BLR v CHN Q1	1st Quarter	BLR	35	594	35	58
244	BLR v CHN Q1	1st Quarter	BLR	35	594	34	51
245	BLR v CHN Q1	1st Quarter	BLR	35	595	33	46
246	BLR v CHN Q1	1st Quarter	BLR	35	596	41	30
247	BLR v CHN Q1	1st Quarter	BLR	35	596	40	21
248	BLR v CHN Q1	1st Quarter	BLR	35	597	36	15	Stoppage
249	BLR v CHN Q1	1st Quarter	BLR	36	617	21	9	BLOB
250	BLR v CHN Q1	1st Quarter	BLR	36	618	11	23	On-ball
251	BLR v CHN Q1	1st Quarter	BLR	36	619	12	28
252	BLR v CHN Q1	1st Quarter	BLR	36	619	14	31
253	BLR v CHN Q1	1st Quarter	BLR	36	621	16	21
254	BLR v CHN Q1	1st Quarter	BLR	36	621	21	20
255	BLR v CHN Q1	1st Quarter	BLR	36	622	28	18	Shot	Miss
256	BLR v CHN Q1	1st Quarter	BLR	39	682	32	114
257	BLR v CHN Q1	1st Quarter	BLR	39	683	33	94
258	BLR v CHN Q1	1st Quarter	BLR	39	685	30	90
259	BLR v CHN Q1	1st Quarter	BLR	39	686	28	84
260	BLR v CHN Q1	1st Quarter	BLR	39	686	30	75
261	BLR v CHN Q1	1st Quarter	BLR	39	687	29	68
262	BLR v CHN Q1	1st Quarter	BLR	39	687	26	59
263	BLR v CHN Q1	1st Quarter	BLR	39	688	22	55
264	BLR v CHN Q1	1st Quarter	BLR	39	688	17	48
265	BLR v CHN Q1	1st Quarter	BLR	39	689	15	43
266	BLR v CHN Q1	1st Quarter	BLR	39	689	13	36
267	BLR v CHN Q1	1st Quarter	BLR	39	690	11	30
268	BLR v CHN Q1	1st Quarter	BLR	39	690	13	32	On-ball
269	BLR v CHN Q1	1st Quarter	BLR	39	690	16	36
270	BLR v CHN Q1	1st Quarter	BLR	39	690	19	39
271	BLR v CHN Q1	1st Quarter	BLR	39	692	31	41	Shot	Miss
272	BLR v CHN Q1	1st Quarter	BLR	41	704	30	108
273	BLR v CHN Q1	1st Quarter	BLR	41	704	30	90
274	BLR v CHN Q1	1st Quarter	BLR	41	705	31	86
275	BLR v CHN Q1	1st Quarter	BLR	41	707	31	77
276	BLR v CHN Q1	1st Quarter	BLR	41	708	30	73
277	BLR v CHN Q1	1st Quarter	BLR	41	708	27	65
278	BLR v CHN Q1	1st Quarter	BLR	41	709	24	56
279	BLR v CHN Q1	1st Quarter	BLR	41	710	26	49	On-ball
280	BLR v CHN Q1	1st Quarter	BLR	41	711	26	49
281	BLR v CHN Q1	1st Quarter	BLR	41	712	26	49
282	BLR v CHN Q1	1st Quarter	BLR	41	713	26	49
283	BLR v CHN Q1	1st Quarter	BLR	41	714	26	44
284	BLR v CHN Q1	1st Quarter	BLR	41	714	24	40
285	BLR v CHN Q1	1st Quarter	BLR	41	715	18	33
286	BLR v CHN Q1	1st Quarter	BLR	41	715	15	32
287	BLR v CHN Q1	1st Quarter	BLR	41	716	20	34
288	BLR v CHN Q1	1st Quarter	BLR	41	716	22	34
289	BLR v CHN Q1	1st Quarter	BLR	41	717	26	31
290	BLR v CHN Q1	1st Quarter	BLR	41	717	30	25
291	BLR v CHN Q1	1st Quarter	BLR	41	718	31	20
292	BLR v CHN Q1	1st Quarter	BLR	41	719	42	35	Shot	Score
293	BLR v CHN Q1	1st Quarter	BLR	43	749	28	100
294	BLR v CHN Q1	1st Quarter	BLR	43	750	38	84
295	BLR v CHN Q1	1st Quarter	BLR	43	750	39	79
296	BLR v CHN Q1	1st Quarter	BLR	43	751	44	70
297	BLR v CHN Q1	1st Quarter	BLR	43	751	45	64
298	BLR v CHN Q1	1st Quarter	BLR	43	751	46	61
299	BLR v CHN Q1	1st Quarter	BLR	43	751	47	55
300	BLR v CHN Q1	1st Quarter	BLR	43	751	48	51
301	BLR v CHN Q1	1st Quarter	BLR	43	751	49	40
302	BLR v CHN Q1	1st Quarter	BLR	43	753	50	31
303	BLR v CHN Q1	1st Quarter	BLR	43	756	35	39	TO
304	BLR v CHN Q1	1st Quarter	BLR	45	777	15	76
305	BLR v CHN Q1	1st Quarter	BLR	45	777	13	62
306	BLR v CHN Q1	1st Quarter	BLR	45	777	15	54
307	BLR v CHN Q1	1st Quarter	BLR	45	778	26	41	TO
308	BLR v CHN Q1	1st Quarter	BLR	48	832	40	101
309	BLR v CHN Q1	1st Quarter	BLR	48	833	29	91
310	BLR v CHN Q1	1st Quarter	BLR	48	833	29	86
311	BLR v CHN Q1	1st Quarter	BLR	48	833	34	82
312	BLR v CHN Q1	1st Quarter	BLR	48	834	38	77
313	BLR v CHN Q1	1st Quarter	BLR	48	836	42	65
314	BLR v CHN Q1	1st Quarter	BLR	48	836	42	58
315	BLR v CHN Q1	1st Quarter	BLR	48	837	46	50
316	BLR v CHN Q1	1st Quarter	BLR	48	837	50	42
317	BLR v CHN Q1	1st Quarter	BLR	48	839	52	22	Shot	Score
318	BLR v CHN Q2	2nd Quarter	BLR	52	26	32	110
319	BLR v CHN Q2	2nd Quarter	BLR	52	27	29	98
320	BLR v CHN Q2	2nd Quarter	BLR	52	28	31	88
321	BLR v CHN Q2	2nd Quarter	BLR	52	29	31	73
322	BLR v CHN Q2	2nd Quarter	BLR	52	30	34	63
323	BLR v CHN Q2	2nd Quarter	BLR	52	31	34	55
324	BLR v CHN Q2	2nd Quarter	BLR	52	32	34	48
325	BLR v CHN Q2	2nd Quarter	BLR	52	33	42	37
326	BLR v CHN Q2	2nd Quarter	BLR	52	34	42	35
327	BLR v CHN Q2	2nd Quarter	BLR	52	34	33	39
328	BLR v CHN Q2	2nd Quarter	BLR	52	36	48	29
329	BLR v CHN Q2	2nd Quarter	BLR	52	38	31	40
330	BLR v CHN Q2	2nd Quarter	BLR	52	39	34	32
331	BLR v CHN Q2	2nd Quarter	BLR	52	40	37	24	TO
332	BLR v CHN Q2	2nd Quarter	BLR	54	104	30	110
333	BLR v CHN Q2	2nd Quarter	BLR	54	105	26	97
334	BLR v CHN Q2	2nd Quarter	BLR	54	106	32	90
335	BLR v CHN Q2	2nd Quarter	BLR	54	106	36	86
336	BLR v CHN Q2	2nd Quarter	BLR	54	106	40	79
337	BLR v CHN Q2	2nd Quarter	BLR	54	107	42	70
338	BLR v CHN Q2	2nd Quarter	BLR	54	108	45	59
339	BLR v CHN Q2	2nd Quarter	BLR	54	108	46	53
340	BLR v CHN Q2	2nd Quarter	BLR	54	109	54	48
341	BLR v CHN Q2	2nd Quarter	BLR	54	110	53	44
342	BLR v CHN Q2	2nd Quarter	BLR	54	111	32	37
343	BLR v CHN Q2	2nd Quarter	BLR	54	112	12	28
344	BLR v CHN Q2	2nd Quarter	BLR	54	113	15	32
345	BLR v CHN Q2	2nd Quarter	BLR	54	113	21	32
346	BLR v CHN Q2	2nd Quarter	BLR	54	113	26	29
347	BLR v CHN Q2	2nd Quarter	BLR	54	115	31	23
348	BLR v CHN Q2	2nd Quarter	BLR	54	115	31	20
349	BLR v CHN Q2	2nd Quarter	BLR	54	117	22	42
350	BLR v CHN Q2	2nd Quarter	BLR	54	118	28	33	Shot	Miss
351	BLR v CHN Q2	2nd Quarter	BLR	56	146	30	110
352	BLR v CHN Q2	2nd Quarter	BLR	56	148	26	85
353	BLR v CHN Q2	2nd Quarter	BLR	56	150	26	83
354	BLR v CHN Q2	2nd Quarter	BLR	56	150	29	78
355	BLR v CHN Q2	2nd Quarter	BLR	56	151	32	73
356	BLR v CHN Q2	2nd Quarter	BLR	56	151	33	67
357	BLR v CHN Q2	2nd Quarter	BLR	56	152	33	62
358	BLR v CHN Q2	2nd Quarter	BLR	56	153	34	55
359	BLR v CHN Q2	2nd Quarter	BLR	56	153	34	49
360	BLR v CHN Q2	2nd Quarter	BLR	56	154	32	45
361	BLR v CHN Q2	2nd Quarter	BLR	56	155	39	37
362	BLR v CHN Q2	2nd Quarter	BLR	56	158	42	35
363	BLR v CHN Q2	2nd Quarter	BLR	56	159	25	31	Shot	Miss
364	BLR v CHN Q2	2nd Quarter	BLR	60	225	21	98
365	BLR v CHN Q2	2nd Quarter	BLR	60	227	27	95
366	BLR v CHN Q2	2nd Quarter	BLR	60	228	28	90
367	BLR v CHN Q2	2nd Quarter	BLR	60	228	29	82
368	BLR v CHN Q2	2nd Quarter	BLR	60	229	24	74
369	BLR v CHN Q2	2nd Quarter	BLR	60	229	18	66
370	BLR v CHN Q2	2nd Quarter	BLR	60	230	17	58
371	BLR v CHN Q2	2nd Quarter	BLR	60	231	13	31
372	BLR v CHN Q2	2nd Quarter	BLR	60	232	24	19
373	BLR v CHN Q2	2nd Quarter	BLR	60	233	20	18
374	BLR v CHN Q2	2nd Quarter	BLR	60	234	18	18
375	BLR v CHN Q2	2nd Quarter	BLR	60	235	20	17
376	BLR v CHN Q2	2nd Quarter	BLR	60	235	23	18
377	BLR v CHN Q2	2nd Quarter	BLR	60	236	25	18
378	BLR v CHN Q2	2nd Quarter	BLR	60	237	27	19	TO
379	BLR v CHN Q2	2nd Quarter	BLR	63	266	32	86
380	BLR v CHN Q2	2nd Quarter	BLR	63	266	31	77
381	BLR v CHN Q2	2nd Quarter	BLR	63	267	30	70
382	BLR v CHN Q2	2nd Quarter	BLR	63	267	28	58
383	BLR v CHN Q2	2nd Quarter	BLR	63	268	29	51
384	BLR v CHN Q2	2nd Quarter	BLR	63	268	32	42
385	BLR v CHN Q2	2nd Quarter	BLR	63	269	33	33
386	BLR v CHN Q2	2nd Quarter	BLR	63	269	33	27
387	BLR v CHN Q2	2nd Quarter	BLR	63	270	26	24
388	BLR v CHN Q2	2nd Quarter	BLR	63	270	27	19	Shot	Miss
389	BLR v CHN Q2	2nd Quarter	BLR	64	273	16	16	OR
390	BLR v CHN Q2	2nd Quarter	BLR	64	276	12	26
391	BLR v CHN Q2	2nd Quarter	BLR	64	276	16	29
392	BLR v CHN Q2	2nd Quarter	BLR	64	276	24	28
393	BLR v CHN Q2	2nd Quarter	BLR	64	277	29	23
394	BLR v CHN Q2	2nd Quarter	BLR	64	278	48	32	TO
395	BLR v CHN Q2	2nd Quarter	BLR	67	340	26	109
396	BLR v CHN Q2	2nd Quarter	BLR	67	341	30	98
397	BLR v CHN Q2	2nd Quarter	BLR	67	343	33	92
398	BLR v CHN Q2	2nd Quarter	BLR	67	343	34	83
399	BLR v CHN Q2	2nd Quarter	BLR	67	344	32	77
400	BLR v CHN Q2	2nd Quarter	BLR	67	345	32	69
401	BLR v CHN Q2	2nd Quarter	BLR	67	345	32	62
402	BLR v CHN Q2	2nd Quarter	BLR	67	346	33	57
403	BLR v CHN Q2	2nd Quarter	BLR	67	347	44	34
404	BLR v CHN Q2	2nd Quarter	BLR	67	348	44	34
405	BLR v CHN Q2	2nd Quarter	BLR	67	349	44	34
406	BLR v CHN Q2	2nd Quarter	BLR	67	350	44	34
407	BLR v CHN Q2	2nd Quarter	BLR	67	351	30	31
408	BLR v CHN Q2	2nd Quarter	BLR	67	352	30	35
409	BLR v CHN Q2	2nd Quarter	BLR	67	353	33	37
410	BLR v CHN Q2	2nd Quarter	BLR	67	353	35	43
411	BLR v CHN Q2	2nd Quarter	BLR	67	353	34	46
412	BLR v CHN Q2	2nd Quarter	BLR	67	354	29	49
413	BLR v CHN Q2	2nd Quarter	BLR	67	356	25	48
414	BLR v CHN Q2	2nd Quarter	BLR	67	358	22	45
415	BLR v CHN Q2	2nd Quarter	BLR	67	358	26	39
416	BLR v CHN Q2	2nd Quarter	BLR	67	358	28	34
417	BLR v CHN Q2	2nd Quarter	BLR	67	359	32	31	Shot	Miss
418	BLR v CHN Q2	2nd Quarter	BLR	71	370	32	110
419	BLR v CHN Q2	2nd Quarter	BLR	71	370	40	95
420	BLR v CHN Q2	2nd Quarter	BLR	71	372	27	91
421	BLR v CHN Q2	2nd Quarter	BLR	71	373	27	92
422	BLR v CHN Q2	2nd Quarter	BLR	71	373	31	91
423	BLR v CHN Q2	2nd Quarter	BLR	71	374	31	87
424	BLR v CHN Q2	2nd Quarter	BLR	71	375	30	79
425	BLR v CHN Q2	2nd Quarter	BLR	71	376	30	73
426	BLR v CHN Q2	2nd Quarter	BLR	71	376	29	65
427	BLR v CHN Q2	2nd Quarter	BLR	71	376	29	58
428	BLR v CHN Q2	2nd Quarter	BLR	71	377	30	52
429	BLR v CHN Q2	2nd Quarter	BLR	71	378	30	47
430	BLR v CHN Q2	2nd Quarter	BLR	71	379	31	44
431	BLR v CHN Q2	2nd Quarter	BLR	71	380	31	39	On-ball
432	BLR v CHN Q2	2nd Quarter	BLR	71	381	15	33
433	BLR v CHN Q2	2nd Quarter	BLR	71	383	10	18
434	BLR v CHN Q2	2nd Quarter	BLR	71	384	29	17	TO
435	BLR v CHN Q2	2nd Quarter	BLR	74	392	28	83
436	BLR v CHN Q2	2nd Quarter	BLR	74	392	28	71
437	BLR v CHN Q2	2nd Quarter	BLR	74	393	25	60
438	BLR v CHN Q2	2nd Quarter	BLR	74	393	23	53
439	BLR v CHN Q2	2nd Quarter	BLR	74	394	20	41
440	BLR v CHN Q2	2nd Quarter	BLR	74	394	15	32
441	BLR v CHN Q2	2nd Quarter	BLR	74	395	13	27
442	BLR v CHN Q2	2nd Quarter	BLR	74	395	11	20
443	BLR v CHN Q2	2nd Quarter	BLR	74	398	12	26
444	BLR v CHN Q2	2nd Quarter	BLR	74	399	12	25
445	BLR v CHN Q2	2nd Quarter	BLR	74	400	14	21
446	BLR v CHN Q2	2nd Quarter	BLR	74	400	19	18
447	BLR v CHN Q2	2nd Quarter	BLR	74	401	28	17	Shot	Score
448	BLR v CHN Q2	2nd Quarter	BLR	76	466	32	110
449	BLR v CHN Q2	2nd Quarter	BLR	76	468	31	95
450	BLR v CHN Q2	2nd Quarter	BLR	76	470	35	92
451	BLR v CHN Q2	2nd Quarter	BLR	76	470	36	85
452	BLR v CHN Q2	2nd Quarter	BLR	76	471	36	80
453	BLR v CHN Q2	2nd Quarter	BLR	76	472	36	72
454	BLR v CHN Q2	2nd Quarter	BLR	76	473	33	63
455	BLR v CHN Q2	2nd Quarter	BLR	76	473	30	56
456	BLR v CHN Q2	2nd Quarter	BLR	76	474	29	50
457	BLR v CHN Q2	2nd Quarter	BLR	76	476	17	34
458	BLR v CHN Q2	2nd Quarter	BLR	76	479	38	16
459	BLR v CHN Q2	2nd Quarter	BLR	76	482	43	20
460	BLR v CHN Q2	2nd Quarter	BLR	76	482	33	26
461	BLR v CHN Q2	2nd Quarter	BLR	76	483	33	19	Shot	Score
462	BLR v CHN Q2	2nd Quarter	BLR	80	548	32	114
463	BLR v CHN Q2	2nd Quarter	BLR	80	548	26	90
464	BLR v CHN Q2	2nd Quarter	BLR	80	549	27	84
465	BLR v CHN Q2	2nd Quarter	BLR	80	550	27	74
466	BLR v CHN Q2	2nd Quarter	BLR	80	550	27	68
467	BLR v CHN Q2	2nd Quarter	BLR	80	551	27	61
468	BLR v CHN Q2	2nd Quarter	BLR	80	552	27	55
469	BLR v CHN Q2	2nd Quarter	BLR	80	552	27	49
470	BLR v CHN Q2	2nd Quarter	BLR	80	553	14	33
471	BLR v CHN Q2	2nd Quarter	BLR	80	554	23	39
472	BLR v CHN Q2	2nd Quarter	BLR	80	555	29	41
473	BLR v CHN Q2	2nd Quarter	BLR	80	556	44	38
474	BLR v CHN Q2	2nd Quarter	BLR	80	559	34	35
475	BLR v CHN Q2	2nd Quarter	BLR	80	561	32	36	On-ball
476	BLR v CHN Q2	2nd Quarter	BLR	80	562	28	37
477	BLR v CHN Q2	2nd Quarter	BLR	80	563	24	35
478	BLR v CHN Q2	2nd Quarter	BLR	80	564	28	35
479	BLR v CHN Q2	2nd Quarter	BLR	80	565	34	36
480	BLR v CHN Q2	2nd Quarter	BLR	80	566	31	34
481	BLR v CHN Q2	2nd Quarter	BLR	80	566	30	26
482	BLR v CHN Q2	2nd Quarter	BLR	80	567	33	24	Shot	Miss
483	BLR v CHN Q2	2nd Quarter	BLR	82	585	32	95
484	BLR v CHN Q2	2nd Quarter	BLR	82	585	42	82
485	BLR v CHN Q2	2nd Quarter	BLR	82	586	47	71
486	BLR v CHN Q2	2nd Quarter	BLR	82	586	47	63
487	BLR v CHN Q2	2nd Quarter	BLR	82	587	47	55
488	BLR v CHN Q2	2nd Quarter	BLR	82	587	47	48
489	BLR v CHN Q2	2nd Quarter	BLR	82	588	47	42
490	BLR v CHN Q2	2nd Quarter	BLR	82	588	48	37
491	BLR v CHN Q2	2nd Quarter	BLR	82	589	45	31
492	BLR v CHN Q2	2nd Quarter	BLR	82	590	33	18	TO
493	BLR v CHN Q2	2nd Quarter	BLR	84	604	32	109
494	BLR v CHN Q2	2nd Quarter	BLR	84	606	32	91
495	BLR v CHN Q2	2nd Quarter	BLR	84	608	29	81
496	BLR v CHN Q2	2nd Quarter	BLR	84	609	29	77
497	BLR v CHN Q2	2nd Quarter	BLR	84	609	30	69
498	BLR v CHN Q2	2nd Quarter	BLR	84	610	30	63
499	BLR v CHN Q2	2nd Quarter	BLR	84	611	30	56
500	BLR v CHN Q2	2nd Quarter	BLR	84	611	29	50
501	BLR v CHN Q2	2nd Quarter	BLR	84	612	29	47
502	BLR v CHN Q2	2nd Quarter	BLR	84	615	40	35
503	BLR v CHN Q2	2nd Quarter	BLR	84	615	39	29
504	BLR v CHN Q2	2nd Quarter	BLR	84	616	38	20
505	BLR v CHN Q2	2nd Quarter	BLR	84	617	36	17	Shot	Miss
506	BLR v CHN Q2	2nd Quarter	BLR	86	721	42	109
507	BLR v CHN Q2	2nd Quarter	BLR	86	721	37	97
508	BLR v CHN Q2	2nd Quarter	BLR	86	723	37	87
509	BLR v CHN Q2	2nd Quarter	BLR	86	724	37	79
510	BLR v CHN Q2	2nd Quarter	BLR	86	725	36	73
511	BLR v CHN Q2	2nd Quarter	BLR	86	726	34	64
512	BLR v CHN Q2	2nd Quarter	BLR	86	726	31	57
513	BLR v CHN Q2	2nd Quarter	BLR	86	727	26	50
514	BLR v CHN Q2	2nd Quarter	BLR	86	728	28	46
515	BLR v CHN Q2	2nd Quarter	BLR	86	729	19	34
516	BLR v CHN Q2	2nd Quarter	BLR	86	731	19	38
517	BLR v CHN Q2	2nd Quarter	BLR	86	732	13	32
518	BLR v CHN Q2	2nd Quarter	BLR	86	732	11	29
519	BLR v CHN Q2	2nd Quarter	BLR	86	733	24	18
520	BLR v CHN Q2	2nd Quarter	BLR	86	734	24	23
521	BLR v CHN Q2	2nd Quarter	BLR	86	736	13	29
522	BLR v CHN Q2	2nd Quarter	BLR	86	738	25	19
523	BLR v CHN Q2	2nd Quarter	BLR	86	740	47	32
524	BLR v CHN Q2	2nd Quarter	BLR	86	741	52	17
525	BLR v CHN Q2	2nd Quarter	BLR	86	741	49	20
526	BLR v CHN Q2	2nd Quarter	BLR	86	741	42	21
527	BLR v CHN Q2	2nd Quarter	BLR	86	742	38	20
528	BLR v CHN Q2	2nd Quarter	BLR	86	743	45	35	Shot	Miss
529	BLR v CHN Q2	2nd Quarter	BLR	87	746	24	19	OR	Foul
530	BLR v CHN Q2	2nd Quarter	BLR	88	765	22	8	BLOB
531	BLR v CHN Q2	2nd Quarter	BLR	88	766	13	26
532	BLR v CHN Q2	2nd Quarter	BLR	88	767	13	27
533	BLR v CHN Q2	2nd Quarter	BLR	88	768	15	37
534	BLR v CHN Q2	2nd Quarter	BLR	88	768	15	43
535	BLR v CHN Q2	2nd Quarter	BLR	88	769	17	46
536	BLR v CHN Q2	2nd Quarter	BLR	88	770	22	48
537	BLR v CHN Q2	2nd Quarter	BLR	88	771	15	30
538	BLR v CHN Q2	2nd Quarter	BLR	88	774	29	48
539	BLR v CHN Q2	2nd Quarter	BLR	88	775	33	48
540	BLR v CHN Q2	2nd Quarter	BLR	88	775	35	42
541	BLR v CHN Q2	2nd Quarter	BLR	88	776	32	20
542	BLR v CHN Q2	2nd Quarter	BLR	88	777	30	17	Shot	Score
543	BLR v CHN Q2	2nd Quarter	BLR	90	821	3	85
544	BLR v CHN Q2	2nd Quarter	BLR	90	821	13	83
545	BLR v CHN Q2	2nd Quarter	BLR	90	823	16	81
546	BLR v CHN Q2	2nd Quarter	BLR	90	824	21	71
547	BLR v CHN Q2	2nd Quarter	BLR	90	824	24	62
548	BLR v CHN Q2	2nd Quarter	BLR	90	825	27	57
549	BLR v CHN Q2	2nd Quarter	BLR	90	825	30	50
550	BLR v CHN Q2	2nd Quarter	BLR	90	826	40	34
551	BLR v CHN Q2	2nd Quarter	BLR	90	828	37	19
552	BLR v CHN Q2	2nd Quarter	BLR	90	828	35	17	Shot	Score
553	BLR v CHN Q2	2nd Quarter	BLR	92	849	29	111
554	BLR v CHN Q2	2nd Quarter	BLR	92	849	36	102
555	BLR v CHN Q2	2nd Quarter	BLR	92	850	38	99
556	BLR v CHN Q2	2nd Quarter	BLR	92	850	41	88
557	BLR v CHN Q2	2nd Quarter	BLR	92	851	41	77
558	BLR v CHN Q2	2nd Quarter	BLR	92	852	40	68
559	BLR v CHN Q2	2nd Quarter	BLR	92	853	40	59
560	BLR v CHN Q2	2nd Quarter	BLR	92	853	40	54
561	BLR v CHN Q2	2nd Quarter	BLR	92	855	40	50
562	BLR v CHN Q2	2nd Quarter	BLR	92	855	35	49
563	BLR v CHN Q2	2nd Quarter	BLR	92	857	33	47
564	BLR v CHN Q2	2nd Quarter	BLR	92	858	36	35
565	BLR v CHN Q2	2nd Quarter	BLR	92	859	38	38
566	BLR v CHN Q2	2nd Quarter	BLR	92	860	36	39
567	BLR v CHN Q2	2nd Quarter	BLR	92	861	30	38
568	BLR v CHN Q2	2nd Quarter	BLR	92	863	18	26
569	BLR v CHN Q2	2nd Quarter	BLR	92	863	16	31
570	BLR v CHN Q2	2nd Quarter	BLR	92	865	29	18
571	BLR v CHN Q2	2nd Quarter	BLR	92	866	32	20
572	BLR v CHN Q2	2nd Quarter	BLR	92	867	30	19	Shot	Miss
573	BLR v CHN Q2	2nd Quarter	BLR	94	881	52	82
574	BLR v CHN Q2	2nd Quarter	BLR	94	881	49	70
575	BLR v CHN Q2	2nd Quarter	BLR	94	882	46	58
576	BLR v CHN Q2	2nd Quarter	BLR	94	882	43	51
577	BLR v CHN Q2	2nd Quarter	BLR	94	883	24	29
578	BLR v CHN Q2	2nd Quarter	BLR	94	883	24	22
579	BLR v CHN Q2	2nd Quarter	BLR	94	885	34	19	Shot	Score
580	BLR v CHN Q2	2nd Quarter	BLR	98	1009	30	95
581	BLR v CHN Q2	2nd Quarter	BLR	98	1009	30	81
582	BLR v CHN Q2	2nd Quarter	BLR	98	1010	30	73
583	BLR v CHN Q2	2nd Quarter	BLR	98	1010	30	64
584	BLR v CHN Q2	2nd Quarter	BLR	98	1011	31	56
585	BLR v CHN Q2	2nd Quarter	BLR	98	1011	31	52
586	BLR v CHN Q2	2nd Quarter	BLR	98	1012	17	35
587	BLR v CHN Q2	2nd Quarter	BLR	98	1013	15	31
588	BLR v CHN Q2	2nd Quarter	BLR	98	1013	11	24
589	BLR v CHN Q2	2nd Quarter	BLR	98	1014	12	28	On-ball
590	BLR v CHN Q2	2nd Quarter	BLR	98	1014	16	32
591	BLR v CHN Q2	2nd Quarter	BLR	98	1014	20	34
592	BLR v CHN Q2	2nd Quarter	BLR	98	1015	28	32
593	BLR v CHN Q2	2nd Quarter	BLR	98	1016	14	19
594	BLR v CHN Q2	2nd Quarter	BLR	98	1017	17	21
595	BLR v CHN Q2	2nd Quarter	BLR	98	1017	28	24
596	BLR v CHN Q2	2nd Quarter	BLR	98	1018	31	20	Shot	Miss
597	BLR v CHN Q2	2nd Quarter	BLR	99	1019	33	21	OR
598	BLR v CHN Q2	2nd Quarter	BLR	99	1021	33	18	Shot	Score
599	BLR v CHN Q2	2nd Quarter	BLR	101	1033	20	80
600	BLR v CHN Q2	2nd Quarter	BLR	101	1034	22	77
601	BLR v CHN Q2	2nd Quarter	BLR	101	1034	24	67
602	BLR v CHN Q2	2nd Quarter	BLR	101	1035	27	55
603	BLR v CHN Q2	2nd Quarter	BLR	101	1035	28	46
604	BLR v CHN Q2	2nd Quarter	BLR	101	1036	30	37
605	BLR v CHN Q2	2nd Quarter	BLR	101	1036	32	26
606	BLR v CHN Q2	2nd Quarter	BLR	101	1037	33	21
607	BLR v CHN Q2	2nd Quarter	BLR	101	1037	33	17	Shot	Miss
608	BLR v CHN Q2	2nd Quarter	BLR	103	1145	28	111
609	BLR v CHN Q2	2nd Quarter	BLR	103	1145	30	98
610	BLR v CHN Q2	2nd Quarter	BLR	103	1146	32	90
611	BLR v CHN Q2	2nd Quarter	BLR	103	1147	32	78
612	BLR v CHN Q2	2nd Quarter	BLR	103	1149	32	73
613	BLR v CHN Q2	2nd Quarter	BLR	103	1150	32	64
614	BLR v CHN Q2	2nd Quarter	BLR	103	1150	31	59
615	BLR v CHN Q2	2nd Quarter	BLR	103	1151	30	53
616	BLR v CHN Q2	2nd Quarter	BLR	103	1152	30	50
617	BLR v CHN Q2	2nd Quarter	BLR	103	1153	22	39
618	BLR v CHN Q2	2nd Quarter	BLR	103	1154	22	44
619	BLR v CHN Q2	2nd Quarter	BLR	103	1154	15	38
620	BLR v CHN Q2	2nd Quarter	BLR	103	1155	12	30
621	BLR v CHN Q2	2nd Quarter	BLR	103	1157	31	42
622	BLR v CHN Q2	2nd Quarter	BLR	103	1158	32	40
623	BLR v CHN Q2	2nd Quarter	BLR	103	1159	34	35
624	BLR v CHN Q2	2nd Quarter	BLR	103	1160	35	30
625	BLR v CHN Q2	2nd Quarter	BLR	103	1161	51	35
626	BLR v CHN Q2	2nd Quarter	BLR	103	1161	49	36
627	BLR v CHN Q2	2nd Quarter	BLR	103	1161	43	37
628	BLR v CHN Q2	2nd Quarter	BLR	103	1162	37	37
629	BLR v CHN Q2	2nd Quarter	BLR	103	1163	34	45
630	BLR v CHN Q2	2nd Quarter	BLR	103	1163	31	45
631	BLR v CHN Q2	2nd Quarter	BLR	103	1164	32	37	On-ball
632	BLR v CHN Q2	2nd Quarter	BLR	103	1164	35	35
633	BLR v CHN Q2	2nd Quarter	BLR	103	1165	37	29
634	BLR v CHN Q2	2nd Quarter	BLR	103	1166	37	20	TO
635	BLR v CHN Q3	3rd Quarter	BLR	106	34	31	109
636	BLR v CHN Q3	3rd Quarter	BLR	106	34	41	94
637	BLR v CHN Q3	3rd Quarter	BLR	106	36	40	79
638	BLR v CHN Q3	3rd Quarter	BLR	106	38	35	69
639	BLR v CHN Q3	3rd Quarter	BLR	106	39	37	60
640	BLR v CHN Q3	3rd Quarter	BLR	106	41	33	50
641	BLR v CHN Q3	3rd Quarter	BLR	106	43	36	46
642	BLR v CHN Q3	3rd Quarter	BLR	106	44	38	45
643	BLR v CHN Q3	3rd Quarter	BLR	106	45	50	29	On-ball
644	BLR v CHN Q3	3rd Quarter	BLR	106	46	50	31
645	BLR v CHN Q3	3rd Quarter	BLR	106	46	46	34
646	BLR v CHN Q3	3rd Quarter	BLR	106	47	42	37
647	BLR v CHN Q3	3rd Quarter	BLR	106	48	52	22
648	BLR v CHN Q3	3rd Quarter	BLR	106	49	45	16
649	BLR v CHN Q3	3rd Quarter	BLR	106	50	43	18
650	BLR v CHN Q3	3rd Quarter	BLR	106	51	37	15
651	BLR v CHN Q3	3rd Quarter	BLR	106	52	34	17
652	BLR v CHN Q3	3rd Quarter	BLR	106	54	41	37
653	BLR v CHN Q3	3rd Quarter	BLR	106	55	38	46
654	BLR v CHN Q3	3rd Quarter	BLR	106	55	35	46
655	BLR v CHN Q3	3rd Quarter	BLR	106	56	31	43
656	BLR v CHN Q3	3rd Quarter	BLR	106	57	26	20
657	BLR v CHN Q3	3rd Quarter	BLR	106	58	28	18	Shot	Score
658	BLR v CHN Q3	3rd Quarter	BLR	108	83	31	108
659	BLR v CHN Q3	3rd Quarter	BLR	108	83	29	96
660	BLR v CHN Q3	3rd Quarter	BLR	108	86	31	83
661	BLR v CHN Q3	3rd Quarter	BLR	108	87	31	72
662	BLR v CHN Q3	3rd Quarter	BLR	108	88	33	63
663	BLR v CHN Q3	3rd Quarter	BLR	108	89	33	56
664	BLR v CHN Q3	3rd Quarter	BLR	108	90	36	52
665	BLR v CHN Q3	3rd Quarter	BLR	108	91	37	45
666	BLR v CHN Q3	3rd Quarter	BLR	108	92	37	41
667	BLR v CHN Q3	3rd Quarter	BLR	108	93	49	26	On-ball
668	BLR v CHN Q3	3rd Quarter	BLR	108	94	48	30
669	BLR v CHN Q3	3rd Quarter	BLR	108	95	45	33
670	BLR v CHN Q3	3rd Quarter	BLR	108	95	34	33
671	BLR v CHN Q3	3rd Quarter	BLR	108	96	53	22
672	BLR v CHN Q3	3rd Quarter	BLR	108	98	44	16
673	BLR v CHN Q3	3rd Quarter	BLR	108	99	43	18
674	BLR v CHN Q3	3rd Quarter	BLR	108	100	40	17
675	BLR v CHN Q3	3rd Quarter	BLR	108	100	37	16
676	BLR v CHN Q3	3rd Quarter	BLR	108	101	32	16
677	BLR v CHN Q3	3rd Quarter	BLR	108	102	33	18	Shot	Score
678	BLR v CHN Q3	3rd Quarter	BLR	111	121	31	109
679	BLR v CHN Q3	3rd Quarter	BLR	111	122	43	79
680	BLR v CHN Q3	3rd Quarter	BLR	111	123	45	70
681	BLR v CHN Q3	3rd Quarter	BLR	111	124	45	62
682	BLR v CHN Q3	3rd Quarter	BLR	111	125	43	53
683	BLR v CHN Q3	3rd Quarter	BLR	111	126	41	47
684	BLR v CHN Q3	3rd Quarter	BLR	111	128	46	33
685	BLR v CHN Q3	3rd Quarter	BLR	111	129	48	34
686	BLR v CHN Q3	3rd Quarter	BLR	111	130	50	32
687	BLR v CHN Q3	3rd Quarter	BLR	111	133	32	36
688	BLR v CHN Q3	3rd Quarter	BLR	111	134	33	35	Foul
689	BLR v CHN Q3	3rd Quarter	BLR	112	149	41	10	BLOB
690	BLR v CHN Q3	3rd Quarter	BLR	112	150	52	25
691	BLR v CHN Q3	3rd Quarter	BLR	112	152	46	35
692	BLR v CHN Q3	3rd Quarter	BLR	112	152	41	40
693	BLR v CHN Q3	3rd Quarter	BLR	112	153	34	41
694	BLR v CHN Q3	3rd Quarter	BLR	112	154	31	41
695	BLR v CHN Q3	3rd Quarter	BLR	112	156	21	36	On-ball
696	BLR v CHN Q3	3rd Quarter	BLR	112	158	24	37
697	BLR v CHN Q3	3rd Quarter	BLR	112	158	30	38
698	BLR v CHN Q3	3rd Quarter	BLR	112	159	35	35
699	BLR v CHN Q3	3rd Quarter	BLR	112	160	39	31
700	BLR v CHN Q3	3rd Quarter	BLR	112	160	39	25
701	BLR v CHN Q3	3rd Quarter	BLR	112	162	53	17	TO
702	BLR v CHN Q3	3rd Quarter	BLR	116	232	33	95
703	BLR v CHN Q3	3rd Quarter	BLR	116	232	49	85
704	BLR v CHN Q3	3rd Quarter	BLR	116	233	50	73
705	BLR v CHN Q3	3rd Quarter	BLR	116	234	50	65
706	BLR v CHN Q3	3rd Quarter	BLR	116	234	50	54
707	BLR v CHN Q3	3rd Quarter	BLR	116	235	51	49
708	BLR v CHN Q3	3rd Quarter	BLR	116	236	51	43
709	BLR v CHN Q3	3rd Quarter	BLR	116	237	52	39
710	BLR v CHN Q3	3rd Quarter	BLR	116	237	52	33
711	BLR v CHN Q3	3rd Quarter	BLR	116	238	47	29
712	BLR v CHN Q3	3rd Quarter	BLR	116	238	45	34
713	BLR v CHN Q3	3rd Quarter	BLR	116	240	28	40
714	BLR v CHN Q3	3rd Quarter	BLR	116	241	51	17
715	BLR v CHN Q3	3rd Quarter	BLR	116	242	49	22
716	BLR v CHN Q3	3rd Quarter	BLR	116	242	46	24
717	BLR v CHN Q3	3rd Quarter	BLR	116	242	38	24	Foul
718	BLR v CHN Q3	3rd Quarter	BLR	117	257	58	34	SLOB
719	BLR v CHN Q3	3rd Quarter	BLR	117	258	44	38
720	BLR v CHN Q3	3rd Quarter	BLR	117	260	44	38
721	BLR v CHN Q3	3rd Quarter	BLR	117	261	41	26
722	BLR v CHN Q3	3rd Quarter	BLR	117	261	39	22	TO
723	BLR v CHN Q3	3rd Quarter	BLR	121	305	34	111
724	BLR v CHN Q3	3rd Quarter	BLR	121	305	25	90
725	BLR v CHN Q3	3rd Quarter	BLR	121	305	21	78
726	BLR v CHN Q3	3rd Quarter	BLR	121	307	22	71
727	BLR v CHN Q3	3rd Quarter	BLR	121	308	23	65
728	BLR v CHN Q3	3rd Quarter	BLR	121	308	22	54
729	BLR v CHN Q3	3rd Quarter	BLR	121	309	16	48
730	BLR v CHN Q3	3rd Quarter	BLR	121	310	13	40
731	BLR v CHN Q3	3rd Quarter	BLR	121	311	12	34
732	BLR v CHN Q3	3rd Quarter	BLR	121	313	18	35
733	BLR v CHN Q3	3rd Quarter	BLR	121	314	19	37
734	BLR v CHN Q3	3rd Quarter	BLR	121	314	26	27
735	BLR v CHN Q3	3rd Quarter	BLR	121	315	28	22
736	BLR v CHN Q3	3rd Quarter	BLR	121	315	29	18	Shot	Miss
737	BLR v CHN Q3	3rd Quarter	BLR	123	421	17	109
738	BLR v CHN Q3	3rd Quarter	BLR	123	421	26	101
739	BLR v CHN Q3	3rd Quarter	BLR	123	422	27	100
740	BLR v CHN Q3	3rd Quarter	BLR	123	423	28	93
741	BLR v CHN Q3	3rd Quarter	BLR	123	424	29	85
742	BLR v CHN Q3	3rd Quarter	BLR	123	424	30	78
743	BLR v CHN Q3	3rd Quarter	BLR	123	425	31	71
744	BLR v CHN Q3	3rd Quarter	BLR	123	425	32	65
745	BLR v CHN Q3	3rd Quarter	BLR	123	426	32	60
746	BLR v CHN Q3	3rd Quarter	BLR	123	427	32	53
747	BLR v CHN Q3	3rd Quarter	BLR	123	427	31	47
748	BLR v CHN Q3	3rd Quarter	BLR	123	429	28	48
749	BLR v CHN Q3	3rd Quarter	BLR	123	430	25	39
750	BLR v CHN Q3	3rd Quarter	BLR	123	433	34	42
751	BLR v CHN Q3	3rd Quarter	BLR	123	435	34	39
752	BLR v CHN Q3	3rd Quarter	BLR	123	435	35	34
753	BLR v CHN Q3	3rd Quarter	BLR	123	436	39	27
754	BLR v CHN Q3	3rd Quarter	BLR	123	436	40	20
755	BLR v CHN Q3	3rd Quarter	BLR	123	438	33	43
756	BLR v CHN Q3	3rd Quarter	BLR	123	440	29	20
757	BLR v CHN Q3	3rd Quarter	BLR	123	443	29	18	Shot	Score
758	BLR v CHN Q3	3rd Quarter	BLR	125	462	35	88
759	BLR v CHN Q3	3rd Quarter	BLR	125	462	26	79
760	BLR v CHN Q3	3rd Quarter	BLR	125	463	24	71
761	BLR v CHN Q3	3rd Quarter	BLR	125	463	23	59
762	BLR v CHN Q3	3rd Quarter	BLR	125	464	24	48
763	BLR v CHN Q3	3rd Quarter	BLR	125	464	27	41
764	BLR v CHN Q3	3rd Quarter	BLR	125	465	32	33
765	BLR v CHN Q3	3rd Quarter	BLR	125	465	35	28
766	BLR v CHN Q3	3rd Quarter	BLR	125	466	31	20	Shot	Miss
767	BLR v CHN Q3	3rd Quarter	BLR	128	506	30	107
768	BLR v CHN Q3	3rd Quarter	BLR	128	506	31	90
769	BLR v CHN Q3	3rd Quarter	BLR	128	509	33	80
770	BLR v CHN Q3	3rd Quarter	BLR	128	510	33	67
771	BLR v CHN Q3	3rd Quarter	BLR	128	511	34	57
772	BLR v CHN Q3	3rd Quarter	BLR	128	511	36	49
773	BLR v CHN Q3	3rd Quarter	BLR	128	513	35	45
774	BLR v CHN Q3	3rd Quarter	BLR	128	514	34	42
775	BLR v CHN Q3	3rd Quarter	BLR	128	515	35	38	On-ball
776	BLR v CHN Q3	3rd Quarter	BLR	128	515	42	35
777	BLR v CHN Q3	3rd Quarter	BLR	128	515	47	34
778	BLR v CHN Q3	3rd Quarter	BLR	128	515	36	41
779	BLR v CHN Q3	3rd Quarter	BLR	128	518	51	18
780	BLR v CHN Q3	3rd Quarter	BLR	128	519	37	17
781	BLR v CHN Q3	3rd Quarter	BLR	128	520	33	17	Shot	Score
782	BLR v CHN Q3	3rd Quarter	BLR	130	538	33	109
783	BLR v CHN Q3	3rd Quarter	BLR	130	538	44	89
784	BLR v CHN Q3	3rd Quarter	BLR	130	540	45	77
785	BLR v CHN Q3	3rd Quarter	BLR	130	541	49	71
786	BLR v CHN Q3	3rd Quarter	BLR	130	541	52	61
787	BLR v CHN Q3	3rd Quarter	BLR	130	542	53	56
788	BLR v CHN Q3	3rd Quarter	BLR	130	542	54	47
789	BLR v CHN Q3	3rd Quarter	BLR	130	543	54	41
790	BLR v CHN Q3	3rd Quarter	BLR	130	544	54	35	On-ball
791	BLR v CHN Q3	3rd Quarter	BLR	130	544	53	38
792	BLR v CHN Q3	3rd Quarter	BLR	130	545	49	39
793	BLR v CHN Q3	3rd Quarter	BLR	130	545	47	39
794	BLR v CHN Q3	3rd Quarter	BLR	130	546	42	39
795	BLR v CHN Q3	3rd Quarter	BLR	130	547	34	37	On-ball
796	BLR v CHN Q3	3rd Quarter	BLR	130	547	29	36
797	BLR v CHN Q3	3rd Quarter	BLR	130	549	25	29
798	BLR v CHN Q3	3rd Quarter	BLR	130	548	35	36	TO
799	BLR v CHN Q3	3rd Quarter	BLR	132	601	32	108
800	BLR v CHN Q3	3rd Quarter	BLR	132	603	38	95
801	BLR v CHN Q3	3rd Quarter	BLR	132	604	41	90
802	BLR v CHN Q3	3rd Quarter	BLR	132	604	42	80
803	BLR v CHN Q3	3rd Quarter	BLR	132	605	44	69
804	BLR v CHN Q3	3rd Quarter	BLR	132	605	48	59
805	BLR v CHN Q3	3rd Quarter	BLR	132	606	50	54
806	BLR v CHN Q3	3rd Quarter	BLR	132	606	50	50
807	BLR v CHN Q3	3rd Quarter	BLR	132	607	50	45
808	BLR v CHN Q3	3rd Quarter	BLR	132	608	51	29
809	BLR v CHN Q3	3rd Quarter	BLR	132	610	39	39
810	BLR v CHN Q3	3rd Quarter	BLR	132	611	24	41
811	BLR v CHN Q3	3rd Quarter	BLR	132	613	41	34
812	BLR v CHN Q3	3rd Quarter	BLR	132	613	40	37
813	BLR v CHN Q3	3rd Quarter	BLR	132	613	37	39
814	BLR v CHN Q3	3rd Quarter	BLR	132	614	33	37
815	BLR v CHN Q3	3rd Quarter	BLR	132	615	32	33
816	BLR v CHN Q3	3rd Quarter	BLR	132	616	25	31
817	BLR v CHN Q3	3rd Quarter	BLR	132	616	24	37
818	BLR v CHN Q3	3rd Quarter	BLR	132	617	26	31
819	BLR v CHN Q3	3rd Quarter	BLR	132	618	26	24
820	BLR v CHN Q3	3rd Quarter	BLR	132	618	8	23
821	BLR v CHN Q3	3rd Quarter	BLR	132	619	12	26
822	BLR v CHN Q3	3rd Quarter	BLR	132	619	18	28
823	BLR v CHN Q3	3rd Quarter	BLR	132	620	28	26
824	BLR v CHN Q3	3rd Quarter	BLR	132	621	34	21	Shot	Miss
825	BLR v CHN Q3	3rd Quarter	BLR	134	639	31	106
826	BLR v CHN Q3	3rd Quarter	BLR	134	641	48	88
827	BLR v CHN Q3	3rd Quarter	BLR	134	642	48	76
828	BLR v CHN Q3	3rd Quarter	BLR	134	643	48	73
829	BLR v CHN Q3	3rd Quarter	BLR	134	644	47	69
830	BLR v CHN Q3	3rd Quarter	BLR	134	645	40	61
831	BLR v CHN Q3	3rd Quarter	BLR	134	645	35	56
832	BLR v CHN Q3	3rd Quarter	BLR	134	646	33	54
833	BLR v CHN Q3	3rd Quarter	BLR	134	647	32	50
834	BLR v CHN Q3	3rd Quarter	BLR	134	648	18	36
835	BLR v CHN Q3	3rd Quarter	BLR	134	650	32	42
836	BLR v CHN Q3	3rd Quarter	BLR	134	651	34	39
837	BLR v CHN Q3	3rd Quarter	BLR	134	651	36	29
838	BLR v CHN Q3	3rd Quarter	BLR	134	652	36	22
839	BLR v CHN Q3	3rd Quarter	BLR	134	653	45	17	Shot	Score
840	BLR v CHN Q3	3rd Quarter	BLR	136	678	3	84
841	BLR v CHN Q3	3rd Quarter	BLR	136	678	24	84
842	BLR v CHN Q3	3rd Quarter	BLR	136	680	26	81
843	BLR v CHN Q3	3rd Quarter	BLR	136	681	27	76
844	BLR v CHN Q3	3rd Quarter	BLR	136	682	28	68
845	BLR v CHN Q3	3rd Quarter	BLR	136	683	29	62
846	BLR v CHN Q3	3rd Quarter	BLR	136	683	29	56
847	BLR v CHN Q3	3rd Quarter	BLR	136	684	27	49
848	BLR v CHN Q3	3rd Quarter	BLR	136	684	18	37
849	BLR v CHN Q3	3rd Quarter	BLR	136	686	35	41
850	BLR v CHN Q3	3rd Quarter	BLR	136	687	38	37
851	BLR v CHN Q3	3rd Quarter	BLR	136	688	37	27
852	BLR v CHN Q3	3rd Quarter	BLR	136	689	36	19	Shot	Shooting Foul
853	BLR v CHN Q3	3rd Quarter	BLR	138	775	36	110
854	BLR v CHN Q3	3rd Quarter	BLR	138	775	45	84
855	BLR v CHN Q3	3rd Quarter	BLR	138	776	46	76
856	BLR v CHN Q3	3rd Quarter	BLR	138	777	46	67
857	BLR v CHN Q3	3rd Quarter	BLR	138	778	48	59
858	BLR v CHN Q3	3rd Quarter	BLR	138	779	48	54
859	BLR v CHN Q3	3rd Quarter	BLR	138	779	49	48
860	BLR v CHN Q3	3rd Quarter	BLR	138	780	53	26
861	BLR v CHN Q3	3rd Quarter	BLR	138	781	53	21
862	BLR v CHN Q3	3rd Quarter	BLR	138	782	40	16
863	BLR v CHN Q3	3rd Quarter	BLR	138	782	38	17
864	BLR v CHN Q3	3rd Quarter	BLR	138	783	33	18
865	BLR v CHN Q3	3rd Quarter	BLR	138	785	29	18
866	BLR v CHN Q3	3rd Quarter	BLR	138	786	14	30
867	BLR v CHN Q3	3rd Quarter	BLR	138	788	14	17
868	BLR v CHN Q3	3rd Quarter	BLR	138	789	10	18
869	BLR v CHN Q3	3rd Quarter	BLR	138	790	10	20
870	BLR v CHN Q3	3rd Quarter	BLR	138	793	26	23	TO
871	BLR v CHN Q3	3rd Quarter	BLR	140	812	33	109
872	BLR v CHN Q3	3rd Quarter	BLR	140	813	46	87
873	BLR v CHN Q3	3rd Quarter	BLR	140	814	47	76
874	BLR v CHN Q3	3rd Quarter	BLR	140	815	49	62
875	BLR v CHN Q3	3rd Quarter	BLR	140	816	51	53
876	BLR v CHN Q3	3rd Quarter	BLR	140	816	50	40
877	BLR v CHN Q3	3rd Quarter	BLR	140	817	52	33
878	BLR v CHN Q3	3rd Quarter	BLR	140	818	52	28
879	BLR v CHN Q3	3rd Quarter	BLR	140	818	49	34
880	BLR v CHN Q3	3rd Quarter	BLR	140	818	46	35
881	BLR v CHN Q3	3rd Quarter	BLR	140	820	42	36
882	BLR v CHN Q3	3rd Quarter	BLR	140	821	38	36
883	BLR v CHN Q3	3rd Quarter	BLR	140	821	33	30
884	BLR v CHN Q3	3rd Quarter	BLR	140	821	32	26
885	BLR v CHN Q3	3rd Quarter	BLR	140	822	30	19	Shot	Miss
886	BLR v CHN Q3	3rd Quarter	BLR	141	824	34	20	OR
887	BLR v CHN Q3	3rd Quarter	BLR	141	824	34	18	Shot	Miss
888	BLR v CHN Q3	3rd Quarter	BLR	143	838	33	110
889	BLR v CHN Q3	3rd Quarter	BLR	143	838	32	84
890	BLR v CHN Q3	3rd Quarter	BLR	143	840	31	80
891	BLR v CHN Q3	3rd Quarter	BLR	143	841	29	75
892	BLR v CHN Q3	3rd Quarter	BLR	143	842	28	68
893	BLR v CHN Q3	3rd Quarter	BLR	143	843	29	63
894	BLR v CHN Q3	3rd Quarter	BLR	143	844	30	59
895	BLR v CHN Q3	3rd Quarter	BLR	143	845	31	55
896	BLR v CHN Q3	3rd Quarter	BLR	143	846	32	50
897	BLR v CHN Q3	3rd Quarter	BLR	143	846	32	44	On-ball
898	BLR v CHN Q3	3rd Quarter	BLR	143	847	28	42
899	BLR v CHN Q3	3rd Quarter	BLR	143	848	26	40
900	BLR v CHN Q3	3rd Quarter	BLR	143	850	26	23
901	BLR v CHN Q3	3rd Quarter	BLR	143	851	25	19
902	BLR v CHN Q3	3rd Quarter	BLR	143	853	42	36	Shot	Miss
903	BLR v CHN Q3	3rd Quarter	BLR	145	894	32	109
904	BLR v CHN Q3	3rd Quarter	BLR	145	896	24	94
905	BLR v CHN Q3	3rd Quarter	BLR	145	897	24	89
906	BLR v CHN Q3	3rd Quarter	BLR	145	897	26	80
907	BLR v CHN Q3	3rd Quarter	BLR	145	898	30	73
908	BLR v CHN Q3	3rd Quarter	BLR	145	899	32	66
909	BLR v CHN Q3	3rd Quarter	BLR	145	899	33	59
910	BLR v CHN Q3	3rd Quarter	BLR	145	900	34	49
911	BLR v CHN Q3	3rd Quarter	BLR	145	901	36	43
912	BLR v CHN Q3	3rd Quarter	BLR	145	901	37	38	On-ball
913	BLR v CHN Q3	3rd Quarter	BLR	145	901	42	35
914	BLR v CHN Q3	3rd Quarter	BLR	145	901	48	33
915	BLR v CHN Q3	3rd Quarter	BLR	145	903	54	32
916	BLR v CHN Q3	3rd Quarter	BLR	145	904	26	39
917	BLR v CHN Q3	3rd Quarter	BLR	145	905	28	23
918	BLR v CHN Q3	3rd Quarter	BLR	145	905	29	18	Shot	Score
919	BLR v CHN Q3	3rd Quarter	BLR	148	935	25	91
920	BLR v CHN Q3	3rd Quarter	BLR	148	935	15	68
921	BLR v CHN Q3	3rd Quarter	BLR	148	937	12	58
922	BLR v CHN Q3	3rd Quarter	BLR	148	938	10	53
923	BLR v CHN Q3	3rd Quarter	BLR	148	939	30	52
924	BLR v CHN Q3	3rd Quarter	BLR	148	942	32	51
925	BLR v CHN Q3	3rd Quarter	BLR	148	942	34	46
926	BLR v CHN Q3	3rd Quarter	BLR	148	943	36	39	On-ball
927	BLR v CHN Q3	3rd Quarter	BLR	148	945	41	37
928	BLR v CHN Q3	3rd Quarter	BLR	148	946	29	40
929	BLR v CHN Q3	3rd Quarter	BLR	148	947	27	29
930	BLR v CHN Q3	3rd Quarter	BLR	148	947	26	22
931	BLR v CHN Q3	3rd Quarter	BLR	148	948	26	18
932	BLR v CHN Q3	3rd Quarter	BLR	148	949	49	18
933	BLR v CHN Q3	3rd Quarter	BLR	148	950	48	21
934	BLR v CHN Q3	3rd Quarter	BLR	148	950	44	24
935	BLR v CHN Q3	3rd Quarter	BLR	148	951	38	25
936	BLR v CHN Q3	3rd Quarter	BLR	148	952	35	23	Foul
937	BLR v CHN Q3	3rd Quarter	BLR	149	980	41	9	BLOB
938	BLR v CHN Q3	3rd Quarter	BLR	149	981	47	18
939	BLR v CHN Q3	3rd Quarter	BLR	149	981	40	17
940	BLR v CHN Q3	3rd Quarter	BLR	149	981	38	17
941	BLR v CHN Q3	3rd Quarter	BLR	149	983	37	17
942	BLR v CHN Q3	3rd Quarter	BLR	149	985	40	29
943	BLR v CHN Q3	3rd Quarter	BLR	149	985	37	25
944	BLR v CHN Q3	3rd Quarter	BLR	149	986	29	22	TO
945	BLR v CHN Q3	3rd Quarter	BLR	152	1017	28	97
946	BLR v CHN Q3	3rd Quarter	BLR	152	1017	42	90
947	BLR v CHN Q3	3rd Quarter	BLR	152	1018	44	82
948	BLR v CHN Q3	3rd Quarter	BLR	152	1019	47	71
949	BLR v CHN Q3	3rd Quarter	BLR	152	1019	48	64
950	BLR v CHN Q3	3rd Quarter	BLR	152	1020	48	58
951	BLR v CHN Q3	3rd Quarter	BLR	152	1020	46	52
952	BLR v CHN Q3	3rd Quarter	BLR	152	1021	43	41
953	BLR v CHN Q3	3rd Quarter	BLR	152	1022	44	34
954	BLR v CHN Q3	3rd Quarter	BLR	152	1022	37	32
955	BLR v CHN Q3	3rd Quarter	BLR	152	1022	33	31
956	BLR v CHN Q3	3rd Quarter	BLR	152	1023	18	35
957	BLR v CHN Q3	3rd Quarter	BLR	152	1024	20	30	TO
958	BLR v CHN Q3	3rd Quarter	BLR	154	1069	19	110
959	BLR v CHN Q3	3rd Quarter	BLR	154	1069	30	89
960	BLR v CHN Q3	3rd Quarter	BLR	154	1072	39	84
961	BLR v CHN Q3	3rd Quarter	BLR	154	1072	45	79
962	BLR v CHN Q3	3rd Quarter	BLR	154	1073	52	71
963	BLR v CHN Q3	3rd Quarter	BLR	154	1073	55	58
964	BLR v CHN Q3	3rd Quarter	BLR	154	1074	52	48
965	BLR v CHN Q3	3rd Quarter	BLR	154	1075	47	44
966	BLR v CHN Q3	3rd Quarter	BLR	154	1075	45	39
967	BLR v CHN Q3	3rd Quarter	BLR	154	1076	30	50
968	BLR v CHN Q3	3rd Quarter	BLR	154	1077	30	46
969	BLR v CHN Q3	3rd Quarter	BLR	154	1078	34	41	Stoppage
970	BLR v CHN Q4	4th Quarter	BLR	155	8	58	60
971	BLR v CHN Q4	4th Quarter	BLR	155	9	50	62
972	BLR v CHN Q4	4th Quarter	BLR	155	10	49	61
973	BLR v CHN Q4	4th Quarter	BLR	155	11	40	56
974	BLR v CHN Q4	4th Quarter	BLR	155	12	37	54
975	BLR v CHN Q4	4th Quarter	BLR	155	13	36	49
976	BLR v CHN Q4	4th Quarter	BLR	155	14	36	49
977	BLR v CHN Q4	4th Quarter	BLR	155	15	49	32	On-ball
978	BLR v CHN Q4	4th Quarter	BLR	155	18	37	21
979	BLR v CHN Q4	4th Quarter	BLR	155	19	36	38
980	BLR v CHN Q4	4th Quarter	BLR	155	20	34	39	Shot	Miss
981	BLR v CHN Q4	4th Quarter	BLR	157	31	27	84
982	BLR v CHN Q4	4th Quarter	BLR	157	31	33	74
983	BLR v CHN Q4	4th Quarter	BLR	157	32	39	59
984	BLR v CHN Q4	4th Quarter	BLR	157	32	39	50
985	BLR v CHN Q4	4th Quarter	BLR	157	33	38	43
986	BLR v CHN Q4	4th Quarter	BLR	157	33	45	26
987	BLR v CHN Q4	4th Quarter	BLR	157	34	47	16
988	BLR v CHN Q4	4th Quarter	BLR	157	34	47	13
989	BLR v CHN Q4	4th Quarter	BLR	157	35	34	23
990	BLR v CHN Q4	4th Quarter	BLR	157	36	33	18	Shot	Score
991	BLR v CHN Q4	4th Quarter	BLR	159	56	33	111
992	BLR v CHN Q4	4th Quarter	BLR	159	56	39	94
993	BLR v CHN Q4	4th Quarter	BLR	159	58	38	86
994	BLR v CHN Q4	4th Quarter	BLR	159	59	38	78
995	BLR v CHN Q4	4th Quarter	BLR	159	59	35	73
996	BLR v CHN Q4	4th Quarter	BLR	159	60	17	66
997	BLR v CHN Q4	4th Quarter	BLR	159	61	15	57
998	BLR v CHN Q4	4th Quarter	BLR	159	61	13	49
999	BLR v CHN Q4	4th Quarter	BLR	159	62	13	44
1000	BLR v CHN Q4	4th Quarter	BLR	159	62	12	37
1001	BLR v CHN Q4	4th Quarter	BLR	159	63	16	35	On-ball
1002	BLR v CHN Q4	4th Quarter	BLR	159	63	21	36
1003	BLR v CHN Q4	4th Quarter	BLR	159	63	26	40
1004	BLR v CHN Q4	4th Quarter	BLR	159	65	35	33	Shot	Score
1005	BLR v CHN Q4	4th Quarter	BLR	161	85	29	95
1006	BLR v CHN Q4	4th Quarter	BLR	161	85	34	84
1007	BLR v CHN Q4	4th Quarter	BLR	161	87	36	72
1008	BLR v CHN Q4	4th Quarter	BLR	161	87	36	66
1009	BLR v CHN Q4	4th Quarter	BLR	161	88	40	60
1010	BLR v CHN Q4	4th Quarter	BLR	161	88	42	55
1011	BLR v CHN Q4	4th Quarter	BLR	161	89	47	51
1012	BLR v CHN Q4	4th Quarter	BLR	161	89	50	47
1013	BLR v CHN Q4	4th Quarter	BLR	161	90	50	38
1014	BLR v CHN Q4	4th Quarter	BLR	161	90	50	32
1015	BLR v CHN Q4	4th Quarter	BLR	161	91	48	30	On-ball
1016	BLR v CHN Q4	4th Quarter	BLR	161	91	44	36
1017	BLR v CHN Q4	4th Quarter	BLR	161	91	40	37
1018	BLR v CHN Q4	4th Quarter	BLR	161	91	36	37
1019	BLR v CHN Q4	4th Quarter	BLR	161	93	43	30
1020	BLR v CHN Q4	4th Quarter	BLR	161	95	54	19
1021	BLR v CHN Q4	4th Quarter	BLR	161	95	52	23	On-ball
1022	BLR v CHN Q4	4th Quarter	BLR	161	95	51	25
1023	BLR v CHN Q4	4th Quarter	BLR	161	95	48	29
1024	BLR v CHN Q4	4th Quarter	BLR	161	95	46	31
1025	BLR v CHN Q4	4th Quarter	BLR	161	97	52	18
1026	BLR v CHN Q4	4th Quarter	BLR	161	99	52	20
1027	BLR v CHN Q4	4th Quarter	BLR	161	100	51	24	Shot	Miss
1028	BLR v CHN Q4	4th Quarter	BLR	164	201	31	107
1029	BLR v CHN Q4	4th Quarter	BLR	164	202	34	98
1030	BLR v CHN Q4	4th Quarter	BLR	164	203	39	92
1031	BLR v CHN Q4	4th Quarter	BLR	164	203	46	86
1032	BLR v CHN Q4	4th Quarter	BLR	164	204	48	77
1033	BLR v CHN Q4	4th Quarter	BLR	164	204	48	68
1034	BLR v CHN Q4	4th Quarter	BLR	164	205	49	59
1035	BLR v CHN Q4	4th Quarter	BLR	164	205	50	52
1036	BLR v CHN Q4	4th Quarter	BLR	164	206	53	29
1037	BLR v CHN Q4	4th Quarter	BLR	164	208	36	33
1038	BLR v CHN Q4	4th Quarter	BLR	164	210	30	39
1039	BLR v CHN Q4	4th Quarter	BLR	164	212	42	39
1040	BLR v CHN Q4	4th Quarter	BLR	164	214	42	37	On-ball
1041	BLR v CHN Q4	4th Quarter	BLR	164	216	42	32
1042	BLR v CHN Q4	4th Quarter	BLR	164	216	40	28
1043	BLR v CHN Q4	4th Quarter	BLR	164	217	40	24	Shot	Score
1044	BLR v CHN Q4	4th Quarter	BLR	167	259	33	110
1045	BLR v CHN Q4	4th Quarter	BLR	167	260	42	94
1046	BLR v CHN Q4	4th Quarter	BLR	167	260	42	85
1047	BLR v CHN Q4	4th Quarter	BLR	167	261	44	76
1048	BLR v CHN Q4	4th Quarter	BLR	167	262	42	70
1049	BLR v CHN Q4	4th Quarter	BLR	167	262	39	64
1050	BLR v CHN Q4	4th Quarter	BLR	167	263	36	58
1051	BLR v CHN Q4	4th Quarter	BLR	167	263	33	53
1052	BLR v CHN Q4	4th Quarter	BLR	167	264	33	48
1053	BLR v CHN Q4	4th Quarter	BLR	167	265	33	41
1054	BLR v CHN Q4	4th Quarter	BLR	167	265	35	37
1055	BLR v CHN Q4	4th Quarter	BLR	167	266	42	35
1056	BLR v CHN Q4	4th Quarter	BLR	167	267	46	33
1057	BLR v CHN Q4	4th Quarter	BLR	167	269	37	21
1058	BLR v CHN Q4	4th Quarter	BLR	167	270	36	23
1059	BLR v CHN Q4	4th Quarter	BLR	167	271	33	23
1060	BLR v CHN Q4	4th Quarter	BLR	167	272	34	19	Shot	Shooting Foul
1061	BLR v CHN Q4	4th Quarter	BLR	169	324	32	109
1062	BLR v CHN Q4	4th Quarter	BLR	169	325	51	87
1063	BLR v CHN Q4	4th Quarter	BLR	169	326	49	70
1064	BLR v CHN Q4	4th Quarter	BLR	169	326	49	64
1065	BLR v CHN Q4	4th Quarter	BLR	169	327	48	57
1066	BLR v CHN Q4	4th Quarter	BLR	169	327	49	51
1067	BLR v CHN Q4	4th Quarter	BLR	169	328	49	46
1068	BLR v CHN Q4	4th Quarter	BLR	169	329	51	41
1069	BLR v CHN Q4	4th Quarter	BLR	169	330	51	35
1070	BLR v CHN Q4	4th Quarter	BLR	169	331	51	32
1071	BLR v CHN Q4	4th Quarter	BLR	169	332	48	33
1072	BLR v CHN Q4	4th Quarter	BLR	169	332	44	34
1073	BLR v CHN Q4	4th Quarter	BLR	169	333	42	35
1074	BLR v CHN Q4	4th Quarter	BLR	169	334	40	36
1075	BLR v CHN Q4	4th Quarter	BLR	169	334	35	37
1076	BLR v CHN Q4	4th Quarter	BLR	169	335	35	23
1077	BLR v CHN Q4	4th Quarter	BLR	169	336	32	21
1078	BLR v CHN Q4	4th Quarter	BLR	169	338	32	40
1079	BLR v CHN Q4	4th Quarter	BLR	169	338	32	40
1080	BLR v CHN Q4	4th Quarter	BLR	169	338	32	33
1081	BLR v CHN Q4	4th Quarter	BLR	169	339	35	29
1082	BLR v CHN Q4	4th Quarter	BLR	169	340	35	24	Shot	Shooting Foul
1083	BLR v CHN Q4	4th Quarter	BLR	170	412	37	9	BLOB
1084	BLR v CHN Q4	4th Quarter	BLR	170	413	11	19	Shot	Miss
1085	BLR v CHN Q4	4th Quarter	BLR	172	426	30	112
1086	BLR v CHN Q4	4th Quarter	BLR	172	428	34	98
1087	BLR v CHN Q4	4th Quarter	BLR	172	430	36	91
1088	BLR v CHN Q4	4th Quarter	BLR	172	430	38	85
1089	BLR v CHN Q4	4th Quarter	BLR	172	431	37	77
1090	BLR v CHN Q4	4th Quarter	BLR	172	431	37	70
1091	BLR v CHN Q4	4th Quarter	BLR	172	432	38	63
1092	BLR v CHN Q4	4th Quarter	BLR	172	433	33	56
1093	BLR v CHN Q4	4th Quarter	BLR	172	433	28	52
1094	BLR v CHN Q4	4th Quarter	BLR	172	433	24	47
1095	BLR v CHN Q4	4th Quarter	BLR	172	434	14	32
1096	BLR v CHN Q4	4th Quarter	BLR	172	436	33	41
1097	BLR v CHN Q4	4th Quarter	BLR	172	437	27	35
1098	BLR v CHN Q4	4th Quarter	BLR	172	438	25	30
1099	BLR v CHN Q4	4th Quarter	BLR	172	439	30	25	Shot	Miss
1100	BLR v CHN Q4	4th Quarter	BLR	174	445	28	37
1101	BLR v CHN Q4	4th Quarter	BLR	174	446	48	30	Shot	Score
1102	BLR v CHN Q4	4th Quarter	BLR	178	504	33	108
1103	BLR v CHN Q4	4th Quarter	BLR	178	505	50	90
1104	BLR v CHN Q4	4th Quarter	BLR	178	506	51	81
1105	BLR v CHN Q4	4th Quarter	BLR	178	507	50	72
1106	BLR v CHN Q4	4th Quarter	BLR	178	508	50	63
1107	BLR v CHN Q4	4th Quarter	BLR	178	508	51	58
1108	BLR v CHN Q4	4th Quarter	BLR	178	509	52	49
1109	BLR v CHN Q4	4th Quarter	BLR	178	509	52	41
1110	BLR v CHN Q4	4th Quarter	BLR	178	510	53	37
1111	BLR v CHN Q4	4th Quarter	BLR	178	510	53	30
1112	BLR v CHN Q4	4th Quarter	BLR	178	512	52	28
1113	BLR v CHN Q4	4th Quarter	BLR	178	512	51	30
1114	BLR v CHN Q4	4th Quarter	BLR	178	513	49	32
1115	BLR v CHN Q4	4th Quarter	BLR	178	513	46	35
1116	BLR v CHN Q4	4th Quarter	BLR	178	514	38	37
1117	BLR v CHN Q4	4th Quarter	BLR	178	515	52	22
1118	BLR v CHN Q4	4th Quarter	BLR	178	517	37	27
1119	BLR v CHN Q4	4th Quarter	BLR	178	518	37	24	Shot	Miss
1120	BLR v CHN Q4	4th Quarter	BLR	179	522	31	21	OR
1121	BLR v CHN Q4	4th Quarter	BLR	179	523	31	19	Shot	Shooting Foul
1122	BLR v CHN Q4	4th Quarter	BLR	182	641	33	113
1123	BLR v CHN Q4	4th Quarter	BLR	182	641	33	95
1124	BLR v CHN Q4	4th Quarter	BLR	182	643	35	91
1125	BLR v CHN Q4	4th Quarter	BLR	182	643	39	87
1126	BLR v CHN Q4	4th Quarter	BLR	182	644	43	82
1127	BLR v CHN Q4	4th Quarter	BLR	182	644	46	75
1128	BLR v CHN Q4	4th Quarter	BLR	182	644	50	67
1129	BLR v CHN Q4	4th Quarter	BLR	182	645	51	60
1130	BLR v CHN Q4	4th Quarter	BLR	182	645	51	53
1131	BLR v CHN Q4	4th Quarter	BLR	182	646	52	48
1132	BLR v CHN Q4	4th Quarter	BLR	182	647	52	35	Foul
1133	BLR v CHN Q4	4th Quarter	BLR	183	670	58	34	SLOB
1134	BLR v CHN Q4	4th Quarter	BLR	183	671	46	36
1135	BLR v CHN Q4	4th Quarter	BLR	183	673	44	19
1136	BLR v CHN Q4	4th Quarter	BLR	183	674	34	17	Shot	Shooting Foul
1137	BLR v CHN Q4	4th Quarter	BLR	186	780	29	110
1138	BLR v CHN Q4	4th Quarter	BLR	186	780	31	95
1139	BLR v CHN Q4	4th Quarter	BLR	186	781	53	79
1140	BLR v CHN Q4	4th Quarter	BLR	186	782	50	65
1141	BLR v CHN Q4	4th Quarter	BLR	186	783	43	62
1142	BLR v CHN Q4	4th Quarter	BLR	186	783	36	59
1143	BLR v CHN Q4	4th Quarter	BLR	186	784	30	55
1144	BLR v CHN Q4	4th Quarter	BLR	186	785	31	51
1145	BLR v CHN Q4	4th Quarter	BLR	186	786	39	48
1146	BLR v CHN Q4	4th Quarter	BLR	186	786	49	45
1147	BLR v CHN Q4	4th Quarter	BLR	186	787	53	33
1148	BLR v CHN Q4	4th Quarter	BLR	186	787	49	24
1149	BLR v CHN Q4	4th Quarter	BLR	186	788	44	19
1150	BLR v CHN Q4	4th Quarter	BLR	186	789	36	17	TO
1151	BLR v CHN Q4	4th Quarter	BLR	188	806	14	79
1152	BLR v CHN Q4	4th Quarter	BLR	188	806	14	66
1153	BLR v CHN Q4	4th Quarter	BLR	188	807	20	46
1154	BLR v CHN Q4	4th Quarter	BLR	188	807	21	40
1155	BLR v CHN Q4	4th Quarter	BLR	188	808	23	31
1156	BLR v CHN Q4	4th Quarter	BLR	188	808	26	25
1157	BLR v CHN Q4	4th Quarter	BLR	188	809	28	22	Shot	Score
1158	BLR v CHN Q4	4th Quarter	BLR	190	917	31	94
1159	BLR v CHN Q4	4th Quarter	BLR	190	918	18	79
1160	BLR v CHN Q4	4th Quarter	BLR	190	919	19	72
1161	BLR v CHN Q4	4th Quarter	BLR	190	920	26	68
1162	BLR v CHN Q4	4th Quarter	BLR	190	920	30	62
1163	BLR v CHN Q4	4th Quarter	BLR	190	921	34	54
1164	BLR v CHN Q4	4th Quarter	BLR	190	921	39	48
1165	BLR v CHN Q4	4th Quarter	BLR	190	922	48	42
1166	BLR v CHN Q4	4th Quarter	BLR	190	922	51	36
1167	BLR v CHN Q4	4th Quarter	BLR	190	923	52	33
1168	BLR v CHN Q4	4th Quarter	BLR	190	924	52	27
1169	BLR v CHN Q4	4th Quarter	BLR	190	924	53	33
1170	BLR v CHN Q4	4th Quarter	BLR	190	925	53	37
1171	BLR v CHN Q4	4th Quarter	BLR	190	926	53	40
1172	BLR v CHN Q4	4th Quarter	BLR	190	926	51	42
1173	BLR v CHN Q4	4th Quarter	BLR	190	929	52	32
1174	BLR v CHN Q4	4th Quarter	BLR	190	931	49	29	On-ball
1175	BLR v CHN Q4	4th Quarter	BLR	190	932	46	18
1176	BLR v CHN Q4	4th Quarter	BLR	190	933	36	19	Shot	Score
1177	BLR v CHN Q4	4th Quarter	BLR	193	952	27	93
1178	BLR v CHN Q4	4th Quarter	BLR	193	952	30	82
1179	BLR v CHN Q4	4th Quarter	BLR	193	953	34	78
1180	BLR v CHN Q4	4th Quarter	BLR	193	954	36	70
1181	BLR v CHN Q4	4th Quarter	BLR	193	955	36	62
1182	BLR v CHN Q4	4th Quarter	BLR	193	955	33	57
1183	BLR v CHN Q4	4th Quarter	BLR	193	956	30	52
1184	BLR v CHN Q4	4th Quarter	BLR	193	956	15	40
1185	BLR v CHN Q4	4th Quarter	BLR	193	957	10	21
1186	BLR v CHN Q4	4th Quarter	BLR	193	958	14	26
1187	BLR v CHN Q4	4th Quarter	BLR	193	958	18	27
1188	BLR v CHN Q4	4th Quarter	BLR	193	959	24	26
1189	BLR v CHN Q4	4th Quarter	BLR	193	959	28	24
1190	BLR v CHN Q4	4th Quarter	BLR	193	960	33	21	Shot	Miss
1191	BLR v CHN Q4	4th Quarter	BLR	195	978	28	82
1192	BLR v CHN Q4	4th Quarter	BLR	195	978	35	75
1193	BLR v CHN Q4	4th Quarter	BLR	195	979	32	66
1194	BLR v CHN Q4	4th Quarter	BLR	195	979	27	57
1195	BLR v CHN Q4	4th Quarter	BLR	195	980	22	51
1196	BLR v CHN Q4	4th Quarter	BLR	195	980	16	48
1197	BLR v CHN Q4	4th Quarter	BLR	195	981	14	46
1198	BLR v CHN Q4	4th Quarter	BLR	195	982	11	41
1199	BLR v CHN Q4	4th Quarter	BLR	195	982	22	47
1200	BLR v CHN Q4	4th Quarter	BLR	195	984	26	46
1201	BLR v CHN Q4	4th Quarter	BLR	195	984	29	45
1202	BLR v CHN Q4	4th Quarter	BLR	195	985	32	45
1203	BLR v CHN Q4	4th Quarter	BLR	195	986	27	42
1204	BLR v CHN Q4	4th Quarter	BLR	195	987	22	39
1205	BLR v CHN Q4	4th Quarter	BLR	195	988	29	22
1206	BLR v CHN Q4	4th Quarter	BLR	195	990	47	19
1207	BLR v CHN Q4	4th Quarter	BLR	195	991	41	19
1208	BLR v CHN Q4	4th Quarter	BLR	195	992	31	16
1209	BLR v CHN Q4	4th Quarter	BLR	195	993	21	35	Shot	Miss
1210	BLR v CHN Q4	4th Quarter	BLR	196	996	36	21	OR
1211	BLR v CHN Q4	4th Quarter	BLR	196	997	45	22
1212	BLR v CHN Q4	4th Quarter	BLR	196	997	46	23
1213	BLR v CHN Q4	4th Quarter	BLR	196	998	49	29
1214	BLR v CHN Q4	4th Quarter	BLR	196	1000	32	37	Shot	Score
1215	BLR v CHN Q4	4th Quarter	BLR	198	1018	31	100
1216	BLR v CHN Q4	4th Quarter	BLR	198	1018	36	93
1217	BLR v CHN Q4	4th Quarter	BLR	198	1019	39	84
1218	BLR v CHN Q4	4th Quarter	BLR	198	1019	24	72
1219	BLR v CHN Q4	4th Quarter	BLR	198	1020	23	60
1220	BLR v CHN Q4	4th Quarter	BLR	198	1020	24	52
1221	BLR v CHN Q4	4th Quarter	BLR	198	1021	25	46
1222	BLR v CHN Q4	4th Quarter	BLR	198	1021	33	38
1223	BLR v CHN Q4	4th Quarter	BLR	198	1022	34	35
1224	BLR v CHN Q4	4th Quarter	BLR	198	1022	33	31
1225	BLR v CHN Q4	4th Quarter	BLR	198	1023	31	23
1226	BLR v CHN Q4	4th Quarter	BLR	198	1024	32	19	Shot	Score
1227	BLR v CHN Q4	4th Quarter	BLR	200	1131	37	95
1228	BLR v CHN Q4	4th Quarter	BLR	200	1132	26	83
1229	BLR v CHN Q4	4th Quarter	BLR	200	1133	25	74
1230	BLR v CHN Q4	4th Quarter	BLR	200	1134	36	72
1231	BLR v CHN Q4	4th Quarter	BLR	200	1134	36	71
1232	BLR v CHN Q4	4th Quarter	BLR	200	1135	27	65
1233	BLR v CHN Q4	4th Quarter	BLR	200	1136	24	58
1234	BLR v CHN Q4	4th Quarter	BLR	200	1136	14	49
1235	BLR v CHN Q4	4th Quarter	BLR	200	1138	31	49
1236	BLR v CHN Q4	4th Quarter	BLR	200	1139	31	46
1237	BLR v CHN Q4	4th Quarter	BLR	200	1140	31	43
1238	BLR v CHN Q4	4th Quarter	BLR	200	1141	28	38	On-ball
1239	BLR v CHN Q4	4th Quarter	BLR	200	1141	32	37
1240	BLR v CHN Q4	4th Quarter	BLR	200	1141	34	32
1241	BLR v CHN Q4	4th Quarter	BLR	200	1142	34	26
1242	BLR v CHN Q4	4th Quarter	BLR	200	1143	34	19	Stoppage
1243	BLR v CHN Q4	4th Quarter	BLR	201	1157	42	9	BLOB
1244	BLR v CHN Q4	4th Quarter	BLR	201	1158	26	38
1245	BLR v CHN Q4	4th Quarter	BLR	201	1159	24	35
1246	BLR v CHN Q4	4th Quarter	BLR	201	1160	24	28
1247	BLR v CHN Q4	4th Quarter	BLR	201	1160	26	23
1248	BLR v CHN Q4	4th Quarter	BLR	201	1162	47	33
1249	BLR v CHN Q4	4th Quarter	BLR	201	1163	48	33
1250	BLR v CHN Q4	4th Quarter	BLR	201	1163	51	36
1251	BLR v CHN Q4	4th Quarter	BLR	201	1164	50	39
1252	BLR v CHN Q4	4th Quarter	BLR	201	1165	47	35
1253	BLR v CHN Q4	4th Quarter	BLR	201	1165	41	33
1254	BLR v CHN Q4	4th Quarter	BLR	201	1166	38	30
1255	BLR v CHN Q4	4th Quarter	BLR	201	1167	36	25	Shot	Score
1256	BLR v CHN Q4	4th Quarter	BLR	203	1195	3	91
1257	BLR v CHN Q4	4th Quarter	BLR	203	1197	28	88
1258	BLR v CHN Q4	4th Quarter	BLR	203	1198	29	85
1259	BLR v CHN Q4	4th Quarter	BLR	203	1198	32	78
1260	BLR v CHN Q4	4th Quarter	BLR	203	1199	34	71
1261	BLR v CHN Q4	4th Quarter	BLR	203	1199	34	60
1262	BLR v CHN Q4	4th Quarter	BLR	203	1200	34	53
1263	BLR v CHN Q4	4th Quarter	BLR	203	1201	32	49
1264	BLR v CHN Q4	4th Quarter	BLR	203	1201	28	45
1265	BLR v CHN Q4	4th Quarter	BLR	203	1202	24	37
1266	BLR v CHN Q4	4th Quarter	BLR	203	1203	46	33
1267	BLR v CHN Q4	4th Quarter	BLR	203	1205	52	17	Shot	Score
1268	BLR v CHN Q4	4th Quarter	BLR	207	1464	58	29	SLOB
1269	BLR v CHN Q4	4th Quarter	BLR	207	1465	53	39
1270	BLR v CHN Q4	4th Quarter	BLR	207	1466	49	44
1271	BLR v CHN Q4	4th Quarter	BLR	207	1466	46	46
1272	BLR v CHN Q4	4th Quarter	BLR	207	1467	39	46
1273	BLR v CHN Q4	4th Quarter	BLR	207	1467	35	47
1274	BLR v CHN Q4	4th Quarter	BLR	207	1468	27	47
1275	BLR v CHN Q4	4th Quarter	BLR	207	1469	28	43
1276	BLR v CHN Q4	4th Quarter	BLR	207	1471	14	36
1277	BLR v CHN Q4	4th Quarter	BLR	207	1472	36	17
1278	BLR v CHN Q4	4th Quarter	BLR	207	1473	45	20
1279	BLR v CHN Q4	4th Quarter	BLR	207	1476	52	37
1280	BLR v CHN Q4	4th Quarter	BLR	207	1477	50	37
1281	BLR v CHN Q4	4th Quarter	BLR	207	1477	47	32
1282	BLR v CHN Q4	4th Quarter	BLR	207	1478	45	29
1283	BLR v CHN Q4	4th Quarter	BLR	207	1480	40	32
1284	BLR v CHN Q4	4th Quarter	BLR	207	1481	33	31	Shot	Miss
1285	BLR v CHN Q4	4th Quarter	BLR	209	1571	42	9	BLOB
1286	BLR v CHN Q4	4th Quarter	BLR	209	1572	56	33
1287	BLR v CHN Q4	4th Quarter	BLR	209	1573	53	37
1288	BLR v CHN Q4	4th Quarter	BLR	209	1573	50	38
1289	BLR v CHN Q4	4th Quarter	BLR	209	1574	31	37
1290	BLR v CHN Q4	4th Quarter	BLR	209	1576	29	18	TO
