# Supplementary material for: Classifying ball trajectories in invasion sports using dynamic time warping: A basketball case study
Source: PLoS One. 2022 Oct 20;17(10):e0272848. doi: 10.1371/journal.pone.0272848 (PMC9584368; doi:10.1371/journal.pone.0272848)
Supplement: S1 Data — (ZIP) [file pone.0272848.s012.zip › Data/BLR/blrg4_full.csv]

	GameID	TimeCriteria	TeamName	RecordID	Time	x	y	Label1	Label2	Label3	Label4
1	BLR v ESP Q1	1st Quarter	BLR	4	18	27	103
2	BLR v ESP Q1	1st Quarter	BLR	4	20	19	76
3	BLR v ESP Q1	1st Quarter	BLR	4	20	19	66
4	BLR v ESP Q1	1st Quarter	BLR	4	20	17	53
5	BLR v ESP Q1	1st Quarter	BLR	4	21	15	44
6	BLR v ESP Q1	1st Quarter	BLR	4	21	22	42
7	BLR v ESP Q1	1st Quarter	BLR	4	22	30	37
8	BLR v ESP Q1	1st Quarter	BLR	4	22	33	31
9	BLR v ESP Q1	1st Quarter	BLR	4	23	37	34
10	BLR v ESP Q1	1st Quarter	BLR	4	24	39	37
11	BLR v ESP Q1	1st Quarter	BLR	4	26	51	22
12	BLR v ESP Q1	1st Quarter	BLR	4	27	39	22
13	BLR v ESP Q1	1st Quarter	BLR	4	28	46	33
14	BLR v ESP Q1	1st Quarter	BLR	4	29	43	31	Shot	Miss
15	BLR v ESP Q1	1st Quarter	BLR	5	31	36	19	OR
16	BLR v ESP Q1	1st Quarter	BLR	5	32	35	17	Shot	Score
17	BLR v ESP Q1	1st Quarter	BLR	8	71	30	97
18	BLR v ESP Q1	1st Quarter	BLR	8	71	41	83
19	BLR v ESP Q1	1st Quarter	BLR	8	72	44	73
20	BLR v ESP Q1	1st Quarter	BLR	8	72	47	63
21	BLR v ESP Q1	1st Quarter	BLR	8	73	50	51
22	BLR v ESP Q1	1st Quarter	BLR	8	74	46	40
23	BLR v ESP Q1	1st Quarter	BLR	8	74	42	32
24	BLR v ESP Q1	1st Quarter	BLR	8	75	26	20	Shot	Score
25	BLR v ESP Q1	1st Quarter	BLR	11	97	34	99
26	BLR v ESP Q1	1st Quarter	BLR	11	97	41	93
27	BLR v ESP Q1	1st Quarter	BLR	11	98	44	86
28	BLR v ESP Q1	1st Quarter	BLR	11	98	43	77
29	BLR v ESP Q1	1st Quarter	BLR	11	99	37	73	Foul
30	BLR v ESP Q1	1st Quarter	BLR	12	113	58	68
31	BLR v ESP Q1	1st Quarter	BLR	12	115	48	66
32	BLR v ESP Q1	1st Quarter	BLR	12	115	46	62
33	BLR v ESP Q1	1st Quarter	BLR	12	116	44	58
34	BLR v ESP Q1	1st Quarter	BLR	12	117	39	53
35	BLR v ESP Q1	1st Quarter	BLR	12	117	32	49
36	BLR v ESP Q1	1st Quarter	BLR	12	118	28	47
37	BLR v ESP Q1	1st Quarter	BLR	12	118	23	44
38	BLR v ESP Q1	1st Quarter	BLR	12	119	16	41
39	BLR v ESP Q1	1st Quarter	BLR	12	121	23	23
40	BLR v ESP Q1	1st Quarter	BLR	12	123	25	26	TO
41	BLR v ESP Q1	1st Quarter	BLR	15	157	32	108
42	BLR v ESP Q1	1st Quarter	BLR	15	158	24	93
43	BLR v ESP Q1	1st Quarter	BLR	15	158	20	81
44	BLR v ESP Q1	1st Quarter	BLR	15	159	20	72
45	BLR v ESP Q1	1st Quarter	BLR	15	159	17	63
46	BLR v ESP Q1	1st Quarter	BLR	15	160	14	55
47	BLR v ESP Q1	1st Quarter	BLR	15	160	13	50
48	BLR v ESP Q1	1st Quarter	BLR	15	161	12	45
49	BLR v ESP Q1	1st Quarter	BLR	15	162	11	39
50	BLR v ESP Q1	1st Quarter	BLR	15	162	11	35
51	BLR v ESP Q1	1st Quarter	BLR	15	163	10	30
52	BLR v ESP Q1	1st Quarter	BLR	15	164	22	37
53	BLR v ESP Q1	1st Quarter	BLR	15	165	25	41
54	BLR v ESP Q1	1st Quarter	BLR	15	165	28	42	On-ball
55	BLR v ESP Q1	1st Quarter	BLR	15	166	29	40
56	BLR v ESP Q1	1st Quarter	BLR	15	166	26	37
57	BLR v ESP Q1	1st Quarter	BLR	15	166	23	31
58	BLR v ESP Q1	1st Quarter	BLR	15	168	30	39
59	BLR v ESP Q1	1st Quarter	BLR	15	169	31	21	Shot	Miss
60	BLR v ESP Q1	1st Quarter	BLR	16	191	26	8	BLOB
61	BLR v ESP Q1	1st Quarter	BLR	16	192	15	18
62	BLR v ESP Q1	1st Quarter	BLR	16	193	10	16	Shot	Score
63	BLR v ESP Q1	1st Quarter	BLR	18	219	33	95
64	BLR v ESP Q1	1st Quarter	BLR	18	219	35	86
65	BLR v ESP Q1	1st Quarter	BLR	18	220	32	76
66	BLR v ESP Q1	1st Quarter	BLR	18	220	31	70
67	BLR v ESP Q1	1st Quarter	BLR	18	221	25	64
68	BLR v ESP Q1	1st Quarter	BLR	18	221	16	51
69	BLR v ESP Q1	1st Quarter	BLR	18	222	14	44
70	BLR v ESP Q1	1st Quarter	BLR	18	222	12	37
71	BLR v ESP Q1	1st Quarter	BLR	18	223	12	31
72	BLR v ESP Q1	1st Quarter	BLR	18	223	11	25
73	BLR v ESP Q1	1st Quarter	BLR	18	224	14	27
74	BLR v ESP Q1	1st Quarter	BLR	18	224	17	27
75	BLR v ESP Q1	1st Quarter	BLR	18	226	18	28
76	BLR v ESP Q1	1st Quarter	BLR	18	227	24	20
77	BLR v ESP Q1	1st Quarter	BLR	18	229	43	17
78	BLR v ESP Q1	1st Quarter	BLR	18	230	48	17
79	BLR v ESP Q1	1st Quarter	BLR	18	231	38	24
80	BLR v ESP Q1	1st Quarter	BLR	18	231	35	20	Shot	Miss
81	BLR v ESP Q1	1st Quarter	BLR	20	241	31	109
82	BLR v ESP Q1	1st Quarter	BLR	20	241	40	84
83	BLR v ESP Q1	1st Quarter	BLR	20	242	41	74
84	BLR v ESP Q1	1st Quarter	BLR	20	243	41	66
85	BLR v ESP Q1	1st Quarter	BLR	20	243	46	54
86	BLR v ESP Q1	1st Quarter	BLR	20	244	48	48
87	BLR v ESP Q1	1st Quarter	BLR	20	244	49	39
88	BLR v ESP Q1	1st Quarter	BLR	20	247	47	36
89	BLR v ESP Q1	1st Quarter	BLR	20	248	44	35
90	BLR v ESP Q1	1st Quarter	BLR	20	249	41	37
91	BLR v ESP Q1	1st Quarter	BLR	20	251	31	38
92	BLR v ESP Q1	1st Quarter	BLR	20	253	28	38
93	BLR v ESP Q1	1st Quarter	BLR	20	254	24	37
94	BLR v ESP Q1	1st Quarter	BLR	20	254	20	38
95	BLR v ESP Q1	1st Quarter	BLR	20	255	27	38	On-ball
96	BLR v ESP Q1	1st Quarter	BLR	20	255	29	37
97	BLR v ESP Q1	1st Quarter	BLR	20	256	31	33
98	BLR v ESP Q1	1st Quarter	BLR	20	256	33	28
99	BLR v ESP Q1	1st Quarter	BLR	20	257	30	23
100	BLR v ESP Q1	1st Quarter	BLR	20	258	30	19	Foul
101	BLR v ESP Q1	1st Quarter	BLR	21	285	59	39	SLOB
102	BLR v ESP Q1	1st Quarter	BLR	21	286	37	33
103	BLR v ESP Q1	1st Quarter	BLR	21	286	35	39
104	BLR v ESP Q1	1st Quarter	BLR	21	286	28	42
105	BLR v ESP Q1	1st Quarter	BLR	21	287	28	49
106	BLR v ESP Q1	1st Quarter	BLR	21	289	26	47
107	BLR v ESP Q1	1st Quarter	BLR	21	290	25	44
108	BLR v ESP Q1	1st Quarter	BLR	21	291	27	37	On-ball
109	BLR v ESP Q1	1st Quarter	BLR	21	291	32	38
110	BLR v ESP Q1	1st Quarter	BLR	21	293	37	32	Shot	Miss
111	BLR v ESP Q1	1st Quarter	BLR	23	375	5	91
112	BLR v ESP Q1	1st Quarter	BLR	23	377	23	93
113	BLR v ESP Q1	1st Quarter	BLR	23	378	25	89
114	BLR v ESP Q1	1st Quarter	BLR	23	378	29	83
115	BLR v ESP Q1	1st Quarter	BLR	23	378	35	79
116	BLR v ESP Q1	1st Quarter	BLR	23	379	40	75
117	BLR v ESP Q1	1st Quarter	BLR	23	379	41	70
118	BLR v ESP Q1	1st Quarter	BLR	23	380	35	64
119	BLR v ESP Q1	1st Quarter	BLR	23	380	31	58
120	BLR v ESP Q1	1st Quarter	BLR	23	380	29	54
121	BLR v ESP Q1	1st Quarter	BLR	23	381	12	45
122	BLR v ESP Q1	1st Quarter	BLR	23	383	14	40
123	BLR v ESP Q1	1st Quarter	BLR	23	384	18	38
124	BLR v ESP Q1	1st Quarter	BLR	23	384	20	36	On-ball
125	BLR v ESP Q1	1st Quarter	BLR	23	384	23	37
126	BLR v ESP Q1	1st Quarter	BLR	23	384	30	38
127	BLR v ESP Q1	1st Quarter	BLR	23	386	35	35
128	BLR v ESP Q1	1st Quarter	BLR	23	387	35	28
129	BLR v ESP Q1	1st Quarter	BLR	23	387	34	22
130	BLR v ESP Q1	1st Quarter	BLR	23	388	51	18
131	BLR v ESP Q1	1st Quarter	BLR	23	390	39	39	Shot	Score
132	BLR v ESP Q1	1st Quarter	BLR	25	407	28	109
133	BLR v ESP Q1	1st Quarter	BLR	25	407	33	97
134	BLR v ESP Q1	1st Quarter	BLR	25	408	34	90
135	BLR v ESP Q1	1st Quarter	BLR	25	409	33	80
136	BLR v ESP Q1	1st Quarter	BLR	25	409	32	70
137	BLR v ESP Q1	1st Quarter	BLR	25	410	30	61
138	BLR v ESP Q1	1st Quarter	BLR	25	410	30	56
139	BLR v ESP Q1	1st Quarter	BLR	25	411	26	52
140	BLR v ESP Q1	1st Quarter	BLR	25	413	23	46
141	BLR v ESP Q1	1st Quarter	BLR	25	414	17	48
142	BLR v ESP Q1	1st Quarter	BLR	25	414	14	46
143	BLR v ESP Q1	1st Quarter	BLR	25	415	24	45
144	BLR v ESP Q1	1st Quarter	BLR	25	416	33	36
145	BLR v ESP Q1	1st Quarter	BLR	25	417	33	41
146	BLR v ESP Q1	1st Quarter	BLR	25	419	35	24
147	BLR v ESP Q1	1st Quarter	BLR	25	420	33	23
148	BLR v ESP Q1	1st Quarter	BLR	25	420	30	22
149	BLR v ESP Q1	1st Quarter	BLR	25	421	34	19	Shot	Score	Shooting Foul
150	BLR v ESP Q1	1st Quarter	BLR	27	469	31	111
151	BLR v ESP Q1	1st Quarter	BLR	27	469	19	88
152	BLR v ESP Q1	1st Quarter	BLR	27	471	16	73
153	BLR v ESP Q1	1st Quarter	BLR	27	471	15	66
154	BLR v ESP Q1	1st Quarter	BLR	27	472	13	56
155	BLR v ESP Q1	1st Quarter	BLR	27	472	12	49
156	BLR v ESP Q1	1st Quarter	BLR	27	473	12	44
157	BLR v ESP Q1	1st Quarter	BLR	27	473	12	40
158	BLR v ESP Q1	1st Quarter	BLR	27	476	12	36
159	BLR v ESP Q1	1st Quarter	BLR	27	477	14	35	On-ball
160	BLR v ESP Q1	1st Quarter	BLR	27	477	20	38
161	BLR v ESP Q1	1st Quarter	BLR	27	477	18	30
162	BLR v ESP Q1	1st Quarter	BLR	27	478	18	22
163	BLR v ESP Q1	1st Quarter	BLR	27	479	16	16
164	BLR v ESP Q1	1st Quarter	BLR	27	481	15	31
165	BLR v ESP Q1	1st Quarter	BLR	27	482	13	33
166	BLR v ESP Q1	1st Quarter	BLR	27	482	14	38
167	BLR v ESP Q1	1st Quarter	BLR	27	483	15	46
168	BLR v ESP Q1	1st Quarter	BLR	27	483	16	51
169	BLR v ESP Q1	1st Quarter	BLR	27	484	23	49
170	BLR v ESP Q1	1st Quarter	BLR	27	484	26	43
171	BLR v ESP Q1	1st Quarter	BLR	27	485	27	38
172	BLR v ESP Q1	1st Quarter	BLR	27	486	24	31
173	BLR v ESP Q1	1st Quarter	BLR	27	487	30	27
174	BLR v ESP Q1	1st Quarter	BLR	27	488	37	26
175	BLR v ESP Q1	1st Quarter	BLR	27	489	45	38	Shot	Score
176	BLR v ESP Q1	1st Quarter	BLR	29	505	30	83
177	BLR v ESP Q1	1st Quarter	BLR	29	505	30	73
178	BLR v ESP Q1	1st Quarter	BLR	29	506	29	66
179	BLR v ESP Q1	1st Quarter	BLR	29	506	27	57
180	BLR v ESP Q1	1st Quarter	BLR	29	507	23	50
181	BLR v ESP Q1	1st Quarter	BLR	29	507	18	45
182	BLR v ESP Q1	1st Quarter	BLR	29	508	14	40
183	BLR v ESP Q1	1st Quarter	BLR	29	508	11	51
184	BLR v ESP Q1	1st Quarter	BLR	29	509	11	52
185	BLR v ESP Q1	1st Quarter	BLR	29	510	11	43
186	BLR v ESP Q1	1st Quarter	BLR	29	512	12	41
187	BLR v ESP Q1	1st Quarter	BLR	29	513	16	40
188	BLR v ESP Q1	1st Quarter	BLR	29	514	16	40
189	BLR v ESP Q1	1st Quarter	BLR	29	515	16	40
190	BLR v ESP Q1	1st Quarter	BLR	29	516	16	40
191	BLR v ESP Q1	1st Quarter	BLR	29	517	12	35
192	BLR v ESP Q1	1st Quarter	BLR	29	518	10	28
193	BLR v ESP Q1	1st Quarter	BLR	29	519	21	38
194	BLR v ESP Q1	1st Quarter	BLR	29	520	27	39
195	BLR v ESP Q1	1st Quarter	BLR	29	520	30	39	Shot	Miss
196	BLR v ESP Q1	1st Quarter	BLR	32	649	30	109
197	BLR v ESP Q1	1st Quarter	BLR	32	649	45	92
198	BLR v ESP Q1	1st Quarter	BLR	32	650	47	82
199	BLR v ESP Q1	1st Quarter	BLR	32	651	47	73
200	BLR v ESP Q1	1st Quarter	BLR	32	652	46	60
201	BLR v ESP Q1	1st Quarter	BLR	32	652	47	53
202	BLR v ESP Q1	1st Quarter	BLR	32	652	48	47
203	BLR v ESP Q1	1st Quarter	BLR	32	653	50	29
204	BLR v ESP Q1	1st Quarter	BLR	32	654	50	21
205	BLR v ESP Q1	1st Quarter	BLR	32	654	46	16
206	BLR v ESP Q1	1st Quarter	BLR	32	656	44	38
207	BLR v ESP Q1	1st Quarter	BLR	32	658	42	39	On-ball
208	BLR v ESP Q1	1st Quarter	BLR	32	658	43	33
209	BLR v ESP Q1	1st Quarter	BLR	32	659	43	24
210	BLR v ESP Q1	1st Quarter	BLR	32	660	33	37	Shot	Miss
211	BLR v ESP Q1	1st Quarter	BLR	34	680	29	97
212	BLR v ESP Q1	1st Quarter	BLR	34	682	49	81
213	BLR v ESP Q1	1st Quarter	BLR	34	683	48	76
214	BLR v ESP Q1	1st Quarter	BLR	34	684	43	69
215	BLR v ESP Q1	1st Quarter	BLR	34	684	39	65
216	BLR v ESP Q1	1st Quarter	BLR	34	686	39	54
217	BLR v ESP Q1	1st Quarter	BLR	34	686	41	51
218	BLR v ESP Q1	1st Quarter	BLR	34	687	41	51
219	BLR v ESP Q1	1st Quarter	BLR	34	688	41	51
220	BLR v ESP Q1	1st Quarter	BLR	34	689	41	51
221	BLR v ESP Q1	1st Quarter	BLR	34	690	48	33
222	BLR v ESP Q1	1st Quarter	BLR	34	691	48	33
223	BLR v ESP Q1	1st Quarter	BLR	34	692	48	33
224	BLR v ESP Q1	1st Quarter	BLR	34	693	48	33
225	BLR v ESP Q1	1st Quarter	BLR	34	694	48	33
226	BLR v ESP Q1	1st Quarter	BLR	34	696	52	17
227	BLR v ESP Q1	1st Quarter	BLR	34	697	50	26	Shot	Miss
228	BLR v ESP Q1	1st Quarter	BLR	38	765	32	101
229	BLR v ESP Q1	1st Quarter	BLR	38	765	37	99
230	BLR v ESP Q1	1st Quarter	BLR	38	767	34	94
231	BLR v ESP Q1	1st Quarter	BLR	38	767	29	82
232	BLR v ESP Q1	1st Quarter	BLR	38	768	29	74
233	BLR v ESP Q1	1st Quarter	BLR	38	769	29	64
234	BLR v ESP Q1	1st Quarter	BLR	38	770	29	56
235	BLR v ESP Q1	1st Quarter	BLR	38	770	29	49
236	BLR v ESP Q1	1st Quarter	BLR	38	772	31	46
237	BLR v ESP Q1	1st Quarter	BLR	38	773	33	39
238	BLR v ESP Q1	1st Quarter	BLR	38	773	34	37	On-ball
239	BLR v ESP Q1	1st Quarter	BLR	38	773	38	35
240	BLR v ESP Q1	1st Quarter	BLR	38	774	40	32
241	BLR v ESP Q1	1st Quarter	BLR	38	775	42	28	Shot	Score
242	BLR v ESP Q1	1st Quarter	BLR	40	833	34	92
243	BLR v ESP Q1	1st Quarter	BLR	40	833	43	89
244	BLR v ESP Q1	1st Quarter	BLR	40	834	45	76
245	BLR v ESP Q1	1st Quarter	BLR	40	835	46	63
246	BLR v ESP Q1	1st Quarter	BLR	40	836	46	53
247	BLR v ESP Q1	1st Quarter	BLR	40	837	50	33
248	BLR v ESP Q1	1st Quarter	BLR	40	838	51	28
249	BLR v ESP Q1	1st Quarter	BLR	40	838	50	24
250	BLR v ESP Q1	1st Quarter	BLR	40	839	46	18
251	BLR v ESP Q1	1st Quarter	BLR	40	840	48	21
252	BLR v ESP Q1	1st Quarter	BLR	40	840	48	29
253	BLR v ESP Q1	1st Quarter	BLR	40	841	37	22	TO
254	BLR v ESP Q1	1st Quarter	BLR	42	861	31	94
255	BLR v ESP Q1	1st Quarter	BLR	42	862	39	88
256	BLR v ESP Q1	1st Quarter	BLR	42	862	45	78
257	BLR v ESP Q1	1st Quarter	BLR	42	863	47	71
258	BLR v ESP Q1	1st Quarter	BLR	42	843	47	61
259	BLR v ESP Q1	1st Quarter	BLR	42	864	49	55
260	BLR v ESP Q1	1st Quarter	BLR	42	864	50	47
261	BLR v ESP Q1	1st Quarter	BLR	42	865	50	41
262	BLR v ESP Q1	1st Quarter	BLR	42	865	48	34
263	BLR v ESP Q1	1st Quarter	BLR	42	866	47	31
264	BLR v ESP Q1	1st Quarter	BLR	42	867	37	21	TO
265	BLR v ESP Q1	1st Quarter	BLR	44	879	37	98
266	BLR v ESP Q1	1st Quarter	BLR	44	880	14	68
267	BLR v ESP Q1	1st Quarter	BLR	44	881	14	64
268	BLR v ESP Q1	1st Quarter	BLR	44	882	14	59
269	BLR v ESP Q1	1st Quarter	BLR	44	883	14	54
270	BLR v ESP Q1	1st Quarter	BLR	44	884	13	50
271	BLR v ESP Q1	1st Quarter	BLR	44	885	13	48
272	BLR v ESP Q1	1st Quarter	BLR	44	886	13	44
273	BLR v ESP Q1	1st Quarter	BLR	44	887	19	39
274	BLR v ESP Q1	1st Quarter	BLR	44	888	10	28
275	BLR v ESP Q1	1st Quarter	BLR	44	891	32	33
276	BLR v ESP Q1	1st Quarter	BLR	44	892	34	30
277	BLR v ESP Q1	1st Quarter	BLR	44	892	35	28
278	BLR v ESP Q1	1st Quarter	BLR	44	894	35	22
279	BLR v ESP Q1	1st Quarter	BLR	44	894	35	19	Shot	Miss
280	BLR v ESP Q1	1st Quarter	BLR	45	994	41	10	BLOB
281	BLR v ESP Q1	1st Quarter	BLR	45	995	38	45	Shot	Miss
282	BLR v ESP Q1	1st Quarter	BLR	46	1000	29	22	OR
283	BLR v ESP Q1	1st Quarter	BLR	46	1001	17	34
284	BLR v ESP Q1	1st Quarter	BLR	46	1002	29	46
285	BLR v ESP Q1	1st Quarter	BLR	46	1003	31	43
286	BLR v ESP Q1	1st Quarter	BLR	46	1004	34	41
287	BLR v ESP Q1	1st Quarter	BLR	46	1005	10	19
288	BLR v ESP Q1	1st Quarter	BLR	46	1006	14	17
289	BLR v ESP Q1	1st Quarter	BLR	46	1006	20	17
290	BLR v ESP Q1	1st Quarter	BLR	46	1007	30	18
291	BLR v ESP Q1	1st Quarter	BLR	46	1007	32	17	Shot	Miss
292	BLR v ESP Q1	1st Quarter	BLR	49	1028	32	93
293	BLR v ESP Q1	1st Quarter	BLR	49	1030	44	86
294	BLR v ESP Q1	1st Quarter	BLR	49	1031	41	85
295	BLR v ESP Q1	1st Quarter	BLR	49	1032	38	81
296	BLR v ESP Q1	1st Quarter	BLR	49	1032	36	73
297	BLR v ESP Q1	1st Quarter	BLR	49	1033	36	69
298	BLR v ESP Q1	1st Quarter	BLR	49	1034	35	62
299	BLR v ESP Q1	1st Quarter	BLR	49	1034	33	56
300	BLR v ESP Q1	1st Quarter	BLR	49	1035	49	46
301	BLR v ESP Q1	1st Quarter	BLR	49	1036	51	40
302	BLR v ESP Q1	1st Quarter	BLR	49	1036	50	35
303	BLR v ESP Q1	1st Quarter	BLR	49	1038	31	36
304	BLR v ESP Q1	1st Quarter	BLR	49	1039	40	28
305	BLR v ESP Q1	1st Quarter	BLR	49	1040	36	21
306	BLR v ESP Q1	1st Quarter	BLR	49	1041	35	19
307	BLR v ESP Q1	1st Quarter	BLR	49	1042	18	40
308	BLR v ESP Q1	1st Quarter	BLR	49	1044	27	32
309	BLR v ESP Q1	1st Quarter	BLR	49	1047	34	22
310	BLR v ESP Q1	1st Quarter	BLR	49	1048	34	19	Shot	Miss
311	BLR v ESP Q1	1st Quarter	BLR	51	1066	31	86
312	BLR v ESP Q1	1st Quarter	BLR	51	1066	43	79
313	BLR v ESP Q1	1st Quarter	BLR	51	1068	42	74
314	BLR v ESP Q1	1st Quarter	BLR	51	1069	43	67
315	BLR v ESP Q1	1st Quarter	BLR	51	1069	44	61
316	BLR v ESP Q1	1st Quarter	BLR	51	1070	46	55
317	BLR v ESP Q1	1st Quarter	BLR	51	1071	49	50
318	BLR v ESP Q1	1st Quarter	BLR	51	1071	50	47
319	BLR v ESP Q1	1st Quarter	BLR	51	1074	47	49
320	BLR v ESP Q1	1st Quarter	BLR	51	1075	41	51
321	BLR v ESP Q1	1st Quarter	BLR	51	1075	32	50
322	BLR v ESP Q1	1st Quarter	BLR	51	1076	27	49
323	BLR v ESP Q1	1st Quarter	BLR	51	1078	29	47
324	BLR v ESP Q1	1st Quarter	BLR	51	1079	32	46
325	BLR v ESP Q1	1st Quarter	BLR	51	1080	32	46
326	BLR v ESP Q1	1st Quarter	BLR	51	1081	32	46
327	BLR v ESP Q1	1st Quarter	BLR	51	1082	32	46
328	BLR v ESP Q1	1st Quarter	BLR	51	1083	35	46
329	BLR v ESP Q1	1st Quarter	BLR	51	1083	38	46
330	BLR v ESP Q1	1st Quarter	BLR	51	1084	42	45
331	BLR v ESP Q1	1st Quarter	BLR	51	1085	46	43
332	BLR v ESP Q1	1st Quarter	BLR	51	1085	47	38	TO
333	BLR v ESP Q2	2nd Quarter	BLR	53	8	4	58
334	BLR v ESP Q2	2nd Quarter	BLR	53	10	12	68
335	BLR v ESP Q2	2nd Quarter	BLR	53	11	16	68
336	BLR v ESP Q2	2nd Quarter	BLR	53	11	21	66
337	BLR v ESP Q2	2nd Quarter	BLR	53	12	24	58
338	BLR v ESP Q2	2nd Quarter	BLR	53	13	22	52
339	BLR v ESP Q2	2nd Quarter	BLR	53	13	28	50
340	BLR v ESP Q2	2nd Quarter	BLR	53	14	32	49
341	BLR v ESP Q2	2nd Quarter	BLR	53	14	37	47
342	BLR v ESP Q2	2nd Quarter	BLR	53	15	49	29
343	BLR v ESP Q2	2nd Quarter	BLR	53	16	48	32
344	BLR v ESP Q2	2nd Quarter	BLR	53	16	45	35
345	BLR v ESP Q2	2nd Quarter	BLR	53	17	40	38
346	BLR v ESP Q2	2nd Quarter	BLR	53	17	38	38
347	BLR v ESP Q2	2nd Quarter	BLR	53	18	40	36	On-ball
348	BLR v ESP Q2	2nd Quarter	BLR	53	18	45	33
349	BLR v ESP Q2	2nd Quarter	BLR	53	19	46	30
350	BLR v ESP Q2	2nd Quarter	BLR	53	19	48	24
351	BLR v ESP Q2	2nd Quarter	BLR	53	20	41	21
352	BLR v ESP Q2	2nd Quarter	BLR	53	21	36	16
353	BLR v ESP Q2	2nd Quarter	BLR	53	21	17	18	TO
354	BLR v ESP Q2	2nd Quarter	BLR	56	31	34	113
355	BLR v ESP Q2	2nd Quarter	BLR	56	31	35	96
356	BLR v ESP Q2	2nd Quarter	BLR	56	33	36	90
357	BLR v ESP Q2	2nd Quarter	BLR	56	34	30	82
358	BLR v ESP Q2	2nd Quarter	BLR	56	34	25	76
359	BLR v ESP Q2	2nd Quarter	BLR	56	35	23	71
360	BLR v ESP Q2	2nd Quarter	BLR	56	35	22	65
361	BLR v ESP Q2	2nd Quarter	BLR	56	36	23	58
362	BLR v ESP Q2	2nd Quarter	BLR	56	37	25	52
363	BLR v ESP Q2	2nd Quarter	BLR	56	38	27	47
364	BLR v ESP Q2	2nd Quarter	BLR	56	38	29	46	On-ball
365	BLR v ESP Q2	2nd Quarter	BLR	56	38	33	45
366	BLR v ESP Q2	2nd Quarter	BLR	56	38	39	43
367	BLR v ESP Q2	2nd Quarter	BLR	56	38	43	40
368	BLR v ESP Q2	2nd Quarter	BLR	56	40	48	33
369	BLR v ESP Q2	2nd Quarter	BLR	56	41	23	38
370	BLR v ESP Q2	2nd Quarter	BLR	56	42	29	18	TO
371	BLR v ESP Q2	2nd Quarter	BLR	59	83	33	109
372	BLR v ESP Q2	2nd Quarter	BLR	59	84	23	88
373	BLR v ESP Q2	2nd Quarter	BLR	59	86	24	85
374	BLR v ESP Q2	2nd Quarter	BLR	59	87	26	81
375	BLR v ESP Q2	2nd Quarter	BLR	59	88	28	74
376	BLR v ESP Q2	2nd Quarter	BLR	59	88	25	68
377	BLR v ESP Q2	2nd Quarter	BLR	59	89	25	58
378	BLR v ESP Q2	2nd Quarter	BLR	59	90	27	54
379	BLR v ESP Q2	2nd Quarter	BLR	59	91	36	53
380	BLR v ESP Q2	2nd Quarter	BLR	59	92	38	52
381	BLR v ESP Q2	2nd Quarter	BLR	59	93	43	51
382	BLR v ESP Q2	2nd Quarter	BLR	59	94	46	51
383	BLR v ESP Q2	2nd Quarter	BLR	59	95	48	35
384	BLR v ESP Q2	2nd Quarter	BLR	59	96	48	33
385	BLR v ESP Q2	2nd Quarter	BLR	59	97	49	28	Shot	Miss
386	BLR v ESP Q2	2nd Quarter	BLR	61	111	32	111
387	BLR v ESP Q2	2nd Quarter	BLR	61	113	33	95
388	BLR v ESP Q2	2nd Quarter	BLR	61	116	35	95
389	BLR v ESP Q2	2nd Quarter	BLR	61	117	37	86
390	BLR v ESP Q2	2nd Quarter	BLR	61	117	38	81
391	BLR v ESP Q2	2nd Quarter	BLR	61	117	40	73
392	BLR v ESP Q2	2nd Quarter	BLR	61	118	40	68
393	BLR v ESP Q2	2nd Quarter	BLR	61	118	41	59
394	BLR v ESP Q2	2nd Quarter	BLR	61	119	43	55
395	BLR v ESP Q2	2nd Quarter	BLR	61	119	48	50
396	BLR v ESP Q2	2nd Quarter	BLR	61	120	50	47
397	BLR v ESP Q2	2nd Quarter	BLR	61	121	50	40
398	BLR v ESP Q2	2nd Quarter	BLR	61	121	51	34	On-ball
399	BLR v ESP Q2	2nd Quarter	BLR	61	122	46	35
400	BLR v ESP Q2	2nd Quarter	BLR	61	122	40	35
401	BLR v ESP Q2	2nd Quarter	BLR	61	122	37	33
402	BLR v ESP Q2	2nd Quarter	BLR	61	123	33	27
403	BLR v ESP Q2	2nd Quarter	BLR	61	124	29	19	Shot	Miss
404	BLR v ESP Q2	2nd Quarter	BLR	63	138	28	99
405	BLR v ESP Q2	2nd Quarter	BLR	63	138	21	94
406	BLR v ESP Q2	2nd Quarter	BLR	63	140	19	91
407	BLR v ESP Q2	2nd Quarter	BLR	63	141	26	88
408	BLR v ESP Q2	2nd Quarter	BLR	63	142	24	70
409	BLR v ESP Q2	2nd Quarter	BLR	63	142	21	61
410	BLR v ESP Q2	2nd Quarter	BLR	63	143	17	53
411	BLR v ESP Q2	2nd Quarter	BLR	63	143	15	46
412	BLR v ESP Q2	2nd Quarter	BLR	63	144	11	31
413	BLR v ESP Q2	2nd Quarter	BLR	63	146	18	22
414	BLR v ESP Q2	2nd Quarter	BLR	63	147	21	21
415	BLR v ESP Q2	2nd Quarter	BLR	63	147	23	20
416	BLR v ESP Q2	2nd Quarter	BLR	63	149	24	17	Shot	Miss
417	BLR v ESP Q2	2nd Quarter	BLR	66	254	19	109
418	BLR v ESP Q2	2nd Quarter	BLR	66	255	29	96
419	BLR v ESP Q2	2nd Quarter	BLR	66	256	30	91
420	BLR v ESP Q2	2nd Quarter	BLR	66	256	31	83
421	BLR v ESP Q2	2nd Quarter	BLR	66	257	31	79
422	BLR v ESP Q2	2nd Quarter	BLR	66	257	32	71
423	BLR v ESP Q2	2nd Quarter	BLR	66	258	33	65
424	BLR v ESP Q2	2nd Quarter	BLR	66	258	33	60
425	BLR v ESP Q2	2nd Quarter	BLR	66	259	33	56
426	BLR v ESP Q2	2nd Quarter	BLR	66	259	34	52
427	BLR v ESP Q2	2nd Quarter	BLR	66	260	34	47
428	BLR v ESP Q2	2nd Quarter	BLR	66	261	33	42
429	BLR v ESP Q2	2nd Quarter	BLR	66	261	34	39
430	BLR v ESP Q2	2nd Quarter	BLR	66	262	36	31
431	BLR v ESP Q2	2nd Quarter	BLR	66	262	37	27
432	BLR v ESP Q2	2nd Quarter	BLR	66	263	34	20	Shot	Miss
433	BLR v ESP Q2	2nd Quarter	BLR	67	263	29	19	OR	Shot	Score
434	BLR v ESP Q2	2nd Quarter	BLR	69	281	28	108
435	BLR v ESP Q2	2nd Quarter	BLR	69	281	24	90
436	BLR v ESP Q2	2nd Quarter	BLR	69	281	16	69
437	BLR v ESP Q2	2nd Quarter	BLR	69	282	14	58
438	BLR v ESP Q2	2nd Quarter	BLR	69	282	12	50
439	BLR v ESP Q2	2nd Quarter	BLR	69	283	11	41
440	BLR v ESP Q2	2nd Quarter	BLR	69	284	11	35
441	BLR v ESP Q2	2nd Quarter	BLR	69	284	10	28
442	BLR v ESP Q2	2nd Quarter	BLR	69	285	12	22
443	BLR v ESP Q2	2nd Quarter	BLR	69	286	14	22
444	BLR v ESP Q2	2nd Quarter	BLR	69	286	14	26
445	BLR v ESP Q2	2nd Quarter	BLR	69	287	15	31
446	BLR v ESP Q2	2nd Quarter	BLR	69	290	27	33
447	BLR v ESP Q2	2nd Quarter	BLR	69	291	32	31
448	BLR v ESP Q2	2nd Quarter	BLR	69	292	34	27
449	BLR v ESP Q2	2nd Quarter	BLR	69	293	24	19	Shot	Score
450	BLR v ESP Q2	2nd Quarter	BLR	71	314	4	93
451	BLR v ESP Q2	2nd Quarter	BLR	71	314	13	93
452	BLR v ESP Q2	2nd Quarter	BLR	71	316	15	90
453	BLR v ESP Q2	2nd Quarter	BLR	71	317	16	84
454	BLR v ESP Q2	2nd Quarter	BLR	71	317	17	80
455	BLR v ESP Q2	2nd Quarter	BLR	71	318	18	76
456	BLR v ESP Q2	2nd Quarter	BLR	71	318	21	66
457	BLR v ESP Q2	2nd Quarter	BLR	71	319	24	59
458	BLR v ESP Q2	2nd Quarter	BLR	71	319	26	53
459	BLR v ESP Q2	2nd Quarter	BLR	71	319	28	51
460	BLR v ESP Q2	2nd Quarter	BLR	71	320	31	48
461	BLR v ESP Q2	2nd Quarter	BLR	71	321	32	42	On-ball
462	BLR v ESP Q2	2nd Quarter	BLR	71	322	27	38
463	BLR v ESP Q2	2nd Quarter	BLR	71	323	21	35
464	BLR v ESP Q2	2nd Quarter	BLR	71	323	32	37
465	BLR v ESP Q2	2nd Quarter	BLR	71	324	35	36
466	BLR v ESP Q2	2nd Quarter	BLR	71	324	42	34
467	BLR v ESP Q2	2nd Quarter	BLR	71	325	42	37	On-ball
468	BLR v ESP Q2	2nd Quarter	BLR	71	326	42	37
469	BLR v ESP Q2	2nd Quarter	BLR	71	327	42	37
470	BLR v ESP Q2	2nd Quarter	BLR	71	328	42	37
471	BLR v ESP Q2	2nd Quarter	BLR	71	329	42	36
472	BLR v ESP Q2	2nd Quarter	BLR	71	330	42	31
473	BLR v ESP Q2	2nd Quarter	BLR	71	330	42	27
474	BLR v ESP Q2	2nd Quarter	BLR	71	331	47	25	Shot	Score
475	BLR v ESP Q2	2nd Quarter	BLR	73	378	30	109
476	BLR v ESP Q2	2nd Quarter	BLR	73	378	30	98
477	BLR v ESP Q2	2nd Quarter	BLR	73	379	34	92
478	BLR v ESP Q2	2nd Quarter	BLR	73	380	14	67
479	BLR v ESP Q2	2nd Quarter	BLR	73	381	13	56
480	BLR v ESP Q2	2nd Quarter	BLR	73	381	12	43
481	BLR v ESP Q2	2nd Quarter	BLR	73	382	11	35
482	BLR v ESP Q2	2nd Quarter	BLR	73	382	12	29
483	BLR v ESP Q2	2nd Quarter	BLR	73	383	15	34	On-ball
484	BLR v ESP Q2	2nd Quarter	BLR	73	385	18	34
485	BLR v ESP Q2	2nd Quarter	BLR	73	386	22	40
486	BLR v ESP Q2	2nd Quarter	BLR	73	387	28	39
487	BLR v ESP Q2	2nd Quarter	BLR	73	387	29	42
488	BLR v ESP Q2	2nd Quarter	BLR	73	388	27	35	On-ball
489	BLR v ESP Q2	2nd Quarter	BLR	73	389	25	32
490	BLR v ESP Q2	2nd Quarter	BLR	73	389	21	27
491	BLR v ESP Q2	2nd Quarter	BLR	73	389	15	26
492	BLR v ESP Q2	2nd Quarter	BLR	73	390	13	25
493	BLR v ESP Q2	2nd Quarter	BLR	73	392	26	40
494	BLR v ESP Q2	2nd Quarter	BLR	73	393	26	25
495	BLR v ESP Q2	2nd Quarter	BLR	73	394	28	25
496	BLR v ESP Q2	2nd Quarter	BLR	73	396	17	33	Shot	Miss
497	BLR v ESP Q2	2nd Quarter	BLR	75	410	32	110
498	BLR v ESP Q2	2nd Quarter	BLR	75	410	38	96
499	BLR v ESP Q2	2nd Quarter	BLR	75	412	34	92
500	BLR v ESP Q2	2nd Quarter	BLR	75	413	34	87
501	BLR v ESP Q2	2nd Quarter	BLR	75	414	32	76
502	BLR v ESP Q2	2nd Quarter	BLR	75	415	32	70
503	BLR v ESP Q2	2nd Quarter	BLR	75	415	31	61
504	BLR v ESP Q2	2nd Quarter	BLR	75	416	31	57
505	BLR v ESP Q2	2nd Quarter	BLR	75	417	31	50
506	BLR v ESP Q2	2nd Quarter	BLR	75	418	31	46
507	BLR v ESP Q2	2nd Quarter	BLR	75	420	39	36	On-ball
508	BLR v ESP Q2	2nd Quarter	BLR	75	422	45	32
509	BLR v ESP Q2	2nd Quarter	BLR	75	423	46	26
510	BLR v ESP Q2	2nd Quarter	BLR	75	424	47	19	Shot	Miss
511	BLR v ESP Q2	2nd Quarter	BLR	77	437	27	98
512	BLR v ESP Q2	2nd Quarter	BLR	77	438	22	93
513	BLR v ESP Q2	2nd Quarter	BLR	77	440	26	87
514	BLR v ESP Q2	2nd Quarter	BLR	77	441	27	82
515	BLR v ESP Q2	2nd Quarter	BLR	77	442	31	75
516	BLR v ESP Q2	2nd Quarter	BLR	77	443	33	61
517	BLR v ESP Q2	2nd Quarter	BLR	77	444	33	56
518	BLR v ESP Q2	2nd Quarter	BLR	77	444	35	52
519	BLR v ESP Q2	2nd Quarter	BLR	77	445	38	48
520	BLR v ESP Q2	2nd Quarter	BLR	77	446	46	33
521	BLR v ESP Q2	2nd Quarter	BLR	77	447	46	33
522	BLR v ESP Q2	2nd Quarter	BLR	77	448	46	33
523	BLR v ESP Q2	2nd Quarter	BLR	77	449	46	33
524	BLR v ESP Q2	2nd Quarter	BLR	77	450	30	32	Shot	Miss
525	BLR v ESP Q2	2nd Quarter	BLR	80	494	32	109
526	BLR v ESP Q2	2nd Quarter	BLR	80	496	36	95
527	BLR v ESP Q2	2nd Quarter	BLR	80	498	36	91
528	BLR v ESP Q2	2nd Quarter	BLR	80	499	33	83
529	BLR v ESP Q2	2nd Quarter	BLR	80	500	31	75
530	BLR v ESP Q2	2nd Quarter	BLR	80	501	32	71
531	BLR v ESP Q2	2nd Quarter	BLR	80	501	34	65
532	BLR v ESP Q2	2nd Quarter	BLR	80	502	35	59
533	BLR v ESP Q2	2nd Quarter	BLR	80	502	37	54
534	BLR v ESP Q2	2nd Quarter	BLR	80	503	43	48
535	BLR v ESP Q2	2nd Quarter	BLR	80	504	45	43
536	BLR v ESP Q2	2nd Quarter	BLR	80	505	49	35
537	BLR v ESP Q2	2nd Quarter	BLR	80	507	38	21
538	BLR v ESP Q2	2nd Quarter	BLR	80	508	38	25
539	BLR v ESP Q2	2nd Quarter	BLR	80	510	40	37
540	BLR v ESP Q2	2nd Quarter	BLR	80	511	37	22
541	BLR v ESP Q2	2nd Quarter	BLR	80	512	34	23
542	BLR v ESP Q2	2nd Quarter	BLR	80	512	30	22
543	BLR v ESP Q2	2nd Quarter	BLR	80	514	13	30	Shot	Miss
544	BLR v ESP Q2	2nd Quarter	BLR	82	547	33	110
545	BLR v ESP Q2	2nd Quarter	BLR	82	548	34	97
546	BLR v ESP Q2	2nd Quarter	BLR	82	549	35	91
547	BLR v ESP Q2	2nd Quarter	BLR	82	550	33	85
548	BLR v ESP Q2	2nd Quarter	BLR	82	550	31	78
549	BLR v ESP Q2	2nd Quarter	BLR	82	551	30	72
550	BLR v ESP Q2	2nd Quarter	BLR	82	551	28	64
551	BLR v ESP Q2	2nd Quarter	BLR	82	552	29	59
552	BLR v ESP Q2	2nd Quarter	BLR	82	553	34	53
553	BLR v ESP Q2	2nd Quarter	BLR	82	553	39	50
554	BLR v ESP Q2	2nd Quarter	BLR	82	554	45	47
555	BLR v ESP Q2	2nd Quarter	BLR	82	554	51	47
556	BLR v ESP Q2	2nd Quarter	BLR	82	555	52	44
557	BLR v ESP Q2	2nd Quarter	BLR	82	556	50	36
558	BLR v ESP Q2	2nd Quarter	BLR	82	556	48	29
559	BLR v ESP Q2	2nd Quarter	BLR	82	558	32	41
560	BLR v ESP Q2	2nd Quarter	BLR	82	560	37	23
561	BLR v ESP Q2	2nd Quarter	BLR	82	561	37	19	Shot	Miss
562	BLR v ESP Q2	2nd Quarter	BLR	84	572	16	80
563	BLR v ESP Q2	2nd Quarter	BLR	84	573	18	71
564	BLR v ESP Q2	2nd Quarter	BLR	84	574	17	60
565	BLR v ESP Q2	2nd Quarter	BLR	84	574	16	49
566	BLR v ESP Q2	2nd Quarter	BLR	84	575	16	43
567	BLR v ESP Q2	2nd Quarter	BLR	84	575	20	36
568	BLR v ESP Q2	2nd Quarter	BLR	84	576	25	28
569	BLR v ESP Q2	2nd Quarter	BLR	84	576	26	22
570	BLR v ESP Q2	2nd Quarter	BLR	84	577	28	18	Shot	Shooting Foul
571	BLR v ESP Q2	2nd Quarter	BLR	90	655	30	97
572	BLR v ESP Q2	2nd Quarter	BLR	90	655	25	78
573	BLR v ESP Q2	2nd Quarter	BLR	90	656	28	73
574	BLR v ESP Q2	2nd Quarter	BLR	90	657	34	68
575	BLR v ESP Q2	2nd Quarter	BLR	90	658	40	59
576	BLR v ESP Q2	2nd Quarter	BLR	90	659	42	69
577	BLR v ESP Q2	2nd Quarter	BLR	90	660	46	61
578	BLR v ESP Q2	2nd Quarter	BLR	90	660	50	57
579	BLR v ESP Q2	2nd Quarter	BLR	90	661	52	53
580	BLR v ESP Q2	2nd Quarter	BLR	90	662	51	48
581	BLR v ESP Q2	2nd Quarter	BLR	90	665	52	43
582	BLR v ESP Q2	2nd Quarter	BLR	90	665	50	34
583	BLR v ESP Q2	2nd Quarter	BLR	90	667	39	28
584	BLR v ESP Q2	2nd Quarter	BLR	90	669	38	23
585	BLR v ESP Q2	2nd Quarter	BLR	90	671	36	19	Shot	Miss
586	BLR v ESP Q2	2nd Quarter	BLR	91	687	43	9	BLOB
587	BLR v ESP Q2	2nd Quarter	BLR	91	688	42	28
588	BLR v ESP Q2	2nd Quarter	BLR	91	688	41	21	Shot	Score
589	BLR v ESP Q2	2nd Quarter	BLR	94	736	22	96
590	BLR v ESP Q2	2nd Quarter	BLR	94	736	20	80
591	BLR v ESP Q2	2nd Quarter	BLR	94	738	32	75
592	BLR v ESP Q2	2nd Quarter	BLR	94	738	31	70
593	BLR v ESP Q2	2nd Quarter	BLR	94	739	31	63
594	BLR v ESP Q2	2nd Quarter	BLR	94	740	32	56
595	BLR v ESP Q2	2nd Quarter	BLR	94	741	35	52
596	BLR v ESP Q2	2nd Quarter	BLR	94	742	35	47
597	BLR v ESP Q2	2nd Quarter	BLR	94	744	33	42	On-ball
598	BLR v ESP Q2	2nd Quarter	BLR	94	744	35	40
599	BLR v ESP Q2	2nd Quarter	BLR	94	744	37	36
600	BLR v ESP Q2	2nd Quarter	BLR	94	745	38	30
601	BLR v ESP Q2	2nd Quarter	BLR	94	746	34	20	Shot	Miss
602	BLR v ESP Q2	2nd Quarter	BLR	96	776	26	110
603	BLR v ESP Q2	2nd Quarter	BLR	96	777	30	98
604	BLR v ESP Q2	2nd Quarter	BLR	96	778	37	96
605	BLR v ESP Q2	2nd Quarter	BLR	96	778	39	90
606	BLR v ESP Q2	2nd Quarter	BLR	96	779	35	80
607	BLR v ESP Q2	2nd Quarter	BLR	96	780	33	71
608	BLR v ESP Q2	2nd Quarter	BLR	96	780	30	64
609	BLR v ESP Q2	2nd Quarter	BLR	96	781	24	59
610	BLR v ESP Q2	2nd Quarter	BLR	96	782	18	53
611	BLR v ESP Q2	2nd Quarter	BLR	96	783	13	47
612	BLR v ESP Q2	2nd Quarter	BLR	96	783	35	40
613	BLR v ESP Q2	2nd Quarter	BLR	96	785	34	43
614	BLR v ESP Q2	2nd Quarter	BLR	96	785	33	46
615	BLR v ESP Q2	2nd Quarter	BLR	96	787	31	20	Foul
616	BLR v ESP Q2	2nd Quarter	BLR	97	820	4	34	SLOB
617	BLR v ESP Q2	2nd Quarter	BLR	97	821	16	41
618	BLR v ESP Q2	2nd Quarter	BLR	97	822	21	42
619	BLR v ESP Q2	2nd Quarter	BLR	97	822	25	41	On-ball
620	BLR v ESP Q2	2nd Quarter	BLR	97	823	20	37
621	BLR v ESP Q2	2nd Quarter	BLR	97	823	20	30
622	BLR v ESP Q2	2nd Quarter	BLR	97	824	26	30
623	BLR v ESP Q2	2nd Quarter	BLR	97	825	43	38
624	BLR v ESP Q2	2nd Quarter	BLR	97	826	44	33
625	BLR v ESP Q2	2nd Quarter	BLR	97	826	42	28
626	BLR v ESP Q2	2nd Quarter	BLR	97	827	36	21
627	BLR v ESP Q2	2nd Quarter	BLR	97	828	34	20	Shot	Miss
628	BLR v ESP Q2	2nd Quarter	BLR	98	829	30	20	OR
629	BLR v ESP Q2	2nd Quarter	BLR	98	831	29	50
630	BLR v ESP Q2	2nd Quarter	BLR	98	832	12	35
631	BLR v ESP Q2	2nd Quarter	BLR	98	833	12	38
632	BLR v ESP Q2	2nd Quarter	BLR	98	833	12	40
633	BLR v ESP Q2	2nd Quarter	BLR	98	834	18	42
634	BLR v ESP Q2	2nd Quarter	BLR	98	834	23	44
635	BLR v ESP Q2	2nd Quarter	BLR	98	835	26	45
636	BLR v ESP Q2	2nd Quarter	BLR	98	836	32	38	On-ball
637	BLR v ESP Q2	2nd Quarter	BLR	98	836	37	37
638	BLR v ESP Q2	2nd Quarter	BLR	98	837	39	33
639	BLR v ESP Q2	2nd Quarter	BLR	98	839	34	24
640	BLR v ESP Q2	2nd Quarter	BLR	98	840	31	24	Shot	Score
641	BLR v ESP Q2	2nd Quarter	BLR	100	861	22	99
642	BLR v ESP Q2	2nd Quarter	BLR	100	861	39	88
643	BLR v ESP Q2	2nd Quarter	BLR	100	862	40	79
644	BLR v ESP Q2	2nd Quarter	BLR	100	863	40	69
645	BLR v ESP Q2	2nd Quarter	BLR	100	864	42	58
646	BLR v ESP Q2	2nd Quarter	BLR	100	864	44	48
647	BLR v ESP Q2	2nd Quarter	BLR	100	865	48	44	Foul
648	BLR v ESP Q2	2nd Quarter	BLR	101	880	59	34	SLOB
649	BLR v ESP Q2	2nd Quarter	BLR	101	881	37	42
650	BLR v ESP Q2	2nd Quarter	BLR	101	882	33	44
651	BLR v ESP Q2	2nd Quarter	BLR	101	883	32	42	On-ball
652	BLR v ESP Q2	2nd Quarter	BLR	101	885	29	40
653	BLR v ESP Q2	2nd Quarter	BLR	101	885	36	36
654	BLR v ESP Q2	2nd Quarter	BLR	101	885	36	36
655	BLR v ESP Q2	2nd Quarter	BLR	101	886	35	29
656	BLR v ESP Q2	2nd Quarter	BLR	101	887	35	22	Shot	Miss
657	BLR v ESP Q2	2nd Quarter	BLR	103	896	30	110
658	BLR v ESP Q2	2nd Quarter	BLR	103	898	42	91
659	BLR v ESP Q2	2nd Quarter	BLR	103	900	44	84
660	BLR v ESP Q2	2nd Quarter	BLR	103	900	41	79
661	BLR v ESP Q2	2nd Quarter	BLR	103	901	36	73
662	BLR v ESP Q2	2nd Quarter	BLR	103	902	32	65
663	BLR v ESP Q2	2nd Quarter	BLR	103	902	32	61
664	BLR v ESP Q2	2nd Quarter	BLR	103	903	34	55
665	BLR v ESP Q2	2nd Quarter	BLR	103	904	39	50
666	BLR v ESP Q2	2nd Quarter	BLR	103	904	44	48
667	BLR v ESP Q2	2nd Quarter	BLR	103	905	45	45
668	BLR v ESP Q2	2nd Quarter	BLR	103	905	49	37
669	BLR v ESP Q2	2nd Quarter	BLR	103	906	50	30
670	BLR v ESP Q2	2nd Quarter	BLR	103	906	47	23
671	BLR v ESP Q2	2nd Quarter	BLR	103	907	40	18
672	BLR v ESP Q2	2nd Quarter	BLR	103	908	33	17
673	BLR v ESP Q2	2nd Quarter	BLR	103	909	12	23
674	BLR v ESP Q2	2nd Quarter	BLR	103	910	12	25
675	BLR v ESP Q2	2nd Quarter	BLR	103	911	12	29
676	BLR v ESP Q2	2nd Quarter	BLR	103	912	15	35
677	BLR v ESP Q2	2nd Quarter	BLR	103	912	12	17
678	BLR v ESP Q2	2nd Quarter	BLR	103	914	25	19
679	BLR v ESP Q2	2nd Quarter	BLR	103	915	29	18
680	BLR v ESP Q2	2nd Quarter	BLR	103	916	39	26	TO
681	BLR v ESP Q2	2nd Quarter	BLR	105	950	27	111
682	BLR v ESP Q2	2nd Quarter	BLR	105	950	24	96
683	BLR v ESP Q2	2nd Quarter	BLR	105	951	24	96
684	BLR v ESP Q2	2nd Quarter	BLR	105	951	23	87
685	BLR v ESP Q2	2nd Quarter	BLR	105	952	23	76
686	BLR v ESP Q2	2nd Quarter	BLR	105	952	25	72
687	BLR v ESP Q2	2nd Quarter	BLR	105	954	26	66
688	BLR v ESP Q2	2nd Quarter	BLR	105	954	28	61
689	BLR v ESP Q2	2nd Quarter	BLR	105	955	31	58
690	BLR v ESP Q2	2nd Quarter	BLR	105	956	32	54
691	BLR v ESP Q2	2nd Quarter	BLR	105	956	33	51
692	BLR v ESP Q2	2nd Quarter	BLR	105	957	30	50
693	BLR v ESP Q2	2nd Quarter	BLR	105	958	22	48
694	BLR v ESP Q2	2nd Quarter	BLR	105	958	16	43
695	BLR v ESP Q2	2nd Quarter	BLR	105	959	12	33
696	BLR v ESP Q2	2nd Quarter	BLR	105	960	12	28
697	BLR v ESP Q2	2nd Quarter	BLR	105	962	11	33
698	BLR v ESP Q2	2nd Quarter	BLR	105	964	20	17	Foul
699	BLR v ESP Q2	2nd Quarter	BLR	106	983	21	9	BLOB
700	BLR v ESP Q2	2nd Quarter	BLR	106	984	12	26	On-ball
701	BLR v ESP Q2	2nd Quarter	BLR	106	985	13	33
702	BLR v ESP Q2	2nd Quarter	BLR	106	985	14	34
703	BLR v ESP Q2	2nd Quarter	BLR	106	986	19	42
704	BLR v ESP Q2	2nd Quarter	BLR	106	986	25	47
705	BLR v ESP Q2	2nd Quarter	BLR	106	987	30	50
706	BLR v ESP Q2	2nd Quarter	BLR	106	988	32	52
707	BLR v ESP Q2	2nd Quarter	BLR	106	989	34	51
708	BLR v ESP Q2	2nd Quarter	BLR	106	990	38	45
709	BLR v ESP Q2	2nd Quarter	BLR	106	991	29	38
710	BLR v ESP Q2	2nd Quarter	BLR	106	991	26	29
711	BLR v ESP Q2	2nd Quarter	BLR	106	992	32	31
712	BLR v ESP Q2	2nd Quarter	BLR	106	993	35	26
713	BLR v ESP Q2	2nd Quarter	BLR	106	994	36	20	Shot	Miss
714	BLR v ESP Q3	3rd Quarter	BLR	109	24	31	112
715	BLR v ESP Q3	3rd Quarter	BLR	109	26	40	93
716	BLR v ESP Q3	3rd Quarter	BLR	109	27	41	87
717	BLR v ESP Q3	3rd Quarter	BLR	109	27	41	77
718	BLR v ESP Q3	3rd Quarter	BLR	109	28	42	70
719	BLR v ESP Q3	3rd Quarter	BLR	109	29	38	68
720	BLR v ESP Q3	3rd Quarter	BLR	109	29	32	64
721	BLR v ESP Q3	3rd Quarter	BLR	109	30	30	57
722	BLR v ESP Q3	3rd Quarter	BLR	109	31	25	49
723	BLR v ESP Q3	3rd Quarter	BLR	109	34	24	34
724	BLR v ESP Q3	3rd Quarter	BLR	109	36	26	42
725	BLR v ESP Q3	3rd Quarter	BLR	109	37	24	39	On-ball
726	BLR v ESP Q3	3rd Quarter	BLR	109	37	16	33
727	BLR v ESP Q3	3rd Quarter	BLR	109	38	14	29
728	BLR v ESP Q3	3rd Quarter	BLR	109	39	16	29	On-ball
729	BLR v ESP Q3	3rd Quarter	BLR	109	39	23	34
730	BLR v ESP Q3	3rd Quarter	BLR	109	39	26	35
731	BLR v ESP Q3	3rd Quarter	BLR	109	41	29	31
732	BLR v ESP Q3	3rd Quarter	BLR	109	41	33	26
733	BLR v ESP Q3	3rd Quarter	BLR	109	42	29	21
734	BLR v ESP Q3	3rd Quarter	BLR	109	43	28	17	Shot	Shooting Foul
735	BLR v ESP Q3	3rd Quarter	BLR	111	104	31	97
736	BLR v ESP Q3	3rd Quarter	BLR	111	104	38	90
737	BLR v ESP Q3	3rd Quarter	BLR	111	105	43	84
738	BLR v ESP Q3	3rd Quarter	BLR	111	106	51	66
739	BLR v ESP Q3	3rd Quarter	BLR	111	106	51	58
740	BLR v ESP Q3	3rd Quarter	BLR	111	107	52	49
741	BLR v ESP Q3	3rd Quarter	BLR	111	107	51	41
742	BLR v ESP Q3	3rd Quarter	BLR	111	108	52	32
743	BLR v ESP Q3	3rd Quarter	BLR	111	108	52	31	On-ball
744	BLR v ESP Q3	3rd Quarter	BLR	111	109	49	34
745	BLR v ESP Q3	3rd Quarter	BLR	111	109	46	36
746	BLR v ESP Q3	3rd Quarter	BLR	111	111	51	27
747	BLR v ESP Q3	3rd Quarter	BLR	111	113	36	21
748	BLR v ESP Q3	3rd Quarter	BLR	111	115	34	17	Shot	Miss
749	BLR v ESP Q3	3rd Quarter	BLR	112	118	34	19	OR
750	BLR v ESP Q3	3rd Quarter	BLR	112	120	37	19
751	BLR v ESP Q3	3rd Quarter	BLR	112	122	33	41
752	BLR v ESP Q3	3rd Quarter	BLR	112	123	11	28
753	BLR v ESP Q3	3rd Quarter	BLR	112	124	12	25
754	BLR v ESP Q3	3rd Quarter	BLR	112	124	14	23
755	BLR v ESP Q3	3rd Quarter	BLR	112	125	25	19
756	BLR v ESP Q3	3rd Quarter	BLR	112	125	29	18	Shot	Score
757	BLR v ESP Q3	3rd Quarter	BLR	115	195	30	109
758	BLR v ESP Q3	3rd Quarter	BLR	115	195	34	100
759	BLR v ESP Q3	3rd Quarter	BLR	115	196	36	98
760	BLR v ESP Q3	3rd Quarter	BLR	115	197	42	95
761	BLR v ESP Q3	3rd Quarter	BLR	115	198	48	84
762	BLR v ESP Q3	3rd Quarter	BLR	115	199	51	74
763	BLR v ESP Q3	3rd Quarter	BLR	115	199	53	59
764	BLR v ESP Q3	3rd Quarter	BLR	115	200	51	51
765	BLR v ESP Q3	3rd Quarter	BLR	115	200	51	37
766	BLR v ESP Q3	3rd Quarter	BLR	115	201	51	29
767	BLR v ESP Q3	3rd Quarter	BLR	115	202	49	32	On-ball
768	BLR v ESP Q3	3rd Quarter	BLR	115	202	46	35
769	BLR v ESP Q3	3rd Quarter	BLR	115	202	40	37
770	BLR v ESP Q3	3rd Quarter	BLR	115	203	33	39
771	BLR v ESP Q3	3rd Quarter	BLR	115	203	31	34
772	BLR v ESP Q3	3rd Quarter	BLR	115	206	51	24	Shot	Score
773	BLR v ESP Q3	3rd Quarter	BLR	118	224	33	98
774	BLR v ESP Q3	3rd Quarter	BLR	118	225	33	66
775	BLR v ESP Q3	3rd Quarter	BLR	118	225	33	52
776	BLR v ESP Q3	3rd Quarter	BLR	118	226	34	38
777	BLR v ESP Q3	3rd Quarter	BLR	118	226	34	28	TO
778	BLR v ESP Q3	3rd Quarter	BLR	120	256	39	111
779	BLR v ESP Q3	3rd Quarter	BLR	120	257	25	100
780	BLR v ESP Q3	3rd Quarter	BLR	120	258	25	96
781	BLR v ESP Q3	3rd Quarter	BLR	120	259	26	89
782	BLR v ESP Q3	3rd Quarter	BLR	120	260	26	83
783	BLR v ESP Q3	3rd Quarter	BLR	120	260	26	79
784	BLR v ESP Q3	3rd Quarter	BLR	120	261	26	71
785	BLR v ESP Q3	3rd Quarter	BLR	120	261	25	64
786	BLR v ESP Q3	3rd Quarter	BLR	120	263	24	57
787	BLR v ESP Q3	3rd Quarter	BLR	120	263	25	54
788	BLR v ESP Q3	3rd Quarter	BLR	120	264	29	50
789	BLR v ESP Q3	3rd Quarter	BLR	120	265	23	40
790	BLR v ESP Q3	3rd Quarter	BLR	120	266	20	36	On-ball
791	BLR v ESP Q3	3rd Quarter	BLR	120	267	20	33
792	BLR v ESP Q3	3rd Quarter	BLR	120	270	34	42
793	BLR v ESP Q3	3rd Quarter	BLR	120	271	35	27
794	BLR v ESP Q3	3rd Quarter	BLR	120	271	29	22
795	BLR v ESP Q3	3rd Quarter	BLR	120	272	28	20	Shot	Score
796	BLR v ESP Q3	3rd Quarter	BLR	122	292	48	90
797	BLR v ESP Q3	3rd Quarter	BLR	122	292	48	81
798	BLR v ESP Q3	3rd Quarter	BLR	122	293	49	67
799	BLR v ESP Q3	3rd Quarter	BLR	122	294	49	57
800	BLR v ESP Q3	3rd Quarter	BLR	122	295	50	49
801	BLR v ESP Q3	3rd Quarter	BLR	122	296	50	46
802	BLR v ESP Q3	3rd Quarter	BLR	122	297	52	43
803	BLR v ESP Q3	3rd Quarter	BLR	122	300	33	47
804	BLR v ESP Q3	3rd Quarter	BLR	122	300	33	51
805	BLR v ESP Q3	3rd Quarter	BLR	122	301	31	47
806	BLR v ESP Q3	3rd Quarter	BLR	122	302	31	43	On-ball
807	BLR v ESP Q3	3rd Quarter	BLR	122	302	33	42
808	BLR v ESP Q3	3rd Quarter	BLR	122	302	37	37
809	BLR v ESP Q3	3rd Quarter	BLR	122	303	38	33
810	BLR v ESP Q3	3rd Quarter	BLR	122	304	40	30
811	BLR v ESP Q3	3rd Quarter	BLR	122	305	32	38	Shot	Miss
812	BLR v ESP Q3	3rd Quarter	BLR	125	416	40	107
813	BLR v ESP Q3	3rd Quarter	BLR	125	418	44	100
814	BLR v ESP Q3	3rd Quarter	BLR	125	419	42	94
815	BLR v ESP Q3	3rd Quarter	BLR	125	420	41	87
816	BLR v ESP Q3	3rd Quarter	BLR	125	421	39	78
817	BLR v ESP Q3	3rd Quarter	BLR	125	421	39	71
818	BLR v ESP Q3	3rd Quarter	BLR	125	422	38	62
819	BLR v ESP Q3	3rd Quarter	BLR	125	422	39	57
820	BLR v ESP Q3	3rd Quarter	BLR	125	423	44	53
821	BLR v ESP Q3	3rd Quarter	BLR	125	424	48	49
822	BLR v ESP Q3	3rd Quarter	BLR	125	425	48	42
823	BLR v ESP Q3	3rd Quarter	BLR	125	427	45	45
824	BLR v ESP Q3	3rd Quarter	BLR	125	427	40	52
825	BLR v ESP Q3	3rd Quarter	BLR	125	428	34	51
826	BLR v ESP Q3	3rd Quarter	BLR	125	428	46	42
827	BLR v ESP Q3	3rd Quarter	BLR	125	429	49	38
828	BLR v ESP Q3	3rd Quarter	BLR	125	430	51	34
829	BLR v ESP Q3	3rd Quarter	BLR	125	431	51	28	On-ball
830	BLR v ESP Q3	3rd Quarter	BLR	125	431	48	24
831	BLR v ESP Q3	3rd Quarter	BLR	125	432	46	17	Shot	Score
832	BLR v ESP Q3	3rd Quarter	BLR	129	465	31	109
833	BLR v ESP Q3	3rd Quarter	BLR	129	466	28	96
834	BLR v ESP Q3	3rd Quarter	BLR	129	467	26	82
835	BLR v ESP Q3	3rd Quarter	BLR	129	468	29	75
836	BLR v ESP Q3	3rd Quarter	BLR	129	469	30	65
837	BLR v ESP Q3	3rd Quarter	BLR	129	469	31	55
838	BLR v ESP Q3	3rd Quarter	BLR	129	470	18	48
839	BLR v ESP Q3	3rd Quarter	BLR	129	470	16	43
840	BLR v ESP Q3	3rd Quarter	BLR	129	471	13	36
841	BLR v ESP Q3	3rd Quarter	BLR	129	472	11	29	On-ball
842	BLR v ESP Q3	3rd Quarter	BLR	129	472	16	33
843	BLR v ESP Q3	3rd Quarter	BLR	129	472	22	35
844	BLR v ESP Q3	3rd Quarter	BLR	129	473	31	34	On-ball
845	BLR v ESP Q3	3rd Quarter	BLR	129	474	37	29
846	BLR v ESP Q3	3rd Quarter	BLR	129	475	16	28
847	BLR v ESP Q3	3rd Quarter	BLR	129	477	33	17	Shot	Score
848	BLR v ESP Q3	3rd Quarter	BLR	131	497	34	110
849	BLR v ESP Q3	3rd Quarter	BLR	131	497	34	98
850	BLR v ESP Q3	3rd Quarter	BLR	131	499	34	87
851	BLR v ESP Q3	3rd Quarter	BLR	131	500	36	78
852	BLR v ESP Q3	3rd Quarter	BLR	131	501	35	69
853	BLR v ESP Q3	3rd Quarter	BLR	131	501	34	54
854	BLR v ESP Q3	3rd Quarter	BLR	131	503	31	50
855	BLR v ESP Q3	3rd Quarter	BLR	131	504	32	44
856	BLR v ESP Q3	3rd Quarter	BLR	131	505	44	36
857	BLR v ESP Q3	3rd Quarter	BLR	131	506	47	32
858	BLR v ESP Q3	3rd Quarter	BLR	131	506	51	26	On-ball
859	BLR v ESP Q3	3rd Quarter	BLR	131	506	49	30
860	BLR v ESP Q3	3rd Quarter	BLR	131	507	45	32
861	BLR v ESP Q3	3rd Quarter	BLR	131	507	42	31
862	BLR v ESP Q3	3rd Quarter	BLR	131	508	39	30
863	BLR v ESP Q3	3rd Quarter	BLR	131	509	46	22	TO
864	BLR v ESP Q3	3rd Quarter	BLR	133	524	28	110
865	BLR v ESP Q3	3rd Quarter	BLR	133	524	36	100
866	BLR v ESP Q3	3rd Quarter	BLR	133	525	40	92
867	BLR v ESP Q3	3rd Quarter	BLR	133	526	39	81
868	BLR v ESP Q3	3rd Quarter	BLR	133	527	39	71
869	BLR v ESP Q3	3rd Quarter	BLR	133	528	39	66
870	BLR v ESP Q3	3rd Quarter	BLR	133	528	36	58
871	BLR v ESP Q3	3rd Quarter	BLR	133	529	35	52
872	BLR v ESP Q3	3rd Quarter	BLR	133	531	48	32
873	BLR v ESP Q3	3rd Quarter	BLR	133	534	32	35
874	BLR v ESP Q3	3rd Quarter	BLR	133	536	34	31
875	BLR v ESP Q3	3rd Quarter	BLR	133	536	36	26	TO
876	BLR v ESP Q3	3rd Quarter	BLR	138	624	33	110
877	BLR v ESP Q3	3rd Quarter	BLR	138	626	33	97
878	BLR v ESP Q3	3rd Quarter	BLR	138	627	20	80
879	BLR v ESP Q3	3rd Quarter	BLR	138	627	20	75
880	BLR v ESP Q3	3rd Quarter	BLR	138	628	22	66
881	BLR v ESP Q3	3rd Quarter	BLR	138	628	22	59
882	BLR v ESP Q3	3rd Quarter	BLR	138	629	18	52
883	BLR v ESP Q3	3rd Quarter	BLR	138	630	15	42
884	BLR v ESP Q3	3rd Quarter	BLR	138	630	13	36
885	BLR v ESP Q3	3rd Quarter	BLR	138	631	15	36	On-ball
886	BLR v ESP Q3	3rd Quarter	BLR	138	631	22	38
887	BLR v ESP Q3	3rd Quarter	BLR	138	632	30	39
888	BLR v ESP Q3	3rd Quarter	BLR	138	633	33	38	Shot	Miss
889	BLR v ESP Q3	3rd Quarter	BLR	140	669	35	99
890	BLR v ESP Q3	3rd Quarter	BLR	140	669	27	92
891	BLR v ESP Q3	3rd Quarter	BLR	140	669	26	92
892	BLR v ESP Q3	3rd Quarter	BLR	140	670	26	79
893	BLR v ESP Q3	3rd Quarter	BLR	140	671	26	71
894	BLR v ESP Q3	3rd Quarter	BLR	140	672	27	65
895	BLR v ESP Q3	3rd Quarter	BLR	140	673	23	55
896	BLR v ESP Q3	3rd Quarter	BLR	140	674	20	50
897	BLR v ESP Q3	3rd Quarter	BLR	140	675	18	41
898	BLR v ESP Q3	3rd Quarter	BLR	140	675	20	39
899	BLR v ESP Q3	3rd Quarter	BLR	140	677	32	40
900	BLR v ESP Q3	3rd Quarter	BLR	140	679	31	36
901	BLR v ESP Q3	3rd Quarter	BLR	140	680	27	36
902	BLR v ESP Q3	3rd Quarter	BLR	140	681	24	34
903	BLR v ESP Q3	3rd Quarter	BLR	140	682	20	32
904	BLR v ESP Q3	3rd Quarter	BLR	140	683	25	21
905	BLR v ESP Q3	3rd Quarter	BLR	140	685	25	18
906	BLR v ESP Q3	3rd Quarter	BLR	140	686	28	17
907	BLR v ESP Q3	3rd Quarter	BLR	140	687	43	16
908	BLR v ESP Q3	3rd Quarter	BLR	140	687	47	15	Shot	Miss
909	BLR v ESP Q3	3rd Quarter	BLR	144	814	27	95
910	BLR v ESP Q3	3rd Quarter	BLR	144	814	39	83
911	BLR v ESP Q3	3rd Quarter	BLR	144	815	39	83
912	BLR v ESP Q3	3rd Quarter	BLR	144	816	44	74
913	BLR v ESP Q3	3rd Quarter	BLR	144	817	44	74
914	BLR v ESP Q3	3rd Quarter	BLR	144	817	46	65
915	BLR v ESP Q3	3rd Quarter	BLR	144	818	48	58
916	BLR v ESP Q3	3rd Quarter	BLR	144	818	52	40
917	BLR v ESP Q3	3rd Quarter	BLR	144	819	54	33
918	BLR v ESP Q3	3rd Quarter	BLR	144	821	50	28
919	BLR v ESP Q3	3rd Quarter	BLR	144	821	40	17
920	BLR v ESP Q3	3rd Quarter	BLR	144	823	40	18
921	BLR v ESP Q3	3rd Quarter	BLR	144	824	39	20
922	BLR v ESP Q3	3rd Quarter	BLR	144	824	36	23
923	BLR v ESP Q3	3rd Quarter	BLR	144	825	35	23	Shot	Miss
924	BLR v ESP Q3	3rd Quarter	BLR	146	846	31	109
925	BLR v ESP Q3	3rd Quarter	BLR	146	846	31	100
926	BLR v ESP Q3	3rd Quarter	BLR	146	848	30	93
927	BLR v ESP Q3	3rd Quarter	BLR	146	849	29	86
928	BLR v ESP Q3	3rd Quarter	BLR	146	849	28	84
929	BLR v ESP Q3	3rd Quarter	BLR	146	850	27	78
930	BLR v ESP Q3	3rd Quarter	BLR	146	850	25	72
931	BLR v ESP Q3	3rd Quarter	BLR	146	851	24	64
932	BLR v ESP Q3	3rd Quarter	BLR	146	852	20	56
933	BLR v ESP Q3	3rd Quarter	BLR	146	852	19	53
934	BLR v ESP Q3	3rd Quarter	BLR	146	853	19	50
935	BLR v ESP Q3	3rd Quarter	BLR	146	853	20	47
936	BLR v ESP Q3	3rd Quarter	BLR	146	854	19	43
937	BLR v ESP Q3	3rd Quarter	BLR	146	855	22	39	On-ball
938	BLR v ESP Q3	3rd Quarter	BLR	146	855	24	40
939	BLR v ESP Q3	3rd Quarter	BLR	146	855	30	41
940	BLR v ESP Q3	3rd Quarter	BLR	146	857	33	32	Shot	Miss
941	BLR v ESP Q3	3rd Quarter	BLR	148	886	28	97
942	BLR v ESP Q3	3rd Quarter	BLR	148	888	39	95
943	BLR v ESP Q3	3rd Quarter	BLR	148	889	40	87
944	BLR v ESP Q3	3rd Quarter	BLR	148	890	40	80
945	BLR v ESP Q3	3rd Quarter	BLR	148	891	40	67
946	BLR v ESP Q3	3rd Quarter	BLR	148	891	40	61
947	BLR v ESP Q3	3rd Quarter	BLR	148	892	38	54
948	BLR v ESP Q3	3rd Quarter	BLR	148	894	31	39
949	BLR v ESP Q3	3rd Quarter	BLR	148	895	31	42
950	BLR v ESP Q3	3rd Quarter	BLR	148	896	19	39
951	BLR v ESP Q3	3rd Quarter	BLR	148	897	24	22
952	BLR v ESP Q3	3rd Quarter	BLR	148	899	23	20	Foul
953	BLR v ESP Q3	3rd Quarter	BLR	149	923	20	9	BLOB
954	BLR v ESP Q3	3rd Quarter	BLR	149	924	16	26	TO	Foul
955	BLR v ESP Q3	3rd Quarter	BLR	152	984	30	109
956	BLR v ESP Q3	3rd Quarter	BLR	152	984	30	96
957	BLR v ESP Q3	3rd Quarter	BLR	152	985	31	87
958	BLR v ESP Q3	3rd Quarter	BLR	152	986	31	83
959	BLR v ESP Q3	3rd Quarter	BLR	152	987	30	77
960	BLR v ESP Q3	3rd Quarter	BLR	152	988	30	69
961	BLR v ESP Q3	3rd Quarter	BLR	152	988	30	62
962	BLR v ESP Q3	3rd Quarter	BLR	152	989	32	54
963	BLR v ESP Q3	3rd Quarter	BLR	152	990	34	49
964	BLR v ESP Q3	3rd Quarter	BLR	152	990	38	36
965	BLR v ESP Q3	3rd Quarter	BLR	152	991	46	36
966	BLR v ESP Q3	3rd Quarter	BLR	152	992	47	33
967	BLR v ESP Q3	3rd Quarter	BLR	152	993	47	31
968	BLR v ESP Q3	3rd Quarter	BLR	152	994	36	25	Foul
969	BLR v ESP Q3	3rd Quarter	BLR	153	1029	37	9	BLOB
970	BLR v ESP Q3	3rd Quarter	BLR	153	1030	49	29
971	BLR v ESP Q3	3rd Quarter	BLR	153	1030	49	25
972	BLR v ESP Q3	3rd Quarter	BLR	153	1030	45	21
973	BLR v ESP Q3	3rd Quarter	BLR	153	1031	42	19	Foul
974	BLR v ESP Q4	4th Quarter	BLR	155	5	58	58
975	BLR v ESP Q4	4th Quarter	BLR	155	6	52	69
976	BLR v ESP Q4	4th Quarter	BLR	155	6	48	66
977	BLR v ESP Q4	4th Quarter	BLR	155	7	46	61
978	BLR v ESP Q4	4th Quarter	BLR	155	8	46	54
979	BLR v ESP Q4	4th Quarter	BLR	155	9	50	30
980	BLR v ESP Q4	4th Quarter	BLR	155	10	51	27	On-ball
981	BLR v ESP Q4	4th Quarter	BLR	155	11	48	31
982	BLR v ESP Q4	4th Quarter	BLR	155	13	40	38
983	BLR v ESP Q4	4th Quarter	BLR	155	14	36	39	Foul
984	BLR v ESP Q4	4th Quarter	BLR	156	32	58	32	SLOB
985	BLR v ESP Q4	4th Quarter	BLR	156	33	47	42
986	BLR v ESP Q4	4th Quarter	BLR	156	34	44	41
987	BLR v ESP Q4	4th Quarter	BLR	156	34	41	39
988	BLR v ESP Q4	4th Quarter	BLR	156	35	28	40
989	BLR v ESP Q4	4th Quarter	BLR	156	38	24	40
990	BLR v ESP Q4	4th Quarter	BLR	156	38	23	39
991	BLR v ESP Q4	4th Quarter	BLR	156	39	25	23
992	BLR v ESP Q4	4th Quarter	BLR	156	41	22	40
993	BLR v ESP Q4	4th Quarter	BLR	156	42	24	22
994	BLR v ESP Q4	4th Quarter	BLR	156	43	28	26
995	BLR v ESP Q4	4th Quarter	BLR	156	43	31	25	Shot	Miss
996	BLR v ESP Q4	4th Quarter	BLR	158	60	20	83
997	BLR v ESP Q4	4th Quarter	BLR	158	61	22	66
998	BLR v ESP Q4	4th Quarter	BLR	158	61	23	57
999	BLR v ESP Q4	4th Quarter	BLR	158	62	22	50	Foul
1000	BLR v ESP Q4	4th Quarter	BLR	159	77	2	71
1001	BLR v ESP Q4	4th Quarter	BLR	159	78	20	77
1002	BLR v ESP Q4	4th Quarter	BLR	159	80	21	70
1003	BLR v ESP Q4	4th Quarter	BLR	159	80	21	64
1004	BLR v ESP Q4	4th Quarter	BLR	159	82	22	57
1005	BLR v ESP Q4	4th Quarter	BLR	159	82	23	52
1006	BLR v ESP Q4	4th Quarter	BLR	159	83	28	48
1007	BLR v ESP Q4	4th Quarter	BLR	159	84	35	45	On-ball
1008	BLR v ESP Q4	4th Quarter	BLR	159	84	40	39
1009	BLR v ESP Q4	4th Quarter	BLR	159	85	44	35
1010	BLR v ESP Q4	4th Quarter	BLR	159	86	24	39
1011	BLR v ESP Q4	4th Quarter	BLR	159	88	17	36
1012	BLR v ESP Q4	4th Quarter	BLR	159	88	12	31	On-ball
1013	BLR v ESP Q4	4th Quarter	BLR	159	88	14	36
1014	BLR v ESP Q4	4th Quarter	BLR	159	89	22	37
1015	BLR v ESP Q4	4th Quarter	BLR	159	89	25	37
1016	BLR v ESP Q4	4th Quarter	BLR	159	90	28	32	Shot	Miss
1017	BLR v ESP Q4	4th Quarter	BLR	161	112	32	112
1018	BLR v ESP Q4	4th Quarter	BLR	161	112	32	100
1019	BLR v ESP Q4	4th Quarter	BLR	161	114	51	56
1020	BLR v ESP Q4	4th Quarter	BLR	161	115	53	45
1021	BLR v ESP Q4	4th Quarter	BLR	161	115	52	34
1022	BLR v ESP Q4	4th Quarter	BLR	161	116	51	26
1023	BLR v ESP Q4	4th Quarter	BLR	161	117	50	20
1024	BLR v ESP Q4	4th Quarter	BLR	161	117	51	25	On-ball
1025	BLR v ESP Q4	4th Quarter	BLR	161	117	48	30
1026	BLR v ESP Q4	4th Quarter	BLR	161	117	45	32
1027	BLR v ESP Q4	4th Quarter	BLR	161	119	37	33
1028	BLR v ESP Q4	4th Quarter	BLR	161	119	34	32
1029	BLR v ESP Q4	4th Quarter	BLR	161	120	35	36
1030	BLR v ESP Q4	4th Quarter	BLR	161	120	42	32	On-ball
1031	BLR v ESP Q4	4th Quarter	BLR	161	120	44	30
1032	BLR v ESP Q4	4th Quarter	BLR	161	120	46	27
1033	BLR v ESP Q4	4th Quarter	BLR	161	122	46	22
1034	BLR v ESP Q4	4th Quarter	BLR	161	123	33	42
1035	BLR v ESP Q4	4th Quarter	BLR	161	125	32	23	Foul
1036	BLR v ESP Q4	4th Quarter	BLR	162	143	38	7	BLOB
1037	BLR v ESP Q4	4th Quarter	BLR	162	144	45	18
1038	BLR v ESP Q4	4th Quarter	BLR	162	145	48	20
1039	BLR v ESP Q4	4th Quarter	BLR	162	146	50	25
1040	BLR v ESP Q4	4th Quarter	BLR	162	146	49	33
1041	BLR v ESP Q4	4th Quarter	BLR	162	148	50	27	On-ball
1042	BLR v ESP Q4	4th Quarter	BLR	162	148	50	21
1043	BLR v ESP Q4	4th Quarter	BLR	162	150	44	17	Stoppage
1044	BLR v ESP Q4	4th Quarter	BLR	164	178	42	9	BLOB
1045	BLR v ESP Q4	4th Quarter	BLR	164	179	37	17
1046	BLR v ESP Q4	4th Quarter	BLR	164	181	37	19
1047	BLR v ESP Q4	4th Quarter	BLR	164	181	38	22
1048	BLR v ESP Q4	4th Quarter	BLR	164	182	34	23
1049	BLR v ESP Q4	4th Quarter	BLR	164	183	25	40
1050	BLR v ESP Q4	4th Quarter	BLR	164	184	26	37
1051	BLR v ESP Q4	4th Quarter	BLR	164	184	26	34	Shot	Score
1052	BLR v ESP Q4	4th Quarter	BLR	166	206	34	109
1053	BLR v ESP Q4	4th Quarter	BLR	166	206	26	94
1054	BLR v ESP Q4	4th Quarter	BLR	166	208	31	94
1055	BLR v ESP Q4	4th Quarter	BLR	166	209	32	91
1056	BLR v ESP Q4	4th Quarter	BLR	166	210	32	82
1057	BLR v ESP Q4	4th Quarter	BLR	166	210	33	74
1058	BLR v ESP Q4	4th Quarter	BLR	166	211	32	66
1059	BLR v ESP Q4	4th Quarter	BLR	166	212	31	58
1060	BLR v ESP Q4	4th Quarter	BLR	166	213	32	52
1061	BLR v ESP Q4	4th Quarter	BLR	166	214	36	48
1062	BLR v ESP Q4	4th Quarter	BLR	166	214	41	45
1063	BLR v ESP Q4	4th Quarter	BLR	166	215	45	41
1064	BLR v ESP Q4	4th Quarter	BLR	166	216	52	35
1065	BLR v ESP Q4	4th Quarter	BLR	166	217	53	31
1066	BLR v ESP Q4	4th Quarter	BLR	166	218	53	27
1067	BLR v ESP Q4	4th Quarter	BLR	166	218	51	24	On-ball
1068	BLR v ESP Q4	4th Quarter	BLR	166	219	48	21
1069	BLR v ESP Q4	4th Quarter	BLR	166	220	49	17
1070	BLR v ESP Q4	4th Quarter	BLR	166	220	45	16
1071	BLR v ESP Q4	4th Quarter	BLR	166	221	37	14
1072	BLR v ESP Q4	4th Quarter	BLR	166	221	33	15
1073	BLR v ESP Q4	4th Quarter	BLR	166	222	27	18
1074	BLR v ESP Q4	4th Quarter	BLR	166	222	27	23
1075	BLR v ESP Q4	4th Quarter	BLR	166	223	28	33
1076	BLR v ESP Q4	4th Quarter	BLR	166	223	37	28
1077	BLR v ESP Q4	4th Quarter	BLR	166	224	36	25
1078	BLR v ESP Q4	4th Quarter	BLR	166	225	26	21
1079	BLR v ESP Q4	4th Quarter	BLR	166	227	38	39	Shot	Miss
1080	BLR v ESP Q4	4th Quarter	BLR	168	252	53	108
1081	BLR v ESP Q4	4th Quarter	BLR	168	252	29	88
1082	BLR v ESP Q4	4th Quarter	BLR	168	255	29	85
1083	BLR v ESP Q4	4th Quarter	BLR	168	255	28	78
1084	BLR v ESP Q4	4th Quarter	BLR	168	256	28	73
1085	BLR v ESP Q4	4th Quarter	BLR	168	257	26	65
1086	BLR v ESP Q4	4th Quarter	BLR	168	257	26	58
1087	BLR v ESP Q4	4th Quarter	BLR	168	258	26	53
1088	BLR v ESP Q4	4th Quarter	BLR	168	259	27	50
1089	BLR v ESP Q4	4th Quarter	BLR	168	260	29	44
1090	BLR v ESP Q4	4th Quarter	BLR	168	261	20	37
1091	BLR v ESP Q4	4th Quarter	BLR	168	262	20	38	On-ball
1092	BLR v ESP Q4	4th Quarter	BLR	168	263	24	38
1093	BLR v ESP Q4	4th Quarter	BLR	168	263	30	36
1094	BLR v ESP Q4	4th Quarter	BLR	168	264	31	38
1095	BLR v ESP Q4	4th Quarter	BLR	168	264	25	39
1096	BLR v ESP Q4	4th Quarter	BLR	168	266	35	35
1097	BLR v ESP Q4	4th Quarter	BLR	168	266	34	30
1098	BLR v ESP Q4	4th Quarter	BLR	168	267	35	24
1099	BLR v ESP Q4	4th Quarter	BLR	168	267	34	17	Shot	Score
1100	BLR v ESP Q4	4th Quarter	BLR	170	288	36	109
1101	BLR v ESP Q4	4th Quarter	BLR	170	290	19	96
1102	BLR v ESP Q4	4th Quarter	BLR	170	291	35	90
1103	BLR v ESP Q4	4th Quarter	BLR	170	292	38	85
1104	BLR v ESP Q4	4th Quarter	BLR	170	293	36	78
1105	BLR v ESP Q4	4th Quarter	BLR	170	294	35	70
1106	BLR v ESP Q4	4th Quarter	BLR	170	295	36	62
1107	BLR v ESP Q4	4th Quarter	BLR	170	296	38	57
1108	BLR v ESP Q4	4th Quarter	BLR	170	296	40	53
1109	BLR v ESP Q4	4th Quarter	BLR	170	297	45	48
1110	BLR v ESP Q4	4th Quarter	BLR	170	298	48	43
1111	BLR v ESP Q4	4th Quarter	BLR	170	299	50	39
1112	BLR v ESP Q4	4th Quarter	BLR	170	301	49	39
1113	BLR v ESP Q4	4th Quarter	BLR	170	301	47	41	Foul
1114	BLR v ESP Q4	4th Quarter	BLR	173	344	42	9	BLOB
1115	BLR v ESP Q4	4th Quarter	BLR	173	345	28	48
1116	BLR v ESP Q4	4th Quarter	BLR	173	346	34	48
1117	BLR v ESP Q4	4th Quarter	BLR	173	348	36	43
1118	BLR v ESP Q4	4th Quarter	BLR	173	349	40	39
1119	BLR v ESP Q4	4th Quarter	BLR	173	349	44	35
1120	BLR v ESP Q4	4th Quarter	BLR	173	350	38	26
1121	BLR v ESP Q4	4th Quarter	BLR	173	351	40	24	Shot	Miss
1122	BLR v ESP Q4	4th Quarter	BLR	175	384	34	98
1123	BLR v ESP Q4	4th Quarter	BLR	175	385	34	96
1124	BLR v ESP Q4	4th Quarter	BLR	175	386	34	90
1125	BLR v ESP Q4	4th Quarter	BLR	175	387	36	77
1126	BLR v ESP Q4	4th Quarter	BLR	175	388	36	69
1127	BLR v ESP Q4	4th Quarter	BLR	175	389	36	63
1128	BLR v ESP Q4	4th Quarter	BLR	175	389	34	54
1129	BLR v ESP Q4	4th Quarter	BLR	175	390	34	49
1130	BLR v ESP Q4	4th Quarter	BLR	175	391	41	44
1131	BLR v ESP Q4	4th Quarter	BLR	175	391	46	41
1132	BLR v ESP Q4	4th Quarter	BLR	175	392	52	37
1133	BLR v ESP Q4	4th Quarter	BLR	175	393	52	28
1134	BLR v ESP Q4	4th Quarter	BLR	175	395	51	29
1135	BLR v ESP Q4	4th Quarter	BLR	175	396	36	39
1136	BLR v ESP Q4	4th Quarter	BLR	175	397	30	39	Shot	Miss
1137	BLR v ESP Q4	4th Quarter	BLR	176	402	26	21	OR
1138	BLR v ESP Q4	4th Quarter	BLR	176	403	26	25
1139	BLR v ESP Q4	4th Quarter	BLR	176	403	28	26
1140	BLR v ESP Q4	4th Quarter	BLR	176	404	46	36
1141	BLR v ESP Q4	4th Quarter	BLR	176	405	44	30
1142	BLR v ESP Q4	4th Quarter	BLR	176	406	37	27
1143	BLR v ESP Q4	4th Quarter	BLR	176	406	46	16	Shot	Score
1144	BLR v ESP Q4	4th Quarter	BLR	178	431	34	109
1145	BLR v ESP Q4	4th Quarter	BLR	178	431	36	101
1146	BLR v ESP Q4	4th Quarter	BLR	178	433	39	92
1147	BLR v ESP Q4	4th Quarter	BLR	178	434	38	85
1148	BLR v ESP Q4	4th Quarter	BLR	178	435	37	79
1149	BLR v ESP Q4	4th Quarter	BLR	178	436	37	72
1150	BLR v ESP Q4	4th Quarter	BLR	178	437	38	64
1151	BLR v ESP Q4	4th Quarter	BLR	178	437	36	60
1152	BLR v ESP Q4	4th Quarter	BLR	178	438	35	54
1153	BLR v ESP Q4	4th Quarter	BLR	178	439	35	49
1154	BLR v ESP Q4	4th Quarter	BLR	178	440	35	44
1155	BLR v ESP Q4	4th Quarter	BLR	178	442	46	32
1156	BLR v ESP Q4	4th Quarter	BLR	178	442	48	27
1157	BLR v ESP Q4	4th Quarter	BLR	178	443	48	20	Shot	Miss
1158	BLR v ESP Q4	4th Quarter	BLR	180	560	46	111
1159	BLR v ESP Q4	4th Quarter	BLR	180	562	47	80
1160	BLR v ESP Q4	4th Quarter	BLR	180	563	51	83
1161	BLR v ESP Q4	4th Quarter	BLR	180	563	51	73
1162	BLR v ESP Q4	4th Quarter	BLR	180	564	51	69
1163	BLR v ESP Q4	4th Quarter	BLR	180	565	48	67
1164	BLR v ESP Q4	4th Quarter	BLR	180	565	43	64
1165	BLR v ESP Q4	4th Quarter	BLR	180	566	40	62
1166	BLR v ESP Q4	4th Quarter	BLR	180	566	38	59
1167	BLR v ESP Q4	4th Quarter	BLR	180	567	36	56
1168	BLR v ESP Q4	4th Quarter	BLR	180	568	35	50	On-ball
1169	BLR v ESP Q4	4th Quarter	BLR	180	568	37	44
1170	BLR v ESP Q4	4th Quarter	BLR	180	568	40	39
1171	BLR v ESP Q4	4th Quarter	BLR	180	569	39	28
1172	BLR v ESP Q4	4th Quarter	BLR	180	570	38	21
1173	BLR v ESP Q4	4th Quarter	BLR	180	571	52	16	Shot	Score
1174	BLR v ESP Q4	4th Quarter	BLR	182	594	33	93
1175	BLR v ESP Q4	4th Quarter	BLR	182	594	24	83
1176	BLR v ESP Q4	4th Quarter	BLR	182	595	23	77
1177	BLR v ESP Q4	4th Quarter	BLR	182	595	16	62
1178	BLR v ESP Q4	4th Quarter	BLR	182	596	12	55
1179	BLR v ESP Q4	4th Quarter	BLR	182	597	12	48
1180	BLR v ESP Q4	4th Quarter	BLR	182	599	12	40
1181	BLR v ESP Q4	4th Quarter	BLR	182	600	12	37
1182	BLR v ESP Q4	4th Quarter	BLR	182	601	37	45
1183	BLR v ESP Q4	4th Quarter	BLR	182	602	29	27
1184	BLR v ESP Q4	4th Quarter	BLR	182	603	31	21
1185	BLR v ESP Q4	4th Quarter	BLR	182	604	34	18	Shot	Miss
1186	BLR v ESP Q4	4th Quarter	BLR	184	672	30	112
1187	BLR v ESP Q4	4th Quarter	BLR	184	672	35	99
1188	BLR v ESP Q4	4th Quarter	BLR	184	673	40	91
1189	BLR v ESP Q4	4th Quarter	BLR	184	674	43	82
1190	BLR v ESP Q4	4th Quarter	BLR	184	674	47	68
1191	BLR v ESP Q4	4th Quarter	BLR	184	675	50	58
1192	BLR v ESP Q4	4th Quarter	BLR	184	675	52	47
1193	BLR v ESP Q4	4th Quarter	BLR	184	676	52	41
1194	BLR v ESP Q4	4th Quarter	BLR	184	677	52	38
1195	BLR v ESP Q4	4th Quarter	BLR	184	677	48	32	On-ball
1196	BLR v ESP Q4	4th Quarter	BLR	184	678	44	37
1197	BLR v ESP Q4	4th Quarter	BLR	184	678	40	38
1198	BLR v ESP Q4	4th Quarter	BLR	184	679	35	31
1199	BLR v ESP Q4	4th Quarter	BLR	184	679	41	27	On-ball
1200	BLR v ESP Q4	4th Quarter	BLR	184	680	44	24
1201	BLR v ESP Q4	4th Quarter	BLR	184	682	32	18
1202	BLR v ESP Q4	4th Quarter	BLR	184	682	26	17
1203	BLR v ESP Q4	4th Quarter	BLR	184	684	17	33
1204	BLR v ESP Q4	4th Quarter	BLR	184	685	20	36
1205	BLR v ESP Q4	4th Quarter	BLR	184	685	24	36
1206	BLR v ESP Q4	4th Quarter	BLR	184	686	28	36
1207	BLR v ESP Q4	4th Quarter	BLR	184	687	30	40
1208	BLR v ESP Q4	4th Quarter	BLR	184	689	30	20
1209	BLR v ESP Q4	4th Quarter	BLR	184	690	25	19	TO
1210	BLR v ESP Q4	4th Quarter	BLR	187	731	33	95
1211	BLR v ESP Q4	4th Quarter	BLR	187	733	45	83
1212	BLR v ESP Q4	4th Quarter	BLR	187	734	49	74
1213	BLR v ESP Q4	4th Quarter	BLR	187	734	52	66
1214	BLR v ESP Q4	4th Quarter	BLR	187	735	32	64
1215	BLR v ESP Q4	4th Quarter	BLR	187	736	32	59
1216	BLR v ESP Q4	4th Quarter	BLR	187	737	27	52
1217	BLR v ESP Q4	4th Quarter	BLR	187	738	19	46
1218	BLR v ESP Q4	4th Quarter	BLR	187	738	18	41
1219	BLR v ESP Q4	4th Quarter	BLR	187	741	29	20
1220	BLR v ESP Q4	4th Quarter	BLR	187	742	37	26
1221	BLR v ESP Q4	4th Quarter	BLR	187	743	32	27
1222	BLR v ESP Q4	4th Quarter	BLR	187	743	31	24	Shot	Shooting Foul
1223	BLR v ESP Q4	4th Quarter	BLR	189	812	24	90
1224	BLR v ESP Q4	4th Quarter	BLR	189	812	21	79
1225	BLR v ESP Q4	4th Quarter	BLR	189	813	18	69
1226	BLR v ESP Q4	4th Quarter	BLR	189	814	21	60
1227	BLR v ESP Q4	4th Quarter	BLR	189	814	27	55
1228	BLR v ESP Q4	4th Quarter	BLR	189	815	34	51
1229	BLR v ESP Q4	4th Quarter	BLR	189	816	40	45
1230	BLR v ESP Q4	4th Quarter	BLR	189	816	47	39
1231	BLR v ESP Q4	4th Quarter	BLR	189	817	53	44
1232	BLR v ESP Q4	4th Quarter	BLR	189	817	50	38
1233	BLR v ESP Q4	4th Quarter	BLR	189	818	45	33	Shot	Miss
1234	BLR v ESP Q4	4th Quarter	BLR	192	905	32	108
1235	BLR v ESP Q4	4th Quarter	BLR	192	905	19	77
1236	BLR v ESP Q4	4th Quarter	BLR	192	907	18	67
1237	BLR v ESP Q4	4th Quarter	BLR	192	907	17	62
1238	BLR v ESP Q4	4th Quarter	BLR	192	908	14	53
1239	BLR v ESP Q4	4th Quarter	BLR	192	909	14	47
1240	BLR v ESP Q4	4th Quarter	BLR	192	909	16	37	On-ball
1241	BLR v ESP Q4	4th Quarter	BLR	192	910	17	35
1242	BLR v ESP Q4	4th Quarter	BLR	192	910	24	39
1243	BLR v ESP Q4	4th Quarter	BLR	192	911	27	39
1244	BLR v ESP Q4	4th Quarter	BLR	192	911	32	39
1245	BLR v ESP Q4	4th Quarter	BLR	192	912	21	35
1246	BLR v ESP Q4	4th Quarter	BLR	192	914	24	20
1247	BLR v ESP Q4	4th Quarter	BLR	192	915	24	17
1248	BLR v ESP Q4	4th Quarter	BLR	192	916	24	39
1249	BLR v ESP Q4	4th Quarter	BLR	192	917	22	34
1250	BLR v ESP Q4	4th Quarter	BLR	192	918	22	22
1251	BLR v ESP Q4	4th Quarter	BLR	192	919	31	24	Stoppage
1252	BLR v ESP Q4	4th Quarter	BLR	194	967	37	96
1253	BLR v ESP Q4	4th Quarter	BLR	194	968	15	88
1254	BLR v ESP Q4	4th Quarter	BLR	194	969	17	77
1255	BLR v ESP Q4	4th Quarter	BLR	194	970	17	62
1256	BLR v ESP Q4	4th Quarter	BLR	194	971	17	56
1257	BLR v ESP Q4	4th Quarter	BLR	194	971	22	50
1258	BLR v ESP Q4	4th Quarter	BLR	194	971	27	44
1259	BLR v ESP Q4	4th Quarter	BLR	194	972	34	35
1260	BLR v ESP Q4	4th Quarter	BLR	194	972	35	28
1261	BLR v ESP Q4	4th Quarter	BLR	194	974	31	20	Shot	Score
1262	BLR v ESP Q4	4th Quarter	BLR	196	1016	31	109
1263	BLR v ESP Q4	4th Quarter	BLR	196	1016	24	93
1264	BLR v ESP Q4	4th Quarter	BLR	196	1017	23	84
1265	BLR v ESP Q4	4th Quarter	BLR	196	1018	26	74
1266	BLR v ESP Q4	4th Quarter	BLR	196	1019	28	61
1267	BLR v ESP Q4	4th Quarter	BLR	196	1019	29	56
1268	BLR v ESP Q4	4th Quarter	BLR	196	1020	32	52
1269	BLR v ESP Q4	4th Quarter	BLR	196	1021	36	47
1270	BLR v ESP Q4	4th Quarter	BLR	196	1021	32	39
1271	BLR v ESP Q4	4th Quarter	BLR	196	1022	29	39
1272	BLR v ESP Q4	4th Quarter	BLR	196	1022	28	40
1273	BLR v ESP Q4	4th Quarter	BLR	196	1024	14	33	Shot	Miss
1274	BLR v ESP Q4	4th Quarter	BLR	199	1053	36	92
1275	BLR v ESP Q4	4th Quarter	BLR	199	1054	55	74
1276	BLR v ESP Q4	4th Quarter	BLR	199	1054	52	60
1277	BLR v ESP Q4	4th Quarter	BLR	199	1055	52	45
1278	BLR v ESP Q4	4th Quarter	BLR	199	1055	52	34
1279	BLR v ESP Q4	4th Quarter	BLR	199	1056	50	30	Shot	Miss
