# Supplementary material for: Classifying ball trajectories in invasion sports using dynamic time warping: A basketball case study
Source: PLoS One. 2022 Oct 20;17(10):e0272848. doi: 10.1371/journal.pone.0272848 (PMC9584368; doi:10.1371/journal.pone.0272848)
Supplement: S1 Data — (ZIP) [file pone.0272848.s012.zip › Data/BLR/blrg5_full.csv]

	GameID	TimeCriteria	TeamName	RecordID	Time	x	y	Label1	Label2	Label3	Label4
1	BLR v FRA Rio Q1	1st Quarter	BLR	2	10	39	52
2	BLR v FRA Rio Q1	1st Quarter	BLR	2	12	35	51
3	BLR v FRA Rio Q1	1st Quarter	BLR	2	15	26	35
4	BLR v FRA Rio Q1	1st Quarter	BLR	2	16	22	36
5	BLR v FRA Rio Q1	1st Quarter	BLR	2	19	24	45
6	BLR v FRA Rio Q1	1st Quarter	BLR	2	21	41	41
7	BLR v FRA Rio Q1	1st Quarter	BLR	2	23	46	38	Stoppage
8	BLR v FRA Rio Q1	1st Quarter	BLR	3	37	59	36	SLOB
9	BLR v FRA Rio Q1	1st Quarter	BLR	3	38	40	42
10	BLR v FRA Rio Q1	1st Quarter	BLR	3	40	36	16
11	BLR v FRA Rio Q1	1st Quarter	BLR	3	42	34	17	Shot	TO
12	BLR v FRA Rio Q1	1st Quarter	BLR	5	65	35	108
13	BLR v FRA Rio Q1	1st Quarter	BLR	5	65	24	94
14	BLR v FRA Rio Q1	1st Quarter	BLR	5	66	25	85
15	BLR v FRA Rio Q1	1st Quarter	BLR	5	68	30	76
16	BLR v FRA Rio Q1	1st Quarter	BLR	5	69	23	65
17	BLR v FRA Rio Q1	1st Quarter	BLR	5	70	15	58
18	BLR v FRA Rio Q1	1st Quarter	BLR	5	71	21	55
19	BLR v FRA Rio Q1	1st Quarter	BLR	5	72	31	50
20	BLR v FRA Rio Q1	1st Quarter	BLR	5	73	31	46
21	BLR v FRA Rio Q1	1st Quarter	BLR	5	74	29	42
22	BLR v FRA Rio Q1	1st Quarter	BLR	5	75	28	38	On-ball
23	BLR v FRA Rio Q1	1st Quarter	BLR	5	75	26	38
24	BLR v FRA Rio Q1	1st Quarter	BLR	5	76	21	34
25	BLR v FRA Rio Q1	1st Quarter	BLR	5	76	34	35
26	BLR v FRA Rio Q1	1st Quarter	BLR	5	77	37	33
27	BLR v FRA Rio Q1	1st Quarter	BLR	5	78	37	25
28	BLR v FRA Rio Q1	1st Quarter	BLR	5	79	31	25
29	BLR v FRA Rio Q1	1st Quarter	BLR	5	80	31	23	Shot	Score
30	BLR v FRA Rio Q1	1st Quarter	BLR	7	95	41	109
31	BLR v FRA Rio Q1	1st Quarter	BLR	7	96	35	86
32	BLR v FRA Rio Q1	1st Quarter	BLR	7	97	37	81
33	BLR v FRA Rio Q1	1st Quarter	BLR	7	99	30	79
34	BLR v FRA Rio Q1	1st Quarter	BLR	7	99	27	72
35	BLR v FRA Rio Q1	1st Quarter	BLR	7	100	29	62
36	BLR v FRA Rio Q1	1st Quarter	BLR	7	101	31	55
37	BLR v FRA Rio Q1	1st Quarter	BLR	7	102	36	51
38	BLR v FRA Rio Q1	1st Quarter	BLR	7	103	34	45
39	BLR v FRA Rio Q1	1st Quarter	BLR	7	105	20	33
40	BLR v FRA Rio Q1	1st Quarter	BLR	7	108	40	36
41	BLR v FRA Rio Q1	1st Quarter	BLR	7	109	21	33
42	BLR v FRA Rio Q1	1st Quarter	BLR	7	111	21	20	Stoppage
43	BLR v FRA Rio Q1	1st Quarter	BLR	8	130	22	9	BLOB
44	BLR v FRA Rio Q1	1st Quarter	BLR	8	131	14	27	Stoppage
45	BLR v FRA Rio Q1	1st Quarter	BLR	9	150	3	34	SLOB
46	BLR v FRA Rio Q1	1st Quarter	BLR	9	151	13	41
47	BLR v FRA Rio Q1	1st Quarter	BLR	9	152	17	42
48	BLR v FRA Rio Q1	1st Quarter	BLR	9	152	25	41
49	BLR v FRA Rio Q1	1st Quarter	BLR	9	153	31	38	On-ball
50	BLR v FRA Rio Q1	1st Quarter	BLR	9	154	27	37
51	BLR v FRA Rio Q1	1st Quarter	BLR	9	154	26	30	Shot	TO
52	BLR v FRA Rio Q1	1st Quarter	BLR	11	183	35	87
53	BLR v FRA Rio Q1	1st Quarter	BLR	11	183	30	77
54	BLR v FRA Rio Q1	1st Quarter	BLR	11	184	26	64
55	BLR v FRA Rio Q1	1st Quarter	BLR	11	185	23	55
56	BLR v FRA Rio Q1	1st Quarter	BLR	11	186	22	48
57	BLR v FRA Rio Q1	1st Quarter	BLR	11	187	42	42	TO
58	BLR v FRA Rio Q1	1st Quarter	BLR	12	187	15	69
59	BLR v FRA Rio Q1	1st Quarter	BLR	14	194	42	97
60	BLR v FRA Rio Q1	1st Quarter	BLR	14	194	43	84
61	BLR v FRA Rio Q1	1st Quarter	BLR	14	195	38	68
62	BLR v FRA Rio Q1	1st Quarter	BLR	14	195	30	60
63	BLR v FRA Rio Q1	1st Quarter	BLR	14	196	46	52
64	BLR v FRA Rio Q1	1st Quarter	BLR	14	196	48	46
65	BLR v FRA Rio Q1	1st Quarter	BLR	14	197	47	40
66	BLR v FRA Rio Q1	1st Quarter	BLR	14	197	44	34	Shot	Score
67	BLR v FRA Rio Q1	1st Quarter	BLR	16	221	38	94	Foul
68	BLR v FRA Rio Q1	1st Quarter	BLR	17	242	40	108
69	BLR v FRA Rio Q1	1st Quarter	BLR	17	243	32	96
70	BLR v FRA Rio Q1	1st Quarter	BLR	17	244	33	86
71	BLR v FRA Rio Q1	1st Quarter	BLR	17	245	30	77
72	BLR v FRA Rio Q1	1st Quarter	BLR	17	247	33	75
73	BLR v FRA Rio Q1	1st Quarter	BLR	17	247	39	72
74	BLR v FRA Rio Q1	1st Quarter	BLR	17	247	42	65
75	BLR v FRA Rio Q1	1st Quarter	BLR	17	248	41	59
76	BLR v FRA Rio Q1	1st Quarter	BLR	17	249	40	55
77	BLR v FRA Rio Q1	1st Quarter	BLR	17	250	13	41
78	BLR v FRA Rio Q1	1st Quarter	BLR	17	251	11	36
79	BLR v FRA Rio Q1	1st Quarter	BLR	17	251	14	32
80	BLR v FRA Rio Q1	1st Quarter	BLR	17	254	52	25	Shot	Miss
81	BLR v FRA Rio Q1	1st Quarter	BLR	20	327	30	99
82	BLR v FRA Rio Q1	1st Quarter	BLR	20	328	18	82
83	BLR v FRA Rio Q1	1st Quarter	BLR	20	329	16	66
84	BLR v FRA Rio Q1	1st Quarter	BLR	20	330	15	31
85	BLR v FRA Rio Q1	1st Quarter	BLR	20	330	17	24	Shot	Score
86	BLR v FRA Rio Q1	1st Quarter	BLR	22	365	59	88
87	BLR v FRA Rio Q1	1st Quarter	BLR	22	365	50	85
88	BLR v FRA Rio Q1	1st Quarter	BLR	22	367	45	82
89	BLR v FRA Rio Q1	1st Quarter	BLR	22	367	43	74
90	BLR v FRA Rio Q1	1st Quarter	BLR	22	368	41	67
91	BLR v FRA Rio Q1	1st Quarter	BLR	22	369	35	60
92	BLR v FRA Rio Q1	1st Quarter	BLR	22	370	32	53
93	BLR v FRA Rio Q1	1st Quarter	BLR	22	371	23	34
94	BLR v FRA Rio Q1	1st Quarter	BLR	22	373	15	38	On-ball
95	BLR v FRA Rio Q1	1st Quarter	BLR	22	374	12	32
96	BLR v FRA Rio Q1	1st Quarter	BLR	22	375	12	23
97	BLR v FRA Rio Q1	1st Quarter	BLR	22	376	12	16
98	BLR v FRA Rio Q1	1st Quarter	BLR	22	377	21	36
99	BLR v FRA Rio Q1	1st Quarter	BLR	22	379	50	25	Shot	Score
100	BLR v FRA Rio Q1	1st Quarter	BLR	27	451	28	84
101	BLR v FRA Rio Q1	1st Quarter	BLR	27	452	27	75
102	BLR v FRA Rio Q1	1st Quarter	BLR	27	453	29	66
103	BLR v FRA Rio Q1	1st Quarter	BLR	27	453	34	59
104	BLR v FRA Rio Q1	1st Quarter	BLR	27	454	47	53
105	BLR v FRA Rio Q1	1st Quarter	BLR	27	454	47	38
106	BLR v FRA Rio Q1	1st Quarter	BLR	27	454	44	28
107	BLR v FRA Rio Q1	1st Quarter	BLR	27	455	37	17	Shot	Shooting Foul
108	BLR v FRA Rio Q1	1st Quarter	BLR	29	521	24	110
109	BLR v FRA Rio Q1	1st Quarter	BLR	29	521	17	85
110	BLR v FRA Rio Q1	1st Quarter	BLR	29	522	17	77
111	BLR v FRA Rio Q1	1st Quarter	BLR	29	522	16	67
112	BLR v FRA Rio Q1	1st Quarter	BLR	29	523	14	57
113	BLR v FRA Rio Q1	1st Quarter	BLR	29	523	13	53
114	BLR v FRA Rio Q1	1st Quarter	BLR	29	524	14	49
115	BLR v FRA Rio Q1	1st Quarter	BLR	29	524	13	42
116	BLR v FRA Rio Q1	1st Quarter	BLR	29	525	12	35
117	BLR v FRA Rio Q1	1st Quarter	BLR	29	525	11	27
118	BLR v FRA Rio Q1	1st Quarter	BLR	29	527	15	31	On-ball
119	BLR v FRA Rio Q1	1st Quarter	BLR	29	527	17	34
120	BLR v FRA Rio Q1	1st Quarter	BLR	29	528	15	24
121	BLR v FRA Rio Q1	1st Quarter	BLR	29	529	24	18
122	BLR v FRA Rio Q1	1st Quarter	BLR	29	530	28	17
123	BLR v FRA Rio Q1	1st Quarter	BLR	29	531	39	37
124	BLR v FRA Rio Q1	1st Quarter	BLR	29	532	35	35
125	BLR v FRA Rio Q1	1st Quarter	BLR	29	532	24	38
126	BLR v FRA Rio Q1	1st Quarter	BLR	29	533	28	38
127	BLR v FRA Rio Q1	1st Quarter	BLR	29	535	32	39
128	BLR v FRA Rio Q1	1st Quarter	BLR	29	537	36	31	Foul
129	BLR v FRA Rio Q1	1st Quarter	BLR	31	558	59	36	SLOB
130	BLR v FRA Rio Q1	1st Quarter	BLR	31	559	38	40
131	BLR v FRA Rio Q1	1st Quarter	BLR	31	559	36	37
132	BLR v FRA Rio Q1	1st Quarter	BLR	31	560	37	38	On-ball
133	BLR v FRA Rio Q1	1st Quarter	BLR	31	562	32	38
134	BLR v FRA Rio Q1	1st Quarter	BLR	31	563	31	33
135	BLR v FRA Rio Q1	1st Quarter	BLR	31	564	29	23
136	BLR v FRA Rio Q1	1st Quarter	BLR	31	564	38	20
137	BLR v FRA Rio Q1	1st Quarter	BLR	31	566	18	37	Shot	Score
138	BLR v FRA Rio Q1	1st Quarter	BLR	33	582	31	87
139	BLR v FRA Rio Q1	1st Quarter	BLR	33	582	20	61
140	BLR v FRA Rio Q1	1st Quarter	BLR	33	583	20	52
141	BLR v FRA Rio Q1	1st Quarter	BLR	33	584	25	41
142	BLR v FRA Rio Q1	1st Quarter	BLR	33	584	26	31
143	BLR v FRA Rio Q1	1st Quarter	BLR	33	585	29	29
144	BLR v FRA Rio Q1	1st Quarter	BLR	33	585	34	22	TO
145	BLR v FRA Rio Q1	1st Quarter	BLR	36	705	30	111
146	BLR v FRA Rio Q1	1st Quarter	BLR	36	706	34	89
147	BLR v FRA Rio Q1	1st Quarter	BLR	36	707	22	79
148	BLR v FRA Rio Q1	1st Quarter	BLR	36	708	21	67
149	BLR v FRA Rio Q1	1st Quarter	BLR	36	709	18	54
150	BLR v FRA Rio Q1	1st Quarter	BLR	36	709	15	44
151	BLR v FRA Rio Q1	1st Quarter	BLR	36	710	15	40	On-ball
152	BLR v FRA Rio Q1	1st Quarter	BLR	36	711	21	39
153	BLR v FRA Rio Q1	1st Quarter	BLR	36	712	28	42
154	BLR v FRA Rio Q1	1st Quarter	BLR	36	714	28	38
155	BLR v FRA Rio Q1	1st Quarter	BLR	36	715	25	35
156	BLR v FRA Rio Q1	1st Quarter	BLR	36	716	23	40
157	BLR v FRA Rio Q1	1st Quarter	BLR	36	716	29	44
158	BLR v FRA Rio Q1	1st Quarter	BLR	36	717	47	36	TO
159	BLR v FRA Rio Q1	1st Quarter	BLR	38	770	32	108
160	BLR v FRA Rio Q1	1st Quarter	BLR	38	770	33	93
161	BLR v FRA Rio Q1	1st Quarter	BLR	38	771	32	85
162	BLR v FRA Rio Q1	1st Quarter	BLR	38	772	40	72
163	BLR v FRA Rio Q1	1st Quarter	BLR	38	772	43	65
164	BLR v FRA Rio Q1	1st Quarter	BLR	38	773	45	55
165	BLR v FRA Rio Q1	1st Quarter	BLR	38	774	47	36
166	BLR v FRA Rio Q1	1st Quarter	BLR	38	776	38	37
167	BLR v FRA Rio Q1	1st Quarter	BLR	38	778	12	25	On-ball
168	BLR v FRA Rio Q1	1st Quarter	BLR	38	779	15	29
169	BLR v FRA Rio Q1	1st Quarter	BLR	38	780	20	33
170	BLR v FRA Rio Q1	1st Quarter	BLR	38	782	31	46
171	BLR v FRA Rio Q1	1st Quarter	BLR	38	783	31	42
172	BLR v FRA Rio Q1	1st Quarter	BLR	38	783	31	38	On-ball
173	BLR v FRA Rio Q1	1st Quarter	BLR	38	785	28	35
174	BLR v FRA Rio Q1	1st Quarter	BLR	38	785	24	30
175	BLR v FRA Rio Q1	1st Quarter	BLR	38	787	10	23
176	BLR v FRA Rio Q1	1st Quarter	BLR	38	789	11	26
177	BLR v FRA Rio Q1	1st Quarter	BLR	38	790	9	31
178	BLR v FRA Rio Q1	1st Quarter	BLR	38	791	10	17	Shot	Score
179	BLR v FRA Rio Q1	1st Quarter	BLR	42	857	19	80
180	BLR v FRA Rio Q1	1st Quarter	BLR	42	857	17	70
181	BLR v FRA Rio Q1	1st Quarter	BLR	42	858	17	54
182	BLR v FRA Rio Q1	1st Quarter	BLR	42	858	19	48
183	BLR v FRA Rio Q1	1st Quarter	BLR	42	859	21	37
184	BLR v FRA Rio Q1	1st Quarter	BLR	42	859	29	28
185	BLR v FRA Rio Q1	1st Quarter	BLR	42	860	34	18	Shot	Miss
186	BLR v FRA Rio Q1	1st Quarter	BLR	44	882	28	86
187	BLR v FRA Rio Q1	1st Quarter	BLR	44	882	28	81
188	BLR v FRA Rio Q1	1st Quarter	BLR	44	883	30	70
189	BLR v FRA Rio Q1	1st Quarter	BLR	44	883	32	61
190	BLR v FRA Rio Q1	1st Quarter	BLR	44	884	36	57
191	BLR v FRA Rio Q1	1st Quarter	BLR	44	885	40	54
192	BLR v FRA Rio Q1	1st Quarter	BLR	44	886	44	50
193	BLR v FRA Rio Q1	1st Quarter	BLR	44	886	45	49
194	BLR v FRA Rio Q1	1st Quarter	BLR	44	889	10	27	Stoppage
195	BLR v FRA Rio Q1	1st Quarter	BLR	45	907	3	31	SLOB
196	BLR v FRA Rio Q1	1st Quarter	BLR	45	908	23	38
197	BLR v FRA Rio Q1	1st Quarter	BLR	45	909	28	19	Stoppage
198	BLR v FRA Rio Q1	1st Quarter	BLR	46	971	5	35	SLOB
199	BLR v FRA Rio Q1	1st Quarter	BLR	46	972	23	35
200	BLR v FRA Rio Q1	1st Quarter	BLR	46	974	33	19	Shot	Miss
201	BLR v FRA Rio Q1	1st Quarter	BLR	48	1014	22	110
202	BLR v FRA Rio Q1	1st Quarter	BLR	48	1015	19	86
203	BLR v FRA Rio Q1	1st Quarter	BLR	48	1016	23	77
204	BLR v FRA Rio Q1	1st Quarter	BLR	48	1017	26	69
205	BLR v FRA Rio Q1	1st Quarter	BLR	48	1019	18	55
206	BLR v FRA Rio Q1	1st Quarter	BLR	48	1019	16	47
207	BLR v FRA Rio Q1	1st Quarter	BLR	48	1022	24	34
208	BLR v FRA Rio Q1	1st Quarter	BLR	48	1023	23	40
209	BLR v FRA Rio Q1	1st Quarter	BLR	48	1024	22	41
210	BLR v FRA Rio Q1	1st Quarter	BLR	48	1025	22	41
211	BLR v FRA Rio Q1	1st Quarter	BLR	48	1026	22	41
212	BLR v FRA Rio Q1	1st Quarter	BLR	48	1027	22	41
213	BLR v FRA Rio Q1	1st Quarter	BLR	48	1028	20	42
214	BLR v FRA Rio Q1	1st Quarter	BLR	48	1029	24	29
215	BLR v FRA Rio Q1	1st Quarter	BLR	48	1030	24	25
216	BLR v FRA Rio Q1	1st Quarter	BLR	48	1031	36	19	TO
217	BLR v FRA Rio Q1	1st Quarter	BLR	50	1055	31	90
218	BLR v FRA Rio Q1	1st Quarter	BLR	50	1056	51	71	TO
219	BLR v FRA Rio Q1	1st Quarter	BLR	53	1091	24	91
220	BLR v FRA Rio Q1	1st Quarter	BLR	53	1092	24	80
221	BLR v FRA Rio Q1	1st Quarter	BLR	53	1093	28	71
222	BLR v FRA Rio Q1	1st Quarter	BLR	53	1094	34	65
223	BLR v FRA Rio Q1	1st Quarter	BLR	53	1096	28	54
224	BLR v FRA Rio Q1	1st Quarter	BLR	53	1096	18	48
225	BLR v FRA Rio Q1	1st Quarter	BLR	53	1097	11	28
226	BLR v FRA Rio Q1	1st Quarter	BLR	53	1099	12	29
227	BLR v FRA Rio Q1	1st Quarter	BLR	53	1099	15	32
228	BLR v FRA Rio Q1	1st Quarter	BLR	53	1101	21	37
229	BLR v FRA Rio Q1	1st Quarter	BLR	53	1101	31	38
230	BLR v FRA Rio Q1	1st Quarter	BLR	53	1102	49	29
231	BLR v FRA Rio Q1	1st Quarter	BLR	53	1102	48	23
232	BLR v FRA Rio Q1	1st Quarter	BLR	53	1103	45	14
233	BLR v FRA Rio Q1	1st Quarter	BLR	53	1104	41	31
234	BLR v FRA Rio Q1	1st Quarter	BLR	53	1105	45	28	Shot	Score
235	BLR v FRA Rio Q1	1st Quarter	BLR	55	1126	28	111
236	BLR v FRA Rio Q1	1st Quarter	BLR	55	1127	12	91
237	BLR v FRA Rio Q1	1st Quarter	BLR	55	1127	12	80
238	BLR v FRA Rio Q1	1st Quarter	BLR	55	1128	15	70
239	BLR v FRA Rio Q1	1st Quarter	BLR	55	1129	13	65
240	BLR v FRA Rio Q1	1st Quarter	BLR	55	1130	13	57
241	BLR v FRA Rio Q1	1st Quarter	BLR	55	1131	11	46
242	BLR v FRA Rio Q1	1st Quarter	BLR	55	1131	10	41
243	BLR v FRA Rio Q1	1st Quarter	BLR	55	1132	27	49
244	BLR v FRA Rio Q1	1st Quarter	BLR	55	1133	30	49
245	BLR v FRA Rio Q1	1st Quarter	BLR	55	1134	34	49
246	BLR v FRA Rio Q1	1st Quarter	BLR	55	1135	47	33
247	BLR v FRA Rio Q1	1st Quarter	BLR	55	1137	41	18
248	BLR v FRA Rio Q1	1st Quarter	BLR	55	1138	41	18
249	BLR v FRA Rio Q1	1st Quarter	BLR	55	1139	41	18
250	BLR v FRA Rio Q1	1st Quarter	BLR	55	1140	41	18
251	BLR v FRA Rio Q1	1st Quarter	BLR	55	1141	39	17
252	BLR v FRA Rio Q1	1st Quarter	BLR	55	1141	35	17
253	BLR v FRA Rio Q1	1st Quarter	BLR	55	1143	37	19
254	BLR v FRA Rio Q1	1st Quarter	BLR	55	1144	27	41
255	BLR v FRA Rio Q1	1st Quarter	BLR	55	1147	30	38	Shot	Score
256	BLR v FRA Rio Q2	2nd Quarter	BLR	59	45	34	96
257	BLR v FRA Rio Q2	2nd Quarter	BLR	59	45	44	91
258	BLR v FRA Rio Q2	2nd Quarter	BLR	59	46	46	79
259	BLR v FRA Rio Q2	2nd Quarter	BLR	59	47	46	66
260	BLR v FRA Rio Q2	2nd Quarter	BLR	59	47	46	56
261	BLR v FRA Rio Q2	2nd Quarter	BLR	59	48	46	46
262	BLR v FRA Rio Q2	2nd Quarter	BLR	59	50	43	38
263	BLR v FRA Rio Q2	2nd Quarter	BLR	59	50	40	38	On-ball
264	BLR v FRA Rio Q2	2nd Quarter	BLR	59	50	35	38
265	BLR v FRA Rio Q2	2nd Quarter	BLR	59	51	28	37
266	BLR v FRA Rio Q2	2nd Quarter	BLR	59	52	36	32
267	BLR v FRA Rio Q2	2nd Quarter	BLR	59	53	35	20	Shot	Shooting Foul
268	BLR v FRA Rio Q2	2nd Quarter	BLR	62	118	29	96
269	BLR v FRA Rio Q2	2nd Quarter	BLR	62	119	36	89
270	BLR v FRA Rio Q2	2nd Quarter	BLR	62	120	37	79
271	BLR v FRA Rio Q2	2nd Quarter	BLR	62	121	27	68
272	BLR v FRA Rio Q2	2nd Quarter	BLR	62	121	26	61
273	BLR v FRA Rio Q2	2nd Quarter	BLR	62	122	21	55
274	BLR v FRA Rio Q2	2nd Quarter	BLR	62	122	17	50
275	BLR v FRA Rio Q2	2nd Quarter	BLR	62	123	15	42
276	BLR v FRA Rio Q2	2nd Quarter	BLR	62	123	14	39
277	BLR v FRA Rio Q2	2nd Quarter	BLR	62	124	13	35
278	BLR v FRA Rio Q2	2nd Quarter	BLR	62	126	14	32	On-ball
279	BLR v FRA Rio Q2	2nd Quarter	BLR	62	127	14	35
280	BLR v FRA Rio Q2	2nd Quarter	BLR	62	128	25	42
281	BLR v FRA Rio Q2	2nd Quarter	BLR	62	131	16	19	TO
282	BLR v FRA Rio Q2	2nd Quarter	BLR	64	142	34	97
283	BLR v FRA Rio Q2	2nd Quarter	BLR	64	142	22	83
284	BLR v FRA Rio Q2	2nd Quarter	BLR	64	143	18	68
285	BLR v FRA Rio Q2	2nd Quarter	BLR	64	144	17	57
286	BLR v FRA Rio Q2	2nd Quarter	BLR	64	144	17	50
287	BLR v FRA Rio Q2	2nd Quarter	BLR	64	146	33	19
288	BLR v FRA Rio Q2	2nd Quarter	BLR	64	147	33	17	Shot	Score
289	BLR v FRA Rio Q2	2nd Quarter	BLR	68	204	14	79
290	BLR v FRA Rio Q2	2nd Quarter	BLR	68	205	13	71
291	BLR v FRA Rio Q2	2nd Quarter	BLR	68	206	27	63
292	BLR v FRA Rio Q2	2nd Quarter	BLR	68	206	46	53
293	BLR v FRA Rio Q2	2nd Quarter	BLR	68	208	41	47
294	BLR v FRA Rio Q2	2nd Quarter	BLR	68	209	32	47
295	BLR v FRA Rio Q2	2nd Quarter	BLR	68	210	33	50	TO
296	BLR v FRA Rio Q2	2nd Quarter	BLR	71	219	27	86
297	BLR v FRA Rio Q2	2nd Quarter	BLR	71	219	34	72
298	BLR v FRA Rio Q2	2nd Quarter	BLR	71	220	34	60
299	BLR v FRA Rio Q2	2nd Quarter	BLR	71	221	33	51
300	BLR v FRA Rio Q2	2nd Quarter	BLR	71	221	30	41
301	BLR v FRA Rio Q2	2nd Quarter	BLR	71	222	27	35
302	BLR v FRA Rio Q2	2nd Quarter	BLR	71	223	12	28
303	BLR v FRA Rio Q2	2nd Quarter	BLR	71	224	18	15
304	BLR v FRA Rio Q2	2nd Quarter	BLR	71	226	19	19
305	BLR v FRA Rio Q2	2nd Quarter	BLR	71	226	21	24
306	BLR v FRA Rio Q2	2nd Quarter	BLR	71	227	24	27
307	BLR v FRA Rio Q2	2nd Quarter	BLR	71	227	28	28
308	BLR v FRA Rio Q2	2nd Quarter	BLR	71	229	33	22
309	BLR v FRA Rio Q2	2nd Quarter	BLR	71	230	47	33
310	BLR v FRA Rio Q2	2nd Quarter	BLR	71	231	30	37	Shot	Miss
311	BLR v FRA Rio Q2	2nd Quarter	BLR	73	248	32	112
312	BLR v FRA Rio Q2	2nd Quarter	BLR	73	250	26	98
313	BLR v FRA Rio Q2	2nd Quarter	BLR	73	251	27	89
314	BLR v FRA Rio Q2	2nd Quarter	BLR	73	252	27	77
315	BLR v FRA Rio Q2	2nd Quarter	BLR	73	253	27	70
316	BLR v FRA Rio Q2	2nd Quarter	BLR	73	254	32	64
317	BLR v FRA Rio Q2	2nd Quarter	BLR	73	254	39	54
318	BLR v FRA Rio Q2	2nd Quarter	BLR	73	255	40	48
319	BLR v FRA Rio Q2	2nd Quarter	BLR	73	255	24	39
320	BLR v FRA Rio Q2	2nd Quarter	BLR	73	258	21	42	Foul
321	BLR v FRA Rio Q2	2nd Quarter	BLR	74	285	3	33	SLOB
322	BLR v FRA Rio Q2	2nd Quarter	BLR	74	286	18	40
323	BLR v FRA Rio Q2	2nd Quarter	BLR	74	288	34	39
324	BLR v FRA Rio Q2	2nd Quarter	BLR	74	288	36	34
325	BLR v FRA Rio Q2	2nd Quarter	BLR	74	289	38	26
326	BLR v FRA Rio Q2	2nd Quarter	BLR	74	290	41	25
327	BLR v FRA Rio Q2	2nd Quarter	BLR	74	290	46	27
328	BLR v FRA Rio Q2	2nd Quarter	BLR	74	291	37	20	Stoppage
329	BLR v FRA Rio Q2	2nd Quarter	BLR	75	309	22	9	BLOB
330	BLR v FRA Rio Q2	2nd Quarter	BLR	75	310	47	16	Stoppage
331	BLR v FRA Rio Q2	2nd Quarter	BLR	76	324	43	7	BLOB
332	BLR v FRA Rio Q2	2nd Quarter	BLR	76	325	17	16	Shot	Miss
333	BLR v FRA Rio Q2	2nd Quarter	BLR	77	327	37	19	OR
334	BLR v FRA Rio Q2	2nd Quarter	BLR	77	329	25	17
335	BLR v FRA Rio Q2	2nd Quarter	BLR	77	330	13	24
336	BLR v FRA Rio Q2	2nd Quarter	BLR	77	330	31	21	Shot	Score
337	BLR v FRA Rio Q2	2nd Quarter	BLR	80	374	27	108
338	BLR v FRA Rio Q2	2nd Quarter	BLR	80	374	28	93
339	BLR v FRA Rio Q2	2nd Quarter	BLR	80	375	28	82
340	BLR v FRA Rio Q2	2nd Quarter	BLR	80	376	22	75
341	BLR v FRA Rio Q2	2nd Quarter	BLR	80	376	18	68
342	BLR v FRA Rio Q2	2nd Quarter	BLR	80	377	17	59
343	BLR v FRA Rio Q2	2nd Quarter	BLR	80	377	16	52
344	BLR v FRA Rio Q2	2nd Quarter	BLR	80	378	18	45
345	BLR v FRA Rio Q2	2nd Quarter	BLR	80	379	20	43
346	BLR v FRA Rio Q2	2nd Quarter	BLR	80	380	16	40
347	BLR v FRA Rio Q2	2nd Quarter	BLR	80	381	12	36
348	BLR v FRA Rio Q2	2nd Quarter	BLR	80	382	12	31	On-ball
349	BLR v FRA Rio Q2	2nd Quarter	BLR	80	383	12	27
350	BLR v FRA Rio Q2	2nd Quarter	BLR	80	386	16	31
351	BLR v FRA Rio Q2	2nd Quarter	BLR	80	386	28	38
352	BLR v FRA Rio Q2	2nd Quarter	BLR	80	388	27	21
353	BLR v FRA Rio Q2	2nd Quarter	BLR	80	390	48	33
354	BLR v FRA Rio Q2	2nd Quarter	BLR	80	391	40	38	Shot	Miss
355	BLR v FRA Rio Q2	2nd Quarter	BLR	84	479	59	56
356	BLR v FRA Rio Q2	2nd Quarter	BLR	84	480	42	47
357	BLR v FRA Rio Q2	2nd Quarter	BLR	84	481	21	42
358	BLR v FRA Rio Q2	2nd Quarter	BLR	84	482	16	37
359	BLR v FRA Rio Q2	2nd Quarter	BLR	84	482	36	41
360	BLR v FRA Rio Q2	2nd Quarter	BLR	84	483	48	34
361	BLR v FRA Rio Q2	2nd Quarter	BLR	84	485	26	19	TO
362	BLR v FRA Rio Q2	2nd Quarter	BLR	87	549	32	110
363	BLR v FRA Rio Q2	2nd Quarter	BLR	87	549	41	98
364	BLR v FRA Rio Q2	2nd Quarter	BLR	87	550	43	88
365	BLR v FRA Rio Q2	2nd Quarter	BLR	87	551	43	70
366	BLR v FRA Rio Q2	2nd Quarter	BLR	87	551	43	63
367	BLR v FRA Rio Q2	2nd Quarter	BLR	87	553	43	57
368	BLR v FRA Rio Q2	2nd Quarter	BLR	87	554	48	39	On-ball
369	BLR v FRA Rio Q2	2nd Quarter	BLR	87	555	48	39
370	BLR v FRA Rio Q2	2nd Quarter	BLR	87	556	48	39
371	BLR v FRA Rio Q2	2nd Quarter	BLR	87	557	48	39
372	BLR v FRA Rio Q2	2nd Quarter	BLR	87	558	48	39
373	BLR v FRA Rio Q2	2nd Quarter	BLR	87	559	48	39
374	BLR v FRA Rio Q2	2nd Quarter	BLR	87	560	48	39
375	BLR v FRA Rio Q2	2nd Quarter	BLR	87	561	48	39
376	BLR v FRA Rio Q2	2nd Quarter	BLR	87	563	37	40
377	BLR v FRA Rio Q2	2nd Quarter	BLR	87	564	32	40
378	BLR v FRA Rio Q2	2nd Quarter	BLR	87	565	28	34
379	BLR v FRA Rio Q2	2nd Quarter	BLR	87	565	28	28	Shot	Score
380	BLR v FRA Rio Q2	2nd Quarter	BLR	91	683	42	109
381	BLR v FRA Rio Q2	2nd Quarter	BLR	91	684	36	93
382	BLR v FRA Rio Q2	2nd Quarter	BLR	91	686	31	82
383	BLR v FRA Rio Q2	2nd Quarter	BLR	91	687	31	76
384	BLR v FRA Rio Q2	2nd Quarter	BLR	91	688	32	71
385	BLR v FRA Rio Q2	2nd Quarter	BLR	91	689	34	66
386	BLR v FRA Rio Q2	2nd Quarter	BLR	91	689	38	63
387	BLR v FRA Rio Q2	2nd Quarter	BLR	91	690	38	55
388	BLR v FRA Rio Q2	2nd Quarter	BLR	91	691	31	52
389	BLR v FRA Rio Q2	2nd Quarter	BLR	91	691	21	47
390	BLR v FRA Rio Q2	2nd Quarter	BLR	91	692	18	42
391	BLR v FRA Rio Q2	2nd Quarter	BLR	91	692	18	34
392	BLR v FRA Rio Q2	2nd Quarter	BLR	91	692	24	39
393	BLR v FRA Rio Q2	2nd Quarter	BLR	91	693	27	40	On-ball
394	BLR v FRA Rio Q2	2nd Quarter	BLR	91	694	34	40
395	BLR v FRA Rio Q2	2nd Quarter	BLR	91	695	39	39
396	BLR v FRA Rio Q2	2nd Quarter	BLR	91	696	31	38
397	BLR v FRA Rio Q2	2nd Quarter	BLR	91	699	35	20
398	BLR v FRA Rio Q2	2nd Quarter	BLR	91	700	31	18	TO
399	BLR v FRA Rio Q2	2nd Quarter	BLR	93	727	34	112
400	BLR v FRA Rio Q2	2nd Quarter	BLR	93	728	34	98
401	BLR v FRA Rio Q2	2nd Quarter	BLR	93	729	35	88
402	BLR v FRA Rio Q2	2nd Quarter	BLR	93	730	35	80
403	BLR v FRA Rio Q2	2nd Quarter	BLR	93	731	35	71
404	BLR v FRA Rio Q2	2nd Quarter	BLR	93	732	39	63
405	BLR v FRA Rio Q2	2nd Quarter	BLR	93	732	44	54
406	BLR v FRA Rio Q2	2nd Quarter	BLR	93	733	46	49
407	BLR v FRA Rio Q2	2nd Quarter	BLR	93	733	48	41
408	BLR v FRA Rio Q2	2nd Quarter	BLR	93	734	50	35
409	BLR v FRA Rio Q2	2nd Quarter	BLR	93	735	42	20	TO
410	BLR v FRA Rio Q2	2nd Quarter	BLR	95	802	33	111
411	BLR v FRA Rio Q2	2nd Quarter	BLR	95	803	24	88
412	BLR v FRA Rio Q2	2nd Quarter	BLR	95	804	20	65
413	BLR v FRA Rio Q2	2nd Quarter	BLR	95	804	13	41
414	BLR v FRA Rio Q2	2nd Quarter	BLR	95	805	17	38
415	BLR v FRA Rio Q2	2nd Quarter	BLR	95	806	38	39
416	BLR v FRA Rio Q2	2nd Quarter	BLR	95	809	41	30
417	BLR v FRA Rio Q2	2nd Quarter	BLR	95	810	40	23	Shot	Shooting Foul
418	BLR v FRA Rio Q2	2nd Quarter	BLR	97	874	35	109
419	BLR v FRA Rio Q2	2nd Quarter	BLR	97	874	45	84
420	BLR v FRA Rio Q2	2nd Quarter	BLR	97	876	40	72
421	BLR v FRA Rio Q2	2nd Quarter	BLR	97	878	39	63
422	BLR v FRA Rio Q2	2nd Quarter	BLR	97	879	30	64
423	BLR v FRA Rio Q2	2nd Quarter	BLR	97	880	30	60
424	BLR v FRA Rio Q2	2nd Quarter	BLR	97	880	28	57
425	BLR v FRA Rio Q2	2nd Quarter	BLR	97	881	26	47
426	BLR v FRA Rio Q2	2nd Quarter	BLR	97	883	31	44	On-ball
427	BLR v FRA Rio Q2	2nd Quarter	BLR	97	883	35	43
428	BLR v FRA Rio Q2	2nd Quarter	BLR	97	884	38	37
429	BLR v FRA Rio Q2	2nd Quarter	BLR	97	885	38	27
430	BLR v FRA Rio Q2	2nd Quarter	BLR	97	885	36	20	Shot	Shooting Foul
431	BLR v FRA Rio Q2	2nd Quarter	BLR	99	956	4	88
432	BLR v FRA Rio Q2	2nd Quarter	BLR	99	956	18	75
433	BLR v FRA Rio Q2	2nd Quarter	BLR	99	957	28	68
434	BLR v FRA Rio Q2	2nd Quarter	BLR	99	958	32	58	On-ball
435	BLR v FRA Rio Q2	2nd Quarter	BLR	99	958	32	51
436	BLR v FRA Rio Q2	2nd Quarter	BLR	99	960	31	45
437	BLR v FRA Rio Q2	2nd Quarter	BLR	99	961	28	38
438	BLR v FRA Rio Q2	2nd Quarter	BLR	99	962	25	28
439	BLR v FRA Rio Q2	2nd Quarter	BLR	99	963	26	22
440	BLR v FRA Rio Q2	2nd Quarter	BLR	99	964	27	32	Shot	Miss
441	BLR v FRA Rio Q2	2nd Quarter	BLR	100	966	31	17	OR
442	BLR v FRA Rio Q2	2nd Quarter	BLR	100	968	13	29	TO
443	BLR v FRA Rio Q2	2nd Quarter	BLR	102	1002	34	113
444	BLR v FRA Rio Q2	2nd Quarter	BLR	102	1002	31	96
445	BLR v FRA Rio Q2	2nd Quarter	BLR	102	1004	31	88
446	BLR v FRA Rio Q2	2nd Quarter	BLR	102	1005	31	80
447	BLR v FRA Rio Q2	2nd Quarter	BLR	102	1006	31	73
448	BLR v FRA Rio Q2	2nd Quarter	BLR	102	1007	28	63
449	BLR v FRA Rio Q2	2nd Quarter	BLR	102	1009	13	36
450	BLR v FRA Rio Q2	2nd Quarter	BLR	102	1012	22	39
451	BLR v FRA Rio Q2	2nd Quarter	BLR	102	1012	30	42
452	BLR v FRA Rio Q2	2nd Quarter	BLR	102	1013	43	36
453	BLR v FRA Rio Q2	2nd Quarter	BLR	102	1013	48	37
454	BLR v FRA Rio Q2	2nd Quarter	BLR	102	1014	55	39
455	BLR v FRA Rio Q2	2nd Quarter	BLR	102	1015	43	36
456	BLR v FRA Rio Q2	2nd Quarter	BLR	102	1016	36	38	On-ball
457	BLR v FRA Rio Q2	2nd Quarter	BLR	102	1017	27	37
458	BLR v FRA Rio Q2	2nd Quarter	BLR	102	1017	35	36
459	BLR v FRA Rio Q2	2nd Quarter	BLR	102	1018	35	29
460	BLR v FRA Rio Q2	2nd Quarter	BLR	102	1019	23	29
461	BLR v FRA Rio Q2	2nd Quarter	BLR	102	1021	10	18	Shot	Score
462	BLR v FRA Rio Q2	2nd Quarter	BLR	104	1085	30	108
463	BLR v FRA Rio Q2	2nd Quarter	BLR	104	1085	33	92
464	BLR v FRA Rio Q2	2nd Quarter	BLR	104	1087	32	85
465	BLR v FRA Rio Q2	2nd Quarter	BLR	104	1088	30	73
466	BLR v FRA Rio Q2	2nd Quarter	BLR	104	1088	34	68
467	BLR v FRA Rio Q2	2nd Quarter	BLR	104	1089	40	61
468	BLR v FRA Rio Q2	2nd Quarter	BLR	104	1090	46	53
469	BLR v FRA Rio Q2	2nd Quarter	BLR	104	1090	48	50
470	BLR v FRA Rio Q2	2nd Quarter	BLR	104	1091	49	45
471	BLR v FRA Rio Q2	2nd Quarter	BLR	104	1092	44	42
472	BLR v FRA Rio Q2	2nd Quarter	BLR	104	1092	34	41
473	BLR v FRA Rio Q2	2nd Quarter	BLR	104	1093	30	40	On-ball
474	BLR v FRA Rio Q2	2nd Quarter	BLR	104	1093	24	37
475	BLR v FRA Rio Q2	2nd Quarter	BLR	104	1095	21	35
476	BLR v FRA Rio Q2	2nd Quarter	BLR	104	1096	21	37	On-ball
477	BLR v FRA Rio Q2	2nd Quarter	BLR	104	1096	29	38
478	BLR v FRA Rio Q2	2nd Quarter	BLR	104	1098	25	43
479	BLR v FRA Rio Q2	2nd Quarter	BLR	104	1100	33	42
480	BLR v FRA Rio Q2	2nd Quarter	BLR	104	1101	25	30
481	BLR v FRA Rio Q2	2nd Quarter	BLR	104	1102	10	21
482	BLR v FRA Rio Q2	2nd Quarter	BLR	104	1102	13	24
483	BLR v FRA Rio Q2	2nd Quarter	BLR	104	1103	22	26	Shot	Score
484	BLR v FRA Rio Q2	2nd Quarter	BLR	106	1222	3	79
485	BLR v FRA Rio Q2	2nd Quarter	BLR	106	1222	10	80
486	BLR v FRA Rio Q2	2nd Quarter	BLR	106	1223	10	80
487	BLR v FRA Rio Q2	2nd Quarter	BLR	106	1224	14	61
488	BLR v FRA Rio Q2	2nd Quarter	BLR	106	1224	14	53
489	BLR v FRA Rio Q2	2nd Quarter	BLR	106	1225	16	44
490	BLR v FRA Rio Q2	2nd Quarter	BLR	106	1225	25	46
491	BLR v FRA Rio Q2	2nd Quarter	BLR	106	1225	33	39
492	BLR v FRA Rio Q2	2nd Quarter	BLR	106	1226	38	37	On-ball
493	BLR v FRA Rio Q2	2nd Quarter	BLR	106	1227	41	41
494	BLR v FRA Rio Q2	2nd Quarter	BLR	106	1228	29	40
495	BLR v FRA Rio Q2	2nd Quarter	BLR	106	1229	24	37	Shot	Score
496	BLR v FRA Rio Q2	2nd Quarter	BLR	109	1313	33	111
497	BLR v FRA Rio Q2	2nd Quarter	BLR	109	1314	27	96
498	BLR v FRA Rio Q2	2nd Quarter	BLR	109	1315	27	91
499	BLR v FRA Rio Q2	2nd Quarter	BLR	109	1316	28	80
500	BLR v FRA Rio Q2	2nd Quarter	BLR	109	1317	28	74
501	BLR v FRA Rio Q2	2nd Quarter	BLR	109	1317	28	68
502	BLR v FRA Rio Q2	2nd Quarter	BLR	109	1318	26	60
503	BLR v FRA Rio Q2	2nd Quarter	BLR	109	1319	29	55
504	BLR v FRA Rio Q2	2nd Quarter	BLR	109	1320	30	50
505	BLR v FRA Rio Q2	2nd Quarter	BLR	109	1323	27	47
506	BLR v FRA Rio Q2	2nd Quarter	BLR	109	1323	19	42
507	BLR v FRA Rio Q2	2nd Quarter	BLR	109	1325	24	42
508	BLR v FRA Rio Q2	2nd Quarter	BLR	109	1325	32	42	On-ball
509	BLR v FRA Rio Q2	2nd Quarter	BLR	109	1325	38	40
510	BLR v FRA Rio Q2	2nd Quarter	BLR	109	1326	40	33
511	BLR v FRA Rio Q2	2nd Quarter	BLR	109	1328	15	33
512	BLR v FRA Rio Q2	2nd Quarter	BLR	109	1330	16	35
513	BLR v FRA Rio Q2	2nd Quarter	BLR	109	1330	20	39
514	BLR v FRA Rio Q2	2nd Quarter	BLR	109	1330	27	41
515	BLR v FRA Rio Q2	2nd Quarter	BLR	109	1331	10	24	TO
516	BLR v FRA Rio Q3	3rd Quarter	BLR	111	5	5	58
517	BLR v FRA Rio Q3	3rd Quarter	BLR	111	6	11	67
518	BLR v FRA Rio Q3	3rd Quarter	BLR	111	7	15	66
519	BLR v FRA Rio Q3	3rd Quarter	BLR	111	8	16	59
520	BLR v FRA Rio Q3	3rd Quarter	BLR	111	9	18	53
521	BLR v FRA Rio Q3	3rd Quarter	BLR	111	10	23	52
522	BLR v FRA Rio Q3	3rd Quarter	BLR	111	11	26	37
523	BLR v FRA Rio Q3	3rd Quarter	BLR	111	12	26	37
524	BLR v FRA Rio Q3	3rd Quarter	BLR	111	13	26	37
525	BLR v FRA Rio Q3	3rd Quarter	BLR	111	14	26	37
526	BLR v FRA Rio Q3	3rd Quarter	BLR	111	15	26	37
527	BLR v FRA Rio Q3	3rd Quarter	BLR	111	17	33	42
528	BLR v FRA Rio Q3	3rd Quarter	BLR	111	18	31	42
529	BLR v FRA Rio Q3	3rd Quarter	BLR	111	19	23	40
530	BLR v FRA Rio Q3	3rd Quarter	BLR	111	20	10	16	Shot	Miss
531	BLR v FRA Rio Q3	3rd Quarter	BLR	113	38	36	85
532	BLR v FRA Rio Q3	3rd Quarter	BLR	113	39	21	78
533	BLR v FRA Rio Q3	3rd Quarter	BLR	113	40	21	66
534	BLR v FRA Rio Q3	3rd Quarter	BLR	113	41	51	46
535	BLR v FRA Rio Q3	3rd Quarter	BLR	113	41	49	37
536	BLR v FRA Rio Q3	3rd Quarter	BLR	113	42	27	24
537	BLR v FRA Rio Q3	3rd Quarter	BLR	113	43	39	18
538	BLR v FRA Rio Q3	3rd Quarter	BLR	113	44	43	23
539	BLR v FRA Rio Q3	3rd Quarter	BLR	113	44	38	30
540	BLR v FRA Rio Q3	3rd Quarter	BLR	113	45	23	31
541	BLR v FRA Rio Q3	3rd Quarter	BLR	113	47	32	51
542	BLR v FRA Rio Q3	3rd Quarter	BLR	113	49	32	45
543	BLR v FRA Rio Q3	3rd Quarter	BLR	113	49	31	39	On-ball
544	BLR v FRA Rio Q3	3rd Quarter	BLR	113	51	40	35
545	BLR v FRA Rio Q3	3rd Quarter	BLR	113	53	44	34
546	BLR v FRA Rio Q3	3rd Quarter	BLR	113	54	47	37
547	BLR v FRA Rio Q3	3rd Quarter	BLR	113	55	31	22
548	BLR v FRA Rio Q3	3rd Quarter	BLR	113	58	26	19	Shot	Shooting Foul
549	BLR v FRA Rio Q3	3rd Quarter	BLR	115	113	34	107
550	BLR v FRA Rio Q3	3rd Quarter	BLR	115	113	47	83
551	BLR v FRA Rio Q3	3rd Quarter	BLR	115	115	48	75
552	BLR v FRA Rio Q3	3rd Quarter	BLR	115	115	46	67
553	BLR v FRA Rio Q3	3rd Quarter	BLR	115	116	46	60
554	BLR v FRA Rio Q3	3rd Quarter	BLR	115	117	47	53
555	BLR v FRA Rio Q3	3rd Quarter	BLR	115	117	48	44
556	BLR v FRA Rio Q3	3rd Quarter	BLR	115	118	52	39
557	BLR v FRA Rio Q3	3rd Quarter	BLR	115	118	49	30
558	BLR v FRA Rio Q3	3rd Quarter	BLR	115	119	47	19
559	BLR v FRA Rio Q3	3rd Quarter	BLR	115	120	34	16
560	BLR v FRA Rio Q3	3rd Quarter	BLR	115	120	29	15
561	BLR v FRA Rio Q3	3rd Quarter	BLR	115	121	31	25
562	BLR v FRA Rio Q3	3rd Quarter	BLR	115	121	31	25
563	BLR v FRA Rio Q3	3rd Quarter	BLR	115	122	33	21
564	BLR v FRA Rio Q3	3rd Quarter	BLR	116	112	32	109
565	BLR v FRA Rio Q3	3rd Quarter	BLR	116	112	41	82
566	BLR v FRA Rio Q3	3rd Quarter	BLR	116	114	42	75
567	BLR v FRA Rio Q3	3rd Quarter	BLR	116	115	43	69
568	BLR v FRA Rio Q3	3rd Quarter	BLR	116	116	45	60
569	BLR v FRA Rio Q3	3rd Quarter	BLR	116	116	49	53
570	BLR v FRA Rio Q3	3rd Quarter	BLR	116	117	52	48
571	BLR v FRA Rio Q3	3rd Quarter	BLR	116	117	54	38
572	BLR v FRA Rio Q3	3rd Quarter	BLR	116	117	54	31
573	BLR v FRA Rio Q3	3rd Quarter	BLR	116	118	52	23
574	BLR v FRA Rio Q3	3rd Quarter	BLR	116	118	49	19
575	BLR v FRA Rio Q3	3rd Quarter	BLR	116	119	45	17
576	BLR v FRA Rio Q3	3rd Quarter	BLR	116	119	37	16
577	BLR v FRA Rio Q3	3rd Quarter	BLR	116	120	29	16
578	BLR v FRA Rio Q3	3rd Quarter	BLR	116	121	32	23
579	BLR v FRA Rio Q3	3rd Quarter	BLR	116	121	33	21
580	BLR v FRA Rio Q3	3rd Quarter	BLR	116	122	33	18	Shot	Score
581	BLR v FRA Rio Q3	3rd Quarter	BLR	119	143	32	96
582	BLR v FRA Rio Q3	3rd Quarter	BLR	119	145	23	96
583	BLR v FRA Rio Q3	3rd Quarter	BLR	119	146	43	78
584	BLR v FRA Rio Q3	3rd Quarter	BLR	119	147	39	70
585	BLR v FRA Rio Q3	3rd Quarter	BLR	119	147	37	66
586	BLR v FRA Rio Q3	3rd Quarter	BLR	119	147	29	58	Foul
587	BLR v FRA Rio Q3	3rd Quarter	BLR	120	165	59	63
588	BLR v FRA Rio Q3	3rd Quarter	BLR	120	167	48	68
589	BLR v FRA Rio Q3	3rd Quarter	BLR	120	168	47	65
590	BLR v FRA Rio Q3	3rd Quarter	BLR	120	169	44	62
591	BLR v FRA Rio Q3	3rd Quarter	BLR	120	170	38	59
592	BLR v FRA Rio Q3	3rd Quarter	BLR	120	170	35	56
593	BLR v FRA Rio Q3	3rd Quarter	BLR	120	171	31	52
594	BLR v FRA Rio Q3	3rd Quarter	BLR	120	171	26	48
595	BLR v FRA Rio Q3	3rd Quarter	BLR	120	172	17	42
596	BLR v FRA Rio Q3	3rd Quarter	BLR	120	173	34	39
597	BLR v FRA Rio Q3	3rd Quarter	BLR	120	174	43	35
598	BLR v FRA Rio Q3	3rd Quarter	BLR	120	176	48	31
599	BLR v FRA Rio Q3	3rd Quarter	BLR	120	177	48	31
600	BLR v FRA Rio Q3	3rd Quarter	BLR	120	178	48	31
601	BLR v FRA Rio Q3	3rd Quarter	BLR	120	179	48	31
602	BLR v FRA Rio Q3	3rd Quarter	BLR	120	180	39	21
603	BLR v FRA Rio Q3	3rd Quarter	BLR	120	181	39	21
604	BLR v FRA Rio Q3	3rd Quarter	BLR	120	182	39	21
605	BLR v FRA Rio Q3	3rd Quarter	BLR	120	183	39	21
606	BLR v FRA Rio Q3	3rd Quarter	BLR	120	184	12	19
607	BLR v FRA Rio Q3	3rd Quarter	BLR	120	184	17	17
608	BLR v FRA Rio Q3	3rd Quarter	BLR	120	185	25	17
609	BLR v FRA Rio Q3	3rd Quarter	BLR	120	185	30	18	Shot	Miss
610	BLR v FRA Rio Q3	3rd Quarter	BLR	121	205	22	8
611	BLR v FRA Rio Q3	3rd Quarter	BLR	121	206	24	19
612	BLR v FRA Rio Q3	3rd Quarter	BLR	121	206	18	23
613	BLR v FRA Rio Q3	3rd Quarter	BLR	121	207	15	28	Shot	Miss
614	BLR v FRA Rio Q3	3rd Quarter	BLR	123	229	30	109
615	BLR v FRA Rio Q3	3rd Quarter	BLR	123	230	31	92
616	BLR v FRA Rio Q3	3rd Quarter	BLR	123	230	31	92
617	BLR v FRA Rio Q3	3rd Quarter	BLR	123	231	34	84
618	BLR v FRA Rio Q3	3rd Quarter	BLR	124	232	32	111
619	BLR v FRA Rio Q3	3rd Quarter	BLR	124	234	41	97
620	BLR v FRA Rio Q3	3rd Quarter	BLR	124	235	25	85
621	BLR v FRA Rio Q3	3rd Quarter	BLR	124	236	18	69
622	BLR v FRA Rio Q3	3rd Quarter	BLR	124	236	14	56
623	BLR v FRA Rio Q3	3rd Quarter	BLR	124	237	14	51
624	BLR v FRA Rio Q3	3rd Quarter	BLR	124	238	15	45
625	BLR v FRA Rio Q3	3rd Quarter	BLR	124	240	16	40
626	BLR v FRA Rio Q3	3rd Quarter	BLR	124	241	21	39
627	BLR v FRA Rio Q3	3rd Quarter	BLR	124	241	27	39
628	BLR v FRA Rio Q3	3rd Quarter	BLR	124	241	33	38
629	BLR v FRA Rio Q3	3rd Quarter	BLR	124	243	10	25
630	BLR v FRA Rio Q3	3rd Quarter	BLR	124	244	25	21	TO
631	BLR v FRA Rio Q3	3rd Quarter	BLR	127	281	33	110
632	BLR v FRA Rio Q3	3rd Quarter	BLR	127	281	32	100
633	BLR v FRA Rio Q3	3rd Quarter	BLR	127	283	33	96
634	BLR v FRA Rio Q3	3rd Quarter	BLR	127	284	35	90
635	BLR v FRA Rio Q3	3rd Quarter	BLR	127	285	32	79
636	BLR v FRA Rio Q3	3rd Quarter	BLR	127	286	31	71
637	BLR v FRA Rio Q3	3rd Quarter	BLR	127	286	30	63
638	BLR v FRA Rio Q3	3rd Quarter	BLR	127	287	31	56
639	BLR v FRA Rio Q3	3rd Quarter	BLR	127	288	34	51
640	BLR v FRA Rio Q3	3rd Quarter	BLR	127	289	38	41
641	BLR v FRA Rio Q3	3rd Quarter	BLR	127	290	52	31
642	BLR v FRA Rio Q3	3rd Quarter	BLR	127	292	33	40
643	BLR v FRA Rio Q3	3rd Quarter	BLR	127	293	14	32
644	BLR v FRA Rio Q3	3rd Quarter	BLR	127	295	31	35	On-ball
645	BLR v FRA Rio Q3	3rd Quarter	BLR	127	297	36	33
646	BLR v FRA Rio Q3	3rd Quarter	BLR	127	298	37	27
647	BLR v FRA Rio Q3	3rd Quarter	BLR	127	298	31	29
648	BLR v FRA Rio Q3	3rd Quarter	BLR	127	299	26	39
649	BLR v FRA Rio Q3	3rd Quarter	BLR	127	300	34	21
650	BLR v FRA Rio Q3	3rd Quarter	BLR	127	302	31	19	Shot	Miss
651	BLR v FRA Rio Q3	3rd Quarter	BLR	130	337	30	108
652	BLR v FRA Rio Q3	3rd Quarter	BLR	130	337	31	94
653	BLR v FRA Rio Q3	3rd Quarter	BLR	130	339	33	87
654	BLR v FRA Rio Q3	3rd Quarter	BLR	130	340	34	77
655	BLR v FRA Rio Q3	3rd Quarter	BLR	130	341	33	72
656	BLR v FRA Rio Q3	3rd Quarter	BLR	130	343	30	67
657	BLR v FRA Rio Q3	3rd Quarter	BLR	130	344	28	60
658	BLR v FRA Rio Q3	3rd Quarter	BLR	130	345	28	54
659	BLR v FRA Rio Q3	3rd Quarter	BLR	130	346	27	49
660	BLR v FRA Rio Q3	3rd Quarter	BLR	130	347	30	43
661	BLR v FRA Rio Q3	3rd Quarter	BLR	130	348	42	36
662	BLR v FRA Rio Q3	3rd Quarter	BLR	130	350	44	32
663	BLR v FRA Rio Q3	3rd Quarter	BLR	130	352	33	18	Stoppage
664	BLR v FRA Rio Q3	3rd Quarter	BLR	131	370	24	9
665	BLR v FRA Rio Q3	3rd Quarter	BLR	131	372	36	21	TO
666	BLR v FRA Rio Q3	3rd Quarter	BLR	135	415	58	86
667	BLR v FRA Rio Q3	3rd Quarter	BLR	135	416	41	78
668	BLR v FRA Rio Q3	3rd Quarter	BLR	135	418	40	70
669	BLR v FRA Rio Q3	3rd Quarter	BLR	135	418	33	55
670	BLR v FRA Rio Q3	3rd Quarter	BLR	135	419	31	47
671	BLR v FRA Rio Q3	3rd Quarter	BLR	135	420	28	41	On-ball
672	BLR v FRA Rio Q3	3rd Quarter	BLR	135	420	25	39
673	BLR v FRA Rio Q3	3rd Quarter	BLR	135	422	18	36
674	BLR v FRA Rio Q3	3rd Quarter	BLR	135	422	23	39
675	BLR v FRA Rio Q3	3rd Quarter	BLR	135	424	30	18	Foul
676	BLR v FRA Rio Q3	3rd Quarter	BLR	136	452	22	9	BLOB
677	BLR v FRA Rio Q3	3rd Quarter	BLR	136	453	22	17
678	BLR v FRA Rio Q3	3rd Quarter	BLR	136	454	19	22
679	BLR v FRA Rio Q3	3rd Quarter	BLR	136	454	19	25
680	BLR v FRA Rio Q3	3rd Quarter	BLR	136	455	19	32
681	BLR v FRA Rio Q3	3rd Quarter	BLR	136	456	28	40
682	BLR v FRA Rio Q3	3rd Quarter	BLR	136	457	48	31
683	BLR v FRA Rio Q3	3rd Quarter	BLR	136	458	50	29
684	BLR v FRA Rio Q3	3rd Quarter	BLR	136	459	53	27
685	BLR v FRA Rio Q3	3rd Quarter	BLR	136	460	33	41	TO
686	BLR v FRA Rio Q3	3rd Quarter	BLR	139	504	27	96
687	BLR v FRA Rio Q3	3rd Quarter	BLR	139	504	42	80
688	BLR v FRA Rio Q3	3rd Quarter	BLR	139	505	42	66
689	BLR v FRA Rio Q3	3rd Quarter	BLR	139	505	42	53
690	BLR v FRA Rio Q3	3rd Quarter	BLR	139	506	41	41
691	BLR v FRA Rio Q3	3rd Quarter	BLR	139	506	39	30
692	BLR v FRA Rio Q3	3rd Quarter	BLR	139	507	37	25
693	BLR v FRA Rio Q3	3rd Quarter	BLR	139	508	34	18	Shot	Miss
694	BLR v FRA Rio Q3	3rd Quarter	BLR	145	656	32	108
695	BLR v FRA Rio Q3	3rd Quarter	BLR	145	656	35	87
696	BLR v FRA Rio Q3	3rd Quarter	BLR	145	658	34	78
697	BLR v FRA Rio Q3	3rd Quarter	BLR	145	659	34	70
698	BLR v FRA Rio Q3	3rd Quarter	BLR	145	662	30	59
699	BLR v FRA Rio Q3	3rd Quarter	BLR	145	663	29	53
700	BLR v FRA Rio Q3	3rd Quarter	BLR	145	665	30	48
701	BLR v FRA Rio Q3	3rd Quarter	BLR	145	666	32	44
702	BLR v FRA Rio Q3	3rd Quarter	BLR	145	667	49	32
703	BLR v FRA Rio Q3	3rd Quarter	BLR	145	670	49	16
704	BLR v FRA Rio Q3	3rd Quarter	BLR	145	671	47	21
705	BLR v FRA Rio Q3	3rd Quarter	BLR	145	671	45	22
706	BLR v FRA Rio Q3	3rd Quarter	BLR	145	672	41	23
707	BLR v FRA Rio Q3	3rd Quarter	BLR	145	673	49	32
708	BLR v FRA Rio Q3	3rd Quarter	BLR	145	674	37	28
709	BLR v FRA Rio Q3	3rd Quarter	BLR	145	676	34	29
710	BLR v FRA Rio Q3	3rd Quarter	BLR	145	677	15	31
711	BLR v FRA Rio Q3	3rd Quarter	BLR	145	677	18	32
712	BLR v FRA Rio Q3	3rd Quarter	BLR	145	678	27	28
713	BLR v FRA Rio Q3	3rd Quarter	BLR	145	679	26	21
714	BLR v FRA Rio Q3	3rd Quarter	BLR	145	680	34	19	Shot	Shooting Foul
715	BLR v FRA Rio Q3	3rd Quarter	BLR	148	763	13	98
716	BLR v FRA Rio Q3	3rd Quarter	BLR	148	764	24	84
717	BLR v FRA Rio Q3	3rd Quarter	BLR	148	765	42	74
718	BLR v FRA Rio Q3	3rd Quarter	BLR	148	765	42	63
719	BLR v FRA Rio Q3	3rd Quarter	BLR	148	765	43	50
720	BLR v FRA Rio Q3	3rd Quarter	BLR	148	766	41	39
721	BLR v FRA Rio Q3	3rd Quarter	BLR	148	766	40	31
722	BLR v FRA Rio Q3	3rd Quarter	BLR	148	767	52	15
723	BLR v FRA Rio Q3	3rd Quarter	BLR	148	768	47	14
724	BLR v FRA Rio Q3	3rd Quarter	BLR	148	769	41	14
725	BLR v FRA Rio Q3	3rd Quarter	BLR	148	769	37	20
726	BLR v FRA Rio Q3	3rd Quarter	BLR	148	771	20	34
727	BLR v FRA Rio Q3	3rd Quarter	BLR	148	774	26	21	TO
728	BLR v FRA Rio Q3	3rd Quarter	BLR	150	790	27	92
729	BLR v FRA Rio Q3	3rd Quarter	BLR	150	790	32	67
730	BLR v FRA Rio Q3	3rd Quarter	BLR	150	791	33	59
731	BLR v FRA Rio Q3	3rd Quarter	BLR	150	791	33	52
732	BLR v FRA Rio Q3	3rd Quarter	BLR	150	792	34	42
733	BLR v FRA Rio Q3	3rd Quarter	BLR	150	792	36	33
734	BLR v FRA Rio Q3	3rd Quarter	BLR	150	793	36	28
735	BLR v FRA Rio Q3	3rd Quarter	BLR	150	794	35	19	Shot	Shooting Foul
736	BLR v FRA Rio Q3	3rd Quarter	BLR	153	879	49	72
737	BLR v FRA Rio Q3	3rd Quarter	BLR	153	880	51	58
738	BLR v FRA Rio Q3	3rd Quarter	BLR	153	880	52	48
739	BLR v FRA Rio Q3	3rd Quarter	BLR	153	881	53	42
740	BLR v FRA Rio Q3	3rd Quarter	BLR	153	883	31	50
741	BLR v FRA Rio Q3	3rd Quarter	BLR	153	886	19	54
742	BLR v FRA Rio Q3	3rd Quarter	BLR	153	887	23	52
743	BLR v FRA Rio Q3	3rd Quarter	BLR	153	890	29	51
744	BLR v FRA Rio Q3	3rd Quarter	BLR	153	891	24	50
745	BLR v FRA Rio Q3	3rd Quarter	BLR	153	892	26	44
746	BLR v FRA Rio Q3	3rd Quarter	BLR	153	892	31	39
747	BLR v FRA Rio Q3	3rd Quarter	BLR	153	893	35	33
748	BLR v FRA Rio Q3	3rd Quarter	BLR	153	893	37	25
749	BLR v FRA Rio Q3	3rd Quarter	BLR	153	894	35	19	Shot	Score
750	BLR v FRA Rio Q3	3rd Quarter	BLR	155	919	31	96
751	BLR v FRA Rio Q3	3rd Quarter	BLR	155	919	18	83
752	BLR v FRA Rio Q3	3rd Quarter	BLR	155	920	16	73
753	BLR v FRA Rio Q3	3rd Quarter	BLR	155	921	14	63
754	BLR v FRA Rio Q3	3rd Quarter	BLR	155	922	14	56
755	BLR v FRA Rio Q3	3rd Quarter	BLR	155	922	14	46
756	BLR v FRA Rio Q3	3rd Quarter	BLR	155	923	13	39
757	BLR v FRA Rio Q3	3rd Quarter	BLR	155	925	15	38
758	BLR v FRA Rio Q3	3rd Quarter	BLR	155	926	20	36	On-ball
759	BLR v FRA Rio Q3	3rd Quarter	BLR	155	926	26	38
760	BLR v FRA Rio Q3	3rd Quarter	BLR	155	926	28	38
761	BLR v FRA Rio Q3	3rd Quarter	BLR	155	928	32	32	Shot	Miss
762	BLR v FRA Rio Q3	3rd Quarter	BLR	157	940	31	96
763	BLR v FRA Rio Q3	3rd Quarter	BLR	157	941	27	97
764	BLR v FRA Rio Q3	3rd Quarter	BLR	157	941	24	88
765	BLR v FRA Rio Q3	3rd Quarter	BLR	157	942	25	80
766	BLR v FRA Rio Q3	3rd Quarter	BLR	157	943	27	77
767	BLR v FRA Rio Q3	3rd Quarter	BLR	157	943	38	74
768	BLR v FRA Rio Q3	3rd Quarter	BLR	157	944	42	67
769	BLR v FRA Rio Q3	3rd Quarter	BLR	157	945	42	60
770	BLR v FRA Rio Q3	3rd Quarter	BLR	157	946	43	52
771	BLR v FRA Rio Q3	3rd Quarter	BLR	157	947	46	46
772	BLR v FRA Rio Q3	3rd Quarter	BLR	157	948	48	40
773	BLR v FRA Rio Q3	3rd Quarter	BLR	157	950	52	31
774	BLR v FRA Rio Q3	3rd Quarter	BLR	157	951	49	32	TO
775	BLR v FRA Rio Q3	3rd Quarter	BLR	159	1065	31	112
776	BLR v FRA Rio Q3	3rd Quarter	BLR	159	1065	40	92
777	BLR v FRA Rio Q3	3rd Quarter	BLR	159	1066	44	82
778	BLR v FRA Rio Q3	3rd Quarter	BLR	159	1067	39	70
779	BLR v FRA Rio Q3	3rd Quarter	BLR	159	1068	27	58
780	BLR v FRA Rio Q3	3rd Quarter	BLR	159	1068	19	48
781	BLR v FRA Rio Q3	3rd Quarter	BLR	159	1070	45	42
782	BLR v FRA Rio Q3	3rd Quarter	BLR	159	1072	36	22
783	BLR v FRA Rio Q3	3rd Quarter	BLR	159	1074	37	19
784	BLR v FRA Rio Q3	3rd Quarter	BLR	159	1075	38	23
785	BLR v FRA Rio Q3	3rd Quarter	BLR	159	1075	37	28
786	BLR v FRA Rio Q3	3rd Quarter	BLR	159	1076	31	35
787	BLR v FRA Rio Q3	3rd Quarter	BLR	159	1077	29	37
788	BLR v FRA Rio Q3	3rd Quarter	BLR	159	1078	24	35
789	BLR v FRA Rio Q3	3rd Quarter	BLR	159	1079	25	23
790	BLR v FRA Rio Q3	3rd Quarter	BLR	159	1082	33	38	Shot	Miss
791	BLR v FRA Rio Q3	3rd Quarter	BLR	161	1142	35	109
792	BLR v FRA Rio Q3	3rd Quarter	BLR	161	1142	25	95
793	BLR v FRA Rio Q3	3rd Quarter	BLR	161	1144	26	89
794	BLR v FRA Rio Q3	3rd Quarter	BLR	161	1145	37	81
795	BLR v FRA Rio Q3	3rd Quarter	BLR	161	1145	46	75
796	BLR v FRA Rio Q3	3rd Quarter	BLR	161	1145	48	67
797	BLR v FRA Rio Q3	3rd Quarter	BLR	161	1146	51	53
798	BLR v FRA Rio Q3	3rd Quarter	BLR	161	1147	52	31
799	BLR v FRA Rio Q3	3rd Quarter	BLR	161	1150	34	42
800	BLR v FRA Rio Q3	3rd Quarter	BLR	161	1151	31	45
801	BLR v FRA Rio Q3	3rd Quarter	BLR	161	1152	17	40
802	BLR v FRA Rio Q3	3rd Quarter	BLR	161	1153	17	40
803	BLR v FRA Rio Q3	3rd Quarter	BLR	161	1154	17	40
804	BLR v FRA Rio Q3	3rd Quarter	BLR	161	1154	17	40
805	BLR v FRA Rio Q3	3rd Quarter	BLR	161	1156	14	24	Shot	Miss
806	BLR v FRA Rio Q3	3rd Quarter	BLR	162	1159	26	19	OR
807	BLR v FRA Rio Q3	3rd Quarter	BLR	162	1161	31	21	Shot	Miss
808	BLR v FRA Rio Q3	3rd Quarter	BLR	163	1163	49	22	OR
809	BLR v FRA Rio Q3	3rd Quarter	BLR	163	1166	32	40
810	BLR v FRA Rio Q3	3rd Quarter	BLR	163	1167	52	39
811	BLR v FRA Rio Q3	3rd Quarter	BLR	163	1170	35	17	Foul
812	BLR v FRA Rio Q3	3rd Quarter	BLR	165	1232	27	108
813	BLR v FRA Rio Q3	3rd Quarter	BLR	165	1234	27	95
814	BLR v FRA Rio Q3	3rd Quarter	BLR	165	1235	32	87
815	BLR v FRA Rio Q3	3rd Quarter	BLR	165	1236	37	81
816	BLR v FRA Rio Q3	3rd Quarter	BLR	165	1236	39	75
817	BLR v FRA Rio Q3	3rd Quarter	BLR	165	1237	42	62
818	BLR v FRA Rio Q3	3rd Quarter	BLR	165	1238	43	54
819	BLR v FRA Rio Q3	3rd Quarter	BLR	165	1239	44	48
820	BLR v FRA Rio Q3	3rd Quarter	BLR	165	1240	41	48
821	BLR v FRA Rio Q3	3rd Quarter	BLR	165	1241	41	48
822	BLR v FRA Rio Q3	3rd Quarter	BLR	165	1242	41	48
823	BLR v FRA Rio Q3	3rd Quarter	BLR	165	1243	41	48
824	BLR v FRA Rio Q3	3rd Quarter	BLR	165	1244	38	49
825	BLR v FRA Rio Q3	3rd Quarter	BLR	165	1244	33	49
826	BLR v FRA Rio Q3	3rd Quarter	BLR	165	1245	33	49
827	BLR v FRA Rio Q3	3rd Quarter	BLR	165	1246	33	49
828	BLR v FRA Rio Q3	3rd Quarter	BLR	165	1247	33	49
829	BLR v FRA Rio Q3	3rd Quarter	BLR	165	1248	33	49
830	BLR v FRA Rio Q3	3rd Quarter	BLR	165	1249	28	50
831	BLR v FRA Rio Q3	3rd Quarter	BLR	165	1249	25	49
832	BLR v FRA Rio Q3	3rd Quarter	BLR	165	1250	18	47
833	BLR v FRA Rio Q3	3rd Quarter	BLR	165	1250	15	43
834	BLR v FRA Rio Q3	3rd Quarter	BLR	165	1250	21	43
835	BLR v FRA Rio Q3	3rd Quarter	BLR	165	1251	27	44
836	BLR v FRA Rio Q3	3rd Quarter	BLR	165	1251	36	41
837	BLR v FRA Rio Q3	3rd Quarter	BLR	165	1252	38	33
838	BLR v FRA Rio Q3	3rd Quarter	BLR	165	1252	36	25
839	BLR v FRA Rio Q3	3rd Quarter	BLR	165	1253	34	18	Shot	Miss
840	BLR v FRA Rio Q3	3rd Quarter	BLR	166	1256	31	24	OR
841	BLR v FRA Rio Q3	3rd Quarter	BLR	166	1256	25	38
842	BLR v FRA Rio Q4	4th Quarter	BLR	168	47	17	108
843	BLR v FRA Rio Q4	4th Quarter	BLR	168	47	28	99
844	BLR v FRA Rio Q4	4th Quarter	BLR	168	49	28	94
845	BLR v FRA Rio Q4	4th Quarter	BLR	168	50	25	85
846	BLR v FRA Rio Q4	4th Quarter	BLR	168	51	23	74
847	BLR v FRA Rio Q4	4th Quarter	BLR	168	51	21	66
848	BLR v FRA Rio Q4	4th Quarter	BLR	168	52	19	58
849	BLR v FRA Rio Q4	4th Quarter	BLR	168	52	17	49
850	BLR v FRA Rio Q4	4th Quarter	BLR	168	53	18	47
851	BLR v FRA Rio Q4	4th Quarter	BLR	168	54	26	46
852	BLR v FRA Rio Q4	4th Quarter	BLR	168	56	22	39
853	BLR v FRA Rio Q4	4th Quarter	BLR	168	59	18	39
854	BLR v FRA Rio Q4	4th Quarter	BLR	168	60	14	35
855	BLR v FRA Rio Q4	4th Quarter	BLR	168	61	16	24
856	BLR v FRA Rio Q4	4th Quarter	BLR	168	62	19	18
857	BLR v FRA Rio Q4	4th Quarter	BLR	168	63	24	40
858	BLR v FRA Rio Q4	4th Quarter	BLR	168	64	45	37
859	BLR v FRA Rio Q4	4th Quarter	BLR	168	65	54	17	Shot	Score
860	BLR v FRA Rio Q4	4th Quarter	BLR	170	91	37	109
861	BLR v FRA Rio Q4	4th Quarter	BLR	170	93	42	100
862	BLR v FRA Rio Q4	4th Quarter	BLR	170	94	41	93
863	BLR v FRA Rio Q4	4th Quarter	BLR	170	95	40	88
864	BLR v FRA Rio Q4	4th Quarter	BLR	170	96	39	82
865	BLR v FRA Rio Q4	4th Quarter	BLR	170	97	40	71
866	BLR v FRA Rio Q4	4th Quarter	BLR	170	98	42	62
867	BLR v FRA Rio Q4	4th Quarter	BLR	170	98	45	53
868	BLR v FRA Rio Q4	4th Quarter	BLR	170	99	47	48
869	BLR v FRA Rio Q4	4th Quarter	BLR	170	100	39	37
870	BLR v FRA Rio Q4	4th Quarter	BLR	170	101	39	23
871	BLR v FRA Rio Q4	4th Quarter	BLR	170	102	36	18
872	BLR v FRA Rio Q4	4th Quarter	BLR	170	102	33	17	Shot	Shooting Foul
873	BLR v FRA Rio Q4	4th Quarter	BLR	172	221	31	96
874	BLR v FRA Rio Q4	4th Quarter	BLR	172	223	41	85
875	BLR v FRA Rio Q4	4th Quarter	BLR	172	223	47	76
876	BLR v FRA Rio Q4	4th Quarter	BLR	172	224	48	62
877	BLR v FRA Rio Q4	4th Quarter	BLR	172	224	48	50
878	BLR v FRA Rio Q4	4th Quarter	BLR	172	225	49	45
879	BLR v FRA Rio Q4	4th Quarter	BLR	172	226	49	37
880	BLR v FRA Rio Q4	4th Quarter	BLR	172	226	49	32	On-ball
881	BLR v FRA Rio Q4	4th Quarter	BLR	172	226	46	35
882	BLR v FRA Rio Q4	4th Quarter	BLR	172	226	42	37
883	BLR v FRA Rio Q4	4th Quarter	BLR	172	227	34	34
884	BLR v FRA Rio Q4	4th Quarter	BLR	172	228	35	24
885	BLR v FRA Rio Q4	4th Quarter	BLR	172	229	14	32
886	BLR v FRA Rio Q4	4th Quarter	BLR	172	230	19	34
887	BLR v FRA Rio Q4	4th Quarter	BLR	172	230	26	28
888	BLR v FRA Rio Q4	4th Quarter	BLR	172	230	30	24
889	BLR v FRA Rio Q4	4th Quarter	BLR	172	232	32	19	Shot	Score
890	BLR v FRA Rio Q4	4th Quarter	BLR	174	250	21	102
891	BLR v FRA Rio Q4	4th Quarter	BLR	174	251	35	86
892	BLR v FRA Rio Q4	4th Quarter	BLR	174	252	35	73
893	BLR v FRA Rio Q4	4th Quarter	BLR	174	253	36	67
894	BLR v FRA Rio Q4	4th Quarter	BLR	174	254	37	58
895	BLR v FRA Rio Q4	4th Quarter	BLR	174	255	32	54
896	BLR v FRA Rio Q4	4th Quarter	BLR	174	257	29	49
897	BLR v FRA Rio Q4	4th Quarter	BLR	174	257	18	35
898	BLR v FRA Rio Q4	4th Quarter	BLR	174	259	15	33	On-ball
899	BLR v FRA Rio Q4	4th Quarter	BLR	174	259	17	35
900	BLR v FRA Rio Q4	4th Quarter	BLR	174	260	26	36
901	BLR v FRA Rio Q4	4th Quarter	BLR	174	261	31	35	Shot	Miss
902	BLR v FRA Rio Q4	4th Quarter	BLR	177	313	34	97
903	BLR v FRA Rio Q4	4th Quarter	BLR	177	314	49	87
904	BLR v FRA Rio Q4	4th Quarter	BLR	177	314	50	79
905	BLR v FRA Rio Q4	4th Quarter	BLR	177	315	50	67
906	BLR v FRA Rio Q4	4th Quarter	BLR	177	315	51	56
907	BLR v FRA Rio Q4	4th Quarter	BLR	177	316	52	49
908	BLR v FRA Rio Q4	4th Quarter	BLR	177	318	34	50
909	BLR v FRA Rio Q4	4th Quarter	BLR	177	321	31	49
910	BLR v FRA Rio Q4	4th Quarter	BLR	177	323	33	42
911	BLR v FRA Rio Q4	4th Quarter	BLR	177	323	35	39	On-ball
912	BLR v FRA Rio Q4	4th Quarter	BLR	177	323	38	37
913	BLR v FRA Rio Q4	4th Quarter	BLR	177	323	40	32
914	BLR v FRA Rio Q4	4th Quarter	BLR	177	325	40	26	Shot	Score
915	BLR v FRA Rio Q4	4th Quarter	BLR	178	328	32	107
916	BLR v FRA Rio Q4	4th Quarter	BLR	178	328	26	92
917	BLR v FRA Rio Q4	4th Quarter	BLR	178	330	27	82
918	BLR v FRA Rio Q4	4th Quarter	BLR	178	331	27	75
919	BLR v FRA Rio Q4	4th Quarter	BLR	178	332	28	67
920	BLR v FRA Rio Q4	4th Quarter	BLR	178	333	27	62
921	BLR v FRA Rio Q4	4th Quarter	BLR	178	334	30	52
922	BLR v FRA Rio Q4	4th Quarter	BLR	182	391	32	109
923	BLR v FRA Rio Q4	4th Quarter	BLR	182	391	34	94
924	BLR v FRA Rio Q4	4th Quarter	BLR	182	392	41	88
925	BLR v FRA Rio Q4	4th Quarter	BLR	182	393	43	79
926	BLR v FRA Rio Q4	4th Quarter	BLR	182	394	31	80
927	BLR v FRA Rio Q4	4th Quarter	BLR	182	395	31	76
928	BLR v FRA Rio Q4	4th Quarter	BLR	182	396	28	68
929	BLR v FRA Rio Q4	4th Quarter	BLR	182	396	27	61
930	BLR v FRA Rio Q4	4th Quarter	BLR	182	397	26	52
931	BLR v FRA Rio Q4	4th Quarter	BLR	182	399	31	49
932	BLR v FRA Rio Q4	4th Quarter	BLR	182	400	33	44	On-ball
933	BLR v FRA Rio Q4	4th Quarter	BLR	182	400	30	41
934	BLR v FRA Rio Q4	4th Quarter	BLR	182	401	26	36
935	BLR v FRA Rio Q4	4th Quarter	BLR	182	401	25	30	Shot	Score
936	BLR v FRA Rio Q4	4th Quarter	BLR	184	425	28	110
937	BLR v FRA Rio Q4	4th Quarter	BLR	184	426	32	86
938	BLR v FRA Rio Q4	4th Quarter	BLR	184	427	37	71
939	BLR v FRA Rio Q4	4th Quarter	BLR	184	428	32	66
940	BLR v FRA Rio Q4	4th Quarter	BLR	184	429	30	55
941	BLR v FRA Rio Q4	4th Quarter	BLR	184	431	29	53
942	BLR v FRA Rio Q4	4th Quarter	BLR	184	432	31	50
943	BLR v FRA Rio Q4	4th Quarter	BLR	184	433	32	46	On-ball
944	BLR v FRA Rio Q4	4th Quarter	BLR	184	433	36	45
945	BLR v FRA Rio Q4	4th Quarter	BLR	184	433	39	43
946	BLR v FRA Rio Q4	4th Quarter	BLR	184	435	48	38
947	BLR v FRA Rio Q4	4th Quarter	BLR	184	436	48	31	TO
948	BLR v FRA Rio Q4	4th Quarter	BLR	186	448	28	100
949	BLR v FRA Rio Q4	4th Quarter	BLR	186	449	28	89
950	BLR v FRA Rio Q4	4th Quarter	BLR	186	450	27	77
951	BLR v FRA Rio Q4	4th Quarter	BLR	186	450	25	66
952	BLR v FRA Rio Q4	4th Quarter	BLR	186	451	17	60
953	BLR v FRA Rio Q4	4th Quarter	BLR	186	452	16	52
954	BLR v FRA Rio Q4	4th Quarter	BLR	186	453	17	46
955	BLR v FRA Rio Q4	4th Quarter	BLR	186	454	17	40
956	BLR v FRA Rio Q4	4th Quarter	BLR	186	456	20	40
957	BLR v FRA Rio Q4	4th Quarter	BLR	186	457	27	39	On-ball
958	BLR v FRA Rio Q4	4th Quarter	BLR	186	457	31	40
959	BLR v FRA Rio Q4	4th Quarter	BLR	186	458	38	36
960	BLR v FRA Rio Q4	4th Quarter	BLR	186	459	39	30
961	BLR v FRA Rio Q4	4th Quarter	BLR	186	459	39	25
962	BLR v FRA Rio Q4	4th Quarter	BLR	186	460	21	36	Shot	Miss
963	BLR v FRA Rio Q4	4th Quarter	BLR	188	532	30	110
964	BLR v FRA Rio Q4	4th Quarter	BLR	188	534	29	96
965	BLR v FRA Rio Q4	4th Quarter	BLR	188	536	24	85
966	BLR v FRA Rio Q4	4th Quarter	BLR	188	536	21	78
967	BLR v FRA Rio Q4	4th Quarter	BLR	188	537	24	71
968	BLR v FRA Rio Q4	4th Quarter	BLR	188	537	29	65
969	BLR v FRA Rio Q4	4th Quarter	BLR	188	538	42	63
970	BLR v FRA Rio Q4	4th Quarter	BLR	188	538	45	60
971	BLR v FRA Rio Q4	4th Quarter	BLR	188	539	40	54
972	BLR v FRA Rio Q4	4th Quarter	BLR	188	540	35	52
973	BLR v FRA Rio Q4	4th Quarter	BLR	188	541	44	48
974	BLR v FRA Rio Q4	4th Quarter	BLR	188	542	22	36
975	BLR v FRA Rio Q4	4th Quarter	BLR	188	543	22	36
976	BLR v FRA Rio Q4	4th Quarter	BLR	188	544	22	36
977	BLR v FRA Rio Q4	4th Quarter	BLR	188	545	22	36
978	BLR v FRA Rio Q4	4th Quarter	BLR	188	546	22	36
979	BLR v FRA Rio Q4	4th Quarter	BLR	188	547	17	39
980	BLR v FRA Rio Q4	4th Quarter	BLR	188	548	17	41
981	BLR v FRA Rio Q4	4th Quarter	BLR	188	549	19	47
982	BLR v FRA Rio Q4	4th Quarter	BLR	188	549	26	45
983	BLR v FRA Rio Q4	4th Quarter	BLR	188	549	30	44
984	BLR v FRA Rio Q4	4th Quarter	BLR	188	550	35	41
985	BLR v FRA Rio Q4	4th Quarter	BLR	188	551	36	33	Shot	Miss
986	BLR v FRA Rio Q4	4th Quarter	BLR	190	562	29	95
987	BLR v FRA Rio Q4	4th Quarter	BLR	190	562	51	86
988	BLR v FRA Rio Q4	4th Quarter	BLR	190	564	51	79
989	BLR v FRA Rio Q4	4th Quarter	BLR	190	565	52	72
990	BLR v FRA Rio Q4	4th Quarter	BLR	190	566	51	62
991	BLR v FRA Rio Q4	4th Quarter	BLR	190	567	50	53
992	BLR v FRA Rio Q4	4th Quarter	BLR	190	569	49	48
993	BLR v FRA Rio Q4	4th Quarter	BLR	190	569	33	51	On-ball
994	BLR v FRA Rio Q4	4th Quarter	BLR	190	572	37	44
995	BLR v FRA Rio Q4	4th Quarter	BLR	190	573	43	40
996	BLR v FRA Rio Q4	4th Quarter	BLR	190	574	43	33
997	BLR v FRA Rio Q4	4th Quarter	BLR	190	575	44	24
998	BLR v FRA Rio Q4	4th Quarter	BLR	190	576	47	25
999	BLR v FRA Rio Q4	4th Quarter	BLR	190	577	17	36
1000	BLR v FRA Rio Q4	4th Quarter	BLR	190	578	18	30
1001	BLR v FRA Rio Q4	4th Quarter	BLR	190	579	20	23
1002	BLR v FRA Rio Q4	4th Quarter	BLR	190	579	22	20
1003	BLR v FRA Rio Q4	4th Quarter	BLR	190	582	49	34
1004	BLR v FRA Rio Q4	4th Quarter	BLR	190	582	52	21
1005	BLR v FRA Rio Q4	4th Quarter	BLR	190	583	49	18
1006	BLR v FRA Rio Q4	4th Quarter	BLR	190	583	47	16	Shot	Miss
1007	BLR v FRA Rio Q4	4th Quarter	BLR	192	625	47	111
1008	BLR v FRA Rio Q4	4th Quarter	BLR	192	627	30	99
1009	BLR v FRA Rio Q4	4th Quarter	BLR	192	629	30	89
1010	BLR v FRA Rio Q4	4th Quarter	BLR	192	630	26	80
1011	BLR v FRA Rio Q4	4th Quarter	BLR	192	632	23	68
1012	BLR v FRA Rio Q4	4th Quarter	BLR	192	632	20	60
1013	BLR v FRA Rio Q4	4th Quarter	BLR	192	633	18	53
1014	BLR v FRA Rio Q4	4th Quarter	BLR	192	634	18	33
1015	BLR v FRA Rio Q4	4th Quarter	BLR	192	636	19	37
1016	BLR v FRA Rio Q4	4th Quarter	BLR	192	638	21	23
1017	BLR v FRA Rio Q4	4th Quarter	BLR	192	639	20	21
1018	BLR v FRA Rio Q4	4th Quarter	BLR	192	641	24	18
1019	BLR v FRA Rio Q4	4th Quarter	BLR	192	641	27	17	Shot	Score
1020	BLR v FRA Rio Q4	4th Quarter	BLR	195	706	31	110
1021	BLR v FRA Rio Q4	4th Quarter	BLR	195	707	38	94
1022	BLR v FRA Rio Q4	4th Quarter	BLR	195	708	39	88
1023	BLR v FRA Rio Q4	4th Quarter	BLR	195	709	39	82
1024	BLR v FRA Rio Q4	4th Quarter	BLR	195	710	41	72
1025	BLR v FRA Rio Q4	4th Quarter	BLR	195	711	40	64
1026	BLR v FRA Rio Q4	4th Quarter	BLR	195	713	40	57
1027	BLR v FRA Rio Q4	4th Quarter	BLR	195	714	41	54
1028	BLR v FRA Rio Q4	4th Quarter	BLR	195	715	22	49
1029	BLR v FRA Rio Q4	4th Quarter	BLR	195	717	22	44
1030	BLR v FRA Rio Q4	4th Quarter	BLR	195	717	22	40
1031	BLR v FRA Rio Q4	4th Quarter	BLR	195	718	26	43
1032	BLR v FRA Rio Q4	4th Quarter	BLR	195	718	21	42
1033	BLR v FRA Rio Q4	4th Quarter	BLR	195	720	43	36	On-ball
1034	BLR v FRA Rio Q4	4th Quarter	BLR	195	721	43	36
1035	BLR v FRA Rio Q4	4th Quarter	BLR	195	722	43	36
1036	BLR v FRA Rio Q4	4th Quarter	BLR	195	723	43	36
1037	BLR v FRA Rio Q4	4th Quarter	BLR	195	724	43	36
1038	BLR v FRA Rio Q4	4th Quarter	BLR	195	725	50	37
1039	BLR v FRA Rio Q4	4th Quarter	BLR	195	725	53	38
1040	BLR v FRA Rio Q4	4th Quarter	BLR	195	727	54	34
1041	BLR v FRA Rio Q4	4th Quarter	BLR	195	728	37	24
1042	BLR v FRA Rio Q4	4th Quarter	BLR	195	729	40	38	Shot	Miss
1043	BLR v FRA Rio Q4	4th Quarter	BLR	197	782	35	111
1044	BLR v FRA Rio Q4	4th Quarter	BLR	197	782	32	100
1045	BLR v FRA Rio Q4	4th Quarter	BLR	197	784	37	92
1046	BLR v FRA Rio Q4	4th Quarter	BLR	197	786	35	85
1047	BLR v FRA Rio Q4	4th Quarter	BLR	197	787	34	79
1048	BLR v FRA Rio Q4	4th Quarter	BLR	197	787	34	71
1049	BLR v FRA Rio Q4	4th Quarter	BLR	197	787	40	65
1050	BLR v FRA Rio Q4	4th Quarter	BLR	197	787	44	61
1051	BLR v FRA Rio Q4	4th Quarter	BLR	197	789	49	56
1052	BLR v FRA Rio Q4	4th Quarter	BLR	197	789	51	51
1053	BLR v FRA Rio Q4	4th Quarter	BLR	197	789	52	43
1054	BLR v FRA Rio Q4	4th Quarter	BLR	197	789	52	40
1055	BLR v FRA Rio Q4	4th Quarter	BLR	197	791	34	39
1056	BLR v FRA Rio Q4	4th Quarter	BLR	197	794	16	26
1057	BLR v FRA Rio Q4	4th Quarter	BLR	197	796	14	17
1058	BLR v FRA Rio Q4	4th Quarter	BLR	197	797	17	17
1059	BLR v FRA Rio Q4	4th Quarter	BLR	197	798	21	18
1060	BLR v FRA Rio Q4	4th Quarter	BLR	197	799	24	20
1061	BLR v FRA Rio Q4	4th Quarter	BLR	197	799	26	22
1062	BLR v FRA Rio Q4	4th Quarter	BLR	197	802	29	18	Shot	Score
1063	BLR v FRA Rio Q4	4th Quarter	BLR	201	930	31	109
1064	BLR v FRA Rio Q4	4th Quarter	BLR	201	930	35	96
1065	BLR v FRA Rio Q4	4th Quarter	BLR	201	931	34	86
1066	BLR v FRA Rio Q4	4th Quarter	BLR	201	932	33	80
1067	BLR v FRA Rio Q4	4th Quarter	BLR	201	933	33	74
1068	BLR v FRA Rio Q4	4th Quarter	BLR	201	935	37	67
1069	BLR v FRA Rio Q4	4th Quarter	BLR	201	936	39	55
1070	BLR v FRA Rio Q4	4th Quarter	BLR	201	937	40	48
1071	BLR v FRA Rio Q4	4th Quarter	BLR	201	938	45	30
1072	BLR v FRA Rio Q4	4th Quarter	BLR	201	941	26	37
1073	BLR v FRA Rio Q4	4th Quarter	BLR	201	942	47	35
1074	BLR v FRA Rio Q4	4th Quarter	BLR	201	944	31	20
1075	BLR v FRA Rio Q4	4th Quarter	BLR	201	945	32	40
1076	BLR v FRA Rio Q4	4th Quarter	BLR	201	946	35	34
1077	BLR v FRA Rio Q4	4th Quarter	BLR	201	946	36	30
1078	BLR v FRA Rio Q4	4th Quarter	BLR	201	946	37	39
1079	BLR v FRA Rio Q4	4th Quarter	BLR	201	947	37	43
1080	BLR v FRA Rio Q4	4th Quarter	BLR	201	948	38	35
1081	BLR v FRA Rio Q4	4th Quarter	BLR	201	950	38	33	Shot	Miss
1082	BLR v FRA Rio Q4	4th Quarter	BLR	202	952	24	17	OR
1083	BLR v FRA Rio Q4	4th Quarter	BLR	202	954	19	43
1084	BLR v FRA Rio Q4	4th Quarter	BLR	202	955	31	51
1085	BLR v FRA Rio Q4	4th Quarter	BLR	202	958	32	45
1086	BLR v FRA Rio Q4	4th Quarter	BLR	202	958	33	40	On-ball
1087	BLR v FRA Rio Q4	4th Quarter	BLR	202	958	37	38
1088	BLR v FRA Rio Q4	4th Quarter	BLR	202	960	39	33
1089	BLR v FRA Rio Q4	4th Quarter	BLR	202	961	41	27
1090	BLR v FRA Rio Q4	4th Quarter	BLR	202	961	40	20
1091	BLR v FRA Rio Q4	4th Quarter	BLR	202	963	35	21	Shot	Miss
1092	BLR v FRA Rio Q4	4th Quarter	BLR	203	964	34	17	OR
1093	BLR v FRA Rio Q4	4th Quarter	BLR	203	966	12	29	Shot	Score
1094	BLR v FRA Rio Q4	4th Quarter	BLR	206	1047	41	108
1095	BLR v FRA Rio Q4	4th Quarter	BLR	206	1049	39	92	TO
1096	BLR v FRA Rio Q4	4th Quarter	BLR	208	1076	16	111
1097	BLR v FRA Rio Q4	4th Quarter	BLR	208	1076	28	99
1098	BLR v FRA Rio Q4	4th Quarter	BLR	208	1077	30	95
1099	BLR v FRA Rio Q4	4th Quarter	BLR	208	1078	27	79
1100	BLR v FRA Rio Q4	4th Quarter	BLR	208	1078	22	70
1101	BLR v FRA Rio Q4	4th Quarter	BLR	208	1079	21	64
1102	BLR v FRA Rio Q4	4th Quarter	BLR	208	1079	18	57
1103	BLR v FRA Rio Q4	4th Quarter	BLR	208	1080	17	51
1104	BLR v FRA Rio Q4	4th Quarter	BLR	208	1081	19	48
1105	BLR v FRA Rio Q4	4th Quarter	BLR	208	1081	25	45
1106	BLR v FRA Rio Q4	4th Quarter	BLR	208	1082	30	43
1107	BLR v FRA Rio Q4	4th Quarter	BLR	208	1082	33	38	On-ball
1108	BLR v FRA Rio Q4	4th Quarter	BLR	208	1082	37	37
1109	BLR v FRA Rio Q4	4th Quarter	BLR	208	1083	45	34
1110	BLR v FRA Rio Q4	4th Quarter	BLR	208	1084	41	35	On-ball
1111	BLR v FRA Rio Q4	4th Quarter	BLR	208	1084	38	36
1112	BLR v FRA Rio Q4	4th Quarter	BLR	208	1085	32	34
1113	BLR v FRA Rio Q4	4th Quarter	BLR	208	1087	12	35
1114	BLR v FRA Rio Q4	4th Quarter	BLR	208	1088	29	42
1115	BLR v FRA Rio Q4	4th Quarter	BLR	208	1091	28	42
1116	BLR v FRA Rio Q4	4th Quarter	BLR	208	1092	24	40
1117	BLR v FRA Rio Q4	4th Quarter	BLR	208	1092	20	38
1118	BLR v FRA Rio Q4	4th Quarter	BLR	208	1093	17	34
1119	BLR v FRA Rio Q4	4th Quarter	BLR	208	1093	24	36
1120	BLR v FRA Rio Q4	4th Quarter	BLR	208	1094	30	31
1121	BLR v FRA Rio Q4	4th Quarter	BLR	208	1095	40	37	TO
1122	BLR v FRA Rio Q4	4th Quarter	BLR	210	1225	3	31	SLOB
1123	BLR v FRA Rio Q4	4th Quarter	BLR	210	1226	14	48
1124	BLR v FRA Rio Q4	4th Quarter	BLR	210	1227	16	47
1125	BLR v FRA Rio Q4	4th Quarter	BLR	210	1227	12	35	Foul
1126	BLR v FRA Rio Q4	4th Quarter	BLR	211	1246	4	29	SLOB
1127	BLR v FRA Rio Q4	4th Quarter	BLR	211	1248	9	25
1128	BLR v FRA Rio Q4	4th Quarter	BLR	211	1250	10	21
1129	BLR v FRA Rio Q4	4th Quarter	BLR	211	1250	13	17
1130	BLR v FRA Rio Q4	4th Quarter	BLR	211	1251	18	16	Foul
