# Supplementary material for: Classifying ball trajectories in invasion sports using dynamic time warping: A basketball case study
Source: PLoS One. 2022 Oct 20;17(10):e0272848. doi: 10.1371/journal.pone.0272848 (PMC9584368; doi:10.1371/journal.pone.0272848)
Supplement: S1 Data — (ZIP) [file pone.0272848.s012.zip › Data/BLR/blrg6_full.csv]

	GameID	TimeCriteria	TeamName	RecordID	Time	x	y	Label1	Label2	Label3	Label4
1	BLR v JPN Rio Day 1	1st Quarter	BLR	4	63	29	109
2	BLR v JPN Rio Day 1	1st Quarter	BLR	4	65	27	91
3	BLR v JPN Rio Day 1	1st Quarter	BLR	4	66	28	84
4	BLR v JPN Rio Day 1	1st Quarter	BLR	4	68	30	78
5	BLR v JPN Rio Day 1	1st Quarter	BLR	4	69	31	73
6	BLR v JPN Rio Day 1	1st Quarter	BLR	4	69	30	68
7	BLR v JPN Rio Day 1	1st Quarter	BLR	4	70	28	61
8	BLR v JPN Rio Day 1	1st Quarter	BLR	4	70	28	58
9	BLR v JPN Rio Day 1	1st Quarter	BLR	4	71	34	54
10	BLR v JPN Rio Day 1	1st Quarter	BLR	4	72	42	34
11	BLR v JPN Rio Day 1	1st Quarter	BLR	4	73	42	37
12	BLR v JPN Rio Day 1	1st Quarter	BLR	4	73	46	35
13	BLR v JPN Rio Day 1	1st Quarter	BLR	4	73	47	32
14	BLR v JPN Rio Day 1	1st Quarter	BLR	4	74	47	26
15	BLR v JPN Rio Day 1	1st Quarter	BLR	4	75	48	21
16	BLR v JPN Rio Day 1	1st Quarter	BLR	4	76	47	20
17	BLR v JPN Rio Day 1	1st Quarter	BLR	4	76	39	16
18	BLR v JPN Rio Day 1	1st Quarter	BLR	4	77	35	16
19	BLR v JPN Rio Day 1	1st Quarter	BLR	4	77	30	16
20	BLR v JPN Rio Day 1	1st Quarter	BLR	4	78	22	19
21	BLR v JPN Rio Day 1	1st Quarter	BLR	4	80	30	35	TO	Foul
22	BLR v JPN Rio Day 1	1st Quarter	BLR	6	118	36	110
23	BLR v JPN Rio Day 1	1st Quarter	BLR	6	119	36	87
24	BLR v JPN Rio Day 1	1st Quarter	BLR	6	120	36	78
25	BLR v JPN Rio Day 1	1st Quarter	BLR	6	121	37	69
26	BLR v JPN Rio Day 1	1st Quarter	BLR	6	122	24	60
27	BLR v JPN Rio Day 1	1st Quarter	BLR	6	122	14	49
28	BLR v JPN Rio Day 1	1st Quarter	BLR	6	123	11	42
29	BLR v JPN Rio Day 1	1st Quarter	BLR	6	124	12	37
30	BLR v JPN Rio Day 1	1st Quarter	BLR	6	126	13	35
31	BLR v JPN Rio Day 1	1st Quarter	BLR	6	127	16	35	On-ball
32	BLR v JPN Rio Day 1	1st Quarter	BLR	6	127	16	33
33	BLR v JPN Rio Day 1	1st Quarter	BLR	6	128	14	26
34	BLR v JPN Rio Day 1	1st Quarter	BLR	6	128	16	19
35	BLR v JPN Rio Day 1	1st Quarter	BLR	6	129	22	17
36	BLR v JPN Rio Day 1	1st Quarter	BLR	6	129	31	17
37	BLR v JPN Rio Day 1	1st Quarter	BLR	6	131	40	36	Shot	Score
38	BLR v JPN Rio Day 1	1st Quarter	BLR	8	154	33	93
39	BLR v JPN Rio Day 1	1st Quarter	BLR	8	154	32	82
40	BLR v JPN Rio Day 1	1st Quarter	BLR	8	155	30	66
41	BLR v JPN Rio Day 1	1st Quarter	BLR	8	155	28	62
42	BLR v JPN Rio Day 1	1st Quarter	BLR	8	156	30	57
43	BLR v JPN Rio Day 1	1st Quarter	BLR	8	156	34	54
44	BLR v JPN Rio Day 1	1st Quarter	BLR	8	157	35	48
45	BLR v JPN Rio Day 1	1st Quarter	BLR	8	157	37	43
46	BLR v JPN Rio Day 1	1st Quarter	BLR	8	158	39	34
47	BLR v JPN Rio Day 1	1st Quarter	BLR	8	158	39	29
48	BLR v JPN Rio Day 1	1st Quarter	BLR	8	158	36	21
49	BLR v JPN Rio Day 1	1st Quarter	BLR	8	159	32	17	Foul
50	BLR v JPN Rio Day 1	1st Quarter	BLR	9	177	40	8	BLOB
51	BLR v JPN Rio Day 1	1st Quarter	BLR	9	178	49	18
52	BLR v JPN Rio Day 1	1st Quarter	BLR	9	179	44	35
53	BLR v JPN Rio Day 1	1st Quarter	BLR	9	181	41	17
54	BLR v JPN Rio Day 1	1st Quarter	BLR	9	181	37	17
55	BLR v JPN Rio Day 1	1st Quarter	BLR	9	182	33	19
56	BLR v JPN Rio Day 1	1st Quarter	BLR	9	183	10	22	Shot	Score
57	BLR v JPN Rio Day 1	1st Quarter	BLR	11	201	28	109
58	BLR v JPN Rio Day 1	1st Quarter	BLR	11	202	28	84
59	BLR v JPN Rio Day 1	1st Quarter	BLR	11	202	29	71
60	BLR v JPN Rio Day 1	1st Quarter	BLR	11	203	28	66
61	BLR v JPN Rio Day 1	1st Quarter	BLR	11	204	30	59
62	BLR v JPN Rio Day 1	1st Quarter	BLR	11	205	31	54
63	BLR v JPN Rio Day 1	1st Quarter	BLR	11	206	34	47
64	BLR v JPN Rio Day 1	1st Quarter	BLR	11	207	39	33
65	BLR v JPN Rio Day 1	1st Quarter	BLR	11	209	49	27
66	BLR v JPN Rio Day 1	1st Quarter	BLR	11	211	51	27
67	BLR v JPN Rio Day 1	1st Quarter	BLR	11	211	50	30
68	BLR v JPN Rio Day 1	1st Quarter	BLR	11	212	48	32
69	BLR v JPN Rio Day 1	1st Quarter	BLR	11	212	44	33	On-ball
70	BLR v JPN Rio Day 1	1st Quarter	BLR	11	212	41	36
71	BLR v JPN Rio Day 1	1st Quarter	BLR	11	213	35	37
72	BLR v JPN Rio Day 1	1st Quarter	BLR	11	214	37	34
73	BLR v JPN Rio Day 1	1st Quarter	BLR	11	214	37	29
74	BLR v JPN Rio Day 1	1st Quarter	BLR	11	215	37	24
75	BLR v JPN Rio Day 1	1st Quarter	BLR	11	216	50	24
76	BLR v JPN Rio Day 1	1st Quarter	BLR	11	216	48	27
77	BLR v JPN Rio Day 1	1st Quarter	BLR	11	216	42	29
78	BLR v JPN Rio Day 1	1st Quarter	BLR	11	217	37	30
79	BLR v JPN Rio Day 1	1st Quarter	BLR	11	218	30	27
80	BLR v JPN Rio Day 1	1st Quarter	BLR	11	219	29	26	Shot	Miss
81	BLR v JPN Rio Day 1	1st Quarter	BLR	14	266	32	107
82	BLR v JPN Rio Day 1	1st Quarter	BLR	14	267	34	85
83	BLR v JPN Rio Day 1	1st Quarter	BLR	14	268	34	76
84	BLR v JPN Rio Day 1	1st Quarter	BLR	14	269	34	72
85	BLR v JPN Rio Day 1	1st Quarter	BLR	14	270	40	60
86	BLR v JPN Rio Day 1	1st Quarter	BLR	14	270	46	53
87	BLR v JPN Rio Day 1	1st Quarter	BLR	14	271	51	31
88	BLR v JPN Rio Day 1	1st Quarter	BLR	14	273	38	22	TO
89	BLR v JPN Rio Day 1	1st Quarter	BLR	18	302	31	96
90	BLR v JPN Rio Day 1	1st Quarter	BLR	18	303	44	88
91	BLR v JPN Rio Day 1	1st Quarter	BLR	18	304	48	80
92	BLR v JPN Rio Day 1	1st Quarter	BLR	18	305	51	66
93	BLR v JPN Rio Day 1	1st Quarter	BLR	18	305	50	55
94	BLR v JPN Rio Day 1	1st Quarter	BLR	18	306	49	49
95	BLR v JPN Rio Day 1	1st Quarter	BLR	18	307	50	42
96	BLR v JPN Rio Day 1	1st Quarter	BLR	18	307	51	34
97	BLR v JPN Rio Day 1	1st Quarter	BLR	18	308	49	31
98	BLR v JPN Rio Day 1	1st Quarter	BLR	18	309	44	27
99	BLR v JPN Rio Day 1	1st Quarter	BLR	18	310	32	34
100	BLR v JPN Rio Day 1	1st Quarter	BLR	18	311	27	23
101	BLR v JPN Rio Day 1	1st Quarter	BLR	18	312	17	17
102	BLR v JPN Rio Day 1	1st Quarter	BLR	18	313	17	20
103	BLR v JPN Rio Day 1	1st Quarter	BLR	18	313	20	24
104	BLR v JPN Rio Day 1	1st Quarter	BLR	18	314	28	25
105	BLR v JPN Rio Day 1	1st Quarter	BLR	18	315	32	35
106	BLR v JPN Rio Day 1	1st Quarter	BLR	18	316	32	31
107	BLR v JPN Rio Day 1	1st Quarter	BLR	18	316	32	26
108	BLR v JPN Rio Day 1	1st Quarter	BLR	18	317	30	20	Shot	Shooting Foul
109	BLR v JPN Rio Day 1	1st Quarter	BLR	21	380	29	108
110	BLR v JPN Rio Day 1	1st Quarter	BLR	21	380	48	87
111	BLR v JPN Rio Day 1	1st Quarter	BLR	21	382	48	83
112	BLR v JPN Rio Day 1	1st Quarter	BLR	21	382	48	73
113	BLR v JPN Rio Day 1	1st Quarter	BLR	21	383	46	63
114	BLR v JPN Rio Day 1	1st Quarter	BLR	21	384	48	57
115	BLR v JPN Rio Day 1	1st Quarter	BLR	21	384	49	48
116	BLR v JPN Rio Day 1	1st Quarter	BLR	21	385	51	42
117	BLR v JPN Rio Day 1	1st Quarter	BLR	21	387	48	45
118	BLR v JPN Rio Day 1	1st Quarter	BLR	21	388	51	40
119	BLR v JPN Rio Day 1	1st Quarter	BLR	21	389	51	36
120	BLR v JPN Rio Day 1	1st Quarter	BLR	21	389	50	31	TO
121	BLR v JPN Rio Day 1	1st Quarter	BLR	24	480	27	96
122	BLR v JPN Rio Day 1	1st Quarter	BLR	24	482	35	93
123	BLR v JPN Rio Day 1	1st Quarter	BLR	24	482	39	88
124	BLR v JPN Rio Day 1	1st Quarter	BLR	24	483	41	82
125	BLR v JPN Rio Day 1	1st Quarter	BLR	24	483	44	76
126	BLR v JPN Rio Day 1	1st Quarter	BLR	24	484	44	67
127	BLR v JPN Rio Day 1	1st Quarter	BLR	24	484	47	57
128	BLR v JPN Rio Day 1	1st Quarter	BLR	24	484	50	50
129	BLR v JPN Rio Day 1	1st Quarter	BLR	24	485	52	42
130	BLR v JPN Rio Day 1	1st Quarter	BLR	24	485	53	38
131	BLR v JPN Rio Day 1	1st Quarter	BLR	24	486	54	32
132	BLR v JPN Rio Day 1	1st Quarter	BLR	24	487	50	31
133	BLR v JPN Rio Day 1	1st Quarter	BLR	24	489	37	24
134	BLR v JPN Rio Day 1	1st Quarter	BLR	24	490	32	20	Shot	Score
135	BLR v JPN Rio Day 1	1st Quarter	BLR	26	510	28	108
136	BLR v JPN Rio Day 1	1st Quarter	BLR	26	511	30	90
137	BLR v JPN Rio Day 1	1st Quarter	BLR	26	512	31	84
138	BLR v JPN Rio Day 1	1st Quarter	BLR	26	513	31	78
139	BLR v JPN Rio Day 1	1st Quarter	BLR	26	513	31	73
140	BLR v JPN Rio Day 1	1st Quarter	BLR	26	515	29	66
141	BLR v JPN Rio Day 1	1st Quarter	BLR	26	515	35	61
142	BLR v JPN Rio Day 1	1st Quarter	BLR	26	517	34	55
143	BLR v JPN Rio Day 1	1st Quarter	BLR	26	519	33	51
144	BLR v JPN Rio Day 1	1st Quarter	BLR	26	519	34	45
145	BLR v JPN Rio Day 1	1st Quarter	BLR	26	520	34	38	On-ball
146	BLR v JPN Rio Day 1	1st Quarter	BLR	26	520	37	36
147	BLR v JPN Rio Day 1	1st Quarter	BLR	26	521	42	34
148	BLR v JPN Rio Day 1	1st Quarter	BLR	26	521	43	32
149	BLR v JPN Rio Day 1	1st Quarter	BLR	26	522	37	25
150	BLR v JPN Rio Day 1	1st Quarter	BLR	26	523	34	18	Shot	Score
151	BLR v JPN Rio Day 1	1st Quarter	BLR	28	539	33	100
152	BLR v JPN Rio Day 1	1st Quarter	BLR	28	539	28	92
153	BLR v JPN Rio Day 1	1st Quarter	BLR	28	540	26	83
154	BLR v JPN Rio Day 1	1st Quarter	BLR	28	540	25	75
155	BLR v JPN Rio Day 1	1st Quarter	BLR	28	541	22	63
156	BLR v JPN Rio Day 1	1st Quarter	BLR	28	541	20	55
157	BLR v JPN Rio Day 1	1st Quarter	BLR	28	542	20	48
158	BLR v JPN Rio Day 1	1st Quarter	BLR	28	543	34	45
159	BLR v JPN Rio Day 1	1st Quarter	BLR	28	545	52	34
160	BLR v JPN Rio Day 1	1st Quarter	BLR	28	547	36	20	Foul
161	BLR v JPN Rio Day 1	1st Quarter	BLR	29	568	41	9	BLOB
162	BLR v JPN Rio Day 1	1st Quarter	BLR	29	569	44	19	Shot	Score
163	BLR v JPN Rio Day 1	1st Quarter	BLR	31	594	34	99
164	BLR v JPN Rio Day 1	1st Quarter	BLR	31	594	37	97
165	BLR v JPN Rio Day 1	1st Quarter	BLR	31	595	41	87
166	BLR v JPN Rio Day 1	1st Quarter	BLR	31	596	45	76
167	BLR v JPN Rio Day 1	1st Quarter	BLR	31	596	54	53
168	BLR v JPN Rio Day 1	1st Quarter	BLR	31	597	53	38
169	BLR v JPN Rio Day 1	1st Quarter	BLR	31	597	52	31
170	BLR v JPN Rio Day 1	1st Quarter	BLR	31	598	48	27
171	BLR v JPN Rio Day 1	1st Quarter	BLR	31	599	48	29
172	BLR v JPN Rio Day 1	1st Quarter	BLR	31	599	48	35
173	BLR v JPN Rio Day 1	1st Quarter	BLR	31	601	37	20
174	BLR v JPN Rio Day 1	1st Quarter	BLR	31	602	18	34	Shot	Score
175	BLR v JPN Rio Day 1	1st Quarter	BLR	33	621	33	88
176	BLR v JPN Rio Day 1	1st Quarter	BLR	33	621	37	83
177	BLR v JPN Rio Day 1	1st Quarter	BLR	33	622	43	67
178	BLR v JPN Rio Day 1	1st Quarter	BLR	33	622	45	56
179	BLR v JPN Rio Day 1	1st Quarter	BLR	33	623	46	45
180	BLR v JPN Rio Day 1	1st Quarter	BLR	33	623	45	38
181	BLR v JPN Rio Day 1	1st Quarter	BLR	33	624	41	29
182	BLR v JPN Rio Day 1	1st Quarter	BLR	33	625	41	24
183	BLR v JPN Rio Day 1	1st Quarter	BLR	33	625	48	22
184	BLR v JPN Rio Day 1	1st Quarter	BLR	33	627	21	39
185	BLR v JPN Rio Day 1	1st Quarter	BLR	33	628	13	27
186	BLR v JPN Rio Day 1	1st Quarter	BLR	33	629	25	18
187	BLR v JPN Rio Day 1	1st Quarter	BLR	33	630	28	16
188	BLR v JPN Rio Day 1	1st Quarter	BLR	33	632	31	16
189	BLR v JPN Rio Day 1	1st Quarter	BLR	33	633	34	20	Shot	Score
190	BLR v JPN Rio Day 1	1st Quarter	BLR	35	655	30	110
191	BLR v JPN Rio Day 1	1st Quarter	BLR	35	657	36	90
192	BLR v JPN Rio Day 1	1st Quarter	BLR	35	658	37	82
193	BLR v JPN Rio Day 1	1st Quarter	BLR	35	659	37	75
194	BLR v JPN Rio Day 1	1st Quarter	BLR	35	660	36	66
195	BLR v JPN Rio Day 1	1st Quarter	BLR	35	660	36	59
196	BLR v JPN Rio Day 1	1st Quarter	BLR	35	661	34	53
197	BLR v JPN Rio Day 1	1st Quarter	BLR	35	662	31	51
198	BLR v JPN Rio Day 1	1st Quarter	BLR	35	663	30	44	On-ball
199	BLR v JPN Rio Day 1	1st Quarter	BLR	35	663	26	42
200	BLR v JPN Rio Day 1	1st Quarter	BLR	35	664	21	35
201	BLR v JPN Rio Day 1	1st Quarter	BLR	35	665	43	35
202	BLR v JPN Rio Day 1	1st Quarter	BLR	35	668	51	22	Shot	Score
203	BLR v JPN Rio Day 1	1st Quarter	BLR	37	690	37	86
204	BLR v JPN Rio Day 1	1st Quarter	BLR	37	692	36	80
205	BLR v JPN Rio Day 1	1st Quarter	BLR	37	693	36	77
206	BLR v JPN Rio Day 1	1st Quarter	BLR	37	694	36	73
207	BLR v JPN Rio Day 1	1st Quarter	BLR	37	695	36	69
208	BLR v JPN Rio Day 1	1st Quarter	BLR	37	696	34	61
209	BLR v JPN Rio Day 1	1st Quarter	BLR	37	698	34	53
210	BLR v JPN Rio Day 1	1st Quarter	BLR	37	699	34	48
211	BLR v JPN Rio Day 1	1st Quarter	BLR	37	699	35	43	On-ball
212	BLR v JPN Rio Day 1	1st Quarter	BLR	37	699	39	37
213	BLR v JPN Rio Day 1	1st Quarter	BLR	37	701	44	29
214	BLR v JPN Rio Day 1	1st Quarter	BLR	37	701	49	26
215	BLR v JPN Rio Day 1	1st Quarter	BLR	37	702	28	38
216	BLR v JPN Rio Day 1	1st Quarter	BLR	37	704	28	40
217	BLR v JPN Rio Day 1	1st Quarter	BLR	37	705	29	44
218	BLR v JPN Rio Day 1	1st Quarter	BLR	37	706	33	46
219	BLR v JPN Rio Day 1	1st Quarter	BLR	37	708	28	49
220	BLR v JPN Rio Day 1	1st Quarter	BLR	37	709	27	45
221	BLR v JPN Rio Day 1	1st Quarter	BLR	37	710	33	40
222	BLR v JPN Rio Day 1	1st Quarter	BLR	37	711	35	36
223	BLR v JPN Rio Day 1	1st Quarter	BLR	37	711	31	32	Shot	Miss
224	BLR v JPN Rio Day 1	1st Quarter	BLR	39	861	31	108
225	BLR v JPN Rio Day 1	1st Quarter	BLR	39	861	30	93
226	BLR v JPN Rio Day 1	1st Quarter	BLR	39	863	32	90
227	BLR v JPN Rio Day 1	1st Quarter	BLR	39	864	36	84
228	BLR v JPN Rio Day 1	1st Quarter	BLR	39	865	38	78
229	BLR v JPN Rio Day 1	1st Quarter	BLR	39	866	41	69
230	BLR v JPN Rio Day 1	1st Quarter	BLR	39	867	40	60
231	BLR v JPN Rio Day 1	1st Quarter	BLR	39	867	39	55
232	BLR v JPN Rio Day 1	1st Quarter	BLR	39	868	40	34
233	BLR v JPN Rio Day 1	1st Quarter	BLR	39	869	46	35
234	BLR v JPN Rio Day 1	1st Quarter	BLR	39	870	48	31
235	BLR v JPN Rio Day 1	1st Quarter	BLR	39	870	46	24
236	BLR v JPN Rio Day 1	1st Quarter	BLR	39	871	46	19
237	BLR v JPN Rio Day 1	1st Quarter	BLR	39	872	34	34
238	BLR v JPN Rio Day 1	1st Quarter	BLR	39	873	51	35	Foul
239	BLR v JPN Rio Day 1	1st Quarter	BLR	40	908	41	10	BLOB
240	BLR v JPN Rio Day 1	1st Quarter	BLR	40	909	49	21
241	BLR v JPN Rio Day 1	1st Quarter	BLR	40	910	50	40
242	BLR v JPN Rio Day 1	1st Quarter	BLR	40	911	49	37
243	BLR v JPN Rio Day 1	1st Quarter	BLR	40	912	51	23
244	BLR v JPN Rio Day 1	1st Quarter	BLR	40	914	44	35	Shot	Miss
245	BLR v JPN Rio Day 1	1st Quarter	BLR	41	917	24	19	OR
246	BLR v JPN Rio Day 1	1st Quarter	BLR	41	919	17	33
247	BLR v JPN Rio Day 1	1st Quarter	BLR	41	920	34	39
248	BLR v JPN Rio Day 1	1st Quarter	BLR	41	921	27	20
249	BLR v JPN Rio Day 1	1st Quarter	BLR	41	922	37	37	Shot	Miss
250	BLR v JPN Rio Day 1	1st Quarter	BLR	44	969	33	108
251	BLR v JPN Rio Day 1	1st Quarter	BLR	44	969	28	92
252	BLR v JPN Rio Day 1	1st Quarter	BLR	44	970	26	83
253	BLR v JPN Rio Day 1	1st Quarter	BLR	44	971	30	74
254	BLR v JPN Rio Day 1	1st Quarter	BLR	44	972	33	68
255	BLR v JPN Rio Day 1	1st Quarter	BLR	44	972	34	62
256	BLR v JPN Rio Day 1	1st Quarter	BLR	44	973	32	50
257	BLR v JPN Rio Day 1	1st Quarter	BLR	44	974	14	42
258	BLR v JPN Rio Day 1	1st Quarter	BLR	44	974	12	36
259	BLR v JPN Rio Day 1	1st Quarter	BLR	44	975	11	30
260	BLR v JPN Rio Day 1	1st Quarter	BLR	44	978	14	34
261	BLR v JPN Rio Day 1	1st Quarter	BLR	44	979	16	38
262	BLR v JPN Rio Day 1	1st Quarter	BLR	44	980	16	38
263	BLR v JPN Rio Day 1	1st Quarter	BLR	44	981	16	38
264	BLR v JPN Rio Day 1	1st Quarter	BLR	44	982	16	38
265	BLR v JPN Rio Day 1	1st Quarter	BLR	44	983	16	38
266	BLR v JPN Rio Day 1	1st Quarter	BLR	44	984	36	51
267	BLR v JPN Rio Day 1	1st Quarter	BLR	44	985	38	49
268	BLR v JPN Rio Day 1	1st Quarter	BLR	44	985	40	44
269	BLR v JPN Rio Day 1	1st Quarter	BLR	44	985	41	35
270	BLR v JPN Rio Day 1	1st Quarter	BLR	44	986	41	29
271	BLR v JPN Rio Day 1	1st Quarter	BLR	44	987	39	26
272	BLR v JPN Rio Day 1	1st Quarter	BLR	44	987	35	18	Shot	Miss
273	BLR v JPN Rio Day 1	1st Quarter	BLR	46	1000	36	109
274	BLR v JPN Rio Day 1	1st Quarter	BLR	46	1000	48	101
275	BLR v JPN Rio Day 1	1st Quarter	BLR	46	1002	48	99
276	BLR v JPN Rio Day 1	1st Quarter	BLR	46	1003	48	94
277	BLR v JPN Rio Day 1	1st Quarter	BLR	46	1004	48	89
278	BLR v JPN Rio Day 1	1st Quarter	BLR	46	1005	48	80
279	BLR v JPN Rio Day 1	1st Quarter	BLR	46	1005	49	73
280	BLR v JPN Rio Day 1	1st Quarter	BLR	46	1006	50	67
281	BLR v JPN Rio Day 1	1st Quarter	BLR	46	1007	46	58
282	BLR v JPN Rio Day 1	1st Quarter	BLR	46	1007	37	55
283	BLR v JPN Rio Day 1	1st Quarter	BLR	46	1008	34	54
284	BLR v JPN Rio Day 1	1st Quarter	BLR	46	1009	29	52
285	BLR v JPN Rio Day 1	1st Quarter	BLR	46	1009	25	52
286	BLR v JPN Rio Day 1	1st Quarter	BLR	46	1010	25	49
287	BLR v JPN Rio Day 1	1st Quarter	BLR	46	1011	25	44	On-ball
288	BLR v JPN Rio Day 1	1st Quarter	BLR	46	1011	28	43
289	BLR v JPN Rio Day 1	1st Quarter	BLR	46	1011	33	43
290	BLR v JPN Rio Day 1	1st Quarter	BLR	46	1012	38	40
291	BLR v JPN Rio Day 1	1st Quarter	BLR	46	1013	46	34
292	BLR v JPN Rio Day 1	1st Quarter	BLR	46	1014	51	22	Shot	Miss
293	BLR v JPN Rio Day 1	1st Quarter	BLR	48	1058	32	97
294	BLR v JPN Rio Day 1	1st Quarter	BLR	48	1060	31	88
295	BLR v JPN Rio Day 1	1st Quarter	BLR	48	1061	34	80
296	BLR v JPN Rio Day 1	1st Quarter	BLR	48	1061	42	74
297	BLR v JPN Rio Day 1	1st Quarter	BLR	48	1062	49	62
298	BLR v JPN Rio Day 1	1st Quarter	BLR	48	1062	51	53
299	BLR v JPN Rio Day 1	1st Quarter	BLR	48	1065	28	48
300	BLR v JPN Rio Day 1	1st Quarter	BLR	48	1066	29	47
301	BLR v JPN Rio Day 1	1st Quarter	BLR	48	1067	31	43
302	BLR v JPN Rio Day 1	1st Quarter	BLR	48	1068	16	31
303	BLR v JPN Rio Day 1	1st Quarter	BLR	48	1069	24	16
304	BLR v JPN Rio Day 1	1st Quarter	BLR	48	1071	25	18
305	BLR v JPN Rio Day 1	1st Quarter	BLR	48	1071	29	22
306	BLR v JPN Rio Day 1	1st Quarter	BLR	48	1073	27	18	Shot	Miss
307	BLR v JPN Rio Day 1 Q2	2nd Quarter	BLR	51	4	5	59
308	BLR v JPN Rio Day 1 Q2	2nd Quarter	BLR	51	4	16	67
309	BLR v JPN Rio Day 1 Q2	2nd Quarter	BLR	51	6	22	62
310	BLR v JPN Rio Day 1 Q2	2nd Quarter	BLR	51	6	29	57
311	BLR v JPN Rio Day 1 Q2	2nd Quarter	BLR	51	7	36	51
312	BLR v JPN Rio Day 1 Q2	2nd Quarter	BLR	51	8	26	35
313	BLR v JPN Rio Day 1 Q2	2nd Quarter	BLR	51	9	27	39
314	BLR v JPN Rio Day 1 Q2	2nd Quarter	BLR	51	10	25	41
315	BLR v JPN Rio Day 1 Q2	2nd Quarter	BLR	51	10	28	43
316	BLR v JPN Rio Day 1 Q2	2nd Quarter	BLR	51	11	34	42
317	BLR v JPN Rio Day 1 Q2	2nd Quarter	BLR	51	12	43	34
318	BLR v JPN Rio Day 1 Q2	2nd Quarter	BLR	51	13	44	31
319	BLR v JPN Rio Day 1 Q2	2nd Quarter	BLR	51	14	39	24
320	BLR v JPN Rio Day 1 Q2	2nd Quarter	BLR	51	15	35	17	Shot	Shooting Foul
321	BLR v JPN Rio Day 1 Q2	2nd Quarter	BLR	53	75	32	81
322	BLR v JPN Rio Day 1 Q2	2nd Quarter	BLR	53	75	40	78
323	BLR v JPN Rio Day 1 Q2	2nd Quarter	BLR	53	77	34	73
324	BLR v JPN Rio Day 1 Q2	2nd Quarter	BLR	53	78	35	65
325	BLR v JPN Rio Day 1 Q2	2nd Quarter	BLR	53	78	35	59
326	BLR v JPN Rio Day 1 Q2	2nd Quarter	BLR	53	79	38	52
327	BLR v JPN Rio Day 1 Q2	2nd Quarter	BLR	53	80	48	50
328	BLR v JPN Rio Day 1 Q2	2nd Quarter	BLR	53	81	29	36
329	BLR v JPN Rio Day 1 Q2	2nd Quarter	BLR	53	83	23	37
330	BLR v JPN Rio Day 1 Q2	2nd Quarter	BLR	53	84	38	36
331	BLR v JPN Rio Day 1 Q2	2nd Quarter	BLR	53	85	38	30
332	BLR v JPN Rio Day 1 Q2	2nd Quarter	BLR	53	87	37	24
333	BLR v JPN Rio Day 1 Q2	2nd Quarter	BLR	53	88	38	39
334	BLR v JPN Rio Day 1 Q2	2nd Quarter	BLR	53	90	51	27	Shot	Miss
335	BLR v JPN Rio Day 1 Q2	2nd Quarter	BLR	54	91	30	19	OR
336	BLR v JPN Rio Day 1 Q2	2nd Quarter	BLR	54	92	30	18	Shot	Score
337	BLR v JPN Rio Day 1 Q2	2nd Quarter	BLR	58	118	33	99
338	BLR v JPN Rio Day 1 Q2	2nd Quarter	BLR	58	119	36	93
339	BLR v JPN Rio Day 1 Q2	2nd Quarter	BLR	58	120	36	89
340	BLR v JPN Rio Day 1 Q2	2nd Quarter	BLR	58	121	38	81
341	BLR v JPN Rio Day 1 Q2	2nd Quarter	BLR	58	122	37	76
342	BLR v JPN Rio Day 1 Q2	2nd Quarter	BLR	58	123	36	68
343	BLR v JPN Rio Day 1 Q2	2nd Quarter	BLR	58	124	37	61
344	BLR v JPN Rio Day 1 Q2	2nd Quarter	BLR	58	124	46	53
345	BLR v JPN Rio Day 1 Q2	2nd Quarter	BLR	58	124	49	48
346	BLR v JPN Rio Day 1 Q2	2nd Quarter	BLR	58	125	52	40
347	BLR v JPN Rio Day 1 Q2	2nd Quarter	BLR	58	125	52	34	TO
348	BLR v JPN Rio Day 1 Q2	2nd Quarter	BLR	60	188	29	111
349	BLR v JPN Rio Day 1 Q2	2nd Quarter	BLR	60	188	33	100
350	BLR v JPN Rio Day 1 Q2	2nd Quarter	BLR	60	190	46	90
351	BLR v JPN Rio Day 1 Q2	2nd Quarter	BLR	60	191	50	85
352	BLR v JPN Rio Day 1 Q2	2nd Quarter	BLR	60	191	50	76
353	BLR v JPN Rio Day 1 Q2	2nd Quarter	BLR	60	192	49	63
354	BLR v JPN Rio Day 1 Q2	2nd Quarter	BLR	60	192	49	57
355	BLR v JPN Rio Day 1 Q2	2nd Quarter	BLR	60	194	52	32
356	BLR v JPN Rio Day 1 Q2	2nd Quarter	BLR	60	196	38	36
357	BLR v JPN Rio Day 1 Q2	2nd Quarter	BLR	60	198	18	35
358	BLR v JPN Rio Day 1 Q2	2nd Quarter	BLR	60	200	42	38
359	BLR v JPN Rio Day 1 Q2	2nd Quarter	BLR	60	200	39	41
360	BLR v JPN Rio Day 1 Q2	2nd Quarter	BLR	60	201	34	42
361	BLR v JPN Rio Day 1 Q2	2nd Quarter	BLR	60	201	31	38	On-ball
362	BLR v JPN Rio Day 1 Q2	2nd Quarter	BLR	60	201	28	33
363	BLR v JPN Rio Day 1 Q2	2nd Quarter	BLR	60	203	25	31
364	BLR v JPN Rio Day 1 Q2	2nd Quarter	BLR	60	203	35	34	Shot	Score
365	BLR v JPN Rio Day 1 Q2	2nd Quarter	BLR	62	221	30	93
366	BLR v JPN Rio Day 1 Q2	2nd Quarter	BLR	62	222	25	83
367	BLR v JPN Rio Day 1 Q2	2nd Quarter	BLR	62	223	27	77
368	BLR v JPN Rio Day 1 Q2	2nd Quarter	BLR	62	224	30	68
369	BLR v JPN Rio Day 1 Q2	2nd Quarter	BLR	62	224	30	62
370	BLR v JPN Rio Day 1 Q2	2nd Quarter	BLR	62	225	28	56
371	BLR v JPN Rio Day 1 Q2	2nd Quarter	BLR	62	225	28	50
372	BLR v JPN Rio Day 1 Q2	2nd Quarter	BLR	62	226	12	30
373	BLR v JPN Rio Day 1 Q2	2nd Quarter	BLR	62	228	31	42	TO	Foul
374	BLR v JPN Rio Day 1 Q2	2nd Quarter	BLR	64	376	34	92
375	BLR v JPN Rio Day 1 Q2	2nd Quarter	BLR	64	376	21	90
376	BLR v JPN Rio Day 1 Q2	2nd Quarter	BLR	64	377	22	84
377	BLR v JPN Rio Day 1 Q2	2nd Quarter	BLR	64	378	24	76
378	BLR v JPN Rio Day 1 Q2	2nd Quarter	BLR	64	379	25	69
379	BLR v JPN Rio Day 1 Q2	2nd Quarter	BLR	64	380	24	62
380	BLR v JPN Rio Day 1 Q2	2nd Quarter	BLR	64	380	23	56
381	BLR v JPN Rio Day 1 Q2	2nd Quarter	BLR	64	381	29	50
382	BLR v JPN Rio Day 1 Q2	2nd Quarter	BLR	64	382	31	46
383	BLR v JPN Rio Day 1 Q2	2nd Quarter	BLR	64	385	33	41	On-ball
384	BLR v JPN Rio Day 1 Q2	2nd Quarter	BLR	64	385	40	38
385	BLR v JPN Rio Day 1 Q2	2nd Quarter	BLR	64	386	44	32
386	BLR v JPN Rio Day 1 Q2	2nd Quarter	BLR	64	386	48	29
387	BLR v JPN Rio Day 1 Q2	2nd Quarter	BLR	64	387	26	38
388	BLR v JPN Rio Day 1 Q2	2nd Quarter	BLR	64	388	26	26
389	BLR v JPN Rio Day 1 Q2	2nd Quarter	BLR	64	390	9	19	Shot	Miss
390	BLR v JPN Rio Day 1 Q2	2nd Quarter	BLR	66	392	31	19
391	BLR v JPN Rio Day 1 Q2	2nd Quarter	BLR	66	394	30	18	Shot	Score
392	BLR v JPN Rio Day 1 Q2	2nd Quarter	BLR	68	410	27	86
393	BLR v JPN Rio Day 1 Q2	2nd Quarter	BLR	68	410	11	70
394	BLR v JPN Rio Day 1 Q2	2nd Quarter	BLR	68	412	12	60
395	BLR v JPN Rio Day 1 Q2	2nd Quarter	BLR	68	412	13	52
396	BLR v JPN Rio Day 1 Q2	2nd Quarter	BLR	68	413	12	47
397	BLR v JPN Rio Day 1 Q2	2nd Quarter	BLR	68	414	15	41
398	BLR v JPN Rio Day 1 Q2	2nd Quarter	BLR	68	415	17	38
399	BLR v JPN Rio Day 1 Q2	2nd Quarter	BLR	68	415	20	39
400	BLR v JPN Rio Day 1 Q2	2nd Quarter	BLR	68	416	21	36	On-ball
401	BLR v JPN Rio Day 1 Q2	2nd Quarter	BLR	68	416	20	34
402	BLR v JPN Rio Day 1 Q2	2nd Quarter	BLR	68	416	18	28
403	BLR v JPN Rio Day 1 Q2	2nd Quarter	BLR	68	418	15	24
404	BLR v JPN Rio Day 1 Q2	2nd Quarter	BLR	68	420	32	39
405	BLR v JPN Rio Day 1 Q2	2nd Quarter	BLR	68	421	50	37
406	BLR v JPN Rio Day 1 Q2	2nd Quarter	BLR	68	422	46	36	On-ball
407	BLR v JPN Rio Day 1 Q2	2nd Quarter	BLR	68	424	42	31
408	BLR v JPN Rio Day 1 Q2	2nd Quarter	BLR	68	424	40	28
409	BLR v JPN Rio Day 1 Q2	2nd Quarter	BLR	68	425	37	22
410	BLR v JPN Rio Day 1 Q2	2nd Quarter	BLR	68	425	34	18
411	BLR v JPN Rio Day 1 Q2	2nd Quarter	BLR	68	426	28	16	TO
412	BLR v JPN Rio Day 1 Q2	2nd Quarter	BLR	70	442	33	109
413	BLR v JPN Rio Day 1 Q2	2nd Quarter	BLR	70	443	34	90
414	BLR v JPN Rio Day 1 Q2	2nd Quarter	BLR	70	443	33	78
415	BLR v JPN Rio Day 1 Q2	2nd Quarter	BLR	70	444	33	71
416	BLR v JPN Rio Day 1 Q2	2nd Quarter	BLR	70	444	32	62
417	BLR v JPN Rio Day 1 Q2	2nd Quarter	BLR	70	445	33	56
418	BLR v JPN Rio Day 1 Q2	2nd Quarter	BLR	70	446	34	49
419	BLR v JPN Rio Day 1 Q2	2nd Quarter	BLR	70	447	42	32
420	BLR v JPN Rio Day 1 Q2	2nd Quarter	BLR	70	448	42	32
421	BLR v JPN Rio Day 1 Q2	2nd Quarter	BLR	70	449	42	32
422	BLR v JPN Rio Day 1 Q2	2nd Quarter	BLR	70	450	42	32
423	BLR v JPN Rio Day 1 Q2	2nd Quarter	BLR	70	451	43	34
424	BLR v JPN Rio Day 1 Q2	2nd Quarter	BLR	70	451	43	35
425	BLR v JPN Rio Day 1 Q2	2nd Quarter	BLR	70	452	38	22
426	BLR v JPN Rio Day 1 Q2	2nd Quarter	BLR	70	454	39	23
427	BLR v JPN Rio Day 1 Q2	2nd Quarter	BLR	70	455	52	28
428	BLR v JPN Rio Day 1 Q2	2nd Quarter	BLR	70	457	31	40
429	BLR v JPN Rio Day 1 Q2	2nd Quarter	BLR	70	458	35	38
430	BLR v JPN Rio Day 1 Q2	2nd Quarter	BLR	70	458	38	34
431	BLR v JPN Rio Day 1 Q2	2nd Quarter	BLR	70	459	38	24
432	BLR v JPN Rio Day 1 Q2	2nd Quarter	BLR	70	460	37	31	Shot	Score
433	BLR v JPN Rio Day 1 Q2	2nd Quarter	BLR	72	484	32	109
434	BLR v JPN Rio Day 1 Q2	2nd Quarter	BLR	72	486	33	79
435	BLR v JPN Rio Day 1 Q2	2nd Quarter	BLR	72	487	34	78
436	BLR v JPN Rio Day 1 Q2	2nd Quarter	BLR	72	488	35	72
437	BLR v JPN Rio Day 1 Q2	2nd Quarter	BLR	72	489	40	65
438	BLR v JPN Rio Day 1 Q2	2nd Quarter	BLR	72	490	48	58
439	BLR v JPN Rio Day 1 Q2	2nd Quarter	BLR	72	490	50	49
440	BLR v JPN Rio Day 1 Q2	2nd Quarter	BLR	72	491	52	41
441	BLR v JPN Rio Day 1 Q2	2nd Quarter	BLR	72	492	53	34
442	BLR v JPN Rio Day 1 Q2	2nd Quarter	BLR	72	493	37	40
443	BLR v JPN Rio Day 1 Q2	2nd Quarter	BLR	72	494	30	42
444	BLR v JPN Rio Day 1 Q2	2nd Quarter	BLR	72	495	17	38
445	BLR v JPN Rio Day 1 Q2	2nd Quarter	BLR	72	497	51	27
446	BLR v JPN Rio Day 1 Q2	2nd Quarter	BLR	72	500	51	25
447	BLR v JPN Rio Day 1 Q2	2nd Quarter	BLR	72	500	48	21
448	BLR v JPN Rio Day 1 Q2	2nd Quarter	BLR	72	501	39	18	Shot	Miss
449	BLR v JPN Rio Day 1 Q2	2nd Quarter	BLR	74	607	28	109
450	BLR v JPN Rio Day 1 Q2	2nd Quarter	BLR	74	607	28	96
451	BLR v JPN Rio Day 1 Q2	2nd Quarter	BLR	74	609	28	91
452	BLR v JPN Rio Day 1 Q2	2nd Quarter	BLR	74	610	28	85
453	BLR v JPN Rio Day 1 Q2	2nd Quarter	BLR	74	610	27	79
454	BLR v JPN Rio Day 1 Q2	2nd Quarter	BLR	74	611	26	72
455	BLR v JPN Rio Day 1 Q2	2nd Quarter	BLR	74	612	25	64
456	BLR v JPN Rio Day 1 Q2	2nd Quarter	BLR	74	612	24	58
457	BLR v JPN Rio Day 1 Q2	2nd Quarter	BLR	74	613	26	51
458	BLR v JPN Rio Day 1 Q2	2nd Quarter	BLR	74	613	28	45
459	BLR v JPN Rio Day 1 Q2	2nd Quarter	BLR	74	615	36	39	On-ball
460	BLR v JPN Rio Day 1 Q2	2nd Quarter	BLR	74	615	40	37
461	BLR v JPN Rio Day 1 Q2	2nd Quarter	BLR	74	616	47	31
462	BLR v JPN Rio Day 1 Q2	2nd Quarter	BLR	74	618	28	40
463	BLR v JPN Rio Day 1 Q2	2nd Quarter	BLR	74	619	32	22
464	BLR v JPN Rio Day 1 Q2	2nd Quarter	BLR	74	621	26	19	Shot	Miss
465	BLR v JPN Rio Day 1 Q2	2nd Quarter	BLR	75	623	35	20	OR
466	BLR v JPN Rio Day 1 Q2	2nd Quarter	BLR	75	625	48	38
467	BLR v JPN Rio Day 1 Q2	2nd Quarter	BLR	75	627	51	18
468	BLR v JPN Rio Day 1 Q2	2nd Quarter	BLR	75	629	34	39
469	BLR v JPN Rio Day 1 Q2	2nd Quarter	BLR	75	630	35	20
470	BLR v JPN Rio Day 1 Q2	2nd Quarter	BLR	75	631	34	24
471	BLR v JPN Rio Day 1 Q2	2nd Quarter	BLR	75	632	32	26	TO
472	BLR v JPN Rio Day 1 Q2	2nd Quarter	BLR	77	658	15	78
473	BLR v JPN Rio Day 1 Q2	2nd Quarter	BLR	77	658	17	67
474	BLR v JPN Rio Day 1 Q2	2nd Quarter	BLR	77	659	19	56
475	BLR v JPN Rio Day 1 Q2	2nd Quarter	BLR	77	660	21	49
476	BLR v JPN Rio Day 1 Q2	2nd Quarter	BLR	77	660	28	41
477	BLR v JPN Rio Day 1 Q2	2nd Quarter	BLR	77	661	49	29
478	BLR v JPN Rio Day 1 Q2	2nd Quarter	BLR	77	662	52	20
479	BLR v JPN Rio Day 1 Q2	2nd Quarter	BLR	77	663	49	18
480	BLR v JPN Rio Day 1 Q2	2nd Quarter	BLR	77	664	42	17
481	BLR v JPN Rio Day 1 Q2	2nd Quarter	BLR	77	664	39	18
482	BLR v JPN Rio Day 1 Q2	2nd Quarter	BLR	77	666	32	41
483	BLR v JPN Rio Day 1 Q2	2nd Quarter	BLR	77	666	32	40	Shot	Miss
484	BLR v JPN Rio Day 1 Q2	2nd Quarter	BLR	79	704	33	98
485	BLR v JPN Rio Day 1 Q2	2nd Quarter	BLR	79	704	45	95
486	BLR v JPN Rio Day 1 Q2	2nd Quarter	BLR	79	705	46	92
487	BLR v JPN Rio Day 1 Q2	2nd Quarter	BLR	79	706	45	84
488	BLR v JPN Rio Day 1 Q2	2nd Quarter	BLR	79	707	46	78
489	BLR v JPN Rio Day 1 Q2	2nd Quarter	BLR	79	707	42	69
490	BLR v JPN Rio Day 1 Q2	2nd Quarter	BLR	79	708	37	61
491	BLR v JPN Rio Day 1 Q2	2nd Quarter	BLR	79	708	35	54
492	BLR v JPN Rio Day 1 Q2	2nd Quarter	BLR	79	709	34	49
493	BLR v JPN Rio Day 1 Q2	2nd Quarter	BLR	79	711	35	45
494	BLR v JPN Rio Day 1 Q2	2nd Quarter	BLR	79	712	33	41	On-ball
495	BLR v JPN Rio Day 1 Q2	2nd Quarter	BLR	79	712	40	37
496	BLR v JPN Rio Day 1 Q2	2nd Quarter	BLR	79	713	41	31
497	BLR v JPN Rio Day 1 Q2	2nd Quarter	BLR	79	714	43	25	Shot	Miss
498	BLR v JPN Rio Day 1 Q2	2nd Quarter	BLR	81	729	31	108
499	BLR v JPN Rio Day 1 Q2	2nd Quarter	BLR	81	730	32	97
500	BLR v JPN Rio Day 1 Q2	2nd Quarter	BLR	81	731	34	95
501	BLR v JPN Rio Day 1 Q2	2nd Quarter	BLR	81	733	34	89
502	BLR v JPN Rio Day 1 Q2	2nd Quarter	BLR	81	734	36	76
503	BLR v JPN Rio Day 1 Q2	2nd Quarter	BLR	81	734	42	68
504	BLR v JPN Rio Day 1 Q2	2nd Quarter	BLR	81	735	48	61
505	BLR v JPN Rio Day 1 Q2	2nd Quarter	BLR	81	737	40	53
506	BLR v JPN Rio Day 1 Q2	2nd Quarter	BLR	81	738	38	51
507	BLR v JPN Rio Day 1 Q2	2nd Quarter	BLR	81	740	34	50
508	BLR v JPN Rio Day 1 Q2	2nd Quarter	BLR	81	740	21	36
509	BLR v JPN Rio Day 1 Q2	2nd Quarter	BLR	81	742	26	17
510	BLR v JPN Rio Day 1 Q2	2nd Quarter	BLR	81	743	26	17
511	BLR v JPN Rio Day 1 Q2	2nd Quarter	BLR	81	744	28	19	Shot	Miss
512	BLR v JPN Rio Day 1 Q2	2nd Quarter	BLR	82	748	18	39	OR
513	BLR v JPN Rio Day 1 Q2	2nd Quarter	BLR	82	750	27	38	Shot	Score
514	BLR v JPN Rio Day 1 Q2	2nd Quarter	BLR	84	762	29	88
515	BLR v JPN Rio Day 1 Q2	2nd Quarter	BLR	84	762	28	84
516	BLR v JPN Rio Day 1 Q2	2nd Quarter	BLR	84	763	24	75
517	BLR v JPN Rio Day 1 Q2	2nd Quarter	BLR	84	764	23	67
518	BLR v JPN Rio Day 1 Q2	2nd Quarter	BLR	84	764	20	57
519	BLR v JPN Rio Day 1 Q2	2nd Quarter	BLR	84	765	17	50
520	BLR v JPN Rio Day 1 Q2	2nd Quarter	BLR	84	765	16	45
521	BLR v JPN Rio Day 1 Q2	2nd Quarter	BLR	84	766	10	33
522	BLR v JPN Rio Day 1 Q2	2nd Quarter	BLR	84	767	19	48
523	BLR v JPN Rio Day 1 Q2	2nd Quarter	BLR	84	769	22	48
524	BLR v JPN Rio Day 1 Q2	2nd Quarter	BLR	84	769	29	47
525	BLR v JPN Rio Day 1 Q2	2nd Quarter	BLR	84	770	34	46
526	BLR v JPN Rio Day 1 Q2	2nd Quarter	BLR	84	772	30	43
527	BLR v JPN Rio Day 1 Q2	2nd Quarter	BLR	84	774	32	47
528	BLR v JPN Rio Day 1 Q2	2nd Quarter	BLR	84	774	32	51
529	BLR v JPN Rio Day 1 Q2	2nd Quarter	BLR	84	776	32	45
530	BLR v JPN Rio Day 1 Q2	2nd Quarter	BLR	84	776	32	36	On-ball
531	BLR v JPN Rio Day 1 Q2	2nd Quarter	BLR	84	778	27	33
532	BLR v JPN Rio Day 1 Q2	2nd Quarter	BLR	84	779	35	24
533	BLR v JPN Rio Day 1 Q2	2nd Quarter	BLR	84	780	36	18	Shot	Score
534	BLR v JPN Rio Day 1 Q2	2nd Quarter	BLR	87	916	22	86
535	BLR v JPN Rio Day 1 Q2	2nd Quarter	BLR	87	916	34	81
536	BLR v JPN Rio Day 1 Q2	2nd Quarter	BLR	87	918	33	74
537	BLR v JPN Rio Day 1 Q2	2nd Quarter	BLR	87	918	34	67
538	BLR v JPN Rio Day 1 Q2	2nd Quarter	BLR	87	919	35	60
539	BLR v JPN Rio Day 1 Q2	2nd Quarter	BLR	87	920	35	55
540	BLR v JPN Rio Day 1 Q2	2nd Quarter	BLR	87	921	35	52
541	BLR v JPN Rio Day 1 Q2	2nd Quarter	BLR	87	922	33	47	Foul
542	BLR v JPN Rio Day 1 Q2	2nd Quarter	BLR	88	945	19	7	BLOB
543	BLR v JPN Rio Day 1 Q2	2nd Quarter	BLR	88	946	17	17
544	BLR v JPN Rio Day 1 Q2	2nd Quarter	BLR	88	947	17	22
545	BLR v JPN Rio Day 1 Q2	2nd Quarter	BLR	88	947	15	29
546	BLR v JPN Rio Day 1 Q2	2nd Quarter	BLR	88	948	32	41
547	BLR v JPN Rio Day 1 Q2	2nd Quarter	BLR	88	949	48	36
548	BLR v JPN Rio Day 1 Q2	2nd Quarter	BLR	88	949	48	36
549	BLR v JPN Rio Day 1 Q2	2nd Quarter	BLR	88	950	42	16	TO
550	BLR v JPN Rio Day 1 Q2	2nd Quarter	BLR	92	1001	38	111
551	BLR v JPN Rio Day 1 Q2	2nd Quarter	BLR	92	1002	38	83
552	BLR v JPN Rio Day 1 Q2	2nd Quarter	BLR	92	1002	38	69
553	BLR v JPN Rio Day 1 Q2	2nd Quarter	BLR	92	1003	34	59
554	BLR v JPN Rio Day 1 Q2	2nd Quarter	BLR	92	1004	32	50
555	BLR v JPN Rio Day 1 Q2	2nd Quarter	BLR	92	1004	25	45
556	BLR v JPN Rio Day 1 Q2	2nd Quarter	BLR	92	1006	10	40
557	BLR v JPN Rio Day 1 Q2	2nd Quarter	BLR	92	1008	31	40
558	BLR v JPN Rio Day 1 Q2	2nd Quarter	BLR	92	1009	51	33
559	BLR v JPN Rio Day 1 Q2	2nd Quarter	BLR	92	1010	46	34
560	BLR v JPN Rio Day 1 Q2	2nd Quarter	BLR	92	1013	37	39
561	BLR v JPN Rio Day 1 Q2	2nd Quarter	BLR	92	1013	34	36	On-ball
562	BLR v JPN Rio Day 1 Q2	2nd Quarter	BLR	92	1014	30	38
563	BLR v JPN Rio Day 1 Q2	2nd Quarter	BLR	92	1015	25	35
564	BLR v JPN Rio Day 1 Q2	2nd Quarter	BLR	92	1016	22	33
565	BLR v JPN Rio Day 1 Q2	2nd Quarter	BLR	92	1018	48	31
566	BLR v JPN Rio Day 1 Q2	2nd Quarter	BLR	92	1019	34	25	TO
567	BLR v JPN Rio Day 1 Q3	3rd Quarter	BLR	95	37	24	111
568	BLR v JPN Rio Day 1 Q3	3rd Quarter	BLR	95	38	44	92
569	BLR v JPN Rio Day 1 Q3	3rd Quarter	BLR	95	38	44	77
570	BLR v JPN Rio Day 1 Q3	3rd Quarter	BLR	95	39	48	61	Stoppage
571	BLR v JPN Rio Day 1 Q3	3rd Quarter	BLR	96	55	58	63
572	BLR v JPN Rio Day 1 Q3	3rd Quarter	BLR	96	56	48	67
573	BLR v JPN Rio Day 1 Q3	3rd Quarter	BLR	96	57	48	64
574	BLR v JPN Rio Day 1 Q3	3rd Quarter	BLR	96	57	46	58
575	BLR v JPN Rio Day 1 Q3	3rd Quarter	BLR	96	58	43	53
576	BLR v JPN Rio Day 1 Q3	3rd Quarter	BLR	96	59	38	48
577	BLR v JPN Rio Day 1 Q3	3rd Quarter	BLR	96	59	38	35
578	BLR v JPN Rio Day 1 Q3	3rd Quarter	BLR	96	61	37	38
579	BLR v JPN Rio Day 1 Q3	3rd Quarter	BLR	96	62	40	39
580	BLR v JPN Rio Day 1 Q3	3rd Quarter	BLR	96	65	31	41
581	BLR v JPN Rio Day 1 Q3	3rd Quarter	BLR	96	66	27	42
582	BLR v JPN Rio Day 1 Q3	3rd Quarter	BLR	96	66	24	43	On-ball
583	BLR v JPN Rio Day 1 Q3	3rd Quarter	BLR	96	67	24	41
584	BLR v JPN Rio Day 1 Q3	3rd Quarter	BLR	96	68	24	34
585	BLR v JPN Rio Day 1 Q3	3rd Quarter	BLR	96	68	18	31
586	BLR v JPN Rio Day 1 Q3	3rd Quarter	BLR	96	69	19	26
587	BLR v JPN Rio Day 1 Q3	3rd Quarter	BLR	96	70	11	17
588	BLR v JPN Rio Day 1 Q3	3rd Quarter	BLR	96	71	12	20
589	BLR v JPN Rio Day 1 Q3	3rd Quarter	BLR	96	72	15	24
590	BLR v JPN Rio Day 1 Q3	3rd Quarter	BLR	96	72	22	25
591	BLR v JPN Rio Day 1 Q3	3rd Quarter	BLR	96	73	27	25
592	BLR v JPN Rio Day 1 Q3	3rd Quarter	BLR	96	74	28	18	Shot	Score
593	BLR v JPN Rio Day 1 Q3	3rd Quarter	BLR	98	92	27	112
594	BLR v JPN Rio Day 1 Q3	3rd Quarter	BLR	98	92	26	91
595	BLR v JPN Rio Day 1 Q3	3rd Quarter	BLR	98	94	28	83
596	BLR v JPN Rio Day 1 Q3	3rd Quarter	BLR	98	95	30	73
597	BLR v JPN Rio Day 1 Q3	3rd Quarter	BLR	98	96	32	65
598	BLR v JPN Rio Day 1 Q3	3rd Quarter	BLR	98	99	36	52
599	BLR v JPN Rio Day 1 Q3	3rd Quarter	BLR	98	100	36	46
600	BLR v JPN Rio Day 1 Q3	3rd Quarter	BLR	98	101	32	40	On-ball
601	BLR v JPN Rio Day 1 Q3	3rd Quarter	BLR	98	101	26	38
602	BLR v JPN Rio Day 1 Q3	3rd Quarter	BLR	98	102	20	33
603	BLR v JPN Rio Day 1 Q3	3rd Quarter	BLR	98	105	33	43	Stoppage
604	BLR v JPN Rio Day 1 Q3	3rd Quarter	BLR	99	121	5	39	SLOB
605	BLR v JPN Rio Day 1 Q3	3rd Quarter	BLR	99	122	30	45
606	BLR v JPN Rio Day 1 Q3	3rd Quarter	BLR	99	123	31	41
607	BLR v JPN Rio Day 1 Q3	3rd Quarter	BLR	99	123	44	36
608	BLR v JPN Rio Day 1 Q3	3rd Quarter	BLR	99	124	51	17
609	BLR v JPN Rio Day 1 Q3	3rd Quarter	BLR	99	126	31	37
610	BLR v JPN Rio Day 1 Q3	3rd Quarter	BLR	99	127	32	34
611	BLR v JPN Rio Day 1 Q3	3rd Quarter	BLR	99	128	52	25	Shot	Score
612	BLR v JPN Rio Day 1 Q3	3rd Quarter	BLR	101	152	4	80
613	BLR v JPN Rio Day 1 Q3	3rd Quarter	BLR	101	152	19	82
614	BLR v JPN Rio Day 1 Q3	3rd Quarter	BLR	101	154	20	76
615	BLR v JPN Rio Day 1 Q3	3rd Quarter	BLR	101	154	26	69
616	BLR v JPN Rio Day 1 Q3	3rd Quarter	BLR	101	155	28	61
617	BLR v JPN Rio Day 1 Q3	3rd Quarter	BLR	101	156	30	54
618	BLR v JPN Rio Day 1 Q3	3rd Quarter	BLR	101	157	27	35
619	BLR v JPN Rio Day 1 Q3	3rd Quarter	BLR	101	158	20	36
620	BLR v JPN Rio Day 1 Q3	3rd Quarter	BLR	101	159	20	36
621	BLR v JPN Rio Day 1 Q3	3rd Quarter	BLR	101	160	20	36
622	BLR v JPN Rio Day 1 Q3	3rd Quarter	BLR	101	162	37	39
623	BLR v JPN Rio Day 1 Q3	3rd Quarter	BLR	101	163	37	39
624	BLR v JPN Rio Day 1 Q3	3rd Quarter	BLR	101	164	37	39
625	BLR v JPN Rio Day 1 Q3	3rd Quarter	BLR	101	165	37	39
626	BLR v JPN Rio Day 1 Q3	3rd Quarter	BLR	101	166	39	34
627	BLR v JPN Rio Day 1 Q3	3rd Quarter	BLR	101	166	38	27
628	BLR v JPN Rio Day 1 Q3	3rd Quarter	BLR	101	167	38	20	Shot	Shooting Foul
629	BLR v JPN Rio Day 1 Q3	3rd Quarter	BLR	103	223	28	93
630	BLR v JPN Rio Day 1 Q3	3rd Quarter	BLR	103	223	47	88
631	BLR v JPN Rio Day 1 Q3	3rd Quarter	BLR	103	224	47	79
632	BLR v JPN Rio Day 1 Q3	3rd Quarter	BLR	103	225	47	70
633	BLR v JPN Rio Day 1 Q3	3rd Quarter	BLR	103	226	47	57
634	BLR v JPN Rio Day 1 Q3	3rd Quarter	BLR	103	227	46	49
635	BLR v JPN Rio Day 1 Q3	3rd Quarter	BLR	103	228	44	40
636	BLR v JPN Rio Day 1 Q3	3rd Quarter	BLR	103	228	39	37
637	BLR v JPN Rio Day 1 Q3	3rd Quarter	BLR	103	228	34	39	On-ball
638	BLR v JPN Rio Day 1 Q3	3rd Quarter	BLR	103	228	30	40
639	BLR v JPN Rio Day 1 Q3	3rd Quarter	BLR	103	230	26	37
640	BLR v JPN Rio Day 1 Q3	3rd Quarter	BLR	103	230	22	33
641	BLR v JPN Rio Day 1 Q3	3rd Quarter	BLR	103	231	25	31
642	BLR v JPN Rio Day 1 Q3	3rd Quarter	BLR	103	232	33	26	TO
643	BLR v JPN Rio Day 1 Q3	3rd Quarter	BLR	105	273	30	97
644	BLR v JPN Rio Day 1 Q3	3rd Quarter	BLR	105	274	43	77
645	BLR v JPN Rio Day 1 Q3	3rd Quarter	BLR	105	274	43	68
646	BLR v JPN Rio Day 1 Q3	3rd Quarter	BLR	105	275	44	57
647	BLR v JPN Rio Day 1 Q3	3rd Quarter	BLR	105	275	44	47
648	BLR v JPN Rio Day 1 Q3	3rd Quarter	BLR	105	276	42	34
649	BLR v JPN Rio Day 1 Q3	3rd Quarter	BLR	105	277	32	24
650	BLR v JPN Rio Day 1 Q3	3rd Quarter	BLR	105	278	33	17	Shot	Score
651	BLR v JPN Rio Day 1 Q3	3rd Quarter	BLR	108	345	23	110
652	BLR v JPN Rio Day 1 Q3	3rd Quarter	BLR	108	345	27	94
653	BLR v JPN Rio Day 1 Q3	3rd Quarter	BLR	108	347	27	86
654	BLR v JPN Rio Day 1 Q3	3rd Quarter	BLR	108	348	28	77
655	BLR v JPN Rio Day 1 Q3	3rd Quarter	BLR	108	349	27	73
656	BLR v JPN Rio Day 1 Q3	3rd Quarter	BLR	108	350	28	69
657	BLR v JPN Rio Day 1 Q3	3rd Quarter	BLR	108	350	30	62
658	BLR v JPN Rio Day 1 Q3	3rd Quarter	BLR	108	351	34	56
659	BLR v JPN Rio Day 1 Q3	3rd Quarter	BLR	108	351	36	50
660	BLR v JPN Rio Day 1 Q3	3rd Quarter	BLR	108	352	37	38
661	BLR v JPN Rio Day 1 Q3	3rd Quarter	BLR	108	353	39	33
662	BLR v JPN Rio Day 1 Q3	3rd Quarter	BLR	108	353	38	28
663	BLR v JPN Rio Day 1 Q3	3rd Quarter	BLR	108	354	37	19
664	BLR v JPN Rio Day 1 Q3	3rd Quarter	BLR	108	355	35	18	Shot	Shooting Foul
665	BLR v JPN Rio Day 1 Q3	3rd Quarter	BLR	110	425	58	88
666	BLR v JPN Rio Day 1 Q3	3rd Quarter	BLR	110	425	45	88
667	BLR v JPN Rio Day 1 Q3	3rd Quarter	BLR	110	426	42	82
668	BLR v JPN Rio Day 1 Q3	3rd Quarter	BLR	110	427	35	70
669	BLR v JPN Rio Day 1 Q3	3rd Quarter	BLR	110	428	32	63
670	BLR v JPN Rio Day 1 Q3	3rd Quarter	BLR	110	428	32	56
671	BLR v JPN Rio Day 1 Q3	3rd Quarter	BLR	110	429	14	34
672	BLR v JPN Rio Day 1 Q3	3rd Quarter	BLR	110	431	18	40
673	BLR v JPN Rio Day 1 Q3	3rd Quarter	BLR	110	432	25	42
674	BLR v JPN Rio Day 1 Q3	3rd Quarter	BLR	110	433	47	37
675	BLR v JPN Rio Day 1 Q3	3rd Quarter	BLR	110	435	33	36	On-ball
676	BLR v JPN Rio Day 1 Q3	3rd Quarter	BLR	110	437	31	38
677	BLR v JPN Rio Day 1 Q3	3rd Quarter	BLR	110	437	31	44
678	BLR v JPN Rio Day 1 Q3	3rd Quarter	BLR	110	437	31	46
679	BLR v JPN Rio Day 1 Q3	3rd Quarter	BLR	110	438	31	43	On-ball
680	BLR v JPN Rio Day 1 Q3	3rd Quarter	BLR	110	438	32	39
681	BLR v JPN Rio Day 1 Q3	3rd Quarter	BLR	110	440	38	34
682	BLR v JPN Rio Day 1 Q3	3rd Quarter	BLR	110	441	37	31	Shot	Miss
683	BLR v JPN Rio Day 1 Q3	3rd Quarter	BLR	111	442	30	18	OR	Shot	Score
684	BLR v JPN Rio Day 1 Q3	3rd Quarter	BLR	113	461	27	110
685	BLR v JPN Rio Day 1 Q3	3rd Quarter	BLR	113	463	28	92
686	BLR v JPN Rio Day 1 Q3	3rd Quarter	BLR	113	464	20	78
687	BLR v JPN Rio Day 1 Q3	3rd Quarter	BLR	113	465	20	66
688	BLR v JPN Rio Day 1 Q3	3rd Quarter	BLR	113	466	27	69
689	BLR v JPN Rio Day 1 Q3	3rd Quarter	BLR	113	466	36	70
690	BLR v JPN Rio Day 1 Q3	3rd Quarter	BLR	113	468	34	60
691	BLR v JPN Rio Day 1 Q3	3rd Quarter	BLR	113	468	29	55
692	BLR v JPN Rio Day 1 Q3	3rd Quarter	BLR	113	469	15	47
693	BLR v JPN Rio Day 1 Q3	3rd Quarter	BLR	113	471	17	48
694	BLR v JPN Rio Day 1 Q3	3rd Quarter	BLR	113	471	24	50
695	BLR v JPN Rio Day 1 Q3	3rd Quarter	BLR	113	472	28	50
696	BLR v JPN Rio Day 1 Q3	3rd Quarter	BLR	113	473	30	50
697	BLR v JPN Rio Day 1 Q3	3rd Quarter	BLR	113	474	32	50
698	BLR v JPN Rio Day 1 Q3	3rd Quarter	BLR	113	475	30	46	On-ball
699	BLR v JPN Rio Day 1 Q3	3rd Quarter	BLR	113	475	26	43
700	BLR v JPN Rio Day 1 Q3	3rd Quarter	BLR	113	476	24	35
701	BLR v JPN Rio Day 1 Q3	3rd Quarter	BLR	113	478	39	42
702	BLR v JPN Rio Day 1 Q3	3rd Quarter	BLR	113	481	41	39
703	BLR v JPN Rio Day 1 Q3	3rd Quarter	BLR	113	483	29	20	TO
704	BLR v JPN Rio Day 1 Q3	3rd Quarter	BLR	116	589	40	110
705	BLR v JPN Rio Day 1 Q3	3rd Quarter	BLR	116	590	34	94
706	BLR v JPN Rio Day 1 Q3	3rd Quarter	BLR	116	592	33	89
707	BLR v JPN Rio Day 1 Q3	3rd Quarter	BLR	116	593	32	79
708	BLR v JPN Rio Day 1 Q3	3rd Quarter	BLR	116	594	33	72
709	BLR v JPN Rio Day 1 Q3	3rd Quarter	BLR	116	595	34	67
710	BLR v JPN Rio Day 1 Q3	3rd Quarter	BLR	116	595	36	61
711	BLR v JPN Rio Day 1 Q3	3rd Quarter	BLR	116	596	36	54
712	BLR v JPN Rio Day 1 Q3	3rd Quarter	BLR	116	597	38	35
713	BLR v JPN Rio Day 1 Q3	3rd Quarter	BLR	116	598	38	35
714	BLR v JPN Rio Day 1 Q3	3rd Quarter	BLR	116	599	38	35
715	BLR v JPN Rio Day 1 Q3	3rd Quarter	BLR	116	600	38	35
716	BLR v JPN Rio Day 1 Q3	3rd Quarter	BLR	116	601	37	39
717	BLR v JPN Rio Day 1 Q3	3rd Quarter	BLR	116	601	34	39
718	BLR v JPN Rio Day 1 Q3	3rd Quarter	BLR	116	602	31	38
719	BLR v JPN Rio Day 1 Q3	3rd Quarter	BLR	116	603	32	40
720	BLR v JPN Rio Day 1 Q3	3rd Quarter	BLR	116	605	45	34
721	BLR v JPN Rio Day 1 Q3	3rd Quarter	BLR	116	607	43	34
722	BLR v JPN Rio Day 1 Q3	3rd Quarter	BLR	116	608	37	33
723	BLR v JPN Rio Day 1 Q3	3rd Quarter	BLR	116	608	34	31
724	BLR v JPN Rio Day 1 Q3	3rd Quarter	BLR	116	610	24	37
725	BLR v JPN Rio Day 1 Q3	3rd Quarter	BLR	116	610	27	37
726	BLR v JPN Rio Day 1 Q3	3rd Quarter	BLR	116	611	35	33	Shot	Miss
727	BLR v JPN Rio Day 1 Q3	3rd Quarter	BLR	118	643	29	108
728	BLR v JPN Rio Day 1 Q3	3rd Quarter	BLR	118	644	49	88
729	BLR v JPN Rio Day 1 Q3	3rd Quarter	BLR	118	644	50	78
730	BLR v JPN Rio Day 1 Q3	3rd Quarter	BLR	118	645	50	73
731	BLR v JPN Rio Day 1 Q3	3rd Quarter	BLR	118	646	49	64
732	BLR v JPN Rio Day 1 Q3	3rd Quarter	BLR	118	647	43	63
733	BLR v JPN Rio Day 1 Q3	3rd Quarter	BLR	118	647	38	57
734	BLR v JPN Rio Day 1 Q3	3rd Quarter	BLR	118	648	39	54
735	BLR v JPN Rio Day 1 Q3	3rd Quarter	BLR	118	649	45	52
736	BLR v JPN Rio Day 1 Q3	3rd Quarter	BLR	118	649	48	49
737	BLR v JPN Rio Day 1 Q3	3rd Quarter	BLR	118	650	49	45
738	BLR v JPN Rio Day 1 Q3	3rd Quarter	BLR	118	651	49	41
739	BLR v JPN Rio Day 1 Q3	3rd Quarter	BLR	118	651	48	36	On-ball
740	BLR v JPN Rio Day 1 Q3	3rd Quarter	BLR	118	652	48	35
741	BLR v JPN Rio Day 1 Q3	3rd Quarter	BLR	118	653	45	37
742	BLR v JPN Rio Day 1 Q3	3rd Quarter	BLR	118	655	29	43
743	BLR v JPN Rio Day 1 Q3	3rd Quarter	BLR	118	655	30	43	Foul
744	BLR v JPN Rio Day 1 Q3	3rd Quarter	BLR	119	681	22	9	BLOB
745	BLR v JPN Rio Day 1 Q3	3rd Quarter	BLR	119	682	16	30
746	BLR v JPN Rio Day 1 Q3	3rd Quarter	BLR	119	684	24	21
747	BLR v JPN Rio Day 1 Q3	3rd Quarter	BLR	119	685	26	23
748	BLR v JPN Rio Day 1 Q3	3rd Quarter	BLR	119	685	30	21	Shot	Miss
749	BLR v JPN Rio Day 1 Q3	3rd Quarter	BLR	121	699	18	94
750	BLR v JPN Rio Day 1 Q3	3rd Quarter	BLR	121	699	16	82
751	BLR v JPN Rio Day 1 Q3	3rd Quarter	BLR	121	700	16	68
752	BLR v JPN Rio Day 1 Q3	3rd Quarter	BLR	121	700	16	59
753	BLR v JPN Rio Day 1 Q3	3rd Quarter	BLR	121	701	19	54
754	BLR v JPN Rio Day 1 Q3	3rd Quarter	BLR	121	702	27	48
755	BLR v JPN Rio Day 1 Q3	3rd Quarter	BLR	121	702	27	38	TO
756	BLR v JPN Rio Day 1 Q3	3rd Quarter	BLR	123	746	31	93
757	BLR v JPN Rio Day 1 Q3	3rd Quarter	BLR	123	746	45	79
758	BLR v JPN Rio Day 1 Q3	3rd Quarter	BLR	123	747	45	65
759	BLR v JPN Rio Day 1 Q3	3rd Quarter	BLR	123	748	45	50
760	BLR v JPN Rio Day 1 Q3	3rd Quarter	BLR	123	748	44	43	Foul
761	BLR v JPN Rio Day 1 Q3	3rd Quarter	BLR	125	838	28	112
762	BLR v JPN Rio Day 1 Q3	3rd Quarter	BLR	125	839	33	92
763	BLR v JPN Rio Day 1 Q3	3rd Quarter	BLR	125	840	35	79
764	BLR v JPN Rio Day 1 Q3	3rd Quarter	BLR	125	841	35	72
765	BLR v JPN Rio Day 1 Q3	3rd Quarter	BLR	125	842	17	49
766	BLR v JPN Rio Day 1 Q3	3rd Quarter	BLR	125	843	14	43
767	BLR v JPN Rio Day 1 Q3	3rd Quarter	BLR	125	844	13	36
768	BLR v JPN Rio Day 1 Q3	3rd Quarter	BLR	125	844	13	31	On-ball
769	BLR v JPN Rio Day 1 Q3	3rd Quarter	BLR	125	845	14	31
770	BLR v JPN Rio Day 1 Q3	3rd Quarter	BLR	125	845	20	36
771	BLR v JPN Rio Day 1 Q3	3rd Quarter	BLR	125	845	23	38
772	BLR v JPN Rio Day 1 Q3	3rd Quarter	BLR	125	846	29	37
773	BLR v JPN Rio Day 1 Q3	3rd Quarter	BLR	125	846	31	35	Foul
774	BLR v JPN Rio Day 1 Q3	3rd Quarter	BLR	127	909	12	79
775	BLR v JPN Rio Day 1 Q3	3rd Quarter	BLR	127	909	14	72
776	BLR v JPN Rio Day 1 Q3	3rd Quarter	BLR	127	910	19	61
777	BLR v JPN Rio Day 1 Q3	3rd Quarter	BLR	127	911	25	55
778	BLR v JPN Rio Day 1 Q3	3rd Quarter	BLR	127	911	32	49
779	BLR v JPN Rio Day 1 Q3	3rd Quarter	BLR	127	912	49	42
780	BLR v JPN Rio Day 1 Q3	3rd Quarter	BLR	127	913	49	38
781	BLR v JPN Rio Day 1 Q3	3rd Quarter	BLR	127	913	46	33
782	BLR v JPN Rio Day 1 Q3	3rd Quarter	BLR	127	914	32	45
783	BLR v JPN Rio Day 1 Q3	3rd Quarter	BLR	127	916	46	39
784	BLR v JPN Rio Day 1 Q3	3rd Quarter	BLR	127	917	43	40
785	BLR v JPN Rio Day 1 Q3	3rd Quarter	BLR	127	918	39	43
786	BLR v JPN Rio Day 1 Q3	3rd Quarter	BLR	127	919	12	31
787	BLR v JPN Rio Day 1 Q3	3rd Quarter	BLR	127	920	19	19
788	BLR v JPN Rio Day 1 Q3	3rd Quarter	BLR	127	921	27	39
789	BLR v JPN Rio Day 1 Q3	3rd Quarter	BLR	127	922	45	35	Shot	Miss
790	BLR v JPN Rio Day 1 Q3	3rd Quarter	BLR	130	971	57	81
791	BLR v JPN Rio Day 1 Q3	3rd Quarter	BLR	130	971	51	81
792	BLR v JPN Rio Day 1 Q3	3rd Quarter	BLR	130	973	50	80
793	BLR v JPN Rio Day 1 Q3	3rd Quarter	BLR	130	973	48	75
794	BLR v JPN Rio Day 1 Q3	3rd Quarter	BLR	130	974	44	70
795	BLR v JPN Rio Day 1 Q3	3rd Quarter	BLR	130	974	44	66
796	BLR v JPN Rio Day 1 Q3	3rd Quarter	BLR	130	975	40	57
797	BLR v JPN Rio Day 1 Q3	3rd Quarter	BLR	130	976	33	52
798	BLR v JPN Rio Day 1 Q3	3rd Quarter	BLR	130	977	28	47
799	BLR v JPN Rio Day 1 Q3	3rd Quarter	BLR	130	978	17	33
800	BLR v JPN Rio Day 1 Q3	3rd Quarter	BLR	130	979	12	28
801	BLR v JPN Rio Day 1 Q3	3rd Quarter	BLR	130	981	32	39
802	BLR v JPN Rio Day 1 Q3	3rd Quarter	BLR	130	982	28	36
803	BLR v JPN Rio Day 1 Q3	3rd Quarter	BLR	130	982	26	32
804	BLR v JPN Rio Day 1 Q3	3rd Quarter	BLR	130	983	26	28
805	BLR v JPN Rio Day 1 Q3	3rd Quarter	BLR	130	986	36	38
806	BLR v JPN Rio Day 1 Q3	3rd Quarter	BLR	130	987	36	19	Shot	Miss
807	BLR v JPN Rio Day 1 Q3	3rd Quarter	BLR	132	1004	38	93
808	BLR v JPN Rio Day 1 Q3	3rd Quarter	BLR	132	1004	44	84
809	BLR v JPN Rio Day 1 Q3	3rd Quarter	BLR	132	1005	45	71
810	BLR v JPN Rio Day 1 Q3	3rd Quarter	BLR	132	1006	46	60
811	BLR v JPN Rio Day 1 Q3	3rd Quarter	BLR	132	1006	46	55
812	BLR v JPN Rio Day 1 Q3	3rd Quarter	BLR	132	1007	45	49
813	BLR v JPN Rio Day 1 Q3	3rd Quarter	BLR	132	1007	43	46
814	BLR v JPN Rio Day 1 Q3	3rd Quarter	BLR	132	1008	41	39
815	BLR v JPN Rio Day 1 Q3	3rd Quarter	BLR	132	1008	40	34
816	BLR v JPN Rio Day 1 Q3	3rd Quarter	BLR	132	1009	37	26
817	BLR v JPN Rio Day 1 Q3	3rd Quarter	BLR	132	1009	37	18
818	BLR v JPN Rio Day 1 Q3	3rd Quarter	BLR	132	1010	50	23
819	BLR v JPN Rio Day 1 Q3	3rd Quarter	BLR	132	1011	44	18
820	BLR v JPN Rio Day 1 Q3	3rd Quarter	BLR	132	1011	40	17
821	BLR v JPN Rio Day 1 Q3	3rd Quarter	BLR	132	1012	37	17
822	BLR v JPN Rio Day 1 Q3	3rd Quarter	BLR	132	1013	38	27
823	BLR v JPN Rio Day 1 Q3	3rd Quarter	BLR	132	1014	17	35	Shot	Miss
824	BLR v JPN Rio Day 1 Q3	3rd Quarter	BLR	136	1062	18	100
825	BLR v JPN Rio Day 1 Q3	3rd Quarter	BLR	136	1063	20	90
826	BLR v JPN Rio Day 1 Q3	3rd Quarter	BLR	136	1064	24	85
827	BLR v JPN Rio Day 1 Q3	3rd Quarter	BLR	136	1064	44	79
828	BLR v JPN Rio Day 1 Q3	3rd Quarter	BLR	136	1064	44	71
829	BLR v JPN Rio Day 1 Q3	3rd Quarter	BLR	136	1065	44	61
830	BLR v JPN Rio Day 1 Q3	3rd Quarter	BLR	136	1065	44	54
831	BLR v JPN Rio Day 1 Q3	3rd Quarter	BLR	136	1066	45	48
832	BLR v JPN Rio Day 1 Q3	3rd Quarter	BLR	136	1067	48	42
833	BLR v JPN Rio Day 1 Q3	3rd Quarter	BLR	136	1068	49	36
834	BLR v JPN Rio Day 1 Q3	3rd Quarter	BLR	136	1068	47	32	On-ball
835	BLR v JPN Rio Day 1 Q3	3rd Quarter	BLR	136	1068	44	35
836	BLR v JPN Rio Day 1 Q3	3rd Quarter	BLR	136	1068	40	37
837	BLR v JPN Rio Day 1 Q3	3rd Quarter	BLR	136	1068	33	37	On-ball
838	BLR v JPN Rio Day 1 Q3	3rd Quarter	BLR	136	1068	30	36
839	BLR v JPN Rio Day 1 Q3	3rd Quarter	BLR	136	1068	27	33
840	BLR v JPN Rio Day 1 Q3	3rd Quarter	BLR	136	1071	26	30
841	BLR v JPN Rio Day 1 Q3	3rd Quarter	BLR	136	1072	28	34	Shot	Miss
842	BLR v JPN Rio Day 1 Q3	3rd Quarter	BLR	138	1087	29	110
843	BLR v JPN Rio Day 1 Q3	3rd Quarter	BLR	138	1088	28	87
844	BLR v JPN Rio Day 1 Q3	3rd Quarter	BLR	138	1090	28	84
845	BLR v JPN Rio Day 1 Q3	3rd Quarter	BLR	138	1091	30	75
846	BLR v JPN Rio Day 1 Q3	3rd Quarter	BLR	138	1092	24	62
847	BLR v JPN Rio Day 1 Q3	3rd Quarter	BLR	138	1093	24	51
848	BLR v JPN Rio Day 1 Q3	3rd Quarter	BLR	138	1095	19	46
849	BLR v JPN Rio Day 1 Q3	3rd Quarter	BLR	138	1095	22	46
850	BLR v JPN Rio Day 1 Q3	3rd Quarter	BLR	138	1096	28	47
851	BLR v JPN Rio Day 1 Q3	3rd Quarter	BLR	138	1096	34	47
852	BLR v JPN Rio Day 1 Q3	3rd Quarter	BLR	138	1097	42	35
853	BLR v JPN Rio Day 1 Q3	3rd Quarter	BLR	138	1098	42	35
854	BLR v JPN Rio Day 1 Q3	3rd Quarter	BLR	138	1099	42	35
855	BLR v JPN Rio Day 1 Q3	3rd Quarter	BLR	138	1100	42	35
856	BLR v JPN Rio Day 1 Q3	3rd Quarter	BLR	138	1101	19	36	On-ball
857	BLR v JPN Rio Day 1 Q3	3rd Quarter	BLR	138	1102	22	38
858	BLR v JPN Rio Day 1 Q3	3rd Quarter	BLR	138	1103	28	39
859	BLR v JPN Rio Day 1 Q3	3rd Quarter	BLR	138	1103	35	35
860	BLR v JPN Rio Day 1 Q3	3rd Quarter	BLR	138	1104	37	29
861	BLR v JPN Rio Day 1 Q3	3rd Quarter	BLR	138	1105	46	33
862	BLR v JPN Rio Day 1 Q3	3rd Quarter	BLR	138	1105	46	33	Shot	Miss
863	BLR v JPN Rio Day 1 Q3	3rd Quarter	BLR	140	1135	31	111
864	BLR v JPN Rio Day 1 Q3	3rd Quarter	BLR	140	1137	35	92
865	BLR v JPN Rio Day 1 Q3	3rd Quarter	BLR	140	1138	35	87
866	BLR v JPN Rio Day 1 Q3	3rd Quarter	BLR	140	1139	35	80
867	BLR v JPN Rio Day 1 Q3	3rd Quarter	BLR	140	1140	31	75
868	BLR v JPN Rio Day 1 Q3	3rd Quarter	BLR	140	1140	26	68
869	BLR v JPN Rio Day 1 Q3	3rd Quarter	BLR	140	1141	23	60
870	BLR v JPN Rio Day 1 Q3	3rd Quarter	BLR	140	1141	22	51
871	BLR v JPN Rio Day 1 Q3	3rd Quarter	BLR	140	1142	38	37
872	BLR v JPN Rio Day 1 Q3	3rd Quarter	BLR	140	1143	41	37
873	BLR v JPN Rio Day 1 Q3	3rd Quarter	BLR	140	1143	45	37
874	BLR v JPN Rio Day 1 Q3	3rd Quarter	BLR	140	1146	27	34
875	BLR v JPN Rio Day 1 Q3	3rd Quarter	BLR	140	1147	41	34
876	BLR v JPN Rio Day 1 Q3	3rd Quarter	BLR	140	1148	38	23
877	BLR v JPN Rio Day 1 Q3	3rd Quarter	BLR	140	1150	51	25
878	BLR v JPN Rio Day 1 Q3	3rd Quarter	BLR	140	1151	38	21
879	BLR v JPN Rio Day 1 Q3	3rd Quarter	BLR	140	1152	44	34
880	BLR v JPN Rio Day 1 Q3	3rd Quarter	BLR	140	1153	44	34
881	BLR v JPN Rio Day 1 Q3	3rd Quarter	BLR	140	1154	44	34
882	BLR v JPN Rio Day 1 Q3	3rd Quarter	BLR	140	1156	14	31	Shot	Score
883	BLR v JPN Rio Day 1 Q4	4th Quarter	BLR	143	1	57	59
884	BLR v JPN Rio Day 1 Q4	4th Quarter	BLR	143	1	48	66
885	BLR v JPN Rio Day 1 Q4	4th Quarter	BLR	143	3	50	58
886	BLR v JPN Rio Day 1 Q4	4th Quarter	BLR	143	3	50	55
887	BLR v JPN Rio Day 1 Q4	4th Quarter	BLR	143	4	48	50
888	BLR v JPN Rio Day 1 Q4	4th Quarter	BLR	143	6	48	49
889	BLR v JPN Rio Day 1 Q4	4th Quarter	BLR	143	7	50	31
890	BLR v JPN Rio Day 1 Q4	4th Quarter	BLR	143	7	49	26
891	BLR v JPN Rio Day 1 Q4	4th Quarter	BLR	143	8	49	30
892	BLR v JPN Rio Day 1 Q4	4th Quarter	BLR	143	9	47	33
893	BLR v JPN Rio Day 1 Q4	4th Quarter	BLR	143	10	35	36
894	BLR v JPN Rio Day 1 Q4	4th Quarter	BLR	143	11	28	22	TO
895	BLR v JPN Rio Day 1 Q4	4th Quarter	BLR	145	19	29	110
896	BLR v JPN Rio Day 1 Q4	4th Quarter	BLR	145	19	32	93
897	BLR v JPN Rio Day 1 Q4	4th Quarter	BLR	145	21	32	78
898	BLR v JPN Rio Day 1 Q4	4th Quarter	BLR	145	23	32	74
899	BLR v JPN Rio Day 1 Q4	4th Quarter	BLR	145	24	32	65
900	BLR v JPN Rio Day 1 Q4	4th Quarter	BLR	145	25	34	59
901	BLR v JPN Rio Day 1 Q4	4th Quarter	BLR	145	25	37	54
902	BLR v JPN Rio Day 1 Q4	4th Quarter	BLR	145	26	44	48
903	BLR v JPN Rio Day 1 Q4	4th Quarter	BLR	145	27	48	34
904	BLR v JPN Rio Day 1 Q4	4th Quarter	BLR	145	29	39	38
905	BLR v JPN Rio Day 1 Q4	4th Quarter	BLR	145	29	16	36
906	BLR v JPN Rio Day 1 Q4	4th Quarter	BLR	145	31	13	37
907	BLR v JPN Rio Day 1 Q4	4th Quarter	BLR	145	33	30	42	On-ball
908	BLR v JPN Rio Day 1 Q4	4th Quarter	BLR	145	33	34	40
909	BLR v JPN Rio Day 1 Q4	4th Quarter	BLR	145	34	38	34
910	BLR v JPN Rio Day 1 Q4	4th Quarter	BLR	145	35	37	24
911	BLR v JPN Rio Day 1 Q4	4th Quarter	BLR	145	37	34	17
912	BLR v JPN Rio Day 1 Q4	4th Quarter	BLR	145	38	10	19	Shot	Miss
913	BLR v JPN Rio Day 1 Q4	4th Quarter	BLR	147	54	18	90
914	BLR v JPN Rio Day 1 Q4	4th Quarter	BLR	147	54	26	87
915	BLR v JPN Rio Day 1 Q4	4th Quarter	BLR	147	55	36	79
916	BLR v JPN Rio Day 1 Q4	4th Quarter	BLR	147	55	37	76
917	BLR v JPN Rio Day 1 Q4	4th Quarter	BLR	147	56	49	66
918	BLR v JPN Rio Day 1 Q4	4th Quarter	BLR	147	56	50	54
919	BLR v JPN Rio Day 1 Q4	4th Quarter	BLR	147	57	50	47
920	BLR v JPN Rio Day 1 Q4	4th Quarter	BLR	147	58	49	37
921	BLR v JPN Rio Day 1 Q4	4th Quarter	BLR	147	59	38	22
922	BLR v JPN Rio Day 1 Q4	4th Quarter	BLR	147	62	38	22
923	BLR v JPN Rio Day 1 Q4	4th Quarter	BLR	147	65	33	38
924	BLR v JPN Rio Day 1 Q4	4th Quarter	BLR	147	66	19	36
925	BLR v JPN Rio Day 1 Q4	4th Quarter	BLR	147	66	11	25
926	BLR v JPN Rio Day 1 Q4	4th Quarter	BLR	147	67	15	27
927	BLR v JPN Rio Day 1 Q4	4th Quarter	BLR	147	67	22	27
928	BLR v JPN Rio Day 1 Q4	4th Quarter	BLR	147	68	28	24	TO
929	BLR v JPN Rio Day 1 Q4	4th Quarter	BLR	149	115	33	98
930	BLR v JPN Rio Day 1 Q4	4th Quarter	BLR	149	115	20	79
931	BLR v JPN Rio Day 1 Q4	4th Quarter	BLR	149	116	21	71
932	BLR v JPN Rio Day 1 Q4	4th Quarter	BLR	149	116	22	59
933	BLR v JPN Rio Day 1 Q4	4th Quarter	BLR	149	117	11	38
934	BLR v JPN Rio Day 1 Q4	4th Quarter	BLR	149	118	10	31
935	BLR v JPN Rio Day 1 Q4	4th Quarter	BLR	149	119	11	25
936	BLR v JPN Rio Day 1 Q4	4th Quarter	BLR	149	119	13	29
937	BLR v JPN Rio Day 1 Q4	4th Quarter	BLR	149	120	9	37
938	BLR v JPN Rio Day 1 Q4	4th Quarter	BLR	149	120	8	41	TO
939	BLR v JPN Rio Day 1 Q4	4th Quarter	BLR	153	183	30	87
940	BLR v JPN Rio Day 1 Q4	4th Quarter	BLR	153	183	34	77
941	BLR v JPN Rio Day 1 Q4	4th Quarter	BLR	153	184	42	58
942	BLR v JPN Rio Day 1 Q4	4th Quarter	BLR	153	184	46	50
943	BLR v JPN Rio Day 1 Q4	4th Quarter	BLR	153	186	47	46
944	BLR v JPN Rio Day 1 Q4	4th Quarter	BLR	153	186	49	38
945	BLR v JPN Rio Day 1 Q4	4th Quarter	BLR	153	188	50	34
946	BLR v JPN Rio Day 1 Q4	4th Quarter	BLR	153	189	49	34
947	BLR v JPN Rio Day 1 Q4	4th Quarter	BLR	153	190	46	33	On-ball
948	BLR v JPN Rio Day 1 Q4	4th Quarter	BLR	153	192	46	29
949	BLR v JPN Rio Day 1 Q4	4th Quarter	BLR	153	192	46	25
950	BLR v JPN Rio Day 1 Q4	4th Quarter	BLR	153	193	46	19
951	BLR v JPN Rio Day 1 Q4	4th Quarter	BLR	153	194	38	15
952	BLR v JPN Rio Day 1 Q4	4th Quarter	BLR	153	195	32	37
953	BLR v JPN Rio Day 1 Q4	4th Quarter	BLR	153	196	18	33
954	BLR v JPN Rio Day 1 Q4	4th Quarter	BLR	153	197	24	33
955	BLR v JPN Rio Day 1 Q4	4th Quarter	BLR	153	197	29	29
956	BLR v JPN Rio Day 1 Q4	4th Quarter	BLR	153	198	32	25
957	BLR v JPN Rio Day 1 Q4	4th Quarter	BLR	153	199	30	19	Shot	Miss
958	BLR v JPN Rio Day 1 Q4	4th Quarter	BLR	154	201	26	16	OR
959	BLR v JPN Rio Day 1 Q4	4th Quarter	BLR	154	203	30	34
960	BLR v JPN Rio Day 1 Q4	4th Quarter	BLR	154	204	28	29
961	BLR v JPN Rio Day 1 Q4	4th Quarter	BLR	154	204	27	26
962	BLR v JPN Rio Day 1 Q4	4th Quarter	BLR	154	206	10	19	Shot	Miss
963	BLR v JPN Rio Day 1 Q4	4th Quarter	BLR	156	217	35	110
964	BLR v JPN Rio Day 1 Q4	4th Quarter	BLR	156	218	34	88
965	BLR v JPN Rio Day 1 Q4	4th Quarter	BLR	156	219	35	75
966	BLR v JPN Rio Day 1 Q4	4th Quarter	BLR	156	220	35	66
967	BLR v JPN Rio Day 1 Q4	4th Quarter	BLR	156	222	38	63
968	BLR v JPN Rio Day 1 Q4	4th Quarter	BLR	156	224	39	56
969	BLR v JPN Rio Day 1 Q4	4th Quarter	BLR	156	225	36	53
970	BLR v JPN Rio Day 1 Q4	4th Quarter	BLR	156	226	35	48
971	BLR v JPN Rio Day 1 Q4	4th Quarter	BLR	156	227	34	46	On-ball
972	BLR v JPN Rio Day 1 Q4	4th Quarter	BLR	156	227	37	43
973	BLR v JPN Rio Day 1 Q4	4th Quarter	BLR	156	228	40	33
974	BLR v JPN Rio Day 1 Q4	4th Quarter	BLR	156	229	37	35
975	BLR v JPN Rio Day 1 Q4	4th Quarter	BLR	156	231	32	32
976	BLR v JPN Rio Day 1 Q4	4th Quarter	BLR	156	231	31	30
977	BLR v JPN Rio Day 1 Q4	4th Quarter	BLR	156	232	20	36
978	BLR v JPN Rio Day 1 Q4	4th Quarter	BLR	156	233	32	19	TO
979	BLR v JPN Rio Day 1 Q4	4th Quarter	BLR	159	343	33	109
980	BLR v JPN Rio Day 1 Q4	4th Quarter	BLR	159	344	31	85
981	BLR v JPN Rio Day 1 Q4	4th Quarter	BLR	159	345	32	78
982	BLR v JPN Rio Day 1 Q4	4th Quarter	BLR	159	346	32	72
983	BLR v JPN Rio Day 1 Q4	4th Quarter	BLR	159	347	32	63
984	BLR v JPN Rio Day 1 Q4	4th Quarter	BLR	159	348	35	56
985	BLR v JPN Rio Day 1 Q4	4th Quarter	BLR	159	348	37	51
986	BLR v JPN Rio Day 1 Q4	4th Quarter	BLR	159	349	45	37
987	BLR v JPN Rio Day 1 Q4	4th Quarter	BLR	159	350	49	36
988	BLR v JPN Rio Day 1 Q4	4th Quarter	BLR	159	352	32	40
989	BLR v JPN Rio Day 1 Q4	4th Quarter	BLR	159	354	32	41
990	BLR v JPN Rio Day 1 Q4	4th Quarter	BLR	159	354	35	44
991	BLR v JPN Rio Day 1 Q4	4th Quarter	BLR	159	355	39	46
992	BLR v JPN Rio Day 1 Q4	4th Quarter	BLR	159	355	45	48	Foul
993	BLR v JPN Rio Day 1 Q4	4th Quarter	BLR	160	372	4	31	SLOB
994	BLR v JPN Rio Day 1 Q4	4th Quarter	BLR	160	373	19	32
995	BLR v JPN Rio Day 1 Q4	4th Quarter	BLR	160	374	19	32
996	BLR v JPN Rio Day 1 Q4	4th Quarter	BLR	160	375	19	32
997	BLR v JPN Rio Day 1 Q4	4th Quarter	BLR	160	376	19	32
998	BLR v JPN Rio Day 1 Q4	4th Quarter	BLR	160	377	15	30	On-ball
999	BLR v JPN Rio Day 1 Q4	4th Quarter	BLR	160	378	19	33
1000	BLR v JPN Rio Day 1 Q4	4th Quarter	BLR	160	379	28	36
1001	BLR v JPN Rio Day 1 Q4	4th Quarter	BLR	160	380	32	31
1002	BLR v JPN Rio Day 1 Q4	4th Quarter	BLR	160	380	43	38
1003	BLR v JPN Rio Day 1 Q4	4th Quarter	BLR	160	381	33	38
1004	BLR v JPN Rio Day 1 Q4	4th Quarter	BLR	160	381	31	30
1005	BLR v JPN Rio Day 1 Q4	4th Quarter	BLR	160	382	26	28
1006	BLR v JPN Rio Day 1 Q4	4th Quarter	BLR	160	383	29	20
1007	BLR v JPN Rio Day 1 Q4	4th Quarter	BLR	160	385	12	28
1008	BLR v JPN Rio Day 1 Q4	4th Quarter	BLR	160	386	16	31
1009	BLR v JPN Rio Day 1 Q4	4th Quarter	BLR	160	386	21	32	Foul
1010	BLR v JPN Rio Day 1 Q4	4th Quarter	BLR	161	420	5	37
1011	BLR v JPN Rio Day 1 Q4	4th Quarter	BLR	161	420	19	36
1012	BLR v JPN Rio Day 1 Q4	4th Quarter	BLR	161	421	23	32
1013	BLR v JPN Rio Day 1 Q4	4th Quarter	BLR	161	422	30	31
1014	BLR v JPN Rio Day 1 Q4	4th Quarter	BLR	161	423	36	21
1015	BLR v JPN Rio Day 1 Q4	4th Quarter	BLR	161	424	34	15	Shot	Score
1016	BLR v JPN Rio Day 1 Q4	4th Quarter	BLR	163	441	39	89
1017	BLR v JPN Rio Day 1 Q4	4th Quarter	BLR	163	443	41	83
1018	BLR v JPN Rio Day 1 Q4	4th Quarter	BLR	163	443	36	72
1019	BLR v JPN Rio Day 1 Q4	4th Quarter	BLR	163	444	33	64
1020	BLR v JPN Rio Day 1 Q4	4th Quarter	BLR	163	444	28	54
1021	BLR v JPN Rio Day 1 Q4	4th Quarter	BLR	163	445	14	45
1022	BLR v JPN Rio Day 1 Q4	4th Quarter	BLR	163	446	10	38	TO
1023	BLR v JPN Rio Day 1 Q4	4th Quarter	BLR	166	581	32	95
1024	BLR v JPN Rio Day 1 Q4	4th Quarter	BLR	166	581	25	82
1025	BLR v JPN Rio Day 1 Q4	4th Quarter	BLR	166	582	25	78
1026	BLR v JPN Rio Day 1 Q4	4th Quarter	BLR	166	583	23	70
1027	BLR v JPN Rio Day 1 Q4	4th Quarter	BLR	166	584	21	64
1028	BLR v JPN Rio Day 1 Q4	4th Quarter	BLR	166	585	20	56
1029	BLR v JPN Rio Day 1 Q4	4th Quarter	BLR	166	586	20	52
1030	BLR v JPN Rio Day 1 Q4	4th Quarter	BLR	166	587	22	47
1031	BLR v JPN Rio Day 1 Q4	4th Quarter	BLR	166	590	24	45
1032	BLR v JPN Rio Day 1 Q4	4th Quarter	BLR	166	590	31	46
1033	BLR v JPN Rio Day 1 Q4	4th Quarter	BLR	166	591	28	44
1034	BLR v JPN Rio Day 1 Q4	4th Quarter	BLR	166	592	24	37	On-ball
1035	BLR v JPN Rio Day 1 Q4	4th Quarter	BLR	166	592	24	33
1036	BLR v JPN Rio Day 1 Q4	4th Quarter	BLR	166	593	18	27
1037	BLR v JPN Rio Day 1 Q4	4th Quarter	BLR	166	595	46	34
1038	BLR v JPN Rio Day 1 Q4	4th Quarter	BLR	166	596	38	20
1039	BLR v JPN Rio Day 1 Q4	4th Quarter	BLR	166	597	32	38
1040	BLR v JPN Rio Day 1 Q4	4th Quarter	BLR	166	598	28	34
1041	BLR v JPN Rio Day 1 Q4	4th Quarter	BLR	166	599	27	24	Shot	Miss
1042	BLR v JPN Rio Day 1 Q4	4th Quarter	BLR	167	600	25	20	OR
1043	BLR v JPN Rio Day 1 Q4	4th Quarter	BLR	167	602	30	26
1044	BLR v JPN Rio Day 1 Q4	4th Quarter	BLR	167	603	32	23	Shot	Miss
1045	BLR v JPN Rio Day 1 Q4	4th Quarter	BLR	171	646	29	95
1046	BLR v JPN Rio Day 1 Q4	4th Quarter	BLR	171	646	28	80
1047	BLR v JPN Rio Day 1 Q4	4th Quarter	BLR	171	647	28	68
1048	BLR v JPN Rio Day 1 Q4	4th Quarter	BLR	171	648	26	61
1049	BLR v JPN Rio Day 1 Q4	4th Quarter	BLR	171	648	13	50
1050	BLR v JPN Rio Day 1 Q4	4th Quarter	BLR	171	649	10	41
1051	BLR v JPN Rio Day 1 Q4	4th Quarter	BLR	171	649	11	33
1052	BLR v JPN Rio Day 1 Q4	4th Quarter	BLR	171	651	11	20
1053	BLR v JPN Rio Day 1 Q4	4th Quarter	BLR	171	653	38	22	TO
1054	BLR v JPN Rio Day 1 Q4	4th Quarter	BLR	173	662	33	97
1055	BLR v JPN Rio Day 1 Q4	4th Quarter	BLR	173	663	24	89
1056	BLR v JPN Rio Day 1 Q4	4th Quarter	BLR	173	664	22	76
1057	BLR v JPN Rio Day 1 Q4	4th Quarter	BLR	173	666	23	68
1058	BLR v JPN Rio Day 1 Q4	4th Quarter	BLR	173	667	25	57
1059	BLR v JPN Rio Day 1 Q4	4th Quarter	BLR	173	667	23	51
1060	BLR v JPN Rio Day 1 Q4	4th Quarter	BLR	173	668	13	41
1061	BLR v JPN Rio Day 1 Q4	4th Quarter	BLR	173	669	16	43
1062	BLR v JPN Rio Day 1 Q4	4th Quarter	BLR	173	669	20	43
1063	BLR v JPN Rio Day 1 Q4	4th Quarter	BLR	173	670	18	38
1064	BLR v JPN Rio Day 1 Q4	4th Quarter	BLR	173	671	16	34
1065	BLR v JPN Rio Day 1 Q4	4th Quarter	BLR	173	672	15	32
1066	BLR v JPN Rio Day 1 Q4	4th Quarter	BLR	173	672	13	28
1067	BLR v JPN Rio Day 1 Q4	4th Quarter	BLR	173	675	31	46
1068	BLR v JPN Rio Day 1 Q4	4th Quarter	BLR	173	675	30	41
1069	BLR v JPN Rio Day 1 Q4	4th Quarter	BLR	173	676	33	35
1070	BLR v JPN Rio Day 1 Q4	4th Quarter	BLR	173	677	35	30
1071	BLR v JPN Rio Day 1 Q4	4th Quarter	BLR	173	678	38	20	TO	Foul
1072	BLR v JPN Rio Day 1 Q4	4th Quarter	BLR	174	733	33	95
1073	BLR v JPN Rio Day 1 Q4	4th Quarter	BLR	174	733	42	79
1074	BLR v JPN Rio Day 1 Q4	4th Quarter	BLR	174	735	44	65
1075	BLR v JPN Rio Day 1 Q4	4th Quarter	BLR	174	735	46	58
1076	BLR v JPN Rio Day 1 Q4	4th Quarter	BLR	174	736	41	56
1077	BLR v JPN Rio Day 1 Q4	4th Quarter	BLR	174	736	35	53
1078	BLR v JPN Rio Day 1 Q4	4th Quarter	BLR	174	737	23	46
1079	BLR v JPN Rio Day 1 Q4	4th Quarter	BLR	174	739	24	42
1080	BLR v JPN Rio Day 1 Q4	4th Quarter	BLR	174	740	22	37
1081	BLR v JPN Rio Day 1 Q4	4th Quarter	BLR	174	740	15	31
1082	BLR v JPN Rio Day 1 Q4	4th Quarter	BLR	174	742	16	16
1083	BLR v JPN Rio Day 1 Q4	4th Quarter	BLR	174	744	16	17
1084	BLR v JPN Rio Day 1 Q4	4th Quarter	BLR	174	744	21	20
1085	BLR v JPN Rio Day 1 Q4	4th Quarter	BLR	174	744	22	20
1086	BLR v JPN Rio Day 1 Q4	4th Quarter	BLR	174	745	25	24
1087	BLR v JPN Rio Day 1 Q4	4th Quarter	BLR	174	746	12	23
1088	BLR v JPN Rio Day 1 Q4	4th Quarter	BLR	174	748	25	25
1089	BLR v JPN Rio Day 1 Q4	4th Quarter	BLR	174	750	38	32
1090	BLR v JPN Rio Day 1 Q4	4th Quarter	BLR	174	751	51	18	Shot	Score
1091	BLR v JPN Rio Day 1 Q4	4th Quarter	BLR	176	769	35	109
1092	BLR v JPN Rio Day 1 Q4	4th Quarter	BLR	176	770	42	91
1093	BLR v JPN Rio Day 1 Q4	4th Quarter	BLR	176	771	40	76
1094	BLR v JPN Rio Day 1 Q4	4th Quarter	BLR	176	772	49	51
1095	BLR v JPN Rio Day 1 Q4	4th Quarter	BLR	176	774	14	31
1096	BLR v JPN Rio Day 1 Q4	4th Quarter	BLR	176	776	30	43
1097	BLR v JPN Rio Day 1 Q4	4th Quarter	BLR	176	777	30	43
1098	BLR v JPN Rio Day 1 Q4	4th Quarter	BLR	176	778	30	43
1099	BLR v JPN Rio Day 1 Q4	4th Quarter	BLR	176	779	30	43
1100	BLR v JPN Rio Day 1 Q4	4th Quarter	BLR	176	780	30	43
1101	BLR v JPN Rio Day 1 Q4	4th Quarter	BLR	176	781	30	42
1102	BLR v JPN Rio Day 1 Q4	4th Quarter	BLR	176	781	32	38	On-ball
1103	BLR v JPN Rio Day 1 Q4	4th Quarter	BLR	176	781	36	34
1104	BLR v JPN Rio Day 1 Q4	4th Quarter	BLR	176	781	36	29
1105	BLR v JPN Rio Day 1 Q4	4th Quarter	BLR	176	783	25	36
1106	BLR v JPN Rio Day 1 Q4	4th Quarter	BLR	176	784	13	20
1107	BLR v JPN Rio Day 1 Q4	4th Quarter	BLR	176	785	10	19	Shot	Miss
1108	BLR v JPN Rio Day 1 Q4	4th Quarter	BLR	179	884	38	109
1109	BLR v JPN Rio Day 1 Q4	4th Quarter	BLR	179	884	32	79
1110	BLR v JPN Rio Day 1 Q4	4th Quarter	BLR	179	886	32	72
1111	BLR v JPN Rio Day 1 Q4	4th Quarter	BLR	179	886	31	66
1112	BLR v JPN Rio Day 1 Q4	4th Quarter	BLR	179	887	31	60
1113	BLR v JPN Rio Day 1 Q4	4th Quarter	BLR	179	888	31	56
1114	BLR v JPN Rio Day 1 Q4	4th Quarter	BLR	179	889	33	53
1115	BLR v JPN Rio Day 1 Q4	4th Quarter	BLR	179	890	32	47
1116	BLR v JPN Rio Day 1 Q4	4th Quarter	BLR	179	891	29	43
1117	BLR v JPN Rio Day 1 Q4	4th Quarter	BLR	179	891	24	37
1118	BLR v JPN Rio Day 1 Q4	4th Quarter	BLR	179	892	20	34	On-ball
1119	BLR v JPN Rio Day 1 Q4	4th Quarter	BLR	179	892	18	30
1120	BLR v JPN Rio Day 1 Q4	4th Quarter	BLR	179	893	17	24
1121	BLR v JPN Rio Day 1 Q4	4th Quarter	BLR	179	895	32	40
1122	BLR v JPN Rio Day 1 Q4	4th Quarter	BLR	179	896	12	28	TO
1123	BLR v JPN Rio Day 1 Q4	4th Quarter	BLR	181	932	58	84
1124	BLR v JPN Rio Day 1 Q4	4th Quarter	BLR	181	932	49	83
1125	BLR v JPN Rio Day 1 Q4	4th Quarter	BLR	181	934	43	80
1126	BLR v JPN Rio Day 1 Q4	4th Quarter	BLR	181	935	41	76
1127	BLR v JPN Rio Day 1 Q4	4th Quarter	BLR	181	935	38	68
1128	BLR v JPN Rio Day 1 Q4	4th Quarter	BLR	181	936	35	57
1129	BLR v JPN Rio Day 1 Q4	4th Quarter	BLR	181	936	35	51
1130	BLR v JPN Rio Day 1 Q4	4th Quarter	BLR	181	937	40	34
1131	BLR v JPN Rio Day 1 Q4	4th Quarter	BLR	181	939	40	38
1132	BLR v JPN Rio Day 1 Q4	4th Quarter	BLR	181	940	44	35
1133	BLR v JPN Rio Day 1 Q4	4th Quarter	BLR	181	941	44	35
1134	BLR v JPN Rio Day 1 Q4	4th Quarter	BLR	181	942	44	35
1135	BLR v JPN Rio Day 1 Q4	4th Quarter	BLR	181	943	44	35
1136	BLR v JPN Rio Day 1 Q4	4th Quarter	BLR	181	944	32	43
1137	BLR v JPN Rio Day 1 Q4	4th Quarter	BLR	181	945	50	27
1138	BLR v JPN Rio Day 1 Q4	4th Quarter	BLR	181	947	38	22
1139	BLR v JPN Rio Day 1 Q4	4th Quarter	BLR	181	948	31	41	On-ball
1140	BLR v JPN Rio Day 1 Q4	4th Quarter	BLR	181	950	28	38
1141	BLR v JPN Rio Day 1 Q4	4th Quarter	BLR	181	951	28	29	Shot	Miss
1142	BLR v JPN Rio Day 1 Q4	4th Quarter	BLR	183	966	35	93
1143	BLR v JPN Rio Day 1 Q4	4th Quarter	BLR	183	966	42	83
1144	BLR v JPN Rio Day 1 Q4	4th Quarter	BLR	183	967	40	73
1145	BLR v JPN Rio Day 1 Q4	4th Quarter	BLR	183	968	28	72
1146	BLR v JPN Rio Day 1 Q4	4th Quarter	BLR	183	969	24	62
1147	BLR v JPN Rio Day 1 Q4	4th Quarter	BLR	183	969	22	53
1148	BLR v JPN Rio Day 1 Q4	4th Quarter	BLR	183	970	21	47
1149	BLR v JPN Rio Day 1 Q4	4th Quarter	BLR	183	970	22	37
1150	BLR v JPN Rio Day 1 Q4	4th Quarter	BLR	183	971	23	28
1151	BLR v JPN Rio Day 1 Q4	4th Quarter	BLR	183	971	29	28
1152	BLR v JPN Rio Day 1 Q4	4th Quarter	BLR	183	972	35	28
1153	BLR v JPN Rio Day 1 Q4	4th Quarter	BLR	183	973	39	33
1154	BLR v JPN Rio Day 1 Q4	4th Quarter	BLR	183	974	47	31
1155	BLR v JPN Rio Day 1 Q4	4th Quarter	BLR	183	977	38	21
1156	BLR v JPN Rio Day 1 Q4	4th Quarter	BLR	183	977	36	24
1157	BLR v JPN Rio Day 1 Q4	4th Quarter	BLR	183	978	32	25
1158	BLR v JPN Rio Day 1 Q4	4th Quarter	BLR	183	978	30	38
1159	BLR v JPN Rio Day 1 Q4	4th Quarter	BLR	183	979	12	27
1160	BLR v JPN Rio Day 1 Q4	4th Quarter	BLR	183	980	16	32
1161	BLR v JPN Rio Day 1 Q4	4th Quarter	BLR	183	981	20	33
1162	BLR v JPN Rio Day 1 Q4	4th Quarter	BLR	183	984	31	19	Shot	Score
1163	BLR v JPN Rio Day 1 Q4	4th Quarter	BLR	185	1062	28	109
1164	BLR v JPN Rio Day 1 Q4	4th Quarter	BLR	185	1062	42	77
1165	BLR v JPN Rio Day 1 Q4	4th Quarter	BLR	185	1063	44	67
1166	BLR v JPN Rio Day 1 Q4	4th Quarter	BLR	185	1064	45	60
1167	BLR v JPN Rio Day 1 Q4	4th Quarter	BLR	185	1065	45	54
1168	BLR v JPN Rio Day 1 Q4	4th Quarter	BLR	185	1065	46	47
1169	BLR v JPN Rio Day 1 Q4	4th Quarter	BLR	185	1066	33	39
1170	BLR v JPN Rio Day 1 Q4	4th Quarter	BLR	185	1068	16	25
1171	BLR v JPN Rio Day 1 Q4	4th Quarter	BLR	185	1070	11	27
1172	BLR v JPN Rio Day 1 Q4	4th Quarter	BLR	185	1072	35	40	TO
1173	BLR v JPN Rio Day 1 Q4	4th Quarter	BLR	187	1078	31	109
1174	BLR v JPN Rio Day 1 Q4	4th Quarter	BLR	187	1078	29	93
1175	BLR v JPN Rio Day 1 Q4	4th Quarter	BLR	187	1079	28	85
1176	BLR v JPN Rio Day 1 Q4	4th Quarter	BLR	187	1080	28	71
1177	BLR v JPN Rio Day 1 Q4	4th Quarter	BLR	187	1082	27	64
1178	BLR v JPN Rio Day 1 Q4	4th Quarter	BLR	187	1082	24	58
1179	BLR v JPN Rio Day 1 Q4	4th Quarter	BLR	187	1083	22	52
1180	BLR v JPN Rio Day 1 Q4	4th Quarter	BLR	187	1084	27	48
1181	BLR v JPN Rio Day 1 Q4	4th Quarter	BLR	187	1084	32	44
1182	BLR v JPN Rio Day 1 Q4	4th Quarter	BLR	187	1085	34	40	On-ball
1183	BLR v JPN Rio Day 1 Q4	4th Quarter	BLR	187	1085	37	38
1184	BLR v JPN Rio Day 1 Q4	4th Quarter	BLR	187	1086	38	32
1185	BLR v JPN Rio Day 1 Q4	4th Quarter	BLR	187	1087	34	27
1186	BLR v JPN Rio Day 1 Q4	4th Quarter	BLR	187	1088	30	19	Shot	Score
1187	BLR v JPN Rio Day 1 Q4	4th Quarter	BLR	190	1221	58	37	SLOB
1188	BLR v JPN Rio Day 1 Q4	4th Quarter	BLR	190	1222	55	52
1189	BLR v JPN Rio Day 1 Q4	4th Quarter	BLR	190	1223	51	52
1190	BLR v JPN Rio Day 1 Q4	4th Quarter	BLR	190	1223	48	47
1191	BLR v JPN Rio Day 1 Q4	4th Quarter	BLR	190	1224	33	41	Shot	Miss
1192	BLR v JPN Rio Day 1 Q4	4th Quarter	BLR	192	1286	30	109
1193	BLR v JPN Rio Day 1 Q4	4th Quarter	BLR	192	1286	26	80
1194	BLR v JPN Rio Day 1 Q4	4th Quarter	BLR	192	1288	26	75
1195	BLR v JPN Rio Day 1 Q4	4th Quarter	BLR	192	1289	26	70
1196	BLR v JPN Rio Day 1 Q4	4th Quarter	BLR	192	1290	36	64
1197	BLR v JPN Rio Day 1 Q4	4th Quarter	BLR	192	1290	49	58
1198	BLR v JPN Rio Day 1 Q4	4th Quarter	BLR	192	1291	41	51
1199	BLR v JPN Rio Day 1 Q4	4th Quarter	BLR	192	1292	44	47
1200	BLR v JPN Rio Day 1 Q4	4th Quarter	BLR	192	1293	46	42
1201	BLR v JPN Rio Day 1 Q4	4th Quarter	BLR	192	1293	44	33	Shot	Score
1202	BLR v JPN Rio Day 1 Q4	4th Quarter	BLR	194	1346	28	108
1203	BLR v JPN Rio Day 1 Q4	4th Quarter	BLR	194	1347	29	84
1204	BLR v JPN Rio Day 1 Q4	4th Quarter	BLR	194	1349	32	81
1205	BLR v JPN Rio Day 1 Q4	4th Quarter	BLR	194	1350	38	77
1206	BLR v JPN Rio Day 1 Q4	4th Quarter	BLR	194	1351	52	53
1207	BLR v JPN Rio Day 1 Q4	4th Quarter	BLR	194	1351	47	49
1208	BLR v JPN Rio Day 1 Q4	4th Quarter	BLR	194	1352	46	47
1209	BLR v JPN Rio Day 1 Q4	4th Quarter	BLR	194	1352	46	40
1210	BLR v JPN Rio Day 1 Q4	4th Quarter	BLR	194	1353	44	35	Shot	Miss
