# Supplementary material for: Classifying ball trajectories in invasion sports using dynamic time warping: A basketball case study
Source: PLoS One. 2022 Oct 20;17(10):e0272848. doi: 10.1371/journal.pone.0272848 (PMC9584368; doi:10.1371/journal.pone.0272848)
Supplement: S1 Data — (ZIP) [file pone.0272848.s012.zip › Data/BLR/blrg7_full.csv]

	GameID	TimeCriteria	TeamName	RecordID	Time	x	y	Label1	Label2	Label3	Label4
1	BLR v KOR OQT Q1	1st Quarter	BLR	2	46	29	95
2	BLR v KOR OQT Q1	1st Quarter	BLR	2	48	31	92
3	BLR v KOR OQT Q1	1st Quarter	BLR	2	48	31	84
4	BLR v KOR OQT Q1	1st Quarter	BLR	2	49	31	77
5	BLR v KOR OQT Q1	1st Quarter	BLR	2	50	32	71
6	BLR v KOR OQT Q1	1st Quarter	BLR	2	50	31	65
7	BLR v KOR OQT Q1	1st Quarter	BLR	2	51	30	59
8	BLR v KOR OQT Q1	1st Quarter	BLR	2	52	27	51
9	BLR v KOR OQT Q1	1st Quarter	BLR	2	53	19	39
10	BLR v KOR OQT Q1	1st Quarter	BLR	2	56	17	16
11	BLR v KOR OQT Q1	1st Quarter	BLR	2	57	17	16
12	BLR v KOR OQT Q1	1st Quarter	BLR	2	58	19	17
13	BLR v KOR OQT Q1	1st Quarter	BLR	2	59	18	35	Shot	Miss
14	BLR v KOR OQT Q1	1st Quarter	BLR	3	64	36	22	OR
15	BLR v KOR OQT Q1	1st Quarter	BLR	3	65	30	21
16	BLR v KOR OQT Q1	1st Quarter	BLR	3	66	32	16
17	BLR v KOR OQT Q1	1st Quarter	BLR	3	67	31	16	Shot	Score
18	BLR v KOR OQT Q1	1st Quarter	BLR	4	76	28	112
19	BLR v KOR OQT Q1	1st Quarter	BLR	4	78	44	91
20	BLR v KOR OQT Q1	1st Quarter	BLR	4	79	44	85
21	BLR v KOR OQT Q1	1st Quarter	BLR	4	79	47	77
22	BLR v KOR OQT Q1	1st Quarter	BLR	4	80	49	70
23	BLR v KOR OQT Q1	1st Quarter	BLR	4	80	50	62
24	BLR v KOR OQT Q1	1st Quarter	BLR	4	81	51	52
25	BLR v KOR OQT Q1	1st Quarter	BLR	4	82	52	43
26	BLR v KOR OQT Q1	1st Quarter	BLR	4	82	50	35
27	BLR v KOR OQT Q1	1st Quarter	BLR	4	82	49	33
28	BLR v KOR OQT Q1	1st Quarter	BLR	4	83	46	32	On-ball
29	BLR v KOR OQT Q1	1st Quarter	BLR	4	83	43	35
30	BLR v KOR OQT Q1	1st Quarter	BLR	4	83	38	37
31	BLR v KOR OQT Q1	1st Quarter	BLR	4	85	28	38
32	BLR v KOR OQT Q1	1st Quarter	BLR	4	86	16	27
33	BLR v KOR OQT Q1	1st Quarter	BLR	4	88	20	25	Shot	Miss
34	BLR v KOR OQT Q1	1st Quarter	BLR	5	109	40	100
35	BLR v KOR OQT Q1	1st Quarter	BLR	5	109	48	82
36	BLR v KOR OQT Q1	1st Quarter	BLR	5	111	48	77
37	BLR v KOR OQT Q1	1st Quarter	BLR	5	112	48	70
38	BLR v KOR OQT Q1	1st Quarter	BLR	5	112	43	65
39	BLR v KOR OQT Q1	1st Quarter	BLR	5	113	34	62
40	BLR v KOR OQT Q1	1st Quarter	BLR	5	113	27	57
41	BLR v KOR OQT Q1	1st Quarter	BLR	5	114	22	53
42	BLR v KOR OQT Q1	1st Quarter	BLR	5	114	18	40	TO
43	BLR v KOR OQT Q1	1st Quarter	BLR	6	193	32	108
44	BLR v KOR OQT Q1	1st Quarter	BLR	6	195	31	92
45	BLR v KOR OQT Q1	1st Quarter	BLR	6	197	30	87
46	BLR v KOR OQT Q1	1st Quarter	BLR	6	198	31	78
47	BLR v KOR OQT Q1	1st Quarter	BLR	6	199	31	68
48	BLR v KOR OQT Q1	1st Quarter	BLR	6	199	32	61
49	BLR v KOR OQT Q1	1st Quarter	BLR	6	200	34	55
50	BLR v KOR OQT Q1	1st Quarter	BLR	6	201	33	47
51	BLR v KOR OQT Q1	1st Quarter	BLR	6	202	31	38	On-ball
52	BLR v KOR OQT Q1	1st Quarter	BLR	6	202	26	31	Shot	Miss
53	BLR v KOR OQT Q1	1st Quarter	BLR	7	217	34	101
54	BLR v KOR OQT Q1	1st Quarter	BLR	7	218	47	82
55	BLR v KOR OQT Q1	1st Quarter	BLR	7	219	49	76
56	BLR v KOR OQT Q1	1st Quarter	BLR	7	219	49	66
57	BLR v KOR OQT Q1	1st Quarter	BLR	7	220	48	59
58	BLR v KOR OQT Q1	1st Quarter	BLR	7	221	42	49
59	BLR v KOR OQT Q1	1st Quarter	BLR	7	222	36	45
60	BLR v KOR OQT Q1	1st Quarter	BLR	7	223	30	29
61	BLR v KOR OQT Q1	1st Quarter	BLR	7	223	27	22
62	BLR v KOR OQT Q1	1st Quarter	BLR	7	225	36	39	Shot	Score
63	BLR v KOR OQT Q1	1st Quarter	BLR	8	282	32	109
64	BLR v KOR OQT Q1	1st Quarter	BLR	8	282	26	94
65	BLR v KOR OQT Q1	1st Quarter	BLR	8	283	30	91
66	BLR v KOR OQT Q1	1st Quarter	BLR	8	283	38	83
67	BLR v KOR OQT Q1	1st Quarter	BLR	8	284	42	78
68	BLR v KOR OQT Q1	1st Quarter	BLR	8	284	46	72
69	BLR v KOR OQT Q1	1st Quarter	BLR	8	285	47	63
70	BLR v KOR OQT Q1	1st Quarter	BLR	8	286	49	55
71	BLR v KOR OQT Q1	1st Quarter	BLR	8	287	49	44
72	BLR v KOR OQT Q1	1st Quarter	BLR	8	288	49	38
73	BLR v KOR OQT Q1	1st Quarter	BLR	8	289	50	32
74	BLR v KOR OQT Q1	1st Quarter	BLR	8	291	40	37
75	BLR v KOR OQT Q1	1st Quarter	BLR	8	292	23	37
76	BLR v KOR OQT Q1	1st Quarter	BLR	8	294	40	38	On-ball
77	BLR v KOR OQT Q1	1st Quarter	BLR	8	297	42	35
78	BLR v KOR OQT Q1	1st Quarter	BLR	8	297	42	33
79	BLR v KOR OQT Q1	1st Quarter	BLR	8	299	41	28
80	BLR v KOR OQT Q1	1st Quarter	BLR	8	299	36	20
81	BLR v KOR OQT Q1	1st Quarter	BLR	8	300	35	18	Shot	Miss
82	BLR v KOR OQT Q1	1st Quarter	BLR	9	312	29	98
83	BLR v KOR OQT Q1	1st Quarter	BLR	9	312	19	82
84	BLR v KOR OQT Q1	1st Quarter	BLR	9	313	18	71
85	BLR v KOR OQT Q1	1st Quarter	BLR	9	314	16	56
86	BLR v KOR OQT Q1	1st Quarter	BLR	9	315	12	44
87	BLR v KOR OQT Q1	1st Quarter	BLR	9	316	12	31
88	BLR v KOR OQT Q1	1st Quarter	BLR	9	317	13	32	On-ball
89	BLR v KOR OQT Q1	1st Quarter	BLR	9	318	16	24
90	BLR v KOR OQT Q1	1st Quarter	BLR	9	319	25	18
91	BLR v KOR OQT Q1	1st Quarter	BLR	9	319	28	17
92	BLR v KOR OQT Q1	1st Quarter	BLR	9	319	33	16	Shot	Score
93	BLR v KOR OQT Q1	1st Quarter	BLR	10	336	32	108
94	BLR v KOR OQT Q1	1st Quarter	BLR	10	339	39	100
95	BLR v KOR OQT Q1	1st Quarter	BLR	10	340	32	88
96	BLR v KOR OQT Q1	1st Quarter	BLR	10	341	33	84
97	BLR v KOR OQT Q1	1st Quarter	BLR	10	342	37	75
98	BLR v KOR OQT Q1	1st Quarter	BLR	10	342	40	67
99	BLR v KOR OQT Q1	1st Quarter	BLR	10	344	45	63
100	BLR v KOR OQT Q1	1st Quarter	BLR	10	344	48	58
101	BLR v KOR OQT Q1	1st Quarter	BLR	10	345	49	50
102	BLR v KOR OQT Q1	1st Quarter	BLR	10	345	50	43
103	BLR v KOR OQT Q1	1st Quarter	BLR	10	346	53	35
104	BLR v KOR OQT Q1	1st Quarter	BLR	10	347	50	30
105	BLR v KOR OQT Q1	1st Quarter	BLR	10	348	29	42
106	BLR v KOR OQT Q1	1st Quarter	BLR	10	350	25	17
107	BLR v KOR OQT Q1	1st Quarter	BLR	10	351	14	27	Shot	Miss
108	BLR v KOR OQT Q1	1st Quarter	BLR	12	371	29	109
109	BLR v KOR OQT Q1	1st Quarter	BLR	12	371	26	95
110	BLR v KOR OQT Q1	1st Quarter	BLR	12	374	28	91
111	BLR v KOR OQT Q1	1st Quarter	BLR	12	375	30	84
112	BLR v KOR OQT Q1	1st Quarter	BLR	12	376	32	76
113	BLR v KOR OQT Q1	1st Quarter	BLR	12	377	32	68
114	BLR v KOR OQT Q1	1st Quarter	BLR	12	378	31	60
115	BLR v KOR OQT Q1	1st Quarter	BLR	12	378	31	54
116	BLR v KOR OQT Q1	1st Quarter	BLR	12	379	32	49
117	BLR v KOR OQT Q1	1st Quarter	BLR	12	380	32	43
118	BLR v KOR OQT Q1	1st Quarter	BLR	12	381	37	39	On-ball
119	BLR v KOR OQT Q1	1st Quarter	BLR	12	381	41	33
120	BLR v KOR OQT Q1	1st Quarter	BLR	12	381	43	26	Shot	Miss
121	BLR v KOR OQT Q1	1st Quarter	BLR	14	385	31	44	OR
122	BLR v KOR OQT Q1	1st Quarter	BLR	14	386	29	50
123	BLR v KOR OQT Q1	1st Quarter	BLR	14	387	21	51
124	BLR v KOR OQT Q1	1st Quarter	BLR	14	387	14	40
125	BLR v KOR OQT Q1	1st Quarter	BLR	14	389	14	32
126	BLR v KOR OQT Q1	1st Quarter	BLR	14	390	24	19
127	BLR v KOR OQT Q1	1st Quarter	BLR	14	391	27	22
128	BLR v KOR OQT Q1	1st Quarter	BLR	14	393	28	17	Shot	Shooting Foul
129	BLR v KOR OQT Q1	1st Quarter	BLR	15	451	32	108
130	BLR v KOR OQT Q1	1st Quarter	BLR	15	452	31	96
131	BLR v KOR OQT Q1	1st Quarter	BLR	15	453	31	97
132	BLR v KOR OQT Q1	1st Quarter	BLR	15	454	33	84
133	BLR v KOR OQT Q1	1st Quarter	BLR	15	455	30	70
134	BLR v KOR OQT Q1	1st Quarter	BLR	15	456	29	60
135	BLR v KOR OQT Q1	1st Quarter	BLR	15	456	26	51
136	BLR v KOR OQT Q1	1st Quarter	BLR	15	458	14	38
137	BLR v KOR OQT Q1	1st Quarter	BLR	15	459	19	36
138	BLR v KOR OQT Q1	1st Quarter	BLR	15	459	23	36
139	BLR v KOR OQT Q1	1st Quarter	BLR	15	460	28	38	On-ball
140	BLR v KOR OQT Q1	1st Quarter	BLR	15	461	32	38
141	BLR v KOR OQT Q1	1st Quarter	BLR	15	462	37	31
142	BLR v KOR OQT Q1	1st Quarter	BLR	15	462	14	30
143	BLR v KOR OQT Q1	1st Quarter	BLR	15	464	25	18
144	BLR v KOR OQT Q1	1st Quarter	BLR	15	465	27	20
145	BLR v KOR OQT Q1	1st Quarter	BLR	15	468	39	32	TO
146	BLR v KOR OQT Q1	1st Quarter	BLR	16	490	4	98
147	BLR v KOR OQT Q1	1st Quarter	BLR	16	490	16	93
148	BLR v KOR OQT Q1	1st Quarter	BLR	16	493	17	85
149	BLR v KOR OQT Q1	1st Quarter	BLR	16	494	24	75
150	BLR v KOR OQT Q1	1st Quarter	BLR	16	495	25	62
151	BLR v KOR OQT Q1	1st Quarter	BLR	16	496	26	54
152	BLR v KOR OQT Q1	1st Quarter	BLR	16	496	24	46
153	BLR v KOR OQT Q1	1st Quarter	BLR	16	497	26	39	On-ball
154	BLR v KOR OQT Q1	1st Quarter	BLR	16	497	35	38
155	BLR v KOR OQT Q1	1st Quarter	BLR	16	499	44	30
156	BLR v KOR OQT Q1	1st Quarter	BLR	16	500	32	38	Shot	Score
157	BLR v KOR OQT Q1	1st Quarter	BLR	17	572	32	93
158	BLR v KOR OQT Q1	1st Quarter	BLR	17	572	35	77
159	BLR v KOR OQT Q1	1st Quarter	BLR	17	573	35	60
160	BLR v KOR OQT Q1	1st Quarter	BLR	17	573	32	48
161	BLR v KOR OQT Q1	1st Quarter	BLR	17	574	32	30
162	BLR v KOR OQT Q1	1st Quarter	BLR	17	575	46	25
163	BLR v KOR OQT Q1	1st Quarter	BLR	17	576	45	17
164	BLR v KOR OQT Q1	1st Quarter	BLR	17	576	36	15
165	BLR v KOR OQT Q1	1st Quarter	BLR	17	577	31	15
166	BLR v KOR OQT Q1	1st Quarter	BLR	17	578	14	32
167	BLR v KOR OQT Q1	1st Quarter	BLR	17	579	16	33
168	BLR v KOR OQT Q1	1st Quarter	BLR	17	579	29	29
169	BLR v KOR OQT Q1	1st Quarter	BLR	17	581	41	37	Shot	Miss
170	BLR v KOR OQT Q1	1st Quarter	BLR	18	584	50	16	OR
171	BLR v KOR OQT Q1	1st Quarter	BLR	18	587	49	46
172	BLR v KOR OQT Q1	1st Quarter	BLR	18	588	29	50
173	BLR v KOR OQT Q1	1st Quarter	BLR	18	590	27	44
174	BLR v KOR OQT Q1	1st Quarter	BLR	18	591	31	38
175	BLR v KOR OQT Q1	1st Quarter	BLR	18	592	35	35
176	BLR v KOR OQT Q1	1st Quarter	BLR	18	593	35	33	Shot	Score
177	BLR v KOR OQT Q1	1st Quarter	BLR	19	618	32	109
178	BLR v KOR OQT Q1	1st Quarter	BLR	19	620	37	94
179	BLR v KOR OQT Q1	1st Quarter	BLR	19	623	35	93
180	BLR v KOR OQT Q1	1st Quarter	BLR	19	623	30	86
181	BLR v KOR OQT Q1	1st Quarter	BLR	19	624	29	74
182	BLR v KOR OQT Q1	1st Quarter	BLR	19	625	30	65
183	BLR v KOR OQT Q1	1st Quarter	BLR	19	626	29	58
184	BLR v KOR OQT Q1	1st Quarter	BLR	19	627	26	51
185	BLR v KOR OQT Q1	1st Quarter	BLR	19	628	21	39
186	BLR v KOR OQT Q1	1st Quarter	BLR	19	629	17	38
187	BLR v KOR OQT Q1	1st Quarter	BLR	19	631	16	17
188	BLR v KOR OQT Q1	1st Quarter	BLR	19	632	19	16
189	BLR v KOR OQT Q1	1st Quarter	BLR	19	632	26	16
190	BLR v KOR OQT Q1	1st Quarter	BLR	19	633	33	16	Shot	Miss
191	BLR v KOR OQT Q1	1st Quarter	BLR	20	694	22	86
192	BLR v KOR OQT Q1	1st Quarter	BLR	20	696	32	86
193	BLR v KOR OQT Q1	1st Quarter	BLR	20	697	30	81
194	BLR v KOR OQT Q1	1st Quarter	BLR	20	697	27	73
195	BLR v KOR OQT Q1	1st Quarter	BLR	20	698	20	64
196	BLR v KOR OQT Q1	1st Quarter	BLR	20	698	14	53
197	BLR v KOR OQT Q1	1st Quarter	BLR	20	699	12	41
198	BLR v KOR OQT Q1	1st Quarter	BLR	20	700	12	34	On-ball
199	BLR v KOR OQT Q1	1st Quarter	BLR	20	701	17	35
200	BLR v KOR OQT Q1	1st Quarter	BLR	20	701	23	37
201	BLR v KOR OQT Q1	1st Quarter	BLR	20	703	29	37	On-ball
202	BLR v KOR OQT Q1	1st Quarter	BLR	20	704	36	32	Shot	Score
203	BLR v KOR OQT Q1	1st Quarter	BLR	21	749	40	107
204	BLR v KOR OQT Q1	1st Quarter	BLR	21	751	30	94
205	BLR v KOR OQT Q1	1st Quarter	BLR	21	753	31	87
206	BLR v KOR OQT Q1	1st Quarter	BLR	21	754	30	75
207	BLR v KOR OQT Q1	1st Quarter	BLR	21	755	30	67
208	BLR v KOR OQT Q1	1st Quarter	BLR	21	756	26	58
209	BLR v KOR OQT Q1	1st Quarter	BLR	21	757	30	38
210	BLR v KOR OQT Q1	1st Quarter	BLR	21	757	35	38
211	BLR v KOR OQT Q1	1st Quarter	BLR	21	758	50	31
212	BLR v KOR OQT Q1	1st Quarter	BLR	21	759	55	32
213	BLR v KOR OQT Q1	1st Quarter	BLR	21	760	51	34
214	BLR v KOR OQT Q1	1st Quarter	BLR	21	761	27	18	TO
215	BLR v KOR OQT Q1	1st Quarter	BLR	22	887	33	109
216	BLR v KOR OQT Q1	1st Quarter	BLR	22	890	45	100
217	BLR v KOR OQT Q1	1st Quarter	BLR	22	891	48	99
218	BLR v KOR OQT Q1	1st Quarter	BLR	22	892	48	91
219	BLR v KOR OQT Q1	1st Quarter	BLR	22	892	47	83
220	BLR v KOR OQT Q1	1st Quarter	BLR	22	893	46	70
221	BLR v KOR OQT Q1	1st Quarter	BLR	22	894	49	59
222	BLR v KOR OQT Q1	1st Quarter	BLR	22	895	50	51
223	BLR v KOR OQT Q1	1st Quarter	BLR	22	895	51	41
224	BLR v KOR OQT Q1	1st Quarter	BLR	22	895	51	32
225	BLR v KOR OQT Q1	1st Quarter	BLR	22	897	39	38
226	BLR v KOR OQT Q1	1st Quarter	BLR	22	899	21	37
227	BLR v KOR OQT Q1	1st Quarter	BLR	22	901	35	45
228	BLR v KOR OQT Q1	1st Quarter	BLR	22	903	31	40	On-ball
229	BLR v KOR OQT Q1	1st Quarter	BLR	22	904	23	34
230	BLR v KOR OQT Q1	1st Quarter	BLR	22	905	39	36
231	BLR v KOR OQT Q1	1st Quarter	BLR	22	906	36	34
232	BLR v KOR OQT Q1	1st Quarter	BLR	22	906	33	32	Shot	Score
233	BLR v KOR OQT Q1	1st Quarter	BLR	23	975	42	112
234	BLR v KOR OQT Q1	1st Quarter	BLR	23	975	25	98
235	BLR v KOR OQT Q1	1st Quarter	BLR	23	978	29	97
236	BLR v KOR OQT Q1	1st Quarter	BLR	23	979	26	88
237	BLR v KOR OQT Q1	1st Quarter	BLR	23	980	23	76
238	BLR v KOR OQT Q1	1st Quarter	BLR	23	981	19	65
239	BLR v KOR OQT Q1	1st Quarter	BLR	23	982	21	52
240	BLR v KOR OQT Q1	1st Quarter	BLR	23	983	21	37
241	BLR v KOR OQT Q1	1st Quarter	BLR	23	985	19	41
242	BLR v KOR OQT Q1	1st Quarter	BLR	23	986	25	40	On-ball
243	BLR v KOR OQT Q1	1st Quarter	BLR	23	987	32	40
244	BLR v KOR OQT Q1	1st Quarter	BLR	23	988	37	32	Shot	Score
245	BLR v KOR OQT Q1	1st Quarter	BLR	24	1017	31	110
246	BLR v KOR OQT Q1	1st Quarter	BLR	24	1019	22	98
247	BLR v KOR OQT Q1	1st Quarter	BLR	24	1021	28	92
248	BLR v KOR OQT Q1	1st Quarter	BLR	24	1022	30	82
249	BLR v KOR OQT Q1	1st Quarter	BLR	24	1023	31	72
250	BLR v KOR OQT Q1	1st Quarter	BLR	24	1024	31	63
251	BLR v KOR OQT Q1	1st Quarter	BLR	24	1025	30	57
252	BLR v KOR OQT Q1	1st Quarter	BLR	24	1025	32	49
253	BLR v KOR OQT Q1	1st Quarter	BLR	24	1027	32	41
254	BLR v KOR OQT Q1	1st Quarter	BLR	24	1028	32	41
255	BLR v KOR OQT Q1	1st Quarter	BLR	24	1029	32	41
256	BLR v KOR OQT Q1	1st Quarter	BLR	24	1030	32	41
257	BLR v KOR OQT Q1	1st Quarter	BLR	24	1031	32	41
258	BLR v KOR OQT Q1	1st Quarter	BLR	24	1033	36	42
259	BLR v KOR OQT Q1	1st Quarter	BLR	24	1034	41	36
260	BLR v KOR OQT Q1	1st Quarter	BLR	24	1034	43	32
261	BLR v KOR OQT Q1	1st Quarter	BLR	24	1036	28	17	TO
262	BLR v KOR OQT Q1	1st Quarter	BLR	25	1081	33	101
263	BLR v KOR OQT Q1	1st Quarter	BLR	25	1082	15	93
264	BLR v KOR OQT Q1	1st Quarter	BLR	25	1083	15	84
265	BLR v KOR OQT Q1	1st Quarter	BLR	25	1084	22	75
266	BLR v KOR OQT Q1	1st Quarter	BLR	25	1084	29	69
267	BLR v KOR OQT Q1	1st Quarter	BLR	25	1085	34	62
268	BLR v KOR OQT Q1	1st Quarter	BLR	25	1086	33	53
269	BLR v KOR OQT Q1	1st Quarter	BLR	25	1087	37	47	Foul
270	BLR v KOR OQT Q1	1st Quarter	BLR	26	1106	58	34	SLOB
271	BLR v KOR OQT Q1	1st Quarter	BLR	26	1107	50	37
272	BLR v KOR OQT Q1	1st Quarter	BLR	26	1108	49	18	Shot	Score
273	BLR v KOR OQT Q2	2nd Quarter	BLR	27	18	57	58
274	BLR v KOR OQT Q2	2nd Quarter	BLR	27	20	51	68
275	BLR v KOR OQT Q2	2nd Quarter	BLR	27	20	40	69
276	BLR v KOR OQT Q2	2nd Quarter	BLR	27	22	36	62
277	BLR v KOR OQT Q2	2nd Quarter	BLR	27	23	31	55
278	BLR v KOR OQT Q2	2nd Quarter	BLR	27	23	21	38
279	BLR v KOR OQT Q2	2nd Quarter	BLR	27	26	26	41
280	BLR v KOR OQT Q2	2nd Quarter	BLR	27	27	39	38
281	BLR v KOR OQT Q2	2nd Quarter	BLR	27	29	34	21
282	BLR v KOR OQT Q2	2nd Quarter	BLR	27	31	9	20
283	BLR v KOR OQT Q2	2nd Quarter	BLR	27	32	14	23
284	BLR v KOR OQT Q2	2nd Quarter	BLR	27	33	20	24
285	BLR v KOR OQT Q2	2nd Quarter	BLR	27	33	26	24
286	BLR v KOR OQT Q2	2nd Quarter	BLR	27	34	50	28	On-ball
287	BLR v KOR OQT Q2	2nd Quarter	BLR	27	36	48	30
288	BLR v KOR OQT Q2	2nd Quarter	BLR	27	36	45	31
289	BLR v KOR OQT Q2	2nd Quarter	BLR	27	38	34	22	Shot	Miss
290	BLR v KOR OQT Q2	2nd Quarter	BLR	28	40	23	37	OR
291	BLR v KOR OQT Q2	2nd Quarter	BLR	28	42	32	52
292	BLR v KOR OQT Q2	2nd Quarter	BLR	28	44	31	49
293	BLR v KOR OQT Q2	2nd Quarter	BLR	28	46	34	43
294	BLR v KOR OQT Q2	2nd Quarter	BLR	28	47	36	40
295	BLR v KOR OQT Q2	2nd Quarter	BLR	28	47	38	33	Foul
296	BLR v KOR OQT Q2	2nd Quarter	BLR	29	61	58	34	SLOB
297	BLR v KOR OQT Q2	2nd Quarter	BLR	29	63	39	35
298	BLR v KOR OQT Q2	2nd Quarter	BLR	29	64	39	37
299	BLR v KOR OQT Q2	2nd Quarter	BLR	29	65	37	38
300	BLR v KOR OQT Q2	2nd Quarter	BLR	29	66	38	42
301	BLR v KOR OQT Q2	2nd Quarter	BLR	29	67	25	43
302	BLR v KOR OQT Q2	2nd Quarter	BLR	29	68	32	48
303	BLR v KOR OQT Q2	2nd Quarter	BLR	29	68	32	48
304	BLR v KOR OQT Q2	2nd Quarter	BLR	29	70	34	46
305	BLR v KOR OQT Q2	2nd Quarter	BLR	29	70	37	42
306	BLR v KOR OQT Q2	2nd Quarter	BLR	29	71	36	24	TO
307	BLR v KOR OQT Q2	2nd Quarter	BLR	30	98	27	98
308	BLR v KOR OQT Q2	2nd Quarter	BLR	30	99	24	88
309	BLR v KOR OQT Q2	2nd Quarter	BLR	30	100	21	78
310	BLR v KOR OQT Q2	2nd Quarter	BLR	30	100	19	65	Foul
311	BLR v KOR OQT Q2	2nd Quarter	BLR	31	110	5	79
312	BLR v KOR OQT Q2	2nd Quarter	BLR	31	112	21	80
313	BLR v KOR OQT Q2	2nd Quarter	BLR	31	114	22	75
314	BLR v KOR OQT Q2	2nd Quarter	BLR	31	115	25	65
315	BLR v KOR OQT Q2	2nd Quarter	BLR	31	116	31	59
316	BLR v KOR OQT Q2	2nd Quarter	BLR	31	117	34	51
317	BLR v KOR OQT Q2	2nd Quarter	BLR	31	118	25	41
318	BLR v KOR OQT Q2	2nd Quarter	BLR	31	119	28	46
319	BLR v KOR OQT Q2	2nd Quarter	BLR	31	121	26	41
320	BLR v KOR OQT Q2	2nd Quarter	BLR	31	122	26	24
321	BLR v KOR OQT Q2	2nd Quarter	BLR	31	124	40	22
322	BLR v KOR OQT Q2	2nd Quarter	BLR	31	125	38	25
323	BLR v KOR OQT Q2	2nd Quarter	BLR	31	126	38	29	TO
324	BLR v KOR OQT Q2	2nd Quarter	BLR	32	133	35	109
325	BLR v KOR OQT Q2	2nd Quarter	BLR	32	135	37	100
326	BLR v KOR OQT Q2	2nd Quarter	BLR	32	136	26	97
327	BLR v KOR OQT Q2	2nd Quarter	BLR	32	137	24	90
328	BLR v KOR OQT Q2	2nd Quarter	BLR	32	138	24	82
329	BLR v KOR OQT Q2	2nd Quarter	BLR	32	139	22	73
330	BLR v KOR OQT Q2	2nd Quarter	BLR	32	140	18	65
331	BLR v KOR OQT Q2	2nd Quarter	BLR	32	141	14	56
332	BLR v KOR OQT Q2	2nd Quarter	BLR	32	141	11	47
333	BLR v KOR OQT Q2	2nd Quarter	BLR	32	142	10	37
334	BLR v KOR OQT Q2	2nd Quarter	BLR	32	143	12	32
335	BLR v KOR OQT Q2	2nd Quarter	BLR	32	144	16	35
336	BLR v KOR OQT Q2	2nd Quarter	BLR	32	145	24	38
337	BLR v KOR OQT Q2	2nd Quarter	BLR	32	145	28	38	On-ball
338	BLR v KOR OQT Q2	2nd Quarter	BLR	32	146	36	33	Shot	Score
339	BLR v KOR OQT Q2	2nd Quarter	BLR	33	175	31	96
340	BLR v KOR OQT Q2	2nd Quarter	BLR	33	178	22	96
341	BLR v KOR OQT Q2	2nd Quarter	BLR	33	179	14	81
342	BLR v KOR OQT Q2	2nd Quarter	BLR	33	180	12	61
343	BLR v KOR OQT Q2	2nd Quarter	BLR	33	181	11	53
344	BLR v KOR OQT Q2	2nd Quarter	BLR	33	182	11	40
345	BLR v KOR OQT Q2	2nd Quarter	BLR	33	183	12	35
346	BLR v KOR OQT Q2	2nd Quarter	BLR	33	184	14	38
347	BLR v KOR OQT Q2	2nd Quarter	BLR	33	185	21	41
348	BLR v KOR OQT Q2	2nd Quarter	BLR	33	186	29	40
349	BLR v KOR OQT Q2	2nd Quarter	BLR	33	186	32	33
350	BLR v KOR OQT Q2	2nd Quarter	BLR	33	188	34	27	Shot	Score
351	BLR v KOR OQT Q2	2nd Quarter	BLR	34	299	34	111
352	BLR v KOR OQT Q2	2nd Quarter	BLR	34	301	32	98
353	BLR v KOR OQT Q2	2nd Quarter	BLR	34	302	32	91
354	BLR v KOR OQT Q2	2nd Quarter	BLR	34	303	35	84
355	BLR v KOR OQT Q2	2nd Quarter	BLR	34	304	35	74
356	BLR v KOR OQT Q2	2nd Quarter	BLR	34	306	33	64
357	BLR v KOR OQT Q2	2nd Quarter	BLR	34	307	31	54
358	BLR v KOR OQT Q2	2nd Quarter	BLR	34	308	33	49
359	BLR v KOR OQT Q2	2nd Quarter	BLR	34	309	41	37
360	BLR v KOR OQT Q2	2nd Quarter	BLR	34	310	42	38
361	BLR v KOR OQT Q2	2nd Quarter	BLR	34	310	46	35
362	BLR v KOR OQT Q2	2nd Quarter	BLR	34	311	45	27
363	BLR v KOR OQT Q2	2nd Quarter	BLR	34	311	39	20
364	BLR v KOR OQT Q2	2nd Quarter	BLR	34	312	32	17
365	BLR v KOR OQT Q2	2nd Quarter	BLR	34	312	26	16
366	BLR v KOR OQT Q2	2nd Quarter	BLR	34	314	22	22
367	BLR v KOR OQT Q2	2nd Quarter	BLR	34	315	18	23
368	BLR v KOR OQT Q2	2nd Quarter	BLR	34	315	15	28
369	BLR v KOR OQT Q2	2nd Quarter	BLR	34	316	16	34
370	BLR v KOR OQT Q2	2nd Quarter	BLR	34	317	23	35
371	BLR v KOR OQT Q2	2nd Quarter	BLR	34	317	11	17	Shot	Miss
372	BLR v KOR OQT Q2	2nd Quarter	BLR	35	347	59	88
373	BLR v KOR OQT Q2	2nd Quarter	BLR	35	349	49	86
374	BLR v KOR OQT Q2	2nd Quarter	BLR	35	351	44	84
375	BLR v KOR OQT Q2	2nd Quarter	BLR	35	351	40	79
376	BLR v KOR OQT Q2	2nd Quarter	BLR	35	352	37	71
377	BLR v KOR OQT Q2	2nd Quarter	BLR	35	353	38	62
378	BLR v KOR OQT Q2	2nd Quarter	BLR	35	354	37	48
379	BLR v KOR OQT Q2	2nd Quarter	BLR	35	355	45	35
380	BLR v KOR OQT Q2	2nd Quarter	BLR	35	357	30	37
381	BLR v KOR OQT Q2	2nd Quarter	BLR	35	358	30	37
382	BLR v KOR OQT Q2	2nd Quarter	BLR	35	359	30	37
383	BLR v KOR OQT Q2	2nd Quarter	BLR	35	360	30	37
384	BLR v KOR OQT Q2	2nd Quarter	BLR	35	361	28	43
385	BLR v KOR OQT Q2	2nd Quarter	BLR	35	362	38	37
386	BLR v KOR OQT Q2	2nd Quarter	BLR	35	364	27	18
387	BLR v KOR OQT Q2	2nd Quarter	BLR	35	366	25	20
388	BLR v KOR OQT Q2	2nd Quarter	BLR	35	366	22	22
389	BLR v KOR OQT Q2	2nd Quarter	BLR	35	367	20	28
390	BLR v KOR OQT Q2	2nd Quarter	BLR	35	369	52	16
391	BLR v KOR OQT Q2	2nd Quarter	BLR	35	370	49	15
392	BLR v KOR OQT Q2	2nd Quarter	BLR	35	371	40	15	Shot	Miss
393	BLR v KOR OQT Q2	2nd Quarter	BLR	37	405	31	109
394	BLR v KOR OQT Q2	2nd Quarter	BLR	37	406	17	86
395	BLR v KOR OQT Q2	2nd Quarter	BLR	37	408	18	80
396	BLR v KOR OQT Q2	2nd Quarter	BLR	37	409	17	70
397	BLR v KOR OQT Q2	2nd Quarter	BLR	37	409	16	61
398	BLR v KOR OQT Q2	2nd Quarter	BLR	37	409	13	52
399	BLR v KOR OQT Q2	2nd Quarter	BLR	37	411	12	46
400	BLR v KOR OQT Q2	2nd Quarter	BLR	37	412	13	39
401	BLR v KOR OQT Q2	2nd Quarter	BLR	37	413	17	35	On-ball
402	BLR v KOR OQT Q2	2nd Quarter	BLR	37	413	24	37
403	BLR v KOR OQT Q2	2nd Quarter	BLR	37	413	31	38	On-ball
404	BLR v KOR OQT Q2	2nd Quarter	BLR	37	416	41	34
405	BLR v KOR OQT Q2	2nd Quarter	BLR	37	417	49	28
406	BLR v KOR OQT Q2	2nd Quarter	BLR	37	419	44	33
407	BLR v KOR OQT Q2	2nd Quarter	BLR	37	420	18	33
408	BLR v KOR OQT Q2	2nd Quarter	BLR	37	421	30	38	Shot	Score
409	BLR v KOR OQT Q2	2nd Quarter	BLR	38	454	35	110
410	BLR v KOR OQT Q2	2nd Quarter	BLR	38	454	30	100
411	BLR v KOR OQT Q2	2nd Quarter	BLR	38	457	32	95
412	BLR v KOR OQT Q2	2nd Quarter	BLR	38	458	31	87
413	BLR v KOR OQT Q2	2nd Quarter	BLR	38	459	31	81
414	BLR v KOR OQT Q2	2nd Quarter	BLR	38	460	31	73
415	BLR v KOR OQT Q2	2nd Quarter	BLR	38	461	31	65
416	BLR v KOR OQT Q2	2nd Quarter	BLR	38	461	31	57
417	BLR v KOR OQT Q2	2nd Quarter	BLR	38	462	31	49
418	BLR v KOR OQT Q2	2nd Quarter	BLR	38	462	32	44
419	BLR v KOR OQT Q2	2nd Quarter	BLR	38	463	34	38	On-ball
420	BLR v KOR OQT Q2	2nd Quarter	BLR	38	463	27	37
421	BLR v KOR OQT Q2	2nd Quarter	BLR	38	463	23	30
422	BLR v KOR OQT Q2	2nd Quarter	BLR	38	466	27	15	Foul
423	BLR v KOR OQT Q2	2nd Quarter	BLR	40	493	41	7	BLOB
424	BLR v KOR OQT Q2	2nd Quarter	BLR	40	495	51	19
425	BLR v KOR OQT Q2	2nd Quarter	BLR	40	497	50	23
426	BLR v KOR OQT Q2	2nd Quarter	BLR	40	497	48	28	On-ball
427	BLR v KOR OQT Q2	2nd Quarter	BLR	40	497	43	33
428	BLR v KOR OQT Q2	2nd Quarter	BLR	40	500	37	33
429	BLR v KOR OQT Q2	2nd Quarter	BLR	40	500	38	23
430	BLR v KOR OQT Q2	2nd Quarter	BLR	40	502	35	17	Shot	Score
431	BLR v KOR OQT Q2	2nd Quarter	BLR	41	527	33	99
432	BLR v KOR OQT Q2	2nd Quarter	BLR	41	527	39	92
433	BLR v KOR OQT Q2	2nd Quarter	BLR	41	528	44	80
434	BLR v KOR OQT Q2	2nd Quarter	BLR	41	529	47	59
435	BLR v KOR OQT Q2	2nd Quarter	BLR	41	530	48	48
436	BLR v KOR OQT Q2	2nd Quarter	BLR	41	531	47	32
437	BLR v KOR OQT Q2	2nd Quarter	BLR	41	532	42	15
438	BLR v KOR OQT Q2	2nd Quarter	BLR	41	534	18	36
439	BLR v KOR OQT Q2	2nd Quarter	BLR	41	535	16	15	Shot	Miss
440	BLR v KOR OQT Q2	2nd Quarter	BLR	42	540	39	14	OR
441	BLR v KOR OQT Q2	2nd Quarter	BLR	42	541	36	50
442	BLR v KOR OQT Q2	2nd Quarter	BLR	42	544	36	47
443	BLR v KOR OQT Q2	2nd Quarter	BLR	42	545	36	24	Foul
444	BLR v KOR OQT Q2	2nd Quarter	BLR	43	639	32	109
445	BLR v KOR OQT Q2	2nd Quarter	BLR	43	640	22	83
446	BLR v KOR OQT Q2	2nd Quarter	BLR	43	641	23	92
447	BLR v KOR OQT Q2	2nd Quarter	BLR	43	642	25	87
448	BLR v KOR OQT Q2	2nd Quarter	BLR	43	643	26	79
449	BLR v KOR OQT Q2	2nd Quarter	BLR	43	644	31	71
450	BLR v KOR OQT Q2	2nd Quarter	BLR	43	644	32	65
451	BLR v KOR OQT Q2	2nd Quarter	BLR	43	645	34	57
452	BLR v KOR OQT Q2	2nd Quarter	BLR	43	646	33	47
453	BLR v KOR OQT Q2	2nd Quarter	BLR	43	647	26	40
454	BLR v KOR OQT Q2	2nd Quarter	BLR	43	649	30	42
455	BLR v KOR OQT Q2	2nd Quarter	BLR	43	651	29	44
456	BLR v KOR OQT Q2	2nd Quarter	BLR	43	652	24	43
457	BLR v KOR OQT Q2	2nd Quarter	BLR	43	652	19	19	Stoppage
458	BLR v KOR OQT Q2	2nd Quarter	BLR	44	665	4	36	SLOB
459	BLR v KOR OQT Q2	2nd Quarter	BLR	44	666	18	25
460	BLR v KOR OQT Q2	2nd Quarter	BLR	44	667	11	18
461	BLR v KOR OQT Q2	2nd Quarter	BLR	44	669	11	23
462	BLR v KOR OQT Q2	2nd Quarter	BLR	44	669	14	30
463	BLR v KOR OQT Q2	2nd Quarter	BLR	44	669	17	38
464	BLR v KOR OQT Q2	2nd Quarter	BLR	44	670	25	38
465	BLR v KOR OQT Q2	2nd Quarter	BLR	44	670	29	34
466	BLR v KOR OQT Q2	2nd Quarter	BLR	44	670	44	34
467	BLR v KOR OQT Q2	2nd Quarter	BLR	44	673	37	16
468	BLR v KOR OQT Q2	2nd Quarter	BLR	44	674	37	19	Shot	Miss
469	BLR v KOR OQT Q2	2nd Quarter	BLR	45	676	35	17	OR
470	BLR v KOR OQT Q2	2nd Quarter	BLR	45	677	34	17	Shot	Score
471	BLR v KOR OQT Q2	2nd Quarter	BLR	47	711	35	108
472	BLR v KOR OQT Q2	2nd Quarter	BLR	47	712	28	95
473	BLR v KOR OQT Q2	2nd Quarter	BLR	47	713	28	86
474	BLR v KOR OQT Q2	2nd Quarter	BLR	47	714	28	76
475	BLR v KOR OQT Q2	2nd Quarter	BLR	47	715	32	68
476	BLR v KOR OQT Q2	2nd Quarter	BLR	47	716	36	58
477	BLR v KOR OQT Q2	2nd Quarter	BLR	47	716	38	53
478	BLR v KOR OQT Q2	2nd Quarter	BLR	47	717	41	46
479	BLR v KOR OQT Q2	2nd Quarter	BLR	47	719	31	44
480	BLR v KOR OQT Q2	2nd Quarter	BLR	47	720	34	47
481	BLR v KOR OQT Q2	2nd Quarter	BLR	47	721	33	49
482	BLR v KOR OQT Q2	2nd Quarter	BLR	47	722	30	51
483	BLR v KOR OQT Q2	2nd Quarter	BLR	47	723	27	45
484	BLR v KOR OQT Q2	2nd Quarter	BLR	47	724	27	38
485	BLR v KOR OQT Q2	2nd Quarter	BLR	47	725	31	35
486	BLR v KOR OQT Q2	2nd Quarter	BLR	47	727	15	17
487	BLR v KOR OQT Q2	2nd Quarter	BLR	47	728	15	20
488	BLR v KOR OQT Q2	2nd Quarter	BLR	47	729	16	23
489	BLR v KOR OQT Q2	2nd Quarter	BLR	47	730	18	27
490	BLR v KOR OQT Q2	2nd Quarter	BLR	47	730	26	27
491	BLR v KOR OQT Q2	2nd Quarter	BLR	47	732	33	22	Shot	Miss
492	BLR v KOR OQT Q2	2nd Quarter	BLR	49	772	29	111
493	BLR v KOR OQT Q2	2nd Quarter	BLR	49	774	15	87
494	BLR v KOR OQT Q2	2nd Quarter	BLR	49	776	19	93
495	BLR v KOR OQT Q2	2nd Quarter	BLR	49	777	19	84
496	BLR v KOR OQT Q2	2nd Quarter	BLR	49	778	22	76
497	BLR v KOR OQT Q2	2nd Quarter	BLR	49	778	26	68
498	BLR v KOR OQT Q2	2nd Quarter	BLR	49	779	30	61
499	BLR v KOR OQT Q2	2nd Quarter	BLR	49	779	31	54
500	BLR v KOR OQT Q2	2nd Quarter	BLR	49	780	32	48
501	BLR v KOR OQT Q2	2nd Quarter	BLR	49	781	17	35	On-ball
502	BLR v KOR OQT Q2	2nd Quarter	BLR	49	782	25	38
503	BLR v KOR OQT Q2	2nd Quarter	BLR	49	784	32	41
504	BLR v KOR OQT Q2	2nd Quarter	BLR	49	786	29	15	TO
505	BLR v KOR OQT Q2	2nd Quarter	BLR	50	799	33	110
506	BLR v KOR OQT Q2	2nd Quarter	BLR	50	800	27	95
507	BLR v KOR OQT Q2	2nd Quarter	BLR	50	802	23	87
508	BLR v KOR OQT Q2	2nd Quarter	BLR	50	802	21	82
509	BLR v KOR OQT Q2	2nd Quarter	BLR	50	803	18	73
510	BLR v KOR OQT Q2	2nd Quarter	BLR	50	804	17	66
511	BLR v KOR OQT Q2	2nd Quarter	BLR	50	805	16	57
512	BLR v KOR OQT Q2	2nd Quarter	BLR	50	805	15	48
513	BLR v KOR OQT Q2	2nd Quarter	BLR	50	806	14	39
514	BLR v KOR OQT Q2	2nd Quarter	BLR	50	807	15	33	On-ball
515	BLR v KOR OQT Q2	2nd Quarter	BLR	50	807	20	38
516	BLR v KOR OQT Q2	2nd Quarter	BLR	50	807	25	40
517	BLR v KOR OQT Q2	2nd Quarter	BLR	50	807	31	34	Shot	Miss
518	BLR v KOR OQT Q2	2nd Quarter	BLR	51	813	21	14	OR
519	BLR v KOR OQT Q2	2nd Quarter	BLR	51	815	14	18
520	BLR v KOR OQT Q2	2nd Quarter	BLR	51	816	32	52
521	BLR v KOR OQT Q2	2nd Quarter	BLR	51	817	36	49
522	BLR v KOR OQT Q2	2nd Quarter	BLR	51	817	41	40
523	BLR v KOR OQT Q2	2nd Quarter	BLR	51	818	44	34
524	BLR v KOR OQT Q2	2nd Quarter	BLR	51	820	52	17
525	BLR v KOR OQT Q2	2nd Quarter	BLR	51	821	49	37
526	BLR v KOR OQT Q2	2nd Quarter	BLR	51	822	26	41
527	BLR v KOR OQT Q2	2nd Quarter	BLR	51	823	12	25	TO
528	BLR v KOR OQT Q2	2nd Quarter	BLR	52	858	38	100
529	BLR v KOR OQT Q2	2nd Quarter	BLR	52	858	48	86
530	BLR v KOR OQT Q2	2nd Quarter	BLR	52	859	43	83
531	BLR v KOR OQT Q2	2nd Quarter	BLR	52	860	31	77
532	BLR v KOR OQT Q2	2nd Quarter	BLR	52	861	26	64
533	BLR v KOR OQT Q2	2nd Quarter	BLR	52	862	19	55
534	BLR v KOR OQT Q2	2nd Quarter	BLR	52	862	16	46
535	BLR v KOR OQT Q2	2nd Quarter	BLR	52	864	23	37
536	BLR v KOR OQT Q2	2nd Quarter	BLR	52	865	17	33	Foul
537	BLR v KOR OQT Q2	2nd Quarter	BLR	53	923	31	110
538	BLR v KOR OQT Q2	2nd Quarter	BLR	53	924	19	87
539	BLR v KOR OQT Q2	2nd Quarter	BLR	53	925	15	78
540	BLR v KOR OQT Q2	2nd Quarter	BLR	53	925	14	64
541	BLR v KOR OQT Q2	2nd Quarter	BLR	53	925	13	54
542	BLR v KOR OQT Q2	2nd Quarter	BLR	53	927	13	44
543	BLR v KOR OQT Q2	2nd Quarter	BLR	53	928	15	38	On-ball
544	BLR v KOR OQT Q2	2nd Quarter	BLR	53	930	24	39	On-ball
545	BLR v KOR OQT Q2	2nd Quarter	BLR	53	930	33	38
546	BLR v KOR OQT Q2	2nd Quarter	BLR	53	933	15	30	Shot	Score
547	BLR v KOR OQT Q2	2nd Quarter	BLR	54	983	44	109
548	BLR v KOR OQT Q2	2nd Quarter	BLR	54	985	36	92
549	BLR v KOR OQT Q2	2nd Quarter	BLR	54	986	36	87
550	BLR v KOR OQT Q2	2nd Quarter	BLR	54	987	36	79
551	BLR v KOR OQT Q2	2nd Quarter	BLR	54	988	34	70
552	BLR v KOR OQT Q2	2nd Quarter	BLR	54	989	35	58
553	BLR v KOR OQT Q2	2nd Quarter	BLR	54	990	39	51
554	BLR v KOR OQT Q2	2nd Quarter	BLR	54	991	42	42
555	BLR v KOR OQT Q2	2nd Quarter	BLR	54	992	44	36
556	BLR v KOR OQT Q2	2nd Quarter	BLR	54	992	38	37	On-ball
557	BLR v KOR OQT Q2	2nd Quarter	BLR	54	992	32	37
558	BLR v KOR OQT Q2	2nd Quarter	BLR	54	995	26	32
559	BLR v KOR OQT Q2	2nd Quarter	BLR	54	996	39	46
560	BLR v KOR OQT Q2	2nd Quarter	BLR	54	998	35	21
561	BLR v KOR OQT Q2	2nd Quarter	BLR	54	999	49	28
562	BLR v KOR OQT Q2	2nd Quarter	BLR	54	1000	49	23
563	BLR v KOR OQT Q2	2nd Quarter	BLR	54	1001	45	17	Shot	Shooting Foul
564	BLR v KOR OQT Q2	2nd Quarter	BLR	55	1139	58	73
565	BLR v KOR OQT Q2	2nd Quarter	BLR	55	1142	53	78
566	BLR v KOR OQT Q2	2nd Quarter	BLR	55	1143	50	74
567	BLR v KOR OQT Q2	2nd Quarter	BLR	55	1144	43	67
568	BLR v KOR OQT Q2	2nd Quarter	BLR	55	1144	38	62
569	BLR v KOR OQT Q2	2nd Quarter	BLR	55	1145	34	56
570	BLR v KOR OQT Q2	2nd Quarter	BLR	55	1146	33	50
571	BLR v KOR OQT Q2	2nd Quarter	BLR	55	1148	37	47
572	BLR v KOR OQT Q2	2nd Quarter	BLR	55	1151	44	44
573	BLR v KOR OQT Q2	2nd Quarter	BLR	55	1152	50	29
574	BLR v KOR OQT Q2	2nd Quarter	BLR	55	1153	38	44
575	BLR v KOR OQT Q2	2nd Quarter	BLR	55	1154	19	37
576	BLR v KOR OQT Q2	2nd Quarter	BLR	55	1155	22	41
577	BLR v KOR OQT Q2	2nd Quarter	BLR	55	1155	25	44
578	BLR v KOR OQT Q2	2nd Quarter	BLR	55	1155	39	44
579	BLR v KOR OQT Q2	2nd Quarter	BLR	55	1157	38	38	TO
580	BLR v KOR OQT Q3	3rd Quarter	BLR	56	21	37	102
581	BLR v KOR OQT Q3	3rd Quarter	BLR	56	24	35	97
582	BLR v KOR OQT Q3	3rd Quarter	BLR	56	24	42	91
583	BLR v KOR OQT Q3	3rd Quarter	BLR	56	26	34	77
584	BLR v KOR OQT Q3	3rd Quarter	BLR	56	26	24	68
585	BLR v KOR OQT Q3	3rd Quarter	BLR	56	27	18	51
586	BLR v KOR OQT Q3	3rd Quarter	BLR	56	28	11	31
587	BLR v KOR OQT Q3	3rd Quarter	BLR	56	29	11	26
588	BLR v KOR OQT Q3	3rd Quarter	BLR	56	30	14	31
589	BLR v KOR OQT Q3	3rd Quarter	BLR	56	31	17	34	On-ball
590	BLR v KOR OQT Q3	3rd Quarter	BLR	56	31	27	38
591	BLR v KOR OQT Q3	3rd Quarter	BLR	56	32	33	35	Shot	Miss
592	BLR v KOR OQT Q3	3rd Quarter	BLR	57	66	60	86
593	BLR v KOR OQT Q3	3rd Quarter	BLR	57	67	47	88
594	BLR v KOR OQT Q3	3rd Quarter	BLR	57	69	46	79
595	BLR v KOR OQT Q3	3rd Quarter	BLR	57	70	44	73
596	BLR v KOR OQT Q3	3rd Quarter	BLR	57	71	40	65
597	BLR v KOR OQT Q3	3rd Quarter	BLR	57	72	34	58
598	BLR v KOR OQT Q3	3rd Quarter	BLR	57	73	30	52
599	BLR v KOR OQT Q3	3rd Quarter	BLR	57	74	40	39
600	BLR v KOR OQT Q3	3rd Quarter	BLR	57	75	40	39
601	BLR v KOR OQT Q3	3rd Quarter	BLR	57	76	40	39
602	BLR v KOR OQT Q3	3rd Quarter	BLR	57	77	40	39
603	BLR v KOR OQT Q3	3rd Quarter	BLR	57	78	40	39
604	BLR v KOR OQT Q3	3rd Quarter	BLR	57	79	29	38
605	BLR v KOR OQT Q3	3rd Quarter	BLR	57	79	31	38	On-ball
606	BLR v KOR OQT Q3	3rd Quarter	BLR	57	81	35	38
607	BLR v KOR OQT Q3	3rd Quarter	BLR	57	82	40	30
608	BLR v KOR OQT Q3	3rd Quarter	BLR	57	83	27	36
609	BLR v KOR OQT Q3	3rd Quarter	BLR	57	85	28	16	Shot	Score
610	BLR v KOR OQT Q3	3rd Quarter	BLR	58	100	34	110
611	BLR v KOR OQT Q3	3rd Quarter	BLR	58	102	29	90
612	BLR v KOR OQT Q3	3rd Quarter	BLR	58	104	29	86
613	BLR v KOR OQT Q3	3rd Quarter	BLR	58	105	29	78
614	BLR v KOR OQT Q3	3rd Quarter	BLR	58	105	30	71
615	BLR v KOR OQT Q3	3rd Quarter	BLR	58	106	31	63
616	BLR v KOR OQT Q3	3rd Quarter	BLR	58	107	31	57
617	BLR v KOR OQT Q3	3rd Quarter	BLR	58	108	31	51
618	BLR v KOR OQT Q3	3rd Quarter	BLR	58	109	32	45
619	BLR v KOR OQT Q3	3rd Quarter	BLR	58	111	32	42
620	BLR v KOR OQT Q3	3rd Quarter	BLR	58	112	20	37	Foul
621	BLR v KOR OQT Q3	3rd Quarter	BLR	59	132	4	35	SLOB
622	BLR v KOR OQT Q3	3rd Quarter	BLR	59	133	13	46
623	BLR v KOR OQT Q3	3rd Quarter	BLR	59	133	19	47
624	BLR v KOR OQT Q3	3rd Quarter	BLR	59	133	27	46
625	BLR v KOR OQT Q3	3rd Quarter	BLR	59	144	33	42
626	BLR v KOR OQT Q3	3rd Quarter	BLR	59	135	36	35	On-ball
627	BLR v KOR OQT Q3	3rd Quarter	BLR	59	137	39	23
628	BLR v KOR OQT Q3	3rd Quarter	BLR	59	138	32	25	TO
629	BLR v KOR OQT Q3	3rd Quarter	BLR	60	176	34	110
630	BLR v KOR OQT Q3	3rd Quarter	BLR	60	177	15	95
631	BLR v KOR OQT Q3	3rd Quarter	BLR	60	178	14	72
632	BLR v KOR OQT Q3	3rd Quarter	BLR	60	179	12	61
633	BLR v KOR OQT Q3	3rd Quarter	BLR	60	179	12	52
634	BLR v KOR OQT Q3	3rd Quarter	BLR	60	180	13	43
635	BLR v KOR OQT Q3	3rd Quarter	BLR	60	181	15	37
636	BLR v KOR OQT Q3	3rd Quarter	BLR	60	182	16	18
637	BLR v KOR OQT Q3	3rd Quarter	BLR	60	183	16	19	Shot	Score
638	BLR v KOR OQT Q3	3rd Quarter	BLR	61	200	31	91
639	BLR v KOR OQT Q3	3rd Quarter	BLR	61	202	51	72
640	BLR v KOR OQT Q3	3rd Quarter	BLR	61	202	49	60
641	BLR v KOR OQT Q3	3rd Quarter	BLR	61	203	50	50
642	BLR v KOR OQT Q3	3rd Quarter	BLR	61	203	48	41
643	BLR v KOR OQT Q3	3rd Quarter	BLR	61	203	42	32
644	BLR v KOR OQT Q3	3rd Quarter	BLR	61	205	15	31
645	BLR v KOR OQT Q3	3rd Quarter	BLR	61	206	9	25
646	BLR v KOR OQT Q3	3rd Quarter	BLR	61	206	23	18
647	BLR v KOR OQT Q3	3rd Quarter	BLR	61	207	22	40
648	BLR v KOR OQT Q3	3rd Quarter	BLR	61	209	23	28
649	BLR v KOR OQT Q3	3rd Quarter	BLR	61	209	28	22
650	BLR v KOR OQT Q3	3rd Quarter	BLR	61	210	37	39
651	BLR v KOR OQT Q3	3rd Quarter	BLR	61	211	31	37
652	BLR v KOR OQT Q3	3rd Quarter	BLR	61	211	25	31
653	BLR v KOR OQT Q3	3rd Quarter	BLR	61	213	28	28	Shot	Miss
654	BLR v KOR OQT Q3	3rd Quarter	BLR	62	269	32	108
655	BLR v KOR OQT Q3	3rd Quarter	BLR	62	269	27	97
656	BLR v KOR OQT Q3	3rd Quarter	BLR	62	272	25	90
657	BLR v KOR OQT Q3	3rd Quarter	BLR	62	272	21	77
658	BLR v KOR OQT Q3	3rd Quarter	BLR	62	273	17	66
659	BLR v KOR OQT Q3	3rd Quarter	BLR	62	274	15	56
660	BLR v KOR OQT Q3	3rd Quarter	BLR	62	274	15	43
661	BLR v KOR OQT Q3	3rd Quarter	BLR	62	275	14	31
662	BLR v KOR OQT Q3	3rd Quarter	BLR	62	276	25	22
663	BLR v KOR OQT Q3	3rd Quarter	BLR	62	277	47	31
664	BLR v KOR OQT Q3	3rd Quarter	BLR	62	279	34	18
665	BLR v KOR OQT Q3	3rd Quarter	BLR	62	280	25	34	TO
666	BLR v KOR OQT Q3	3rd Quarter	BLR	63	312	41	99
667	BLR v KOR OQT Q3	3rd Quarter	BLR	63	312	31	85
668	BLR v KOR OQT Q3	3rd Quarter	BLR	63	313	33	80
669	BLR v KOR OQT Q3	3rd Quarter	BLR	63	313	37	67
670	BLR v KOR OQT Q3	3rd Quarter	BLR	63	314	43	56
671	BLR v KOR OQT Q3	3rd Quarter	BLR	63	314	48	49
672	BLR v KOR OQT Q3	3rd Quarter	BLR	63	315	52	44	Foul
673	BLR v KOR OQT Q3	3rd Quarter	BLR	64	334	59	42	SLOB
674	BLR v KOR OQT Q3	3rd Quarter	BLR	64	335	51	26
675	BLR v KOR OQT Q3	3rd Quarter	BLR	64	336	49	42
676	BLR v KOR OQT Q3	3rd Quarter	BLR	64	337	45	42
677	BLR v KOR OQT Q3	3rd Quarter	BLR	64	338	40	41
678	BLR v KOR OQT Q3	3rd Quarter	BLR	64	338	34	37
679	BLR v KOR OQT Q3	3rd Quarter	BLR	64	340	31	35	On-ball
680	BLR v KOR OQT Q3	3rd Quarter	BLR	64	340	24	35
681	BLR v KOR OQT Q3	3rd Quarter	BLR	64	340	16	33
682	BLR v KOR OQT Q3	3rd Quarter	BLR	64	342	20	25
683	BLR v KOR OQT Q3	3rd Quarter	BLR	64	343	22	30
684	BLR v KOR OQT Q3	3rd Quarter	BLR	64	343	30	30
685	BLR v KOR OQT Q3	3rd Quarter	BLR	64	344	33	28
686	BLR v KOR OQT Q3	3rd Quarter	BLR	64	345	32	25	Shot	Miss
687	BLR v KOR OQT Q3	3rd Quarter	BLR	65	369	30	111
688	BLR v KOR OQT Q3	3rd Quarter	BLR	65	369	39	97
689	BLR v KOR OQT Q3	3rd Quarter	BLR	65	372	38	88
690	BLR v KOR OQT Q3	3rd Quarter	BLR	65	373	37	83
691	BLR v KOR OQT Q3	3rd Quarter	BLR	65	374	35	74
692	BLR v KOR OQT Q3	3rd Quarter	BLR	65	374	32	65
693	BLR v KOR OQT Q3	3rd Quarter	BLR	65	375	29	55
694	BLR v KOR OQT Q3	3rd Quarter	BLR	65	377	26	49
695	BLR v KOR OQT Q3	3rd Quarter	BLR	65	377	19	45
696	BLR v KOR OQT Q3	3rd Quarter	BLR	65	379	21	42
697	BLR v KOR OQT Q3	3rd Quarter	BLR	65	379	29	39
698	BLR v KOR OQT Q3	3rd Quarter	BLR	65	380	32	38	On-ball
699	BLR v KOR OQT Q3	3rd Quarter	BLR	65	382	30	36
700	BLR v KOR OQT Q3	3rd Quarter	BLR	65	383	34	19
701	BLR v KOR OQT Q3	3rd Quarter	BLR	65	385	33	16	Shot	Score
702	BLR v KOR OQT Q3	3rd Quarter	BLR	66	430	37	101
703	BLR v KOR OQT Q3	3rd Quarter	BLR	66	430	20	79
704	BLR v KOR OQT Q3	3rd Quarter	BLR	66	433	17	63
705	BLR v KOR OQT Q3	3rd Quarter	BLR	66	433	21	54
706	BLR v KOR OQT Q3	3rd Quarter	BLR	66	433	27	44
707	BLR v KOR OQT Q3	3rd Quarter	BLR	66	435	12	26
708	BLR v KOR OQT Q3	3rd Quarter	BLR	66	437	27	30	Shot	Score
709	BLR v KOR OQT Q3	3rd Quarter	BLR	68	459	12	101
710	BLR v KOR OQT Q3	3rd Quarter	BLR	68	460	32	95
711	BLR v KOR OQT Q3	3rd Quarter	BLR	68	461	38	86
712	BLR v KOR OQT Q3	3rd Quarter	BLR	68	461	41	78
713	BLR v KOR OQT Q3	3rd Quarter	BLR	68	462	50	65
714	BLR v KOR OQT Q3	3rd Quarter	BLR	68	463	49	56
715	BLR v KOR OQT Q3	3rd Quarter	BLR	68	464	51	45
716	BLR v KOR OQT Q3	3rd Quarter	BLR	68	464	48	35
717	BLR v KOR OQT Q3	3rd Quarter	BLR	68	465	45	31
718	BLR v KOR OQT Q3	3rd Quarter	BLR	68	467	34	47
719	BLR v KOR OQT Q3	3rd Quarter	BLR	68	468	18	34
720	BLR v KOR OQT Q3	3rd Quarter	BLR	68	469	9	20
721	BLR v KOR OQT Q3	3rd Quarter	BLR	68	470	11	16
722	BLR v KOR OQT Q3	3rd Quarter	BLR	68	470	16	21
723	BLR v KOR OQT Q3	3rd Quarter	BLR	68	470	27	23	TO
724	BLR v KOR OQT Q3	3rd Quarter	BLR	70	483	19	91
725	BLR v KOR OQT Q3	3rd Quarter	BLR	70	485	18	69
726	BLR v KOR OQT Q3	3rd Quarter	BLR	70	486	21	58
727	BLR v KOR OQT Q3	3rd Quarter	BLR	70	486	25	48
728	BLR v KOR OQT Q3	3rd Quarter	BLR	70	487	28	33
729	BLR v KOR OQT Q3	3rd Quarter	BLR	70	487	32	27	Foul
730	BLR v KOR OQT Q3	3rd Quarter	BLR	72	533	27	9	BLOB
731	BLR v KOR OQT Q3	3rd Quarter	BLR	72	534	12	20
732	BLR v KOR OQT Q3	3rd Quarter	BLR	72	535	11	22
733	BLR v KOR OQT Q3	3rd Quarter	BLR	72	536	21	37
734	BLR v KOR OQT Q3	3rd Quarter	BLR	72	536	38	38
735	BLR v KOR OQT Q3	3rd Quarter	BLR	72	539	40	41
736	BLR v KOR OQT Q3	3rd Quarter	BLR	72	540	44	38
737	BLR v KOR OQT Q3	3rd Quarter	BLR	72	543	26	17	Shot	Score
738	BLR v KOR OQT Q3	3rd Quarter	BLR	73	650	34	84
739	BLR v KOR OQT Q3	3rd Quarter	BLR	73	651	33	70
740	BLR v KOR OQT Q3	3rd Quarter	BLR	73	651	28	59
741	BLR v KOR OQT Q3	3rd Quarter	BLR	73	652	28	48
742	BLR v KOR OQT Q3	3rd Quarter	BLR	73	652	31	38	Foul
743	BLR v KOR OQT Q3	3rd Quarter	BLR	74	723	30	108
744	BLR v KOR OQT Q3	3rd Quarter	BLR	74	726	27	94
745	BLR v KOR OQT Q3	3rd Quarter	BLR	74	727	27	89
746	BLR v KOR OQT Q3	3rd Quarter	BLR	74	728	30	79
747	BLR v KOR OQT Q3	3rd Quarter	BLR	74	729	30	71
748	BLR v KOR OQT Q3	3rd Quarter	BLR	74	730	33	60
749	BLR v KOR OQT Q3	3rd Quarter	BLR	74	731	33	53
750	BLR v KOR OQT Q3	3rd Quarter	BLR	74	733	33	47
751	BLR v KOR OQT Q3	3rd Quarter	BLR	74	734	33	41
752	BLR v KOR OQT Q3	3rd Quarter	BLR	74	734	32	39	On-ball
753	BLR v KOR OQT Q3	3rd Quarter	BLR	74	734	24	34
754	BLR v KOR OQT Q3	3rd Quarter	BLR	74	737	20	25
755	BLR v KOR OQT Q3	3rd Quarter	BLR	74	737	22	20
756	BLR v KOR OQT Q3	3rd Quarter	BLR	74	738	10	16	Shot	Miss
757	BLR v KOR OQT Q3	3rd Quarter	BLR	75	740	39	30	OR
758	BLR v KOR OQT Q3	3rd Quarter	BLR	75	740	41	44
759	BLR v KOR OQT Q3	3rd Quarter	BLR	75	742	37	50
760	BLR v KOR OQT Q3	3rd Quarter	BLR	75	744	32	51
761	BLR v KOR OQT Q3	3rd Quarter	BLR	75	746	34	46
762	BLR v KOR OQT Q3	3rd Quarter	BLR	75	748	37	41
763	BLR v KOR OQT Q3	3rd Quarter	BLR	75	748	34	36
764	BLR v KOR OQT Q3	3rd Quarter	BLR	75	749	28	35	On-ball
765	BLR v KOR OQT Q3	3rd Quarter	BLR	75	751	34	32
766	BLR v KOR OQT Q3	3rd Quarter	BLR	75	751	37	22
767	BLR v KOR OQT Q3	3rd Quarter	BLR	75	752	52	17	Shot	Miss
768	BLR v KOR OQT Q3	3rd Quarter	BLR	76	766	42	110
769	BLR v KOR OQT Q3	3rd Quarter	BLR	76	778	33	98
770	BLR v KOR OQT Q3	3rd Quarter	BLR	76	779	33	92
771	BLR v KOR OQT Q3	3rd Quarter	BLR	76	780	34	82
772	BLR v KOR OQT Q3	3rd Quarter	BLR	76	781	30	72
773	BLR v KOR OQT Q3	3rd Quarter	BLR	76	781	23	63
774	BLR v KOR OQT Q3	3rd Quarter	BLR	76	781	16	54
775	BLR v KOR OQT Q3	3rd Quarter	BLR	76	782	13	47
776	BLR v KOR OQT Q3	3rd Quarter	BLR	76	783	12	39
777	BLR v KOR OQT Q3	3rd Quarter	BLR	76	784	29	40
778	BLR v KOR OQT Q3	3rd Quarter	BLR	76	785	32	40
779	BLR v KOR OQT Q3	3rd Quarter	BLR	76	786	44	35
780	BLR v KOR OQT Q3	3rd Quarter	BLR	76	788	46	34
781	BLR v KOR OQT Q3	3rd Quarter	BLR	76	790	11	21	TO
782	BLR v KOR OQT Q3	3rd Quarter	BLR	77	806	22	96
783	BLR v KOR OQT Q3	3rd Quarter	BLR	77	806	32	95
784	BLR v KOR OQT Q3	3rd Quarter	BLR	77	808	33	87
785	BLR v KOR OQT Q3	3rd Quarter	BLR	77	809	33	78
786	BLR v KOR OQT Q3	3rd Quarter	BLR	77	810	33	65
787	BLR v KOR OQT Q3	3rd Quarter	BLR	77	810	31	57
788	BLR v KOR OQT Q3	3rd Quarter	BLR	77	811	30	49
789	BLR v KOR OQT Q3	3rd Quarter	BLR	77	812	16	37
790	BLR v KOR OQT Q3	3rd Quarter	BLR	77	813	14	34
791	BLR v KOR OQT Q3	3rd Quarter	BLR	77	814	15	31	On-ball
792	BLR v KOR OQT Q3	3rd Quarter	BLR	77	814	18	35
793	BLR v KOR OQT Q3	3rd Quarter	BLR	77	815	23	37	On-ball
794	BLR v KOR OQT Q3	3rd Quarter	BLR	77	816	32	39
795	BLR v KOR OQT Q3	3rd Quarter	BLR	77	817	39	38
796	BLR v KOR OQT Q3	3rd Quarter	BLR	77	817	29	36
797	BLR v KOR OQT Q3	3rd Quarter	BLR	77	818	24	27
798	BLR v KOR OQT Q3	3rd Quarter	BLR	77	819	26	19
799	BLR v KOR OQT Q3	3rd Quarter	BLR	77	820	12	28
800	BLR v KOR OQT Q3	3rd Quarter	BLR	77	821	24	21
801	BLR v KOR OQT Q3	3rd Quarter	BLR	77	823	26	25
802	BLR v KOR OQT Q3	3rd Quarter	BLR	77	824	31	26	TO
803	BLR v KOR OQT Q3	3rd Quarter	BLR	78	909	28	87
804	BLR v KOR OQT Q3	3rd Quarter	BLR	78	910	26	82
805	BLR v KOR OQT Q3	3rd Quarter	BLR	78	910	35	77
806	BLR v KOR OQT Q3	3rd Quarter	BLR	78	912	40	77
807	BLR v KOR OQT Q3	3rd Quarter	BLR	78	913	46	71
808	BLR v KOR OQT Q3	3rd Quarter	BLR	78	914	32	70
809	BLR v KOR OQT Q3	3rd Quarter	BLR	78	914	29	59
810	BLR v KOR OQT Q3	3rd Quarter	BLR	78	916	13	32
811	BLR v KOR OQT Q3	3rd Quarter	BLR	78	918	29	48
812	BLR v KOR OQT Q3	3rd Quarter	BLR	78	919	33	48
813	BLR v KOR OQT Q3	3rd Quarter	BLR	78	920	41	35
814	BLR v KOR OQT Q3	3rd Quarter	BLR	78	921	35	32
815	BLR v KOR OQT Q3	3rd Quarter	BLR	78	921	31	29
816	BLR v KOR OQT Q3	3rd Quarter	BLR	78	922	51	16	Shot	Miss
817	BLR v KOR OQT Q3	3rd Quarter	BLR	79	924	26	17	OR
818	BLR v KOR OQT Q3	3rd Quarter	BLR	79	926	18	36
819	BLR v KOR OQT Q3	3rd Quarter	BLR	79	928	31	51
820	BLR v KOR OQT Q3	3rd Quarter	BLR	79	929	35	51
821	BLR v KOR OQT Q3	3rd Quarter	BLR	79	930	51	20
822	BLR v KOR OQT Q3	3rd Quarter	BLR	79	933	45	36
823	BLR v KOR OQT Q3	3rd Quarter	BLR	79	934	43	29
824	BLR v KOR OQT Q3	3rd Quarter	BLR	79	935	35	20	Shot	Miss
825	BLR v KOR OQT Q3	3rd Quarter	BLR	80	949	8	80
826	BLR v KOR OQT Q3	3rd Quarter	BLR	80	949	9	67
827	BLR v KOR OQT Q3	3rd Quarter	BLR	80	950	14	56
828	BLR v KOR OQT Q3	3rd Quarter	BLR	80	951	22	48
829	BLR v KOR OQT Q3	3rd Quarter	BLR	80	952	28	38
830	BLR v KOR OQT Q3	3rd Quarter	BLR	80	953	28	35
831	BLR v KOR OQT Q3	3rd Quarter	BLR	80	954	11	24
832	BLR v KOR OQT Q3	3rd Quarter	BLR	80	955	12	28
833	BLR v KOR OQT Q3	3rd Quarter	BLR	80	955	15	32
834	BLR v KOR OQT Q3	3rd Quarter	BLR	80	957	19	38
835	BLR v KOR OQT Q3	3rd Quarter	BLR	80	958	23	19
836	BLR v KOR OQT Q3	3rd Quarter	BLR	80	959	25	22
837	BLR v KOR OQT Q3	3rd Quarter	BLR	80	960	38	37	Shot	Score
838	BLR v KOR OQT Q4	4th Quarter	BLR	81	3	5	57
839	BLR v KOR OQT Q4	4th Quarter	BLR	81	5	11	42
840	BLR v KOR OQT Q4	4th Quarter	BLR	81	6	11	37
841	BLR v KOR OQT Q4	4th Quarter	BLR	81	8	15	48
842	BLR v KOR OQT Q4	4th Quarter	BLR	81	9	21	49
843	BLR v KOR OQT Q4	4th Quarter	BLR	81	10	26	49
844	BLR v KOR OQT Q4	4th Quarter	BLR	81	10	31	42	On-ball
845	BLR v KOR OQT Q4	4th Quarter	BLR	81	12	37	38
846	BLR v KOR OQT Q4	4th Quarter	BLR	81	13	38	29
847	BLR v KOR OQT Q4	4th Quarter	BLR	81	14	36	22
848	BLR v KOR OQT Q4	4th Quarter	BLR	81	16	32	37	Shot	Miss
849	BLR v KOR OQT Q4	4th Quarter	BLR	82	21	32	17	OR
850	BLR v KOR OQT Q4	4th Quarter	BLR	82	24	36	19	Stoppage
851	BLR v KOR OQT Q4	4th Quarter	BLR	83	40	23	9	BLOB
852	BLR v KOR OQT Q4	4th Quarter	BLR	83	41	16	32
853	BLR v KOR OQT Q4	4th Quarter	BLR	83	43	25	20
854	BLR v KOR OQT Q4	4th Quarter	BLR	83	44	20	16
855	BLR v KOR OQT Q4	4th Quarter	BLR	83	46	18	24
856	BLR v KOR OQT Q4	4th Quarter	BLR	83	46	20	26
857	BLR v KOR OQT Q4	4th Quarter	BLR	83	47	29	23	TO
858	BLR v KOR OQT Q4	4th Quarter	BLR	84	63	33	110
859	BLR v KOR OQT Q4	4th Quarter	BLR	84	65	37	88
860	BLR v KOR OQT Q4	4th Quarter	BLR	84	66	38	79
861	BLR v KOR OQT Q4	4th Quarter	BLR	84	67	41	71
862	BLR v KOR OQT Q4	4th Quarter	BLR	84	68	43	62
863	BLR v KOR OQT Q4	4th Quarter	BLR	84	68	46	55
864	BLR v KOR OQT Q4	4th Quarter	BLR	84	69	51	46
865	BLR v KOR OQT Q4	4th Quarter	BLR	84	70	50	40
866	BLR v KOR OQT Q4	4th Quarter	BLR	84	72	49	35
867	BLR v KOR OQT Q4	4th Quarter	BLR	84	73	46	38
868	BLR v KOR OQT Q4	4th Quarter	BLR	84	74	40	40
869	BLR v KOR OQT Q4	4th Quarter	BLR	84	74	29	40	On-ball
870	BLR v KOR OQT Q4	4th Quarter	BLR	84	74	30	33	Shot	Miss
871	BLR v KOR OQT Q4	4th Quarter	BLR	85	103	29	110
872	BLR v KOR OQT Q4	4th Quarter	BLR	85	103	24	93
873	BLR v KOR OQT Q4	4th Quarter	BLR	85	105	21	84
874	BLR v KOR OQT Q4	4th Quarter	BLR	85	105	19	74
875	BLR v KOR OQT Q4	4th Quarter	BLR	85	106	16	63
876	BLR v KOR OQT Q4	4th Quarter	BLR	85	107	16	50
877	BLR v KOR OQT Q4	4th Quarter	BLR	85	108	15	45
878	BLR v KOR OQT Q4	4th Quarter	BLR	85	109	12	37
879	BLR v KOR OQT Q4	4th Quarter	BLR	85	111	11	31
880	BLR v KOR OQT Q4	4th Quarter	BLR	85	111	14	36
881	BLR v KOR OQT Q4	4th Quarter	BLR	85	112	26	39	On-ball	TO
882	BLR v KOR OQT Q4	4th Quarter	BLR	86	199	33	110
883	BLR v KOR OQT Q4	4th Quarter	BLR	86	201	20	88
884	BLR v KOR OQT Q4	4th Quarter	BLR	86	203	20	84
885	BLR v KOR OQT Q4	4th Quarter	BLR	86	204	24	76
886	BLR v KOR OQT Q4	4th Quarter	BLR	86	204	28	70
887	BLR v KOR OQT Q4	4th Quarter	BLR	86	205	32	62
888	BLR v KOR OQT Q4	4th Quarter	BLR	86	206	33	55
889	BLR v KOR OQT Q4	4th Quarter	BLR	86	208	39	47
890	BLR v KOR OQT Q4	4th Quarter	BLR	86	208	48	34
891	BLR v KOR OQT Q4	4th Quarter	BLR	86	210	34	42	Foul
892	BLR v KOR OQT Q4	4th Quarter	BLR	87	313	41	10	BLOB
893	BLR v KOR OQT Q4	4th Quarter	BLR	87	314	53	24
894	BLR v KOR OQT Q4	4th Quarter	BLR	87	317	39	43
895	BLR v KOR OQT Q4	4th Quarter	BLR	87	318	49	38
896	BLR v KOR OQT Q4	4th Quarter	BLR	87	319	51	21
897	BLR v KOR OQT Q4	4th Quarter	BLR	87	320	42	40
898	BLR v KOR OQT Q4	4th Quarter	BLR	87	321	33	31
899	BLR v KOR OQT Q4	4th Quarter	BLR	87	322	28	28
900	BLR v KOR OQT Q4	4th Quarter	BLR	87	322	26	25
901	BLR v KOR OQT Q4	4th Quarter	BLR	87	324	12	27	Shot	Score
902	BLR v KOR OQT Q4	4th Quarter	BLR	88	359	45	107
903	BLR v KOR OQT Q4	4th Quarter	BLR	88	361	34	95
904	BLR v KOR OQT Q4	4th Quarter	BLR	88	362	35	87
905	BLR v KOR OQT Q4	4th Quarter	BLR	88	363	36	78
906	BLR v KOR OQT Q4	4th Quarter	BLR	88	364	36	71
907	BLR v KOR OQT Q4	4th Quarter	BLR	88	365	39	63
908	BLR v KOR OQT Q4	4th Quarter	BLR	88	366	42	55
909	BLR v KOR OQT Q4	4th Quarter	BLR	88	366	43	51
910	BLR v KOR OQT Q4	4th Quarter	BLR	88	366	50	34
911	BLR v KOR OQT Q4	4th Quarter	BLR	88	368	39	39
912	BLR v KOR OQT Q4	4th Quarter	BLR	88	369	27	41
913	BLR v KOR OQT Q4	4th Quarter	BLR	88	371	41	39	TO
914	BLR v KOR OQT Q4	4th Quarter	BLR	89	401	4	58
915	BLR v KOR OQT Q4	4th Quarter	BLR	89	403	17	55
916	BLR v KOR OQT Q4	4th Quarter	BLR	89	404	21	53
917	BLR v KOR OQT Q4	4th Quarter	BLR	89	405	28	51
918	BLR v KOR OQT Q4	4th Quarter	BLR	89	406	31	47
919	BLR v KOR OQT Q4	4th Quarter	BLR	89	407	32	42
920	BLR v KOR OQT Q4	4th Quarter	BLR	89	408	36	39
921	BLR v KOR OQT Q4	4th Quarter	BLR	89	409	36	39
922	BLR v KOR OQT Q4	4th Quarter	BLR	89	410	36	39
923	BLR v KOR OQT Q4	4th Quarter	BLR	89	411	36	39
924	BLR v KOR OQT Q4	4th Quarter	BLR	89	412	48	30
925	BLR v KOR OQT Q4	4th Quarter	BLR	89	413	51	16	Shot	Miss
926	BLR v KOR OQT Q4	4th Quarter	BLR	90	435	45	103
927	BLR v KOR OQT Q4	4th Quarter	BLR	90	435	52	89
928	BLR v KOR OQT Q4	4th Quarter	BLR	90	435	51	78
929	BLR v KOR OQT Q4	4th Quarter	BLR	90	438	48	62
930	BLR v KOR OQT Q4	4th Quarter	BLR	90	438	40	53
931	BLR v KOR OQT Q4	4th Quarter	BLR	90	439	28	43
932	BLR v KOR OQT Q4	4th Quarter	BLR	90	439	24	27
933	BLR v KOR OQT Q4	4th Quarter	BLR	90	440	28	16
934	BLR v KOR OQT Q4	4th Quarter	BLR	90	441	9	24
935	BLR v KOR OQT Q4	4th Quarter	BLR	90	442	18	28
936	BLR v KOR OQT Q4	4th Quarter	BLR	90	443	25	26
937	BLR v KOR OQT Q4	4th Quarter	BLR	90	443	30	23
938	BLR v KOR OQT Q4	4th Quarter	BLR	90	444	50	31
939	BLR v KOR OQT Q4	4th Quarter	BLR	90	447	45	15
940	BLR v KOR OQT Q4	4th Quarter	BLR	90	449	45	19	Shot	Miss
941	BLR v KOR OQT Q4	4th Quarter	BLR	91	476	38	101
942	BLR v KOR OQT Q4	4th Quarter	BLR	91	478	48	84
943	BLR v KOR OQT Q4	4th Quarter	BLR	91	479	49	80
944	BLR v KOR OQT Q4	4th Quarter	BLR	91	481	48	70
945	BLR v KOR OQT Q4	4th Quarter	BLR	91	481	45	62
946	BLR v KOR OQT Q4	4th Quarter	BLR	91	482	41	57
947	BLR v KOR OQT Q4	4th Quarter	BLR	91	483	37	51
948	BLR v KOR OQT Q4	4th Quarter	BLR	91	484	31	48
949	BLR v KOR OQT Q4	4th Quarter	BLR	91	485	25	46
950	BLR v KOR OQT Q4	4th Quarter	BLR	91	487	29	43
951	BLR v KOR OQT Q4	4th Quarter	BLR	91	488	12	31
952	BLR v KOR OQT Q4	4th Quarter	BLR	91	491	28	48
953	BLR v KOR OQT Q4	4th Quarter	BLR	91	492	29	48
954	BLR v KOR OQT Q4	4th Quarter	BLR	91	494	32	43
955	BLR v KOR OQT Q4	4th Quarter	BLR	91	495	23	18	Shot	Miss
956	BLR v KOR OQT Q4	4th Quarter	BLR	92	516	38	99
957	BLR v KOR OQT Q4	4th Quarter	BLR	92	516	31	95
958	BLR v KOR OQT Q4	4th Quarter	BLR	92	516	26	85
959	BLR v KOR OQT Q4	4th Quarter	BLR	92	518	26	67
960	BLR v KOR OQT Q4	4th Quarter	BLR	92	519	30	59
961	BLR v KOR OQT Q4	4th Quarter	BLR	92	519	35	49
962	BLR v KOR OQT Q4	4th Quarter	BLR	92	520	32	36
963	BLR v KOR OQT Q4	4th Quarter	BLR	92	520	28	25
964	BLR v KOR OQT Q4	4th Quarter	BLR	92	521	23	17
965	BLR v KOR OQT Q4	4th Quarter	BLR	92	522	14	15
966	BLR v KOR OQT Q4	4th Quarter	BLR	92	522	11	17
967	BLR v KOR OQT Q4	4th Quarter	BLR	92	523	10	22
968	BLR v KOR OQT Q4	4th Quarter	BLR	92	524	25	30
969	BLR v KOR OQT Q4	4th Quarter	BLR	92	526	49	33
970	BLR v KOR OQT Q4	4th Quarter	BLR	92	528	49	27
971	BLR v KOR OQT Q4	4th Quarter	BLR	92	529	42	21
972	BLR v KOR OQT Q4	4th Quarter	BLR	92	530	36	22	TO
973	BLR v KOR OQT Q4	4th Quarter	BLR	93	587	58	78
974	BLR v KOR OQT Q4	4th Quarter	BLR	93	587	38	69
975	BLR v KOR OQT Q4	4th Quarter	BLR	93	590	36	62
976	BLR v KOR OQT Q4	4th Quarter	BLR	93	591	34	51
977	BLR v KOR OQT Q4	4th Quarter	BLR	93	592	46	37
978	BLR v KOR OQT Q4	4th Quarter	BLR	93	593	30	43
979	BLR v KOR OQT Q4	4th Quarter	BLR	93	594	16	35
980	BLR v KOR OQT Q4	4th Quarter	BLR	93	596	38	38
981	BLR v KOR OQT Q4	4th Quarter	BLR	93	597	36	39
982	BLR v KOR OQT Q4	4th Quarter	BLR	93	598	31	41
983	BLR v KOR OQT Q4	4th Quarter	BLR	93	600	34	41
984	BLR v KOR OQT Q4	4th Quarter	BLR	93	601	44	35
985	BLR v KOR OQT Q4	4th Quarter	BLR	93	602	37	22
986	BLR v KOR OQT Q4	4th Quarter	BLR	93	602	32	24
987	BLR v KOR OQT Q4	4th Quarter	BLR	93	603	27	18	Shot	Score
988	BLR v KOR OQT Q4	4th Quarter	BLR	95	633	28	98
989	BLR v KOR OQT Q4	4th Quarter	BLR	95	636	40	86
990	BLR v KOR OQT Q4	4th Quarter	BLR	95	637	41	81
991	BLR v KOR OQT Q4	4th Quarter	BLR	95	637	42	73
992	BLR v KOR OQT Q4	4th Quarter	BLR	95	638	42	63
993	BLR v KOR OQT Q4	4th Quarter	BLR	95	639	42	54
994	BLR v KOR OQT Q4	4th Quarter	BLR	95	640	42	54
995	BLR v KOR OQT Q4	4th Quarter	BLR	95	641	42	54
996	BLR v KOR OQT Q4	4th Quarter	BLR	95	642	42	54
997	BLR v KOR OQT Q4	4th Quarter	BLR	95	643	42	44
998	BLR v KOR OQT Q4	4th Quarter	BLR	95	644	30	44
999	BLR v KOR OQT Q4	4th Quarter	BLR	95	645	45	34
1000	BLR v KOR OQT Q4	4th Quarter	BLR	95	648	26	46
1001	BLR v KOR OQT Q4	4th Quarter	BLR	95	650	47	34
1002	BLR v KOR OQT Q4	4th Quarter	BLR	95	651	46	31
1003	BLR v KOR OQT Q4	4th Quarter	BLR	95	652	39	33
1004	BLR v KOR OQT Q4	4th Quarter	BLR	95	653	32	27
1005	BLR v KOR OQT Q4	4th Quarter	BLR	95	654	25	19
1006	BLR v KOR OQT Q4	4th Quarter	BLR	95	655	35	17	Shot	Score
1007	BLR v KOR OQT Q4	4th Quarter	BLR	97	685	14	92
1008	BLR v KOR OQT Q4	4th Quarter	BLR	97	687	14	82
1009	BLR v KOR OQT Q4	4th Quarter	BLR	97	688	14	76
1010	BLR v KOR OQT Q4	4th Quarter	BLR	97	688	17	57
1011	BLR v KOR OQT Q4	4th Quarter	BLR	97	689	14	42
1012	BLR v KOR OQT Q4	4th Quarter	BLR	97	690	10	27
1013	BLR v KOR OQT Q4	4th Quarter	BLR	97	691	10	23
1014	BLR v KOR OQT Q4	4th Quarter	BLR	97	692	13	29
1015	BLR v KOR OQT Q4	4th Quarter	BLR	97	693	14	35
1016	BLR v KOR OQT Q4	4th Quarter	BLR	97	694	10	18	Shot	Score
1017	BLR v KOR OQT Q4	4th Quarter	BLR	98	724	32	110
1018	BLR v KOR OQT Q4	4th Quarter	BLR	98	724	23	99
1019	BLR v KOR OQT Q4	4th Quarter	BLR	98	726	30	100
1020	BLR v KOR OQT Q4	4th Quarter	BLR	98	727	31	92
1021	BLR v KOR OQT Q4	4th Quarter	BLR	98	727	32	83
1022	BLR v KOR OQT Q4	4th Quarter	BLR	98	728	32	78
1023	BLR v KOR OQT Q4	4th Quarter	BLR	98	729	32	68
1024	BLR v KOR OQT Q4	4th Quarter	BLR	98	730	31	59
1025	BLR v KOR OQT Q4	4th Quarter	BLR	98	731	29	50
1026	BLR v KOR OQT Q4	4th Quarter	BLR	98	732	29	47
1027	BLR v KOR OQT Q4	4th Quarter	BLR	98	733	28	42
1028	BLR v KOR OQT Q4	4th Quarter	BLR	98	733	32	39	On-ball
1029	BLR v KOR OQT Q4	4th Quarter	BLR	98	734	38	37
1030	BLR v KOR OQT Q4	4th Quarter	BLR	98	736	38	28
1031	BLR v KOR OQT Q4	4th Quarter	BLR	98	737	31	39
1032	BLR v KOR OQT Q4	4th Quarter	BLR	98	739	32	40
1033	BLR v KOR OQT Q4	4th Quarter	BLR	98	740	32	44
1034	BLR v KOR OQT Q4	4th Quarter	BLR	98	740	43	44
1035	BLR v KOR OQT Q4	4th Quarter	BLR	98	742	46	47
1036	BLR v KOR OQT Q4	4th Quarter	BLR	98	742	39	48
1037	BLR v KOR OQT Q4	4th Quarter	BLR	98	742	33	48
1038	BLR v KOR OQT Q4	4th Quarter	BLR	98	744	27	44
1039	BLR v KOR OQT Q4	4th Quarter	BLR	98	743	31	36
1040	BLR v KOR OQT Q4	4th Quarter	BLR	98	745	35	31	Shot	Miss
1041	BLR v KOR OQT Q4	4th Quarter	BLR	99	811	32	95
1042	BLR v KOR OQT Q4	4th Quarter	BLR	99	812	48	84
1043	BLR v KOR OQT Q4	4th Quarter	BLR	99	813	47	66
1044	BLR v KOR OQT Q4	4th Quarter	BLR	99	814	42	51
1045	BLR v KOR OQT Q4	4th Quarter	BLR	99	814	40	45
1046	BLR v KOR OQT Q4	4th Quarter	BLR	99	814	48	34
1047	BLR v KOR OQT Q4	4th Quarter	BLR	99	817	44	46
1048	BLR v KOR OQT Q4	4th Quarter	BLR	99	817	38	51
1049	BLR v KOR OQT Q4	4th Quarter	BLR	99	818	30	50
1050	BLR v KOR OQT Q4	4th Quarter	BLR	99	820	26	44
1051	BLR v KOR OQT Q4	4th Quarter	BLR	99	821	28	38	On-ball
1052	BLR v KOR OQT Q4	4th Quarter	BLR	99	822	23	35
1053	BLR v KOR OQT Q4	4th Quarter	BLR	99	823	17	30
1054	BLR v KOR OQT Q4	4th Quarter	BLR	99	824	40	37	Shot	Miss
1055	BLR v KOR OQT Q4	4th Quarter	BLR	100	842	32	99
1056	BLR v KOR OQT Q4	4th Quarter	BLR	100	842	19	83
1057	BLR v KOR OQT Q4	4th Quarter	BLR	100	845	17	77
1058	BLR v KOR OQT Q4	4th Quarter	BLR	100	846	18	68
1059	BLR v KOR OQT Q4	4th Quarter	BLR	100	847	21	63
1060	BLR v KOR OQT Q4	4th Quarter	BLR	100	848	25	56
1061	BLR v KOR OQT Q4	4th Quarter	BLR	100	849	27	53
1062	BLR v KOR OQT Q4	4th Quarter	BLR	100	851	33	49
1063	BLR v KOR OQT Q4	4th Quarter	BLR	100	852	33	49
1064	BLR v KOR OQT Q4	4th Quarter	BLR	100	853	33	49
1065	BLR v KOR OQT Q4	4th Quarter	BLR	100	854	33	49
1066	BLR v KOR OQT Q4	4th Quarter	BLR	100	855	33	49
1067	BLR v KOR OQT Q4	4th Quarter	BLR	100	856	33	49
1068	BLR v KOR OQT Q4	4th Quarter	BLR	100	857	28	47
1069	BLR v KOR OQT Q4	4th Quarter	BLR	100	858	25	42
1070	BLR v KOR OQT Q4	4th Quarter	BLR	100	859	22	36
1071	BLR v KOR OQT Q4	4th Quarter	BLR	100	860	30	34
1072	BLR v KOR OQT Q4	4th Quarter	BLR	100	861	35	27	Foul
1073	BLR v KOR OQT Q4	4th Quarter	BLR	103	892	59	40	SLOB
1074	BLR v KOR OQT Q4	4th Quarter	BLR	103	893	52	47
1075	BLR v KOR OQT Q4	4th Quarter	BLR	103	893	49	50
1076	BLR v KOR OQT Q4	4th Quarter	BLR	103	893	37	53
1077	BLR v KOR OQT Q4	4th Quarter	BLR	103	895	28	51
1078	BLR v KOR OQT Q4	4th Quarter	BLR	103	897	27	46
1079	BLR v KOR OQT Q4	4th Quarter	BLR	103	899	26	40
1080	BLR v KOR OQT Q4	4th Quarter	BLR	103	899	28	34
1081	BLR v KOR OQT Q4	4th Quarter	BLR	103	900	36	28
1082	BLR v KOR OQT Q4	4th Quarter	BLR	103	901	32	22
1083	BLR v KOR OQT Q4	4th Quarter	BLR	103	902	18	19	Shot	Miss
