# Supplementary material for: Classifying ball trajectories in invasion sports using dynamic time warping: A basketball case study
Source: PLoS One. 2022 Oct 20;17(10):e0272848. doi: 10.1371/journal.pone.0272848 (PMC9584368; doi:10.1371/journal.pone.0272848)
Supplement: S1 Data — (ZIP) [file pone.0272848.s012.zip › Data/BLR/blrg8_full.csv]

	GameID	TimeCriteria	TeamName	RecordID	Time	x	y	Label1	Label2	Label3	Label4
1	BLR v NGR Q1	1st Quarter	BLR	2	47	31	94
2	BLR v NGR Q1	1st Quarter	BLR	2	47	31	94
3	BLR v NGR Q1	1st Quarter	BLR	2	48	34	89
4	BLR v NGR Q1	1st Quarter	BLR	2	49	36	79
5	BLR v NGR Q1	1st Quarter	BLR	2	50	29	75
6	BLR v NGR Q1	1st Quarter	BLR	2	51	28	65
7	BLR v NGR Q1	1st Quarter	BLR	2	51	30	55
8	BLR v NGR Q1	1st Quarter	BLR	2	52	32	42
9	BLR v NGR Q1	1st Quarter	BLR	2	53	40	28
10	BLR v NGR Q1	1st Quarter	BLR	2	54	35	16
11	BLR v NGR Q1	1st Quarter	BLR	2	55	9	17	Shot	Miss
12	BLR v NGR Q1	1st Quarter	BLR	3	91	35	108
13	BLR v NGR Q1	1st Quarter	BLR	3	93	34	99
14	BLR v NGR Q1	1st Quarter	BLR	3	94	34	96
15	BLR v NGR Q1	1st Quarter	BLR	3	95	34	88
16	BLR v NGR Q1	1st Quarter	BLR	3	96	33	80
17	BLR v NGR Q1	1st Quarter	BLR	3	97	29	72
18	BLR v NGR Q1	1st Quarter	BLR	3	97	21	60
19	BLR v NGR Q1	1st Quarter	BLR	3	98	18	46
20	BLR v NGR Q1	1st Quarter	BLR	3	99	8	44
21	BLR v NGR Q1	1st Quarter	BLR	3	99	9	34
22	BLR v NGR Q1	1st Quarter	BLR	3	100	14	23
23	BLR v NGR Q1	1st Quarter	BLR	3	101	12	17
24	BLR v NGR Q1	1st Quarter	BLR	3	101	13	26
25	BLR v NGR Q1	1st Quarter	BLR	3	102	17	31
26	BLR v NGR Q1	1st Quarter	BLR	3	105	16	16
27	BLR v NGR Q1	1st Quarter	BLR	3	105	18	18
28	BLR v NGR Q1	1st Quarter	BLR	3	106	23	22
29	BLR v NGR Q1	1st Quarter	BLR	3	107	28	24
30	BLR v NGR Q1	1st Quarter	BLR	3	108	28	17	Shot	Score
31	BLR v NGR Q1	1st Quarter	BLR	4	121	32	101
32	BLR v NGR Q1	1st Quarter	BLR	4	121	38	96
33	BLR v NGR Q1	1st Quarter	BLR	4	123	41	86
34	BLR v NGR Q1	1st Quarter	BLR	4	124	43	79
35	BLR v NGR Q1	1st Quarter	BLR	4	124	49	65
36	BLR v NGR Q1	1st Quarter	BLR	4	125	51	48
37	BLR v NGR Q1	1st Quarter	BLR	4	125	50	39
38	BLR v NGR Q1	1st Quarter	BLR	4	126	48	30	Foul	TO
39	BLR v NGR Q1	1st Quarter	BLR	5	160	25	86
40	BLR v NGR Q1	1st Quarter	BLR	5	161	23	80
41	BLR v NGR Q1	1st Quarter	BLR	5	162	21	74
42	BLR v NGR Q1	1st Quarter	BLR	5	163	15	64
43	BLR v NGR Q1	1st Quarter	BLR	5	164	12	56
44	BLR v NGR Q1	1st Quarter	BLR	5	165	18	51
45	BLR v NGR Q1	1st Quarter	BLR	5	166	21	52
46	BLR v NGR Q1	1st Quarter	BLR	5	166	29	49	On-ball
47	BLR v NGR Q1	1st Quarter	BLR	5	168	26	45
48	BLR v NGR Q1	1st Quarter	BLR	5	169	26	30
49	BLR v NGR Q1	1st Quarter	BLR	5	170	28	17	Shot	Miss
50	BLR v NGR Q1	1st Quarter	BLR	6	181	31	100
51	BLR v NGR Q1	1st Quarter	BLR	6	183	31	94
52	BLR v NGR Q1	1st Quarter	BLR	6	184	27	92	TO
53	BLR v NGR Q1	1st Quarter	BLR	7	210	33	111
54	BLR v NGR Q1	1st Quarter	BLR	7	211	38	98
55	BLR v NGR Q1	1st Quarter	BLR	7	213	38	94
56	BLR v NGR Q1	1st Quarter	BLR	7	214	37	88
57	BLR v NGR Q1	1st Quarter	BLR	7	215	34	83
58	BLR v NGR Q1	1st Quarter	BLR	7	216	30	77
59	BLR v NGR Q1	1st Quarter	BLR	7	217	30	71
60	BLR v NGR Q1	1st Quarter	BLR	7	218	31	62
61	BLR v NGR Q1	1st Quarter	BLR	7	219	30	55
62	BLR v NGR Q1	1st Quarter	BLR	7	220	22	47
63	BLR v NGR Q1	1st Quarter	BLR	7	220	17	36
64	BLR v NGR Q1	1st Quarter	BLR	7	222	9	31
65	BLR v NGR Q1	1st Quarter	BLR	7	225	25	23
66	BLR v NGR Q1	1st Quarter	BLR	7	226	24	27
67	BLR v NGR Q1	1st Quarter	BLR	7	227	23	21
68	BLR v NGR Q1	1st Quarter	BLR	7	228	24	18
69	BLR v NGR Q1	1st Quarter	BLR	7	229	13	32
70	BLR v NGR Q1	1st Quarter	BLR	7	230	29	39
71	BLR v NGR Q1	1st Quarter	BLR	7	230	44	33	Shot	Score
72	BLR v NGR Q1	1st Quarter	BLR	8	250	22	100
73	BLR v NGR Q1	1st Quarter	BLR	8	250	27	94
74	BLR v NGR Q1	1st Quarter	BLR	8	250	25	79
75	BLR v NGR Q1	1st Quarter	BLR	8	253	23	68
76	BLR v NGR Q1	1st Quarter	BLR	8	253	15	58
77	BLR v NGR Q1	1st Quarter	BLR	8	254	12	47
78	BLR v NGR Q1	1st Quarter	BLR	8	255	10	35
79	BLR v NGR Q1	1st Quarter	BLR	8	255	11	31
80	BLR v NGR Q1	1st Quarter	BLR	8	256	14	34	On-ball
81	BLR v NGR Q1	1st Quarter	BLR	8	256	17	25	Shot	Miss
82	BLR v NGR Q1	1st Quarter	BLR	9	250	22	100
83	BLR v NGR Q1	1st Quarter	BLR	9	250	27	94
84	BLR v NGR Q1	1st Quarter	BLR	9	250	25	79
85	BLR v NGR Q1	1st Quarter	BLR	9	253	23	68
86	BLR v NGR Q1	1st Quarter	BLR	9	253	15	58
87	BLR v NGR Q1	1st Quarter	BLR	9	254	12	47
88	BLR v NGR Q1	1st Quarter	BLR	9	255	10	35
89	BLR v NGR Q1	1st Quarter	BLR	9	255	11	31
90	BLR v NGR Q1	1st Quarter	BLR	9	256	14	34
91	BLR v NGR Q1	1st Quarter	BLR	9	256	17	25
92	BLR v NGR Q1	1st Quarter	BLR	9	257	23	19
93	BLR v NGR Q1	1st Quarter	BLR	9	258	30	18
94	BLR v NGR Q1	1st Quarter	BLR	9	259	52	24	Shot	Miss
95	BLR v NGR Q1	1st Quarter	BLR	11	281	30	110
96	BLR v NGR Q1	1st Quarter	BLR	11	281	36	95
97	BLR v NGR Q1	1st Quarter	BLR	11	282	34	90
98	BLR v NGR Q1	1st Quarter	BLR	11	283	31	79
99	BLR v NGR Q1	1st Quarter	BLR	11	284	31	72
100	BLR v NGR Q1	1st Quarter	BLR	11	285	31	65
101	BLR v NGR Q1	1st Quarter	BLR	11	286	28	59
102	BLR v NGR Q1	1st Quarter	BLR	11	287	25	52
103	BLR v NGR Q1	1st Quarter	BLR	11	288	15	46
104	BLR v NGR Q1	1st Quarter	BLR	11	290	18	47
105	BLR v NGR Q1	1st Quarter	BLR	11	290	24	47
106	BLR v NGR Q1	1st Quarter	BLR	11	291	32	43	On-ball
107	BLR v NGR Q1	1st Quarter	BLR	11	292	36	36
108	BLR v NGR Q1	1st Quarter	BLR	11	293	40	33
109	BLR v NGR Q1	1st Quarter	BLR	11	294	29	38
110	BLR v NGR Q1	1st Quarter	BLR	11	296	24	36
111	BLR v NGR Q1	1st Quarter	BLR	11	297	11	25	Foul
112	BLR v NGR Q1	1st Quarter	BLR	12	318	2	37	SLOB
113	BLR v NGR Q1	1st Quarter	BLR	12	319	18	36
114	BLR v NGR Q1	1st Quarter	BLR	12	320	15	34
115	BLR v NGR Q1	1st Quarter	BLR	12	322	33	14	TO
116	BLR v NGR Q1	1st Quarter	BLR	13	346	29	108
117	BLR v NGR Q1	1st Quarter	BLR	13	347	25	99
118	BLR v NGR Q1	1st Quarter	BLR	13	348	26	93
119	BLR v NGR Q1	1st Quarter	BLR	13	349	28	85
120	BLR v NGR Q1	1st Quarter	BLR	13	350	30	79
121	BLR v NGR Q1	1st Quarter	BLR	13	351	31	71
122	BLR v NGR Q1	1st Quarter	BLR	13	352	33	64
123	BLR v NGR Q1	1st Quarter	BLR	13	352	48	47
124	BLR v NGR Q1	1st Quarter	BLR	13	353	48	47
125	BLR v NGR Q1	1st Quarter	BLR	13	354	48	47
126	BLR v NGR Q1	1st Quarter	BLR	13	355	48	47
127	BLR v NGR Q1	1st Quarter	BLR	13	356	34	45
128	BLR v NGR Q1	1st Quarter	BLR	13	357	36	42
129	BLR v NGR Q1	1st Quarter	BLR	13	358	48	37
130	BLR v NGR Q1	1st Quarter	BLR	13	359	46	29
131	BLR v NGR Q1	1st Quarter	BLR	13	359	39	29
132	BLR v NGR Q1	1st Quarter	BLR	13	359	31	27
133	BLR v NGR Q1	1st Quarter	BLR	13	361	27	21
134	BLR v NGR Q1	1st Quarter	BLR	13	362	30	24	Shot	Score
135	BLR v NGR Q1	1st Quarter	BLR	14	418	3	95
136	BLR v NGR Q1	1st Quarter	BLR	14	420	12	97
137	BLR v NGR Q1	1st Quarter	BLR	14	421	19	93
138	BLR v NGR Q1	1st Quarter	BLR	14	423	24	87
139	BLR v NGR Q1	1st Quarter	BLR	14	424	26	81
140	BLR v NGR Q1	1st Quarter	BLR	14	424	27	74
141	BLR v NGR Q1	1st Quarter	BLR	14	425	28	65
142	BLR v NGR Q1	1st Quarter	BLR	14	426	34	53
143	BLR v NGR Q1	1st Quarter	BLR	14	427	37	32
144	BLR v NGR Q1	1st Quarter	BLR	14	428	35	20
145	BLR v NGR Q1	1st Quarter	BLR	14	429	33	15	Shot	Score
146	BLR v NGR Q1	1st Quarter	BLR	15	442	31	100
147	BLR v NGR Q1	1st Quarter	BLR	15	442	25	99
148	BLR v NGR Q1	1st Quarter	BLR	15	443	17	89
149	BLR v NGR Q1	1st Quarter	BLR	15	444	11	75
150	BLR v NGR Q1	1st Quarter	BLR	15	444	15	63
151	BLR v NGR Q1	1st Quarter	BLR	15	445	26	55
152	BLR v NGR Q1	1st Quarter	BLR	15	446	33	48
153	BLR v NGR Q1	1st Quarter	BLR	15	446	35	38
154	BLR v NGR Q1	1st Quarter	BLR	15	447	35	22
155	BLR v NGR Q1	1st Quarter	BLR	15	448	52	20	Shot	Miss
156	BLR v NGR Q1	1st Quarter	BLR	16	451	24	18	OR
157	BLR v NGR Q1	1st Quarter	BLR	16	451	33	24
158	BLR v NGR Q1	1st Quarter	BLR	16	451	30	19	Shot	Shooting Foul
159	BLR v NGR Q1	1st Quarter	BLR	17	506	25	104
160	BLR v NGR Q1	1st Quarter	BLR	17	507	20	97
161	BLR v NGR Q1	1st Quarter	BLR	17	507	30	67
162	BLR v NGR Q1	1st Quarter	BLR	17	509	30	53
163	BLR v NGR Q1	1st Quarter	BLR	17	509	30	29
164	BLR v NGR Q1	1st Quarter	BLR	17	510	25	22
165	BLR v NGR Q1	1st Quarter	BLR	17	511	27	17	Shot	Miss
166	BLR v NGR Q1	1st Quarter	BLR	18	525	32	95
167	BLR v NGR Q1	1st Quarter	BLR	18	525	32	86
168	BLR v NGR Q1	1st Quarter	BLR	18	526	28	76
169	BLR v NGR Q1	1st Quarter	BLR	18	527	25	64
170	BLR v NGR Q1	1st Quarter	BLR	18	528	21	54
171	BLR v NGR Q1	1st Quarter	BLR	18	529	13	45
172	BLR v NGR Q1	1st Quarter	BLR	18	530	12	37
173	BLR v NGR Q1	1st Quarter	BLR	18	530	19	47
174	BLR v NGR Q1	1st Quarter	BLR	18	531	22	49
175	BLR v NGR Q1	1st Quarter	BLR	18	531	26	48
176	BLR v NGR Q1	1st Quarter	BLR	18	532	31	42
177	BLR v NGR Q1	1st Quarter	BLR	18	534	31	43
178	BLR v NGR Q1	1st Quarter	BLR	18	535	32	52
179	BLR v NGR Q1	1st Quarter	BLR	18	535	35	52
180	BLR v NGR Q1	1st Quarter	BLR	18	537	32	44	On-ball
181	BLR v NGR Q1	1st Quarter	BLR	18	537	26	38
182	BLR v NGR Q1	1st Quarter	BLR	18	537	22	30
183	BLR v NGR Q1	1st Quarter	BLR	18	539	34	38	Foul
184	BLR v NGR Q1	1st Quarter	BLR	19	564	57	36	SLOB
185	BLR v NGR Q1	1st Quarter	BLR	19	565	47	49
186	BLR v NGR Q1	1st Quarter	BLR	19	565	39	49
187	BLR v NGR Q1	1st Quarter	BLR	19	566	28	46	On-ball
188	BLR v NGR Q1	1st Quarter	BLR	19	567	23	35
189	BLR v NGR Q1	1st Quarter	BLR	19	568	26	38	On-ball
190	BLR v NGR Q1	1st Quarter	BLR	19	570	19	34
191	BLR v NGR Q1	1st Quarter	BLR	19	571	32	38	On-ball
192	BLR v NGR Q1	1st Quarter	BLR	19	572	27	32
193	BLR v NGR Q1	1st Quarter	BLR	19	573	25	25
194	BLR v NGR Q1	1st Quarter	BLR	19	573	31	22	Shot	Miss
195	BLR v NGR Q1	1st Quarter	BLR	21	592	34	83
196	BLR v NGR Q1	1st Quarter	BLR	21	592	19	85
197	BLR v NGR Q1	1st Quarter	BLR	21	594	20	80
198	BLR v NGR Q1	1st Quarter	BLR	21	595	23	76
199	BLR v NGR Q1	1st Quarter	BLR	21	596	28	69
200	BLR v NGR Q1	1st Quarter	BLR	21	597	31	62
201	BLR v NGR Q1	1st Quarter	BLR	21	598	33	54
202	BLR v NGR Q1	1st Quarter	BLR	21	598	41	40
203	BLR v NGR Q1	1st Quarter	BLR	21	601	40	42
204	BLR v NGR Q1	1st Quarter	BLR	21	601	45	43
205	BLR v NGR Q1	1st Quarter	BLR	21	602	50	41	Stoppage
206	BLR v NGR Q1	1st Quarter	BLR	25	625	39	9	BLOB
207	BLR v NGR Q1	1st Quarter	BLR	25	626	49	19
208	BLR v NGR Q1	1st Quarter	BLR	25	628	44	17
209	BLR v NGR Q1	1st Quarter	BLR	25	628	39	16
210	BLR v NGR Q1	1st Quarter	BLR	25	628	37	19
211	BLR v NGR Q1	1st Quarter	BLR	25	631	45	33	Shot	Miss
212	BLR v NGR Q1	1st Quarter	BLR	26	656	15	108
213	BLR v NGR Q1	1st Quarter	BLR	26	656	23	99
214	BLR v NGR Q1	1st Quarter	BLR	26	658	27	96
215	BLR v NGR Q1	1st Quarter	BLR	26	659	30	88
216	BLR v NGR Q1	1st Quarter	BLR	26	660	24	82
217	BLR v NGR Q1	1st Quarter	BLR	26	661	18	68
218	BLR v NGR Q1	1st Quarter	BLR	26	661	21	55
219	BLR v NGR Q1	1st Quarter	BLR	26	662	27	45
220	BLR v NGR Q1	1st Quarter	BLR	26	663	27	37
221	BLR v NGR Q1	1st Quarter	BLR	26	664	23	37
222	BLR v NGR Q1	1st Quarter	BLR	26	666	23	39
223	BLR v NGR Q1	1st Quarter	BLR	26	667	34	39
224	BLR v NGR Q1	1st Quarter	BLR	26	669	36	16
225	BLR v NGR Q1	1st Quarter	BLR	26	671	36	17
226	BLR v NGR Q1	1st Quarter	BLR	26	671	37	20
227	BLR v NGR Q1	1st Quarter	BLR	26	673	48	29
228	BLR v NGR Q1	1st Quarter	BLR	26	673	47	20
229	BLR v NGR Q1	1st Quarter	BLR	26	674	40	19	Shot	Score
230	BLR v NGR Q1	1st Quarter	BLR	27	698	33	111
231	BLR v NGR Q1	1st Quarter	BLR	27	698	35	99
232	BLR v NGR Q1	1st Quarter	BLR	27	698	29	93
233	BLR v NGR Q1	1st Quarter	BLR	27	700	23	82
234	BLR v NGR Q1	1st Quarter	BLR	27	701	16	76
235	BLR v NGR Q1	1st Quarter	BLR	27	701	14	67
236	BLR v NGR Q1	1st Quarter	BLR	27	702	15	53
237	BLR v NGR Q1	1st Quarter	BLR	27	702	20	48
238	BLR v NGR Q1	1st Quarter	BLR	27	704	28	44
239	BLR v NGR Q1	1st Quarter	BLR	27	705	31	45
240	BLR v NGR Q1	1st Quarter	BLR	27	706	21	39
241	BLR v NGR Q1	1st Quarter	BLR	27	709	49	30
242	BLR v NGR Q1	1st Quarter	BLR	27	710	45	25
243	BLR v NGR Q1	1st Quarter	BLR	27	710	38	20
244	BLR v NGR Q1	1st Quarter	BLR	27	712	16	18	TO
245	BLR v NGR Q1	1st Quarter	BLR	28	801	40	109
246	BLR v NGR Q1	1st Quarter	BLR	28	804	39	94
247	BLR v NGR Q1	1st Quarter	BLR	28	805	39	86
248	BLR v NGR Q1	1st Quarter	BLR	28	806	39	77
249	BLR v NGR Q1	1st Quarter	BLR	28	806	32	72
250	BLR v NGR Q1	1st Quarter	BLR	28	807	31	69
251	BLR v NGR Q1	1st Quarter	BLR	28	808	33	62
252	BLR v NGR Q1	1st Quarter	BLR	28	809	33	54
253	BLR v NGR Q1	1st Quarter	BLR	28	810	36	50
254	BLR v NGR Q1	1st Quarter	BLR	28	811	39	39	TO
255	BLR v NGR Q1	1st Quarter	BLR	29	846	38	110
256	BLR v NGR Q1	1st Quarter	BLR	29	846	33	99
257	BLR v NGR Q1	1st Quarter	BLR	29	849	35	94
258	BLR v NGR Q1	1st Quarter	BLR	29	850	29	83
259	BLR v NGR Q1	1st Quarter	BLR	29	851	23	75
260	BLR v NGR Q1	1st Quarter	BLR	29	852	31	69
261	BLR v NGR Q1	1st Quarter	BLR	29	852	33	60
262	BLR v NGR Q1	1st Quarter	BLR	29	854	35	54
263	BLR v NGR Q1	1st Quarter	BLR	29	855	37	51
264	BLR v NGR Q1	1st Quarter	BLR	29	856	33	47
265	BLR v NGR Q1	1st Quarter	BLR	29	857	30	45
266	BLR v NGR Q1	1st Quarter	BLR	29	858	22	46
267	BLR v NGR Q1	1st Quarter	BLR	29	859	30	47	On-ball
268	BLR v NGR Q1	1st Quarter	BLR	29	859	34	42
269	BLR v NGR Q1	1st Quarter	BLR	29	859	38	34
270	BLR v NGR Q1	1st Quarter	BLR	29	861	38	27	Foul
271	BLR v NGR Q1	1st Quarter	BLR	31	880	58	40	SLOB
272	BLR v NGR Q1	1st Quarter	BLR	31	882	41	35
273	BLR v NGR Q1	1st Quarter	BLR	31	883	41	31
274	BLR v NGR Q1	1st Quarter	BLR	31	884	38	23
275	BLR v NGR Q1	1st Quarter	BLR	31	886	34	17	Stoppage
276	BLR v NGR Q1	1st Quarter	BLR	32	926	5	59
277	BLR v NGR Q1	1st Quarter	BLR	32	928	11	72
278	BLR v NGR Q1	1st Quarter	BLR	32	928	11	72
279	BLR v NGR Q1	1st Quarter	BLR	32	929	14	72
280	BLR v NGR Q1	1st Quarter	BLR	32	930	18	67
281	BLR v NGR Q1	1st Quarter	BLR	32	931	20	60
282	BLR v NGR Q1	1st Quarter	BLR	32	931	26	53
283	BLR v NGR Q1	1st Quarter	BLR	32	932	34	51
284	BLR v NGR Q1	1st Quarter	BLR	32	933	42	51
285	BLR v NGR Q1	1st Quarter	BLR	32	935	45	54
286	BLR v NGR Q1	1st Quarter	BLR	32	935	48	51
287	BLR v NGR Q1	1st Quarter	BLR	32	935	50	43
288	BLR v NGR Q1	1st Quarter	BLR	32	937	50	34
289	BLR v NGR Q1	1st Quarter	BLR	32	938	44	36
290	BLR v NGR Q1	1st Quarter	BLR	32	939	38	37
291	BLR v NGR Q1	1st Quarter	BLR	32	940	34	39
292	BLR v NGR Q1	1st Quarter	BLR	32	940	43	48
293	BLR v NGR Q1	1st Quarter	BLR	32	941	45	43
294	BLR v NGR Q1	1st Quarter	BLR	32	942	46	33
295	BLR v NGR Q1	1st Quarter	BLR	32	942	46	22
296	BLR v NGR Q1	1st Quarter	BLR	32	944	37	34
297	BLR v NGR Q1	1st Quarter	BLR	32	945	37	24
298	BLR v NGR Q1	1st Quarter	BLR	32	946	49	18	Shot	Score
299	BLR v NGR Q1	1st Quarter	BLR	33	974	48	110
300	BLR v NGR Q1	1st Quarter	BLR	33	974	19	86
301	BLR v NGR Q1	1st Quarter	BLR	33	974	30	93
302	BLR v NGR Q1	1st Quarter	BLR	33	977	31	89
303	BLR v NGR Q1	1st Quarter	BLR	33	978	28	80
304	BLR v NGR Q1	1st Quarter	BLR	34	974	48	110
305	BLR v NGR Q1	1st Quarter	BLR	34	974	19	86
306	BLR v NGR Q1	1st Quarter	BLR	34	974	30	93
307	BLR v NGR Q1	1st Quarter	BLR	34	977	31	89
308	BLR v NGR Q1	1st Quarter	BLR	34	978	28	80
309	BLR v NGR Q1	1st Quarter	BLR	34	979	24	69
310	BLR v NGR Q1	1st Quarter	BLR	34	980	26	61
311	BLR v NGR Q1	1st Quarter	BLR	34	981	18	40
312	BLR v NGR Q1	1st Quarter	BLR	34	982	15	42
313	BLR v NGR Q1	1st Quarter	BLR	34	985	20	44
314	BLR v NGR Q1	1st Quarter	BLR	34	986	24	41
315	BLR v NGR Q1	1st Quarter	BLR	34	986	26	33	TO	Foul
316	BLR v NGR Q1	1st Quarter	BLR	36	1026	17	108
317	BLR v NGR Q1	1st Quarter	BLR	36	1027	19	89
318	BLR v NGR Q1	1st Quarter	BLR	36	1028	20	86
319	BLR v NGR Q1	1st Quarter	BLR	36	1029	22	83
320	BLR v NGR Q1	1st Quarter	BLR	36	1030	27	78
321	BLR v NGR Q1	1st Quarter	BLR	36	1030	30	72
322	BLR v NGR Q1	1st Quarter	BLR	36	1031	31	63
323	BLR v NGR Q1	1st Quarter	BLR	36	1032	35	57
324	BLR v NGR Q1	1st Quarter	BLR	36	1033	39	52
325	BLR v NGR Q1	1st Quarter	BLR	36	1034	38	46	On-ball
326	BLR v NGR Q1	1st Quarter	BLR	36	1035	41	43
327	BLR v NGR Q1	1st Quarter	BLR	36	1036	51	46
328	BLR v NGR Q1	1st Quarter	BLR	36	1037	40	45
329	BLR v NGR Q1	1st Quarter	BLR	36	1038	36	37
330	BLR v NGR Q1	1st Quarter	BLR	36	1039	22	36	Shot	Miss
331	BLR v NGR Q2	2nd Quarter	BLR	37	16	4	59
332	BLR v NGR Q2	2nd Quarter	BLR	37	17	14	69
333	BLR v NGR Q2	2nd Quarter	BLR	37	17	20	72
334	BLR v NGR Q2	2nd Quarter	BLR	37	18	28	66
335	BLR v NGR Q2	2nd Quarter	BLR	37	18	33	61
336	BLR v NGR Q2	2nd Quarter	BLR	37	19	37	52
337	BLR v NGR Q2	2nd Quarter	BLR	37	20	45	42
338	BLR v NGR Q2	2nd Quarter	BLR	37	20	46	37
339	BLR v NGR Q2	2nd Quarter	BLR	37	22	36	40
340	BLR v NGR Q2	2nd Quarter	BLR	37	23	22	40
341	BLR v NGR Q2	2nd Quarter	BLR	37	25	21	42
342	BLR v NGR Q2	2nd Quarter	BLR	37	26	27	45
343	BLR v NGR Q2	2nd Quarter	BLR	37	27	32	43	On-ball
344	BLR v NGR Q2	2nd Quarter	BLR	37	28	36	39
345	BLR v NGR Q2	2nd Quarter	BLR	37	29	31	38
346	BLR v NGR Q2	2nd Quarter	BLR	37	29	31	35
347	BLR v NGR Q2	2nd Quarter	BLR	37	31	15	31
348	BLR v NGR Q2	2nd Quarter	BLR	37	32	28	17	TO
349	BLR v NGR Q2	2nd Quarter	BLR	38	71	28	110
350	BLR v NGR Q2	2nd Quarter	BLR	38	71	34	98
351	BLR v NGR Q2	2nd Quarter	BLR	38	71	39	93
352	BLR v NGR Q2	2nd Quarter	BLR	38	74	43	83
353	BLR v NGR Q2	2nd Quarter	BLR	38	74	46	75
354	BLR v NGR Q2	2nd Quarter	BLR	38	75	49	62
355	BLR v NGR Q2	2nd Quarter	BLR	38	75	48	54
356	BLR v NGR Q2	2nd Quarter	BLR	38	76	48	41
357	BLR v NGR Q2	2nd Quarter	BLR	38	77	52	43
358	BLR v NGR Q2	2nd Quarter	BLR	38	79	35	41
359	BLR v NGR Q2	2nd Quarter	BLR	38	81	14	33	Shot	Score
360	BLR v NGR Q2	2nd Quarter	BLR	39	130	24	98
361	BLR v NGR Q2	2nd Quarter	BLR	39	132	12	93
362	BLR v NGR Q2	2nd Quarter	BLR	39	133	17	93
363	BLR v NGR Q2	2nd Quarter	BLR	39	134	22	89
364	BLR v NGR Q2	2nd Quarter	BLR	39	135	24	82
365	BLR v NGR Q2	2nd Quarter	BLR	39	136	30	76
366	BLR v NGR Q2	2nd Quarter	BLR	39	137	31	65
367	BLR v NGR Q2	2nd Quarter	BLR	39	138	29	55
368	BLR v NGR Q2	2nd Quarter	BLR	39	138	21	50
369	BLR v NGR Q2	2nd Quarter	BLR	39	139	8	46
370	BLR v NGR Q2	2nd Quarter	BLR	39	140	17	44
371	BLR v NGR Q2	2nd Quarter	BLR	39	140	28	43	On-ball
372	BLR v NGR Q2	2nd Quarter	BLR	39	141	35	38
373	BLR v NGR Q2	2nd Quarter	BLR	39	142	39	29
374	BLR v NGR Q2	2nd Quarter	BLR	39	143	41	33	Shot	Score
375	BLR v NGR Q2	2nd Quarter	BLR	42	168	35	97
376	BLR v NGR Q2	2nd Quarter	BLR	42	168	17	86
377	BLR v NGR Q2	2nd Quarter	BLR	42	170	13	75
378	BLR v NGR Q2	2nd Quarter	BLR	42	171	11	62
379	BLR v NGR Q2	2nd Quarter	BLR	42	171	11	49
380	BLR v NGR Q2	2nd Quarter	BLR	42	172	12	40
381	BLR v NGR Q2	2nd Quarter	BLR	42	172	13	34
382	BLR v NGR Q2	2nd Quarter	BLR	42	174	15	33
383	BLR v NGR Q2	2nd Quarter	BLR	42	175	14	30
384	BLR v NGR Q2	2nd Quarter	BLR	42	176	24	40
385	BLR v NGR Q2	2nd Quarter	BLR	42	177	38	41	On-ball
386	BLR v NGR Q2	2nd Quarter	BLR	42	178	38	41
387	BLR v NGR Q2	2nd Quarter	BLR	42	179	38	41
388	BLR v NGR Q2	2nd Quarter	BLR	42	180	38	41
389	BLR v NGR Q2	2nd Quarter	BLR	42	181	38	41
390	BLR v NGR Q2	2nd Quarter	BLR	42	182	42	41
391	BLR v NGR Q2	2nd Quarter	BLR	42	182	47	40
392	BLR v NGR Q2	2nd Quarter	BLR	42	183	55	35
393	BLR v NGR Q2	2nd Quarter	BLR	42	184	54	39
394	BLR v NGR Q2	2nd Quarter	BLR	42	184	53	45
395	BLR v NGR Q2	2nd Quarter	BLR	42	185	53	51
396	BLR v NGR Q2	2nd Quarter	BLR	42	185	50	49
397	BLR v NGR Q2	2nd Quarter	BLR	42	186	48	43
398	BLR v NGR Q2	2nd Quarter	BLR	42	187	43	39	On-ball
399	BLR v NGR Q2	2nd Quarter	BLR	42	188	36	40
400	BLR v NGR Q2	2nd Quarter	BLR	42	188	28	36
401	BLR v NGR Q2	2nd Quarter	BLR	42	189	25	33
402	BLR v NGR Q2	2nd Quarter	BLR	42	190	10	19	TO
403	BLR v NGR Q2	2nd Quarter	BLR	44	217	44	97
404	BLR v NGR Q2	2nd Quarter	BLR	44	217	41	84
405	BLR v NGR Q2	2nd Quarter	BLR	44	219	31	75
406	BLR v NGR Q2	2nd Quarter	BLR	44	219	25	65
407	BLR v NGR Q2	2nd Quarter	BLR	44	220	27	54
408	BLR v NGR Q2	2nd Quarter	BLR	44	221	17	33
409	BLR v NGR Q2	2nd Quarter	BLR	44	221	12	28
410	BLR v NGR Q2	2nd Quarter	BLR	44	222	16	36
411	BLR v NGR Q2	2nd Quarter	BLR	44	225	10	16
412	BLR v NGR Q2	2nd Quarter	BLR	44	227	18	22
413	BLR v NGR Q2	2nd Quarter	BLR	44	230	22	24
414	BLR v NGR Q2	2nd Quarter	BLR	44	230	26	25	TO
415	BLR v NGR Q2	2nd Quarter	BLR	46	244	28	95
416	BLR v NGR Q2	2nd Quarter	BLR	46	244	34	91
417	BLR v NGR Q2	2nd Quarter	BLR	46	246	28	82
418	BLR v NGR Q2	2nd Quarter	BLR	46	246	24	74
419	BLR v NGR Q2	2nd Quarter	BLR	46	247	25	62
420	BLR v NGR Q2	2nd Quarter	BLR	46	248	17	52
421	BLR v NGR Q2	2nd Quarter	BLR	46	248	14	45
422	BLR v NGR Q2	2nd Quarter	BLR	46	249	11	29
423	BLR v NGR Q2	2nd Quarter	BLR	46	250	14	23
424	BLR v NGR Q2	2nd Quarter	BLR	46	250	19	15
425	BLR v NGR Q2	2nd Quarter	BLR	46	251	23	14
426	BLR v NGR Q2	2nd Quarter	BLR	46	251	18	18
427	BLR v NGR Q2	2nd Quarter	BLR	46	252	14	23
428	BLR v NGR Q2	2nd Quarter	BLR	46	252	23	29
429	BLR v NGR Q2	2nd Quarter	BLR	46	253	28	27
430	BLR v NGR Q2	2nd Quarter	BLR	46	254	44	34
431	BLR v NGR Q2	2nd Quarter	BLR	46	254	39	29
432	BLR v NGR Q2	2nd Quarter	BLR	46	255	35	20	Shot	Shooting Foul
433	BLR v NGR Q2	2nd Quarter	BLR	48	398	45	101
434	BLR v NGR Q2	2nd Quarter	BLR	48	398	35	92
435	BLR v NGR Q2	2nd Quarter	BLR	48	400	29	88
436	BLR v NGR Q2	2nd Quarter	BLR	48	401	20	80
437	BLR v NGR Q2	2nd Quarter	BLR	48	401	21	70
438	BLR v NGR Q2	2nd Quarter	BLR	48	402	18	57
439	BLR v NGR Q2	2nd Quarter	BLR	48	403	17	48
440	BLR v NGR Q2	2nd Quarter	BLR	48	404	17	35	On-ball
441	BLR v NGR Q2	2nd Quarter	BLR	48	404	23	36
442	BLR v NGR Q2	2nd Quarter	BLR	48	404	33	31
443	BLR v NGR Q2	2nd Quarter	BLR	48	406	34	18	Shot	Score
444	BLR v NGR Q2	2nd Quarter	BLR	49	420	29	100
445	BLR v NGR Q2	2nd Quarter	BLR	49	420	16	93
446	BLR v NGR Q2	2nd Quarter	BLR	49	421	23	80
447	BLR v NGR Q2	2nd Quarter	BLR	49	422	26	76
448	BLR v NGR Q2	2nd Quarter	BLR	49	422	29	68
449	BLR v NGR Q2	2nd Quarter	BLR	49	423	32	58
450	BLR v NGR Q2	2nd Quarter	BLR	49	424	37	50
451	BLR v NGR Q2	2nd Quarter	BLR	49	425	17	40
452	BLR v NGR Q2	2nd Quarter	BLR	49	426	15	34	TO
453	BLR v NGR Q2	2nd Quarter	BLR	50	468	19	111
454	BLR v NGR Q2	2nd Quarter	BLR	50	468	28	95
455	BLR v NGR Q2	2nd Quarter	BLR	50	471	26	88
456	BLR v NGR Q2	2nd Quarter	BLR	50	471	20	77
457	BLR v NGR Q2	2nd Quarter	BLR	50	472	20	69
458	BLR v NGR Q2	2nd Quarter	BLR	50	473	16	62
459	BLR v NGR Q2	2nd Quarter	BLR	50	474	11	54
460	BLR v NGR Q2	2nd Quarter	BLR	50	475	17	50
461	BLR v NGR Q2	2nd Quarter	BLR	50	476	26	49
462	BLR v NGR Q2	2nd Quarter	BLR	50	477	26	43
463	BLR v NGR Q2	2nd Quarter	BLR	50	478	44	39
464	BLR v NGR Q2	2nd Quarter	BLR	50	479	44	33
465	BLR v NGR Q2	2nd Quarter	BLR	50	480	52	17	Shot	Score
466	BLR v NGR Q2	2nd Quarter	BLR	51	494	31	110
467	BLR v NGR Q2	2nd Quarter	BLR	51	496	22	87
468	BLR v NGR Q2	2nd Quarter	BLR	51	497	15	77
469	BLR v NGR Q2	2nd Quarter	BLR	51	498	12	68
470	BLR v NGR Q2	2nd Quarter	BLR	51	499	15	60
471	BLR v NGR Q2	2nd Quarter	BLR	51	500	25	59
472	BLR v NGR Q2	2nd Quarter	BLR	51	500	21	51
473	BLR v NGR Q2	2nd Quarter	BLR	51	501	13	45
474	BLR v NGR Q2	2nd Quarter	BLR	51	503	12	54
475	BLR v NGR Q2	2nd Quarter	BLR	51	504	17	54
476	BLR v NGR Q2	2nd Quarter	BLR	51	505	17	54
477	BLR v NGR Q2	2nd Quarter	BLR	51	506	17	54
478	BLR v NGR Q2	2nd Quarter	BLR	51	507	17	54
479	BLR v NGR Q2	2nd Quarter	BLR	51	508	26	50
480	BLR v NGR Q2	2nd Quarter	BLR	51	510	25	45	On-ball
481	BLR v NGR Q2	2nd Quarter	BLR	51	510	24	39
482	BLR v NGR Q2	2nd Quarter	BLR	51	511	29	27
483	BLR v NGR Q2	2nd Quarter	BLR	51	512	50	29	Shot	Score
484	BLR v NGR Q2	2nd Quarter	BLR	54	644	32	108
485	BLR v NGR Q2	2nd Quarter	BLR	54	644	28	95
486	BLR v NGR Q2	2nd Quarter	BLR	54	647	29	91
487	BLR v NGR Q2	2nd Quarter	BLR	54	648	29	84
488	BLR v NGR Q2	2nd Quarter	BLR	54	650	31	74
489	BLR v NGR Q2	2nd Quarter	BLR	54	650	30	67
490	BLR v NGR Q2	2nd Quarter	BLR	54	652	30	60
491	BLR v NGR Q2	2nd Quarter	BLR	54	653	29	56
492	BLR v NGR Q2	2nd Quarter	BLR	54	654	19	39
493	BLR v NGR Q2	2nd Quarter	BLR	54	655	17	41
494	BLR v NGR Q2	2nd Quarter	BLR	54	656	10	35
495	BLR v NGR Q2	2nd Quarter	BLR	54	657	11	29
496	BLR v NGR Q2	2nd Quarter	BLR	54	658	18	16
497	BLR v NGR Q2	2nd Quarter	BLR	54	659	20	18
498	BLR v NGR Q2	2nd Quarter	BLR	54	660	23	21
499	BLR v NGR Q2	2nd Quarter	BLR	54	661	29	39
500	BLR v NGR Q2	2nd Quarter	BLR	54	662	30	25
501	BLR v NGR Q2	2nd Quarter	BLR	54	663	35	25
502	BLR v NGR Q2	2nd Quarter	BLR	54	664	49	16
503	BLR v NGR Q2	2nd Quarter	BLR	54	665	46	21
504	BLR v NGR Q2	2nd Quarter	BLR	54	666	39	23
505	BLR v NGR Q2	2nd Quarter	BLR	54	666	33	22
506	BLR v NGR Q2	2nd Quarter	BLR	54	667	28	17	Shot	Score
507	BLR v NGR Q2	2nd Quarter	BLR	56	676	31	111
508	BLR v NGR Q2	2nd Quarter	BLR	56	678	37	92
509	BLR v NGR Q2	2nd Quarter	BLR	56	680	37	87
510	BLR v NGR Q2	2nd Quarter	BLR	56	681	37	75
511	BLR v NGR Q2	2nd Quarter	BLR	56	682	36	66
512	BLR v NGR Q2	2nd Quarter	BLR	56	684	29	62
513	BLR v NGR Q2	2nd Quarter	BLR	56	685	28	58
514	BLR v NGR Q2	2nd Quarter	BLR	56	686	25	51
515	BLR v NGR Q2	2nd Quarter	BLR	56	687	19	34
516	BLR v NGR Q2	2nd Quarter	BLR	56	688	19	36
517	BLR v NGR Q2	2nd Quarter	BLR	56	688	12	34	Foul
518	BLR v NGR Q2	2nd Quarter	BLR	57	730	59	40	SLOB
519	BLR v NGR Q2	2nd Quarter	BLR	57	731	39	43
520	BLR v NGR Q2	2nd Quarter	BLR	57	733	42	42
521	BLR v NGR Q2	2nd Quarter	BLR	57	734	47	40
522	BLR v NGR Q2	2nd Quarter	BLR	57	734	42	43	On-ball
523	BLR v NGR Q2	2nd Quarter	BLR	57	736	43	37	Shot	Miss
524	BLR v NGR Q2	2nd Quarter	BLR	60	758	31	109
525	BLR v NGR Q2	2nd Quarter	BLR	60	759	23	79
526	BLR v NGR Q2	2nd Quarter	BLR	60	760	20	67
527	BLR v NGR Q2	2nd Quarter	BLR	60	761	13	59
528	BLR v NGR Q2	2nd Quarter	BLR	60	762	17	53
529	BLR v NGR Q2	2nd Quarter	BLR	60	763	23	55
530	BLR v NGR Q2	2nd Quarter	BLR	60	764	32	55
531	BLR v NGR Q2	2nd Quarter	BLR	60	764	37	52
532	BLR v NGR Q2	2nd Quarter	BLR	60	765	48	49
533	BLR v NGR Q2	2nd Quarter	BLR	60	766	43	47	On-ball
534	BLR v NGR Q2	2nd Quarter	BLR	60	767	36	46
535	BLR v NGR Q2	2nd Quarter	BLR	60	768	17	37
536	BLR v NGR Q2	2nd Quarter	BLR	60	769	12	34
537	BLR v NGR Q2	2nd Quarter	BLR	60	770	17	36	On-ball
538	BLR v NGR Q2	2nd Quarter	BLR	60	772	23	37
539	BLR v NGR Q2	2nd Quarter	BLR	60	773	30	34
540	BLR v NGR Q2	2nd Quarter	BLR	60	774	12	26	Shot	Score
541	BLR v NGR Q2	2nd Quarter	BLR	62	812	20	113
542	BLR v NGR Q2	2nd Quarter	BLR	62	814	14	96
543	BLR v NGR Q2	2nd Quarter	BLR	62	815	19	93
544	BLR v NGR Q2	2nd Quarter	BLR	62	816	30	87
545	BLR v NGR Q2	2nd Quarter	BLR	62	816	40	81
546	BLR v NGR Q2	2nd Quarter	BLR	62	818	41	70
547	BLR v NGR Q2	2nd Quarter	BLR	62	819	43	66
548	BLR v NGR Q2	2nd Quarter	BLR	62	819	45	55
549	BLR v NGR Q2	2nd Quarter	BLR	62	822	50	38
550	BLR v NGR Q2	2nd Quarter	BLR	62	823	52	31
551	BLR v NGR Q2	2nd Quarter	BLR	62	825	37	20
552	BLR v NGR Q2	2nd Quarter	BLR	62	826	35	23
553	BLR v NGR Q2	2nd Quarter	BLR	62	827	34	22
554	BLR v NGR Q2	2nd Quarter	BLR	62	828	32	22	Shot	Miss
555	BLR v NGR Q2	2nd Quarter	BLR	63	840	28	102
556	BLR v NGR Q2	2nd Quarter	BLR	63	842	14	85
557	BLR v NGR Q2	2nd Quarter	BLR	63	843	13	75
558	BLR v NGR Q2	2nd Quarter	BLR	63	843	13	65
559	BLR v NGR Q2	2nd Quarter	BLR	63	844	17	51
560	BLR v NGR Q2	2nd Quarter	BLR	63	846	15	41
561	BLR v NGR Q2	2nd Quarter	BLR	63	846	13	33	On-ball
562	BLR v NGR Q2	2nd Quarter	BLR	63	847	16	36
563	BLR v NGR Q2	2nd Quarter	BLR	63	849	18	40
564	BLR v NGR Q2	2nd Quarter	BLR	63	850	15	29
565	BLR v NGR Q2	2nd Quarter	BLR	63	851	25	24
566	BLR v NGR Q2	2nd Quarter	BLR	63	853	36	39	Shot	Miss
567	BLR v NGR Q2	2nd Quarter	BLR	64	863	22	101
568	BLR v NGR Q2	2nd Quarter	BLR	64	865	38	100
569	BLR v NGR Q2	2nd Quarter	BLR	64	867	38	96
570	BLR v NGR Q2	2nd Quarter	BLR	64	868	39	86
571	BLR v NGR Q2	2nd Quarter	BLR	64	868	42	79
572	BLR v NGR Q2	2nd Quarter	BLR	64	869	50	51
573	BLR v NGR Q2	2nd Quarter	BLR	64	871	52	45
574	BLR v NGR Q2	2nd Quarter	BLR	64	874	32	45
575	BLR v NGR Q2	2nd Quarter	BLR	64	877	35	42
576	BLR v NGR Q2	2nd Quarter	BLR	64	880	31	45
577	BLR v NGR Q2	2nd Quarter	BLR	64	881	27	46
578	BLR v NGR Q2	2nd Quarter	BLR	64	881	21	47
579	BLR v NGR Q2	2nd Quarter	BLR	64	882	15	47
580	BLR v NGR Q2	2nd Quarter	BLR	64	883	19	42
581	BLR v NGR Q2	2nd Quarter	BLR	64	884	23	39
582	BLR v NGR Q2	2nd Quarter	BLR	64	885	26	35
583	BLR v NGR Q2	2nd Quarter	BLR	64	886	22	30	Shot	Miss
584	BLR v NGR Q2	2nd Quarter	BLR	65	989	34	111
585	BLR v NGR Q2	2nd Quarter	BLR	65	990	45	97
586	BLR v NGR Q2	2nd Quarter	BLR	65	993	36	91
587	BLR v NGR Q2	2nd Quarter	BLR	65	993	26	90
588	BLR v NGR Q2	2nd Quarter	BLR	65	994	24	82
589	BLR v NGR Q2	2nd Quarter	BLR	65	995	19	71
590	BLR v NGR Q2	2nd Quarter	BLR	65	995	16	58
591	BLR v NGR Q2	2nd Quarter	BLR	65	996	13	47
592	BLR v NGR Q2	2nd Quarter	BLR	65	996	13	41	On-ball
593	BLR v NGR Q2	2nd Quarter	BLR	65	999	14	36
594	BLR v NGR Q2	2nd Quarter	BLR	65	999	22	38
595	BLR v NGR Q2	2nd Quarter	BLR	65	999	28	34
596	BLR v NGR Q2	2nd Quarter	BLR	65	1001	32	32
597	BLR v NGR Q2	2nd Quarter	BLR	65	1003	34	17
598	BLR v NGR Q2	2nd Quarter	BLR	65	1004	31	18	TO
599	BLR v NGR Q2	2nd Quarter	BLR	66	1045	4	92
600	BLR v NGR Q2	2nd Quarter	BLR	66	1046	28	99
601	BLR v NGR Q2	2nd Quarter	BLR	66	1047	36	97
602	BLR v NGR Q2	2nd Quarter	BLR	66	1047	41	89
603	BLR v NGR Q2	2nd Quarter	BLR	66	1048	45	82
604	BLR v NGR Q2	2nd Quarter	BLR	66	1048	47	68
605	BLR v NGR Q2	2nd Quarter	BLR	66	1049	40	56
606	BLR v NGR Q2	2nd Quarter	BLR	66	1049	32	47
607	BLR v NGR Q2	2nd Quarter	BLR	66	1050	27	38
608	BLR v NGR Q2	2nd Quarter	BLR	66	1051	17	29
609	BLR v NGR Q2	2nd Quarter	BLR	66	1052	13	37	On-ball
610	BLR v NGR Q2	2nd Quarter	BLR	66	1053	13	37
611	BLR v NGR Q2	2nd Quarter	BLR	66	1054	13	37
612	BLR v NGR Q2	2nd Quarter	BLR	66	1055	13	37
613	BLR v NGR Q2	2nd Quarter	BLR	66	1056	13	37
614	BLR v NGR Q2	2nd Quarter	BLR	66	1057	21	39
615	BLR v NGR Q2	2nd Quarter	BLR	66	1057	37	38	Shot	Miss
616	BLR v NGR Q2	2nd Quarter	BLR	67	1059	30	18	OR	Shot	Score
617	BLR v NGR Q2	2nd Quarter	BLR	68	1103	33	100
618	BLR v NGR Q2	2nd Quarter	BLR	68	1105	35	97
619	BLR v NGR Q2	2nd Quarter	BLR	68	1106	35	91
620	BLR v NGR Q2	2nd Quarter	BLR	68	1107	41	81
621	BLR v NGR Q2	2nd Quarter	BLR	68	1107	44	69
622	BLR v NGR Q2	2nd Quarter	BLR	68	1108	48	53
623	BLR v NGR Q2	2nd Quarter	BLR	68	1109	50	45
624	BLR v NGR Q2	2nd Quarter	BLR	68	1110	52	40
625	BLR v NGR Q2	2nd Quarter	BLR	68	1111	47	33
626	BLR v NGR Q2	2nd Quarter	BLR	68	1112	31	39
627	BLR v NGR Q2	2nd Quarter	BLR	68	1114	31	21	Shot	Miss
628	BLR v NGR Q2	2nd Quarter	BLR	69	1132	33	110
629	BLR v NGR Q2	2nd Quarter	BLR	69	1133	32	100
630	BLR v NGR Q2	2nd Quarter	BLR	69	1135	33	96
631	BLR v NGR Q2	2nd Quarter	BLR	69	1136	32	89
632	BLR v NGR Q2	2nd Quarter	BLR	69	1137	30	80
633	BLR v NGR Q2	2nd Quarter	BLR	69	1138	30	73
634	BLR v NGR Q2	2nd Quarter	BLR	69	1138	30	64
635	BLR v NGR Q2	2nd Quarter	BLR	69	1139	29	57
636	BLR v NGR Q2	2nd Quarter	BLR	69	1140	27	51
637	BLR v NGR Q2	2nd Quarter	BLR	69	1142	25	47
638	BLR v NGR Q2	2nd Quarter	BLR	69	1142	29	44
639	BLR v NGR Q2	2nd Quarter	BLR	69	1142	35	42
640	BLR v NGR Q2	2nd Quarter	BLR	69	1145	31	38
641	BLR v NGR Q2	2nd Quarter	BLR	69	1145	28	33
642	BLR v NGR Q2	2nd Quarter	BLR	69	1146	28	31	Shot	Score
643	BLR v NGR Q3	3rd Quarter	BLR	70	40	33	99
644	BLR v NGR Q3	3rd Quarter	BLR	70	41	30	82
645	BLR v NGR Q3	3rd Quarter	BLR	70	41	28	72
646	BLR v NGR Q3	3rd Quarter	BLR	70	42	26	51
647	BLR v NGR Q3	3rd Quarter	BLR	70	42	26	38
648	BLR v NGR Q3	3rd Quarter	BLR	70	43	26	25
649	BLR v NGR Q3	3rd Quarter	BLR	70	44	17	29
650	BLR v NGR Q3	3rd Quarter	BLR	70	45	13	31
651	BLR v NGR Q3	3rd Quarter	BLR	70	45	18	31
652	BLR v NGR Q3	3rd Quarter	BLR	70	46	24	30
653	BLR v NGR Q3	3rd Quarter	BLR	70	47	48	18	On-ball
654	BLR v NGR Q3	3rd Quarter	BLR	70	48	46	23
655	BLR v NGR Q3	3rd Quarter	BLR	70	49	39	24
656	BLR v NGR Q3	3rd Quarter	BLR	70	50	32	25
657	BLR v NGR Q3	3rd Quarter	BLR	70	50	23	38
658	BLR v NGR Q3	3rd Quarter	BLR	70	51	28	39
659	BLR v NGR Q3	3rd Quarter	BLR	70	52	34	36
660	BLR v NGR Q3	3rd Quarter	BLR	70	53	37	30	Foul
661	BLR v NGR Q3	3rd Quarter	BLR	71	69	60	36	SLOB
662	BLR v NGR Q3	3rd Quarter	BLR	71	71	43	39
663	BLR v NGR Q3	3rd Quarter	BLR	71	72	39	37
664	BLR v NGR Q3	3rd Quarter	BLR	71	73	30	26
665	BLR v NGR Q3	3rd Quarter	BLR	71	74	33	28	Shot	Score
666	BLR v NGR Q3	3rd Quarter	BLR	72	95	31	110
667	BLR v NGR Q3	3rd Quarter	BLR	72	95	23	90
668	BLR v NGR Q3	3rd Quarter	BLR	72	97	20	79
669	BLR v NGR Q3	3rd Quarter	BLR	72	97	24	68
670	BLR v NGR Q3	3rd Quarter	BLR	72	98	31	58
671	BLR v NGR Q3	3rd Quarter	BLR	72	98	34	53
672	BLR v NGR Q3	3rd Quarter	BLR	72	99	43	49
673	BLR v NGR Q3	3rd Quarter	BLR	72	100	47	42
674	BLR v NGR Q3	3rd Quarter	BLR	72	101	50	31
675	BLR v NGR Q3	3rd Quarter	BLR	72	102	50	31
676	BLR v NGR Q3	3rd Quarter	BLR	72	103	50	31
677	BLR v NGR Q3	3rd Quarter	BLR	72	104	50	31
678	BLR v NGR Q3	3rd Quarter	BLR	72	105	31	38
679	BLR v NGR Q3	3rd Quarter	BLR	72	108	35	18
680	BLR v NGR Q3	3rd Quarter	BLR	72	110	22	22	Shot	Score
681	BLR v NGR Q3	3rd Quarter	BLR	73	127	31	108
682	BLR v NGR Q3	3rd Quarter	BLR	73	127	28	99
683	BLR v NGR Q3	3rd Quarter	BLR	73	130	28	89
684	BLR v NGR Q3	3rd Quarter	BLR	73	131	28	80
685	BLR v NGR Q3	3rd Quarter	BLR	73	132	23	72
686	BLR v NGR Q3	3rd Quarter	BLR	73	132	17	62
687	BLR v NGR Q3	3rd Quarter	BLR	73	133	19	48
688	BLR v NGR Q3	3rd Quarter	BLR	73	134	18	39
689	BLR v NGR Q3	3rd Quarter	BLR	73	134	13	30
690	BLR v NGR Q3	3rd Quarter	BLR	73	136	11	17
691	BLR v NGR Q3	3rd Quarter	BLR	73	136	13	21
692	BLR v NGR Q3	3rd Quarter	BLR	73	137	25	23
693	BLR v NGR Q3	3rd Quarter	BLR	73	139	34	39	Shot	Score
694	BLR v NGR Q3	3rd Quarter	BLR	75	187	33	109
695	BLR v NGR Q3	3rd Quarter	BLR	75	188	35	93
696	BLR v NGR Q3	3rd Quarter	BLR	75	189	40	87
697	BLR v NGR Q3	3rd Quarter	BLR	75	189	45	77
698	BLR v NGR Q3	3rd Quarter	BLR	75	190	46	64
699	BLR v NGR Q3	3rd Quarter	BLR	75	191	46	49
700	BLR v NGR Q3	3rd Quarter	BLR	75	191	46	42
701	BLR v NGR Q3	3rd Quarter	BLR	75	192	51	25
702	BLR v NGR Q3	3rd Quarter	BLR	75	193	54	30
703	BLR v NGR Q3	3rd Quarter	BLR	75	194	39	35
704	BLR v NGR Q3	3rd Quarter	BLR	75	195	38	41
705	BLR v NGR Q3	3rd Quarter	BLR	75	196	21	40
706	BLR v NGR Q3	3rd Quarter	BLR	75	199	34	52
707	BLR v NGR Q3	3rd Quarter	BLR	75	200	35	50
708	BLR v NGR Q3	3rd Quarter	BLR	75	202	31	41	On-ball
709	BLR v NGR Q3	3rd Quarter	BLR	75	202	35	39
710	BLR v NGR Q3	3rd Quarter	BLR	75	203	38	27
711	BLR v NGR Q3	3rd Quarter	BLR	75	204	48	29
712	BLR v NGR Q3	3rd Quarter	BLR	75	206	20	35
713	BLR v NGR Q3	3rd Quarter	BLR	75	206	25	37
714	BLR v NGR Q3	3rd Quarter	BLR	75	207	34	26
715	BLR v NGR Q3	3rd Quarter	BLR	75	208	34	21	Shot	Score
716	BLR v NGR Q3	3rd Quarter	BLR	76	228	34	100
717	BLR v NGR Q3	3rd Quarter	BLR	76	229	39	95
718	BLR v NGR Q3	3rd Quarter	BLR	76	230	44	87
719	BLR v NGR Q3	3rd Quarter	BLR	76	231	45	71
720	BLR v NGR Q3	3rd Quarter	BLR	76	232	44	59
721	BLR v NGR Q3	3rd Quarter	BLR	76	233	20	65
722	BLR v NGR Q3	3rd Quarter	BLR	76	234	18	54
723	BLR v NGR Q3	3rd Quarter	BLR	76	235	27	47
724	BLR v NGR Q3	3rd Quarter	BLR	76	236	32	51
725	BLR v NGR Q3	3rd Quarter	BLR	76	239	37	43	On-ball
726	BLR v NGR Q3	3rd Quarter	BLR	76	240	40	36
727	BLR v NGR Q3	3rd Quarter	BLR	76	241	47	31
728	BLR v NGR Q3	3rd Quarter	BLR	76	242	44	31	On-ball
729	BLR v NGR Q3	3rd Quarter	BLR	76	242	36	34
730	BLR v NGR Q3	3rd Quarter	BLR	76	244	31	32	Shot	Miss
731	BLR v NGR Q3	3rd Quarter	BLR	77	246	35	19	OR
732	BLR v NGR Q3	3rd Quarter	BLR	77	246	37	31
733	BLR v NGR Q3	3rd Quarter	BLR	77	247	37	31
734	BLR v NGR Q3	3rd Quarter	BLR	77	247	30	35	TO
735	BLR v NGR Q3	3rd Quarter	BLR	79	275	24	94
736	BLR v NGR Q3	3rd Quarter	BLR	79	276	26	86
737	BLR v NGR Q3	3rd Quarter	BLR	79	276	32	80
738	BLR v NGR Q3	3rd Quarter	BLR	79	276	39	73
739	BLR v NGR Q3	3rd Quarter	BLR	79	277	42	59
740	BLR v NGR Q3	3rd Quarter	BLR	79	278	42	51
741	BLR v NGR Q3	3rd Quarter	BLR	79	278	50	41
742	BLR v NGR Q3	3rd Quarter	BLR	79	279	48	33
743	BLR v NGR Q3	3rd Quarter	BLR	79	280	28	19
744	BLR v NGR Q3	3rd Quarter	BLR	79	281	30	17	Shot	Score
745	BLR v NGR Q3	3rd Quarter	BLR	85	304	34	97
746	BLR v NGR Q3	3rd Quarter	BLR	85	302	45	82
747	BLR v NGR Q3	3rd Quarter	BLR	85	303	45	75
748	BLR v NGR Q3	3rd Quarter	BLR	85	304	46	65
749	BLR v NGR Q3	3rd Quarter	BLR	85	305	48	55
750	BLR v NGR Q3	3rd Quarter	BLR	85	306	51	25
751	BLR v NGR Q3	3rd Quarter	BLR	85	309	51	28
752	BLR v NGR Q3	3rd Quarter	BLR	85	309	48	34	On-ball
753	BLR v NGR Q3	3rd Quarter	BLR	85	311	41	35
754	BLR v NGR Q3	3rd Quarter	BLR	85	312	32	33	Stoppage
755	BLR v NGR Q3	3rd Quarter	BLR	87	338	58	36	SLOB
756	BLR v NGR Q3	3rd Quarter	BLR	87	340	51	43
757	BLR v NGR Q3	3rd Quarter	BLR	87	341	48	47
758	BLR v NGR Q3	3rd Quarter	BLR	87	342	39	48
759	BLR v NGR Q3	3rd Quarter	BLR	87	343	31	40	On-ball
760	BLR v NGR Q3	3rd Quarter	BLR	87	343	26	36
761	BLR v NGR Q3	3rd Quarter	BLR	87	344	27	21
762	BLR v NGR Q3	3rd Quarter	BLR	87	345	16	33
763	BLR v NGR Q3	3rd Quarter	BLR	87	345	21	35
764	BLR v NGR Q3	3rd Quarter	BLR	87	346	29	27	Shot	Miss
765	BLR v NGR Q3	3rd Quarter	BLR	88	355	35	94
766	BLR v NGR Q3	3rd Quarter	BLR	88	355	51	81
767	BLR v NGR Q3	3rd Quarter	BLR	88	355	51	69
768	BLR v NGR Q3	3rd Quarter	BLR	88	358	40	60
769	BLR v NGR Q3	3rd Quarter	BLR	88	359	42	44
770	BLR v NGR Q3	3rd Quarter	BLR	88	360	48	36
771	BLR v NGR Q3	3rd Quarter	BLR	88	361	53	30
772	BLR v NGR Q3	3rd Quarter	BLR	88	363	53	34	On-ball
773	BLR v NGR Q3	3rd Quarter	BLR	88	366	49	28
774	BLR v NGR Q3	3rd Quarter	BLR	88	366	51	22
775	BLR v NGR Q3	3rd Quarter	BLR	88	367	46	18
776	BLR v NGR Q3	3rd Quarter	BLR	88	368	35	16	Foul
777	BLR v NGR Q3	3rd Quarter	BLR	90	410	39	8	BLOB
778	BLR v NGR Q3	3rd Quarter	BLR	90	411	48	20
779	BLR v NGR Q3	3rd Quarter	BLR	90	413	49	23
780	BLR v NGR Q3	3rd Quarter	BLR	90	413	50	26
781	BLR v NGR Q3	3rd Quarter	BLR	90	414	47	28
782	BLR v NGR Q3	3rd Quarter	BLR	90	415	48	28
783	BLR v NGR Q3	3rd Quarter	BLR	90	415	48	29	On-ball
784	BLR v NGR Q3	3rd Quarter	BLR	90	415	50	25
785	BLR v NGR Q3	3rd Quarter	BLR	90	417	49	29
786	BLR v NGR Q3	3rd Quarter	BLR	90	419	46	33
787	BLR v NGR Q3	3rd Quarter	BLR	90	420	39	34
788	BLR v NGR Q3	3rd Quarter	BLR	90	420	34	30	TO
789	BLR v NGR Q3	3rd Quarter	BLR	91	431	33	100
790	BLR v NGR Q3	3rd Quarter	BLR	92	430	33	95
791	BLR v NGR Q3	3rd Quarter	BLR	92	432	39	78
792	BLR v NGR Q3	3rd Quarter	BLR	92	433	44	73
793	BLR v NGR Q3	3rd Quarter	BLR	92	433	49	58
794	BLR v NGR Q3	3rd Quarter	BLR	92	434	50	47
795	BLR v NGR Q3	3rd Quarter	BLR	92	435	53	33
796	BLR v NGR Q3	3rd Quarter	BLR	92	435	53	27
797	BLR v NGR Q3	3rd Quarter	BLR	92	436	51	29
798	BLR v NGR Q3	3rd Quarter	BLR	92	437	50	34	On-ball
799	BLR v NGR Q3	3rd Quarter	BLR	92	440	47	26
800	BLR v NGR Q3	3rd Quarter	BLR	92	441	41	19
801	BLR v NGR Q3	3rd Quarter	BLR	92	442	37	19	TO
802	BLR v NGR Q3	3rd Quarter	BLR	94	496	60	90
803	BLR v NGR Q3	3rd Quarter	BLR	94	496	48	91
804	BLR v NGR Q3	3rd Quarter	BLR	94	499	41	89
805	BLR v NGR Q3	3rd Quarter	BLR	94	500	36	81
806	BLR v NGR Q3	3rd Quarter	BLR	94	501	40	72
807	BLR v NGR Q3	3rd Quarter	BLR	94	501	43	62
808	BLR v NGR Q3	3rd Quarter	BLR	94	502	51	54
809	BLR v NGR Q3	3rd Quarter	BLR	94	503	52	45
810	BLR v NGR Q3	3rd Quarter	BLR	94	504	50	40
811	BLR v NGR Q3	3rd Quarter	BLR	94	504	38	38	On-ball
812	BLR v NGR Q3	3rd Quarter	BLR	94	504	31	38
813	BLR v NGR Q3	3rd Quarter	BLR	94	506	24	36	TO
814	BLR v NGR Q3	3rd Quarter	BLR	95	557	32	107
815	BLR v NGR Q3	3rd Quarter	BLR	95	558	44	85
816	BLR v NGR Q3	3rd Quarter	BLR	95	558	40	97
817	BLR v NGR Q3	3rd Quarter	BLR	95	560	38	87
818	BLR v NGR Q3	3rd Quarter	BLR	95	560	43	73
819	BLR v NGR Q3	3rd Quarter	BLR	95	560	45	65
820	BLR v NGR Q3	3rd Quarter	BLR	95	562	54	39
821	BLR v NGR Q3	3rd Quarter	BLR	95	563	52	37	On-ball
822	BLR v NGR Q3	3rd Quarter	BLR	95	563	46	38
823	BLR v NGR Q3	3rd Quarter	BLR	95	565	36	37
824	BLR v NGR Q3	3rd Quarter	BLR	95	566	51	23
825	BLR v NGR Q3	3rd Quarter	BLR	95	568	51	26
826	BLR v NGR Q3	3rd Quarter	BLR	95	569	48	31
827	BLR v NGR Q3	3rd Quarter	BLR	95	572	30	22
828	BLR v NGR Q3	3rd Quarter	BLR	95	573	32	19	Shot	Score
829	BLR v NGR Q3	3rd Quarter	BLR	97	599	28	100
830	BLR v NGR Q3	3rd Quarter	BLR	97	600	18	91
831	BLR v NGR Q3	3rd Quarter	BLR	97	601	18	77
832	BLR v NGR Q3	3rd Quarter	BLR	97	602	18	65
833	BLR v NGR Q3	3rd Quarter	BLR	97	603	17	50
834	BLR v NGR Q3	3rd Quarter	BLR	97	603	19	37
835	BLR v NGR Q3	3rd Quarter	BLR	97	604	12	25
836	BLR v NGR Q3	3rd Quarter	BLR	97	605	16	32
837	BLR v NGR Q3	3rd Quarter	BLR	97	606	24	36
838	BLR v NGR Q3	3rd Quarter	BLR	97	606	26	45
839	BLR v NGR Q3	3rd Quarter	BLR	97	606	25	45
840	BLR v NGR Q3	3rd Quarter	BLR	97	609	26	22
841	BLR v NGR Q3	3rd Quarter	BLR	97	610	29	16	Shot	Score
842	BLR v NGR Q3	3rd Quarter	BLR	99	765	35	99
843	BLR v NGR Q3	3rd Quarter	BLR	99	768	37	90
844	BLR v NGR Q3	3rd Quarter	BLR	99	769	37	78
845	BLR v NGR Q3	3rd Quarter	BLR	99	770	37	71
846	BLR v NGR Q3	3rd Quarter	BLR	99	771	33	67
847	BLR v NGR Q3	3rd Quarter	BLR	99	772	16	43
848	BLR v NGR Q3	3rd Quarter	BLR	99	773	14	37	TO
849	BLR v NGR Q3	3rd Quarter	BLR	101	817	29	100
850	BLR v NGR Q3	3rd Quarter	BLR	101	818	49	81
851	BLR v NGR Q3	3rd Quarter	BLR	101	819	52	70
852	BLR v NGR Q3	3rd Quarter	BLR	101	819	51	60
853	BLR v NGR Q3	3rd Quarter	BLR	101	820	50	50
854	BLR v NGR Q3	3rd Quarter	BLR	101	821	51	41
855	BLR v NGR Q3	3rd Quarter	BLR	101	822	50	33
856	BLR v NGR Q3	3rd Quarter	BLR	101	823	50	30	On-ball
857	BLR v NGR Q3	3rd Quarter	BLR	101	823	47	34
858	BLR v NGR Q3	3rd Quarter	BLR	101	823	43	36
859	BLR v NGR Q3	3rd Quarter	BLR	101	825	37	36	On-ball
860	BLR v NGR Q3	3rd Quarter	BLR	101	825	30	33
861	BLR v NGR Q3	3rd Quarter	BLR	101	827	35	20	Shot	Score	Miss
862	BLR v NGR Q3	3rd Quarter	BLR	102	829	31	19	OR	Shot	Score	Shooting Foul
863	BLR v NGR Q3	3rd Quarter	BLR	103	887	29	110
864	BLR v NGR Q3	3rd Quarter	BLR	103	888	40	90
865	BLR v NGR Q3	3rd Quarter	BLR	103	889	40	77
866	BLR v NGR Q3	3rd Quarter	BLR	103	890	38	66
867	BLR v NGR Q3	3rd Quarter	BLR	103	891	40	57
868	BLR v NGR Q3	3rd Quarter	BLR	103	891	53	46
869	BLR v NGR Q3	3rd Quarter	BLR	103	893	52	38	On-ball
870	BLR v NGR Q3	3rd Quarter	BLR	103	896	48	41
871	BLR v NGR Q3	3rd Quarter	BLR	103	897	42	41
872	BLR v NGR Q3	3rd Quarter	BLR	103	898	35	40	On-ball
873	BLR v NGR Q3	3rd Quarter	BLR	103	898	39	35
874	BLR v NGR Q3	3rd Quarter	BLR	103	898	40	26
875	BLR v NGR Q3	3rd Quarter	BLR	103	900	35	15
876	BLR v NGR Q3	3rd Quarter	BLR	103	902	45	36
877	BLR v NGR Q3	3rd Quarter	BLR	103	903	45	30
878	BLR v NGR Q3	3rd Quarter	BLR	103	904	36	21	TO
879	BLR v NGR Q3	3rd Quarter	BLR	104	943	37	101
880	BLR v NGR Q3	3rd Quarter	BLR	104	944	44	81
881	BLR v NGR Q3	3rd Quarter	BLR	104	944	47	71
882	BLR v NGR Q3	3rd Quarter	BLR	104	945	47	58
883	BLR v NGR Q3	3rd Quarter	BLR	104	945	48	48
884	BLR v NGR Q3	3rd Quarter	BLR	104	946	48	36
885	BLR v NGR Q3	3rd Quarter	BLR	104	947	50	28
886	BLR v NGR Q3	3rd Quarter	BLR	104	948	51	19
887	BLR v NGR Q3	3rd Quarter	BLR	104	949	50	24
888	BLR v NGR Q3	3rd Quarter	BLR	104	950	42	35
889	BLR v NGR Q3	3rd Quarter	BLR	104	951	20	37
890	BLR v NGR Q3	3rd Quarter	BLR	104	953	38	16
891	BLR v NGR Q3	3rd Quarter	BLR	104	955	35	16	TO
892	BLR v NGR Q3	3rd Quarter	BLR	105	964	26	95
893	BLR v NGR Q3	3rd Quarter	BLR	105	967	37	88
894	BLR v NGR Q3	3rd Quarter	BLR	105	968	37	85
895	BLR v NGR Q3	3rd Quarter	BLR	105	969	38	75
896	BLR v NGR Q3	3rd Quarter	BLR	105	969	38	63
897	BLR v NGR Q3	3rd Quarter	BLR	105	970	35	56
898	BLR v NGR Q3	3rd Quarter	BLR	105	971	38	41
899	BLR v NGR Q3	3rd Quarter	BLR	105	971	40	33
900	BLR v NGR Q3	3rd Quarter	BLR	105	972	37	23
901	BLR v NGR Q3	3rd Quarter	BLR	105	973	25	17	Shot	Score
902	BLR v NGR Q3	3rd Quarter	BLR	106	1023	30	99
903	BLR v NGR Q3	3rd Quarter	BLR	106	1025	19	85
904	BLR v NGR Q3	3rd Quarter	BLR	106	1026	31	78
905	BLR v NGR Q3	3rd Quarter	BLR	106	1027	35	70
906	BLR v NGR Q3	3rd Quarter	BLR	106	1028	38	60
907	BLR v NGR Q3	3rd Quarter	BLR	106	1029	41	57
908	BLR v NGR Q3	3rd Quarter	BLR	106	1030	45	51
909	BLR v NGR Q3	3rd Quarter	BLR	106	1031	51	47
910	BLR v NGR Q3	3rd Quarter	BLR	106	1032	51	40
911	BLR v NGR Q3	3rd Quarter	BLR	106	1033	50	33
912	BLR v NGR Q3	3rd Quarter	BLR	106	1034	43	36
913	BLR v NGR Q3	3rd Quarter	BLR	106	1035	44	41
914	BLR v NGR Q3	3rd Quarter	BLR	106	1035	39	42
915	BLR v NGR Q3	3rd Quarter	BLR	106	1037	33	37
916	BLR v NGR Q3	3rd Quarter	BLR	106	1037	32	34	Shot	Miss
917	BLR v NGR Q4	4th Quarter	BLR	108	10	57	60
918	BLR v NGR Q4	4th Quarter	BLR	108	11	48	61
919	BLR v NGR Q4	4th Quarter	BLR	108	12	43	60
920	BLR v NGR Q4	4th Quarter	BLR	108	12	39	54
921	BLR v NGR Q4	4th Quarter	BLR	108	13	50	34
922	BLR v NGR Q4	4th Quarter	BLR	108	15	45	40
923	BLR v NGR Q4	4th Quarter	BLR	108	16	21	39
924	BLR v NGR Q4	4th Quarter	BLR	108	17	28	40
925	BLR v NGR Q4	4th Quarter	BLR	108	17	33	42
926	BLR v NGR Q4	4th Quarter	BLR	108	18	48	30
927	BLR v NGR Q4	4th Quarter	BLR	108	20	50	34
928	BLR v NGR Q4	4th Quarter	BLR	108	21	49	39
929	BLR v NGR Q4	4th Quarter	BLR	108	22	47	16
930	BLR v NGR Q4	4th Quarter	BLR	108	23	51	19
931	BLR v NGR Q4	4th Quarter	BLR	108	25	27	41
932	BLR v NGR Q4	4th Quarter	BLR	108	26	27	38	Shot	Miss
933	BLR v NGR Q4	4th Quarter	BLR	110	93	32	109
934	BLR v NGR Q4	4th Quarter	BLR	110	95	30	99
935	BLR v NGR Q4	4th Quarter	BLR	110	97	28	93
936	BLR v NGR Q4	4th Quarter	BLR	110	97	32	83
937	BLR v NGR Q4	4th Quarter	BLR	110	98	31	73
938	BLR v NGR Q4	4th Quarter	BLR	110	99	16	42
939	BLR v NGR Q4	4th Quarter	BLR	110	100	15	37
940	BLR v NGR Q4	4th Quarter	BLR	110	101	25	44
941	BLR v NGR Q4	4th Quarter	BLR	110	102	29	49
942	BLR v NGR Q4	4th Quarter	BLR	110	103	34	49
943	BLR v NGR Q4	4th Quarter	BLR	110	104	45	46
944	BLR v NGR Q4	4th Quarter	BLR	110	106	48	43
945	BLR v NGR Q4	4th Quarter	BLR	110	108	48	41
946	BLR v NGR Q4	4th Quarter	BLR	110	109	49	37
947	BLR v NGR Q4	4th Quarter	BLR	110	109	51	26
948	BLR v NGR Q4	4th Quarter	BLR	110	110	48	31
949	BLR v NGR Q4	4th Quarter	BLR	110	111	44	27
950	BLR v NGR Q4	4th Quarter	BLR	110	112	37	33
951	BLR v NGR Q4	4th Quarter	BLR	110	114	17	35
952	BLR v NGR Q4	4th Quarter	BLR	110	115	17	25
953	BLR v NGR Q4	4th Quarter	BLR	110	115	18	21	Shot	Miss
954	BLR v NGR Q4	4th Quarter	BLR	111	180	37	109
955	BLR v NGR Q4	4th Quarter	BLR	111	183	51	87
956	BLR v NGR Q4	4th Quarter	BLR	111	184	50	80
957	BLR v NGR Q4	4th Quarter	BLR	111	186	28	81
958	BLR v NGR Q4	4th Quarter	BLR	111	187	28	75
959	BLR v NGR Q4	4th Quarter	BLR	111	187	27	68
960	BLR v NGR Q4	4th Quarter	BLR	111	188	15	57
961	BLR v NGR Q4	4th Quarter	BLR	111	189	13	46
962	BLR v NGR Q4	4th Quarter	BLR	111	189	14	30
963	BLR v NGR Q4	4th Quarter	BLR	111	189	15	25
964	BLR v NGR Q4	4th Quarter	BLR	111	190	15	16
965	BLR v NGR Q4	4th Quarter	BLR	111	191	16	24
966	BLR v NGR Q4	4th Quarter	BLR	111	191	17	29
967	BLR v NGR Q4	4th Quarter	BLR	111	192	16	35
968	BLR v NGR Q4	4th Quarter	BLR	111	194	29	43
969	BLR v NGR Q4	4th Quarter	BLR	111	194	32	43
970	BLR v NGR Q4	4th Quarter	BLR	111	195	37	42
971	BLR v NGR Q4	4th Quarter	BLR	111	195	48	30
972	BLR v NGR Q4	4th Quarter	BLR	111	198	44	24
973	BLR v NGR Q4	4th Quarter	BLR	111	199	34	19
974	BLR v NGR Q4	4th Quarter	BLR	111	200	47	16	Shot	Score
975	BLR v NGR Q4	4th Quarter	BLR	112	212	25	101
976	BLR v NGR Q4	4th Quarter	BLR	112	212	38	90
977	BLR v NGR Q4	4th Quarter	BLR	112	213	41	73
978	BLR v NGR Q4	4th Quarter	BLR	112	214	42	62
979	BLR v NGR Q4	4th Quarter	BLR	112	215	45	52
980	BLR v NGR Q4	4th Quarter	BLR	112	216	47	44
981	BLR v NGR Q4	4th Quarter	BLR	112	217	50	29
982	BLR v NGR Q4	4th Quarter	BLR	112	218	45	16
983	BLR v NGR Q4	4th Quarter	BLR	112	219	44	36
984	BLR v NGR Q4	4th Quarter	BLR	112	220	23	36
985	BLR v NGR Q4	4th Quarter	BLR	112	221	39	37
986	BLR v NGR Q4	4th Quarter	BLR	112	221	39	37
987	BLR v NGR Q4	4th Quarter	BLR	112	222	49	24	Shot	Miss
988	BLR v NGR Q4	4th Quarter	BLR	113	225	27	53	OR
989	BLR v NGR Q4	4th Quarter	BLR	113	228	33	31
990	BLR v NGR Q4	4th Quarter	BLR	113	229	19	34	Shot	Miss
991	BLR v NGR Q4	4th Quarter	BLR	114	285	4	92
992	BLR v NGR Q4	4th Quarter	BLR	114	287	28	84
993	BLR v NGR Q4	4th Quarter	BLR	114	289	40	77
994	BLR v NGR Q4	4th Quarter	BLR	114	290	43	68
995	BLR v NGR Q4	4th Quarter	BLR	114	291	46	61
996	BLR v NGR Q4	4th Quarter	BLR	114	292	49	52
997	BLR v NGR Q4	4th Quarter	BLR	114	293	48	42
998	BLR v NGR Q4	4th Quarter	BLR	114	295	51	27
999	BLR v NGR Q4	4th Quarter	BLR	114	297	40	44
1000	BLR v NGR Q4	4th Quarter	BLR	114	298	21	40
1001	BLR v NGR Q4	4th Quarter	BLR	114	299	27	43
1002	BLR v NGR Q4	4th Quarter	BLR	114	299	30	43
1003	BLR v NGR Q4	4th Quarter	BLR	114	300	44	37
1004	BLR v NGR Q4	4th Quarter	BLR	114	301	49	31
1005	BLR v NGR Q4	4th Quarter	BLR	114	302	39	30
1006	BLR v NGR Q4	4th Quarter	BLR	114	302	41	35
1007	BLR v NGR Q4	4th Quarter	BLR	114	303	29	20
1008	BLR v NGR Q4	4th Quarter	BLR	114	304	25	17
1009	BLR v NGR Q4	4th Quarter	BLR	114	304	20	16
1010	BLR v NGR Q4	4th Quarter	BLR	114	305	18	22
1011	BLR v NGR Q4	4th Quarter	BLR	114	305	24	27
1012	BLR v NGR Q4	4th Quarter	BLR	114	306	22	36	Shot	Miss
1013	BLR v NGR Q4	4th Quarter	BLR	115	308	48	19	OR
1014	BLR v NGR Q4	4th Quarter	BLR	115	310	51	27
1015	BLR v NGR Q4	4th Quarter	BLR	115	312	40	37
1016	BLR v NGR Q4	4th Quarter	BLR	115	313	33	51
1017	BLR v NGR Q4	4th Quarter	BLR	115	314	30	52
1018	BLR v NGR Q4	4th Quarter	BLR	115	315	34	48
1019	BLR v NGR Q4	4th Quarter	BLR	115	315	36	41
1020	BLR v NGR Q4	4th Quarter	BLR	115	317	48	33
1021	BLR v NGR Q4	4th Quarter	BLR	115	318	51	22	Shot	Miss
1022	BLR v NGR Q4	4th Quarter	BLR	116	353	59	88
1023	BLR v NGR Q4	4th Quarter	BLR	116	354	44	88
1024	BLR v NGR Q4	4th Quarter	BLR	116	355	38	84
1025	BLR v NGR Q4	4th Quarter	BLR	116	355	34	77
1026	BLR v NGR Q4	4th Quarter	BLR	116	357	34	69
1027	BLR v NGR Q4	4th Quarter	BLR	116	357	38	61
1028	BLR v NGR Q4	4th Quarter	BLR	116	358	42	51
1029	BLR v NGR Q4	4th Quarter	BLR	116	359	48	46
1030	BLR v NGR Q4	4th Quarter	BLR	116	360	50	41
1031	BLR v NGR Q4	4th Quarter	BLR	116	361	50	45
1032	BLR v NGR Q4	4th Quarter	BLR	116	362	51	37
1033	BLR v NGR Q4	4th Quarter	BLR	116	364	52	30
1034	BLR v NGR Q4	4th Quarter	BLR	116	365	38	32
1035	BLR v NGR Q4	4th Quarter	BLR	116	366	37	33
1036	BLR v NGR Q4	4th Quarter	BLR	116	367	19	34
1037	BLR v NGR Q4	4th Quarter	BLR	116	368	17	27
1038	BLR v NGR Q4	4th Quarter	BLR	116	368	23	21
1039	BLR v NGR Q4	4th Quarter	BLR	116	370	30	27
1040	BLR v NGR Q4	4th Quarter	BLR	116	371	32	24	Shot	Score
1041	BLR v NGR Q4	4th Quarter	BLR	117	472	42	108
1042	BLR v NGR Q4	4th Quarter	BLR	117	472	44	86
1043	BLR v NGR Q4	4th Quarter	BLR	117	475	38	89
1044	BLR v NGR Q4	4th Quarter	BLR	117	476	33	84
1045	BLR v NGR Q4	4th Quarter	BLR	117	477	41	77
1046	BLR v NGR Q4	4th Quarter	BLR	117	478	46	68
1047	BLR v NGR Q4	4th Quarter	BLR	117	478	51	63
1048	BLR v NGR Q4	4th Quarter	BLR	117	480	18	43
1049	BLR v NGR Q4	4th Quarter	BLR	117	481	32	42
1050	BLR v NGR Q4	4th Quarter	BLR	117	481	32	34
1051	BLR v NGR Q4	4th Quarter	BLR	117	481	31	30
1052	BLR v NGR Q4	4th Quarter	BLR	117	482	22	27
1053	BLR v NGR Q4	4th Quarter	BLR	117	484	27	17	Shot	Score	Shooting Foul
1054	BLR v NGR Q4	4th Quarter	BLR	118	519	30	111
1055	BLR v NGR Q4	4th Quarter	BLR	118	519	28	96
1056	BLR v NGR Q4	4th Quarter	BLR	118	522	29	90
1057	BLR v NGR Q4	4th Quarter	BLR	118	522	34	84
1058	BLR v NGR Q4	4th Quarter	BLR	118	523	26	72
1059	BLR v NGR Q4	4th Quarter	BLR	118	524	25	66
1060	BLR v NGR Q4	4th Quarter	BLR	118	524	35	60
1061	BLR v NGR Q4	4th Quarter	BLR	118	525	39	56
1062	BLR v NGR Q4	4th Quarter	BLR	118	526	42	49
1063	BLR v NGR Q4	4th Quarter	BLR	118	527	48	46
1064	BLR v NGR Q4	4th Quarter	BLR	118	528	50	28
1065	BLR v NGR Q4	4th Quarter	BLR	118	529	47	38
1066	BLR v NGR Q4	4th Quarter	BLR	118	530	28	41
1067	BLR v NGR Q4	4th Quarter	BLR	118	532	31	44
1068	BLR v NGR Q4	4th Quarter	BLR	118	533	36	45
1069	BLR v NGR Q4	4th Quarter	BLR	118	534	50	27
1070	BLR v NGR Q4	4th Quarter	BLR	118	535	40	17
1071	BLR v NGR Q4	4th Quarter	BLR	118	537	17	34	Shot	Miss
1072	BLR v NGR Q4	4th Quarter	BLR	119	557	35	108
1073	BLR v NGR Q4	4th Quarter	BLR	119	557	37	97
1074	BLR v NGR Q4	4th Quarter	BLR	119	560	39	90
1075	BLR v NGR Q4	4th Quarter	BLR	119	560	46	84
1076	BLR v NGR Q4	4th Quarter	BLR	119	561	47	74
1077	BLR v NGR Q4	4th Quarter	BLR	119	561	36	81
1078	BLR v NGR Q4	4th Quarter	BLR	119	563	18	60
1079	BLR v NGR Q4	4th Quarter	BLR	119	564	16	54
1080	BLR v NGR Q4	4th Quarter	BLR	119	566	31	45
1081	BLR v NGR Q4	4th Quarter	BLR	119	567	46	34
1082	BLR v NGR Q4	4th Quarter	BLR	119	568	39	37
1083	BLR v NGR Q4	4th Quarter	BLR	119	568	31	34
1084	BLR v NGR Q4	4th Quarter	BLR	119	570	28	21	Foul
1085	BLR v NGR Q4	4th Quarter	BLR	120	599	21	7	BLOB
1086	BLR v NGR Q4	4th Quarter	BLR	120	601	22	29
1087	BLR v NGR Q4	4th Quarter	BLR	120	601	23	32	Shot	Miss
1088	BLR v NGR Q4	4th Quarter	BLR	121	620	20	8	BLOB
1089	BLR v NGR Q4	4th Quarter	BLR	121	621	16	23
1090	BLR v NGR Q4	4th Quarter	BLR	121	621	15	28
1091	BLR v NGR Q4	4th Quarter	BLR	121	622	22	41
1092	BLR v NGR Q4	4th Quarter	BLR	121	623	41	38
1093	BLR v NGR Q4	4th Quarter	BLR	121	626	38	19
1094	BLR v NGR Q4	4th Quarter	BLR	121	627	39	24
1095	BLR v NGR Q4	4th Quarter	BLR	121	629	30	23
1096	BLR v NGR Q4	4th Quarter	BLR	121	630	33	17	Shot	Score
1097	BLR v NGR Q4	4th Quarter	BLR	122	656	33	86
1098	BLR v NGR Q4	4th Quarter	BLR	122	658	50	73
1099	BLR v NGR Q4	4th Quarter	BLR	122	658	50	73
1100	BLR v NGR Q4	4th Quarter	BLR	122	660	52	48
1101	BLR v NGR Q4	4th Quarter	BLR	122	663	52	42
1102	BLR v NGR Q4	4th Quarter	BLR	122	664	50	35
1103	BLR v NGR Q4	4th Quarter	BLR	122	664	45	27
1104	BLR v NGR Q4	4th Quarter	BLR	122	665	33	26
1105	BLR v NGR Q4	4th Quarter	BLR	122	666	11	21	Foul
1106	BLR v NGR Q4	4th Quarter	BLR	124	696	4	33	SLOB
1107	BLR v NGR Q4	4th Quarter	BLR	124	697	26	39
1108	BLR v NGR Q4	4th Quarter	BLR	124	699	26	36
1109	BLR v NGR Q4	4th Quarter	BLR	124	700	25	38
1110	BLR v NGR Q4	4th Quarter	BLR	124	702	22	33
1111	BLR v NGR Q4	4th Quarter	BLR	124	702	20	26
1112	BLR v NGR Q4	4th Quarter	BLR	124	703	28	29
1113	BLR v NGR Q4	4th Quarter	BLR	124	704	25	26
1114	BLR v NGR Q4	4th Quarter	BLR	124	707	23	28
1115	BLR v NGR Q4	4th Quarter	BLR	124	709	48	32
1116	BLR v NGR Q4	4th Quarter	BLR	124	710	40	34	TO
1117	BLR v NGR Q4	4th Quarter	BLR	126	776	30	96
1118	BLR v NGR Q4	4th Quarter	BLR	126	776	19	92
1119	BLR v NGR Q4	4th Quarter	BLR	126	778	19	83
1120	BLR v NGR Q4	4th Quarter	BLR	126	779	27	75
1121	BLR v NGR Q4	4th Quarter	BLR	126	780	29	67
1122	BLR v NGR Q4	4th Quarter	BLR	126	781	30	60
1123	BLR v NGR Q4	4th Quarter	BLR	126	782	26	53
1124	BLR v NGR Q4	4th Quarter	BLR	126	783	22	46
1125	BLR v NGR Q4	4th Quarter	BLR	126	785	29	46
1126	BLR v NGR Q4	4th Quarter	BLR	126	786	23	50
1127	BLR v NGR Q4	4th Quarter	BLR	126	787	18	45	On-ball	Foul
1128	BLR v NGR Q4	4th Quarter	BLR	128	877	23	98
1129	BLR v NGR Q4	4th Quarter	BLR	128	877	40	93
1130	BLR v NGR Q4	4th Quarter	BLR	128	880	42	86
1131	BLR v NGR Q4	4th Quarter	BLR	128	880	41	79
1132	BLR v NGR Q4	4th Quarter	BLR	128	881	40	72
1133	BLR v NGR Q4	4th Quarter	BLR	128	882	38	64
1134	BLR v NGR Q4	4th Quarter	BLR	128	883	34	57
1135	BLR v NGR Q4	4th Quarter	BLR	128	884	32	49
1136	BLR v NGR Q4	4th Quarter	BLR	128	887	33	46
1137	BLR v NGR Q4	4th Quarter	BLR	128	888	32	42	On-ball
1138	BLR v NGR Q4	4th Quarter	BLR	128	888	28	37
1139	BLR v NGR Q4	4th Quarter	BLR	128	889	22	34
1140	BLR v NGR Q4	4th Quarter	BLR	128	890	39	37
1141	BLR v NGR Q4	4th Quarter	BLR	128	891	33	21
1142	BLR v NGR Q4	4th Quarter	BLR	128	892	34	17	Shot	Score
1143	BLR v NGR Q4	4th Quarter	BLR	129	1011	38	94
1144	BLR v NGR Q4	4th Quarter	BLR	129	1013	46	80
1145	BLR v NGR Q4	4th Quarter	BLR	129	1014	48	74
1146	BLR v NGR Q4	4th Quarter	BLR	129	1015	48	65
1147	BLR v NGR Q4	4th Quarter	BLR	129	1016	43	57
1148	BLR v NGR Q4	4th Quarter	BLR	129	1017	36	51
1149	BLR v NGR Q4	4th Quarter	BLR	129	1020	34	49
1150	BLR v NGR Q4	4th Quarter	BLR	129	1021	37	46	On-ball
1151	BLR v NGR Q4	4th Quarter	BLR	129	1021	41	40
1152	BLR v NGR Q4	4th Quarter	BLR	129	1022	49	33
1153	BLR v NGR Q4	4th Quarter	BLR	129	1023	33	39
1154	BLR v NGR Q4	4th Quarter	BLR	129	1024	11	22	Shot	Miss
1155	BLR v NGR Q4	4th Quarter	BLR	130	1273	58	36	SLOB
1156	BLR v NGR Q4	4th Quarter	BLR	130	1274	53	46	Stoppage
1157	BLR v NGR Q4	4th Quarter	BLR	131	1292	58	65
1158	BLR v NGR Q4	4th Quarter	BLR	131	1293	49	39
1159	BLR v NGR Q4	4th Quarter	BLR	131	1294	50	36	On-ball
1160	BLR v NGR Q4	4th Quarter	BLR	131	1295	50	36
1161	BLR v NGR Q4	4th Quarter	BLR	131	1296	50	36
1162	BLR v NGR Q4	4th Quarter	BLR	131	1297	50	36
1163	BLR v NGR Q4	4th Quarter	BLR	131	1298	50	36
1164	BLR v NGR Q4	4th Quarter	BLR	131	1299	50	36
1165	BLR v NGR Q4	4th Quarter	BLR	131	1300	47	39
1166	BLR v NGR Q4	4th Quarter	BLR	131	1300	41	42
1167	BLR v NGR Q4	4th Quarter	BLR	131	1301	35	38
1168	BLR v NGR Q4	4th Quarter	BLR	131	1302	32	32
1169	BLR v NGR Q4	4th Quarter	BLR	131	1302	37	33
1170	BLR v NGR Q4	4th Quarter	BLR	131	1303	49	27
1171	BLR v NGR Q4	4th Quarter	BLR	131	1305	47	24
1172	BLR v NGR Q4	4th Quarter	BLR	131	1306	36	18
1173	BLR v NGR Q4	4th Quarter	BLR	131	1308	9	19
1174	BLR v NGR Q4	4th Quarter	BLR	131	1308	18	16
1175	BLR v NGR Q4	4th Quarter	BLR	131	1308	25	16	Shot	Miss
1176	BLR v NGR Q4	4th Quarter	BLR	133	1322	11	105
1177	BLR v NGR Q4	4th Quarter	BLR	133	1323	27	97
1178	BLR v NGR Q4	4th Quarter	BLR	133	1325	32	82
1179	BLR v NGR Q4	4th Quarter	BLR	133	1325	36	74
1180	BLR v NGR Q4	4th Quarter	BLR	133	1326	44	68
1181	BLR v NGR Q4	4th Quarter	BLR	133	1326	48	60
1182	BLR v NGR Q4	4th Quarter	BLR	133	1327	51	52
1183	BLR v NGR Q4	4th Quarter	BLR	133	1328	51	42
1184	BLR v NGR Q4	4th Quarter	BLR	133	1329	51	36
1185	BLR v NGR Q4	4th Quarter	BLR	133	1330	47	26
1186	BLR v NGR Q4	4th Quarter	BLR	133	1331	38	17
1187	BLR v NGR Q4	4th Quarter	BLR	133	1332	29	17
1188	BLR v NGR Q4	4th Quarter	BLR	133	1332	19	17
1189	BLR v NGR Q4	4th Quarter	BLR	133	1334	18	36
1190	BLR v NGR Q4	4th Quarter	BLR	133	1335	31	46
1191	BLR v NGR Q4	4th Quarter	BLR	133	1338	35	45	On-ball
1192	BLR v NGR Q4	4th Quarter	BLR	133	1339	39	41
1193	BLR v NGR Q4	4th Quarter	BLR	133	1340	38	28
1194	BLR v NGR Q4	4th Quarter	BLR	133	1341	34	18	Shot	Miss
1195	BLR v NGR Q4	4th Quarter	BLR	135	1350	36	91
1196	BLR v NGR Q4	4th Quarter	BLR	135	1350	39	93
1197	BLR v NGR Q4	4th Quarter	BLR	135	1351	32	93
1198	BLR v NGR Q4	4th Quarter	BLR	135	1352	22	89
1199	BLR v NGR Q4	4th Quarter	BLR	135	1353	16	68
1200	BLR v NGR Q4	4th Quarter	BLR	135	1354	14	54
1201	BLR v NGR Q4	4th Quarter	BLR	135	1355	14	41
1202	BLR v NGR Q4	4th Quarter	BLR	135	1356	17	40
1203	BLR v NGR Q4	4th Quarter	BLR	135	1357	28	47
1204	BLR v NGR Q4	4th Quarter	BLR	135	1358	28	47
1205	BLR v NGR Q4	4th Quarter	BLR	135	1359	28	47
1206	BLR v NGR Q4	4th Quarter	BLR	135	1360	28	47
1207	BLR v NGR Q4	4th Quarter	BLR	135	1361	24	46
1208	BLR v NGR Q4	4th Quarter	BLR	135	1362	16	42
1209	BLR v NGR Q4	4th Quarter	BLR	135	1363	23	42	On-ball
1210	BLR v NGR Q4	4th Quarter	BLR	135	1363	31	41
1211	BLR v NGR Q4	4th Quarter	BLR	135	1363	40	33
1212	BLR v NGR Q4	4th Quarter	BLR	135	1366	26	20
1213	BLR v NGR Q4	4th Quarter	BLR	135	1366	28	16	Shot	Miss
1214	BLR v NGR Q4	4th Quarter	BLR	136	1370	32	42	OR
1215	BLR v NGR Q4	4th Quarter	BLR	136	1371	36	39	Shot	Miss
1216	BLR v NGR Q4	4th Quarter	BLR	137	1375	17	33	OR
1217	BLR v NGR Q4	4th Quarter	BLR	137	1377	45	40
1218	BLR v NGR Q4	4th Quarter	BLR	137	1379	51	28	On-ball
1219	BLR v NGR Q4	4th Quarter	BLR	137	1381	46	32
1220	BLR v NGR Q4	4th Quarter	BLR	137	1382	40	32
1221	BLR v NGR Q4	4th Quarter	BLR	137	1383	33	29
1222	BLR v NGR Q4	4th Quarter	BLR	137	1384	29	18	Shot	Score
1223	BLR v NGR Q4	4th Quarter	BLR	138	1450	31	113
1224	BLR v NGR Q4	4th Quarter	BLR	138	1451	20	100
1225	BLR v NGR Q4	4th Quarter	BLR	138	1454	15	101
1226	BLR v NGR Q4	4th Quarter	BLR	138	1455	17	83
1227	BLR v NGR Q4	4th Quarter	BLR	138	1456	33	53
1228	BLR v NGR Q4	4th Quarter	BLR	138	1458	14	41
1229	BLR v NGR Q4	4th Quarter	BLR	138	1460	12	31	Stoppage
