# Supplementary material for: Classifying ball trajectories in invasion sports using dynamic time warping: A basketball case study
Source: PLoS One. 2022 Oct 20;17(10):e0272848. doi: 10.1371/journal.pone.0272848 (PMC9584368; doi:10.1371/journal.pone.0272848)
Supplement: S1 Data — (ZIP) [file pone.0272848.s012.zip › Data/BLR/blrg9_full.csv]

	GameID	TimeCriteria	TeamName	RecordID	Time	x	y	Label1	Label2	Label3	Label4
1	BLR v TUR Q1	1st Quarter	BLR	3	20	38	52
2	BLR v TUR Q1	1st Quarter	BLR	3	23	48	51
3	BLR v TUR Q1	1st Quarter	BLR	3	23	51	48
4	BLR v TUR Q1	1st Quarter	BLR	3	24	40	49
5	BLR v TUR Q1	1st Quarter	BLR	3	25	40	49
6	BLR v TUR Q1	1st Quarter	BLR	3	26	40	49
7	BLR v TUR Q1	1st Quarter	BLR	3	27	40	49
8	BLR v TUR Q1	1st Quarter	BLR	3	28	40	49
9	BLR v TUR Q1	1st Quarter	BLR	3	29	47	46
10	BLR v TUR Q1	1st Quarter	BLR	3	30	50	29
11	BLR v TUR Q1	1st Quarter	BLR	3	32	51	27
12	BLR v TUR Q1	1st Quarter	BLR	3	32	45	22
13	BLR v TUR Q1	1st Quarter	BLR	3	33	40	20
14	BLR v TUR Q1	1st Quarter	BLR	3	34	34	17	Shot	Score
15	BLR v TUR Q1	1st Quarter	BLR	6	65	27	100
16	BLR v TUR Q1	1st Quarter	BLR	6	65	21	82
17	BLR v TUR Q1	1st Quarter	BLR	6	66	21	75
18	BLR v TUR Q1	1st Quarter	BLR	6	67	16	63
19	BLR v TUR Q1	1st Quarter	BLR	6	67	14	55
20	BLR v TUR Q1	1st Quarter	BLR	6	68	13	49
21	BLR v TUR Q1	1st Quarter	BLR	6	69	10	25
22	BLR v TUR Q1	1st Quarter	BLR	6	70	11	27
23	BLR v TUR Q1	1st Quarter	BLR	6	70	15	29	On-ball
24	BLR v TUR Q1	1st Quarter	BLR	6	71	19	32
25	BLR v TUR Q1	1st Quarter	BLR	6	71	23	32
26	BLR v TUR Q1	1st Quarter	BLR	6	72	27	32	Shot	Miss
27	BLR v TUR Q1	1st Quarter	BLR	8	100	29	108
28	BLR v TUR Q1	1st Quarter	BLR	8	101	36	91
29	BLR v TUR Q1	1st Quarter	BLR	8	102	41	71
30	BLR v TUR Q1	1st Quarter	BLR	8	103	42	63
31	BLR v TUR Q1	1st Quarter	BLR	8	104	46	57
32	BLR v TUR Q1	1st Quarter	BLR	8	105	52	31
33	BLR v TUR Q1	1st Quarter	BLR	8	106	52	24
34	BLR v TUR Q1	1st Quarter	BLR	8	106	53	20
35	BLR v TUR Q1	1st Quarter	BLR	8	107	46	40
36	BLR v TUR Q1	1st Quarter	BLR	8	108	47	45
37	BLR v TUR Q1	1st Quarter	BLR	8	109	23	44
38	BLR v TUR Q1	1st Quarter	BLR	8	111	45	37
39	BLR v TUR Q1	1st Quarter	BLR	8	114	37	33
40	BLR v TUR Q1	1st Quarter	BLR	8	114	37	39
41	BLR v TUR Q1	1st Quarter	BLR	8	115	35	42
42	BLR v TUR Q1	1st Quarter	BLR	8	117	50	13
43	BLR v TUR Q1	1st Quarter	BLR	8	119	33	18	Foul
44	BLR v TUR Q1	1st Quarter	BLR	9	135	22	9	BLOB
45	BLR v TUR Q1	1st Quarter	BLR	9	136	40	38	Shot	Score
46	BLR v TUR Q1	1st Quarter	BLR	11	159	31	99
47	BLR v TUR Q1	1st Quarter	BLR	11	159	49	59
48	BLR v TUR Q1	1st Quarter	BLR	11	161	49	50
49	BLR v TUR Q1	1st Quarter	BLR	11	162	49	41
50	BLR v TUR Q1	1st Quarter	BLR	11	163	51	31
51	BLR v TUR Q1	1st Quarter	BLR	11	164	40	32
52	BLR v TUR Q1	1st Quarter	BLR	11	164	34	31
53	BLR v TUR Q1	1st Quarter	BLR	11	165	20	36
54	BLR v TUR Q1	1st Quarter	BLR	11	166	13	28	Shot	Miss
55	BLR v TUR Q1	1st Quarter	BLR	13	182	32	94
56	BLR v TUR Q1	1st Quarter	BLR	13	182	25	79
57	BLR v TUR Q1	1st Quarter	BLR	13	183	24	65
58	BLR v TUR Q1	1st Quarter	BLR	13	184	22	53
59	BLR v TUR Q1	1st Quarter	BLR	13	185	21	45
60	BLR v TUR Q1	1st Quarter	BLR	13	187	12	29
61	BLR v TUR Q1	1st Quarter	BLR	13	188	24	17
62	BLR v TUR Q1	1st Quarter	BLR	13	190	24	20
63	BLR v TUR Q1	1st Quarter	BLR	13	191	26	21
64	BLR v TUR Q1	1st Quarter	BLR	13	192	23	18	Shot	Miss
65	BLR v TUR Q1	1st Quarter	BLR	17	257	24	112
66	BLR v TUR Q1	1st Quarter	BLR	17	259	26	96
67	BLR v TUR Q1	1st Quarter	BLR	17	261	24	89
68	BLR v TUR Q1	1st Quarter	BLR	17	262	24	82
69	BLR v TUR Q1	1st Quarter	BLR	17	263	24	75
70	BLR v TUR Q1	1st Quarter	BLR	17	263	24	70
71	BLR v TUR Q1	1st Quarter	BLR	17	263	22	60
72	BLR v TUR Q1	1st Quarter	BLR	17	264	22	54
73	BLR v TUR Q1	1st Quarter	BLR	17	266	24	49
74	BLR v TUR Q1	1st Quarter	BLR	17	267	20	48
75	BLR v TUR Q1	1st Quarter	BLR	17	268	16	45	On-ball
76	BLR v TUR Q1	1st Quarter	BLR	17	268	19	41
77	BLR v TUR Q1	1st Quarter	BLR	17	270	32	39
78	BLR v TUR Q1	1st Quarter	BLR	17	271	18	29
79	BLR v TUR Q1	1st Quarter	BLR	17	272	18	24	Shot	Score
80	BLR v TUR Q1	1st Quarter	BLR	19	293	21	85
81	BLR v TUR Q1	1st Quarter	BLR	19	293	19	69
82	BLR v TUR Q1	1st Quarter	BLR	19	295	20	60
83	BLR v TUR Q1	1st Quarter	BLR	19	296	30	53
84	BLR v TUR Q1	1st Quarter	BLR	19	296	31	46
85	BLR v TUR Q1	1st Quarter	BLR	19	297	34	33
86	BLR v TUR Q1	1st Quarter	BLR	19	297	36	26	Foul
87	BLR v TUR Q1	1st Quarter	BLR	21	318	42	10	BLOB
88	BLR v TUR Q1	1st Quarter	BLR	21	319	48	29	TO
89	BLR v TUR Q1	1st Quarter	BLR	23	337	29	90
90	BLR v TUR Q1	1st Quarter	BLR	23	337	43	72
91	BLR v TUR Q1	1st Quarter	BLR	23	338	42	61
92	BLR v TUR Q1	1st Quarter	BLR	23	338	42	49
93	BLR v TUR Q1	1st Quarter	BLR	23	339	43	44
94	BLR v TUR Q1	1st Quarter	BLR	23	339	41	36
95	BLR v TUR Q1	1st Quarter	BLR	23	340	40	29
96	BLR v TUR Q1	1st Quarter	BLR	23	340	39	24
97	BLR v TUR Q1	1st Quarter	BLR	23	342	36	20	Foul
98	BLR v TUR Q1	1st Quarter	BLR	24	371	41	10	BLOB
99	BLR v TUR Q1	1st Quarter	BLR	24	373	31	21	Shot	Score
100	BLR v TUR Q1	1st Quarter	BLR	26	394	39	99
101	BLR v TUR Q1	1st Quarter	BLR	26	396	48	87
102	BLR v TUR Q1	1st Quarter	BLR	26	397	48	77
103	BLR v TUR Q1	1st Quarter	BLR	26	397	50	65
104	BLR v TUR Q1	1st Quarter	BLR	26	398	50	55
105	BLR v TUR Q1	1st Quarter	BLR	26	398	50	49
106	BLR v TUR Q1	1st Quarter	BLR	26	399	46	43
107	BLR v TUR Q1	1st Quarter	BLR	26	399	52	25
108	BLR v TUR Q1	1st Quarter	BLR	26	400	52	20
109	BLR v TUR Q1	1st Quarter	BLR	26	400	51	17
110	BLR v TUR Q1	1st Quarter	BLR	26	401	50	22	On-ball
111	BLR v TUR Q1	1st Quarter	BLR	26	401	50	25
112	BLR v TUR Q1	1st Quarter	BLR	26	402	46	29	Shot	Miss
113	BLR v TUR Q1	1st Quarter	BLR	29	443	32	109
114	BLR v TUR Q1	1st Quarter	BLR	29	446	39	83
115	BLR v TUR Q1	1st Quarter	BLR	29	446	41	79
116	BLR v TUR Q1	1st Quarter	BLR	29	447	43	72
117	BLR v TUR Q1	1st Quarter	BLR	29	447	48	62
118	BLR v TUR Q1	1st Quarter	BLR	29	448	49	55
119	BLR v TUR Q1	1st Quarter	BLR	29	449	49	48
120	BLR v TUR Q1	1st Quarter	BLR	29	450	53	36
121	BLR v TUR Q1	1st Quarter	BLR	29	451	47	38
122	BLR v TUR Q1	1st Quarter	BLR	29	452	40	41
123	BLR v TUR Q1	1st Quarter	BLR	29	452	33	40	Shot	Miss
124	BLR v TUR Q1	1st Quarter	BLR	30	457	26	15	OR
125	BLR v TUR Q1	1st Quarter	BLR	30	460	36	21
126	BLR v TUR Q1	1st Quarter	BLR	30	462	29	16
127	BLR v TUR Q1	1st Quarter	BLR	30	463	33	23	Shot	Score
128	BLR v TUR Q1	1st Quarter	BLR	32	503	39	109
129	BLR v TUR Q1	1st Quarter	BLR	32	505	39	85
130	BLR v TUR Q1	1st Quarter	BLR	32	507	39	82
131	BLR v TUR Q1	1st Quarter	BLR	32	508	39	76
132	BLR v TUR Q1	1st Quarter	BLR	32	509	39	72
133	BLR v TUR Q1	1st Quarter	BLR	32	509	40	66
134	BLR v TUR Q1	1st Quarter	BLR	32	510	40	60
135	BLR v TUR Q1	1st Quarter	BLR	32	511	33	53
136	BLR v TUR Q1	1st Quarter	BLR	32	512	30	48
137	BLR v TUR Q1	1st Quarter	BLR	32	513	32	43	On-ball
138	BLR v TUR Q1	1st Quarter	BLR	32	513	27	38
139	BLR v TUR Q1	1st Quarter	BLR	32	514	26	29
140	BLR v TUR Q1	1st Quarter	BLR	32	515	25	21
141	BLR v TUR Q1	1st Quarter	BLR	32	516	48	32
142	BLR v TUR Q1	1st Quarter	BLR	32	517	46	27
143	BLR v TUR Q1	1st Quarter	BLR	32	517	45	25
144	BLR v TUR Q1	1st Quarter	BLR	32	518	37	20
145	BLR v TUR Q1	1st Quarter	BLR	32	519	47	28
146	BLR v TUR Q1	1st Quarter	BLR	32	520	52	31
147	BLR v TUR Q1	1st Quarter	BLR	32	521	38	23	TO
148	BLR v TUR Q1	1st Quarter	BLR	37	561	29	92
149	BLR v TUR Q1	1st Quarter	BLR	37	561	32	84
150	BLR v TUR Q1	1st Quarter	BLR	37	563	47	69
151	BLR v TUR Q1	1st Quarter	BLR	37	564	48	59
152	BLR v TUR Q1	1st Quarter	BLR	37	564	50	51
153	BLR v TUR Q1	1st Quarter	BLR	37	565	51	42
154	BLR v TUR Q1	1st Quarter	BLR	37	566	52	35	On-ball
155	BLR v TUR Q1	1st Quarter	BLR	37	569	48	33
156	BLR v TUR Q1	1st Quarter	BLR	37	569	44	36
157	BLR v TUR Q1	1st Quarter	BLR	37	570	40	37
158	BLR v TUR Q1	1st Quarter	BLR	37	571	31	38
159	BLR v TUR Q1	1st Quarter	BLR	37	573	29	31
160	BLR v TUR Q1	1st Quarter	BLR	37	574	34	22	TO
161	BLR v TUR Q1	1st Quarter	BLR	40	604	29	109
162	BLR v TUR Q1	1st Quarter	BLR	40	604	30	93
163	BLR v TUR Q1	1st Quarter	BLR	40	606	39	79
164	BLR v TUR Q1	1st Quarter	BLR	40	606	42	73
165	BLR v TUR Q1	1st Quarter	BLR	40	607	44	67
166	BLR v TUR Q1	1st Quarter	BLR	40	608	45	58
167	BLR v TUR Q1	1st Quarter	BLR	40	608	46	53
168	BLR v TUR Q1	1st Quarter	BLR	40	609	51	46
169	BLR v TUR Q1	1st Quarter	BLR	40	610	38	34
170	BLR v TUR Q1	1st Quarter	BLR	40	611	34	38
171	BLR v TUR Q1	1st Quarter	BLR	40	612	31	39
172	BLR v TUR Q1	1st Quarter	BLR	40	613	21	37
173	BLR v TUR Q1	1st Quarter	BLR	40	615	12	16	Shot	Miss
174	BLR v TUR Q1	1st Quarter	BLR	43	706	44	109
175	BLR v TUR Q1	1st Quarter	BLR	43	707	42	88
176	BLR v TUR Q1	1st Quarter	BLR	43	708	43	84
177	BLR v TUR Q1	1st Quarter	BLR	43	710	40	68
178	BLR v TUR Q1	1st Quarter	BLR	43	710	32	61
179	BLR v TUR Q1	1st Quarter	BLR	43	711	27	56
180	BLR v TUR Q1	1st Quarter	BLR	43	711	22	50
181	BLR v TUR Q1	1st Quarter	BLR	43	712	15	46
182	BLR v TUR Q1	1st Quarter	BLR	43	713	12	40	On-ball
183	BLR v TUR Q1	1st Quarter	BLR	43	713	20	40
184	BLR v TUR Q1	1st Quarter	BLR	43	713	26	40
185	BLR v TUR Q1	1st Quarter	BLR	43	715	32	40
186	BLR v TUR Q1	1st Quarter	BLR	43	717	21	32
187	BLR v TUR Q1	1st Quarter	BLR	43	718	20	34
188	BLR v TUR Q1	1st Quarter	BLR	43	720	14	30
189	BLR v TUR Q1	1st Quarter	BLR	43	721	20	32
190	BLR v TUR Q1	1st Quarter	BLR	43	721	26	31	Shot	Score
191	BLR v TUR Q1	1st Quarter	BLR	46	770	33	94
192	BLR v TUR Q1	1st Quarter	BLR	46	770	48	89
193	BLR v TUR Q1	1st Quarter	BLR	46	771	50	82
194	BLR v TUR Q1	1st Quarter	BLR	46	772	50	74
195	BLR v TUR Q1	1st Quarter	BLR	46	772	50	67
196	BLR v TUR Q1	1st Quarter	BLR	46	773	52	57
197	BLR v TUR Q1	1st Quarter	BLR	46	773	51	50
198	BLR v TUR Q1	1st Quarter	BLR	46	774	51	40
199	BLR v TUR Q1	1st Quarter	BLR	46	774	52	34
200	BLR v TUR Q1	1st Quarter	BLR	46	775	52	24	On-ball
201	BLR v TUR Q1	1st Quarter	BLR	46	776	47	31
202	BLR v TUR Q1	1st Quarter	BLR	46	776	41	35
203	BLR v TUR Q1	1st Quarter	BLR	46	777	40	20
204	BLR v TUR Q1	1st Quarter	BLR	46	778	36	18
205	BLR v TUR Q1	1st Quarter	BLR	46	778	33	21	Shot	Score
206	BLR v TUR Q1	1st Quarter	BLR	49	853	33	110
207	BLR v TUR Q1	1st Quarter	BLR	49	853	30	99
208	BLR v TUR Q1	1st Quarter	BLR	49	855	27	92
209	BLR v TUR Q1	1st Quarter	BLR	49	855	32	88
210	BLR v TUR Q1	1st Quarter	BLR	49	856	33	78
211	BLR v TUR Q1	1st Quarter	BLR	49	857	30	71
212	BLR v TUR Q1	1st Quarter	BLR	49	857	11	52
213	BLR v TUR Q1	1st Quarter	BLR	49	859	42	49
214	BLR v TUR Q1	1st Quarter	BLR	49	862	30	31
215	BLR v TUR Q1	1st Quarter	BLR	49	864	51	22
216	BLR v TUR Q1	1st Quarter	BLR	49	865	49	19
217	BLR v TUR Q1	1st Quarter	BLR	49	865	42	17	Foul
218	BLR v TUR Q1	1st Quarter	BLR	50	882	38	9	BLOB
219	BLR v TUR Q1	1st Quarter	BLR	50	883	51	21
220	BLR v TUR Q1	1st Quarter	BLR	50	886	47	22
221	BLR v TUR Q1	1st Quarter	BLR	50	887	43	23
222	BLR v TUR Q1	1st Quarter	BLR	50	887	38	24
223	BLR v TUR Q1	1st Quarter	BLR	50	888	33	23	Shot	Miss
224	BLR v TUR Q1	1st Quarter	BLR	53	904	32	109
225	BLR v TUR Q1	1st Quarter	BLR	53	905	28	91
226	BLR v TUR Q1	1st Quarter	BLR	53	907	11	53
227	BLR v TUR Q1	1st Quarter	BLR	53	909	12	51
228	BLR v TUR Q1	1st Quarter	BLR	53	911	15	44
229	BLR v TUR Q1	1st Quarter	BLR	53	911	16	40
230	BLR v TUR Q1	1st Quarter	BLR	53	913	16	35
231	BLR v TUR Q1	1st Quarter	BLR	53	913	17	32	On-ball
232	BLR v TUR Q1	1st Quarter	BLR	53	914	21	37	On-ball
233	BLR v TUR Q1	1st Quarter	BLR	53	915	26	37
234	BLR v TUR Q1	1st Quarter	BLR	53	916	34	37
235	BLR v TUR Q1	1st Quarter	BLR	53	916	38	31
236	BLR v TUR Q1	1st Quarter	BLR	53	917	37	24
237	BLR v TUR Q1	1st Quarter	BLR	53	918	30	20	Shot	Shooting Foul
238	BLR v TUR Q1	1st Quarter	BLR	55	980	32	109
239	BLR v TUR Q1	1st Quarter	BLR	55	980	30	95
240	BLR v TUR Q1	1st Quarter	BLR	55	981	27	85
241	BLR v TUR Q1	1st Quarter	BLR	55	982	29	76
242	BLR v TUR Q1	1st Quarter	BLR	55	982	34	69
243	BLR v TUR Q1	1st Quarter	BLR	55	983	38	63
244	BLR v TUR Q1	1st Quarter	BLR	55	983	44	56
245	BLR v TUR Q1	1st Quarter	BLR	55	983	48	51
246	BLR v TUR Q1	1st Quarter	BLR	55	984	52	34	On-ball
247	BLR v TUR Q1	1st Quarter	BLR	55	987	47	35
248	BLR v TUR Q1	1st Quarter	BLR	55	987	44	35
249	BLR v TUR Q1	1st Quarter	BLR	55	988	47	32
250	BLR v TUR Q1	1st Quarter	BLR	55	989	49	25	TO
251	BLR v TUR Q1	1st Quarter	BLR	56	990	10	90
252	BLR v TUR Q1	1st Quarter	BLR	58	1063	4	87
253	BLR v TUR Q1	1st Quarter	BLR	58	1063	26	98
254	BLR v TUR Q1	1st Quarter	BLR	58	1063	30	91
255	BLR v TUR Q1	1st Quarter	BLR	58	1064	31	82
256	BLR v TUR Q1	1st Quarter	BLR	58	1064	31	77
257	BLR v TUR Q1	1st Quarter	BLR	58	1065	33	68
258	BLR v TUR Q1	1st Quarter	BLR	58	1065	35	57
259	BLR v TUR Q1	1st Quarter	BLR	58	1066	31	46
260	BLR v TUR Q1	1st Quarter	BLR	58	1066	30	37
261	BLR v TUR Q1	1st Quarter	BLR	58	1066	32	30
262	BLR v TUR Q1	1st Quarter	BLR	58	1068	18	35	Shot	Miss
263	BLR v TUR Q2	2nd Quarter	BLR	60	24	25	96
264	BLR v TUR Q2	2nd Quarter	BLR	60	24	19	80
265	BLR v TUR Q2	2nd Quarter	BLR	60	26	18	73
266	BLR v TUR Q2	2nd Quarter	BLR	60	26	17	63
267	BLR v TUR Q2	2nd Quarter	BLR	60	26	17	57
268	BLR v TUR Q2	2nd Quarter	BLR	60	27	17	50
269	BLR v TUR Q2	2nd Quarter	BLR	60	27	19	43
270	BLR v TUR Q2	2nd Quarter	BLR	60	28	22	37
271	BLR v TUR Q2	2nd Quarter	BLR	60	29	24	35	On-ball
272	BLR v TUR Q2	2nd Quarter	BLR	60	30	30	37
273	BLR v TUR Q2	2nd Quarter	BLR	60	30	33	39
274	BLR v TUR Q2	2nd Quarter	BLR	60	32	36	39
275	BLR v TUR Q2	2nd Quarter	BLR	60	34	48	36
276	BLR v TUR Q2	2nd Quarter	BLR	60	36	12	34
277	BLR v TUR Q2	2nd Quarter	BLR	60	38	15	35
278	BLR v TUR Q2	2nd Quarter	BLR	60	39	15	32	On-ball
279	BLR v TUR Q2	2nd Quarter	BLR	60	41	19	33
280	BLR v TUR Q2	2nd Quarter	BLR	60	43	17	20
281	BLR v TUR Q2	2nd Quarter	BLR	60	44	17	19
282	BLR v TUR Q2	2nd Quarter	BLR	60	45	36	37	Shot	Miss
283	BLR v TUR Q2	2nd Quarter	BLR	61	48	25	21	OR
284	BLR v TUR Q2	2nd Quarter	BLR	61	51	32	22	Shot	Miss
285	BLR v TUR Q2	2nd Quarter	BLR	64	88	31	111
286	BLR v TUR Q2	2nd Quarter	BLR	64	88	23	89
287	BLR v TUR Q2	2nd Quarter	BLR	64	89	23	77
288	BLR v TUR Q2	2nd Quarter	BLR	64	89	23	70
289	BLR v TUR Q2	2nd Quarter	BLR	64	90	24	60
290	BLR v TUR Q2	2nd Quarter	BLR	64	91	23	55
291	BLR v TUR Q2	2nd Quarter	BLR	64	91	24	51
292	BLR v TUR Q2	2nd Quarter	BLR	64	92	22	46
293	BLR v TUR Q2	2nd Quarter	BLR	64	95	28	41
294	BLR v TUR Q2	2nd Quarter	BLR	64	96	33	39	On-ball
295	BLR v TUR Q2	2nd Quarter	BLR	64	98	30	36
296	BLR v TUR Q2	2nd Quarter	BLR	64	100	51	34
297	BLR v TUR Q2	2nd Quarter	BLR	64	101	42	37
298	BLR v TUR Q2	2nd Quarter	BLR	64	102	13	30
299	BLR v TUR Q2	2nd Quarter	BLR	64	103	26	17	Foul
300	BLR v TUR Q2	2nd Quarter	BLR	65	126	19	8	BLOB
301	BLR v TUR Q2	2nd Quarter	BLR	65	127	31	41
302	BLR v TUR Q2	2nd Quarter	BLR	65	128	32	44
303	BLR v TUR Q2	2nd Quarter	BLR	65	128	33	47
304	BLR v TUR Q2	2nd Quarter	BLR	65	129	33	47
305	BLR v TUR Q2	2nd Quarter	BLR	65	130	33	47
306	BLR v TUR Q2	2nd Quarter	BLR	65	131	33	47
307	BLR v TUR Q2	2nd Quarter	BLR	65	132	34	47
308	BLR v TUR Q2	2nd Quarter	BLR	65	134	50	32	On-ball
309	BLR v TUR Q2	2nd Quarter	BLR	65	135	46	33
310	BLR v TUR Q2	2nd Quarter	BLR	65	136	41	32
311	BLR v TUR Q2	2nd Quarter	BLR	65	136	50	16	On-ball
312	BLR v TUR Q2	2nd Quarter	BLR	65	137	50	18
313	BLR v TUR Q2	2nd Quarter	BLR	65	138	45	22	Shot	Miss
314	BLR v TUR Q2	2nd Quarter	BLR	68	155	31	110
315	BLR v TUR Q2	2nd Quarter	BLR	68	155	24	87
316	BLR v TUR Q2	2nd Quarter	BLR	68	157	26	82
317	BLR v TUR Q2	2nd Quarter	BLR	68	157	27	76
318	BLR v TUR Q2	2nd Quarter	BLR	68	158	28	69
319	BLR v TUR Q2	2nd Quarter	BLR	68	158	30	61
320	BLR v TUR Q2	2nd Quarter	BLR	68	159	31	53
321	BLR v TUR Q2	2nd Quarter	BLR	68	161	31	51
322	BLR v TUR Q2	2nd Quarter	BLR	68	162	32	45
323	BLR v TUR Q2	2nd Quarter	BLR	68	162	32	43	On-ball
324	BLR v TUR Q2	2nd Quarter	BLR	68	162	31	40
325	BLR v TUR Q2	2nd Quarter	BLR	68	162	29	35
326	BLR v TUR Q2	2nd Quarter	BLR	68	164	26	28
327	BLR v TUR Q2	2nd Quarter	BLR	68	165	29	18	Shot	Miss
328	BLR v TUR Q2	2nd Quarter	BLR	70	182	31	84
329	BLR v TUR Q2	2nd Quarter	BLR	70	182	38	78
330	BLR v TUR Q2	2nd Quarter	BLR	70	183	44	64
331	BLR v TUR Q2	2nd Quarter	BLR	70	183	46	58
332	BLR v TUR Q2	2nd Quarter	BLR	70	184	48	51
333	BLR v TUR Q2	2nd Quarter	BLR	70	184	48	45
334	BLR v TUR Q2	2nd Quarter	BLR	70	185	49	34
335	BLR v TUR Q2	2nd Quarter	BLR	70	185	32	32
336	BLR v TUR Q2	2nd Quarter	BLR	70	186	30	26	Foul
337	BLR v TUR Q2	2nd Quarter	BLR	71	216	4	35	SLOB
338	BLR v TUR Q2	2nd Quarter	BLR	71	217	26	41
339	BLR v TUR Q2	2nd Quarter	BLR	71	218	27	41
340	BLR v TUR Q2	2nd Quarter	BLR	71	218	34	40
341	BLR v TUR Q2	2nd Quarter	BLR	71	220	49	36
342	BLR v TUR Q2	2nd Quarter	BLR	71	221	52	35
343	BLR v TUR Q2	2nd Quarter	BLR	71	222	54	30
344	BLR v TUR Q2	2nd Quarter	BLR	71	225	49	40
345	BLR v TUR Q2	2nd Quarter	BLR	71	225	50	36
346	BLR v TUR Q2	2nd Quarter	BLR	71	226	51	31
347	BLR v TUR Q2	2nd Quarter	BLR	71	227	51	25	TO
348	BLR v TUR Q2	2nd Quarter	BLR	73	245	19	109
349	BLR v TUR Q2	2nd Quarter	BLR	73	246	24	96
350	BLR v TUR Q2	2nd Quarter	BLR	73	247	24	90
351	BLR v TUR Q2	2nd Quarter	BLR	73	248	24	86
352	BLR v TUR Q2	2nd Quarter	BLR	73	248	25	77
353	BLR v TUR Q2	2nd Quarter	BLR	73	249	28	70
354	BLR v TUR Q2	2nd Quarter	BLR	73	250	31	63
355	BLR v TUR Q2	2nd Quarter	BLR	73	251	35	55
356	BLR v TUR Q2	2nd Quarter	BLR	73	252	32	51
357	BLR v TUR Q2	2nd Quarter	BLR	73	253	25	37
358	BLR v TUR Q2	2nd Quarter	BLR	73	253	23	40	On-ball
359	BLR v TUR Q2	2nd Quarter	BLR	73	255	30	42
360	BLR v TUR Q2	2nd Quarter	BLR	73	256	33	40
361	BLR v TUR Q2	2nd Quarter	BLR	73	256	13	26
362	BLR v TUR Q2	2nd Quarter	BLR	73	257	26	17
363	BLR v TUR Q2	2nd Quarter	BLR	73	259	40	36	Shot	Score
364	BLR v TUR Q2	2nd Quarter	BLR	75	287	14	90
365	BLR v TUR Q2	2nd Quarter	BLR	75	287	17	45
366	BLR v TUR Q2	2nd Quarter	BLR	75	289	18	23	TO
367	BLR v TUR Q2	2nd Quarter	BLR	80	441	31	96
368	BLR v TUR Q2	2nd Quarter	BLR	80	442	45	85
369	BLR v TUR Q2	2nd Quarter	BLR	80	442	44	82
370	BLR v TUR Q2	2nd Quarter	BLR	80	443	44	75
371	BLR v TUR Q2	2nd Quarter	BLR	80	444	39	69
372	BLR v TUR Q2	2nd Quarter	BLR	80	444	36	62
373	BLR v TUR Q2	2nd Quarter	BLR	80	445	33	58
374	BLR v TUR Q2	2nd Quarter	BLR	80	446	30	51
375	BLR v TUR Q2	2nd Quarter	BLR	80	447	25	35
376	BLR v TUR Q2	2nd Quarter	BLR	80	447	25	39	On-ball
377	BLR v TUR Q2	2nd Quarter	BLR	80	448	28	39
378	BLR v TUR Q2	2nd Quarter	BLR	80	449	37	38
379	BLR v TUR Q2	2nd Quarter	BLR	80	450	20	34
380	BLR v TUR Q2	2nd Quarter	BLR	80	451	24	32
381	BLR v TUR Q2	2nd Quarter	BLR	80	452	29	28
382	BLR v TUR Q2	2nd Quarter	BLR	80	454	49	28
383	BLR v TUR Q2	2nd Quarter	BLR	80	454	44	29
384	BLR v TUR Q2	2nd Quarter	BLR	80	455	42	28
385	BLR v TUR Q2	2nd Quarter	BLR	80	456	36	27
386	BLR v TUR Q2	2nd Quarter	BLR	80	456	32	24
387	BLR v TUR Q2	2nd Quarter	BLR	80	457	36	42
388	BLR v TUR Q2	2nd Quarter	BLR	80	459	32	38
389	BLR v TUR Q2	2nd Quarter	BLR	80	460	31	28
390	BLR v TUR Q2	2nd Quarter	BLR	80	461	18	36
391	BLR v TUR Q2	2nd Quarter	BLR	80	461	23	36
392	BLR v TUR Q2	2nd Quarter	BLR	80	462	25	36	Shot	Miss
393	BLR v TUR Q2	2nd Quarter	BLR	83	479	27	95
394	BLR v TUR Q2	2nd Quarter	BLR	83	481	38	88
395	BLR v TUR Q2	2nd Quarter	BLR	83	482	39	82
396	BLR v TUR Q2	2nd Quarter	BLR	83	483	37	72
397	BLR v TUR Q2	2nd Quarter	BLR	83	484	37	69
398	BLR v TUR Q2	2nd Quarter	BLR	83	485	38	61
399	BLR v TUR Q2	2nd Quarter	BLR	83	486	39	57
400	BLR v TUR Q2	2nd Quarter	BLR	83	487	42	52
401	BLR v TUR Q2	2nd Quarter	BLR	83	489	43	50
402	BLR v TUR Q2	2nd Quarter	BLR	83	489	33	42
403	BLR v TUR Q2	2nd Quarter	BLR	83	491	21	34
404	BLR v TUR Q2	2nd Quarter	BLR	83	492	19	39
405	BLR v TUR Q2	2nd Quarter	BLR	83	492	19	41	TO
406	BLR v TUR Q2	2nd Quarter	BLR	85	544	58	85
407	BLR v TUR Q2	2nd Quarter	BLR	85	545	45	90
408	BLR v TUR Q2	2nd Quarter	BLR	85	547	44	84
409	BLR v TUR Q2	2nd Quarter	BLR	85	548	40	74
410	BLR v TUR Q2	2nd Quarter	BLR	85	548	37	68
411	BLR v TUR Q2	2nd Quarter	BLR	85	548	35	62
412	BLR v TUR Q2	2nd Quarter	BLR	85	549	34	53
413	BLR v TUR Q2	2nd Quarter	BLR	85	550	40	50
414	BLR v TUR Q2	2nd Quarter	BLR	85	550	45	45
415	BLR v TUR Q2	2nd Quarter	BLR	85	552	50	35
416	BLR v TUR Q2	2nd Quarter	BLR	85	554	31	41
417	BLR v TUR Q2	2nd Quarter	BLR	85	555	30	36
418	BLR v TUR Q2	2nd Quarter	BLR	85	557	27	31
419	BLR v TUR Q2	2nd Quarter	BLR	85	558	26	25
420	BLR v TUR Q2	2nd Quarter	BLR	85	559	28	19	Shot	Score
421	BLR v TUR Q2	2nd Quarter	BLR	88	614	34	111
422	BLR v TUR Q2	2nd Quarter	BLR	88	614	28	98
423	BLR v TUR Q2	2nd Quarter	BLR	88	615	23	89
424	BLR v TUR Q2	2nd Quarter	BLR	88	615	28	80
425	BLR v TUR Q2	2nd Quarter	BLR	88	616	31	70
426	BLR v TUR Q2	2nd Quarter	BLR	88	617	33	65
427	BLR v TUR Q2	2nd Quarter	BLR	88	617	37	57
428	BLR v TUR Q2	2nd Quarter	BLR	88	618	40	51
429	BLR v TUR Q2	2nd Quarter	BLR	88	619	54	41
430	BLR v TUR Q2	2nd Quarter	BLR	88	620	54	37
431	BLR v TUR Q2	2nd Quarter	BLR	88	621	54	32
432	BLR v TUR Q2	2nd Quarter	BLR	88	622	51	30	On-ball
433	BLR v TUR Q2	2nd Quarter	BLR	88	622	46	36
434	BLR v TUR Q2	2nd Quarter	BLR	88	622	41	38
435	BLR v TUR Q2	2nd Quarter	BLR	88	624	39	42
436	BLR v TUR Q2	2nd Quarter	BLR	88	626	37	44	On-ball
437	BLR v TUR Q2	2nd Quarter	BLR	88	627	35	41
438	BLR v TUR Q2	2nd Quarter	BLR	88	629	19	33
439	BLR v TUR Q2	2nd Quarter	BLR	88	630	26	19	Shot	Shooting Foul
440	BLR v TUR Q2	2nd Quarter	BLR	89	653	20	7	BLOB
441	BLR v TUR Q2	2nd Quarter	BLR	89	654	23	18
442	BLR v TUR Q2	2nd Quarter	BLR	89	655	24	21
443	BLR v TUR Q2	2nd Quarter	BLR	89	657	26	44
444	BLR v TUR Q2	2nd Quarter	BLR	89	658	22	39	On-ball
445	BLR v TUR Q2	2nd Quarter	BLR	89	661	16	38
446	BLR v TUR Q2	2nd Quarter	BLR	89	661	12	36
447	BLR v TUR Q2	2nd Quarter	BLR	89	663	23	20
448	BLR v TUR Q2	2nd Quarter	BLR	89	663	29	23	Shot	Miss
449	BLR v TUR Q2	2nd Quarter	BLR	92	692	27	87
450	BLR v TUR Q2	2nd Quarter	BLR	92	693	46	79
451	BLR v TUR Q2	2nd Quarter	BLR	92	694	41	77
452	BLR v TUR Q2	2nd Quarter	BLR	92	695	40	72
453	BLR v TUR Q2	2nd Quarter	BLR	92	696	39	66
454	BLR v TUR Q2	2nd Quarter	BLR	92	697	38	63
455	BLR v TUR Q2	2nd Quarter	BLR	92	698	36	57
456	BLR v TUR Q2	2nd Quarter	BLR	92	699	42	53
457	BLR v TUR Q2	2nd Quarter	BLR	92	699	51	49
458	BLR v TUR Q2	2nd Quarter	BLR	92	701	43	46
459	BLR v TUR Q2	2nd Quarter	BLR	92	701	40	46
460	BLR v TUR Q2	2nd Quarter	BLR	92	702	19	37
461	BLR v TUR Q2	2nd Quarter	BLR	92	703	14	37
462	BLR v TUR Q2	2nd Quarter	BLR	92	706	28	30
463	BLR v TUR Q2	2nd Quarter	BLR	92	707	31	30
464	BLR v TUR Q2	2nd Quarter	BLR	92	708	29	24	Shot	Shooting Foul
465	BLR v TUR Q2	2nd Quarter	BLR	94	775	33	85
466	BLR v TUR Q2	2nd Quarter	BLR	94	775	33	73
467	BLR v TUR Q2	2nd Quarter	BLR	94	775	33	66
468	BLR v TUR Q2	2nd Quarter	BLR	94	776	33	60
469	BLR v TUR Q2	2nd Quarter	BLR	94	777	33	52
470	BLR v TUR Q2	2nd Quarter	BLR	94	777	35	43
471	BLR v TUR Q2	2nd Quarter	BLR	94	778	35	37
472	BLR v TUR Q2	2nd Quarter	BLR	94	778	26	32
473	BLR v TUR Q2	2nd Quarter	BLR	94	779	27	26
474	BLR v TUR Q2	2nd Quarter	BLR	94	780	29	19	Shot	Miss
475	BLR v TUR Q2	2nd Quarter	BLR	97	887	37	108
476	BLR v TUR Q2	2nd Quarter	BLR	97	888	20	96
477	BLR v TUR Q2	2nd Quarter	BLR	97	889	30	91
478	BLR v TUR Q2	2nd Quarter	BLR	97	889	32	84
479	BLR v TUR Q2	2nd Quarter	BLR	97	891	35	76
480	BLR v TUR Q2	2nd Quarter	BLR	97	891	37	69
481	BLR v TUR Q2	2nd Quarter	BLR	97	892	41	61
482	BLR v TUR Q2	2nd Quarter	BLR	97	892	45	54
483	BLR v TUR Q2	2nd Quarter	BLR	97	893	40	51
484	BLR v TUR Q2	2nd Quarter	BLR	97	893	38	34
485	BLR v TUR Q2	2nd Quarter	BLR	97	894	52	34
486	BLR v TUR Q2	2nd Quarter	BLR	97	895	53	23
487	BLR v TUR Q2	2nd Quarter	BLR	97	895	54	16
488	BLR v TUR Q2	2nd Quarter	BLR	97	896	52	27
489	BLR v TUR Q2	2nd Quarter	BLR	97	896	52	31	On-ball
490	BLR v TUR Q2	2nd Quarter	BLR	97	897	44	34
491	BLR v TUR Q2	2nd Quarter	BLR	97	898	44	34
492	BLR v TUR Q2	2nd Quarter	BLR	97	899	44	34
493	BLR v TUR Q2	2nd Quarter	BLR	97	900	44	34
494	BLR v TUR Q2	2nd Quarter	BLR	97	900	37	41
495	BLR v TUR Q2	2nd Quarter	BLR	97	901	40	47
496	BLR v TUR Q2	2nd Quarter	BLR	97	901	38	48
497	BLR v TUR Q2	2nd Quarter	BLR	97	902	32	47
498	BLR v TUR Q2	2nd Quarter	BLR	97	902	31	46
499	BLR v TUR Q2	2nd Quarter	BLR	97	903	32	44
500	BLR v TUR Q2	2nd Quarter	BLR	97	904	33	39
501	BLR v TUR Q2	2nd Quarter	BLR	97	905	34	32
502	BLR v TUR Q2	2nd Quarter	BLR	97	905	35	27
503	BLR v TUR Q2	2nd Quarter	BLR	97	906	52	16	Shot	Score
504	BLR v TUR Q2	2nd Quarter	BLR	99	939	4	85
505	BLR v TUR Q2	2nd Quarter	BLR	99	941	20	88
506	BLR v TUR Q2	2nd Quarter	BLR	99	942	22	83
507	BLR v TUR Q2	2nd Quarter	BLR	99	943	25	79
508	BLR v TUR Q2	2nd Quarter	BLR	99	943	27	74
509	BLR v TUR Q2	2nd Quarter	BLR	99	944	30	69
510	BLR v TUR Q2	2nd Quarter	BLR	99	944	34	61
511	BLR v TUR Q2	2nd Quarter	BLR	99	945	34	54
512	BLR v TUR Q2	2nd Quarter	BLR	99	946	35	44	On-ball
513	BLR v TUR Q2	2nd Quarter	BLR	99	947	33	41
514	BLR v TUR Q2	2nd Quarter	BLR	99	948	29	41
515	BLR v TUR Q2	2nd Quarter	BLR	99	949	27	36	Shot	Miss
516	BLR v TUR Q2	2nd Quarter	BLR	101	979	42	108
517	BLR v TUR Q2	2nd Quarter	BLR	101	980	34	101
518	BLR v TUR Q2	2nd Quarter	BLR	101	981	32	97
519	BLR v TUR Q2	2nd Quarter	BLR	101	982	32	91
520	BLR v TUR Q2	2nd Quarter	BLR	101	983	33	84
521	BLR v TUR Q2	2nd Quarter	BLR	101	984	32	79
522	BLR v TUR Q2	2nd Quarter	BLR	101	985	33	74
523	BLR v TUR Q2	2nd Quarter	BLR	101	985	34	70
524	BLR v TUR Q2	2nd Quarter	BLR	101	986	37	65
525	BLR v TUR Q2	2nd Quarter	BLR	101	987	43	61
526	BLR v TUR Q2	2nd Quarter	BLR	101	987	49	55
527	BLR v TUR Q2	2nd Quarter	BLR	101	988	50	51
528	BLR v TUR Q2	2nd Quarter	BLR	101	989	45	51
529	BLR v TUR Q2	2nd Quarter	BLR	101	990	41	49
530	BLR v TUR Q2	2nd Quarter	BLR	101	992	40	44
531	BLR v TUR Q2	2nd Quarter	BLR	101	992	39	36
532	BLR v TUR Q2	2nd Quarter	BLR	101	992	37	26
533	BLR v TUR Q2	2nd Quarter	BLR	101	994	35	18	Shot	Score
534	BLR v TUR Q2	2nd Quarter	BLR	103	1032	23	111
535	BLR v TUR Q2	2nd Quarter	BLR	103	1033	32	96
536	BLR v TUR Q2	2nd Quarter	BLR	103	1035	35	89
537	BLR v TUR Q2	2nd Quarter	BLR	103	1036	34	84
538	BLR v TUR Q2	2nd Quarter	BLR	103	1037	33	80
539	BLR v TUR Q2	2nd Quarter	BLR	103	1038	36	75
540	BLR v TUR Q2	2nd Quarter	BLR	103	1039	51	38
541	BLR v TUR Q2	2nd Quarter	BLR	103	1040	51	46
542	BLR v TUR Q2	2nd Quarter	BLR	103	1040	48	47
543	BLR v TUR Q2	2nd Quarter	BLR	103	1041	43	49
544	BLR v TUR Q2	2nd Quarter	BLR	103	1041	38	49
545	BLR v TUR Q2	2nd Quarter	BLR	103	1042	32	49
546	BLR v TUR Q2	2nd Quarter	BLR	103	1043	31	49
547	BLR v TUR Q2	2nd Quarter	BLR	103	1045	31	48
548	BLR v TUR Q2	2nd Quarter	BLR	103	1045	32	44
549	BLR v TUR Q2	2nd Quarter	BLR	103	1048	29	41
550	BLR v TUR Q2	2nd Quarter	BLR	103	1048	28	35	Shot	Miss
551	BLR v TUR Q3	3rd Quarter	BLR	104	28	4	58
552	BLR v TUR Q3	3rd Quarter	BLR	104	29	15	65
553	BLR v TUR Q3	3rd Quarter	BLR	104	30	14	63
554	BLR v TUR Q3	3rd Quarter	BLR	104	31	12	57
555	BLR v TUR Q3	3rd Quarter	BLR	104	31	12	48
556	BLR v TUR Q3	3rd Quarter	BLR	104	32	12	40
557	BLR v TUR Q3	3rd Quarter	BLR	104	32	11	32
558	BLR v TUR Q3	3rd Quarter	BLR	104	33	12	28
559	BLR v TUR Q3	3rd Quarter	BLR	104	36	25	22
560	BLR v TUR Q3	3rd Quarter	BLR	104	37	26	24
561	BLR v TUR Q3	3rd Quarter	BLR	104	39	29	18	Shot	Score
562	BLR v TUR Q3	3rd Quarter	BLR	107	90	32	108
563	BLR v TUR Q3	3rd Quarter	BLR	107	91	24	97
564	BLR v TUR Q3	3rd Quarter	BLR	107	92	22	86
565	BLR v TUR Q3	3rd Quarter	BLR	107	92	21	76
566	BLR v TUR Q3	3rd Quarter	BLR	107	92	19	66
567	BLR v TUR Q3	3rd Quarter	BLR	107	93	18	57
568	BLR v TUR Q3	3rd Quarter	BLR	107	94	17	51
569	BLR v TUR Q3	3rd Quarter	BLR	107	94	15	43
570	BLR v TUR Q3	3rd Quarter	BLR	107	94	13	36
571	BLR v TUR Q3	3rd Quarter	BLR	107	95	12	30
572	BLR v TUR Q3	3rd Quarter	BLR	107	96	17	24
573	BLR v TUR Q3	3rd Quarter	BLR	107	98	13	23	On-ball
574	BLR v TUR Q3	3rd Quarter	BLR	107	98	12	26
575	BLR v TUR Q3	3rd Quarter	BLR	107	98	13	29
576	BLR v TUR Q3	3rd Quarter	BLR	107	98	16	34
577	BLR v TUR Q3	3rd Quarter	BLR	107	99	25	35
578	BLR v TUR Q3	3rd Quarter	BLR	107	100	30	30
579	BLR v TUR Q3	3rd Quarter	BLR	107	100	32	26
580	BLR v TUR Q3	3rd Quarter	BLR	107	101	43	35
581	BLR v TUR Q3	3rd Quarter	BLR	107	102	30	38
582	BLR v TUR Q3	3rd Quarter	BLR	107	103	25	35	On-ball
583	BLR v TUR Q3	3rd Quarter	BLR	107	104	17	34
584	BLR v TUR Q3	3rd Quarter	BLR	107	105	25	27
585	BLR v TUR Q3	3rd Quarter	BLR	107	106	25	24
586	BLR v TUR Q3	3rd Quarter	BLR	107	107	31	22	TO
587	BLR v TUR Q3	3rd Quarter	BLR	109	141	30	109
588	BLR v TUR Q3	3rd Quarter	BLR	109	142	35	87
589	BLR v TUR Q3	3rd Quarter	BLR	109	144	38	73
590	BLR v TUR Q3	3rd Quarter	BLR	109	145	40	67
591	BLR v TUR Q3	3rd Quarter	BLR	109	145	40	59
592	BLR v TUR Q3	3rd Quarter	BLR	109	146	43	52
593	BLR v TUR Q3	3rd Quarter	BLR	109	148	44	48
594	BLR v TUR Q3	3rd Quarter	BLR	109	148	47	43
595	BLR v TUR Q3	3rd Quarter	BLR	109	149	39	40	On-ball
596	BLR v TUR Q3	3rd Quarter	BLR	109	149	33	38
597	BLR v TUR Q3	3rd Quarter	BLR	109	149	28	32
598	BLR v TUR Q3	3rd Quarter	BLR	109	151	25	29
599	BLR v TUR Q3	3rd Quarter	BLR	109	151	27	22	Shot	Score
600	BLR v TUR Q3	3rd Quarter	BLR	112	217	57	82
601	BLR v TUR Q3	3rd Quarter	BLR	112	218	44	85
602	BLR v TUR Q3	3rd Quarter	BLR	112	219	44	80
603	BLR v TUR Q3	3rd Quarter	BLR	112	221	40	69
604	BLR v TUR Q3	3rd Quarter	BLR	112	221	36	63
605	BLR v TUR Q3	3rd Quarter	BLR	112	222	31	59
606	BLR v TUR Q3	3rd Quarter	BLR	112	223	28	53
607	BLR v TUR Q3	3rd Quarter	BLR	112	225	27	49
608	BLR v TUR Q3	3rd Quarter	BLR	112	226	23	46
609	BLR v TUR Q3	3rd Quarter	BLR	112	228	41	43
610	BLR v TUR Q3	3rd Quarter	BLR	112	229	46	43
611	BLR v TUR Q3	3rd Quarter	BLR	112	230	47	38
612	BLR v TUR Q3	3rd Quarter	BLR	112	231	41	25
613	BLR v TUR Q3	3rd Quarter	BLR	112	231	46	25
614	BLR v TUR Q3	3rd Quarter	BLR	112	234	42	25
615	BLR v TUR Q3	3rd Quarter	BLR	112	234	37	25
616	BLR v TUR Q3	3rd Quarter	BLR	112	235	38	38
617	BLR v TUR Q3	3rd Quarter	BLR	112	236	32	21	TO
618	BLR v TUR Q3	3rd Quarter	BLR	114	247	27	90
619	BLR v TUR Q3	3rd Quarter	BLR	114	247	31	80
620	BLR v TUR Q3	3rd Quarter	BLR	114	248	37	61
621	BLR v TUR Q3	3rd Quarter	BLR	114	248	39	55
622	BLR v TUR Q3	3rd Quarter	BLR	114	249	15	39
623	BLR v TUR Q3	3rd Quarter	BLR	114	249	18	31
624	BLR v TUR Q3	3rd Quarter	BLR	114	250	21	22
625	BLR v TUR Q3	3rd Quarter	BLR	114	251	13	27
626	BLR v TUR Q3	3rd Quarter	BLR	114	252	15	18
627	BLR v TUR Q3	3rd Quarter	BLR	114	252	15	18
628	BLR v TUR Q3	3rd Quarter	BLR	114	253	16	20	Shot	Score
629	BLR v TUR Q3	3rd Quarter	BLR	116	271	31	92
630	BLR v TUR Q3	3rd Quarter	BLR	116	271	34	84
631	BLR v TUR Q3	3rd Quarter	BLR	116	273	15	56
632	BLR v TUR Q3	3rd Quarter	BLR	116	273	14	46
633	BLR v TUR Q3	3rd Quarter	BLR	116	274	11	36
634	BLR v TUR Q3	3rd Quarter	BLR	116	275	12	29
635	BLR v TUR Q3	3rd Quarter	BLR	116	275	15	14	Shot	Score
636	BLR v TUR Q3	3rd Quarter	BLR	121	430	5	60
637	BLR v TUR Q3	3rd Quarter	BLR	121	430	12	65
638	BLR v TUR Q3	3rd Quarter	BLR	121	431	13	60
639	BLR v TUR Q3	3rd Quarter	BLR	121	431	12	55
640	BLR v TUR Q3	3rd Quarter	BLR	121	432	11	50
641	BLR v TUR Q3	3rd Quarter	BLR	121	433	10	46
642	BLR v TUR Q3	3rd Quarter	BLR	121	434	9	39
643	BLR v TUR Q3	3rd Quarter	BLR	121	434	10	35
644	BLR v TUR Q3	3rd Quarter	BLR	121	435	12	28	On-ball
645	BLR v TUR Q3	3rd Quarter	BLR	121	435	14	35
646	BLR v TUR Q3	3rd Quarter	BLR	121	436	22	37
647	BLR v TUR Q3	3rd Quarter	BLR	121	436	29	36
648	BLR v TUR Q3	3rd Quarter	BLR	121	437	32	27
649	BLR v TUR Q3	3rd Quarter	BLR	121	438	28	20
650	BLR v TUR Q3	3rd Quarter	BLR	121	439	29	17	Shot	Score
651	BLR v TUR Q3	3rd Quarter	BLR	124	670	25	110
652	BLR v TUR Q3	3rd Quarter	BLR	124	672	34	97
653	BLR v TUR Q3	3rd Quarter	BLR	124	673	32	93
654	BLR v TUR Q3	3rd Quarter	BLR	124	673	34	85
655	BLR v TUR Q3	3rd Quarter	BLR	124	674	35	78
656	BLR v TUR Q3	3rd Quarter	BLR	124	675	36	70
657	BLR v TUR Q3	3rd Quarter	BLR	124	675	40	65
658	BLR v TUR Q3	3rd Quarter	BLR	124	676	45	59
659	BLR v TUR Q3	3rd Quarter	BLR	124	676	46	55
660	BLR v TUR Q3	3rd Quarter	BLR	124	677	48	46
661	BLR v TUR Q3	3rd Quarter	BLR	124	678	46	43
662	BLR v TUR Q3	3rd Quarter	BLR	124	678	42	38
663	BLR v TUR Q3	3rd Quarter	BLR	124	679	38	37	On-ball
664	BLR v TUR Q3	3rd Quarter	BLR	124	679	34	37
665	BLR v TUR Q3	3rd Quarter	BLR	124	680	27	33
666	BLR v TUR Q3	3rd Quarter	BLR	124	681	27	30
667	BLR v TUR Q3	3rd Quarter	BLR	124	681	43	35
668	BLR v TUR Q3	3rd Quarter	BLR	124	683	20	42
669	BLR v TUR Q3	3rd Quarter	BLR	124	684	30	42
670	BLR v TUR Q3	3rd Quarter	BLR	124	685	12	17
671	BLR v TUR Q3	3rd Quarter	BLR	124	686	24	19
672	BLR v TUR Q3	3rd Quarter	BLR	124	688	26	21	Shot	Miss
673	BLR v TUR Q3	3rd Quarter	BLR	127	709	29	110
674	BLR v TUR Q3	3rd Quarter	BLR	127	710	18	89
675	BLR v TUR Q3	3rd Quarter	BLR	127	711	19	84
676	BLR v TUR Q3	3rd Quarter	BLR	127	712	18	75
677	BLR v TUR Q3	3rd Quarter	BLR	127	713	18	67
678	BLR v TUR Q3	3rd Quarter	BLR	127	716	16	64
679	BLR v TUR Q3	3rd Quarter	BLR	127	716	12	59
680	BLR v TUR Q3	3rd Quarter	BLR	127	716	12	54
681	BLR v TUR Q3	3rd Quarter	BLR	127	718	36	46
682	BLR v TUR Q3	3rd Quarter	BLR	127	719	33	50
683	BLR v TUR Q3	3rd Quarter	BLR	127	720	40	49
684	BLR v TUR Q3	3rd Quarter	BLR	127	720	46	45
685	BLR v TUR Q3	3rd Quarter	BLR	127	721	50	40
686	BLR v TUR Q3	3rd Quarter	BLR	127	722	45	39
687	BLR v TUR Q3	3rd Quarter	BLR	127	722	36	40
688	BLR v TUR Q3	3rd Quarter	BLR	127	722	30	36	On-ball
689	BLR v TUR Q3	3rd Quarter	BLR	127	722	29	32
690	BLR v TUR Q3	3rd Quarter	BLR	127	724	15	32	Shot	Shooting Foul
691	BLR v TUR Q3	3rd Quarter	BLR	130	817	29	111
692	BLR v TUR Q3	3rd Quarter	BLR	130	817	30	97
693	BLR v TUR Q3	3rd Quarter	BLR	130	819	46	87
694	BLR v TUR Q3	3rd Quarter	BLR	130	819	46	79
695	BLR v TUR Q3	3rd Quarter	BLR	130	820	46	71
696	BLR v TUR Q3	3rd Quarter	BLR	130	820	47	66
697	BLR v TUR Q3	3rd Quarter	BLR	130	821	47	59
698	BLR v TUR Q3	3rd Quarter	BLR	130	822	47	54
699	BLR v TUR Q3	3rd Quarter	BLR	130	823	47	50
700	BLR v TUR Q3	3rd Quarter	BLR	130	824	47	44
701	BLR v TUR Q3	3rd Quarter	BLR	130	824	46	38
702	BLR v TUR Q3	3rd Quarter	BLR	130	825	39	39
703	BLR v TUR Q3	3rd Quarter	BLR	130	825	33	37	On-ball
704	BLR v TUR Q3	3rd Quarter	BLR	130	826	36	35
705	BLR v TUR Q3	3rd Quarter	BLR	130	828	33	25
706	BLR v TUR Q3	3rd Quarter	BLR	130	829	15	29
707	BLR v TUR Q3	3rd Quarter	BLR	130	830	12	19
708	BLR v TUR Q3	3rd Quarter	BLR	130	830	15	19	TO
709	BLR v TUR Q3	3rd Quarter	BLR	133	890	30	91
710	BLR v TUR Q3	3rd Quarter	BLR	133	891	43	79
711	BLR v TUR Q3	3rd Quarter	BLR	133	892	32	75
712	BLR v TUR Q3	3rd Quarter	BLR	133	893	33	70
713	BLR v TUR Q3	3rd Quarter	BLR	133	894	31	65
714	BLR v TUR Q3	3rd Quarter	BLR	133	894	30	60
715	BLR v TUR Q3	3rd Quarter	BLR	133	895	29	54
716	BLR v TUR Q3	3rd Quarter	BLR	133	895	33	49
717	BLR v TUR Q3	3rd Quarter	BLR	133	897	30	37
718	BLR v TUR Q3	3rd Quarter	BLR	133	898	30	41
719	BLR v TUR Q3	3rd Quarter	BLR	133	900	14	24
720	BLR v TUR Q3	3rd Quarter	BLR	133	901	13	28
721	BLR v TUR Q3	3rd Quarter	BLR	133	902	16	15
722	BLR v TUR Q3	3rd Quarter	BLR	133	904	33	43	Shot	Score
723	BLR v TUR Q3	3rd Quarter	BLR	135	931	30	97
724	BLR v TUR Q3	3rd Quarter	BLR	135	932	32	93
725	BLR v TUR Q3	3rd Quarter	BLR	135	932	32	90
726	BLR v TUR Q3	3rd Quarter	BLR	135	933	31	79
727	BLR v TUR Q3	3rd Quarter	BLR	135	934	32	68
728	BLR v TUR Q3	3rd Quarter	BLR	135	935	32	61
729	BLR v TUR Q3	3rd Quarter	BLR	135	937	11	39
730	BLR v TUR Q3	3rd Quarter	BLR	135	938	9	35
731	BLR v TUR Q3	3rd Quarter	BLR	135	939	12	32
732	BLR v TUR Q3	3rd Quarter	BLR	135	940	15	38
733	BLR v TUR Q3	3rd Quarter	BLR	135	941	26	44
734	BLR v TUR Q3	3rd Quarter	BLR	135	942	13	28
735	BLR v TUR Q3	3rd Quarter	BLR	135	943	28	47
736	BLR v TUR Q3	3rd Quarter	BLR	135	944	28	47
737	BLR v TUR Q3	3rd Quarter	BLR	135	945	28	47
738	BLR v TUR Q3	3rd Quarter	BLR	135	946	28	47
739	BLR v TUR Q3	3rd Quarter	BLR	135	947	28	47
740	BLR v TUR Q3	3rd Quarter	BLR	135	948	28	47
741	BLR v TUR Q3	3rd Quarter	BLR	135	949	24	40
742	BLR v TUR Q3	3rd Quarter	BLR	135	949	20	36	Shot	Score
743	BLR v TUR Q3	3rd Quarter	BLR	137	1013	34	109
744	BLR v TUR Q3	3rd Quarter	BLR	137	1015	34	100
745	BLR v TUR Q3	3rd Quarter	BLR	137	1016	36	96
746	BLR v TUR Q3	3rd Quarter	BLR	137	1017	10	66
747	BLR v TUR Q3	3rd Quarter	BLR	137	1018	11	62
748	BLR v TUR Q3	3rd Quarter	BLR	137	1021	51	31
749	BLR v TUR Q3	3rd Quarter	BLR	137	1021	41	49
750	BLR v TUR Q3	3rd Quarter	BLR	137	1024	40	35
751	BLR v TUR Q3	3rd Quarter	BLR	137	1026	30	46
752	BLR v TUR Q3	3rd Quarter	BLR	137	1027	11	30
753	BLR v TUR Q3	3rd Quarter	BLR	137	1028	12	33
754	BLR v TUR Q3	3rd Quarter	BLR	137	1029	14	37
755	BLR v TUR Q3	3rd Quarter	BLR	137	1030	10	17
756	BLR v TUR Q3	3rd Quarter	BLR	137	1030	10	25
757	BLR v TUR Q3	3rd Quarter	BLR	137	1030	12	30
758	BLR v TUR Q3	3rd Quarter	BLR	137	1032	24	45
759	BLR v TUR Q3	3rd Quarter	BLR	137	1032	29	44
760	BLR v TUR Q3	3rd Quarter	BLR	137	1033	28	41	Shot	Miss
761	BLR v TUR Q3	3rd Quarter	BLR	141	1098	32	93
762	BLR v TUR Q3	3rd Quarter	BLR	141	1099	48	84
763	BLR v TUR Q3	3rd Quarter	BLR	141	1100	48	73
764	BLR v TUR Q3	3rd Quarter	BLR	141	1101	35	64
765	BLR v TUR Q3	3rd Quarter	BLR	141	1102	26	57
766	BLR v TUR Q3	3rd Quarter	BLR	141	1103	13	50
767	BLR v TUR Q3	3rd Quarter	BLR	141	1105	15	51
768	BLR v TUR Q3	3rd Quarter	BLR	141	1107	22	51
769	BLR v TUR Q3	3rd Quarter	BLR	141	1108	26	52
770	BLR v TUR Q3	3rd Quarter	BLR	141	1110	28	30
771	BLR v TUR Q3	3rd Quarter	BLR	141	1112	30	30
772	BLR v TUR Q3	3rd Quarter	BLR	141	1113	33	24
773	BLR v TUR Q3	3rd Quarter	BLR	141	1114	32	20	Shot	Score
774	BLR v TUR Q3	3rd Quarter	BLR	143	1129	33	95
775	BLR v TUR Q3	3rd Quarter	BLR	143	1129	27	91
776	BLR v TUR Q3	3rd Quarter	BLR	143	1130	23	85
777	BLR v TUR Q3	3rd Quarter	BLR	143	1131	21	81
778	BLR v TUR Q3	3rd Quarter	BLR	143	1131	18	74
779	BLR v TUR Q3	3rd Quarter	BLR	143	1132	31	78
780	BLR v TUR Q3	3rd Quarter	BLR	143	1133	31	71
781	BLR v TUR Q3	3rd Quarter	BLR	143	1134	31	68
782	BLR v TUR Q3	3rd Quarter	BLR	143	1135	31	63
783	BLR v TUR Q3	3rd Quarter	BLR	143	1135	32	59
784	BLR v TUR Q3	3rd Quarter	BLR	143	1136	32	53
785	BLR v TUR Q3	3rd Quarter	BLR	143	1137	9	31
786	BLR v TUR Q3	3rd Quarter	BLR	143	1138	22	40
787	BLR v TUR Q3	3rd Quarter	BLR	143	1140	24	42
788	BLR v TUR Q3	3rd Quarter	BLR	143	1141	31	43
789	BLR v TUR Q3	3rd Quarter	BLR	143	1141	35	44
790	BLR v TUR Q3	3rd Quarter	BLR	143	1142	16	32
791	BLR v TUR Q3	3rd Quarter	BLR	143	1145	22	44
792	BLR v TUR Q3	3rd Quarter	BLR	143	1146	21	36
793	BLR v TUR Q3	3rd Quarter	BLR	143	1147	22	30
794	BLR v TUR Q3	3rd Quarter	BLR	143	1148	26	25	Shot	Miss
795	BLR v TUR Q3	3rd Quarter	BLR	144	1149	31	21	OR
796	BLR v TUR Q3	3rd Quarter	BLR	144	1150	35	38
797	BLR v TUR Q3	3rd Quarter	BLR	144	1152	20	36
798	BLR v TUR Q3	3rd Quarter	BLR	144	1153	22	40
799	BLR v TUR Q3	3rd Quarter	BLR	144	1153	28	44
800	BLR v TUR Q3	3rd Quarter	BLR	144	1153	30	45
801	BLR v TUR Q3	3rd Quarter	BLR	144	1155	45	35
802	BLR v TUR Q3	3rd Quarter	BLR	144	1156	32	39
803	BLR v TUR Q3	3rd Quarter	BLR	144	1157	30	34	Shot	Miss
804	BLR v TUR Q3	3rd Quarter	BLR	145	1160	30	17	OR	Foul
805	BLR v TUR Q3	3rd Quarter	BLR	146	1194	22	8	BLOB
806	BLR v TUR Q3	3rd Quarter	BLR	146	1195	15	34
807	BLR v TUR Q3	3rd Quarter	BLR	146	1197	14	34
808	BLR v TUR Q3	3rd Quarter	BLR	146	1198	13	36	On-ball
809	BLR v TUR Q3	3rd Quarter	BLR	146	1201	16	36
810	BLR v TUR Q3	3rd Quarter	BLR	146	1202	24	37
811	BLR v TUR Q3	3rd Quarter	BLR	146	1203	28	35
812	BLR v TUR Q3	3rd Quarter	BLR	146	1203	29	33
813	BLR v TUR Q3	3rd Quarter	BLR	146	1204	27	25
814	BLR v TUR Q3	3rd Quarter	BLR	146	1205	25	18
815	BLR v TUR Q3	3rd Quarter	BLR	146	1206	16	16
816	BLR v TUR Q3	3rd Quarter	BLR	146	1207	29	35	Shot	Miss
817	BLR v TUR Q3	3rd Quarter	BLR	147	1228	21	8	BLOB
818	BLR v TUR Q3	3rd Quarter	BLR	147	1229	14	39
819	BLR v TUR Q3	3rd Quarter	BLR	147	1230	17	38
820	BLR v TUR Q3	3rd Quarter	BLR	147	1230	22	41
821	BLR v TUR Q3	3rd Quarter	BLR	147	1231	30	43
822	BLR v TUR Q3	3rd Quarter	BLR	147	1232	32	39	On-ball
823	BLR v TUR Q3	3rd Quarter	BLR	147	1232	36	37
824	BLR v TUR Q3	3rd Quarter	BLR	147	1234	46	33
825	BLR v TUR Q3	3rd Quarter	BLR	147	1235	37	20	Shot	Shooting Foul
826	BLR v TUR Q3	3rd Quarter	BLR	149	1296	33	110
827	BLR v TUR Q3	3rd Quarter	BLR	149	1297	28	92
828	BLR v TUR Q3	3rd Quarter	BLR	149	1299	28	85
829	BLR v TUR Q3	3rd Quarter	BLR	149	1300	29	77
830	BLR v TUR Q3	3rd Quarter	BLR	149	1301	32	68
831	BLR v TUR Q3	3rd Quarter	BLR	149	1302	32	60
832	BLR v TUR Q3	3rd Quarter	BLR	149	1302	31	56
833	BLR v TUR Q3	3rd Quarter	BLR	149	1303	31	53
834	BLR v TUR Q3	3rd Quarter	BLR	149	1304	31	53
835	BLR v TUR Q3	3rd Quarter	BLR	149	1305	31	53
836	BLR v TUR Q3	3rd Quarter	BLR	149	1306	31	53
837	BLR v TUR Q3	3rd Quarter	BLR	149	1307	31	53
838	BLR v TUR Q3	3rd Quarter	BLR	149	1308	31	53
839	BLR v TUR Q3	3rd Quarter	BLR	149	1309	31	51
840	BLR v TUR Q3	3rd Quarter	BLR	149	1309	33	46
841	BLR v TUR Q3	3rd Quarter	BLR	149	1310	34	39	On-ball
842	BLR v TUR Q3	3rd Quarter	BLR	149	1311	32	40
843	BLR v TUR Q3	3rd Quarter	BLR	149	1312	34	41
844	BLR v TUR Q3	3rd Quarter	BLR	149	1313	31	34
845	BLR v TUR Q3	3rd Quarter	BLR	149	1313	30	29
846	BLR v TUR Q3	3rd Quarter	BLR	149	1314	26	27	Shot	Miss
847	BLR v TUR Q3	3rd Quarter	BLR	150	1317	33	18	OR	Shot	Score
848	BLR v TUR Q4	4th Quarter	BLR	155	127	32	111
849	BLR v TUR Q4	4th Quarter	BLR	155	128	20	83
850	BLR v TUR Q4	4th Quarter	BLR	155	130	44	93
851	BLR v TUR Q4	4th Quarter	BLR	155	131	42	87
852	BLR v TUR Q4	4th Quarter	BLR	155	131	38	78
853	BLR v TUR Q4	4th Quarter	BLR	155	132	34	71
854	BLR v TUR Q4	4th Quarter	BLR	155	132	30	63
855	BLR v TUR Q4	4th Quarter	BLR	155	134	19	57
856	BLR v TUR Q4	4th Quarter	BLR	155	134	14	51
857	BLR v TUR Q4	4th Quarter	BLR	155	135	13	48
858	BLR v TUR Q4	4th Quarter	BLR	155	137	13	44
859	BLR v TUR Q4	4th Quarter	BLR	155	138	11	40
860	BLR v TUR Q4	4th Quarter	BLR	155	139	11	35	On-ball
861	BLR v TUR Q4	4th Quarter	BLR	155	139	13	38
862	BLR v TUR Q4	4th Quarter	BLR	155	139	18	39
863	BLR v TUR Q4	4th Quarter	BLR	155	139	23	40
864	BLR v TUR Q4	4th Quarter	BLR	155	140	32	34
865	BLR v TUR Q4	4th Quarter	BLR	155	141	18	27
866	BLR v TUR Q4	4th Quarter	BLR	155	143	15	32
867	BLR v TUR Q4	4th Quarter	BLR	155	145	33	41
868	BLR v TUR Q4	4th Quarter	BLR	155	146	32	38
869	BLR v TUR Q4	4th Quarter	BLR	155	148	28	33	Shot	Score
870	BLR v TUR Q4	4th Quarter	BLR	157	161	36	85
871	BLR v TUR Q4	4th Quarter	BLR	157	161	43	66
872	BLR v TUR Q4	4th Quarter	BLR	157	162	44	63
873	BLR v TUR Q4	4th Quarter	BLR	157	163	46	56
874	BLR v TUR Q4	4th Quarter	BLR	157	163	47	52
875	BLR v TUR Q4	4th Quarter	BLR	157	164	49	44
876	BLR v TUR Q4	4th Quarter	BLR	157	164	51	42
877	BLR v TUR Q4	4th Quarter	BLR	157	166	11	45
878	BLR v TUR Q4	4th Quarter	BLR	157	168	38	50
879	BLR v TUR Q4	4th Quarter	BLR	157	169	38	50
880	BLR v TUR Q4	4th Quarter	BLR	157	170	38	50
881	BLR v TUR Q4	4th Quarter	BLR	157	171	38	50
882	BLR v TUR Q4	4th Quarter	BLR	157	172	41	33
883	BLR v TUR Q4	4th Quarter	BLR	157	173	41	35	On-ball
884	BLR v TUR Q4	4th Quarter	BLR	157	174	38	36
885	BLR v TUR Q4	4th Quarter	BLR	157	175	33	36
886	BLR v TUR Q4	4th Quarter	BLR	157	176	27	29
887	BLR v TUR Q4	4th Quarter	BLR	157	178	16	34
888	BLR v TUR Q4	4th Quarter	BLR	157	179	33	20	Foul
889	BLR v TUR Q4	4th Quarter	BLR	158	198	26	10	BLOB
890	BLR v TUR Q4	4th Quarter	BLR	158	199	14	27
891	BLR v TUR Q4	4th Quarter	BLR	158	199	14	33
892	BLR v TUR Q4	4th Quarter	BLR	158	200	14	37
893	BLR v TUR Q4	4th Quarter	BLR	158	200	16	41
894	BLR v TUR Q4	4th Quarter	BLR	158	201	20	43
895	BLR v TUR Q4	4th Quarter	BLR	158	201	24	44
896	BLR v TUR Q4	4th Quarter	BLR	158	202	28	45
897	BLR v TUR Q4	4th Quarter	BLR	158	203	31	46
898	BLR v TUR Q4	4th Quarter	BLR	158	206	14	30	On-ball
899	BLR v TUR Q4	4th Quarter	BLR	158	207	14	27
900	BLR v TUR Q4	4th Quarter	BLR	158	209	11	19	Stoppage
901	BLR v TUR Q4	4th Quarter	BLR	160	304	4	32
902	BLR v TUR Q4	4th Quarter	BLR	160	305	23	38
903	BLR v TUR Q4	4th Quarter	BLR	160	306	18	35
904	BLR v TUR Q4	4th Quarter	BLR	160	306	14	32
905	BLR v TUR Q4	4th Quarter	BLR	160	308	30	24
906	BLR v TUR Q4	4th Quarter	BLR	160	309	31	21	Shot	Miss
907	BLR v TUR Q4	4th Quarter	BLR	165	387	42	112
908	BLR v TUR Q4	4th Quarter	BLR	165	387	23	96
909	BLR v TUR Q4	4th Quarter	BLR	165	389	25	90
910	BLR v TUR Q4	4th Quarter	BLR	165	389	29	87
911	BLR v TUR Q4	4th Quarter	BLR	165	390	31	84
912	BLR v TUR Q4	4th Quarter	BLR	165	391	32	77
913	BLR v TUR Q4	4th Quarter	BLR	165	392	33	71
914	BLR v TUR Q4	4th Quarter	BLR	165	392	33	61
915	BLR v TUR Q4	4th Quarter	BLR	165	394	30	52
916	BLR v TUR Q4	4th Quarter	BLR	165	395	32	48	On-ball
917	BLR v TUR Q4	4th Quarter	BLR	165	395	35	43
918	BLR v TUR Q4	4th Quarter	BLR	165	397	17	34
919	BLR v TUR Q4	4th Quarter	BLR	165	399	13	25
920	BLR v TUR Q4	4th Quarter	BLR	165	399	13	33
921	BLR v TUR Q4	4th Quarter	BLR	165	400	15	34	On-ball
922	BLR v TUR Q4	4th Quarter	BLR	165	400	24	36
923	BLR v TUR Q4	4th Quarter	BLR	165	401	30	35
924	BLR v TUR Q4	4th Quarter	BLR	165	402	12	26	Foul
925	BLR v TUR Q4	4th Quarter	BLR	166	424	20	8	BLOB
926	BLR v TUR Q4	4th Quarter	BLR	166	426	11	24
927	BLR v TUR Q4	4th Quarter	BLR	166	428	12	18
928	BLR v TUR Q4	4th Quarter	BLR	166	428	17	17
929	BLR v TUR Q4	4th Quarter	BLR	166	429	24	20
930	BLR v TUR Q4	4th Quarter	BLR	166	429	29	20	Shot	Miss
931	BLR v TUR Q4	4th Quarter	BLR	167	432	35	17	OR
932	BLR v TUR Q4	4th Quarter	BLR	167	434	12	31
933	BLR v TUR Q4	4th Quarter	BLR	167	436	22	21	TO
934	BLR v TUR Q4	4th Quarter	BLR	169	446	30	93
935	BLR v TUR Q4	4th Quarter	BLR	169	448	50	88
936	BLR v TUR Q4	4th Quarter	BLR	169	449	46	85
937	BLR v TUR Q4	4th Quarter	BLR	169	450	42	79
938	BLR v TUR Q4	4th Quarter	BLR	169	451	36	74
939	BLR v TUR Q4	4th Quarter	BLR	169	452	37	67
940	BLR v TUR Q4	4th Quarter	BLR	169	453	24	56
941	BLR v TUR Q4	4th Quarter	BLR	169	454	28	53
942	BLR v TUR Q4	4th Quarter	BLR	169	455	24	44
943	BLR v TUR Q4	4th Quarter	BLR	169	455	20	45
944	BLR v TUR Q4	4th Quarter	BLR	169	458	25	48
945	BLR v TUR Q4	4th Quarter	BLR	169	458	30	48
946	BLR v TUR Q4	4th Quarter	BLR	169	461	32	45	On-ball
947	BLR v TUR Q4	4th Quarter	BLR	169	462	31	40
948	BLR v TUR Q4	4th Quarter	BLR	169	463	37	36
949	BLR v TUR Q4	4th Quarter	BLR	169	464	15	31
950	BLR v TUR Q4	4th Quarter	BLR	169	466	28	20
951	BLR v TUR Q4	4th Quarter	BLR	169	467	45	35	Shot	Miss
952	BLR v TUR Q4	4th Quarter	BLR	171	477	19	98
953	BLR v TUR Q4	4th Quarter	BLR	171	479	26	96
954	BLR v TUR Q4	4th Quarter	BLR	171	480	28	91
955	BLR v TUR Q4	4th Quarter	BLR	171	480	29	85
956	BLR v TUR Q4	4th Quarter	BLR	171	481	30	78
957	BLR v TUR Q4	4th Quarter	BLR	171	482	33	73
958	BLR v TUR Q4	4th Quarter	BLR	171	483	34	66
959	BLR v TUR Q4	4th Quarter	BLR	171	484	35	58
960	BLR v TUR Q4	4th Quarter	BLR	171	485	36	53
961	BLR v TUR Q4	4th Quarter	BLR	171	486	42	52
962	BLR v TUR Q4	4th Quarter	BLR	171	487	50	36
963	BLR v TUR Q4	4th Quarter	BLR	171	490	48	37
964	BLR v TUR Q4	4th Quarter	BLR	171	491	26	31
965	BLR v TUR Q4	4th Quarter	BLR	171	492	25	32
966	BLR v TUR Q4	4th Quarter	BLR	171	493	23	18
967	BLR v TUR Q4	4th Quarter	BLR	171	494	16	17
968	BLR v TUR Q4	4th Quarter	BLR	171	494	12	17
969	BLR v TUR Q4	4th Quarter	BLR	171	496	18	27
970	BLR v TUR Q4	4th Quarter	BLR	171	498	29	28
971	BLR v TUR Q4	4th Quarter	BLR	171	499	29	19	TO
972	BLR v TUR Q4	4th Quarter	BLR	176	660	30	107
973	BLR v TUR Q4	4th Quarter	BLR	176	661	30	101
974	BLR v TUR Q4	4th Quarter	BLR	176	662	31	99
975	BLR v TUR Q4	4th Quarter	BLR	176	662	32	89
976	BLR v TUR Q4	4th Quarter	BLR	176	663	32	83
977	BLR v TUR Q4	4th Quarter	BLR	176	663	32	78
978	BLR v TUR Q4	4th Quarter	BLR	176	664	32	74
979	BLR v TUR Q4	4th Quarter	BLR	176	664	28	67
980	BLR v TUR Q4	4th Quarter	BLR	176	664	24	61
981	BLR v TUR Q4	4th Quarter	BLR	176	664	22	55
982	BLR v TUR Q4	4th Quarter	BLR	176	666	12	36
983	BLR v TUR Q4	4th Quarter	BLR	176	667	14	37
984	BLR v TUR Q4	4th Quarter	BLR	176	668	17	38	On-ball
985	BLR v TUR Q4	4th Quarter	BLR	176	668	25	38
986	BLR v TUR Q4	4th Quarter	BLR	176	670	30	40
987	BLR v TUR Q4	4th Quarter	BLR	176	670	33	40
988	BLR v TUR Q4	4th Quarter	BLR	176	672	34	44
989	BLR v TUR Q4	4th Quarter	BLR	176	672	34	46
990	BLR v TUR Q4	4th Quarter	BLR	176	673	33	48
991	BLR v TUR Q4	4th Quarter	BLR	176	674	33	49
992	BLR v TUR Q4	4th Quarter	BLR	176	677	32	46
993	BLR v TUR Q4	4th Quarter	BLR	176	678	31	38	On-ball
994	BLR v TUR Q4	4th Quarter	BLR	176	678	24	36
995	BLR v TUR Q4	4th Quarter	BLR	176	679	33	38
996	BLR v TUR Q4	4th Quarter	BLR	176	681	23	37	Shot	Miss
997	BLR v TUR Q4	4th Quarter	BLR	178	691	31	95
998	BLR v TUR Q4	4th Quarter	BLR	178	693	41	97
999	BLR v TUR Q4	4th Quarter	BLR	178	693	50	94
1000	BLR v TUR Q4	4th Quarter	BLR	178	693	50	85
1001	BLR v TUR Q4	4th Quarter	BLR	178	695	35	84
1002	BLR v TUR Q4	4th Quarter	BLR	178	696	12	65
1003	BLR v TUR Q4	4th Quarter	BLR	178	697	12	58
1004	BLR v TUR Q4	4th Quarter	BLR	178	697	12	49
1005	BLR v TUR Q4	4th Quarter	BLR	178	698	11	42
1006	BLR v TUR Q4	4th Quarter	BLR	178	699	14	44
1007	BLR v TUR Q4	4th Quarter	BLR	178	700	27	49
1008	BLR v TUR Q4	4th Quarter	BLR	178	701	30	50
1009	BLR v TUR Q4	4th Quarter	BLR	178	704	36	43
1010	BLR v TUR Q4	4th Quarter	BLR	178	705	31	42
1011	BLR v TUR Q4	4th Quarter	BLR	178	707	40	30
1012	BLR v TUR Q4	4th Quarter	BLR	178	707	43	34
1013	BLR v TUR Q4	4th Quarter	BLR	178	708	46	35
1014	BLR v TUR Q4	4th Quarter	BLR	178	709	39	35
1015	BLR v TUR Q4	4th Quarter	BLR	178	709	32	32
1016	BLR v TUR Q4	4th Quarter	BLR	178	710	36	30
1017	BLR v TUR Q4	4th Quarter	BLR	178	711	36	23	Shot	Miss
1018	BLR v TUR Q4	4th Quarter	BLR	179	713	28	17	OR
1019	BLR v TUR Q4	4th Quarter	BLR	179	713	13	29
1020	BLR v TUR Q4	4th Quarter	BLR	179	716	14	33
1021	BLR v TUR Q4	4th Quarter	BLR	179	717	31	49
1022	BLR v TUR Q4	4th Quarter	BLR	179	718	29	47
1023	BLR v TUR Q4	4th Quarter	BLR	179	720	28	41
1024	BLR v TUR Q4	4th Quarter	BLR	179	722	11	22
1025	BLR v TUR Q4	4th Quarter	BLR	179	723	16	26
1026	BLR v TUR Q4	4th Quarter	BLR	179	723	22	27
1027	BLR v TUR Q4	4th Quarter	BLR	179	724	29	27
1028	BLR v TUR Q4	4th Quarter	BLR	179	725	44	34
1029	BLR v TUR Q4	4th Quarter	BLR	179	726	36	34
1030	BLR v TUR Q4	4th Quarter	BLR	179	727	32	26	Shot	Score
1031	BLR v TUR Q4	4th Quarter	BLR	181	850	5	58
1032	BLR v TUR Q4	4th Quarter	BLR	181	851	15	70
1033	BLR v TUR Q4	4th Quarter	BLR	181	851	17	69
1034	BLR v TUR Q4	4th Quarter	BLR	181	852	22	66
1035	BLR v TUR Q4	4th Quarter	BLR	181	852	26	62
1036	BLR v TUR Q4	4th Quarter	BLR	181	853	31	57
1037	BLR v TUR Q4	4th Quarter	BLR	181	854	34	52
1038	BLR v TUR Q4	4th Quarter	BLR	181	854	45	35
1039	BLR v TUR Q4	4th Quarter	BLR	181	856	47	40
1040	BLR v TUR Q4	4th Quarter	BLR	181	856	49	41
1041	BLR v TUR Q4	4th Quarter	BLR	181	858	31	34
1042	BLR v TUR Q4	4th Quarter	BLR	181	859	29	39
1043	BLR v TUR Q4	4th Quarter	BLR	181	860	30	39	On-ball
1044	BLR v TUR Q4	4th Quarter	BLR	181	861	27	36
1045	BLR v TUR Q4	4th Quarter	BLR	181	861	25	29
1046	BLR v TUR Q4	4th Quarter	BLR	181	863	48	40
1047	BLR v TUR Q4	4th Quarter	BLR	181	864	45	37	On-ball
1048	BLR v TUR Q4	4th Quarter	BLR	181	864	39	36
1049	BLR v TUR Q4	4th Quarter	BLR	181	865	32	34
1050	BLR v TUR Q4	4th Quarter	BLR	181	867	17	33	Shot	Miss
1051	BLR v TUR Q4	4th Quarter	BLR	182	870	28	18	OR
1052	BLR v TUR Q4	4th Quarter	BLR	182	871	24	18	TO
1053	BLR v TUR Q4	4th Quarter	BLR	184	924	38	94
1054	BLR v TUR Q4	4th Quarter	BLR	184	924	44	56
1055	BLR v TUR Q4	4th Quarter	BLR	184	925	44	46
1056	BLR v TUR Q4	4th Quarter	BLR	184	925	41	36
1057	BLR v TUR Q4	4th Quarter	BLR	184	926	38	29
1058	BLR v TUR Q4	4th Quarter	BLR	184	927	34	17	Shot	Score
1059	BLR v TUR Q4	4th Quarter	BLR	186	974	24	108
1060	BLR v TUR Q4	4th Quarter	BLR	186	975	26	95
1061	BLR v TUR Q4	4th Quarter	BLR	186	976	31	95
1062	BLR v TUR Q4	4th Quarter	BLR	186	976	36	94
1063	BLR v TUR Q4	4th Quarter	BLR	186	977	40	91
1064	BLR v TUR Q4	4th Quarter	BLR	186	978	42	85
1065	BLR v TUR Q4	4th Quarter	BLR	186	978	42	80
1066	BLR v TUR Q4	4th Quarter	BLR	186	979	19	73
1067	BLR v TUR Q4	4th Quarter	BLR	186	980	17	66
1068	BLR v TUR Q4	4th Quarter	BLR	186	980	16	60
1069	BLR v TUR Q4	4th Quarter	BLR	186	980	17	55
1070	BLR v TUR Q4	4th Quarter	BLR	186	981	18	48
1071	BLR v TUR Q4	4th Quarter	BLR	186	981	19	42
1072	BLR v TUR Q4	4th Quarter	BLR	186	982	12	32
1073	BLR v TUR Q4	4th Quarter	BLR	186	983	13	45
1074	BLR v TUR Q4	4th Quarter	BLR	186	984	15	46
1075	BLR v TUR Q4	4th Quarter	BLR	186	985	20	45
1076	BLR v TUR Q4	4th Quarter	BLR	186	986	26	44
1077	BLR v TUR Q4	4th Quarter	BLR	186	987	46	33
1078	BLR v TUR Q4	4th Quarter	BLR	186	988	22	38
1079	BLR v TUR Q4	4th Quarter	BLR	186	990	31	32
1080	BLR v TUR Q4	4th Quarter	BLR	186	992	33	30
1081	BLR v TUR Q4	4th Quarter	BLR	186	992	35	25
1082	BLR v TUR Q4	4th Quarter	BLR	186	993	37	20
1083	BLR v TUR Q4	4th Quarter	BLR	186	995	47	30
1084	BLR v TUR Q4	4th Quarter	BLR	186	996	10	17
1085	BLR v TUR Q4	4th Quarter	BLR	186	997	12	16
1086	BLR v TUR Q4	4th Quarter	BLR	186	997	17	15
1087	BLR v TUR Q4	4th Quarter	BLR	186	999	23	41	Shot	Score
1088	BLR v TUR Q4	4th Quarter	BLR	188	1025	20	86
1089	BLR v TUR Q4	4th Quarter	BLR	188	1025	18	78
1090	BLR v TUR Q4	4th Quarter	BLR	188	1027	20	67
1091	BLR v TUR Q4	4th Quarter	BLR	188	1029	15	57
1092	BLR v TUR Q4	4th Quarter	BLR	188	1031	20	52
1093	BLR v TUR Q4	4th Quarter	BLR	188	1032	25	52
1094	BLR v TUR Q4	4th Quarter	BLR	188	1033	32	49
1095	BLR v TUR Q4	4th Quarter	BLR	188	1035	32	44
1096	BLR v TUR Q4	4th Quarter	BLR	188	1036	26	44
1097	BLR v TUR Q4	4th Quarter	BLR	188	1037	18	39
1098	BLR v TUR Q4	4th Quarter	BLR	188	1038	20	36
1099	BLR v TUR Q4	4th Quarter	BLR	188	1040	47	30	Shot	Score
1100	BLR v TUR Q4	4th Quarter	BLR	190	1140	31	75
1101	BLR v TUR Q4	4th Quarter	BLR	190	1140	32	70
1102	BLR v TUR Q4	4th Quarter	BLR	190	1141	33	53
1103	BLR v TUR Q4	4th Quarter	BLR	190	1141	34	45
1104	BLR v TUR Q4	4th Quarter	BLR	190	1142	34	37
1105	BLR v TUR Q4	4th Quarter	BLR	190	1142	35	28
1106	BLR v TUR Q4	4th Quarter	BLR	190	1143	34	19	Shot	Score
1107	BLR v TUR Q4	4th Quarter	BLR	192	1203	30	111
1108	BLR v TUR Q4	4th Quarter	BLR	192	1203	30	102
1109	BLR v TUR Q4	4th Quarter	BLR	192	1205	32	101
1110	BLR v TUR Q4	4th Quarter	BLR	192	1206	33	91
1111	BLR v TUR Q4	4th Quarter	BLR	192	1207	32	84
1112	BLR v TUR Q4	4th Quarter	BLR	192	1208	32	78
1113	BLR v TUR Q4	4th Quarter	BLR	192	1208	16	59
1114	BLR v TUR Q4	4th Quarter	BLR	192	1209	15	52
1115	BLR v TUR Q4	4th Quarter	BLR	192	1210	11	55
1116	BLR v TUR Q4	4th Quarter	BLR	192	1213	12	49
1117	BLR v TUR Q4	4th Quarter	BLR	192	1213	13	44
1118	BLR v TUR Q4	4th Quarter	BLR	192	1214	17	42
1119	BLR v TUR Q4	4th Quarter	BLR	192	1215	23	41
1120	BLR v TUR Q4	4th Quarter	BLR	192	1216	38	37
1121	BLR v TUR Q4	4th Quarter	BLR	192	1218	12	33
1122	BLR v TUR Q4	4th Quarter	BLR	192	1219	24	30
1123	BLR v TUR Q4	4th Quarter	BLR	192	1220	42	37
1124	BLR v TUR Q4	4th Quarter	BLR	192	1221	25	38
1125	BLR v TUR Q4	4th Quarter	BLR	192	1224	14	15
1126	BLR v TUR Q4	4th Quarter	BLR	192	1224	10	16
1127	BLR v TUR Q4	4th Quarter	BLR	192	1224	10	19
1128	BLR v TUR Q4	4th Quarter	BLR	192	1226	34	41	Shot	Miss
1129	BLR v TUR Q4	4th Quarter	BLR	194	1247	29	112
1130	BLR v TUR Q4	4th Quarter	BLR	194	1247	26	97
1131	BLR v TUR Q4	4th Quarter	BLR	194	1250	28	91
1132	BLR v TUR Q4	4th Quarter	BLR	194	1252	40	67
1133	BLR v TUR Q4	4th Quarter	BLR	194	1252	46	59
1134	BLR v TUR Q4	4th Quarter	BLR	194	1252	46	51
1135	BLR v TUR Q4	4th Quarter	BLR	194	1253	46	43
1136	BLR v TUR Q4	4th Quarter	BLR	194	1253	46	37
1137	BLR v TUR Q4	4th Quarter	BLR	194	1255	33	45
1138	BLR v TUR Q4	4th Quarter	BLR	194	1256	33	45
1139	BLR v TUR Q4	4th Quarter	BLR	194	1257	33	45
1140	BLR v TUR Q4	4th Quarter	BLR	194	1258	33	45
1141	BLR v TUR Q4	4th Quarter	BLR	194	1259	30	46
1142	BLR v TUR Q4	4th Quarter	BLR	194	1260	28	45
1143	BLR v TUR Q4	4th Quarter	BLR	194	1261	28	45
1144	BLR v TUR Q4	4th Quarter	BLR	194	1262	28	45
1145	BLR v TUR Q4	4th Quarter	BLR	194	1263	28	45
1146	BLR v TUR Q4	4th Quarter	BLR	194	1264	28	45
1147	BLR v TUR Q4	4th Quarter	BLR	194	1265	14	29
1148	BLR v TUR Q4	4th Quarter	BLR	194	1266	11	14
1149	BLR v TUR Q4	4th Quarter	BLR	194	1267	11	19
1150	BLR v TUR Q4	4th Quarter	BLR	194	1267	13	21
1151	BLR v TUR Q4	4th Quarter	BLR	194	1268	18	22
1152	BLR v TUR Q4	4th Quarter	BLR	194	1269	26	22
1153	BLR v TUR Q4	4th Quarter	BLR	194	1270	42	36	Shot	Score
1154	BLR v TUR Q4	4th Quarter	BLR	196	1340	30	110
1155	BLR v TUR Q4	4th Quarter	BLR	196	1341	18	100
1156	BLR v TUR Q4	4th Quarter	BLR	196	1342	20	93
1157	BLR v TUR Q4	4th Quarter	BLR	196	1343	22	88
1158	BLR v TUR Q4	4th Quarter	BLR	196	1344	26	83
1159	BLR v TUR Q4	4th Quarter	BLR	196	1345	19	80
1160	BLR v TUR Q4	4th Quarter	BLR	196	1345	18	76
1161	BLR v TUR Q4	4th Quarter	BLR	196	1347	37	54	Stoppage
