# Supplementary material for: Classifying ball trajectories in invasion sports using dynamic time warping: A basketball case study
Source: PLoS One. 2022 Oct 20;17(10):e0272848. doi: 10.1371/journal.pone.0272848 (PMC9584368; doi:10.1371/journal.pone.0272848)
Supplement: S1 Data — (ZIP) [file pone.0272848.s012.zip › Data/BRA/brag1_full.csv]

	GameID	TimeCriteria	TeamName	RecordID	Time	x	y	Label1	Label2	Label3	Label4
1	BRA v AUS Q1	1st Quarter	BRA	2	24	37	88
2	BRA v AUS Q1	1st Quarter	BRA	2	26	33	84
3	BRA v AUS Q1	1st Quarter	BRA	2	27	26	80
4	BRA v AUS Q1	1st Quarter	BRA	2	27	25	72
5	BRA v AUS Q1	1st Quarter	BRA	2	28	32	63
6	BRA v AUS Q1	1st Quarter	BRA	2	28	38	56
7	BRA v AUS Q1	1st Quarter	BRA	2	30	53	36
8	BRA v AUS Q1	1st Quarter	BRA	2	30	55	34
9	BRA v AUS Q1	1st Quarter	BRA	2	31	53	27
10	BRA v AUS Q1	1st Quarter	BRA	2	32	51	23
11	BRA v AUS Q1	1st Quarter	BRA	2	33	51	27
12	BRA v AUS Q1	1st Quarter	BRA	2	34	50	28
13	BRA v AUS Q1	1st Quarter	BRA	2	35	50	28	On-ball
14	BRA v AUS Q1	1st Quarter	BRA	2	36	49	29
15	BRA v AUS Q1	1st Quarter	BRA	2	37	42	29
16	BRA v AUS Q1	1st Quarter	BRA	2	38	34	27
17	BRA v AUS Q1	1st Quarter	BRA	2	38	31	22	Shot	Miss
18	BRA v AUS Q1	1st Quarter	BRA	3	47	33	108
19	BRA v AUS Q1	1st Quarter	BRA	3	49	33	95
20	BRA v AUS Q1	1st Quarter	BRA	3	50	35	88
21	BRA v AUS Q1	1st Quarter	BRA	3	52	32	83
22	BRA v AUS Q1	1st Quarter	BRA	3	53	33	77
23	BRA v AUS Q1	1st Quarter	BRA	3	54	39	69
24	BRA v AUS Q1	1st Quarter	BRA	3	55	42	56
25	BRA v AUS Q1	1st Quarter	BRA	3	56	46	45
26	BRA v AUS Q1	1st Quarter	BRA	3	57	25	35
27	BRA v AUS Q1	1st Quarter	BRA	3	59	25	36
28	BRA v AUS Q1	1st Quarter	BRA	3	60	38	35
29	BRA v AUS Q1	1st Quarter	BRA	3	61	38	38
30	BRA v AUS Q1	1st Quarter	BRA	3	62	37	39
31	BRA v AUS Q1	1st Quarter	BRA	3	63	23	42
32	BRA v AUS Q1	1st Quarter	BRA	3	64	19	42
33	BRA v AUS Q1	1st Quarter	BRA	3	64	15	39
34	BRA v AUS Q1	1st Quarter	BRA	3	66	11	34
35	BRA v AUS Q1	1st Quarter	BRA	3	67	8	32
36	BRA v AUS Q1	1st Quarter	BRA	3	68	8	30
37	BRA v AUS Q1	1st Quarter	BRA	3	68	24	19
38	BRA v AUS Q1	1st Quarter	BRA	3	69	25	22
39	BRA v AUS Q1	1st Quarter	BRA	3	70	32	23
40	BRA v AUS Q1	1st Quarter	BRA	3	71	28	21	Shot	Miss
41	BRA v AUS Q1	1st Quarter	BRA	4	105	41	110
42	BRA v AUS Q1	1st Quarter	BRA	4	106	41	89
43	BRA v AUS Q1	1st Quarter	BRA	4	108	41	80
44	BRA v AUS Q1	1st Quarter	BRA	4	108	37	67
45	BRA v AUS Q1	1st Quarter	BRA	4	109	29	55
46	BRA v AUS Q1	1st Quarter	BRA	4	110	30	51
47	BRA v AUS Q1	1st Quarter	BRA	4	111	34	49
48	BRA v AUS Q1	1st Quarter	BRA	4	113	27	46
49	BRA v AUS Q1	1st Quarter	BRA	4	114	30	46
50	BRA v AUS Q1	1st Quarter	BRA	4	114	32	48
51	BRA v AUS Q1	1st Quarter	BRA	4	115	34	47
52	BRA v AUS Q1	1st Quarter	BRA	4	116	24	37
53	BRA v AUS Q1	1st Quarter	BRA	4	117	24	34
54	BRA v AUS Q1	1st Quarter	BRA	4	118	36	35
55	BRA v AUS Q1	1st Quarter	BRA	4	119	39	37
56	BRA v AUS Q1	1st Quarter	BRA	4	119	39	38
57	BRA v AUS Q1	1st Quarter	BRA	4	121	37	18	TO
58	BRA v AUS Q1	1st Quarter	BRA	5	165	38	77
59	BRA v AUS Q1	1st Quarter	BRA	5	166	33	58
60	BRA v AUS Q1	1st Quarter	BRA	5	167	29	50
61	BRA v AUS Q1	1st Quarter	BRA	5	168	26	40
62	BRA v AUS Q1	1st Quarter	BRA	5	169	27	16
63	BRA v AUS Q1	1st Quarter	BRA	5	170	28	16	Shot	Score
64	BRA v AUS Q1	1st Quarter	BRA	6	200	30	110
65	BRA v AUS Q1	1st Quarter	BRA	6	200	32	82
66	BRA v AUS Q1	1st Quarter	BRA	6	201	34	78
67	BRA v AUS Q1	1st Quarter	BRA	6	203	28	68
68	BRA v AUS Q1	1st Quarter	BRA	6	204	25	60
69	BRA v AUS Q1	1st Quarter	BRA	6	205	19	52
70	BRA v AUS Q1	1st Quarter	BRA	6	205	16	47
71	BRA v AUS Q1	1st Quarter	BRA	6	206	21	48
72	BRA v AUS Q1	1st Quarter	BRA	6	206	22	50
73	BRA v AUS Q1	1st Quarter	BRA	6	207	23	51
74	BRA v AUS Q1	1st Quarter	BRA	6	207	32	51
75	BRA v AUS Q1	1st Quarter	BRA	6	209	32	49
76	BRA v AUS Q1	1st Quarter	BRA	6	210	37	38
77	BRA v AUS Q1	1st Quarter	BRA	6	211	37	38
78	BRA v AUS Q1	1st Quarter	BRA	6	211	39	38
79	BRA v AUS Q1	1st Quarter	BRA	6	211	45	34
80	BRA v AUS Q1	1st Quarter	BRA	6	213	53	26
81	BRA v AUS Q1	1st Quarter	BRA	6	215	25	36	TO
82	BRA v AUS Q1	1st Quarter	BRA	7	220	28	110
83	BRA v AUS Q1	1st Quarter	BRA	7	221	27	92
84	BRA v AUS Q1	1st Quarter	BRA	7	223	38	86
85	BRA v AUS Q1	1st Quarter	BRA	7	224	45	75
86	BRA v AUS Q1	1st Quarter	BRA	7	225	45	52
87	BRA v AUS Q1	1st Quarter	BRA	7	226	40	34
88	BRA v AUS Q1	1st Quarter	BRA	7	227	32	21
89	BRA v AUS Q1	1st Quarter	BRA	7	228	26	26
90	BRA v AUS Q1	1st Quarter	BRA	7	228	29	19	Shot	Score
91	BRA v AUS Q1	1st Quarter	BRA	10	295	14	109
92	BRA v AUS Q1	1st Quarter	BRA	10	296	15	86
93	BRA v AUS Q1	1st Quarter	BRA	10	298	15	85
94	BRA v AUS Q1	1st Quarter	BRA	10	299	16	81
95	BRA v AUS Q1	1st Quarter	BRA	10	299	16	69
96	BRA v AUS Q1	1st Quarter	BRA	10	300	17	60
97	BRA v AUS Q1	1st Quarter	BRA	10	301	16	49
98	BRA v AUS Q1	1st Quarter	BRA	10	301	17	45
99	BRA v AUS Q1	1st Quarter	BRA	10	301	22	47
100	BRA v AUS Q1	1st Quarter	BRA	10	302	22	51
101	BRA v AUS Q1	1st Quarter	BRA	10	303	16	49
102	BRA v AUS Q1	1st Quarter	BRA	10	304	20	47
103	BRA v AUS Q1	1st Quarter	BRA	10	306	24	46
104	BRA v AUS Q1	1st Quarter	BRA	10	306	29	44
105	BRA v AUS Q1	1st Quarter	BRA	10	307	33	41	On-ball
106	BRA v AUS Q1	1st Quarter	BRA	10	307	37	39
107	BRA v AUS Q1	1st Quarter	BRA	10	308	42	36
108	BRA v AUS Q1	1st Quarter	BRA	10	309	20	37
109	BRA v AUS Q1	1st Quarter	BRA	10	310	20	37	Shot	Miss
110	BRA v AUS Q1	1st Quarter	BRA	11	347	38	100
111	BRA v AUS Q1	1st Quarter	BRA	11	348	49	81
112	BRA v AUS Q1	1st Quarter	BRA	11	349	47	72
113	BRA v AUS Q1	1st Quarter	BRA	11	350	41	68
114	BRA v AUS Q1	1st Quarter	BRA	11	351	30	61
115	BRA v AUS Q1	1st Quarter	BRA	11	352	14	32
116	BRA v AUS Q1	1st Quarter	BRA	11	353	14	31
117	BRA v AUS Q1	1st Quarter	BRA	11	354	23	19
118	BRA v AUS Q1	1st Quarter	BRA	11	356	23	17	TO
119	BRA v AUS Q1	1st Quarter	BRA	12	367	29	108
120	BRA v AUS Q1	1st Quarter	BRA	12	369	32	95
121	BRA v AUS Q1	1st Quarter	BRA	12	370	32	88
122	BRA v AUS Q1	1st Quarter	BRA	12	371	31	78
123	BRA v AUS Q1	1st Quarter	BRA	12	372	24	74
124	BRA v AUS Q1	1st Quarter	BRA	12	373	17	61
125	BRA v AUS Q1	1st Quarter	BRA	12	373	13	51
126	BRA v AUS Q1	1st Quarter	BRA	12	374	13	49
127	BRA v AUS Q1	1st Quarter	BRA	12	374	25	51
128	BRA v AUS Q1	1st Quarter	BRA	12	376	25	53
129	BRA v AUS Q1	1st Quarter	BRA	12	376	34	53
130	BRA v AUS Q1	1st Quarter	BRA	12	377	36	49
131	BRA v AUS Q1	1st Quarter	BRA	12	378	34	47
132	BRA v AUS Q1	1st Quarter	BRA	12	379	34	45
133	BRA v AUS Q1	1st Quarter	BRA	12	380	43	44
134	BRA v AUS Q1	1st Quarter	BRA	12	381	41	43
135	BRA v AUS Q1	1st Quarter	BRA	12	383	24	35
136	BRA v AUS Q1	1st Quarter	BRA	12	384	25	32
137	BRA v AUS Q1	1st Quarter	BRA	12	385	26	34
138	BRA v AUS Q1	1st Quarter	BRA	12	386	36	35
139	BRA v AUS Q1	1st Quarter	BRA	12	387	38	37
140	BRA v AUS Q1	1st Quarter	BRA	12	388	36	39
141	BRA v AUS Q1	1st Quarter	BRA	12	389	33	41
142	BRA v AUS Q1	1st Quarter	BRA	12	391	31	30
143	BRA v AUS Q1	1st Quarter	BRA	12	392	18	39
144	BRA v AUS Q1	1st Quarter	BRA	12	394	19	34	TO
145	BRA v AUS Q1	1st Quarter	BRA	13	421	27	101
146	BRA v AUS Q1	1st Quarter	BRA	13	422	26	92
147	BRA v AUS Q1	1st Quarter	BRA	13	423	30	82
148	BRA v AUS Q1	1st Quarter	BRA	13	424	31	72
149	BRA v AUS Q1	1st Quarter	BRA	13	425	33	59
150	BRA v AUS Q1	1st Quarter	BRA	13	426	34	52
151	BRA v AUS Q1	1st Quarter	BRA	13	426	35	44
152	BRA v AUS Q1	1st Quarter	BRA	13	427	36	35
153	BRA v AUS Q1	1st Quarter	BRA	13	429	35	18	Shot	Score
154	BRA v AUS Q1	1st Quarter	BRA	14	448	31	110
155	BRA v AUS Q1	1st Quarter	BRA	14	450	32	94
156	BRA v AUS Q1	1st Quarter	BRA	14	451	34	84
157	BRA v AUS Q1	1st Quarter	BRA	14	452	39	71
158	BRA v AUS Q1	1st Quarter	BRA	14	452	43	65
159	BRA v AUS Q1	1st Quarter	BRA	14	453	47	55
160	BRA v AUS Q1	1st Quarter	BRA	14	454	47	49
161	BRA v AUS Q1	1st Quarter	BRA	14	455	41	49
162	BRA v AUS Q1	1st Quarter	BRA	14	456	35	48
163	BRA v AUS Q1	1st Quarter	BRA	14	457	32	50
164	BRA v AUS Q1	1st Quarter	BRA	14	457	36	45
165	BRA v AUS Q1	1st Quarter	BRA	14	458	41	39	On-ball
166	BRA v AUS Q1	1st Quarter	BRA	14	459	38	41
167	BRA v AUS Q1	1st Quarter	BRA	14	460	32	43
168	BRA v AUS Q1	1st Quarter	BRA	14	461	45	34	Shot	Score
169	BRA v AUS Q1	1st Quarter	BRA	16	481	32	95
170	BRA v AUS Q1	1st Quarter	BRA	16	482	25	85
171	BRA v AUS Q1	1st Quarter	BRA	16	483	24	68
172	BRA v AUS Q1	1st Quarter	BRA	16	484	23	55
173	BRA v AUS Q1	1st Quarter	BRA	16	485	25	42
174	BRA v AUS Q1	1st Quarter	BRA	16	485	26	33
175	BRA v AUS Q1	1st Quarter	BRA	16	486	28	21	Shot	Score
176	BRA v AUS Q1	1st Quarter	BRA	18	549	34	110
177	BRA v AUS Q1	1st Quarter	BRA	18	550	30	98
178	BRA v AUS Q1	1st Quarter	BRA	18	551	37	93
179	BRA v AUS Q1	1st Quarter	BRA	18	552	39	85
180	BRA v AUS Q1	1st Quarter	BRA	18	553	37	72
181	BRA v AUS Q1	1st Quarter	BRA	18	554	36	58
182	BRA v AUS Q1	1st Quarter	BRA	18	555	36	50
183	BRA v AUS Q1	1st Quarter	BRA	18	557	39	42
184	BRA v AUS Q1	1st Quarter	BRA	18	558	24	42
185	BRA v AUS Q1	1st Quarter	BRA	18	559	24	43
186	BRA v AUS Q1	1st Quarter	BRA	18	560	36	39
187	BRA v AUS Q1	1st Quarter	BRA	18	562	35	39
188	BRA v AUS Q1	1st Quarter	BRA	18	563	22	44
189	BRA v AUS Q1	1st Quarter	BRA	18	564	19	36
190	BRA v AUS Q1	1st Quarter	BRA	18	566	16	30
191	BRA v AUS Q1	1st Quarter	BRA	18	567	11	24
192	BRA v AUS Q1	1st Quarter	BRA	18	568	12	28
193	BRA v AUS Q1	1st Quarter	BRA	18	569	31	36
194	BRA v AUS Q1	1st Quarter	BRA	18	570	27	28
195	BRA v AUS Q1	1st Quarter	BRA	18	570	27	22	Shot	Score
196	BRA v AUS Q1	1st Quarter	BRA	19	620	30	98
197	BRA v AUS Q1	1st Quarter	BRA	19	620	32	89
198	BRA v AUS Q1	1st Quarter	BRA	19	621	34	72
199	BRA v AUS Q1	1st Quarter	BRA	19	622	34	61
200	BRA v AUS Q1	1st Quarter	BRA	19	623	31	51
201	BRA v AUS Q1	1st Quarter	BRA	19	624	30	47
202	BRA v AUS Q1	1st Quarter	BRA	19	624	30	52
203	BRA v AUS Q1	1st Quarter	BRA	19	625	31	53
204	BRA v AUS Q1	1st Quarter	BRA	19	626	35	49
205	BRA v AUS Q1	1st Quarter	BRA	19	627	35	45
206	BRA v AUS Q1	1st Quarter	BRA	19	629	35	42
207	BRA v AUS Q1	1st Quarter	BRA	19	630	47	27
208	BRA v AUS Q1	1st Quarter	BRA	19	631	52	23
209	BRA v AUS Q1	1st Quarter	BRA	19	632	35	20
210	BRA v AUS Q1	1st Quarter	BRA	19	633	33	18	Shot	Score
211	BRA v AUS Q1	1st Quarter	BRA	20	648	32	95
212	BRA v AUS Q1	1st Quarter	BRA	20	648	20	78
213	BRA v AUS Q1	1st Quarter	BRA	20	650	21	66
214	BRA v AUS Q1	1st Quarter	BRA	20	651	24	58
215	BRA v AUS Q1	1st Quarter	BRA	20	651	22	49
216	BRA v AUS Q1	1st Quarter	BRA	20	652	19	41
217	BRA v AUS Q1	1st Quarter	BRA	20	653	14	36
218	BRA v AUS Q1	1st Quarter	BRA	20	654	9	26
219	BRA v AUS Q1	1st Quarter	BRA	20	654	10	27
220	BRA v AUS Q1	1st Quarter	BRA	20	655	25	40
221	BRA v AUS Q1	1st Quarter	BRA	20	656	27	41
222	BRA v AUS Q1	1st Quarter	BRA	20	657	27	42
223	BRA v AUS Q1	1st Quarter	BRA	20	658	39	33
224	BRA v AUS Q1	1st Quarter	BRA	20	659	32	30
225	BRA v AUS Q1	1st Quarter	BRA	20	660	32	28	Shot	Score
226	BRA v AUS Q1	1st Quarter	BRA	21	675	37	96
227	BRA v AUS Q1	1st Quarter	BRA	21	676	31	89
228	BRA v AUS Q1	1st Quarter	BRA	21	678	25	80
229	BRA v AUS Q1	1st Quarter	BRA	21	679	25	65
230	BRA v AUS Q1	1st Quarter	BRA	21	679	24	59
231	BRA v AUS Q1	1st Quarter	BRA	21	681	27	49
232	BRA v AUS Q1	1st Quarter	BRA	21	682	32	47
233	BRA v AUS Q1	1st Quarter	BRA	21	683	36	43
234	BRA v AUS Q1	1st Quarter	BRA	21	684	37	42
235	BRA v AUS Q1	1st Quarter	BRA	21	686	40	44
236	BRA v AUS Q1	1st Quarter	BRA	21	687	26	42
237	BRA v AUS Q1	1st Quarter	BRA	21	688	25	39
238	BRA v AUS Q1	1st Quarter	BRA	21	689	37	40
239	BRA v AUS Q1	1st Quarter	BRA	21	690	38	40
240	BRA v AUS Q1	1st Quarter	BRA	21	692	38	35	Foul
241	BRA v AUS Q1	1st Quarter	BRA	22	813	58	35	SLOB
242	BRA v AUS Q1	1st Quarter	BRA	22	814	43	39
243	BRA v AUS Q1	1st Quarter	BRA	22	815	42	42
244	BRA v AUS Q1	1st Quarter	BRA	22	816	42	44
245	BRA v AUS Q1	1st Quarter	BRA	22	818	20	43
246	BRA v AUS Q1	1st Quarter	BRA	22	819	22	44
247	BRA v AUS Q1	1st Quarter	BRA	22	821	23	45
248	BRA v AUS Q1	1st Quarter	BRA	22	822	47	39
249	BRA v AUS Q1	1st Quarter	BRA	22	823	46	35	Shot	Score
250	BRA v AUS Q1	1st Quarter	BRA	23	847	32	110
251	BRA v AUS Q1	1st Quarter	BRA	23	849	34	84
252	BRA v AUS Q1	1st Quarter	BRA	23	850	42	82
253	BRA v AUS Q1	1st Quarter	BRA	23	851	45	69
254	BRA v AUS Q1	1st Quarter	BRA	23	852	36	59
255	BRA v AUS Q1	1st Quarter	BRA	23	853	33	54
256	BRA v AUS Q1	1st Quarter	BRA	23	854	32	50
257	BRA v AUS Q1	1st Quarter	BRA	23	855	41	38
258	BRA v AUS Q1	1st Quarter	BRA	23	856	41	39
259	BRA v AUS Q1	1st Quarter	BRA	23	856	44	35
260	BRA v AUS Q1	1st Quarter	BRA	23	857	51	29
261	BRA v AUS Q1	1st Quarter	BRA	23	858	51	26
262	BRA v AUS Q1	1st Quarter	BRA	23	860	35	44
263	BRA v AUS Q1	1st Quarter	BRA	23	861	32	44
264	BRA v AUS Q1	1st Quarter	BRA	23	862	26	30
265	BRA v AUS Q1	1st Quarter	BRA	23	863	32	25	Foul
266	BRA v AUS Q1	1st Quarter	BRA	24	881	5	37	SLOB
267	BRA v AUS Q1	1st Quarter	BRA	24	882	23	40
268	BRA v AUS Q1	1st Quarter	BRA	24	884	23	40
269	BRA v AUS Q1	1st Quarter	BRA	24	886	23	40
270	BRA v AUS Q1	1st Quarter	BRA	24	886	14	31
271	BRA v AUS Q1	1st Quarter	BRA	24	888	25	19	TO
272	BRA v AUS Q1	1st Quarter	BRA	26	921	31	96
273	BRA v AUS Q1	1st Quarter	BRA	26	923	28	87
274	BRA v AUS Q1	1st Quarter	BRA	26	924	18	83
275	BRA v AUS Q1	1st Quarter	BRA	26	924	10	77
276	BRA v AUS Q1	1st Quarter	BRA	26	925	11	69
277	BRA v AUS Q1	1st Quarter	BRA	26	926	23	67
278	BRA v AUS Q1	1st Quarter	BRA	26	926	32	58
279	BRA v AUS Q1	1st Quarter	BRA	26	927	35	54
280	BRA v AUS Q1	1st Quarter	BRA	26	928	41	46
281	BRA v AUS Q1	1st Quarter	BRA	26	929	51	28
282	BRA v AUS Q1	1st Quarter	BRA	26	930	54	28
283	BRA v AUS Q1	1st Quarter	BRA	26	931	55	28
284	BRA v AUS Q1	1st Quarter	BRA	26	933	40	23
285	BRA v AUS Q1	1st Quarter	BRA	26	934	38	18
286	BRA v AUS Q1	1st Quarter	BRA	26	936	40	20
287	BRA v AUS Q1	1st Quarter	BRA	26	937	39	20
288	BRA v AUS Q1	1st Quarter	BRA	26	939	24	32
289	BRA v AUS Q1	1st Quarter	BRA	26	940	22	37
290	BRA v AUS Q1	1st Quarter	BRA	26	941	21	39	Shot	Score
291	BRA v AUS Q1	1st Quarter	BRA	27	983	4	91
292	BRA v AUS Q1	1st Quarter	BRA	27	984	28	88
293	BRA v AUS Q1	1st Quarter	BRA	27	985	30	78
294	BRA v AUS Q1	1st Quarter	BRA	27	986	30	69
295	BRA v AUS Q1	1st Quarter	BRA	27	987	32	64	Foul
296	BRA v AUS Q2	2nd Quarter	BRA	28	1	5	59
297	BRA v AUS Q2	2nd Quarter	BRA	28	3	11	72
298	BRA v AUS Q2	2nd Quarter	BRA	28	4	15	68
299	BRA v AUS Q2	2nd Quarter	BRA	28	4	22	62
300	BRA v AUS Q2	2nd Quarter	BRA	28	5	32	56
301	BRA v AUS Q2	2nd Quarter	BRA	28	5	41	50
302	BRA v AUS Q2	2nd Quarter	BRA	28	6	48	47
303	BRA v AUS Q2	2nd Quarter	BRA	28	7	46	39
304	BRA v AUS Q2	2nd Quarter	BRA	28	8	40	42
305	BRA v AUS Q2	2nd Quarter	BRA	28	8	23	35
306	BRA v AUS Q2	2nd Quarter	BRA	28	9	25	38
307	BRA v AUS Q2	2nd Quarter	BRA	28	10	38	36
308	BRA v AUS Q2	2nd Quarter	BRA	28	11	38	36
309	BRA v AUS Q2	2nd Quarter	BRA	28	13	16	31
310	BRA v AUS Q2	2nd Quarter	BRA	28	14	23	33
311	BRA v AUS Q2	2nd Quarter	BRA	28	15	27	30
312	BRA v AUS Q2	2nd Quarter	BRA	28	15	30	29	Shot	Score
313	BRA v AUS Q2	2nd Quarter	BRA	29	26	35	100
314	BRA v AUS Q2	2nd Quarter	BRA	29	26	51	85
315	BRA v AUS Q2	2nd Quarter	BRA	29	28	52	77
316	BRA v AUS Q2	2nd Quarter	BRA	29	29	51	67
317	BRA v AUS Q2	2nd Quarter	BRA	29	29	50	58
318	BRA v AUS Q2	2nd Quarter	BRA	29	30	48	48
319	BRA v AUS Q2	2nd Quarter	BRA	29	30	50	41
320	BRA v AUS Q2	2nd Quarter	BRA	29	31	51	32
321	BRA v AUS Q2	2nd Quarter	BRA	29	32	51	28
322	BRA v AUS Q2	2nd Quarter	BRA	29	33	46	42
323	BRA v AUS Q2	2nd Quarter	BRA	29	35	45	44
324	BRA v AUS Q2	2nd Quarter	BRA	29	35	29	35
325	BRA v AUS Q2	2nd Quarter	BRA	29	37	35	31
326	BRA v AUS Q2	2nd Quarter	BRA	29	37	40	36	TO
327	BRA v AUS Q2	2nd Quarter	BRA	30	83	35	109
328	BRA v AUS Q2	2nd Quarter	BRA	30	85	45	88
329	BRA v AUS Q2	2nd Quarter	BRA	30	86	46	82
330	BRA v AUS Q2	2nd Quarter	BRA	30	87	46	70
331	BRA v AUS Q2	2nd Quarter	BRA	30	87	44	65
332	BRA v AUS Q2	2nd Quarter	BRA	30	88	36	58
333	BRA v AUS Q2	2nd Quarter	BRA	30	89	30	52
334	BRA v AUS Q2	2nd Quarter	BRA	30	90	31	48
335	BRA v AUS Q2	2nd Quarter	BRA	30	92	40	33
336	BRA v AUS Q2	2nd Quarter	BRA	30	92	40	37
337	BRA v AUS Q2	2nd Quarter	BRA	30	93	46	35
338	BRA v AUS Q2	2nd Quarter	BRA	30	94	51	30
339	BRA v AUS Q2	2nd Quarter	BRA	30	95	51	30
340	BRA v AUS Q2	2nd Quarter	BRA	30	96	50	33
341	BRA v AUS Q2	2nd Quarter	BRA	30	97	40	37
342	BRA v AUS Q2	2nd Quarter	BRA	30	98	39	39
343	BRA v AUS Q2	2nd Quarter	BRA	30	99	34	43
344	BRA v AUS Q2	2nd Quarter	BRA	30	100	21	39
345	BRA v AUS Q2	2nd Quarter	BRA	30	102	21	39
346	BRA v AUS Q2	2nd Quarter	BRA	30	102	25	39
347	BRA v AUS Q2	2nd Quarter	BRA	30	103	31	35
348	BRA v AUS Q2	2nd Quarter	BRA	30	104	35	25
349	BRA v AUS Q2	2nd Quarter	BRA	30	105	44	16
350	BRA v AUS Q2	2nd Quarter	BRA	30	106	40	14	Shot	Score
351	BRA v AUS Q2	2nd Quarter	BRA	31	158	30	109
352	BRA v AUS Q2	2nd Quarter	BRA	31	159	12	95
353	BRA v AUS Q2	2nd Quarter	BRA	31	160	12	85
354	BRA v AUS Q2	2nd Quarter	BRA	31	161	16	75
355	BRA v AUS Q2	2nd Quarter	BRA	31	162	24	71
356	BRA v AUS Q2	2nd Quarter	BRA	31	163	31	63
357	BRA v AUS Q2	2nd Quarter	BRA	31	164	35	57
358	BRA v AUS Q2	2nd Quarter	BRA	31	165	33	51
359	BRA v AUS Q2	2nd Quarter	BRA	31	167	41	37
360	BRA v AUS Q2	2nd Quarter	BRA	31	168	46	38
361	BRA v AUS Q2	2nd Quarter	BRA	31	168	49	33
362	BRA v AUS Q2	2nd Quarter	BRA	31	169	52	30
363	BRA v AUS Q2	2nd Quarter	BRA	31	171	52	30
364	BRA v AUS Q2	2nd Quarter	BRA	31	171	49	34
365	BRA v AUS Q2	2nd Quarter	BRA	31	172	44	39
366	BRA v AUS Q2	2nd Quarter	BRA	31	174	22	42
367	BRA v AUS Q2	2nd Quarter	BRA	31	175	23	41
368	BRA v AUS Q2	2nd Quarter	BRA	31	176	37	42
369	BRA v AUS Q2	2nd Quarter	BRA	31	177	38	44
370	BRA v AUS Q2	2nd Quarter	BRA	31	178	39	23
371	BRA v AUS Q2	2nd Quarter	BRA	31	179	36	24
372	BRA v AUS Q2	2nd Quarter	BRA	31	180	32	25	Shot	Miss
373	BRA v AUS Q2	2nd Quarter	BRA	32	196	33	109
374	BRA v AUS Q2	2nd Quarter	BRA	32	199	15	83
375	BRA v AUS Q2	2nd Quarter	BRA	32	200	12	72
376	BRA v AUS Q2	2nd Quarter	BRA	32	201	12	63
377	BRA v AUS Q2	2nd Quarter	BRA	32	201	24	69
378	BRA v AUS Q2	2nd Quarter	BRA	32	202	30	62
379	BRA v AUS Q2	2nd Quarter	BRA	32	203	33	54
380	BRA v AUS Q2	2nd Quarter	BRA	32	204	34	48
381	BRA v AUS Q2	2nd Quarter	BRA	32	205	41	44
382	BRA v AUS Q2	2nd Quarter	BRA	32	206	42	48
383	BRA v AUS Q2	2nd Quarter	BRA	32	206	34	49
384	BRA v AUS Q2	2nd Quarter	BRA	32	207	23	37
385	BRA v AUS Q2	2nd Quarter	BRA	32	209	32	19	Shot	Score
386	BRA v AUS Q2	2nd Quarter	BRA	33	237	33	113
387	BRA v AUS Q2	2nd Quarter	BRA	33	239	18	90
388	BRA v AUS Q2	2nd Quarter	BRA	33	240	30	90
389	BRA v AUS Q2	2nd Quarter	BRA	33	241	27	84
390	BRA v AUS Q2	2nd Quarter	BRA	33	241	26	76
391	BRA v AUS Q2	2nd Quarter	BRA	33	242	24	63
392	BRA v AUS Q2	2nd Quarter	BRA	33	243	20	56
393	BRA v AUS Q2	2nd Quarter	BRA	33	244	25	50
394	BRA v AUS Q2	2nd Quarter	BRA	33	245	35	46
395	BRA v AUS Q2	2nd Quarter	BRA	33	245	35	49
396	BRA v AUS Q2	2nd Quarter	BRA	33	246	32	50
397	BRA v AUS Q2	2nd Quarter	BRA	33	247	23	37
398	BRA v AUS Q2	2nd Quarter	BRA	33	248	23	37
399	BRA v AUS Q2	2nd Quarter	BRA	33	249	42	37
400	BRA v AUS Q2	2nd Quarter	BRA	33	250	41	40
401	BRA v AUS Q2	2nd Quarter	BRA	33	251	39	42
402	BRA v AUS Q2	2nd Quarter	BRA	33	252	19	36
403	BRA v AUS Q2	2nd Quarter	BRA	33	253	25	41	Shot	Miss
404	BRA v AUS Q2	2nd Quarter	BRA	34	288	39	10	BLOB
405	BRA v AUS Q2	2nd Quarter	BRA	34	290	54	23
406	BRA v AUS Q2	2nd Quarter	BRA	34	291	54	26
407	BRA v AUS Q2	2nd Quarter	BRA	34	292	45	37
408	BRA v AUS Q2	2nd Quarter	BRA	34	294	45	36
409	BRA v AUS Q2	2nd Quarter	BRA	34	295	43	39
410	BRA v AUS Q2	2nd Quarter	BRA	34	296	26	39
411	BRA v AUS Q2	2nd Quarter	BRA	34	297	19	34
412	BRA v AUS Q2	2nd Quarter	BRA	34	298	24	18
413	BRA v AUS Q2	2nd Quarter	BRA	34	299	25	37
414	BRA v AUS Q2	2nd Quarter	BRA	34	300	41	40
415	BRA v AUS Q2	2nd Quarter	BRA	34	301	33	35
416	BRA v AUS Q2	2nd Quarter	BRA	34	302	31	25
417	BRA v AUS Q2	2nd Quarter	BRA	34	302	35	16	Shot	Miss
418	BRA v AUS Q2	2nd Quarter	BRA	35	327	31	109
419	BRA v AUS Q2	2nd Quarter	BRA	35	327	26	89
420	BRA v AUS Q2	2nd Quarter	BRA	35	329	26	85
421	BRA v AUS Q2	2nd Quarter	BRA	35	330	27	78
422	BRA v AUS Q2	2nd Quarter	BRA	35	331	27	71
423	BRA v AUS Q2	2nd Quarter	BRA	35	331	30	64
424	BRA v AUS Q2	2nd Quarter	BRA	35	332	37	55
425	BRA v AUS Q2	2nd Quarter	BRA	35	334	42	35
426	BRA v AUS Q2	2nd Quarter	BRA	35	335	42	39
427	BRA v AUS Q2	2nd Quarter	BRA	35	335	47	35
428	BRA v AUS Q2	2nd Quarter	BRA	35	336	53	30	Foul
429	BRA v AUS Q2	2nd Quarter	BRA	36	363	38	8	BLOB
430	BRA v AUS Q2	2nd Quarter	BRA	36	365	45	20
431	BRA v AUS Q2	2nd Quarter	BRA	36	366	49	24
432	BRA v AUS Q2	2nd Quarter	BRA	36	367	51	28
433	BRA v AUS Q2	2nd Quarter	BRA	36	368	51	32
434	BRA v AUS Q2	2nd Quarter	BRA	36	369	51	27
435	BRA v AUS Q2	2nd Quarter	BRA	36	370	46	38
436	BRA v AUS Q2	2nd Quarter	BRA	36	371	41	38
437	BRA v AUS Q2	2nd Quarter	BRA	36	372	38	28	TO
438	BRA v AUS Q2	2nd Quarter	BRA	37	504	30	108
439	BRA v AUS Q2	2nd Quarter	BRA	37	506	19	95
440	BRA v AUS Q2	2nd Quarter	BRA	37	507	32	78
441	BRA v AUS Q2	2nd Quarter	BRA	37	508	32	74
442	BRA v AUS Q2	2nd Quarter	BRA	37	509	38	75
443	BRA v AUS Q2	2nd Quarter	BRA	37	509	34	69
444	BRA v AUS Q2	2nd Quarter	BRA	37	510	31	62
445	BRA v AUS Q2	2nd Quarter	BRA	37	511	29	55
446	BRA v AUS Q2	2nd Quarter	BRA	37	512	28	48
447	BRA v AUS Q2	2nd Quarter	BRA	37	514	33	43
448	BRA v AUS Q2	2nd Quarter	BRA	37	514	37	41
449	BRA v AUS Q2	2nd Quarter	BRA	37	515	40	41
450	BRA v AUS Q2	2nd Quarter	BRA	37	515	38	43
451	BRA v AUS Q2	2nd Quarter	BRA	37	516	23	39
452	BRA v AUS Q2	2nd Quarter	BRA	37	517	24	41
453	BRA v AUS Q2	2nd Quarter	BRA	37	518	43	32
454	BRA v AUS Q2	2nd Quarter	BRA	37	519	42	34	TO
455	BRA v AUS Q2	2nd Quarter	BRA	39	550	33	110
456	BRA v AUS Q2	2nd Quarter	BRA	39	552	40	91
457	BRA v AUS Q2	2nd Quarter	BRA	39	553	38	82
458	BRA v AUS Q2	2nd Quarter	BRA	39	554	35	72
459	BRA v AUS Q2	2nd Quarter	BRA	39	554	33	66
460	BRA v AUS Q2	2nd Quarter	BRA	39	555	32	62
461	BRA v AUS Q2	2nd Quarter	BRA	39	556	31	56
462	BRA v AUS Q2	2nd Quarter	BRA	39	557	31	51
463	BRA v AUS Q2	2nd Quarter	BRA	39	558	30	51
464	BRA v AUS Q2	2nd Quarter	BRA	39	558	36	44
465	BRA v AUS Q2	2nd Quarter	BRA	39	559	40	39	On-ball
466	BRA v AUS Q2	2nd Quarter	BRA	39	559	49	34
467	BRA v AUS Q2	2nd Quarter	BRA	39	561	53	28
468	BRA v AUS Q2	2nd Quarter	BRA	39	562	53	27
469	BRA v AUS Q2	2nd Quarter	BRA	39	564	42	42
470	BRA v AUS Q2	2nd Quarter	BRA	39	564	39	43
471	BRA v AUS Q2	2nd Quarter	BRA	39	565	36	42
472	BRA v AUS Q2	2nd Quarter	BRA	39	566	39	33
473	BRA v AUS Q2	2nd Quarter	BRA	39	567	42	27
474	BRA v AUS Q2	2nd Quarter	BRA	39	568	41	36
475	BRA v AUS Q2	2nd Quarter	BRA	39	569	19	32
476	BRA v AUS Q2	2nd Quarter	BRA	39	569	18	36
477	BRA v AUS Q2	2nd Quarter	BRA	39	570	28	34
478	BRA v AUS Q2	2nd Quarter	BRA	39	571	30	31	TO
479	BRA v AUS Q2	2nd Quarter	BRA	40	629	9	102
480	BRA v AUS Q2	2nd Quarter	BRA	40	629	14	102
481	BRA v AUS Q2	2nd Quarter	BRA	40	630	25	98
482	BRA v AUS Q2	2nd Quarter	BRA	40	631	32	83
483	BRA v AUS Q2	2nd Quarter	BRA	40	632	34	73
484	BRA v AUS Q2	2nd Quarter	BRA	40	633	53	40
485	BRA v AUS Q2	2nd Quarter	BRA	40	633	54	32
486	BRA v AUS Q2	2nd Quarter	BRA	40	634	48	43
487	BRA v AUS Q2	2nd Quarter	BRA	40	635	47	46
488	BRA v AUS Q2	2nd Quarter	BRA	40	636	51	28
489	BRA v AUS Q2	2nd Quarter	BRA	40	638	38	19
490	BRA v AUS Q2	2nd Quarter	BRA	40	639	38	23	Foul
491	BRA v AUS Q2	2nd Quarter	BRA	41	659	40	9	BLOB
492	BRA v AUS Q2	2nd Quarter	BRA	41	661	52	21
493	BRA v AUS Q2	2nd Quarter	BRA	41	663	37	19
494	BRA v AUS Q2	2nd Quarter	BRA	41	664	34	17	Shot	Miss
495	BRA v AUS Q2	2nd Quarter	BRA	42	678	58	33	SLOB
496	BRA v AUS Q2	2nd Quarter	BRA	42	680	47	37
497	BRA v AUS Q2	2nd Quarter	BRA	42	681	44	38
498	BRA v AUS Q2	2nd Quarter	BRA	42	682	20	38
499	BRA v AUS Q2	2nd Quarter	BRA	42	683	22	41
500	BRA v AUS Q2	2nd Quarter	BRA	42	683	29	41
501	BRA v AUS Q2	2nd Quarter	BRA	42	685	33	40	Shot	Score
502	BRA v AUS Q2	2nd Quarter	BRA	43	750	30	109
503	BRA v AUS Q2	2nd Quarter	BRA	43	751	39	98
504	BRA v AUS Q2	2nd Quarter	BRA	43	751	41	98
505	BRA v AUS Q2	2nd Quarter	BRA	43	751	46	91
506	BRA v AUS Q2	2nd Quarter	BRA	43	752	48	82
507	BRA v AUS Q2	2nd Quarter	BRA	43	753	50	37
508	BRA v AUS Q2	2nd Quarter	BRA	43	754	47	30
509	BRA v AUS Q2	2nd Quarter	BRA	43	754	41	20
510	BRA v AUS Q2	2nd Quarter	BRA	43	755	48	14
511	BRA v AUS Q2	2nd Quarter	BRA	43	756	53	18
512	BRA v AUS Q2	2nd Quarter	BRA	43	756	52	23
513	BRA v AUS Q2	2nd Quarter	BRA	43	757	36	19
514	BRA v AUS Q2	2nd Quarter	BRA	43	759	42	19	Shot	Score
515	BRA v AUS Q2	2nd Quarter	BRA	44	767	31	102
516	BRA v AUS Q2	2nd Quarter	BRA	44	768	23	88
517	BRA v AUS Q2	2nd Quarter	BRA	44	769	23	78
518	BRA v AUS Q2	2nd Quarter	BRA	44	770	23	67
519	BRA v AUS Q2	2nd Quarter	BRA	44	771	20	56
520	BRA v AUS Q2	2nd Quarter	BRA	44	772	17	48
521	BRA v AUS Q2	2nd Quarter	BRA	44	772	14	37
522	BRA v AUS Q2	2nd Quarter	BRA	44	775	10	17
523	BRA v AUS Q2	2nd Quarter	BRA	44	776	10	21
524	BRA v AUS Q2	2nd Quarter	BRA	44	777	12	26
525	BRA v AUS Q2	2nd Quarter	BRA	44	777	17	36
526	BRA v AUS Q2	2nd Quarter	BRA	44	778	19	39
527	BRA v AUS Q2	2nd Quarter	BRA	44	779	23	39
528	BRA v AUS Q2	2nd Quarter	BRA	44	780	34	40	On-ball
529	BRA v AUS Q2	2nd Quarter	BRA	44	781	44	34
530	BRA v AUS Q2	2nd Quarter	BRA	44	782	40	25
531	BRA v AUS Q2	2nd Quarter	BRA	44	783	48	15	Shot	Miss
532	BRA v AUS Q2	2nd Quarter	BRA	45	801	34	110
533	BRA v AUS Q2	2nd Quarter	BRA	45	803	28	99
534	BRA v AUS Q2	2nd Quarter	BRA	45	803	28	99
535	BRA v AUS Q2	2nd Quarter	BRA	45	804	30	97
536	BRA v AUS Q2	2nd Quarter	BRA	45	805	34	93
537	BRA v AUS Q2	2nd Quarter	BRA	45	806	38	80
538	BRA v AUS Q2	2nd Quarter	BRA	45	807	43	71
539	BRA v AUS Q2	2nd Quarter	BRA	45	807	49	61
540	BRA v AUS Q2	2nd Quarter	BRA	45	809	44	54
541	BRA v AUS Q2	2nd Quarter	BRA	45	810	38	53
542	BRA v AUS Q2	2nd Quarter	BRA	45	811	33	50
543	BRA v AUS Q2	2nd Quarter	BRA	45	813	36	49
544	BRA v AUS Q2	2nd Quarter	BRA	45	815	39	48
545	BRA v AUS Q2	2nd Quarter	BRA	45	815	35	44
546	BRA v AUS Q2	2nd Quarter	BRA	45	816	31	38
547	BRA v AUS Q2	2nd Quarter	BRA	45	816	30	35
548	BRA v AUS Q2	2nd Quarter	BRA	45	819	25	32	Shot	Score
549	BRA v AUS Q2	2nd Quarter	BRA	46	834	39	101
550	BRA v AUS Q2	2nd Quarter	BRA	46	835	26	95
551	BRA v AUS Q2	2nd Quarter	BRA	46	837	27	92
552	BRA v AUS Q2	2nd Quarter	BRA	46	838	30	85
553	BRA v AUS Q2	2nd Quarter	BRA	46	839	17	61
554	BRA v AUS Q2	2nd Quarter	BRA	46	839	15	53
555	BRA v AUS Q2	2nd Quarter	BRA	46	840	13	41
556	BRA v AUS Q2	2nd Quarter	BRA	46	841	9	41
557	BRA v AUS Q2	2nd Quarter	BRA	46	842	8	37
558	BRA v AUS Q2	2nd Quarter	BRA	46	844	13	49
559	BRA v AUS Q2	2nd Quarter	BRA	46	844	17	47
560	BRA v AUS Q2	2nd Quarter	BRA	46	845	25	46
561	BRA v AUS Q2	2nd Quarter	BRA	46	845	29	44
562	BRA v AUS Q2	2nd Quarter	BRA	46	846	34	39
563	BRA v AUS Q2	2nd Quarter	BRA	46	847	43	35
564	BRA v AUS Q2	2nd Quarter	BRA	46	848	45	37
565	BRA v AUS Q2	2nd Quarter	BRA	46	849	46	39	On-ball
566	BRA v AUS Q2	2nd Quarter	BRA	46	851	38	38
567	BRA v AUS Q2	2nd Quarter	BRA	46	852	30	33
568	BRA v AUS Q2	2nd Quarter	BRA	46	854	27	24
569	BRA v AUS Q2	2nd Quarter	BRA	46	855	33	22
570	BRA v AUS Q2	2nd Quarter	BRA	46	855	33	18	TO
571	BRA v AUS Q2	2nd Quarter	BRA	47	905	19	95
572	BRA v AUS Q2	2nd Quarter	BRA	47	906	34	102
573	BRA v AUS Q2	2nd Quarter	BRA	47	907	20	93	Stoppage
574	BRA v AUS Q2	2nd Quarter	BRA	48	1024	22	109
575	BRA v AUS Q2	2nd Quarter	BRA	48	1026	16	71
576	BRA v AUS Q2	2nd Quarter	BRA	48	1027	21	80
577	BRA v AUS Q2	2nd Quarter	BRA	48	1028	24	77
578	BRA v AUS Q2	2nd Quarter	BRA	48	1028	32	69
579	BRA v AUS Q2	2nd Quarter	BRA	48	1028	50	59
580	BRA v AUS Q2	2nd Quarter	BRA	48	1029	51	50
581	BRA v AUS Q2	2nd Quarter	BRA	48	1030	51	37
582	BRA v AUS Q2	2nd Quarter	BRA	48	1031	51	31
583	BRA v AUS Q2	2nd Quarter	BRA	48	1032	51	30
584	BRA v AUS Q2	2nd Quarter	BRA	48	1033	52	31
585	BRA v AUS Q2	2nd Quarter	BRA	48	1034	50	32
586	BRA v AUS Q2	2nd Quarter	BRA	48	1035	47	31	On-ball
587	BRA v AUS Q2	2nd Quarter	BRA	48	1035	44	35
588	BRA v AUS Q2	2nd Quarter	BRA	48	1035	39	38
589	BRA v AUS Q2	2nd Quarter	BRA	48	1038	39	42
590	BRA v AUS Q2	2nd Quarter	BRA	48	1039	41	41
591	BRA v AUS Q2	2nd Quarter	BRA	48	1041	44	42
592	BRA v AUS Q2	2nd Quarter	BRA	48	1042	45	43
593	BRA v AUS Q2	2nd Quarter	BRA	48	1043	43	41
594	BRA v AUS Q2	2nd Quarter	BRA	48	1044	37	39	On-ball
595	BRA v AUS Q2	2nd Quarter	BRA	48	1045	31	44
596	BRA v AUS Q2	2nd Quarter	BRA	48	1046	36	38
597	BRA v AUS Q2	2nd Quarter	BRA	48	1047	37	29	Shot	Miss
598	BRA v AUS Q2	2nd Quarter	BRA	49	1083	42	111
599	BRA v AUS Q2	2nd Quarter	BRA	49	1084	29	83
600	BRA v AUS Q2	2nd Quarter	BRA	49	1085	26	76
601	BRA v AUS Q2	2nd Quarter	BRA	49	1087	15	67
602	BRA v AUS Q2	2nd Quarter	BRA	49	1087	11	57
603	BRA v AUS Q2	2nd Quarter	BRA	49	1088	11	47
604	BRA v AUS Q2	2nd Quarter	BRA	49	1090	24	51
605	BRA v AUS Q2	2nd Quarter	BRA	49	1090	20	45
606	BRA v AUS Q2	2nd Quarter	BRA	49	1091	11	36
607	BRA v AUS Q2	2nd Quarter	BRA	49	1092	12	27
608	BRA v AUS Q2	2nd Quarter	BRA	49	1093	23	20
609	BRA v AUS Q2	2nd Quarter	BRA	49	1094	23	21
610	BRA v AUS Q2	2nd Quarter	BRA	49	1095	15	32
611	BRA v AUS Q2	2nd Quarter	BRA	49	1096	31	41
612	BRA v AUS Q2	2nd Quarter	BRA	49	1098	47	31
613	BRA v AUS Q2	2nd Quarter	BRA	49	1100	52	31
614	BRA v AUS Q2	2nd Quarter	BRA	49	1100	53	34
615	BRA v AUS Q2	2nd Quarter	BRA	49	1101	53	38
616	BRA v AUS Q2	2nd Quarter	BRA	49	1102	50	36
617	BRA v AUS Q2	2nd Quarter	BRA	49	1102	48	31	On-ball
618	BRA v AUS Q2	2nd Quarter	BRA	49	1103	51	21
619	BRA v AUS Q2	2nd Quarter	BRA	49	1104	43	17
620	BRA v AUS Q2	2nd Quarter	BRA	49	1105	37	15
621	BRA v AUS Q2	2nd Quarter	BRA	49	1105	32	16
622	BRA v AUS Q2	2nd Quarter	BRA	49	1106	13	31
623	BRA v AUS Q2	2nd Quarter	BRA	49	1106	12	31	TO
624	BRA v AUS Q2	2nd Quarter	BRA	50	1209	32	109
625	BRA v AUS Q2	2nd Quarter	BRA	50	1210	30	97
626	BRA v AUS Q2	2nd Quarter	BRA	50	1212	34	89
627	BRA v AUS Q2	2nd Quarter	BRA	50	1213	33	76
628	BRA v AUS Q2	2nd Quarter	BRA	50	1214	33	71
629	BRA v AUS Q2	2nd Quarter	BRA	50	1215	31	60
630	BRA v AUS Q2	2nd Quarter	BRA	50	1216	25	58
631	BRA v AUS Q2	2nd Quarter	BRA	50	1217	34	51
632	BRA v AUS Q2	2nd Quarter	BRA	50	1218	36	47
633	BRA v AUS Q2	2nd Quarter	BRA	50	1219	33	42
634	BRA v AUS Q2	2nd Quarter	BRA	50	1220	32	37
635	BRA v AUS Q2	2nd Quarter	BRA	50	1221	27	37
636	BRA v AUS Q2	2nd Quarter	BRA	50	1222	28	40
637	BRA v AUS Q2	2nd Quarter	BRA	50	1223	26	43
638	BRA v AUS Q2	2nd Quarter	BRA	50	1224	36	42
639	BRA v AUS Q2	2nd Quarter	BRA	50	1225	35	39
640	BRA v AUS Q2	2nd Quarter	BRA	50	1227	16	37
641	BRA v AUS Q2	2nd Quarter	BRA	50	1228	16	31
642	BRA v AUS Q2	2nd Quarter	BRA	50	1228	16	25
643	BRA v AUS Q2	2nd Quarter	BRA	50	1229	21	17	Shot	Score
644	BRA v AUS Q2	2nd Quarter	BRA	51	1242	23	96
645	BRA v AUS Q2	2nd Quarter	BRA	51	1242	15	77
646	BRA v AUS Q2	2nd Quarter	BRA	51	1243	15	67
647	BRA v AUS Q2	2nd Quarter	BRA	51	1244	13	56
648	BRA v AUS Q2	2nd Quarter	BRA	51	1245	9	46
649	BRA v AUS Q2	2nd Quarter	BRA	51	1246	8	40
650	BRA v AUS Q2	2nd Quarter	BRA	51	1246	15	31
651	BRA v AUS Q2	2nd Quarter	BRA	51	1248	48	33	Shot	Miss
652	BRA v AUS Q3	3rd Quarter	BRA	52	5	58	62
653	BRA v AUS Q3	3rd Quarter	BRA	52	7	41	68
654	BRA v AUS Q3	3rd Quarter	BRA	52	8	33	64
655	BRA v AUS Q3	3rd Quarter	BRA	52	9	33	60
656	BRA v AUS Q3	3rd Quarter	BRA	52	9	35	51
657	BRA v AUS Q3	3rd Quarter	BRA	52	10	39	35
658	BRA v AUS Q3	3rd Quarter	BRA	52	11	41	36
659	BRA v AUS Q3	3rd Quarter	BRA	52	12	40	27
660	BRA v AUS Q3	3rd Quarter	BRA	52	12	35	18	Shot	Miss
661	BRA v AUS Q3	3rd Quarter	BRA	53	31	38	10	BLOB
662	BRA v AUS Q3	3rd Quarter	BRA	53	32	47	23
663	BRA v AUS Q3	3rd Quarter	BRA	53	33	49	29
664	BRA v AUS Q3	3rd Quarter	BRA	53	33	48	31
665	BRA v AUS Q3	3rd Quarter	BRA	53	35	37	24
666	BRA v AUS Q3	3rd Quarter	BRA	53	36	37	22	Shot	Miss
667	BRA v AUS Q3	3rd Quarter	BRA	54	83	30	111
668	BRA v AUS Q3	3rd Quarter	BRA	54	84	31	95
669	BRA v AUS Q3	3rd Quarter	BRA	54	85	27	88
670	BRA v AUS Q3	3rd Quarter	BRA	54	85	24	80
671	BRA v AUS Q3	3rd Quarter	BRA	54	86	24	70
672	BRA v AUS Q3	3rd Quarter	BRA	54	88	35	62
673	BRA v AUS Q3	3rd Quarter	BRA	54	88	49	53
674	BRA v AUS Q3	3rd Quarter	BRA	54	89	50	31
675	BRA v AUS Q3	3rd Quarter	BRA	54	90	50	29
676	BRA v AUS Q3	3rd Quarter	BRA	54	92	36	18
677	BRA v AUS Q3	3rd Quarter	BRA	54	92	38	20
678	BRA v AUS Q3	3rd Quarter	BRA	54	93	34	22
679	BRA v AUS Q3	3rd Quarter	BRA	54	94	27	20	Shot	Miss
680	BRA v AUS Q3	3rd Quarter	BRA	55	118	4	81
681	BRA v AUS Q3	3rd Quarter	BRA	55	120	10	94
682	BRA v AUS Q3	3rd Quarter	BRA	55	120	15	92
683	BRA v AUS Q3	3rd Quarter	BRA	55	121	21	86
684	BRA v AUS Q3	3rd Quarter	BRA	55	122	26	74
685	BRA v AUS Q3	3rd Quarter	BRA	55	123	26	62
686	BRA v AUS Q3	3rd Quarter	BRA	55	123	26	55
687	BRA v AUS Q3	3rd Quarter	BRA	55	125	25	51
688	BRA v AUS Q3	3rd Quarter	BRA	55	126	27	48
689	BRA v AUS Q3	3rd Quarter	BRA	55	127	32	47
690	BRA v AUS Q3	3rd Quarter	BRA	55	127	41	43
691	BRA v AUS Q3	3rd Quarter	BRA	55	128	43	37
692	BRA v AUS Q3	3rd Quarter	BRA	55	129	38	37
693	BRA v AUS Q3	3rd Quarter	BRA	55	130	22	33
694	BRA v AUS Q3	3rd Quarter	BRA	55	131	20	35
695	BRA v AUS Q3	3rd Quarter	BRA	55	132	37	42
696	BRA v AUS Q3	3rd Quarter	BRA	55	133	39	38	Foul
697	BRA v AUS Q3	3rd Quarter	BRA	56	149	58	37	SLOB
698	BRA v AUS Q3	3rd Quarter	BRA	56	151	44	42
699	BRA v AUS Q3	3rd Quarter	BRA	56	153	43	41
700	BRA v AUS Q3	3rd Quarter	BRA	56	155	49	28
701	BRA v AUS Q3	3rd Quarter	BRA	56	156	50	27
702	BRA v AUS Q3	3rd Quarter	BRA	56	157	38	19
703	BRA v AUS Q3	3rd Quarter	BRA	56	158	33	16	Shot	Score
704	BRA v AUS Q3	3rd Quarter	BRA	57	225	31	110
705	BRA v AUS Q3	3rd Quarter	BRA	57	226	34	86
706	BRA v AUS Q3	3rd Quarter	BRA	57	228	35	82
707	BRA v AUS Q3	3rd Quarter	BRA	57	229	40	81
708	BRA v AUS Q3	3rd Quarter	BRA	57	230	41	74
709	BRA v AUS Q3	3rd Quarter	BRA	57	231	41	64
710	BRA v AUS Q3	3rd Quarter	BRA	57	232	43	55
711	BRA v AUS Q3	3rd Quarter	BRA	57	233	47	48
712	BRA v AUS Q3	3rd Quarter	BRA	57	235	54	41
713	BRA v AUS Q3	3rd Quarter	BRA	57	236	54	36
714	BRA v AUS Q3	3rd Quarter	BRA	57	237	42	21
715	BRA v AUS Q3	3rd Quarter	BRA	57	238	40	18
716	BRA v AUS Q3	3rd Quarter	BRA	57	239	41	19
717	BRA v AUS Q3	3rd Quarter	BRA	57	240	41	37	TO
718	BRA v AUS Q3	3rd Quarter	BRA	58	258	16	78
719	BRA v AUS Q3	3rd Quarter	BRA	58	258	13	65
720	BRA v AUS Q3	3rd Quarter	BRA	58	260	15	53
721	BRA v AUS Q3	3rd Quarter	BRA	58	260	20	43
722	BRA v AUS Q3	3rd Quarter	BRA	58	261	25	32
723	BRA v AUS Q3	3rd Quarter	BRA	58	262	25	26	Shot	Miss
724	BRA v AUS Q3	3rd Quarter	BRA	59	263	29	18	OR
725	BRA v AUS Q3	3rd Quarter	BRA	59	264	34	17	Shot	Score
726	BRA v AUS Q3	3rd Quarter	BRA	60	276	30	100
727	BRA v AUS Q3	3rd Quarter	BRA	60	277	16	91
728	BRA v AUS Q3	3rd Quarter	BRA	60	278	16	83
729	BRA v AUS Q3	3rd Quarter	BRA	60	279	12	73
730	BRA v AUS Q3	3rd Quarter	BRA	60	279	11	64
731	BRA v AUS Q3	3rd Quarter	BRA	60	280	10	56
732	BRA v AUS Q3	3rd Quarter	BRA	60	280	11	44
733	BRA v AUS Q3	3rd Quarter	BRA	60	281	12	34
734	BRA v AUS Q3	3rd Quarter	BRA	60	282	14	30
735	BRA v AUS Q3	3rd Quarter	BRA	60	283	26	42
736	BRA v AUS Q3	3rd Quarter	BRA	60	284	40	37
737	BRA v AUS Q3	3rd Quarter	BRA	60	285	39	39
738	BRA v AUS Q3	3rd Quarter	BRA	60	285	38	42
739	BRA v AUS Q3	3rd Quarter	BRA	60	286	38	41
740	BRA v AUS Q3	3rd Quarter	BRA	60	288	37	41	On-ball
741	BRA v AUS Q3	3rd Quarter	BRA	60	289	32	40
742	BRA v AUS Q3	3rd Quarter	BRA	60	290	30	31
743	BRA v AUS Q3	3rd Quarter	BRA	60	291	28	17	Shot	Miss
744	BRA v AUS Q3	3rd Quarter	BRA	61	321	59	38
745	BRA v AUS Q3	3rd Quarter	BRA	61	322	46	41
746	BRA v AUS Q3	3rd Quarter	BRA	61	323	46	41
747	BRA v AUS Q3	3rd Quarter	BRA	61	324	49	37
748	BRA v AUS Q3	3rd Quarter	BRA	61	325	44	39
749	BRA v AUS Q3	3rd Quarter	BRA	61	325	37	40
750	BRA v AUS Q3	3rd Quarter	BRA	61	327	46	30	Shot	Miss
751	BRA v AUS Q3	3rd Quarter	BRA	62	376	27	101
752	BRA v AUS Q3	3rd Quarter	BRA	62	378	35	60
753	BRA v AUS Q3	3rd Quarter	BRA	62	378	35	49
754	BRA v AUS Q3	3rd Quarter	BRA	62	379	36	36
755	BRA v AUS Q3	3rd Quarter	BRA	62	380	36	25
756	BRA v AUS Q3	3rd Quarter	BRA	62	380	34	18	Shot	Miss
757	BRA v AUS Q3	3rd Quarter	BRA	63	381	29	18	OR	Shot	Shooting Foul
758	BRA v AUS Q3	3rd Quarter	BRA	64	450	32	94
759	BRA v AUS Q3	3rd Quarter	BRA	64	451	33	97
760	BRA v AUS Q3	3rd Quarter	BRA	64	451	38	95
761	BRA v AUS Q3	3rd Quarter	BRA	64	452	29	91
762	BRA v AUS Q3	3rd Quarter	BRA	64	453	23	80
763	BRA v AUS Q3	3rd Quarter	BRA	64	453	16	68
764	BRA v AUS Q3	3rd Quarter	BRA	64	454	12	59
765	BRA v AUS Q3	3rd Quarter	BRA	64	454	13	50
766	BRA v AUS Q3	3rd Quarter	BRA	64	455	17	43
767	BRA v AUS Q3	3rd Quarter	BRA	64	456	26	44
768	BRA v AUS Q3	3rd Quarter	BRA	64	456	30	48
769	BRA v AUS Q3	3rd Quarter	BRA	64	457	31	50
770	BRA v AUS Q3	3rd Quarter	BRA	64	458	34	51
771	BRA v AUS Q3	3rd Quarter	BRA	64	459	38	38
772	BRA v AUS Q3	3rd Quarter	BRA	64	460	35	38
773	BRA v AUS Q3	3rd Quarter	BRA	64	460	31	37	On-ball
774	BRA v AUS Q3	3rd Quarter	BRA	64	461	33	39
775	BRA v AUS Q3	3rd Quarter	BRA	64	462	41	35
776	BRA v AUS Q3	3rd Quarter	BRA	64	463	50	31
777	BRA v AUS Q3	3rd Quarter	BRA	64	463	51	30
778	BRA v AUS Q3	3rd Quarter	BRA	64	465	37	39
779	BRA v AUS Q3	3rd Quarter	BRA	64	466	15	31	Shot	Score
780	BRA v AUS Q3	3rd Quarter	BRA	65	508	33	108
781	BRA v AUS Q3	3rd Quarter	BRA	65	510	38	91
782	BRA v AUS Q3	3rd Quarter	BRA	65	511	39	87
783	BRA v AUS Q3	3rd Quarter	BRA	65	512	40	76
784	BRA v AUS Q3	3rd Quarter	BRA	65	513	44	72
785	BRA v AUS Q3	3rd Quarter	BRA	65	513	50	64
786	BRA v AUS Q3	3rd Quarter	BRA	65	514	54	57
787	BRA v AUS Q3	3rd Quarter	BRA	65	514	54	49
788	BRA v AUS Q3	3rd Quarter	BRA	65	515	53	41
789	BRA v AUS Q3	3rd Quarter	BRA	65	516	30	43
790	BRA v AUS Q3	3rd Quarter	BRA	65	517	44	33
791	BRA v AUS Q3	3rd Quarter	BRA	65	518	50	34
792	BRA v AUS Q3	3rd Quarter	BRA	65	518	39	20
793	BRA v AUS Q3	3rd Quarter	BRA	65	519	33	17
794	BRA v AUS Q3	3rd Quarter	BRA	65	520	26	19
795	BRA v AUS Q3	3rd Quarter	BRA	65	521	29	17	Shot	Miss
796	BRA v AUS Q3	3rd Quarter	BRA	66	553	29	109
797	BRA v AUS Q3	3rd Quarter	BRA	66	553	35	91
798	BRA v AUS Q3	3rd Quarter	BRA	66	555	35	83
799	BRA v AUS Q3	3rd Quarter	BRA	66	557	50	65
800	BRA v AUS Q3	3rd Quarter	BRA	66	558	50	56
801	BRA v AUS Q3	3rd Quarter	BRA	66	558	51	48
802	BRA v AUS Q3	3rd Quarter	BRA	66	559	52	39
803	BRA v AUS Q3	3rd Quarter	BRA	66	559	53	36
804	BRA v AUS Q3	3rd Quarter	BRA	66	561	38	50
805	BRA v AUS Q3	3rd Quarter	BRA	66	562	36	53
806	BRA v AUS Q3	3rd Quarter	BRA	66	564	32	48
807	BRA v AUS Q3	3rd Quarter	BRA	66	565	27	40
808	BRA v AUS Q3	3rd Quarter	BRA	66	566	25	40
809	BRA v AUS Q3	3rd Quarter	BRA	66	567	42	35
810	BRA v AUS Q3	3rd Quarter	BRA	66	568	42	37
811	BRA v AUS Q3	3rd Quarter	BRA	66	569	37	20	Stoppage
812	BRA v AUS Q3	3rd Quarter	BRA	67	588	19	10	BLOB
813	BRA v AUS Q3	3rd Quarter	BRA	67	589	13	32
814	BRA v AUS Q3	3rd Quarter	BRA	67	590	21	33
815	BRA v AUS Q3	3rd Quarter	BRA	67	591	26	31	Shot	Miss
816	BRA v AUS Q3	3rd Quarter	BRA	68	601	32	110
817	BRA v AUS Q3	3rd Quarter	BRA	68	602	31	95
818	BRA v AUS Q3	3rd Quarter	BRA	68	603	31	89
819	BRA v AUS Q3	3rd Quarter	BRA	68	604	31	81
820	BRA v AUS Q3	3rd Quarter	BRA	68	605	32	77
821	BRA v AUS Q3	3rd Quarter	BRA	68	606	32	72
822	BRA v AUS Q3	3rd Quarter	BRA	68	607	38	64
823	BRA v AUS Q3	3rd Quarter	BRA	68	607	44	58
824	BRA v AUS Q3	3rd Quarter	BRA	68	608	52	50
825	BRA v AUS Q3	3rd Quarter	BRA	68	608	52	42
826	BRA v AUS Q3	3rd Quarter	BRA	68	609	52	36
827	BRA v AUS Q3	3rd Quarter	BRA	68	609	48	29
828	BRA v AUS Q3	3rd Quarter	BRA	68	611	47	31
829	BRA v AUS Q3	3rd Quarter	BRA	68	612	34	37
830	BRA v AUS Q3	3rd Quarter	BRA	68	613	32	40
831	BRA v AUS Q3	3rd Quarter	BRA	68	614	31	43
832	BRA v AUS Q3	3rd Quarter	BRA	68	615	33	51
833	BRA v AUS Q3	3rd Quarter	BRA	68	616	33	51
834	BRA v AUS Q3	3rd Quarter	BRA	68	617	32	51
835	BRA v AUS Q3	3rd Quarter	BRA	68	618	31	49
836	BRA v AUS Q3	3rd Quarter	BRA	68	619	35	41
837	BRA v AUS Q3	3rd Quarter	BRA	68	620	36	38	On-ball
838	BRA v AUS Q3	3rd Quarter	BRA	68	621	40	31	Shot	Miss
839	BRA v AUS Q3	3rd Quarter	BRA	69	762	34	108
840	BRA v AUS Q3	3rd Quarter	BRA	69	764	40	89
841	BRA v AUS Q3	3rd Quarter	BRA	69	765	15	73
842	BRA v AUS Q3	3rd Quarter	BRA	69	765	11	65
843	BRA v AUS Q3	3rd Quarter	BRA	69	765	10	53
844	BRA v AUS Q3	3rd Quarter	BRA	69	767	12	44
845	BRA v AUS Q3	3rd Quarter	BRA	69	767	13	30
846	BRA v AUS Q3	3rd Quarter	BRA	69	768	24	48
847	BRA v AUS Q3	3rd Quarter	BRA	69	769	27	51
848	BRA v AUS Q3	3rd Quarter	BRA	69	770	32	50
849	BRA v AUS Q3	3rd Quarter	BRA	69	770	34	45
850	BRA v AUS Q3	3rd Quarter	BRA	69	772	34	44
851	BRA v AUS Q3	3rd Quarter	BRA	69	774	21	35
852	BRA v AUS Q3	3rd Quarter	BRA	69	775	22	37
853	BRA v AUS Q3	3rd Quarter	BRA	69	777	33	38
854	BRA v AUS Q3	3rd Quarter	BRA	69	778	34	37
855	BRA v AUS Q3	3rd Quarter	BRA	69	779	22	33
856	BRA v AUS Q3	3rd Quarter	BRA	69	780	23	32
857	BRA v AUS Q3	3rd Quarter	BRA	69	782	38	37
858	BRA v AUS Q3	3rd Quarter	BRA	69	783	37	34	Shot	Miss
859	BRA v AUS Q3	3rd Quarter	BRA	70	786	32	36	OR
860	BRA v AUS Q3	3rd Quarter	BRA	70	787	35	30
861	BRA v AUS Q3	3rd Quarter	BRA	70	788	30	19	Shot	Miss
862	BRA v AUS Q3	3rd Quarter	BRA	72	799	34	97
863	BRA v AUS Q3	3rd Quarter	BRA	72	800	38	84
864	BRA v AUS Q3	3rd Quarter	BRA	72	801	36	80
865	BRA v AUS Q3	3rd Quarter	BRA	72	802	33	73
866	BRA v AUS Q3	3rd Quarter	BRA	72	803	25	66
867	BRA v AUS Q3	3rd Quarter	BRA	72	804	31	59
868	BRA v AUS Q3	3rd Quarter	BRA	72	804	36	55
869	BRA v AUS Q3	3rd Quarter	BRA	72	805	41	50
870	BRA v AUS Q3	3rd Quarter	BRA	72	806	44	43
871	BRA v AUS Q3	3rd Quarter	BRA	72	807	45	38
872	BRA v AUS Q3	3rd Quarter	BRA	72	808	49	28
873	BRA v AUS Q3	3rd Quarter	BRA	72	810	49	30
874	BRA v AUS Q3	3rd Quarter	BRA	72	812	49	32
875	BRA v AUS Q3	3rd Quarter	BRA	72	813	36	34
876	BRA v AUS Q3	3rd Quarter	BRA	72	813	36	36
877	BRA v AUS Q3	3rd Quarter	BRA	72	814	24	33
878	BRA v AUS Q3	3rd Quarter	BRA	72	816	24	35
879	BRA v AUS Q3	3rd Quarter	BRA	72	817	34	39
880	BRA v AUS Q3	3rd Quarter	BRA	72	819	48	29
881	BRA v AUS Q3	3rd Quarter	BRA	72	820	50	24
882	BRA v AUS Q3	3rd Quarter	BRA	72	821	47	19
883	BRA v AUS Q3	3rd Quarter	BRA	72	822	46	15	Shot	Shooting Foul
884	BRA v AUS Q3	3rd Quarter	BRA	73	887	39	98
885	BRA v AUS Q3	3rd Quarter	BRA	73	887	35	98
886	BRA v AUS Q3	3rd Quarter	BRA	73	888	26	92
887	BRA v AUS Q3	3rd Quarter	BRA	73	890	20	84
888	BRA v AUS Q3	3rd Quarter	BRA	73	891	15	66
889	BRA v AUS Q3	3rd Quarter	BRA	73	892	14	53
890	BRA v AUS Q3	3rd Quarter	BRA	73	893	11	46
891	BRA v AUS Q3	3rd Quarter	BRA	73	893	10	39
892	BRA v AUS Q3	3rd Quarter	BRA	73	893	20	46
893	BRA v AUS Q3	3rd Quarter	BRA	73	893	25	49
894	BRA v AUS Q3	3rd Quarter	BRA	73	895	30	49
895	BRA v AUS Q3	3rd Quarter	BRA	73	896	33	49
896	BRA v AUS Q3	3rd Quarter	BRA	73	898	35	37
897	BRA v AUS Q3	3rd Quarter	BRA	73	899	35	37
898	BRA v AUS Q3	3rd Quarter	BRA	73	900	38	38
899	BRA v AUS Q3	3rd Quarter	BRA	73	901	37	38
900	BRA v AUS Q3	3rd Quarter	BRA	73	903	41	35
901	BRA v AUS Q3	3rd Quarter	BRA	73	903	40	29
902	BRA v AUS Q3	3rd Quarter	BRA	73	904	39	24
903	BRA v AUS Q3	3rd Quarter	BRA	73	905	31	27	Shot	Miss
904	BRA v AUS Q3	3rd Quarter	BRA	74	908	31	23	OR
905	BRA v AUS Q3	3rd Quarter	BRA	74	910	32	22	Shot	Shooting Foul
906	BRA v AUS Q3	3rd Quarter	BRA	75	1067	47	21	OR
907	BRA v AUS Q3	3rd Quarter	BRA	75	1069	49	32
908	BRA v AUS Q3	3rd Quarter	BRA	75	1069	45	41
909	BRA v AUS Q3	3rd Quarter	BRA	75	1070	41	42
910	BRA v AUS Q3	3rd Quarter	BRA	75	1072	30	40
911	BRA v AUS Q3	3rd Quarter	BRA	75	1073	29	41
912	BRA v AUS Q3	3rd Quarter	BRA	75	1075	31	41
913	BRA v AUS Q3	3rd Quarter	BRA	75	1076	38	38
914	BRA v AUS Q3	3rd Quarter	BRA	75	1076	40	41
915	BRA v AUS Q3	3rd Quarter	BRA	75	1078	41	40
916	BRA v AUS Q3	3rd Quarter	BRA	75	1078	43	33
917	BRA v AUS Q3	3rd Quarter	BRA	75	1079	45	25
918	BRA v AUS Q3	3rd Quarter	BRA	75	1080	38	18	Shot	Miss
919	BRA v AUS Q3	3rd Quarter	BRA	76	1130	30	109
920	BRA v AUS Q3	3rd Quarter	BRA	76	1132	15	87
921	BRA v AUS Q3	3rd Quarter	BRA	76	1133	18	83
922	BRA v AUS Q3	3rd Quarter	BRA	76	1134	21	77
923	BRA v AUS Q3	3rd Quarter	BRA	76	1135	25	69
924	BRA v AUS Q3	3rd Quarter	BRA	76	1135	30	60
925	BRA v AUS Q3	3rd Quarter	BRA	76	1136	34	54
926	BRA v AUS Q3	3rd Quarter	BRA	76	1137	38	38
927	BRA v AUS Q3	3rd Quarter	BRA	76	1138	40	41
928	BRA v AUS Q3	3rd Quarter	BRA	76	1139	44	38
929	BRA v AUS Q3	3rd Quarter	BRA	76	1139	50	33
930	BRA v AUS Q3	3rd Quarter	BRA	76	1140	55	30
931	BRA v AUS Q3	3rd Quarter	BRA	76	1141	55	31
932	BRA v AUS Q3	3rd Quarter	BRA	76	1142	53	31
933	BRA v AUS Q3	3rd Quarter	BRA	76	1143	38	19	TO
934	BRA v AUS Q3	3rd Quarter	BRA	77	1151	26	109
935	BRA v AUS Q3	3rd Quarter	BRA	77	1153	30	89
936	BRA v AUS Q3	3rd Quarter	BRA	77	1154	19	84
937	BRA v AUS Q3	3rd Quarter	BRA	77	1155	18	82
938	BRA v AUS Q3	3rd Quarter	BRA	77	1156	21	76
939	BRA v AUS Q3	3rd Quarter	BRA	77	1157	29	73
940	BRA v AUS Q3	3rd Quarter	BRA	77	1157	33	69
941	BRA v AUS Q3	3rd Quarter	BRA	77	1158	26	67
942	BRA v AUS Q3	3rd Quarter	BRA	77	1159	26	62
943	BRA v AUS Q3	3rd Quarter	BRA	77	1160	26	55
944	BRA v AUS Q3	3rd Quarter	BRA	77	1160	29	51
945	BRA v AUS Q3	3rd Quarter	BRA	77	1162	33	48
946	BRA v AUS Q3	3rd Quarter	BRA	77	1163	33	48
947	BRA v AUS Q3	3rd Quarter	BRA	77	1165	34	47
948	BRA v AUS Q3	3rd Quarter	BRA	77	1166	38	39
949	BRA v AUS Q3	3rd Quarter	BRA	77	1167	23	38
950	BRA v AUS Q3	3rd Quarter	BRA	77	1168	23	39
951	BRA v AUS Q3	3rd Quarter	BRA	77	1169	34	44
952	BRA v AUS Q3	3rd Quarter	BRA	77	1170	37	41
953	BRA v AUS Q3	3rd Quarter	BRA	77	1171	38	40
954	BRA v AUS Q3	3rd Quarter	BRA	77	1172	38	21
955	BRA v AUS Q3	3rd Quarter	BRA	77	1173	36	19	Shot	Miss
956	BRA v AUS Q3	3rd Quarter	BRA	78	1274	44	110
957	BRA v AUS Q3	3rd Quarter	BRA	78	1275	34	92
958	BRA v AUS Q3	3rd Quarter	BRA	78	1277	30	85
959	BRA v AUS Q3	3rd Quarter	BRA	78	1278	39	78
960	BRA v AUS Q3	3rd Quarter	BRA	78	1278	47	70
961	BRA v AUS Q3	3rd Quarter	BRA	78	1279	50	62
962	BRA v AUS Q3	3rd Quarter	BRA	78	1280	51	55
963	BRA v AUS Q3	3rd Quarter	BRA	78	1280	50	49
964	BRA v AUS Q3	3rd Quarter	BRA	78	1281	41	47
965	BRA v AUS Q3	3rd Quarter	BRA	78	1281	36	47
966	BRA v AUS Q3	3rd Quarter	BRA	78	1282	39	38	TO
967	BRA v AUS Q3	3rd Quarter	BRA	79	1345	34	99
968	BRA v AUS Q3	3rd Quarter	BRA	79	1345	24	92
969	BRA v AUS Q3	3rd Quarter	BRA	79	1346	24	84
970	BRA v AUS Q3	3rd Quarter	BRA	79	1347	20	73
971	BRA v AUS Q3	3rd Quarter	BRA	79	1348	27	64
972	BRA v AUS Q3	3rd Quarter	BRA	79	1349	33	59
973	BRA v AUS Q3	3rd Quarter	BRA	79	1350	36	52
974	BRA v AUS Q3	3rd Quarter	BRA	79	1351	37	47
975	BRA v AUS Q3	3rd Quarter	BRA	79	1352	35	43
976	BRA v AUS Q3	3rd Quarter	BRA	79	1352	36	39	On-ball
977	BRA v AUS Q3	3rd Quarter	BRA	79	1352	39	37
978	BRA v AUS Q3	3rd Quarter	BRA	79	1354	44	34
979	BRA v AUS Q3	3rd Quarter	BRA	79	1355	35	40
980	BRA v AUS Q3	3rd Quarter	BRA	79	1355	34	34
981	BRA v AUS Q3	3rd Quarter	BRA	79	1356	37	28
982	BRA v AUS Q3	3rd Quarter	BRA	79	1357	36	19	Shot	Shooting Foul
983	BRA v AUS Q3	3rd Quarter	BRA	80	1416	30	101
984	BRA v AUS Q3	3rd Quarter	BRA	80	1416	43	94
985	BRA v AUS Q3	3rd Quarter	BRA	80	1418	45	86	Stoppage
986	BRA v AUS Q3	3rd Quarter	BRA	82	1470	58	59
987	BRA v AUS Q3	3rd Quarter	BRA	82	1476	50	37
988	BRA v AUS Q3	3rd Quarter	BRA	82	1477	50	35
989	BRA v AUS Q3	3rd Quarter	BRA	82	1478	50	45
990	BRA v AUS Q3	3rd Quarter	BRA	82	1479	50	45
991	BRA v AUS Q3	3rd Quarter	BRA	82	1481	51	43
992	BRA v AUS Q3	3rd Quarter	BRA	82	1482	51	43
993	BRA v AUS Q3	3rd Quarter	BRA	82	1483	36	36
994	BRA v AUS Q3	3rd Quarter	BRA	82	1484	36	37
995	BRA v AUS Q3	3rd Quarter	BRA	82	1485	40	34
996	BRA v AUS Q3	3rd Quarter	BRA	82	1486	38	23	TO
997	BRA v AUS Q4	4th Quarter	BRA	83	21	29	98
998	BRA v AUS Q4	4th Quarter	BRA	83	22	29	94
999	BRA v AUS Q4	4th Quarter	BRA	83	23	31	90
1000	BRA v AUS Q4	4th Quarter	BRA	83	24	23	82
1001	BRA v AUS Q4	4th Quarter	BRA	83	25	28	76
1002	BRA v AUS Q4	4th Quarter	BRA	83	26	29	68
1003	BRA v AUS Q4	4th Quarter	BRA	83	27	32	60
1004	BRA v AUS Q4	4th Quarter	BRA	83	28	33	52
1005	BRA v AUS Q4	4th Quarter	BRA	83	29	36	47
1006	BRA v AUS Q4	4th Quarter	BRA	83	30	38	35
1007	BRA v AUS Q4	4th Quarter	BRA	83	31	41	35
1008	BRA v AUS Q4	4th Quarter	BRA	83	33	41	37
1009	BRA v AUS Q4	4th Quarter	BRA	83	34	43	39
1010	BRA v AUS Q4	4th Quarter	BRA	83	34	43	39
1011	BRA v AUS Q4	4th Quarter	BRA	83	35	44	36
1012	BRA v AUS Q4	4th Quarter	BRA	83	36	41	30
1013	BRA v AUS Q4	4th Quarter	BRA	83	37	47	26
1014	BRA v AUS Q4	4th Quarter	BRA	83	38	37	40
1015	BRA v AUS Q4	4th Quarter	BRA	83	39	37	35
1016	BRA v AUS Q4	4th Quarter	BRA	83	40	36	23	Shot	Miss
1017	BRA v AUS Q4	4th Quarter	BRA	84	51	34	86
1018	BRA v AUS Q4	4th Quarter	BRA	84	52	36	78
1019	BRA v AUS Q4	4th Quarter	BRA	84	54	38	66
1020	BRA v AUS Q4	4th Quarter	BRA	84	54	39	57
1021	BRA v AUS Q4	4th Quarter	BRA	84	55	42	51
1022	BRA v AUS Q4	4th Quarter	BRA	84	56	45	44
1023	BRA v AUS Q4	4th Quarter	BRA	84	57	44	34
1024	BRA v AUS Q4	4th Quarter	BRA	84	58	43	35
1025	BRA v AUS Q4	4th Quarter	BRA	84	59	46	39
1026	BRA v AUS Q4	4th Quarter	BRA	84	60	48	45
1027	BRA v AUS Q4	4th Quarter	BRA	84	60	45	49
1028	BRA v AUS Q4	4th Quarter	BRA	84	61	40	53
1029	BRA v AUS Q4	4th Quarter	BRA	84	64	18	33
1030	BRA v AUS Q4	4th Quarter	BRA	84	65	15	37
1031	BRA v AUS Q4	4th Quarter	BRA	84	66	14	42
1032	BRA v AUS Q4	4th Quarter	BRA	84	66	16	44
1033	BRA v AUS Q4	4th Quarter	BRA	84	67	19	41
1034	BRA v AUS Q4	4th Quarter	BRA	84	68	22	39	On-ball
1035	BRA v AUS Q4	4th Quarter	BRA	84	68	31	39
1036	BRA v AUS Q4	4th Quarter	BRA	84	68	36	36
1037	BRA v AUS Q4	4th Quarter	BRA	84	70	15	29
1038	BRA v AUS Q4	4th Quarter	BRA	84	72	24	20
1039	BRA v AUS Q4	4th Quarter	BRA	84	72	26	23
1040	BRA v AUS Q4	4th Quarter	BRA	84	73	30	26
1041	BRA v AUS Q4	4th Quarter	BRA	84	75	29	22	TO
1042	BRA v AUS Q4	4th Quarter	BRA	86	96	28	110
1043	BRA v AUS Q4	4th Quarter	BRA	86	97	18	90
1044	BRA v AUS Q4	4th Quarter	BRA	86	98	17	84
1045	BRA v AUS Q4	4th Quarter	BRA	86	99	24	80
1046	BRA v AUS Q4	4th Quarter	BRA	86	100	28	74
1047	BRA v AUS Q4	4th Quarter	BRA	86	101	33	69
1048	BRA v AUS Q4	4th Quarter	BRA	86	102	36	63
1049	BRA v AUS Q4	4th Quarter	BRA	86	103	40	54
1050	BRA v AUS Q4	4th Quarter	BRA	86	104	40	46
1051	BRA v AUS Q4	4th Quarter	BRA	86	105	49	31
1052	BRA v AUS Q4	4th Quarter	BRA	86	106	50	25
1053	BRA v AUS Q4	4th Quarter	BRA	86	107	47	17	Foul
1054	BRA v AUS Q4	4th Quarter	BRA	87	132	58	38	SLOB
1055	BRA v AUS Q4	4th Quarter	BRA	87	133	43	43
1056	BRA v AUS Q4	4th Quarter	BRA	87	135	17	31
1057	BRA v AUS Q4	4th Quarter	BRA	87	136	18	34
1058	BRA v AUS Q4	4th Quarter	BRA	87	138	11	16
1059	BRA v AUS Q4	4th Quarter	BRA	87	139	10	16
1060	BRA v AUS Q4	4th Quarter	BRA	87	141	11	14	Shot	Miss
1061	BRA v AUS Q4	4th Quarter	BRA	88	170	30	109
1062	BRA v AUS Q4	4th Quarter	BRA	88	171	31	84
1063	BRA v AUS Q4	4th Quarter	BRA	88	172	31	78
1064	BRA v AUS Q4	4th Quarter	BRA	88	173	27	70
1065	BRA v AUS Q4	4th Quarter	BRA	88	174	19	63
1066	BRA v AUS Q4	4th Quarter	BRA	88	175	16	52
1067	BRA v AUS Q4	4th Quarter	BRA	88	176	20	50
1068	BRA v AUS Q4	4th Quarter	BRA	88	176	28	51
1069	BRA v AUS Q4	4th Quarter	BRA	88	177	31	50
1070	BRA v AUS Q4	4th Quarter	BRA	88	178	36	47
1071	BRA v AUS Q4	4th Quarter	BRA	88	179	39	39
1072	BRA v AUS Q4	4th Quarter	BRA	88	180	40	35	On-ball
1073	BRA v AUS Q4	4th Quarter	BRA	88	180	39	39
1074	BRA v AUS Q4	4th Quarter	BRA	88	181	34	40
1075	BRA v AUS Q4	4th Quarter	BRA	88	182	24	33
1076	BRA v AUS Q4	4th Quarter	BRA	88	184	38	38
1077	BRA v AUS Q4	4th Quarter	BRA	88	185	37	32
1078	BRA v AUS Q4	4th Quarter	BRA	88	186	50	31
1079	BRA v AUS Q4	4th Quarter	BRA	88	188	48	24	Shot	Score
1080	BRA v AUS Q4	4th Quarter	BRA	89	242	32	111
1081	BRA v AUS Q4	4th Quarter	BRA	89	243	18	93
1082	BRA v AUS Q4	4th Quarter	BRA	89	245	19	85
1083	BRA v AUS Q4	4th Quarter	BRA	89	246	20	78
1084	BRA v AUS Q4	4th Quarter	BRA	89	247	17	71
1085	BRA v AUS Q4	4th Quarter	BRA	89	247	15	57
1086	BRA v AUS Q4	4th Quarter	BRA	89	248	17	47
1087	BRA v AUS Q4	4th Quarter	BRA	89	250	11	42
1088	BRA v AUS Q4	4th Quarter	BRA	89	251	12	35
1089	BRA v AUS Q4	4th Quarter	BRA	89	252	10	30	On-ball
1090	BRA v AUS Q4	4th Quarter	BRA	89	253	14	34
1091	BRA v AUS Q4	4th Quarter	BRA	89	253	18	38
1092	BRA v AUS Q4	4th Quarter	BRA	89	255	27	35
1093	BRA v AUS Q4	4th Quarter	BRA	89	256	34	29
1094	BRA v AUS Q4	4th Quarter	BRA	89	256	35	20	Shot	Shooting Foul
1095	BRA v AUS Q4	4th Quarter	BRA	90	369	34	98
1096	BRA v AUS Q4	4th Quarter	BRA	90	369	28	90
1097	BRA v AUS Q4	4th Quarter	BRA	90	370	27	84
1098	BRA v AUS Q4	4th Quarter	BRA	90	371	30	76
1099	BRA v AUS Q4	4th Quarter	BRA	90	372	33	68
1100	BRA v AUS Q4	4th Quarter	BRA	90	373	34	59
1101	BRA v AUS Q4	4th Quarter	BRA	90	374	35	54
1102	BRA v AUS Q4	4th Quarter	BRA	90	375	37	49
1103	BRA v AUS Q4	4th Quarter	BRA	90	375	40	44
1104	BRA v AUS Q4	4th Quarter	BRA	90	377	42	41
1105	BRA v AUS Q4	4th Quarter	BRA	90	378	23	31
1106	BRA v AUS Q4	4th Quarter	BRA	90	379	23	35
1107	BRA v AUS Q4	4th Quarter	BRA	90	380	24	38
1108	BRA v AUS Q4	4th Quarter	BRA	90	381	35	40	TO
1109	BRA v AUS Q4	4th Quarter	BRA	91	392	32	110
1110	BRA v AUS Q4	4th Quarter	BRA	91	393	33	81
1111	BRA v AUS Q4	4th Quarter	BRA	91	395	33	77
1112	BRA v AUS Q4	4th Quarter	BRA	91	396	34	70
1113	BRA v AUS Q4	4th Quarter	BRA	91	397	35	61
1114	BRA v AUS Q4	4th Quarter	BRA	91	398	34	55
1115	BRA v AUS Q4	4th Quarter	BRA	91	399	40	37
1116	BRA v AUS Q4	4th Quarter	BRA	91	400	41	42
1117	BRA v AUS Q4	4th Quarter	BRA	91	401	51	51
1118	BRA v AUS Q4	4th Quarter	BRA	91	402	51	50
1119	BRA v AUS Q4	4th Quarter	BRA	91	402	49	51
1120	BRA v AUS Q4	4th Quarter	BRA	91	403	50	46
1121	BRA v AUS Q4	4th Quarter	BRA	91	403	53	37
1122	BRA v AUS Q4	4th Quarter	BRA	91	405	51	27
1123	BRA v AUS Q4	4th Quarter	BRA	91	406	49	30
1124	BRA v AUS Q4	4th Quarter	BRA	91	407	39	33
1125	BRA v AUS Q4	4th Quarter	BRA	91	408	37	38
1126	BRA v AUS Q4	4th Quarter	BRA	91	409	33	51
1127	BRA v AUS Q4	4th Quarter	BRA	91	411	26	56
1128	BRA v AUS Q4	4th Quarter	BRA	91	411	25	49
1129	BRA v AUS Q4	4th Quarter	BRA	91	412	32	45
1130	BRA v AUS Q4	4th Quarter	BRA	91	413	37	37	Foul
1131	BRA v AUS Q4	4th Quarter	BRA	92	433	59	44	SLOB
1132	BRA v AUS Q4	4th Quarter	BRA	92	435	48	52
1133	BRA v AUS Q4	4th Quarter	BRA	92	437	47	52
1134	BRA v AUS Q4	4th Quarter	BRA	92	438	47	52
1135	BRA v AUS Q4	4th Quarter	BRA	92	439	45	48
1136	BRA v AUS Q4	4th Quarter	BRA	92	440	37	45
1137	BRA v AUS Q4	4th Quarter	BRA	92	441	31	41	On-ball
1138	BRA v AUS Q4	4th Quarter	BRA	92	442	24	37
1139	BRA v AUS Q4	4th Quarter	BRA	92	442	23	30
1140	BRA v AUS Q4	4th Quarter	BRA	92	443	21	22
1141	BRA v AUS Q4	4th Quarter	BRA	92	444	28	36	Shot	Score
1142	BRA v AUS Q4	4th Quarter	BRA	93	478	32	109
1143	BRA v AUS Q4	4th Quarter	BRA	93	478	22	86
1144	BRA v AUS Q4	4th Quarter	BRA	93	480	20	80
1145	BRA v AUS Q4	4th Quarter	BRA	93	481	16	71
1146	BRA v AUS Q4	4th Quarter	BRA	93	482	11	57
1147	BRA v AUS Q4	4th Quarter	BRA	93	483	12	46
1148	BRA v AUS Q4	4th Quarter	BRA	93	483	13	33
1149	BRA v AUS Q4	4th Quarter	BRA	93	485	16	35
1150	BRA v AUS Q4	4th Quarter	BRA	93	486	19	38
1151	BRA v AUS Q4	4th Quarter	BRA	93	487	21	43
1152	BRA v AUS Q4	4th Quarter	BRA	93	488	25	46
1153	BRA v AUS Q4	4th Quarter	BRA	93	488	36	37
1154	BRA v AUS Q4	4th Quarter	BRA	93	489	31	33
1155	BRA v AUS Q4	4th Quarter	BRA	93	490	29	23
1156	BRA v AUS Q4	4th Quarter	BRA	93	490	28	20	Shot	Miss
1157	BRA v AUS Q4	4th Quarter	BRA	94	492	36	18	OR
1158	BRA v AUS Q4	4th Quarter	BRA	94	494	38	35
1159	BRA v AUS Q4	4th Quarter	BRA	94	495	38	32	Shot	Shooting Foul
1160	BRA v AUS Q4	4th Quarter	BRA	95	555	25	98
1161	BRA v AUS Q4	4th Quarter	BRA	95	557	20	96
1162	BRA v AUS Q4	4th Quarter	BRA	95	558	23	93
1163	BRA v AUS Q4	4th Quarter	BRA	95	558	29	85
1164	BRA v AUS Q4	4th Quarter	BRA	95	558	34	74
1165	BRA v AUS Q4	4th Quarter	BRA	95	559	50	49
1166	BRA v AUS Q4	4th Quarter	BRA	95	560	49	42
1167	BRA v AUS Q4	4th Quarter	BRA	95	561	46	34
1168	BRA v AUS Q4	4th Quarter	BRA	95	562	43	27
1169	BRA v AUS Q4	4th Quarter	BRA	95	562	36	20	Shot	Score
1170	BRA v AUS Q4	4th Quarter	BRA	96	575	32	108
1171	BRA v AUS Q4	4th Quarter	BRA	96	575	31	85
1172	BRA v AUS Q4	4th Quarter	BRA	96	577	30	78
1173	BRA v AUS Q4	4th Quarter	BRA	96	578	31	75
1174	BRA v AUS Q4	4th Quarter	BRA	96	579	34	71
1175	BRA v AUS Q4	4th Quarter	BRA	96	581	34	66
1176	BRA v AUS Q4	4th Quarter	BRA	96	582	35	58
1177	BRA v AUS Q4	4th Quarter	BRA	96	583	35	55
1178	BRA v AUS Q4	4th Quarter	BRA	96	584	34	51
1179	BRA v AUS Q4	4th Quarter	BRA	96	585	35	46
1180	BRA v AUS Q4	4th Quarter	BRA	96	586	36	42
1181	BRA v AUS Q4	4th Quarter	BRA	96	587	39	39
1182	BRA v AUS Q4	4th Quarter	BRA	96	588	39	40
1183	BRA v AUS Q4	4th Quarter	BRA	96	588	22	41
1184	BRA v AUS Q4	4th Quarter	BRA	96	590	22	39
1185	BRA v AUS Q4	4th Quarter	BRA	96	592	20	37
1186	BRA v AUS Q4	4th Quarter	BRA	96	593	19	35
1187	BRA v AUS Q4	4th Quarter	BRA	96	594	19	26
1188	BRA v AUS Q4	4th Quarter	BRA	96	595	27	18	TO
1189	BRA v AUS Q4	4th Quarter	BRA	97	679	30	111
1190	BRA v AUS Q4	4th Quarter	BRA	97	679	34	90
1191	BRA v AUS Q4	4th Quarter	BRA	97	681	38	84
1192	BRA v AUS Q4	4th Quarter	BRA	97	682	46	81
1193	BRA v AUS Q4	4th Quarter	BRA	97	683	50	71
1194	BRA v AUS Q4	4th Quarter	BRA	97	684	52	58
1195	BRA v AUS Q4	4th Quarter	BRA	97	684	50	53
1196	BRA v AUS Q4	4th Quarter	BRA	97	684	37	49
1197	BRA v AUS Q4	4th Quarter	BRA	97	686	34	48
1198	BRA v AUS Q4	4th Quarter	BRA	97	687	35	47
1199	BRA v AUS Q4	4th Quarter	BRA	97	688	36	46
1200	BRA v AUS Q4	4th Quarter	BRA	97	689	38	43
1201	BRA v AUS Q4	4th Quarter	BRA	97	689	39	37	On-ball
1202	BRA v AUS Q4	4th Quarter	BRA	97	689	44	32
1203	BRA v AUS Q4	4th Quarter	BRA	97	691	49	28
1204	BRA v AUS Q4	4th Quarter	BRA	97	692	50	31
1205	BRA v AUS Q4	4th Quarter	BRA	97	693	51	34
1206	BRA v AUS Q4	4th Quarter	BRA	97	693	46	36
1207	BRA v AUS Q4	4th Quarter	BRA	97	693	43	37	On-ball
1208	BRA v AUS Q4	4th Quarter	BRA	97	695	35	36
1209	BRA v AUS Q4	4th Quarter	BRA	97	695	30	33
1210	BRA v AUS Q4	4th Quarter	BRA	97	696	16	25
1211	BRA v AUS Q4	4th Quarter	BRA	97	697	15	22
1212	BRA v AUS Q4	4th Quarter	BRA	97	697	17	17	Shot	Score
1213	BRA v AUS Q4	4th Quarter	BRA	98	765	59	81
1214	BRA v AUS Q4	4th Quarter	BRA	98	766	46	78
1215	BRA v AUS Q4	4th Quarter	BRA	98	767	43	72
1216	BRA v AUS Q4	4th Quarter	BRA	98	768	39	67
1217	BRA v AUS Q4	4th Quarter	BRA	98	769	36	57
1218	BRA v AUS Q4	4th Quarter	BRA	98	770	35	49
1219	BRA v AUS Q4	4th Quarter	BRA	98	770	40	40
1220	BRA v AUS Q4	4th Quarter	BRA	98	771	42	44
1221	BRA v AUS Q4	4th Quarter	BRA	98	772	47	42
1222	BRA v AUS Q4	4th Quarter	BRA	98	772	50	35
1223	BRA v AUS Q4	4th Quarter	BRA	98	773	50	29
1224	BRA v AUS Q4	4th Quarter	BRA	98	775	50	29
1225	BRA v AUS Q4	4th Quarter	BRA	98	776	38	33
1226	BRA v AUS Q4	4th Quarter	BRA	98	776	38	37
1227	BRA v AUS Q4	4th Quarter	BRA	98	777	38	40
1228	BRA v AUS Q4	4th Quarter	BRA	98	779	36	41
1229	BRA v AUS Q4	4th Quarter	BRA	98	780	21	35
1230	BRA v AUS Q4	4th Quarter	BRA	98	782	27	19
1231	BRA v AUS Q4	4th Quarter	BRA	98	783	33	22	Shot	Miss
1232	BRA v AUS Q4	4th Quarter	BRA	99	877	33	108
1233	BRA v AUS Q4	4th Quarter	BRA	99	877	33	85
1234	BRA v AUS Q4	4th Quarter	BRA	99	879	33	81
1235	BRA v AUS Q4	4th Quarter	BRA	99	880	33	73
1236	BRA v AUS Q4	4th Quarter	BRA	99	882	36	65
1237	BRA v AUS Q4	4th Quarter	BRA	99	882	46	59
1238	BRA v AUS Q4	4th Quarter	BRA	99	883	52	51
1239	BRA v AUS Q4	4th Quarter	BRA	99	883	52	42
1240	BRA v AUS Q4	4th Quarter	BRA	99	884	47	35
1241	BRA v AUS Q4	4th Quarter	BRA	99	884	44	34	On-ball
1242	BRA v AUS Q4	4th Quarter	BRA	99	884	38	38
1243	BRA v AUS Q4	4th Quarter	BRA	99	886	32	33
1244	BRA v AUS Q4	4th Quarter	BRA	99	886	28	27
1245	BRA v AUS Q4	4th Quarter	BRA	99	888	13	23	Stoppage
1246	BRA v AUS Q4	4th Quarter	BRA	100	900	3	31	SLOB
1247	BRA v AUS Q4	4th Quarter	BRA	100	901	22	43
1248	BRA v AUS Q4	4th Quarter	BRA	100	903	19	42
1249	BRA v AUS Q4	4th Quarter	BRA	100	905	19	42	On-ball
1250	BRA v AUS Q4	4th Quarter	BRA	100	905	28	42
1251	BRA v AUS Q4	4th Quarter	BRA	100	907	35	40
1252	BRA v AUS Q4	4th Quarter	BRA	100	908	39	34
1253	BRA v AUS Q4	4th Quarter	BRA	100	908	37	21
1254	BRA v AUS Q4	4th Quarter	BRA	100	909	35	17	Shot	Shooting Foul
1255	BRA v AUS Q4	4th Quarter	BRA	101	977	4	88
1256	BRA v AUS Q4	4th Quarter	BRA	101	977	28	87
1257	BRA v AUS Q4	4th Quarter	BRA	101	978	33	80
1258	BRA v AUS Q4	4th Quarter	BRA	101	979	36	72
1259	BRA v AUS Q4	4th Quarter	BRA	101	980	37	61
1260	BRA v AUS Q4	4th Quarter	BRA	101	980	38	54
1261	BRA v AUS Q4	4th Quarter	BRA	101	981	40	48
1262	BRA v AUS Q4	4th Quarter	BRA	101	982	51	32
1263	BRA v AUS Q4	4th Quarter	BRA	101	983	51	32
1264	BRA v AUS Q4	4th Quarter	BRA	101	985	50	32
1265	BRA v AUS Q4	4th Quarter	BRA	101	986	37	37
1266	BRA v AUS Q4	4th Quarter	BRA	101	987	38	41
1267	BRA v AUS Q4	4th Quarter	BRA	101	989	38	43	TO
1268	BRA v AUS Q4	4th Quarter	BRA	102	1054	32	110
1269	BRA v AUS Q4	4th Quarter	BRA	102	1054	43	96
1270	BRA v AUS Q4	4th Quarter	BRA	102	1056	43	88
1271	BRA v AUS Q4	4th Quarter	BRA	102	1057	36	82
1272	BRA v AUS Q4	4th Quarter	BRA	102	1058	31	72
1273	BRA v AUS Q4	4th Quarter	BRA	102	1058	33	61
1274	BRA v AUS Q4	4th Quarter	BRA	102	1059	39	53
1275	BRA v AUS Q4	4th Quarter	BRA	102	1060	44	49
1276	BRA v AUS Q4	4th Quarter	BRA	102	1060	46	42
1277	BRA v AUS Q4	4th Quarter	BRA	102	1061	44	43
1278	BRA v AUS Q4	4th Quarter	BRA	102	1062	43	46
1279	BRA v AUS Q4	4th Quarter	BRA	102	1063	41	50
1280	BRA v AUS Q4	4th Quarter	BRA	102	1064	22	35
1281	BRA v AUS Q4	4th Quarter	BRA	102	1065	23	33
1282	BRA v AUS Q4	4th Quarter	BRA	102	1067	24	32
1283	BRA v AUS Q4	4th Quarter	BRA	102	1067	27	34
1284	BRA v AUS Q4	4th Quarter	BRA	102	1069	39	47
1285	BRA v AUS Q4	4th Quarter	BRA	102	1070	41	47
1286	BRA v AUS Q4	4th Quarter	BRA	102	1071	26	37
1287	BRA v AUS Q4	4th Quarter	BRA	102	1073	31	20
1288	BRA v AUS Q4	4th Quarter	BRA	102	1075	30	49
1289	BRA v AUS Q4	4th Quarter	BRA	102	1076	33	51
1290	BRA v AUS Q4	4th Quarter	BRA	102	1077	36	45
1291	BRA v AUS Q4	4th Quarter	BRA	102	1077	37	39	Shot	Miss
1292	BRA v AUS Q4	4th Quarter	BRA	103	1081	14	25
1293	BRA v AUS Q4	4th Quarter	BRA	103	1082	16	22
1294	BRA v AUS Q4	4th Quarter	BRA	103	1084	20	17
1295	BRA v AUS Q4	4th Quarter	BRA	103	1083	23	15
1296	BRA v AUS Q4	4th Quarter	BRA	103	1084	32	16
1297	BRA v AUS Q4	4th Quarter	BRA	103	1086	38	18	Stoppage
1298	BRA v AUS Q4	4th Quarter	BRA	104	1121	23	7	BLOB
1299	BRA v AUS Q4	4th Quarter	BRA	104	1122	13	20
1300	BRA v AUS Q4	4th Quarter	BRA	104	1124	12	24
1301	BRA v AUS Q4	4th Quarter	BRA	104	1125	12	27
1302	BRA v AUS Q4	4th Quarter	BRA	104	1127	12	27
1303	BRA v AUS Q4	4th Quarter	BRA	104	1128	14	31
1304	BRA v AUS Q4	4th Quarter	BRA	104	1128	22	31
1305	BRA v AUS Q4	4th Quarter	BRA	104	1129	28	26
1306	BRA v AUS Q4	4th Quarter	BRA	104	1130	35	39
1307	BRA v AUS Q4	4th Quarter	BRA	104	1132	16	30
1308	BRA v AUS Q4	4th Quarter	BRA	104	1133	15	32	Shot	Miss
