# Supplementary material for: Classifying ball trajectories in invasion sports using dynamic time warping: A basketball case study
Source: PLoS One. 2022 Oct 20;17(10):e0272848. doi: 10.1371/journal.pone.0272848 (PMC9584368; doi:10.1371/journal.pone.0272848)
Supplement: S1 Data — (ZIP) [file pone.0272848.s012.zip › Data/BRA/brag2_full.csv]

	GameID	TimeCriteria	TeamName	RecordID	Time	x	y	Label1	Label2	Label3	Label4
1	BRA v JPN Q1	1st Quarter	BRA	2	14	26	63
2	BRA v JPN Q1	1st Quarter	BRA	2	17	12	59
3	BRA v JPN Q1	1st Quarter	BRA	2	17	12	53
4	BRA v JPN Q1	1st Quarter	BRA	2	18	12	48
5	BRA v JPN Q1	1st Quarter	BRA	2	18	24	45
6	BRA v JPN Q1	1st Quarter	BRA	2	19	34	42
7	BRA v JPN Q1	1st Quarter	BRA	2	20	38	41
8	BRA v JPN Q1	1st Quarter	BRA	2	22	38	41
9	BRA v JPN Q1	1st Quarter	BRA	2	23	24	35
10	BRA v JPN Q1	1st Quarter	BRA	2	24	21	34
11	BRA v JPN Q1	1st Quarter	BRA	2	26	21	34
12	BRA v JPN Q1	1st Quarter	BRA	2	28	36	38
13	BRA v JPN Q1	1st Quarter	BRA	2	29	24	41
14	BRA v JPN Q1	1st Quarter	BRA	2	30	21	40
15	BRA v JPN Q1	1st Quarter	BRA	2	31	11	31
16	BRA v JPN Q1	1st Quarter	BRA	2	33	11	30	Shot	Miss
17	BRA v JPN Q1	1st Quarter	BRA	5	97	40	112
18	BRA v JPN Q1	1st Quarter	BRA	5	97	35	96
19	BRA v JPN Q1	1st Quarter	BRA	5	99	29	82
20	BRA v JPN Q1	1st Quarter	BRA	5	100	22	73
21	BRA v JPN Q1	1st Quarter	BRA	5	100	15	56
22	BRA v JPN Q1	1st Quarter	BRA	5	101	13	48
23	BRA v JPN Q1	1st Quarter	BRA	5	102	16	43
24	BRA v JPN Q1	1st Quarter	BRA	5	102	27	46
25	BRA v JPN Q1	1st Quarter	BRA	5	103	31	46
26	BRA v JPN Q1	1st Quarter	BRA	5	104	33	46
27	BRA v JPN Q1	1st Quarter	BRA	5	105	38	47
28	BRA v JPN Q1	1st Quarter	BRA	5	105	42	48
29	BRA v JPN Q1	1st Quarter	BRA	5	107	24	35
30	BRA v JPN Q1	1st Quarter	BRA	5	108	24	35	Shot	Miss
31	BRA v JPN Q1	1st Quarter	BRA	7	120	36	101
32	BRA v JPN Q1	1st Quarter	BRA	7	122	26	95
33	BRA v JPN Q1	1st Quarter	BRA	7	123	24	85
34	BRA v JPN Q1	1st Quarter	BRA	7	124	22	69
35	BRA v JPN Q1	1st Quarter	BRA	7	125	15	58
36	BRA v JPN Q1	1st Quarter	BRA	7	125	10	46
37	BRA v JPN Q1	1st Quarter	BRA	7	127	9	27
38	BRA v JPN Q1	1st Quarter	BRA	7	129	25	20
39	BRA v JPN Q1	1st Quarter	BRA	7	130	25	22
40	BRA v JPN Q1	1st Quarter	BRA	7	131	22	40
41	BRA v JPN Q1	1st Quarter	BRA	7	133	27	18	TO
42	BRA v JPN Q1	1st Quarter	BRA	9	156	31	109
43	BRA v JPN Q1	1st Quarter	BRA	9	157	31	91
44	BRA v JPN Q1	1st Quarter	BRA	9	159	32	84
45	BRA v JPN Q1	1st Quarter	BRA	9	160	33	75
46	BRA v JPN Q1	1st Quarter	BRA	9	161	37	67
47	BRA v JPN Q1	1st Quarter	BRA	9	162	36	54
48	BRA v JPN Q1	1st Quarter	BRA	9	163	33	50
49	BRA v JPN Q1	1st Quarter	BRA	9	164	28	42
50	BRA v JPN Q1	1st Quarter	BRA	9	165	44	37
51	BRA v JPN Q1	1st Quarter	BRA	9	167	45	33
52	BRA v JPN Q1	1st Quarter	BRA	9	168	45	33
53	BRA v JPN Q1	1st Quarter	BRA	9	169	37	33
54	BRA v JPN Q1	1st Quarter	BRA	9	170	37	35
55	BRA v JPN Q1	1st Quarter	BRA	9	171	27	37
56	BRA v JPN Q1	1st Quarter	BRA	9	172	22	36
57	BRA v JPN Q1	1st Quarter	BRA	9	173	15	32
58	BRA v JPN Q1	1st Quarter	BRA	9	174	12	28
59	BRA v JPN Q1	1st Quarter	BRA	9	176	29	39
60	BRA v JPN Q1	1st Quarter	BRA	9	177	33	20	Shot	Score
61	BRA v JPN Q1	1st Quarter	BRA	10	216	36	28	OR
62	BRA v JPN Q1	1st Quarter	BRA	10	218	45	31
63	BRA v JPN Q1	1st Quarter	BRA	10	219	37	39
64	BRA v JPN Q1	1st Quarter	BRA	10	221	37	22
65	BRA v JPN Q1	1st Quarter	BRA	10	221	50	22
66	BRA v JPN Q1	1st Quarter	BRA	10	223	50	25
67	BRA v JPN Q1	1st Quarter	BRA	10	224	37	17
68	BRA v JPN Q1	1st Quarter	BRA	10	225	12	17	Shot	Score
69	BRA v JPN Q1	1st Quarter	BRA	12	238	41	112
70	BRA v JPN Q1	1st Quarter	BRA	12	239	41	95
71	BRA v JPN Q1	1st Quarter	BRA	12	240	40	84
72	BRA v JPN Q1	1st Quarter	BRA	12	241	39	74
73	BRA v JPN Q1	1st Quarter	BRA	12	242	39	68
74	BRA v JPN Q1	1st Quarter	BRA	12	243	39	59
75	BRA v JPN Q1	1st Quarter	BRA	12	245	33	52
76	BRA v JPN Q1	1st Quarter	BRA	12	245	12	31
77	BRA v JPN Q1	1st Quarter	BRA	12	246	13	24
78	BRA v JPN Q1	1st Quarter	BRA	12	247	23	20
79	BRA v JPN Q1	1st Quarter	BRA	12	248	29	17	Shot	Score
80	BRA v JPN Q1	1st Quarter	BRA	15	314	30	110
81	BRA v JPN Q1	1st Quarter	BRA	15	315	27	85
82	BRA v JPN Q1	1st Quarter	BRA	15	317	28	78
83	BRA v JPN Q1	1st Quarter	BRA	15	317	24	67
84	BRA v JPN Q1	1st Quarter	BRA	15	318	19	57
85	BRA v JPN Q1	1st Quarter	BRA	15	319	14	48
86	BRA v JPN Q1	1st Quarter	BRA	15	320	12	42
87	BRA v JPN Q1	1st Quarter	BRA	15	321	11	26
88	BRA v JPN Q1	1st Quarter	BRA	15	322	27	18
89	BRA v JPN Q1	1st Quarter	BRA	15	323	26	20
90	BRA v JPN Q1	1st Quarter	BRA	15	325	28	28
91	BRA v JPN Q1	1st Quarter	BRA	15	326	14	32	Shot	Miss
92	BRA v JPN Q1	1st Quarter	BRA	16	348	24	9	BLOB
93	BRA v JPN Q1	1st Quarter	BRA	16	348	12	19
94	BRA v JPN Q1	1st Quarter	BRA	16	350	24	20
95	BRA v JPN Q1	1st Quarter	BRA	16	351	26	19
96	BRA v JPN Q1	1st Quarter	BRA	16	352	45	21	Shot	Score
97	BRA v JPN Q1	1st Quarter	BRA	19	373	33	97
98	BRA v JPN Q1	1st Quarter	BRA	19	374	37	95
99	BRA v JPN Q1	1st Quarter	BRA	19	374	40	80
100	BRA v JPN Q1	1st Quarter	BRA	19	375	35	72
101	BRA v JPN Q1	1st Quarter	BRA	19	376	26	59
102	BRA v JPN Q1	1st Quarter	BRA	19	377	16	55
103	BRA v JPN Q1	1st Quarter	BRA	19	378	10	51
104	BRA v JPN Q1	1st Quarter	BRA	19	378	18	47
105	BRA v JPN Q1	1st Quarter	BRA	19	379	21	42
106	BRA v JPN Q1	1st Quarter	BRA	19	380	11	25
107	BRA v JPN Q1	1st Quarter	BRA	19	381	11	26
108	BRA v JPN Q1	1st Quarter	BRA	19	382	26	22
109	BRA v JPN Q1	1st Quarter	BRA	19	384	28	45
110	BRA v JPN Q1	1st Quarter	BRA	19	385	29	41	On-ball
111	BRA v JPN Q1	1st Quarter	BRA	19	385	34	35
112	BRA v JPN Q1	1st Quarter	BRA	19	387	35	30
113	BRA v JPN Q1	1st Quarter	BRA	19	388	15	16	Shot	Score
114	BRA v JPN Q1	1st Quarter	BRA	21	421	30	110
115	BRA v JPN Q1	1st Quarter	BRA	21	423	30	90
116	BRA v JPN Q1	1st Quarter	BRA	21	425	35	77
117	BRA v JPN Q1	1st Quarter	BRA	21	427	37	68
118	BRA v JPN Q1	1st Quarter	BRA	21	428	33	59
119	BRA v JPN Q1	1st Quarter	BRA	21	430	29	51
120	BRA v JPN Q1	1st Quarter	BRA	21	430	33	45
121	BRA v JPN Q1	1st Quarter	BRA	21	431	37	40
122	BRA v JPN Q1	1st Quarter	BRA	21	432	40	38
123	BRA v JPN Q1	1st Quarter	BRA	21	433	39	42
124	BRA v JPN Q1	1st Quarter	BRA	21	434	23	34
125	BRA v JPN Q1	1st Quarter	BRA	21	435	25	32
126	BRA v JPN Q1	1st Quarter	BRA	21	436	37	35
127	BRA v JPN Q1	1st Quarter	BRA	21	438	35	37
128	BRA v JPN Q1	1st Quarter	BRA	21	440	29	29	Shot	Miss
129	BRA v JPN Q1	1st Quarter	BRA	22	444	38	17	OR
130	BRA v JPN Q1	1st Quarter	BRA	22	446	37	18	Shot	Miss
131	BRA v JPN Q1	1st Quarter	BRA	23	448	34	15	OR
132	BRA v JPN Q1	1st Quarter	BRA	23	450	29	18	Shot	Score
133	BRA v JPN Q1	1st Quarter	BRA	25	501	29	112
134	BRA v JPN Q1	1st Quarter	BRA	25	501	34	95
135	BRA v JPN Q1	1st Quarter	BRA	25	503	34	87
136	BRA v JPN Q1	1st Quarter	BRA	25	504	35	77
137	BRA v JPN Q1	1st Quarter	BRA	25	504	37	69
138	BRA v JPN Q1	1st Quarter	BRA	25	505	38	59
139	BRA v JPN Q1	1st Quarter	BRA	25	505	31	54
140	BRA v JPN Q1	1st Quarter	BRA	25	506	20	49
141	BRA v JPN Q1	1st Quarter	BRA	25	507	11	31
142	BRA v JPN Q1	1st Quarter	BRA	25	508	11	30
143	BRA v JPN Q1	1st Quarter	BRA	25	510	11	30
144	BRA v JPN Q1	1st Quarter	BRA	25	510	16	50
145	BRA v JPN Q1	1st Quarter	BRA	25	510	23	49
146	BRA v JPN Q1	1st Quarter	BRA	25	512	40	33
147	BRA v JPN Q1	1st Quarter	BRA	25	513	33	31
148	BRA v JPN Q1	1st Quarter	BRA	25	513	27	23	Shot	Miss
149	BRA v JPN Q1	1st Quarter	BRA	27	527	31	99
150	BRA v JPN Q1	1st Quarter	BRA	27	527	23	79
151	BRA v JPN Q1	1st Quarter	BRA	27	529	19	67
152	BRA v JPN Q1	1st Quarter	BRA	27	530	15	57
153	BRA v JPN Q1	1st Quarter	BRA	27	530	25	51
154	BRA v JPN Q1	1st Quarter	BRA	27	532	29	48
155	BRA v JPN Q1	1st Quarter	BRA	27	533	32	47
156	BRA v JPN Q1	1st Quarter	BRA	27	534	32	43
157	BRA v JPN Q1	1st Quarter	BRA	27	535	36	40
158	BRA v JPN Q1	1st Quarter	BRA	27	535	42	38
159	BRA v JPN Q1	1st Quarter	BRA	27	536	40	41
160	BRA v JPN Q1	1st Quarter	BRA	27	538	21	34
161	BRA v JPN Q1	1st Quarter	BRA	27	540	29	40
162	BRA v JPN Q1	1st Quarter	BRA	27	541	31	41
163	BRA v JPN Q1	1st Quarter	BRA	27	543	32	39
164	BRA v JPN Q1	1st Quarter	BRA	27	543	22	30
165	BRA v JPN Q1	1st Quarter	BRA	27	544	18	27	Shot	Miss
166	BRA v JPN Q1	1st Quarter	BRA	28	546	27	19	OR
167	BRA v JPN Q1	1st Quarter	BRA	28	547	29	16	Shot	Score
168	BRA v JPN Q1	1st Quarter	BRA	33	639	32	109
169	BRA v JPN Q1	1st Quarter	BRA	33	639	34	93
170	BRA v JPN Q1	1st Quarter	BRA	33	641	33	77
171	BRA v JPN Q1	1st Quarter	BRA	33	642	32	70
172	BRA v JPN Q1	1st Quarter	BRA	33	642	32	61
173	BRA v JPN Q1	1st Quarter	BRA	33	644	30	51
174	BRA v JPN Q1	1st Quarter	BRA	33	645	30	49
175	BRA v JPN Q1	1st Quarter	BRA	33	645	38	33
176	BRA v JPN Q1	1st Quarter	BRA	33	647	40	38
177	BRA v JPN Q1	1st Quarter	BRA	33	647	42	39
178	BRA v JPN Q1	1st Quarter	BRA	33	648	47	34
179	BRA v JPN Q1	1st Quarter	BRA	33	649	48	31
180	BRA v JPN Q1	1st Quarter	BRA	33	651	38	19
181	BRA v JPN Q1	1st Quarter	BRA	33	651	36	21
182	BRA v JPN Q1	1st Quarter	BRA	33	652	35	16	Shot	Miss
183	BRA v JPN Q1	1st Quarter	BRA	34	655	33	32	OR
184	BRA v JPN Q1	1st Quarter	BRA	34	657	30	45
185	BRA v JPN Q1	1st Quarter	BRA	34	659	32	49
186	BRA v JPN Q1	1st Quarter	BRA	34	660	32	50
187	BRA v JPN Q1	1st Quarter	BRA	34	661	24	33
188	BRA v JPN Q1	1st Quarter	BRA	34	661	21	32
189	BRA v JPN Q1	1st Quarter	BRA	34	662	19	32
190	BRA v JPN Q1	1st Quarter	BRA	34	663	15	29
191	BRA v JPN Q1	1st Quarter	BRA	34	665	35	39	Shot	Miss
192	BRA v JPN Q1	1st Quarter	BRA	36	684	36	99
193	BRA v JPN Q1	1st Quarter	BRA	36	684	29	80
194	BRA v JPN Q1	1st Quarter	BRA	36	687	29	70
195	BRA v JPN Q1	1st Quarter	BRA	36	688	27	59
196	BRA v JPN Q1	1st Quarter	BRA	36	688	12	36
197	BRA v JPN Q1	1st Quarter	BRA	36	689	12	27
198	BRA v JPN Q1	1st Quarter	BRA	36	690	17	25
199	BRA v JPN Q1	1st Quarter	BRA	36	691	16	27
200	BRA v JPN Q1	1st Quarter	BRA	36	691	14	29	TO
201	BRA v JPN Q1	1st Quarter	BRA	38	736	35	95
202	BRA v JPN Q1	1st Quarter	BRA	38	737	48	77
203	BRA v JPN Q1	1st Quarter	BRA	38	739	44	72
204	BRA v JPN Q1	1st Quarter	BRA	38	739	36	67
205	BRA v JPN Q1	1st Quarter	BRA	38	740	28	55
206	BRA v JPN Q1	1st Quarter	BRA	38	741	28	50
207	BRA v JPN Q1	1st Quarter	BRA	38	743	24	39
208	BRA v JPN Q1	1st Quarter	BRA	38	744	40	38
209	BRA v JPN Q1	1st Quarter	BRA	38	745	48	27
210	BRA v JPN Q1	1st Quarter	BRA	38	746	48	30
211	BRA v JPN Q1	1st Quarter	BRA	38	747	46	33
212	BRA v JPN Q1	1st Quarter	BRA	38	747	41	35	On-ball
213	BRA v JPN Q1	1st Quarter	BRA	38	749	36	31	Shot	Miss
214	BRA v JPN Q1	1st Quarter	BRA	40	815	30	109
215	BRA v JPN Q1	1st Quarter	BRA	40	815	28	95
216	BRA v JPN Q1	1st Quarter	BRA	40	817	28	88
217	BRA v JPN Q1	1st Quarter	BRA	40	818	28	80
218	BRA v JPN Q1	1st Quarter	BRA	40	818	25	72
219	BRA v JPN Q1	1st Quarter	BRA	40	819	21	59
220	BRA v JPN Q1	1st Quarter	BRA	40	820	12	30
221	BRA v JPN Q1	1st Quarter	BRA	40	821	12	30
222	BRA v JPN Q1	1st Quarter	BRA	40	822	24	43
223	BRA v JPN Q1	1st Quarter	BRA	40	823	26	43
224	BRA v JPN Q1	1st Quarter	BRA	40	824	37	34
225	BRA v JPN Q1	1st Quarter	BRA	40	824	29	27
226	BRA v JPN Q1	1st Quarter	BRA	40	825	32	24	Shot	Shooting Foul
227	BRA v JPN Q1	1st Quarter	BRA	42	878	36	99
228	BRA v JPN Q1	1st Quarter	BRA	42	880	28	89
229	BRA v JPN Q1	1st Quarter	BRA	42	881	27	81
230	BRA v JPN Q1	1st Quarter	BRA	42	881	27	70
231	BRA v JPN Q1	1st Quarter	BRA	42	882	33	60
232	BRA v JPN Q1	1st Quarter	BRA	42	882	37	54
233	BRA v JPN Q1	1st Quarter	BRA	42	883	40	49
234	BRA v JPN Q1	1st Quarter	BRA	42	883	40	31
235	BRA v JPN Q1	1st Quarter	BRA	42	884	38	26
236	BRA v JPN Q1	1st Quarter	BRA	42	885	36	19	Shot	Score
237	BRA v JPN Q1	1st Quarter	BRA	44	913	30	110
238	BRA v JPN Q1	1st Quarter	BRA	44	914	30	91
239	BRA v JPN Q1	1st Quarter	BRA	44	915	29	79
240	BRA v JPN Q1	1st Quarter	BRA	44	915	11	61
241	BRA v JPN Q1	1st Quarter	BRA	44	916	9	51
242	BRA v JPN Q1	1st Quarter	BRA	44	917	10	39
243	BRA v JPN Q1	1st Quarter	BRA	44	918	11	29
244	BRA v JPN Q1	1st Quarter	BRA	44	919	24	20
245	BRA v JPN Q1	1st Quarter	BRA	44	921	24	20
246	BRA v JPN Q1	1st Quarter	BRA	44	922	22	19
247	BRA v JPN Q1	1st Quarter	BRA	44	923	28	35
248	BRA v JPN Q1	1st Quarter	BRA	44	924	26	31
249	BRA v JPN Q1	1st Quarter	BRA	44	925	28	24	Shot	Miss
250	BRA v JPN Q1	1st Quarter	BRA	45	926	33	18	OR
251	BRA v JPN Q1	1st Quarter	BRA	45	928	32	20	Shot	Score
252	BRA v JPN Q1	1st Quarter	BRA	47	965	58	81
253	BRA v JPN Q1	1st Quarter	BRA	47	965	45	87
254	BRA v JPN Q1	1st Quarter	BRA	47	967	44	85
255	BRA v JPN Q1	1st Quarter	BRA	47	967	39	81
256	BRA v JPN Q1	1st Quarter	BRA	47	968	33	76
257	BRA v JPN Q1	1st Quarter	BRA	47	969	29	63
258	BRA v JPN Q1	1st Quarter	BRA	47	969	24	56
259	BRA v JPN Q1	1st Quarter	BRA	47	971	26	52
260	BRA v JPN Q1	1st Quarter	BRA	47	971	32	46
261	BRA v JPN Q1	1st Quarter	BRA	47	972	41	39
262	BRA v JPN Q1	1st Quarter	BRA	47	972	42	41
263	BRA v JPN Q1	1st Quarter	BRA	47	973	42	42
264	BRA v JPN Q1	1st Quarter	BRA	47	974	26	36
265	BRA v JPN Q1	1st Quarter	BRA	47	975	23	36
266	BRA v JPN Q1	1st Quarter	BRA	47	976	40	35
267	BRA v JPN Q1	1st Quarter	BRA	47	977	32	31	Shot	Miss
268	BRA v JPN Q1	1st Quarter	BRA	49	988	29	107
269	BRA v JPN Q1	1st Quarter	BRA	49	990	37	93
270	BRA v JPN Q1	1st Quarter	BRA	49	991	34	81
271	BRA v JPN Q1	1st Quarter	BRA	49	992	33	74
272	BRA v JPN Q1	1st Quarter	BRA	49	993	33	65
273	BRA v JPN Q1	1st Quarter	BRA	49	994	31	57
274	BRA v JPN Q1	1st Quarter	BRA	49	996	32	52
275	BRA v JPN Q1	1st Quarter	BRA	49	997	33	50
276	BRA v JPN Q1	1st Quarter	BRA	49	997	22	35
277	BRA v JPN Q1	1st Quarter	BRA	49	999	21	35
278	BRA v JPN Q1	1st Quarter	BRA	49	1000	13	32	On-ball
279	BRA v JPN Q1	1st Quarter	BRA	49	1002	15	28
280	BRA v JPN Q1	1st Quarter	BRA	49	1003	22	25
281	BRA v JPN Q1	1st Quarter	BRA	49	1003	11	20
282	BRA v JPN Q1	1st Quarter	BRA	49	1005	13	24	Shot	Miss
283	BRA v JPN Q2	2nd Quarter	BRA	51	47	32	109
284	BRA v JPN Q2	2nd Quarter	BRA	51	49	34	97
285	BRA v JPN Q2	2nd Quarter	BRA	51	50	32	89
286	BRA v JPN Q2	2nd Quarter	BRA	51	50	48	58	TO
287	BRA v JPN Q2	2nd Quarter	BRA	53	59	32	109
288	BRA v JPN Q2	2nd Quarter	BRA	53	59	32	89
289	BRA v JPN Q2	2nd Quarter	BRA	53	61	32	79
290	BRA v JPN Q2	2nd Quarter	BRA	53	62	31	69
291	BRA v JPN Q2	2nd Quarter	BRA	53	63	36	61
292	BRA v JPN Q2	2nd Quarter	BRA	53	64	47	59
293	BRA v JPN Q2	2nd Quarter	BRA	53	65	46	52
294	BRA v JPN Q2	2nd Quarter	BRA	53	67	48	34
295	BRA v JPN Q2	2nd Quarter	BRA	53	68	45	26
296	BRA v JPN Q2	2nd Quarter	BRA	53	70	34	19	Shot	Score
297	BRA v JPN Q2	2nd Quarter	BRA	56	119	58	46	SLOB
298	BRA v JPN Q2	2nd Quarter	BRA	56	119	48	49
299	BRA v JPN Q2	2nd Quarter	BRA	56	121	29	34
300	BRA v JPN Q2	2nd Quarter	BRA	56	122	32	30
301	BRA v JPN Q2	2nd Quarter	BRA	56	122	35	23	TO
302	BRA v JPN Q2	2nd Quarter	BRA	57	134	3	79
303	BRA v JPN Q2	2nd Quarter	BRA	59	155	33	97
304	BRA v JPN Q2	2nd Quarter	BRA	59	158	20	70
305	BRA v JPN Q2	2nd Quarter	BRA	59	159	10	51
306	BRA v JPN Q2	2nd Quarter	BRA	59	160	10	40
307	BRA v JPN Q2	2nd Quarter	BRA	59	161	11	30
308	BRA v JPN Q2	2nd Quarter	BRA	59	162	15	45
309	BRA v JPN Q2	2nd Quarter	BRA	59	164	13	29
310	BRA v JPN Q2	2nd Quarter	BRA	59	165	13	27
311	BRA v JPN Q2	2nd Quarter	BRA	59	166	15	41
312	BRA v JPN Q2	2nd Quarter	BRA	59	167	18	43
313	BRA v JPN Q2	2nd Quarter	BRA	59	167	33	39
314	BRA v JPN Q2	2nd Quarter	BRA	59	168	39	38
315	BRA v JPN Q2	2nd Quarter	BRA	59	170	37	19	Shot	Miss
316	BRA v JPN Q2	2nd Quarter	BRA	60	171	29	18	OR	Shot	Score
317	BRA v JPN Q2	2nd Quarter	BRA	62	189	30	98
318	BRA v JPN Q2	2nd Quarter	BRA	62	191	48	72
319	BRA v JPN Q2	2nd Quarter	BRA	62	192	49	65
320	BRA v JPN Q2	2nd Quarter	BRA	62	193	50	57
321	BRA v JPN Q2	2nd Quarter	BRA	62	194	50	46
322	BRA v JPN Q2	2nd Quarter	BRA	62	194	51	38
323	BRA v JPN Q2	2nd Quarter	BRA	62	195	51	33	TO
324	BRA v JPN Q2	2nd Quarter	BRA	64	245	32	100
325	BRA v JPN Q2	2nd Quarter	BRA	64	246	27	92
326	BRA v JPN Q2	2nd Quarter	BRA	64	248	45	72
327	BRA v JPN Q2	2nd Quarter	BRA	64	248	50	63
328	BRA v JPN Q2	2nd Quarter	BRA	64	249	52	56
329	BRA v JPN Q2	2nd Quarter	BRA	64	249	52	45
330	BRA v JPN Q2	2nd Quarter	BRA	64	250	48	38
331	BRA v JPN Q2	2nd Quarter	BRA	64	251	47	35
332	BRA v JPN Q2	2nd Quarter	BRA	64	251	36	22
333	BRA v JPN Q2	2nd Quarter	BRA	64	252	40	40
334	BRA v JPN Q2	2nd Quarter	BRA	64	254	36	21
335	BRA v JPN Q2	2nd Quarter	BRA	64	255	37	26	Shot	Miss
336	BRA v JPN Q2	2nd Quarter	BRA	65	258	26	41	OR
337	BRA v JPN Q2	2nd Quarter	BRA	65	261	28	44
338	BRA v JPN Q2	2nd Quarter	BRA	65	261	30	47
339	BRA v JPN Q2	2nd Quarter	BRA	65	263	23	41
340	BRA v JPN Q2	2nd Quarter	BRA	65	263	17	36
341	BRA v JPN Q2	2nd Quarter	BRA	65	264	18	28
342	BRA v JPN Q2	2nd Quarter	BRA	65	265	26	22	Foul
343	BRA v JPN Q2	2nd Quarter	BRA	66	291	23	8	BLOB
344	BRA v JPN Q2	2nd Quarter	BRA	66	292	38	21
345	BRA v JPN Q2	2nd Quarter	BRA	66	294	33	19	Shot	Miss
346	BRA v JPN Q2	2nd Quarter	BRA	68	314	30	109
347	BRA v JPN Q2	2nd Quarter	BRA	68	314	25	84
348	BRA v JPN Q2	2nd Quarter	BRA	68	314	22	73
349	BRA v JPN Q2	2nd Quarter	BRA	68	316	22	60
350	BRA v JPN Q2	2nd Quarter	BRA	68	317	45	50
351	BRA v JPN Q2	2nd Quarter	BRA	68	318	47	44
352	BRA v JPN Q2	2nd Quarter	BRA	68	318	46	36
353	BRA v JPN Q2	2nd Quarter	BRA	68	319	49	31
354	BRA v JPN Q2	2nd Quarter	BRA	68	319	50	25
355	BRA v JPN Q2	2nd Quarter	BRA	68	322	26	39
356	BRA v JPN Q2	2nd Quarter	BRA	68	323	28	34
357	BRA v JPN Q2	2nd Quarter	BRA	68	324	12	23	Shot	Miss
358	BRA v JPN Q2	2nd Quarter	BRA	69	327	23	97
359	BRA v JPN Q2	2nd Quarter	BRA	71	343	37	57
360	BRA v JPN Q2	2nd Quarter	BRA	71	344	39	51
361	BRA v JPN Q2	2nd Quarter	BRA	71	344	40	38
362	BRA v JPN Q2	2nd Quarter	BRA	71	344	39	28
363	BRA v JPN Q2	2nd Quarter	BRA	71	346	37	21	TO
364	BRA v JPN Q2	2nd Quarter	BRA	74	378	29	97
365	BRA v JPN Q2	2nd Quarter	BRA	74	380	15	76
366	BRA v JPN Q2	2nd Quarter	BRA	74	380	14	72
367	BRA v JPN Q2	2nd Quarter	BRA	74	381	13	66
368	BRA v JPN Q2	2nd Quarter	BRA	74	381	11	54
369	BRA v JPN Q2	2nd Quarter	BRA	74	382	10	41
370	BRA v JPN Q2	2nd Quarter	BRA	74	383	11	31
371	BRA v JPN Q2	2nd Quarter	BRA	74	383	12	29
372	BRA v JPN Q2	2nd Quarter	BRA	74	384	12	31
373	BRA v JPN Q2	2nd Quarter	BRA	74	384	15	40
374	BRA v JPN Q2	2nd Quarter	BRA	74	386	30	42
375	BRA v JPN Q2	2nd Quarter	BRA	74	387	35	42
376	BRA v JPN Q2	2nd Quarter	BRA	74	388	39	31
377	BRA v JPN Q2	2nd Quarter	BRA	74	389	33	29
378	BRA v JPN Q2	2nd Quarter	BRA	74	390	28	21	Shot	Miss
379	BRA v JPN Q2	2nd Quarter	BRA	76	446	43	108
380	BRA v JPN Q2	2nd Quarter	BRA	76	446	35	97
381	BRA v JPN Q2	2nd Quarter	BRA	76	447	31	84
382	BRA v JPN Q2	2nd Quarter	BRA	76	449	28	75
383	BRA v JPN Q2	2nd Quarter	BRA	76	449	28	66
384	BRA v JPN Q2	2nd Quarter	BRA	76	450	30	61
385	BRA v JPN Q2	2nd Quarter	BRA	76	451	33	55
386	BRA v JPN Q2	2nd Quarter	BRA	76	452	35	51
387	BRA v JPN Q2	2nd Quarter	BRA	76	453	37	47
388	BRA v JPN Q2	2nd Quarter	BRA	76	453	44	35
389	BRA v JPN Q2	2nd Quarter	BRA	76	454	49	32
390	BRA v JPN Q2	2nd Quarter	BRA	76	456	51	30
391	BRA v JPN Q2	2nd Quarter	BRA	76	457	50	29
392	BRA v JPN Q2	2nd Quarter	BRA	76	459	37	37
393	BRA v JPN Q2	2nd Quarter	BRA	76	460	22	37
394	BRA v JPN Q2	2nd Quarter	BRA	76	461	22	37
395	BRA v JPN Q2	2nd Quarter	BRA	76	462	35	41
396	BRA v JPN Q2	2nd Quarter	BRA	76	463	36	39
397	BRA v JPN Q2	2nd Quarter	BRA	76	464	32	25
398	BRA v JPN Q2	2nd Quarter	BRA	76	466	28	18	Shot	Miss
399	BRA v JPN Q2	2nd Quarter	BRA	78	475	34	109
400	BRA v JPN Q2	2nd Quarter	BRA	78	477	35	85
401	BRA v JPN Q2	2nd Quarter	BRA	78	479	34	75
402	BRA v JPN Q2	2nd Quarter	BRA	78	480	33	70
403	BRA v JPN Q2	2nd Quarter	BRA	78	481	31	63
404	BRA v JPN Q2	2nd Quarter	BRA	78	482	28	54
405	BRA v JPN Q2	2nd Quarter	BRA	78	483	29	50
406	BRA v JPN Q2	2nd Quarter	BRA	78	484	37	35
407	BRA v JPN Q2	2nd Quarter	BRA	78	485	44	39
408	BRA v JPN Q2	2nd Quarter	BRA	78	485	45	35
409	BRA v JPN Q2	2nd Quarter	BRA	78	486	40	27
410	BRA v JPN Q2	2nd Quarter	BRA	78	487	37	19	TO
411	BRA v JPN Q2	2nd Quarter	BRA	80	497	28	112
412	BRA v JPN Q2	2nd Quarter	BRA	80	499	20	76
413	BRA v JPN Q2	2nd Quarter	BRA	80	500	20	69
414	BRA v JPN Q2	2nd Quarter	BRA	80	501	23	64
415	BRA v JPN Q2	2nd Quarter	BRA	80	503	30	56
416	BRA v JPN Q2	2nd Quarter	BRA	80	503	33	52
417	BRA v JPN Q2	2nd Quarter	BRA	80	505	29	47
418	BRA v JPN Q2	2nd Quarter	BRA	80	505	21	41
419	BRA v JPN Q2	2nd Quarter	BRA	80	506	20	39
420	BRA v JPN Q2	2nd Quarter	BRA	80	507	13	35
421	BRA v JPN Q2	2nd Quarter	BRA	80	507	15	38
422	BRA v JPN Q2	2nd Quarter	BRA	80	509	16	39
423	BRA v JPN Q2	2nd Quarter	BRA	80	510	33	34
424	BRA v JPN Q2	2nd Quarter	BRA	80	511	34	32
425	BRA v JPN Q2	2nd Quarter	BRA	80	512	24	36
426	BRA v JPN Q2	2nd Quarter	BRA	80	513	21	37
427	BRA v JPN Q2	2nd Quarter	BRA	80	515	40	38
428	BRA v JPN Q2	2nd Quarter	BRA	80	515	35	38
429	BRA v JPN Q2	2nd Quarter	BRA	80	516	30	32
430	BRA v JPN Q2	2nd Quarter	BRA	80	519	12	30	Shot	Miss
431	BRA v JPN Q2	2nd Quarter	BRA	82	684	31	109
432	BRA v JPN Q2	2nd Quarter	BRA	82	685	30	83
433	BRA v JPN Q2	2nd Quarter	BRA	82	687	30	80
434	BRA v JPN Q2	2nd Quarter	BRA	82	688	28	75
435	BRA v JPN Q2	2nd Quarter	BRA	82	689	24	67
436	BRA v JPN Q2	2nd Quarter	BRA	82	690	19	58
437	BRA v JPN Q2	2nd Quarter	BRA	82	691	17	52
438	BRA v JPN Q2	2nd Quarter	BRA	82	691	15	47
439	BRA v JPN Q2	2nd Quarter	BRA	82	692	14	29
440	BRA v JPN Q2	2nd Quarter	BRA	82	693	11	30
441	BRA v JPN Q2	2nd Quarter	BRA	82	695	11	32
442	BRA v JPN Q2	2nd Quarter	BRA	82	695	22	37
443	BRA v JPN Q2	2nd Quarter	BRA	82	697	35	36
444	BRA v JPN Q2	2nd Quarter	BRA	82	698	37	35
445	BRA v JPN Q2	2nd Quarter	BRA	82	699	31	34
446	BRA v JPN Q2	2nd Quarter	BRA	82	700	27	35
447	BRA v JPN Q2	2nd Quarter	BRA	82	701	31	21
448	BRA v JPN Q2	2nd Quarter	BRA	82	702	33	18	Shot	Score
449	BRA v JPN Q2	2nd Quarter	BRA	84	715	30	99
450	BRA v JPN Q2	2nd Quarter	BRA	84	715	26	88
451	BRA v JPN Q2	2nd Quarter	BRA	84	717	29	77
452	BRA v JPN Q2	2nd Quarter	BRA	84	718	25	59
453	BRA v JPN Q2	2nd Quarter	BRA	84	719	20	50
454	BRA v JPN Q2	2nd Quarter	BRA	84	720	13	42
455	BRA v JPN Q2	2nd Quarter	BRA	84	720	11	38
456	BRA v JPN Q2	2nd Quarter	BRA	84	722	11	37
457	BRA v JPN Q2	2nd Quarter	BRA	84	724	11	37
458	BRA v JPN Q2	2nd Quarter	BRA	84	724	9	25
459	BRA v JPN Q2	2nd Quarter	BRA	84	726	12	22
460	BRA v JPN Q2	2nd Quarter	BRA	84	728	19	39
461	BRA v JPN Q2	2nd Quarter	BRA	84	728	24	38
462	BRA v JPN Q2	2nd Quarter	BRA	84	729	29	32
463	BRA v JPN Q2	2nd Quarter	BRA	84	730	33	26
464	BRA v JPN Q2	2nd Quarter	BRA	84	731	39	38
465	BRA v JPN Q2	2nd Quarter	BRA	84	732	33	37
466	BRA v JPN Q2	2nd Quarter	BRA	84	732	29	31
467	BRA v JPN Q2	2nd Quarter	BRA	84	733	33	29
468	BRA v JPN Q2	2nd Quarter	BRA	84	735	44	20	Shot	Miss
469	BRA v JPN Q2	2nd Quarter	BRA	87	745	30	108
470	BRA v JPN Q2	2nd Quarter	BRA	87	745	31	88
471	BRA v JPN Q2	2nd Quarter	BRA	87	746	32	77
472	BRA v JPN Q2	2nd Quarter	BRA	87	747	33	64
473	BRA v JPN Q2	2nd Quarter	BRA	87	749	33	61
474	BRA v JPN Q2	2nd Quarter	BRA	87	750	31	54
475	BRA v JPN Q2	2nd Quarter	BRA	87	751	22	50
476	BRA v JPN Q2	2nd Quarter	BRA	87	752	15	45
477	BRA v JPN Q2	2nd Quarter	BRA	87	754	13	40
478	BRA v JPN Q2	2nd Quarter	BRA	87	754	12	36
479	BRA v JPN Q2	2nd Quarter	BRA	87	755	10	25
480	BRA v JPN Q2	2nd Quarter	BRA	87	757	11	26
481	BRA v JPN Q2	2nd Quarter	BRA	87	758	17	34
482	BRA v JPN Q2	2nd Quarter	BRA	87	758	21	38
483	BRA v JPN Q2	2nd Quarter	BRA	87	759	35	39
484	BRA v JPN Q2	2nd Quarter	BRA	87	760	34	34
485	BRA v JPN Q2	2nd Quarter	BRA	87	762	24	34
486	BRA v JPN Q2	2nd Quarter	BRA	87	763	24	28
487	BRA v JPN Q2	2nd Quarter	BRA	87	764	28	18	Shot	Score
488	BRA v JPN Q2	2nd Quarter	BRA	89	778	26	82
489	BRA v JPN Q2	2nd Quarter	BRA	89	779	26	75
490	BRA v JPN Q2	2nd Quarter	BRA	89	779	24	69
491	BRA v JPN Q2	2nd Quarter	BRA	89	780	17	56
492	BRA v JPN Q2	2nd Quarter	BRA	89	781	16	45
493	BRA v JPN Q2	2nd Quarter	BRA	89	782	18	33
494	BRA v JPN Q2	2nd Quarter	BRA	89	782	22	27
495	BRA v JPN Q2	2nd Quarter	BRA	89	783	27	27	TO
496	BRA v JPN Q2	2nd Quarter	BRA	91	792	30	107
497	BRA v JPN Q2	2nd Quarter	BRA	91	793	31	97
498	BRA v JPN Q2	2nd Quarter	BRA	91	795	32	88
499	BRA v JPN Q2	2nd Quarter	BRA	91	795	35	78
500	BRA v JPN Q2	2nd Quarter	BRA	91	796	34	72
501	BRA v JPN Q2	2nd Quarter	BRA	91	797	34	58
502	BRA v JPN Q2	2nd Quarter	BRA	91	798	33	52
503	BRA v JPN Q2	2nd Quarter	BRA	91	799	33	49
504	BRA v JPN Q2	2nd Quarter	BRA	91	801	33	46
505	BRA v JPN Q2	2nd Quarter	BRA	91	803	39	33
506	BRA v JPN Q2	2nd Quarter	BRA	91	804	38	35
507	BRA v JPN Q2	2nd Quarter	BRA	91	804	40	38
508	BRA v JPN Q2	2nd Quarter	BRA	91	805	42	36
509	BRA v JPN Q2	2nd Quarter	BRA	91	806	46	29
510	BRA v JPN Q2	2nd Quarter	BRA	91	807	34	37
511	BRA v JPN Q2	2nd Quarter	BRA	91	809	36	20	TO
512	BRA v JPN Q2	2nd Quarter	BRA	94	883	32	110
513	BRA v JPN Q2	2nd Quarter	BRA	94	883	36	94
514	BRA v JPN Q2	2nd Quarter	BRA	94	883	35	83
515	BRA v JPN Q2	2nd Quarter	BRA	94	886	30	72
516	BRA v JPN Q2	2nd Quarter	BRA	94	887	25	62
517	BRA v JPN Q2	2nd Quarter	BRA	94	888	28	54
518	BRA v JPN Q2	2nd Quarter	BRA	94	889	29	51
519	BRA v JPN Q2	2nd Quarter	BRA	94	890	31	50
520	BRA v JPN Q2	2nd Quarter	BRA	94	892	28	47
521	BRA v JPN Q2	2nd Quarter	BRA	94	893	28	45
522	BRA v JPN Q2	2nd Quarter	BRA	94	894	33	43
523	BRA v JPN Q2	2nd Quarter	BRA	94	895	23	32	Shot	Miss
524	BRA v JPN Q2	2nd Quarter	BRA	95	900	31	31	OR
525	BRA v JPN Q2	2nd Quarter	BRA	95	901	39	43
526	BRA v JPN Q2	2nd Quarter	BRA	95	903	36	21
527	BRA v JPN Q2	2nd Quarter	BRA	95	904	31	18	Shot	Score
528	BRA v JPN Q2	2nd Quarter	BRA	97	945	33	109
529	BRA v JPN Q2	2nd Quarter	BRA	97	945	39	95
530	BRA v JPN Q2	2nd Quarter	BRA	97	947	39	86
531	BRA v JPN Q2	2nd Quarter	BRA	97	947	31	78
532	BRA v JPN Q2	2nd Quarter	BRA	97	948	21	68
533	BRA v JPN Q2	2nd Quarter	BRA	97	949	28	59
534	BRA v JPN Q2	2nd Quarter	BRA	97	950	35	53
535	BRA v JPN Q2	2nd Quarter	BRA	97	951	39	47
536	BRA v JPN Q2	2nd Quarter	BRA	97	952	40	39
537	BRA v JPN Q2	2nd Quarter	BRA	97	953	31	49
538	BRA v JPN Q2	2nd Quarter	BRA	97	954	31	49
539	BRA v JPN Q2	2nd Quarter	BRA	97	956	25	35
540	BRA v JPN Q2	2nd Quarter	BRA	97	957	18	34
541	BRA v JPN Q2	2nd Quarter	BRA	97	959	18	34
542	BRA v JPN Q2	2nd Quarter	BRA	97	960	18	34
543	BRA v JPN Q2	2nd Quarter	BRA	97	961	21	27
544	BRA v JPN Q2	2nd Quarter	BRA	97	963	35	26	TO
545	BRA v JPN Q2	2nd Quarter	BRA	99	1007	31	108
546	BRA v JPN Q2	2nd Quarter	BRA	99	1008	29	90
547	BRA v JPN Q2	2nd Quarter	BRA	99	1009	33	85
548	BRA v JPN Q2	2nd Quarter	BRA	99	1010	33	75
549	BRA v JPN Q2	2nd Quarter	BRA	99	1011	32	62
550	BRA v JPN Q2	2nd Quarter	BRA	99	1012	27	54
551	BRA v JPN Q2	2nd Quarter	BRA	99	1013	33	51
552	BRA v JPN Q2	2nd Quarter	BRA	99	1014	11	30
553	BRA v JPN Q2	2nd Quarter	BRA	99	1016	11	29
554	BRA v JPN Q2	2nd Quarter	BRA	99	1017	26	39
555	BRA v JPN Q2	2nd Quarter	BRA	99	1019	26	39
556	BRA v JPN Q2	2nd Quarter	BRA	99	1020	36	38
557	BRA v JPN Q2	2nd Quarter	BRA	99	1022	36	38
558	BRA v JPN Q2	2nd Quarter	BRA	99	1022	22	35
559	BRA v JPN Q2	2nd Quarter	BRA	99	1024	22	35
560	BRA v JPN Q2	2nd Quarter	BRA	99	1025	22	35
561	BRA v JPN Q2	2nd Quarter	BRA	99	1027	21	30
562	BRA v JPN Q2	2nd Quarter	BRA	99	1028	27	20	Shot	Miss
563	BRA v JPN Q2	2nd Quarter	BRA	100	1032	42	17	OR
564	BRA v JPN Q2	2nd Quarter	BRA	100	1032	52	26
565	BRA v JPN Q2	2nd Quarter	BRA	100	1033	41	37
566	BRA v JPN Q2	2nd Quarter	BRA	100	1034	49	38
567	BRA v JPN Q2	2nd Quarter	BRA	100	1035	48	34	Shot	Score
568	BRA v JPN Q2	2nd Quarter	BRA	102	1091	36	110
569	BRA v JPN Q2	2nd Quarter	BRA	102	1091	23	78
570	BRA v JPN Q2	2nd Quarter	BRA	102	1092	28	68
571	BRA v JPN Q2	2nd Quarter	BRA	102	1093	38	60
572	BRA v JPN Q2	2nd Quarter	BRA	102	1094	44	51
573	BRA v JPN Q2	2nd Quarter	BRA	102	1095	49	27	TO
574	BRA v JPN Q3	3rd Quarter	BRA	103	5	4	57
575	BRA v JPN Q3	3rd Quarter	BRA	103	7	18	66
576	BRA v JPN Q3	3rd Quarter	BRA	103	8	18	56
577	BRA v JPN Q3	3rd Quarter	BRA	103	9	27	48
578	BRA v JPN Q3	3rd Quarter	BRA	103	10	30	43
579	BRA v JPN Q3	3rd Quarter	BRA	103	11	12	30
580	BRA v JPN Q3	3rd Quarter	BRA	103	12	12	30
581	BRA v JPN Q3	3rd Quarter	BRA	103	14	13	30
582	BRA v JPN Q3	3rd Quarter	BRA	103	14	24	34
583	BRA v JPN Q3	3rd Quarter	BRA	103	15	27	37
584	BRA v JPN Q3	3rd Quarter	BRA	103	16	38	37
585	BRA v JPN Q3	3rd Quarter	BRA	103	17	39	34
586	BRA v JPN Q3	3rd Quarter	BRA	103	19	38	33	Shot	Miss
587	BRA v JPN Q3	3rd Quarter	BRA	105	45	22	109
588	BRA v JPN Q3	3rd Quarter	BRA	105	45	24	95
589	BRA v JPN Q3	3rd Quarter	BRA	105	47	29	74
590	BRA v JPN Q3	3rd Quarter	BRA	105	48	26	67
591	BRA v JPN Q3	3rd Quarter	BRA	105	48	22	57
592	BRA v JPN Q3	3rd Quarter	BRA	105	49	13	44
593	BRA v JPN Q3	3rd Quarter	BRA	105	50	10	38
594	BRA v JPN Q3	3rd Quarter	BRA	105	51	8	33
595	BRA v JPN Q3	3rd Quarter	BRA	105	52	21	33
596	BRA v JPN Q3	3rd Quarter	BRA	105	53	25	35
597	BRA v JPN Q3	3rd Quarter	BRA	105	54	26	36
598	BRA v JPN Q3	3rd Quarter	BRA	105	55	46	35
599	BRA v JPN Q3	3rd Quarter	BRA	105	56	34	17	TO
600	BRA v JPN Q3	3rd Quarter	BRA	107	67	26	108
601	BRA v JPN Q3	3rd Quarter	BRA	107	67	29	93
602	BRA v JPN Q3	3rd Quarter	BRA	107	70	31	82
603	BRA v JPN Q3	3rd Quarter	BRA	107	71	33	74
604	BRA v JPN Q3	3rd Quarter	BRA	107	72	33	69
605	BRA v JPN Q3	3rd Quarter	BRA	107	73	34	62
606	BRA v JPN Q3	3rd Quarter	BRA	107	74	34	55
607	BRA v JPN Q3	3rd Quarter	BRA	107	76	33	51
608	BRA v JPN Q3	3rd Quarter	BRA	107	77	31	51
609	BRA v JPN Q3	3rd Quarter	BRA	107	77	31	45
610	BRA v JPN Q3	3rd Quarter	BRA	107	79	21	34
611	BRA v JPN Q3	3rd Quarter	BRA	107	79	21	37
612	BRA v JPN Q3	3rd Quarter	BRA	107	81	21	38
613	BRA v JPN Q3	3rd Quarter	BRA	107	82	21	38
614	BRA v JPN Q3	3rd Quarter	BRA	107	84	19	37
615	BRA v JPN Q3	3rd Quarter	BRA	107	85	25	39	On-ball
616	BRA v JPN Q3	3rd Quarter	BRA	107	86	19	35	Shot	Miss
617	BRA v JPN Q3	3rd Quarter	BRA	109	98	36	112
618	BRA v JPN Q3	3rd Quarter	BRA	109	99	33	93
619	BRA v JPN Q3	3rd Quarter	BRA	109	101	35	81
620	BRA v JPN Q3	3rd Quarter	BRA	109	102	35	75
621	BRA v JPN Q3	3rd Quarter	BRA	109	104	32	65
622	BRA v JPN Q3	3rd Quarter	BRA	109	105	26	59
623	BRA v JPN Q3	3rd Quarter	BRA	109	106	27	53
624	BRA v JPN Q3	3rd Quarter	BRA	109	107	32	52
625	BRA v JPN Q3	3rd Quarter	BRA	109	108	39	35
626	BRA v JPN Q3	3rd Quarter	BRA	109	109	44	37
627	BRA v JPN Q3	3rd Quarter	BRA	109	110	47	31
628	BRA v JPN Q3	3rd Quarter	BRA	109	110	51	22
629	BRA v JPN Q3	3rd Quarter	BRA	109	111	54	25
630	BRA v JPN Q3	3rd Quarter	BRA	109	113	53	28
631	BRA v JPN Q3	3rd Quarter	BRA	109	114	42	38
632	BRA v JPN Q3	3rd Quarter	BRA	109	115	38	41
633	BRA v JPN Q3	3rd Quarter	BRA	109	117	37	41
634	BRA v JPN Q3	3rd Quarter	BRA	109	118	36	35
635	BRA v JPN Q3	3rd Quarter	BRA	109	119	38	31	TO
636	BRA v JPN Q3	3rd Quarter	BRA	111	148	32	108
637	BRA v JPN Q3	3rd Quarter	BRA	111	148	36	88
638	BRA v JPN Q3	3rd Quarter	BRA	111	150	37	81
639	BRA v JPN Q3	3rd Quarter	BRA	111	151	37	75
640	BRA v JPN Q3	3rd Quarter	BRA	111	152	36	67
641	BRA v JPN Q3	3rd Quarter	BRA	111	153	35	58
642	BRA v JPN Q3	3rd Quarter	BRA	111	155	41	35
643	BRA v JPN Q3	3rd Quarter	BRA	111	156	43	35
644	BRA v JPN Q3	3rd Quarter	BRA	111	157	49	35
645	BRA v JPN Q3	3rd Quarter	BRA	111	158	49	30
646	BRA v JPN Q3	3rd Quarter	BRA	111	159	23	38
647	BRA v JPN Q3	3rd Quarter	BRA	111	160	19	38
648	BRA v JPN Q3	3rd Quarter	BRA	111	160	18	41
649	BRA v JPN Q3	3rd Quarter	BRA	111	160	22	42
650	BRA v JPN Q3	3rd Quarter	BRA	111	162	26	42
651	BRA v JPN Q3	3rd Quarter	BRA	111	163	43	38
652	BRA v JPN Q3	3rd Quarter	BRA	111	164	52	19
653	BRA v JPN Q3	3rd Quarter	BRA	111	165	36	20
654	BRA v JPN Q3	3rd Quarter	BRA	111	166	38	38	Shot	Miss
655	BRA v JPN Q3	3rd Quarter	BRA	113	262	47	109
656	BRA v JPN Q3	3rd Quarter	BRA	113	262	40	96
657	BRA v JPN Q3	3rd Quarter	BRA	113	265	39	91
658	BRA v JPN Q3	3rd Quarter	BRA	113	266	38	83
659	BRA v JPN Q3	3rd Quarter	BRA	113	266	37	73
660	BRA v JPN Q3	3rd Quarter	BRA	113	267	37	61
661	BRA v JPN Q3	3rd Quarter	BRA	113	268	35	54
662	BRA v JPN Q3	3rd Quarter	BRA	113	269	31	50
663	BRA v JPN Q3	3rd Quarter	BRA	113	270	30	47
664	BRA v JPN Q3	3rd Quarter	BRA	113	271	18	35
665	BRA v JPN Q3	3rd Quarter	BRA	113	272	14	31
666	BRA v JPN Q3	3rd Quarter	BRA	113	272	16	26
667	BRA v JPN Q3	3rd Quarter	BRA	113	273	24	17
668	BRA v JPN Q3	3rd Quarter	BRA	113	274	28	16	Shot	Miss
669	BRA v JPN Q3	3rd Quarter	BRA	114	275	36	20
670	BRA v JPN Q3	3rd Quarter	BRA	114	276	35	19
671	BRA v JPN Q3	3rd Quarter	BRA	114	276	34	18	Shot	Score
672	BRA v JPN Q3	3rd Quarter	BRA	116	296	40	8
673	BRA v JPN Q3	3rd Quarter	BRA	124	333	38	108
674	BRA v JPN Q3	3rd Quarter	BRA	124	335	36	84
675	BRA v JPN Q3	3rd Quarter	BRA	124	336	28	73
676	BRA v JPN Q3	3rd Quarter	BRA	124	337	20	63
677	BRA v JPN Q3	3rd Quarter	BRA	124	337	18	45
678	BRA v JPN Q3	3rd Quarter	BRA	124	338	10	32
679	BRA v JPN Q3	3rd Quarter	BRA	124	339	17	30
680	BRA v JPN Q3	3rd Quarter	BRA	124	339	28	25
681	BRA v JPN Q3	3rd Quarter	BRA	124	340	33	18	Shot	Miss
682	BRA v JPN Q3	3rd Quarter	BRA	128	432	34	107
683	BRA v JPN Q3	3rd Quarter	BRA	128	432	39	91
684	BRA v JPN Q3	3rd Quarter	BRA	128	433	38	83
685	BRA v JPN Q3	3rd Quarter	BRA	128	435	41	71
686	BRA v JPN Q3	3rd Quarter	BRA	128	436	37	62
687	BRA v JPN Q3	3rd Quarter	BRA	128	437	32	54
688	BRA v JPN Q3	3rd Quarter	BRA	128	439	32	48
689	BRA v JPN Q3	3rd Quarter	BRA	128	440	43	36
690	BRA v JPN Q3	3rd Quarter	BRA	128	442	45	37
691	BRA v JPN Q3	3rd Quarter	BRA	128	442	47	34
692	BRA v JPN Q3	3rd Quarter	BRA	128	443	54	28
693	BRA v JPN Q3	3rd Quarter	BRA	128	444	53	27
694	BRA v JPN Q3	3rd Quarter	BRA	128	446	38	39
695	BRA v JPN Q3	3rd Quarter	BRA	128	447	35	40
696	BRA v JPN Q3	3rd Quarter	BRA	128	448	21	38
697	BRA v JPN Q3	3rd Quarter	BRA	128	450	30	46	Foul
698	BRA v JPN Q3	3rd Quarter	BRA	131	493	36	110
699	BRA v JPN Q3	3rd Quarter	BRA	131	493	39	93
700	BRA v JPN Q3	3rd Quarter	BRA	131	494	34	79
701	BRA v JPN Q3	3rd Quarter	BRA	131	495	33	60
702	BRA v JPN Q3	3rd Quarter	BRA	131	496	38	51
703	BRA v JPN Q3	3rd Quarter	BRA	131	498	49	52
704	BRA v JPN Q3	3rd Quarter	BRA	131	499	22	42
705	BRA v JPN Q3	3rd Quarter	BRA	131	501	49	22
706	BRA v JPN Q3	3rd Quarter	BRA	131	502	51	19
707	BRA v JPN Q3	3rd Quarter	BRA	131	503	45	16	Shot	Miss
708	BRA v JPN Q3	3rd Quarter	BRA	134	533	16	9	BLOB
709	BRA v JPN Q3	3rd Quarter	BRA	134	535	12	29
710	BRA v JPN Q3	3rd Quarter	BRA	134	537	12	31
711	BRA v JPN Q3	3rd Quarter	BRA	134	538	25	20
712	BRA v JPN Q3	3rd Quarter	BRA	134	539	14	32
713	BRA v JPN Q3	3rd Quarter	BRA	134	540	25	18
714	BRA v JPN Q3	3rd Quarter	BRA	134	542	26	17
715	BRA v JPN Q3	3rd Quarter	BRA	134	543	28	21	Shot	Shooting Foul	Score
716	BRA v JPN Q3	3rd Quarter	BRA	137	597	33	110
717	BRA v JPN Q3	3rd Quarter	BRA	137	598	14	84
718	BRA v JPN Q3	3rd Quarter	BRA	137	599	9	71
719	BRA v JPN Q3	3rd Quarter	BRA	137	600	10	58
720	BRA v JPN Q3	3rd Quarter	BRA	137	600	12	49
721	BRA v JPN Q3	3rd Quarter	BRA	137	601	15	42
722	BRA v JPN Q3	3rd Quarter	BRA	137	603	14	39
723	BRA v JPN Q3	3rd Quarter	BRA	137	603	12	35
724	BRA v JPN Q3	3rd Quarter	BRA	137	604	45	38
725	BRA v JPN Q3	3rd Quarter	BRA	137	606	32	22
726	BRA v JPN Q3	3rd Quarter	BRA	137	606	31	17	Shot	Miss
727	BRA v JPN Q3	3rd Quarter	BRA	138	608	44	15	OR
728	BRA v JPN Q3	3rd Quarter	BRA	138	610	52	30
729	BRA v JPN Q3	3rd Quarter	BRA	138	611	49	30
730	BRA v JPN Q3	3rd Quarter	BRA	138	613	17	33	Shot	Score
731	BRA v JPN Q3	3rd Quarter	BRA	140	638	31	91
732	BRA v JPN Q3	3rd Quarter	BRA	140	640	37	73
733	BRA v JPN Q3	3rd Quarter	BRA	140	640	45	63
734	BRA v JPN Q3	3rd Quarter	BRA	140	641	52	51
735	BRA v JPN Q3	3rd Quarter	BRA	140	641	52	47
736	BRA v JPN Q3	3rd Quarter	BRA	140	642	43	44
737	BRA v JPN Q3	3rd Quarter	BRA	140	643	42	44
738	BRA v JPN Q3	3rd Quarter	BRA	140	645	25	41
739	BRA v JPN Q3	3rd Quarter	BRA	140	646	11	20
740	BRA v JPN Q3	3rd Quarter	BRA	140	647	12	21
741	BRA v JPN Q3	3rd Quarter	BRA	140	648	15	22
742	BRA v JPN Q3	3rd Quarter	BRA	140	648	27	17	Foul
743	BRA v JPN Q3	3rd Quarter	BRA	141	672	22	7	BLOB
744	BRA v JPN Q3	3rd Quarter	BRA	141	672	12	28
745	BRA v JPN Q3	3rd Quarter	BRA	141	675	14	22	Shot	Miss
746	BRA v JPN Q3	3rd Quarter	BRA	142	679	41	21	OR
747	BRA v JPN Q3	3rd Quarter	BRA	142	681	43	22
748	BRA v JPN Q3	3rd Quarter	BRA	142	682	46	24
749	BRA v JPN Q3	3rd Quarter	BRA	142	683	34	27
750	BRA v JPN Q3	3rd Quarter	BRA	142	684	33	19	Shot	Score
751	BRA v JPN Q3	3rd Quarter	BRA	145	731	36	108
752	BRA v JPN Q3	3rd Quarter	BRA	145	733	41	88
753	BRA v JPN Q3	3rd Quarter	BRA	145	734	41	83
754	BRA v JPN Q3	3rd Quarter	BRA	145	735	36	66
755	BRA v JPN Q3	3rd Quarter	BRA	145	736	34	55
756	BRA v JPN Q3	3rd Quarter	BRA	145	736	50	29
757	BRA v JPN Q3	3rd Quarter	BRA	145	737	51	25
758	BRA v JPN Q3	3rd Quarter	BRA	145	739	39	34
759	BRA v JPN Q3	3rd Quarter	BRA	145	740	38	37
760	BRA v JPN Q3	3rd Quarter	BRA	145	742	25	38
761	BRA v JPN Q3	3rd Quarter	BRA	145	743	38	36
762	BRA v JPN Q3	3rd Quarter	BRA	145	745	26	40
763	BRA v JPN Q3	3rd Quarter	BRA	145	747	37	35
764	BRA v JPN Q3	3rd Quarter	BRA	145	748	35	21
765	BRA v JPN Q3	3rd Quarter	BRA	145	749	35	17	Shot	Miss
766	BRA v JPN Q3	3rd Quarter	BRA	146	751	30	42	OR
767	BRA v JPN Q3	3rd Quarter	BRA	146	753	31	48
768	BRA v JPN Q3	3rd Quarter	BRA	146	755	32	51
769	BRA v JPN Q3	3rd Quarter	BRA	146	756	30	53
770	BRA v JPN Q3	3rd Quarter	BRA	146	758	25	36
771	BRA v JPN Q3	3rd Quarter	BRA	146	759	25	39
772	BRA v JPN Q3	3rd Quarter	BRA	146	760	23	39
773	BRA v JPN Q3	3rd Quarter	BRA	146	761	31	25
774	BRA v JPN Q3	3rd Quarter	BRA	146	763	26	25
775	BRA v JPN Q3	3rd Quarter	BRA	146	763	25	19	Shot	Miss
776	BRA v JPN Q3	3rd Quarter	BRA	149	915	36	110
777	BRA v JPN Q3	3rd Quarter	BRA	149	916	28	85
778	BRA v JPN Q3	3rd Quarter	BRA	149	918	35	79
779	BRA v JPN Q3	3rd Quarter	BRA	149	918	38	68
780	BRA v JPN Q3	3rd Quarter	BRA	149	920	38	56
781	BRA v JPN Q3	3rd Quarter	BRA	149	921	35	49
782	BRA v JPN Q3	3rd Quarter	BRA	149	922	52	31
783	BRA v JPN Q3	3rd Quarter	BRA	149	923	52	29
784	BRA v JPN Q3	3rd Quarter	BRA	149	925	39	41
785	BRA v JPN Q3	3rd Quarter	BRA	149	927	36	42
786	BRA v JPN Q3	3rd Quarter	BRA	149	928	22	40
787	BRA v JPN Q3	3rd Quarter	BRA	149	930	24	42
788	BRA v JPN Q3	3rd Quarter	BRA	149	931	19	37
789	BRA v JPN Q3	3rd Quarter	BRA	149	933	10	24
790	BRA v JPN Q3	3rd Quarter	BRA	149	934	13	22
791	BRA v JPN Q3	3rd Quarter	BRA	149	934	15	22
792	BRA v JPN Q3	3rd Quarter	BRA	149	935	17	20
793	BRA v JPN Q3	3rd Quarter	BRA	149	936	28	24
794	BRA v JPN Q3	3rd Quarter	BRA	149	937	24	38
795	BRA v JPN Q3	3rd Quarter	BRA	149	938	20	32
796	BRA v JPN Q3	3rd Quarter	BRA	149	939	26	22
797	BRA v JPN Q3	3rd Quarter	BRA	149	940	28	16	Shot	Score
798	BRA v JPN Q3	3rd Quarter	BRA	152	953	31	93
799	BRA v JPN Q3	3rd Quarter	BRA	152	954	31	83
800	BRA v JPN Q3	3rd Quarter	BRA	152	954	27	70
801	BRA v JPN Q3	3rd Quarter	BRA	152	954	25	57
802	BRA v JPN Q3	3rd Quarter	BRA	152	956	24	47
803	BRA v JPN Q3	3rd Quarter	BRA	152	957	27	33
804	BRA v JPN Q3	3rd Quarter	BRA	152	957	28	28
805	BRA v JPN Q3	3rd Quarter	BRA	152	957	29	20	Shot	Score
806	BRA v JPN Q3	3rd Quarter	BRA	154	980	32	111
807	BRA v JPN Q3	3rd Quarter	BRA	154	980	26	87
808	BRA v JPN Q3	3rd Quarter	BRA	154	983	25	78
809	BRA v JPN Q3	3rd Quarter	BRA	154	983	14	55
810	BRA v JPN Q3	3rd Quarter	BRA	154	984	12	46
811	BRA v JPN Q3	3rd Quarter	BRA	154	984	13	35
812	BRA v JPN Q3	3rd Quarter	BRA	154	986	14	30
813	BRA v JPN Q3	3rd Quarter	BRA	154	987	25	21	TO
814	BRA v JPN Q3	3rd Quarter	BRA	156	1007	33	109
815	BRA v JPN Q3	3rd Quarter	BRA	156	1007	31	88
816	BRA v JPN Q3	3rd Quarter	BRA	156	1010	12	70
817	BRA v JPN Q3	3rd Quarter	BRA	156	1011	10	61
818	BRA v JPN Q3	3rd Quarter	BRA	156	1012	11	51
819	BRA v JPN Q3	3rd Quarter	BRA	156	1013	12	40
820	BRA v JPN Q3	3rd Quarter	BRA	156	1014	13	33
821	BRA v JPN Q3	3rd Quarter	BRA	156	1015	12	31
822	BRA v JPN Q3	3rd Quarter	BRA	156	1017	12	31
823	BRA v JPN Q3	3rd Quarter	BRA	156	1018	26	42
824	BRA v JPN Q3	3rd Quarter	BRA	156	1019	27	39
825	BRA v JPN Q3	3rd Quarter	BRA	156	1020	27	37
826	BRA v JPN Q3	3rd Quarter	BRA	156	1021	43	38
827	BRA v JPN Q3	3rd Quarter	BRA	156	1023	30	19
828	BRA v JPN Q3	3rd Quarter	BRA	156	1024	31	18	Shot	Score
829	BRA v JPN Q3	3rd Quarter	BRA	158	1072	37	110
830	BRA v JPN Q3	3rd Quarter	BRA	158	1073	16	89
831	BRA v JPN Q3	3rd Quarter	BRA	158	1074	15	78
832	BRA v JPN Q3	3rd Quarter	BRA	158	1075	14	66
833	BRA v JPN Q3	3rd Quarter	BRA	158	1076	13	55
834	BRA v JPN Q3	3rd Quarter	BRA	158	1077	12	49
835	BRA v JPN Q3	3rd Quarter	BRA	158	1078	15	43	Foul
836	BRA v JPN Q4	4th Quarter	BRA	161	15	32	109
837	BRA v JPN Q4	4th Quarter	BRA	161	16	33	91
838	BRA v JPN Q4	4th Quarter	BRA	161	17	31	87
839	BRA v JPN Q4	4th Quarter	BRA	161	18	32	76
840	BRA v JPN Q4	4th Quarter	BRA	161	20	34	65
841	BRA v JPN Q4	4th Quarter	BRA	161	21	39	59
842	BRA v JPN Q4	4th Quarter	BRA	161	22	25	41
843	BRA v JPN Q4	4th Quarter	BRA	161	22	24	44
844	BRA v JPN Q4	4th Quarter	BRA	161	23	20	44
845	BRA v JPN Q4	4th Quarter	BRA	161	24	19	41
846	BRA v JPN Q4	4th Quarter	BRA	161	25	25	24
847	BRA v JPN Q4	4th Quarter	BRA	161	26	24	21
848	BRA v JPN Q4	4th Quarter	BRA	161	28	24	38
849	BRA v JPN Q4	4th Quarter	BRA	161	29	10	21
850	BRA v JPN Q4	4th Quarter	BRA	161	29	15	17
851	BRA v JPN Q4	4th Quarter	BRA	161	30	23	15	Shot	Score
852	BRA v JPN Q4	4th Quarter	BRA	163	55	26	87
853	BRA v JPN Q4	4th Quarter	BRA	163	57	22	91
854	BRA v JPN Q4	4th Quarter	BRA	163	58	22	84
855	BRA v JPN Q4	4th Quarter	BRA	163	59	27	78
856	BRA v JPN Q4	4th Quarter	BRA	163	60	30	69
857	BRA v JPN Q4	4th Quarter	BRA	163	61	33	59
858	BRA v JPN Q4	4th Quarter	BRA	163	62	33	52
859	BRA v JPN Q4	4th Quarter	BRA	163	63	23	35
860	BRA v JPN Q4	4th Quarter	BRA	163	64	24	36
861	BRA v JPN Q4	4th Quarter	BRA	163	64	23	39
862	BRA v JPN Q4	4th Quarter	BRA	163	65	23	40
863	BRA v JPN Q4	4th Quarter	BRA	163	66	23	41
864	BRA v JPN Q4	4th Quarter	BRA	163	68	36	18
865	BRA v JPN Q4	4th Quarter	BRA	163	68	34	16	TO
866	BRA v JPN Q4	4th Quarter	BRA	165	152	58	77
867	BRA v JPN Q4	4th Quarter	BRA	165	153	39	79
868	BRA v JPN Q4	4th Quarter	BRA	165	154	39	69
869	BRA v JPN Q4	4th Quarter	BRA	165	155	32	60
870	BRA v JPN Q4	4th Quarter	BRA	165	156	24	47
871	BRA v JPN Q4	4th Quarter	BRA	165	157	12	43
872	BRA v JPN Q4	4th Quarter	BRA	165	157	10	37
873	BRA v JPN Q4	4th Quarter	BRA	165	157	12	38
874	BRA v JPN Q4	4th Quarter	BRA	165	158	15	42
875	BRA v JPN Q4	4th Quarter	BRA	165	159	31	40
876	BRA v JPN Q4	4th Quarter	BRA	165	159	49	31
877	BRA v JPN Q4	4th Quarter	BRA	165	161	38	20
878	BRA v JPN Q4	4th Quarter	BRA	165	163	37	18
879	BRA v JPN Q4	4th Quarter	BRA	165	164	35	22	Shot	Miss
880	BRA v JPN Q4	4th Quarter	BRA	168	199	29	94
881	BRA v JPN Q4	4th Quarter	BRA	168	201	35	85
882	BRA v JPN Q4	4th Quarter	BRA	168	201	38	70
883	BRA v JPN Q4	4th Quarter	BRA	168	202	49	58
884	BRA v JPN Q4	4th Quarter	BRA	168	203	51	45
885	BRA v JPN Q4	4th Quarter	BRA	168	204	51	29
886	BRA v JPN Q4	4th Quarter	BRA	168	205	50	29
887	BRA v JPN Q4	4th Quarter	BRA	168	207	39	18	Foul
888	BRA v JPN Q4	4th Quarter	BRA	170	234	41	85
889	BRA v JPN Q4	4th Quarter	BRA	170	237	46	77
890	BRA v JPN Q4	4th Quarter	BRA	170	238	42	62
891	BRA v JPN Q4	4th Quarter	BRA	170	239	43	53
892	BRA v JPN Q4	4th Quarter	BRA	170	240	43	44
893	BRA v JPN Q4	4th Quarter	BRA	170	241	43	39
894	BRA v JPN Q4	4th Quarter	BRA	170	242	21	37
895	BRA v JPN Q4	4th Quarter	BRA	170	243	22	43
896	BRA v JPN Q4	4th Quarter	BRA	170	243	22	43
897	BRA v JPN Q4	4th Quarter	BRA	170	244	20	34
898	BRA v JPN Q4	4th Quarter	BRA	170	244	24	26
899	BRA v JPN Q4	4th Quarter	BRA	170	245	28	19	Shot	Shooting Foul
900	BRA v JPN Q4	4th Quarter	BRA	171	283	29	31	OR
901	BRA v JPN Q4	4th Quarter	BRA	171	284	35	33
902	BRA v JPN Q4	4th Quarter	BRA	171	285	42	32
903	BRA v JPN Q4	4th Quarter	BRA	171	286	46	25
904	BRA v JPN Q4	4th Quarter	BRA	171	287	51	26
905	BRA v JPN Q4	4th Quarter	BRA	171	288	47	42
906	BRA v JPN Q4	4th Quarter	BRA	171	289	42	43
907	BRA v JPN Q4	4th Quarter	BRA	171	290	37	20
908	BRA v JPN Q4	4th Quarter	BRA	171	291	32	21	Shot	Miss
909	BRA v JPN Q4	4th Quarter	BRA	174	340	37	87
910	BRA v JPN Q4	4th Quarter	BRA	174	342	35	74
911	BRA v JPN Q4	4th Quarter	BRA	174	343	29	58
912	BRA v JPN Q4	4th Quarter	BRA	174	344	12	42
913	BRA v JPN Q4	4th Quarter	BRA	174	345	16	37
914	BRA v JPN Q4	4th Quarter	BRA	174	345	22	32
915	BRA v JPN Q4	4th Quarter	BRA	174	346	33	25
916	BRA v JPN Q4	4th Quarter	BRA	174	347	27	20	Stoppage
917	BRA v JPN Q4	4th Quarter	BRA	175	371	41	9	BLOB
918	BRA v JPN Q4	4th Quarter	BRA	175	371	50	16
919	BRA v JPN Q4	4th Quarter	BRA	175	373	52	18
920	BRA v JPN Q4	4th Quarter	BRA	175	375	37	19
921	BRA v JPN Q4	4th Quarter	BRA	175	376	38	23
922	BRA v JPN Q4	4th Quarter	BRA	175	377	31	24
923	BRA v JPN Q4	4th Quarter	BRA	175	378	33	22	Shot	Miss
924	BRA v JPN Q4	4th Quarter	BRA	179	418	29	98
925	BRA v JPN Q4	4th Quarter	BRA	179	419	14	82
926	BRA v JPN Q4	4th Quarter	BRA	179	420	15	66
927	BRA v JPN Q4	4th Quarter	BRA	179	421	17	56
928	BRA v JPN Q4	4th Quarter	BRA	179	422	22	46
929	BRA v JPN Q4	4th Quarter	BRA	179	423	27	42
930	BRA v JPN Q4	4th Quarter	BRA	179	423	28	38
931	BRA v JPN Q4	4th Quarter	BRA	179	424	39	37
932	BRA v JPN Q4	4th Quarter	BRA	179	427	52	21
933	BRA v JPN Q4	4th Quarter	BRA	179	428	36	20
934	BRA v JPN Q4	4th Quarter	BRA	179	429	38	20
935	BRA v JPN Q4	4th Quarter	BRA	179	429	36	24
936	BRA v JPN Q4	4th Quarter	BRA	179	431	34	18	Shot	Miss
937	BRA v JPN Q4	4th Quarter	BRA	180	432	34	16	OR	Shot	Shooting Foul
938	BRA v JPN Q4	4th Quarter	BRA	182	486	31	110
939	BRA v JPN Q4	4th Quarter	BRA	182	488	29	92
940	BRA v JPN Q4	4th Quarter	BRA	182	489	45	65
941	BRA v JPN Q4	4th Quarter	BRA	182	490	51	50
942	BRA v JPN Q4	4th Quarter	BRA	182	490	53	36
943	BRA v JPN Q4	4th Quarter	BRA	182	491	51	25	Shot	Miss
944	BRA v JPN Q4	4th Quarter	BRA	186	578	28	95
945	BRA v JPN Q4	4th Quarter	BRA	186	578	30	87
946	BRA v JPN Q4	4th Quarter	BRA	186	578	31	75
947	BRA v JPN Q4	4th Quarter	BRA	186	581	26	66
948	BRA v JPN Q4	4th Quarter	BRA	186	582	25	55
949	BRA v JPN Q4	4th Quarter	BRA	186	583	23	48
950	BRA v JPN Q4	4th Quarter	BRA	186	584	22	44
951	BRA v JPN Q4	4th Quarter	BRA	186	584	40	38
952	BRA v JPN Q4	4th Quarter	BRA	186	585	40	41
953	BRA v JPN Q4	4th Quarter	BRA	186	586	44	37
954	BRA v JPN Q4	4th Quarter	BRA	186	586	50	28
955	BRA v JPN Q4	4th Quarter	BRA	186	588	50	27
956	BRA v JPN Q4	4th Quarter	BRA	186	589	50	27
957	BRA v JPN Q4	4th Quarter	BRA	186	590	36	40
958	BRA v JPN Q4	4th Quarter	BRA	186	591	30	40
959	BRA v JPN Q4	4th Quarter	BRA	186	592	31	21
960	BRA v JPN Q4	4th Quarter	BRA	186	594	43	13	TO
961	BRA v JPN Q4	4th Quarter	BRA	188	640	2	83
962	BRA v JPN Q4	4th Quarter	BRA	188	640	22	72
963	BRA v JPN Q4	4th Quarter	BRA	188	642	30	64
964	BRA v JPN Q4	4th Quarter	BRA	188	643	31	59
965	BRA v JPN Q4	4th Quarter	BRA	188	644	33	53
966	BRA v JPN Q4	4th Quarter	BRA	188	645	34	52
967	BRA v JPN Q4	4th Quarter	BRA	188	646	26	34
968	BRA v JPN Q4	4th Quarter	BRA	188	648	39	35
969	BRA v JPN Q4	4th Quarter	BRA	188	650	27	32
970	BRA v JPN Q4	4th Quarter	BRA	188	651	26	36	Shot	Score
971	BRA v JPN Q4	4th Quarter	BRA	190	676	37	111
972	BRA v JPN Q4	4th Quarter	BRA	190	676	33	90
973	BRA v JPN Q4	4th Quarter	BRA	190	679	33	83
974	BRA v JPN Q4	4th Quarter	BRA	190	680	36	74
975	BRA v JPN Q4	4th Quarter	BRA	190	681	46	59
976	BRA v JPN Q4	4th Quarter	BRA	190	681	51	48
977	BRA v JPN Q4	4th Quarter	BRA	190	682	52	41
978	BRA v JPN Q4	4th Quarter	BRA	190	683	53	29	Foul
979	BRA v JPN Q4	4th Quarter	BRA	193	750	31	90
980	BRA v JPN Q4	4th Quarter	BRA	193	752	25	69
981	BRA v JPN Q4	4th Quarter	BRA	193	753	22	64
982	BRA v JPN Q4	4th Quarter	BRA	193	754	16	57
983	BRA v JPN Q4	4th Quarter	BRA	193	755	10	47
984	BRA v JPN Q4	4th Quarter	BRA	193	755	9	38
985	BRA v JPN Q4	4th Quarter	BRA	193	756	42	38
986	BRA v JPN Q4	4th Quarter	BRA	193	757	42	36	Shot	Miss
987	BRA v JPN Q4	4th Quarter	BRA	195	783	32	111
988	BRA v JPN Q4	4th Quarter	BRA	195	784	33	90
989	BRA v JPN Q4	4th Quarter	BRA	195	786	32	78
990	BRA v JPN Q4	4th Quarter	BRA	195	788	32	72
991	BRA v JPN Q4	4th Quarter	BRA	195	789	35	63
992	BRA v JPN Q4	4th Quarter	BRA	195	790	39	55
993	BRA v JPN Q4	4th Quarter	BRA	195	792	22	38
994	BRA v JPN Q4	4th Quarter	BRA	195	793	21	42
995	BRA v JPN Q4	4th Quarter	BRA	195	795	27	25
996	BRA v JPN Q4	4th Quarter	BRA	195	796	28	17	Shot	Score
997	BRA v JPN Q4	4th Quarter	BRA	197	815	35	79
998	BRA v JPN Q4	4th Quarter	BRA	197	815	38	54
999	BRA v JPN Q4	4th Quarter	BRA	197	817	45	46
1000	BRA v JPN Q4	4th Quarter	BRA	197	817	46	31
1001	BRA v JPN Q4	4th Quarter	BRA	197	818	44	24
1002	BRA v JPN Q4	4th Quarter	BRA	197	819	37	29
1003	BRA v JPN Q4	4th Quarter	BRA	197	821	20	33
1004	BRA v JPN Q4	4th Quarter	BRA	197	822	16	32	Shot	Miss
1005	BRA v JPN Q4	4th Quarter	BRA	201	858	34	95
1006	BRA v JPN Q4	4th Quarter	BRA	201	860	23	90
1007	BRA v JPN Q4	4th Quarter	BRA	201	861	26	80
1008	BRA v JPN Q4	4th Quarter	BRA	201	862	15	57
1009	BRA v JPN Q4	4th Quarter	BRA	201	863	13	45
1010	BRA v JPN Q4	4th Quarter	BRA	201	863	12	37
1011	BRA v JPN Q4	4th Quarter	BRA	201	864	10	31
1012	BRA v JPN Q4	4th Quarter	BRA	201	865	10	28
1013	BRA v JPN Q4	4th Quarter	BRA	201	866	25	21
1014	BRA v JPN Q4	4th Quarter	BRA	201	867	26	23
1015	BRA v JPN Q4	4th Quarter	BRA	201	868	29	24
1016	BRA v JPN Q4	4th Quarter	BRA	201	869	33	20	Shot	Score
1017	BRA v JPN Q4	4th Quarter	BRA	203	932	58	81
1018	BRA v JPN Q4	4th Quarter	BRA	203	933	46	80
1019	BRA v JPN Q4	4th Quarter	BRA	203	934	42	68
1020	BRA v JPN Q4	4th Quarter	BRA	203	936	42	58
1021	BRA v JPN Q4	4th Quarter	BRA	203	937	41	38
1022	BRA v JPN Q4	4th Quarter	BRA	203	937	48	38
1023	BRA v JPN Q4	4th Quarter	BRA	203	939	39	22
1024	BRA v JPN Q4	4th Quarter	BRA	203	939	36	25
1025	BRA v JPN Q4	4th Quarter	BRA	203	941	31	24
1026	BRA v JPN Q4	4th Quarter	BRA	203	942	30	19	Shot	Miss
1027	BRA v JPN Q4	4th Quarter	BRA	204	960	40	9	BLOB
1028	BRA v JPN Q4	4th Quarter	BRA	204	961	33	20	TO
1029	BRA v JPN Q4	4th Quarter	BRA	205	962	45	86
1030	BRA v JPN Q4	4th Quarter	BRA	208	995	25	88
1031	BRA v JPN Q4	4th Quarter	BRA	208	996	24	73
1032	BRA v JPN Q4	4th Quarter	BRA	208	997	26	62
1033	BRA v JPN Q4	4th Quarter	BRA	208	998	26	54
1034	BRA v JPN Q4	4th Quarter	BRA	208	998	24	46
1035	BRA v JPN Q4	4th Quarter	BRA	208	999	14	37
1036	BRA v JPN Q4	4th Quarter	BRA	208	999	12	32
1037	BRA v JPN Q4	4th Quarter	BRA	208	1001	8	18
1038	BRA v JPN Q4	4th Quarter	BRA	208	1002	9	21
1039	BRA v JPN Q4	4th Quarter	BRA	208	1003	24	19
1040	BRA v JPN Q4	4th Quarter	BRA	208	1004	26	21
1041	BRA v JPN Q4	4th Quarter	BRA	208	1005	30	22
1042	BRA v JPN Q4	4th Quarter	BRA	208	1006	32	20	Shot	Miss
1043	BRA v JPN Q4	4th Quarter	BRA	210	1027	49	78
1044	BRA v JPN Q4	4th Quarter	BRA	210	1028	49	67
1045	BRA v JPN Q4	4th Quarter	BRA	210	1028	45	54
1046	BRA v JPN Q4	4th Quarter	BRA	210	1030	35	37
1047	BRA v JPN Q4	4th Quarter	BRA	210	1031	28	33
1048	BRA v JPN Q4	4th Quarter	BRA	210	1032	11	23	Shot	Miss
1049	BRA v JPN Q4	4th Quarter	BRA	212	1035	36	20
1050	BRA v JPN Q4	4th Quarter	BRA	212	1036	35	17	OR	Shot	Miss
1051	BRA v JPN Q4	4th Quarter	BRA	214	1075	40	8	BLOB
1052	BRA v JPN Q4	4th Quarter	BRA	214	1075	50	21
1053	BRA v JPN Q4	4th Quarter	BRA	214	1078	50	21
1054	BRA v JPN Q4	4th Quarter	BRA	214	1079	36	20
1055	BRA v JPN Q4	4th Quarter	BRA	214	1080	35	22
1056	BRA v JPN Q4	4th Quarter	BRA	214	1081	30	23
1057	BRA v JPN Q4	4th Quarter	BRA	214	1082	19	37
1058	BRA v JPN Q4	4th Quarter	BRA	214	1083	10	21	Shot	Miss
1059	BRA v JPN Q4	4th Quarter	BRA	215	1086	25	16	OR
1060	BRA v JPN Q4	4th Quarter	BRA	215	1089	39	40
1061	BRA v JPN Q4	4th Quarter	BRA	215	1090	39	40
1062	BRA v JPN Q4	4th Quarter	BRA	215	1091	36	20
1063	BRA v JPN Q4	4th Quarter	BRA	215	1092	34	18	Shot	Miss
1064	BRA v JPN Q4	4th Quarter	BRA	218	1142	40	108
1065	BRA v JPN Q4	4th Quarter	BRA	218	1142	35	90
1066	BRA v JPN Q4	4th Quarter	BRA	218	1144	32	79
1067	BRA v JPN Q4	4th Quarter	BRA	218	1145	34	72
1068	BRA v JPN Q4	4th Quarter	BRA	218	1146	33	64
1069	BRA v JPN Q4	4th Quarter	BRA	218	1147	32	56
1070	BRA v JPN Q4	4th Quarter	BRA	218	1148	32	51
1071	BRA v JPN Q4	4th Quarter	BRA	218	1149	33	22
1072	BRA v JPN Q4	4th Quarter	BRA	218	1150	29	16	Shot	Score
