# Supplementary material for: Classifying ball trajectories in invasion sports using dynamic time warping: A basketball case study
Source: PLoS One. 2022 Oct 20;17(10):e0272848. doi: 10.1371/journal.pone.0272848 (PMC9584368; doi:10.1371/journal.pone.0272848)
Supplement: S1 Data — (ZIP) [file pone.0272848.s012.zip › Data/BRA/brag3_full.csv]

	GameID	TimeCriteria	TeamName	RecordID	Time	x	y	Label1	Label2	Label3	Label4
1	BRA v BLR Q1	1st Quarter	BRA	2	1	32	48
2	BRA v BLR Q1	1st Quarter	BRA	2	2	41	45
3	BRA v BLR Q1	1st Quarter	BRA	2	3	43	41
4	BRA v BLR Q1	1st Quarter	BRA	2	4	41	43
5	BRA v BLR Q1	1st Quarter	BRA	2	5	38	45
6	BRA v BLR Q1	1st Quarter	BRA	2	5	37	46
7	BRA v BLR Q1	1st Quarter	BRA	2	6	34	46
8	BRA v BLR Q1	1st Quarter	BRA	2	8	34	45
9	BRA v BLR Q1	1st Quarter	BRA	2	9	26	34
10	BRA v BLR Q1	1st Quarter	BRA	2	10	25	35
11	BRA v BLR Q1	1st Quarter	BRA	2	12	37	36
12	BRA v BLR Q1	1st Quarter	BRA	2	13	42	39
13	BRA v BLR Q1	1st Quarter	BRA	2	14	41	39
14	BRA v BLR Q1	1st Quarter	BRA	2	15	22	37
15	BRA v BLR Q1	1st Quarter	BRA	2	16	24	37
16	BRA v BLR Q1	1st Quarter	BRA	2	17	39	35	TO
17	BRA v BLR Q1	1st Quarter	BLR	4	18	40	92
18	BRA v BLR Q1	1st Quarter	BLR	4	20	42	82
19	BRA v BLR Q1	1st Quarter	BLR	4	21	45	74
20	BRA v BLR Q1	1st Quarter	BLR	4	21	47	65
21	BRA v BLR Q1	1st Quarter	BLR	4	22	47	55
22	BRA v BLR Q1	1st Quarter	BLR	4	23	48	49
23	BRA v BLR Q1	1st Quarter	BLR	4	24	50	42
24	BRA v BLR Q1	1st Quarter	BLR	4	24	42	40	On-ball
25	BRA v BLR Q1	1st Quarter	BLR	4	24	34	41
26	BRA v BLR Q1	1st Quarter	BLR	4	26	26	40
27	BRA v BLR Q1	1st Quarter	BLR	4	26	31	37
28	BRA v BLR Q1	1st Quarter	BLR	4	27	41	35
29	BRA v BLR Q1	1st Quarter	BLR	4	29	38	22	Stoppage
30	BRA v BLR Q1	1st Quarter	BLR	5	46	40	9	BLOB
31	BRA v BLR Q1	1st Quarter	BLR	5	47	41	21
32	BRA v BLR Q1	1st Quarter	BLR	5	48	35	16
33	BRA v BLR Q1	1st Quarter	BLR	5	49	35	43
34	BRA v BLR Q1	1st Quarter	BLR	5	50	34	46
35	BRA v BLR Q1	1st Quarter	BLR	5	50	25	45
36	BRA v BLR Q1	1st Quarter	BLR	5	51	16	36	On-ball
37	BRA v BLR Q1	1st Quarter	BLR	5	52	12	28	Foul
38	BRA v BLR Q1	1st Quarter	BLR	6	71	42	8	BLOB
39	BRA v BLR Q1	1st Quarter	BLR	6	72	45	35
40	BRA v BLR Q1	1st Quarter	BLR	6	74	42	35	On-ball	Shot	Score
41	BRA v BLR Q1	1st Quarter	BRA	7	77	32	109
42	BRA v BLR Q1	1st Quarter	BRA	7	78	25	83
43	BRA v BLR Q1	1st Quarter	BRA	7	79	24	75
44	BRA v BLR Q1	1st Quarter	BRA	7	80	28	68
45	BRA v BLR Q1	1st Quarter	BRA	7	81	36	61
46	BRA v BLR Q1	1st Quarter	BRA	7	81	42	52
47	BRA v BLR Q1	1st Quarter	BRA	7	82	41	42
48	BRA v BLR Q1	1st Quarter	BRA	7	83	40	37
49	BRA v BLR Q1	1st Quarter	BRA	7	84	39	40
50	BRA v BLR Q1	1st Quarter	BRA	7	85	39	45
51	BRA v BLR Q1	1st Quarter	BRA	7	85	23	40
52	BRA v BLR Q1	1st Quarter	BRA	7	87	23	37	Shot	Score
53	BRA v BLR Q1	1st Quarter	BLR	8	89	30	109
54	BRA v BLR Q1	1st Quarter	BLR	8	91	31	90
55	BRA v BLR Q1	1st Quarter	BLR	8	92	30	84
56	BRA v BLR Q1	1st Quarter	BLR	8	93	35	69
57	BRA v BLR Q1	1st Quarter	BLR	8	93	47	55
58	BRA v BLR Q1	1st Quarter	BLR	8	94	50	42
59	BRA v BLR Q1	1st Quarter	BLR	8	95	50	27
60	BRA v BLR Q1	1st Quarter	BLR	8	96	50	26
61	BRA v BLR Q1	1st Quarter	BLR	8	96	47	32	On-ball
62	BRA v BLR Q1	1st Quarter	BLR	8	97	43	34
63	BRA v BLR Q1	1st Quarter	BLR	8	98	37	33	Shot	Miss
64	BRA v BLR Q1	1st Quarter	BLR	9	123	40	9	BLOB
65	BRA v BLR Q1	1st Quarter	BLR	9	123	46	28
66	BRA v BLR Q1	1st Quarter	BLR	9	124	46	28
67	BRA v BLR Q1	1st Quarter	BLR	9	125	46	22	Shot	Miss
68	BRA v BLR Q1	1st Quarter	BLR	10	127	38	26	OR
69	BRA v BLR Q1	1st Quarter	BLR	10	129	30	18
70	BRA v BLR Q1	1st Quarter	BLR	10	129	25	15
71	BRA v BLR Q1	1st Quarter	BLR	10	130	18	18
72	BRA v BLR Q1	1st Quarter	BLR	10	131	22	26
73	BRA v BLR Q1	1st Quarter	BLR	10	132	27	31
74	BRA v BLR Q1	1st Quarter	BLR	10	133	36	34
75	BRA v BLR Q1	1st Quarter	BLR	10	135	37	35
76	BRA v BLR Q1	1st Quarter	BLR	10	135	31	32
77	BRA v BLR Q1	1st Quarter	BLR	10	136	30	25
78	BRA v BLR Q1	1st Quarter	BLR	10	137	14	36	Shot	Miss
79	BRA v BLR Q1	1st Quarter	BRA	11	142	33	97
80	BRA v BLR Q1	1st Quarter	BRA	11	142	30	88
81	BRA v BLR Q1	1st Quarter	BRA	11	143	25	80
82	BRA v BLR Q1	1st Quarter	BRA	11	144	16	62
83	BRA v BLR Q1	1st Quarter	BRA	11	145	13	51
84	BRA v BLR Q1	1st Quarter	BRA	11	146	9	41
85	BRA v BLR Q1	1st Quarter	BRA	11	147	10	30
86	BRA v BLR Q1	1st Quarter	BRA	11	148	19	45
87	BRA v BLR Q1	1st Quarter	BRA	11	149	39	39
88	BRA v BLR Q1	1st Quarter	BRA	11	150	43	37	Foul
89	BRA v BLR Q1	1st Quarter	BRA	12	165	39	8	BLOB
90	BRA v BLR Q1	1st Quarter	BRA	12	165	34	20	Shot	Miss
91	BRA v BLR Q1	1st Quarter	BLR	14	169	33	99
92	BRA v BLR Q1	1st Quarter	BLR	14	169	41	96
93	BRA v BLR Q1	1st Quarter	BLR	14	171	46	88
94	BRA v BLR Q1	1st Quarter	BLR	14	171	46	77
95	BRA v BLR Q1	1st Quarter	BLR	14	172	45	63
96	BRA v BLR Q1	1st Quarter	BLR	14	173	46	51
97	BRA v BLR Q1	1st Quarter	BLR	14	174	44	39
98	BRA v BLR Q1	1st Quarter	BLR	14	175	42	33
99	BRA v BLR Q1	1st Quarter	BLR	14	176	42	37	On-ball
100	BRA v BLR Q1	1st Quarter	BLR	14	177	40	39
101	BRA v BLR Q1	1st Quarter	BLR	14	178	26	39	On-ball
102	BRA v BLR Q1	1st Quarter	BLR	14	178	16	35
103	BRA v BLR Q1	1st Quarter	BLR	14	180	21	36	On-ball
104	BRA v BLR Q1	1st Quarter	BLR	14	181	30	35
105	BRA v BLR Q1	1st Quarter	BLR	14	181	28	21	Shot	Shooting Foul
106	BRA v BLR Q1	1st Quarter	BRA	15	225	31	108
107	BRA v BLR Q1	1st Quarter	BRA	15	225	40	85
108	BRA v BLR Q1	1st Quarter	BRA	15	226	41	78
109	BRA v BLR Q1	1st Quarter	BRA	15	227	41	69
110	BRA v BLR Q1	1st Quarter	BRA	15	228	41	63
111	BRA v BLR Q1	1st Quarter	BRA	15	228	46	50
112	BRA v BLR Q1	1st Quarter	BRA	15	229	49	38
113	BRA v BLR Q1	1st Quarter	BRA	15	230	49	33
114	BRA v BLR Q1	1st Quarter	BRA	15	231	50	18
115	BRA v BLR Q1	1st Quarter	BRA	15	232	37	23
116	BRA v BLR Q1	1st Quarter	BRA	15	232	33	25
117	BRA v BLR Q1	1st Quarter	BRA	15	233	30	21	Shot	Score
118	BRA v BLR Q1	1st Quarter	BLR	17	235	30	108
119	BRA v BLR Q1	1st Quarter	BLR	17	235	24	96
120	BRA v BLR Q1	1st Quarter	BLR	17	237	22	90
121	BRA v BLR Q1	1st Quarter	BLR	17	238	23	82
122	BRA v BLR Q1	1st Quarter	BLR	17	239	23	76
123	BRA v BLR Q1	1st Quarter	BLR	17	240	25	73
124	BRA v BLR Q1	1st Quarter	BLR	17	241	29	66
125	BRA v BLR Q1	1st Quarter	BLR	17	242	33	55
126	BRA v BLR Q1	1st Quarter	BLR	17	243	41	37
127	BRA v BLR Q1	1st Quarter	BLR	17	245	41	40
128	BRA v BLR Q1	1st Quarter	BLR	17	245	45	41
129	BRA v BLR Q1	1st Quarter	BLR	17	247	44	36
130	BRA v BLR Q1	1st Quarter	BLR	17	249	41	14
131	BRA v BLR Q1	1st Quarter	BLR	17	250	41	18
132	BRA v BLR Q1	1st Quarter	BLR	17	251	40	20
133	BRA v BLR Q1	1st Quarter	BLR	17	252	38	21
134	BRA v BLR Q1	1st Quarter	BLR	17	254	34	21
135	BRA v BLR Q1	1st Quarter	BLR	17	254	12	30
136	BRA v BLR Q1	1st Quarter	BLR	17	255	18	30
137	BRA v BLR Q1	1st Quarter	BLR	17	256	20	30
138	BRA v BLR Q1	1st Quarter	BLR	17	257	18	24
139	BRA v BLR Q1	1st Quarter	BLR	17	258	16	19
140	BRA v BLR Q1	1st Quarter	BLR	17	259	19	21
141	BRA v BLR Q1	1st Quarter	BLR	17	260	27	23	TO
142	BRA v BLR Q1	1st Quarter	BRA	18	271	4	85
143	BRA v BLR Q1	1st Quarter	BRA	18	272	23	82
144	BRA v BLR Q1	1st Quarter	BRA	18	273	27	75
145	BRA v BLR Q1	1st Quarter	BRA	18	274	30	67
146	BRA v BLR Q1	1st Quarter	BRA	18	275	30	58
147	BRA v BLR Q1	1st Quarter	BRA	18	276	31	50
148	BRA v BLR Q1	1st Quarter	BRA	18	276	31	44
149	BRA v BLR Q1	1st Quarter	BRA	18	278	33	42
150	BRA v BLR Q1	1st Quarter	BRA	18	279	35	43
151	BRA v BLR Q1	1st Quarter	BRA	18	279	45	39
152	BRA v BLR Q1	1st Quarter	BRA	18	280	50	34
153	BRA v BLR Q1	1st Quarter	BRA	18	281	51	22
154	BRA v BLR Q1	1st Quarter	BRA	18	281	48	17
155	BRA v BLR Q1	1st Quarter	BRA	18	282	43	15
156	BRA v BLR Q1	1st Quarter	BRA	18	283	38	17	Shot	Shooting Foul
157	BRA v BLR Q1	1st Quarter	BLR	19	315	32	109
158	BRA v BLR Q1	1st Quarter	BLR	19	315	32	96
159	BRA v BLR Q1	1st Quarter	BLR	19	316	36	93
160	BRA v BLR Q1	1st Quarter	BLR	19	317	40	81
161	BRA v BLR Q1	1st Quarter	BLR	19	318	44	65
162	BRA v BLR Q1	1st Quarter	BLR	19	318	46	55
163	BRA v BLR Q1	1st Quarter	BLR	19	318	50	39
164	BRA v BLR Q1	1st Quarter	BLR	19	320	52	38
165	BRA v BLR Q1	1st Quarter	BLR	19	322	38	40
166	BRA v BLR Q1	1st Quarter	BLR	19	323	37	38
167	BRA v BLR Q1	1st Quarter	BLR	19	324	17	35
168	BRA v BLR Q1	1st Quarter	BLR	19	324	24	37
169	BRA v BLR Q1	1st Quarter	BLR	19	325	32	31
170	BRA v BLR Q1	1st Quarter	BLR	19	326	19	22
171	BRA v BLR Q1	1st Quarter	BLR	19	326	24	19
172	BRA v BLR Q1	1st Quarter	BLR	19	327	25	17	Shot	Miss
173	BRA v BLR Q1	1st Quarter	BRA	20	329	35	95
174	BRA v BLR Q1	1st Quarter	BRA	20	329	27	85
175	BRA v BLR Q1	1st Quarter	BRA	20	331	24	71
176	BRA v BLR Q1	1st Quarter	BRA	20	332	26	60
177	BRA v BLR Q1	1st Quarter	BRA	20	333	34	52
178	BRA v BLR Q1	1st Quarter	BRA	20	333	42	45
179	BRA v BLR Q1	1st Quarter	BRA	20	334	49	35
180	BRA v BLR Q1	1st Quarter	BRA	20	335	49	27
181	BRA v BLR Q1	1st Quarter	BRA	20	336	38	21	TO
182	BRA v BLR Q1	1st Quarter	BLR	22	338	25	83
183	BRA v BLR Q1	1st Quarter	BLR	22	339	22	76
184	BRA v BLR Q1	1st Quarter	BLR	22	340	20	66
185	BRA v BLR Q1	1st Quarter	BLR	22	340	19	58
186	BRA v BLR Q1	1st Quarter	BLR	22	341	17	49
187	BRA v BLR Q1	1st Quarter	BLR	22	341	19	40
188	BRA v BLR Q1	1st Quarter	BLR	22	342	26	25
189	BRA v BLR Q1	1st Quarter	BLR	22	343	33	17	Shot	Miss
190	BRA v BLR Q1	1st Quarter	BRA	23	344	36	85
191	BRA v BLR Q1	1st Quarter	BRA	23	346	39	65
192	BRA v BLR Q1	1st Quarter	BRA	23	347	23	48
193	BRA v BLR Q1	1st Quarter	BRA	23	348	18	34
194	BRA v BLR Q1	1st Quarter	BRA	23	348	19	32
195	BRA v BLR Q1	1st Quarter	BRA	23	349	27	25
196	BRA v BLR Q1	1st Quarter	BRA	23	349	34	18	Shot	Miss
197	BRA v BLR Q1	1st Quarter	BLR	24	350	27	90
198	BRA v BLR Q1	1st Quarter	BLR	24	352	46	76
199	BRA v BLR Q1	1st Quarter	BLR	24	353	47	62
200	BRA v BLR Q1	1st Quarter	BLR	24	353	49	51
201	BRA v BLR Q1	1st Quarter	BLR	24	354	48	43
202	BRA v BLR Q1	1st Quarter	BLR	24	354	46	34
203	BRA v BLR Q1	1st Quarter	BLR	24	355	46	31
204	BRA v BLR Q1	1st Quarter	BLR	24	357	45	32
205	BRA v BLR Q1	1st Quarter	BLR	24	358	44	31
206	BRA v BLR Q1	1st Quarter	BLR	24	359	37	17
207	BRA v BLR Q1	1st Quarter	BLR	24	360	37	20
208	BRA v BLR Q1	1st Quarter	BLR	24	361	32	23
209	BRA v BLR Q1	1st Quarter	BLR	24	362	29	19	Shot	Score
210	BRA v BLR Q1	1st Quarter	BRA	25	364	32	109
211	BRA v BLR Q1	1st Quarter	BRA	25	365	30	94
212	BRA v BLR Q1	1st Quarter	BRA	25	367	29	87
213	BRA v BLR Q1	1st Quarter	BRA	25	368	29	77
214	BRA v BLR Q1	1st Quarter	BRA	25	369	30	68
215	BRA v BLR Q1	1st Quarter	BRA	25	370	32	61
216	BRA v BLR Q1	1st Quarter	BRA	25	371	32	51
217	BRA v BLR Q1	1st Quarter	BRA	25	372	33	42
218	BRA v BLR Q1	1st Quarter	BRA	25	373	39	39
219	BRA v BLR Q1	1st Quarter	BRA	25	374	45	41
220	BRA v BLR Q1	1st Quarter	BRA	25	375	45	42
221	BRA v BLR Q1	1st Quarter	BRA	25	376	40	42
222	BRA v BLR Q1	1st Quarter	BRA	25	377	25	36
223	BRA v BLR Q1	1st Quarter	BRA	25	378	24	35
224	BRA v BLR Q1	1st Quarter	BRA	25	379	38	37
225	BRA v BLR Q1	1st Quarter	BRA	25	380	36	35
226	BRA v BLR Q1	1st Quarter	BRA	25	381	32	17
227	BRA v BLR Q1	1st Quarter	BRA	25	382	33	16	Shot	Score
228	BRA v BLR Q1	1st Quarter	BLR	26	387	4	84
229	BRA v BLR Q1	1st Quarter	BLR	26	387	20	71
230	BRA v BLR Q1	1st Quarter	BLR	26	389	22	68
231	BRA v BLR Q1	1st Quarter	BLR	26	390	30	66
232	BRA v BLR Q1	1st Quarter	BLR	26	391	31	58
233	BRA v BLR Q1	1st Quarter	BLR	26	392	31	52
234	BRA v BLR Q1	1st Quarter	BLR	26	394	40	37
235	BRA v BLR Q1	1st Quarter	BLR	26	394	44	36	Stoppage
236	BRA v BLR Q1	1st Quarter	BLR	27	412	60	37	SLOB
237	BRA v BLR Q1	1st Quarter	BLR	27	413	38	37
238	BRA v BLR Q1	1st Quarter	BLR	27	415	51	29
239	BRA v BLR Q1	1st Quarter	BLR	27	415	43	39
240	BRA v BLR Q1	1st Quarter	BLR	27	417	43	35
241	BRA v BLR Q1	1st Quarter	BLR	27	417	41	27
242	BRA v BLR Q1	1st Quarter	BLR	27	418	35	17	Shot	Score
243	BRA v BLR Q1	1st Quarter	BRA	28	421	33	111
244	BRA v BLR Q1	1st Quarter	BRA	28	421	29	90
245	BRA v BLR Q1	1st Quarter	BRA	28	423	30	79
246	BRA v BLR Q1	1st Quarter	BRA	28	424	30	71
247	BRA v BLR Q1	1st Quarter	BRA	28	425	32	60
248	BRA v BLR Q1	1st Quarter	BRA	28	426	28	50
249	BRA v BLR Q1	1st Quarter	BRA	28	428	37	42
250	BRA v BLR Q1	1st Quarter	BRA	28	429	43	38
251	BRA v BLR Q1	1st Quarter	BRA	28	431	23	38
252	BRA v BLR Q1	1st Quarter	BRA	28	432	23	34
253	BRA v BLR Q1	1st Quarter	BRA	28	433	39	34
254	BRA v BLR Q1	1st Quarter	BRA	28	435	21	34
255	BRA v BLR Q1	1st Quarter	BRA	28	437	21	35
256	BRA v BLR Q1	1st Quarter	BRA	28	439	32	31
257	BRA v BLR Q1	1st Quarter	BRA	28	439	30	29
258	BRA v BLR Q1	1st Quarter	BRA	28	440	31	25
259	BRA v BLR Q1	1st Quarter	BRA	28	441	33	18	Shot	Score
260	BRA v BLR Q1	1st Quarter	BLR	29	444	29	108
261	BRA v BLR Q1	1st Quarter	BLR	29	444	25	85
262	BRA v BLR Q1	1st Quarter	BLR	29	446	26	75
263	BRA v BLR Q1	1st Quarter	BLR	29	447	26	68
264	BRA v BLR Q1	1st Quarter	BLR	29	448	18	51
265	BRA v BLR Q1	1st Quarter	BLR	29	449	14	38
266	BRA v BLR Q1	1st Quarter	BLR	29	450	14	32	On-ball
267	BRA v BLR Q1	1st Quarter	BLR	29	450	21	37
268	BRA v BLR Q1	1st Quarter	BLR	29	450	30	39
269	BRA v BLR Q1	1st Quarter	BLR	29	452	32	40
270	BRA v BLR Q1	1st Quarter	BLR	29	453	34	37
271	BRA v BLR Q1	1st Quarter	BLR	29	454	50	28
272	BRA v BLR Q1	1st Quarter	BLR	29	455	48	32
273	BRA v BLR Q1	1st Quarter	BLR	29	456	42	36	On-ball
274	BRA v BLR Q1	1st Quarter	BLR	29	457	39	33	TO
275	BRA v BLR Q1	1st Quarter	BRA	30	461	36	89
276	BRA v BLR Q1	1st Quarter	BRA	30	462	47	64
277	BRA v BLR Q1	1st Quarter	BRA	30	462	45	51
278	BRA v BLR Q1	1st Quarter	BRA	30	464	25	33	Shot	Score
279	BRA v BLR Q1	1st Quarter	BLR	31	468	31	109
280	BRA v BLR Q1	1st Quarter	BLR	31	470	33	84
281	BRA v BLR Q1	1st Quarter	BLR	31	472	16	83
282	BRA v BLR Q1	1st Quarter	BLR	31	473	16	77
283	BRA v BLR Q1	1st Quarter	BLR	31	474	15	68
284	BRA v BLR Q1	1st Quarter	BLR	31	475	14	55
285	BRA v BLR Q1	1st Quarter	BLR	31	476	11	45
286	BRA v BLR Q1	1st Quarter	BLR	31	477	11	42
287	BRA v BLR Q1	1st Quarter	BLR	31	479	11	43
288	BRA v BLR Q1	1st Quarter	BLR	31	479	10	39
289	BRA v BLR Q1	1st Quarter	BLR	31	481	11	38	On-ball
290	BRA v BLR Q1	1st Quarter	BLR	31	482	12	32
291	BRA v BLR Q1	1st Quarter	BLR	31	483	11	27
292	BRA v BLR Q1	1st Quarter	BLR	31	484	21	40
293	BRA v BLR Q1	1st Quarter	BLR	31	485	28	20	Shot	Miss
294	BRA v BLR Q1	1st Quarter	BRA	32	487	34	98
295	BRA v BLR Q1	1st Quarter	BRA	32	487	33	83
296	BRA v BLR Q1	1st Quarter	BRA	32	489	33	74
297	BRA v BLR Q1	1st Quarter	BRA	32	489	37	61
298	BRA v BLR Q1	1st Quarter	BRA	32	490	44	49
299	BRA v BLR Q1	1st Quarter	BRA	32	491	49	41
300	BRA v BLR Q1	1st Quarter	BRA	32	491	50	29
301	BRA v BLR Q1	1st Quarter	BRA	32	492	50	25	Shot	Score
302	BRA v BLR Q1	1st Quarter	BLR	33	584	22	112
303	BRA v BLR Q1	1st Quarter	BLR	33	584	24	98
304	BRA v BLR Q1	1st Quarter	BLR	33	585	29	91
305	BRA v BLR Q1	1st Quarter	BLR	33	586	33	79
306	BRA v BLR Q1	1st Quarter	BLR	33	587	36	68
307	BRA v BLR Q1	1st Quarter	BLR	33	588	38	61
308	BRA v BLR Q1	1st Quarter	BLR	33	588	40	51
309	BRA v BLR Q1	1st Quarter	BLR	33	589	48	33
310	BRA v BLR Q1	1st Quarter	BLR	33	590	48	34
311	BRA v BLR Q1	1st Quarter	BLR	33	591	32	38
312	BRA v BLR Q1	1st Quarter	BLR	33	593	18	36
313	BRA v BLR Q1	1st Quarter	BLR	33	594	11	36
314	BRA v BLR Q1	1st Quarter	BLR	33	595	19	39
315	BRA v BLR Q1	1st Quarter	BLR	33	595	26	39	On-ball
316	BRA v BLR Q1	1st Quarter	BLR	33	595	33	38
317	BRA v BLR Q1	1st Quarter	BLR	33	597	38	31
318	BRA v BLR Q1	1st Quarter	BLR	33	598	35	17
319	BRA v BLR Q1	1st Quarter	BLR	33	600	18	35
320	BRA v BLR Q1	1st Quarter	BLR	33	601	37	37
321	BRA v BLR Q1	1st Quarter	BLR	33	602	52	18	Shot	Score
322	BRA v BLR Q1	1st Quarter	BRA	34	611	32	112
323	BRA v BLR Q1	1st Quarter	BRA	34	611	34	94
324	BRA v BLR Q1	1st Quarter	BRA	34	613	35	81
325	BRA v BLR Q1	1st Quarter	BRA	34	614	36	71
326	BRA v BLR Q1	1st Quarter	BRA	34	615	43	54
327	BRA v BLR Q1	1st Quarter	BRA	34	615	43	43
328	BRA v BLR Q1	1st Quarter	BRA	34	616	43	39
329	BRA v BLR Q1	1st Quarter	BRA	34	618	53	29
330	BRA v BLR Q1	1st Quarter	BRA	34	619	36	24
331	BRA v BLR Q1	1st Quarter	BRA	34	620	33	27
332	BRA v BLR Q1	1st Quarter	BRA	34	621	28	18	Shot	Shooting Foul
333	BRA v BLR Q1	1st Quarter	BLR	36	672	31	109
334	BRA v BLR Q1	1st Quarter	BLR	36	673	24	95
335	BRA v BLR Q1	1st Quarter	BLR	36	675	24	95
336	BRA v BLR Q1	1st Quarter	BLR	36	676	27	93
337	BRA v BLR Q1	1st Quarter	BLR	36	677	24	81
338	BRA v BLR Q1	1st Quarter	BLR	36	677	23	68
339	BRA v BLR Q1	1st Quarter	BLR	36	678	19	51
340	BRA v BLR Q1	1st Quarter	BLR	36	679	14	45
341	BRA v BLR Q1	1st Quarter	BLR	36	681	13	42
342	BRA v BLR Q1	1st Quarter	BLR	36	682	27	42
343	BRA v BLR Q1	1st Quarter	BLR	36	683	39	36
344	BRA v BLR Q1	1st Quarter	BLR	36	685	37	17
345	BRA v BLR Q1	1st Quarter	BLR	36	686	38	20
346	BRA v BLR Q1	1st Quarter	BLR	36	687	37	25
347	BRA v BLR Q1	1st Quarter	BLR	36	688	36	25	Shot	Miss
348	BRA v BLR Q1	1st Quarter	BRA	37	690	34	97
349	BRA v BLR Q1	1st Quarter	BRA	37	690	33	85
350	BRA v BLR Q1	1st Quarter	BRA	37	691	30	69
351	BRA v BLR Q1	1st Quarter	BRA	37	692	28	57
352	BRA v BLR Q1	1st Quarter	BRA	37	693	23	46
353	BRA v BLR Q1	1st Quarter	BRA	37	694	27	22	Foul
354	BRA v BLR Q1	1st Quarter	BRA	38	713	4	34	SLOB
355	BRA v BLR Q1	1st Quarter	BRA	38	714	21	36
356	BRA v BLR Q1	1st Quarter	BRA	38	716	23	36
357	BRA v BLR Q1	1st Quarter	BRA	38	718	34	21
358	BRA v BLR Q1	1st Quarter	BRA	38	719	29	19
359	BRA v BLR Q1	1st Quarter	BLR	39	721	24	88
360	BRA v BLR Q1	1st Quarter	BLR	39	722	22	67
361	BRA v BLR Q1	1st Quarter	BLR	39	723	19	57
362	BRA v BLR Q1	1st Quarter	BLR	39	723	18	51
363	BRA v BLR Q1	1st Quarter	BLR	39	724	21	45
364	BRA v BLR Q1	1st Quarter	BLR	39	725	21	39
365	BRA v BLR Q1	1st Quarter	BLR	39	726	21	40
366	BRA v BLR Q1	1st Quarter	BLR	39	727	21	43	On-ball
367	BRA v BLR Q1	1st Quarter	BLR	39	727	29	42
368	BRA v BLR Q1	1st Quarter	BLR	39	729	35	38
369	BRA v BLR Q1	1st Quarter	BLR	39	729	34	33	Shot	Miss
370	BRA v BLR Q1	1st Quarter	BRA	40	731	31	85
371	BRA v BLR Q1	1st Quarter	BRA	40	731	31	78
372	BRA v BLR Q1	1st Quarter	BRA	40	733	33	63
373	BRA v BLR Q1	1st Quarter	BRA	40	734	35	54
374	BRA v BLR Q1	1st Quarter	BRA	40	735	36	46
375	BRA v BLR Q1	1st Quarter	BRA	40	736	35	39
376	BRA v BLR Q1	1st Quarter	BRA	40	737	37	41
377	BRA v BLR Q1	1st Quarter	BRA	40	738	39	44
378	BRA v BLR Q1	1st Quarter	BRA	40	739	33	40	On-ball
379	BRA v BLR Q1	1st Quarter	BRA	40	739	27	30
380	BRA v BLR Q1	1st Quarter	BRA	40	739	28	18	Shot	Miss
381	BRA v BLR Q1	1st Quarter	BRA	41	750	18	8	BLOB
382	BRA v BLR Q1	1st Quarter	BRA	41	751	12	33
383	BRA v BLR Q1	1st Quarter	BRA	41	753	25	18
384	BRA v BLR Q1	1st Quarter	BRA	41	754	25	19
385	BRA v BLR Q1	1st Quarter	BRA	41	754	22	17	Shot	Miss
386	BRA v BLR Q1	1st Quarter	BRA	42	756	29	19	OR
387	BRA v BLR Q1	1st Quarter	BRA	42	757	29	17	Shot	Miss
388	BRA v BLR Q1	1st Quarter	BLR	44	758	35	103
389	BRA v BLR Q1	1st Quarter	BLR	44	760	37	95
390	BRA v BLR Q1	1st Quarter	BLR	44	762	47	83
391	BRA v BLR Q1	1st Quarter	BLR	44	763	47	74
392	BRA v BLR Q1	1st Quarter	BLR	44	765	46	66
393	BRA v BLR Q1	1st Quarter	BLR	44	765	42	61
394	BRA v BLR Q1	1st Quarter	BLR	44	766	41	53
395	BRA v BLR Q1	1st Quarter	BLR	44	767	39	49
396	BRA v BLR Q1	1st Quarter	BLR	44	769	38	46
397	BRA v BLR Q1	1st Quarter	BLR	44	770	46	31
398	BRA v BLR Q1	1st Quarter	BLR	44	771	47	16
399	BRA v BLR Q1	1st Quarter	BLR	44	772	45	16	Shot	Miss
400	BRA v BLR Q1	1st Quarter	BRA	46	778	37	93
401	BRA v BLR Q1	1st Quarter	BRA	46	780	45	79
402	BRA v BLR Q1	1st Quarter	BRA	46	780	42	72
403	BRA v BLR Q1	1st Quarter	BRA	46	781	38	61
404	BRA v BLR Q1	1st Quarter	BRA	46	782	36	50
405	BRA v BLR Q1	1st Quarter	BRA	46	783	34	42
406	BRA v BLR Q1	1st Quarter	BRA	46	784	39	39
407	BRA v BLR Q1	1st Quarter	BRA	46	784	43	37
408	BRA v BLR Q1	1st Quarter	BRA	46	785	30	39
409	BRA v BLR Q1	1st Quarter	BRA	46	787	12	30
410	BRA v BLR Q1	1st Quarter	BRA	46	789	32	38
411	BRA v BLR Q1	1st Quarter	BRA	46	790	35	50
412	BRA v BLR Q1	1st Quarter	BRA	46	791	33	49
413	BRA v BLR Q1	1st Quarter	BRA	46	793	32	48
414	BRA v BLR Q1	1st Quarter	BRA	46	795	26	34
415	BRA v BLR Q1	1st Quarter	BRA	46	795	25	37	On-ball
416	BRA v BLR Q1	1st Quarter	BRA	46	798	26	24
417	BRA v BLR Q1	1st Quarter	BRA	46	799	26	18
418	BRA v BLR Q1	1st Quarter	BRA	46	800	51	24
419	BRA v BLR Q1	1st Quarter	BRA	46	801	34	34
420	BRA v BLR Q1	1st Quarter	BRA	46	802	26	46	Shot	Score
421	BRA v BLR Q1	1st Quarter	BLR	47	808	34	107
422	BRA v BLR Q1	1st Quarter	BLR	47	809	31	83
423	BRA v BLR Q1	1st Quarter	BLR	47	810	30	72
424	BRA v BLR Q1	1st Quarter	BLR	47	811	31	68
425	BRA v BLR Q1	1st Quarter	BLR	47	812	34	61
426	BRA v BLR Q1	1st Quarter	BLR	47	813	34	54
427	BRA v BLR Q1	1st Quarter	BLR	47	814	34	51
428	BRA v BLR Q1	1st Quarter	BLR	47	816	33	48
429	BRA v BLR Q1	1st Quarter	BLR	47	817	33	44
430	BRA v BLR Q1	1st Quarter	BLR	47	819	33	44
431	BRA v BLR Q1	1st Quarter	BLR	47	821	33	44	Stoppage
432	BRA v BLR Q1	1st Quarter	BLR	48	841	4	37	SLOB
433	BRA v BLR Q1	1st Quarter	BLR	48	843	18	44
434	BRA v BLR Q1	1st Quarter	BLR	48	845	12	27
435	BRA v BLR Q1	1st Quarter	BLR	48	846	25	33
436	BRA v BLR Q1	1st Quarter	BLR	48	847	40	35
437	BRA v BLR Q1	1st Quarter	BLR	48	848	51	20
438	BRA v BLR Q1	1st Quarter	BLR	48	849	51	19	Shot	Score
439	BRA v BLR Q1	1st Quarter	BRA	49	852	31	110
440	BRA v BLR Q1	1st Quarter	BRA	49	852	34	88
441	BRA v BLR Q1	1st Quarter	BRA	49	854	36	80
442	BRA v BLR Q1	1st Quarter	BRA	49	855	35	68
443	BRA v BLR Q1	1st Quarter	BRA	49	857	35	61
444	BRA v BLR Q1	1st Quarter	BRA	49	857	34	54
445	BRA v BLR Q1	1st Quarter	BRA	49	859	34	48
446	BRA v BLR Q1	1st Quarter	BRA	49	859	40	34
447	BRA v BLR Q1	1st Quarter	BRA	49	860	42	37
448	BRA v BLR Q1	1st Quarter	BRA	49	861	46	34
449	BRA v BLR Q1	1st Quarter	BRA	49	861	51	27
450	BRA v BLR Q1	1st Quarter	BRA	49	862	51	25
451	BRA v BLR Q1	1st Quarter	BRA	49	865	38	41	Foul
452	BRA v BLR Q1	1st Quarter	BLR	50	916	29	110
453	BRA v BLR Q1	1st Quarter	BLR	50	916	29	96
454	BRA v BLR Q1	1st Quarter	BLR	50	919	39	89	Stoppage
455	BRA v BLR Q1	1st Quarter	BLR	51	931	43	110
456	BRA v BLR Q1	1st Quarter	BLR	51	931	34	89
457	BRA v BLR Q1	1st Quarter	BLR	51	932	24	78
458	BRA v BLR Q1	1st Quarter	BLR	51	933	20	63
459	BRA v BLR Q1	1st Quarter	BLR	51	933	12	44
460	BRA v BLR Q1	1st Quarter	BLR	51	934	11	37
461	BRA v BLR Q1	1st Quarter	BLR	51	935	18	48
462	BRA v BLR Q1	1st Quarter	BLR	51	936	39	40
463	BRA v BLR Q1	1st Quarter	BLR	51	938	30	33
464	BRA v BLR Q1	1st Quarter	BLR	51	940	50	28
465	BRA v BLR Q1	1st Quarter	BLR	51	941	47	31
466	BRA v BLR Q1	1st Quarter	BLR	51	941	44	38
467	BRA v BLR Q1	1st Quarter	BLR	51	942	22	37	TO
468	BRA v BLR Q1	1st Quarter	BRA	52	944	36	87
469	BRA v BLR Q1	1st Quarter	BRA	52	946	39	68
470	BRA v BLR Q1	1st Quarter	BRA	52	947	43	52
471	BRA v BLR Q1	1st Quarter	BRA	52	948	48	45
472	BRA v BLR Q1	1st Quarter	BRA	52	949	46	36
473	BRA v BLR Q1	1st Quarter	BRA	52	949	54	21
474	BRA v BLR Q1	1st Quarter	BRA	52	950	43	42
475	BRA v BLR Q1	1st Quarter	BRA	52	952	28	45
476	BRA v BLR Q1	1st Quarter	BRA	52	953	23	39
477	BRA v BLR Q1	1st Quarter	BRA	52	954	19	37
478	BRA v BLR Q1	1st Quarter	BRA	52	954	23	38
479	BRA v BLR Q1	1st Quarter	BRA	52	955	27	39
480	BRA v BLR Q1	1st Quarter	BRA	52	957	27	39
481	BRA v BLR Q1	1st Quarter	BRA	52	958	39	40
482	BRA v BLR Q1	1st Quarter	BRA	52	960	28	19	Foul
483	BRA v BLR Q1	1st Quarter	BLR	54	1007	43	110
484	BRA v BLR Q1	1st Quarter	BLR	54	1008	37	86
485	BRA v BLR Q1	1st Quarter	BLR	54	1009	37	77
486	BRA v BLR Q1	1st Quarter	BLR	54	1009	37	68
487	BRA v BLR Q1	1st Quarter	BLR	54	1010	44	44
488	BRA v BLR Q1	1st Quarter	BLR	54	1011	46	37
489	BRA v BLR Q1	1st Quarter	BLR	54	1012	49	30
490	BRA v BLR Q1	1st Quarter	BLR	54	1013	38	42
491	BRA v BLR Q1	1st Quarter	BLR	54	1016	50	28
492	BRA v BLR Q1	1st Quarter	BLR	54	1018	31	41
493	BRA v BLR Q1	1st Quarter	BLR	54	1020	15	38
494	BRA v BLR Q1	1st Quarter	BLR	54	1021	44	38
495	BRA v BLR Q1	1st Quarter	BLR	54	1022	44	34	On-ball
496	BRA v BLR Q1	1st Quarter	BLR	54	1023	36	39
497	BRA v BLR Q1	1st Quarter	BLR	54	1024	22	35	Shot	Score
498	BRA v BLR Q1	1st Quarter	BRA	55	1027	32	109
499	BRA v BLR Q1	1st Quarter	BRA	55	1029	30	85
500	BRA v BLR Q1	1st Quarter	BRA	55	1030	30	75
501	BRA v BLR Q1	1st Quarter	BRA	55	1031	37	66
502	BRA v BLR Q1	1st Quarter	BRA	55	1032	47	52
503	BRA v BLR Q1	1st Quarter	BRA	55	1032	48	50
504	BRA v BLR Q1	1st Quarter	BRA	55	1033	50	41
505	BRA v BLR Q1	1st Quarter	BRA	55	1035	50	28
506	BRA v BLR Q1	1st Quarter	BRA	55	1036	36	19
507	BRA v BLR Q1	1st Quarter	BRA	55	1037	37	36
508	BRA v BLR Q1	1st Quarter	BRA	55	1038	32	37
509	BRA v BLR Q1	1st Quarter	BRA	55	1039	27	31
510	BRA v BLR Q1	1st Quarter	BRA	55	1040	28	20	Shot	Score
511	BRA v BLR Q1	1st Quarter	BRA	56	1065	26	16	OR
512	BRA v BLR Q1	1st Quarter	BRA	56	1066	19	15
513	BRA v BLR Q1	1st Quarter	BRA	56	1067	15	21
514	BRA v BLR Q1	1st Quarter	BRA	56	1067	14	29
515	BRA v BLR Q1	1st Quarter	BRA	56	1069	23	46
516	BRA v BLR Q1	1st Quarter	BRA	56	1070	23	46	Stoppage
517	BRA v BLR Q1	1st Quarter	BRA	57	1088	4	36	SLOB
518	BRA v BLR Q1	1st Quarter	BRA	57	1089	22	47
519	BRA v BLR Q1	1st Quarter	BRA	57	1089	28	46
520	BRA v BLR Q1	1st Quarter	BRA	57	1091	30	37
521	BRA v BLR Q1	1st Quarter	BRA	57	1091	26	26
522	BRA v BLR Q1	1st Quarter	BRA	57	1092	27	20	Shot	Score
523	BRA v BLR Q1	1st Quarter	BLR	58	1094	36	111
524	BRA v BLR Q1	1st Quarter	BLR	58	1094	31	82
525	BRA v BLR Q1	1st Quarter	BLR	58	1095	33	68
526	BRA v BLR Q1	1st Quarter	BLR	58	1096	35	57
527	BRA v BLR Q1	1st Quarter	BLR	58	1097	31	51
528	BRA v BLR Q1	1st Quarter	BLR	58	1098	26	48
529	BRA v BLR Q1	1st Quarter	BLR	58	1100	26	48
530	BRA v BLR Q1	1st Quarter	BLR	58	1101	26	48
531	BRA v BLR Q1	1st Quarter	BLR	58	1102	26	44
532	BRA v BLR Q1	1st Quarter	BLR	58	1103	36	43
533	BRA v BLR Q1	1st Quarter	BLR	58	1103	45	36
534	BRA v BLR Q1	1st Quarter	BLR	58	1104	32	39
535	BRA v BLR Q1	1st Quarter	BLR	58	1106	33	39
536	BRA v BLR Q1	1st Quarter	BLR	58	1107	22	39
537	BRA v BLR Q1	1st Quarter	BLR	58	1109	36	19	TO
538	BRA v BLR Q1	1st Quarter	BRA	59	1109	28	98
539	BRA v BLR Q1	1st Quarter	BRA	59	1110	21	84
540	BRA v BLR Q1	1st Quarter	BRA	59	1111	44	58
541	BRA v BLR Q1	1st Quarter	BRA	59	1112	49	48
542	BRA v BLR Q1	1st Quarter	BRA	59	1112	48	38
543	BRA v BLR Q1	1st Quarter	BRA	59	1112	40	29
544	BRA v BLR Q1	1st Quarter	BRA	59	1113	33	26
545	BRA v BLR Q1	1st Quarter	BRA	59	1114	29	18	Shot	Miss
546	BRA v BLR Q1	1st Quarter	BLR	60	1116	35	100
547	BRA v BLR Q1	1st Quarter	BLR	60	1116	14	85
548	BRA v BLR Q1	1st Quarter	BLR	60	1118	15	75
549	BRA v BLR Q1	1st Quarter	BLR	60	1119	17	63
550	BRA v BLR Q1	1st Quarter	BLR	60	1120	24	56
551	BRA v BLR Q1	1st Quarter	BLR	60	1121	25	52
552	BRA v BLR Q1	1st Quarter	BLR	60	1122	30	49
553	BRA v BLR Q1	1st Quarter	BLR	60	1124	31	47
554	BRA v BLR Q1	1st Quarter	BLR	60	1126	31	47
555	BRA v BLR Q1	1st Quarter	BLR	60	1127	31	47
556	BRA v BLR Q1	1st Quarter	BLR	60	1129	34	47
557	BRA v BLR Q1	1st Quarter	BLR	60	1130	36	48
558	BRA v BLR Q1	1st Quarter	BLR	60	1132	36	48
559	BRA v BLR Q1	1st Quarter	BLR	60	1133	36	51
560	BRA v BLR Q1	1st Quarter	BLR	60	1134	32	49
561	BRA v BLR Q1	1st Quarter	BLR	60	1135	27	41
562	BRA v BLR Q1	1st Quarter	BLR	60	1136	29	38
563	BRA v BLR Q1	1st Quarter	BLR	60	1138	34	36
564	BRA v BLR Q1	1st Quarter	BLR	60	1138	37	31
565	BRA v BLR Q1	1st Quarter	BLR	60	1140	46	31
566	BRA v BLR Q1	1st Quarter	BLR	60	1140	45	34
567	BRA v BLR Q1	1st Quarter	BLR	60	1141	32	30
568	BRA v BLR Q1	1st Quarter	BLR	60	1141	30	24	TO
569	BRA v BLR Q2	2nd Quarter	BLR	61	6	59	59
570	BRA v BLR Q2	2nd Quarter	BLR	61	7	44	64
571	BRA v BLR Q2	2nd Quarter	BLR	61	8	51	40
572	BRA v BLR Q2	2nd Quarter	BLR	61	9	50	37
573	BRA v BLR Q2	2nd Quarter	BLR	61	10	49	37
574	BRA v BLR Q2	2nd Quarter	BLR	61	11	38	39
575	BRA v BLR Q2	2nd Quarter	BLR	61	12	33	42
576	BRA v BLR Q2	2nd Quarter	BLR	61	13	15	41
577	BRA v BLR Q2	2nd Quarter	BLR	61	15	15	41
578	BRA v BLR Q2	2nd Quarter	BLR	61	16	27	44
579	BRA v BLR Q2	2nd Quarter	BLR	61	17	30	43
580	BRA v BLR Q2	2nd Quarter	BLR	61	18	32	42	On-ball
581	BRA v BLR Q2	2nd Quarter	BLR	61	19	38	42
582	BRA v BLR Q2	2nd Quarter	BLR	61	21	34	39	On-ball
583	BRA v BLR Q2	2nd Quarter	BLR	61	22	26	35
584	BRA v BLR Q2	2nd Quarter	BLR	61	23	25	32	Foul
585	BRA v BLR Q2	2nd Quarter	BLR	62	39	58	43	SLOB
586	BRA v BLR Q2	2nd Quarter	BLR	62	40	40	45
587	BRA v BLR Q2	2nd Quarter	BLR	62	41	35	44	On-ball
588	BRA v BLR Q2	2nd Quarter	BLR	62	42	28	39
589	BRA v BLR Q2	2nd Quarter	BLR	62	42	23	31	Shot	Score
590	BRA v BLR Q2	2nd Quarter	BRA	63	46	35	107
591	BRA v BLR Q2	2nd Quarter	BRA	63	47	44	86
592	BRA v BLR Q2	2nd Quarter	BRA	63	48	45	73
593	BRA v BLR Q2	2nd Quarter	BRA	63	49	44	63
594	BRA v BLR Q2	2nd Quarter	BRA	63	50	44	56
595	BRA v BLR Q2	2nd Quarter	BRA	63	51	44	51
596	BRA v BLR Q2	2nd Quarter	BRA	63	51	39	44
597	BRA v BLR Q2	2nd Quarter	BRA	63	53	29	37
598	BRA v BLR Q2	2nd Quarter	BRA	63	53	19	36
599	BRA v BLR Q2	2nd Quarter	BRA	63	54	22	37	On-ball
600	BRA v BLR Q2	2nd Quarter	BRA	63	55	27	34
601	BRA v BLR Q2	2nd Quarter	BRA	63	56	36	30	Shot	Miss
602	BRA v BLR Q2	2nd Quarter	BLR	64	58	27	98
603	BRA v BLR Q2	2nd Quarter	BLR	64	59	14	85
604	BRA v BLR Q2	2nd Quarter	BLR	64	61	49	70
605	BRA v BLR Q2	2nd Quarter	BLR	64	62	49	59
606	BRA v BLR Q2	2nd Quarter	BLR	64	62	49	49
607	BRA v BLR Q2	2nd Quarter	BLR	64	63	45	39
608	BRA v BLR Q2	2nd Quarter	BLR	64	64	42	40
609	BRA v BLR Q2	2nd Quarter	BLR	64	65	30	39
610	BRA v BLR Q2	2nd Quarter	BLR	64	65	22	38
611	BRA v BLR Q2	2nd Quarter	BLR	64	66	32	40
612	BRA v BLR Q2	2nd Quarter	BLR	64	68	36	22
613	BRA v BLR Q2	2nd Quarter	BLR	64	70	31	22
614	BRA v BLR Q2	2nd Quarter	BLR	64	71	35	19	Shot	Miss
615	BRA v BLR Q2	2nd Quarter	BRA	65	72	33	96
616	BRA v BLR Q2	2nd Quarter	BRA	65	72	24	83
617	BRA v BLR Q2	2nd Quarter	BRA	65	74	29	72
618	BRA v BLR Q2	2nd Quarter	BRA	65	75	35	61
619	BRA v BLR Q2	2nd Quarter	BRA	65	76	38	53
620	BRA v BLR Q2	2nd Quarter	BRA	65	76	40	44
621	BRA v BLR Q2	2nd Quarter	BRA	65	77	45	38
622	BRA v BLR Q2	2nd Quarter	BRA	65	78	51	30
623	BRA v BLR Q2	2nd Quarter	BRA	65	79	53	26
624	BRA v BLR Q2	2nd Quarter	BRA	65	81	38	20
625	BRA v BLR Q2	2nd Quarter	BRA	65	82	38	20
626	BRA v BLR Q2	2nd Quarter	BRA	65	83	37	19
627	BRA v BLR Q2	2nd Quarter	BRA	65	84	52	22
628	BRA v BLR Q2	2nd Quarter	BRA	65	87	50	19
629	BRA v BLR Q2	2nd Quarter	BRA	65	87	44	16
630	BRA v BLR Q2	2nd Quarter	BRA	65	89	46	25
631	BRA v BLR Q2	2nd Quarter	BRA	65	90	43	20
632	BRA v BLR Q2	2nd Quarter	BRA	65	92	38	17
633	BRA v BLR Q2	2nd Quarter	BRA	65	92	41	18	TO
634	BRA v BLR Q2	2nd Quarter	BLR	66	103	23	110
635	BRA v BLR Q2	2nd Quarter	BLR	66	104	23	80
636	BRA v BLR Q2	2nd Quarter	BLR	66	106	23	76
637	BRA v BLR Q2	2nd Quarter	BLR	66	107	24	69
638	BRA v BLR Q2	2nd Quarter	BLR	66	108	25	61
639	BRA v BLR Q2	2nd Quarter	BLR	66	110	23	63
640	BRA v BLR Q2	2nd Quarter	BLR	66	111	30	60
641	BRA v BLR Q2	2nd Quarter	BLR	66	111	33	53
642	BRA v BLR Q2	2nd Quarter	BLR	66	112	30	48
643	BRA v BLR Q2	2nd Quarter	BLR	66	114	31	48
644	BRA v BLR Q2	2nd Quarter	BLR	66	115	37	34
645	BRA v BLR Q2	2nd Quarter	BLR	66	117	39	39	Foul
646	BRA v BLR Q2	2nd Quarter	BLR	67	153	21	9	BLOB
647	BRA v BLR Q2	2nd Quarter	BLR	67	154	33	32
648	BRA v BLR Q2	2nd Quarter	BLR	67	155	32	33	TO
649	BRA v BLR Q2	2nd Quarter	BRA	68	156	31	76
650	BRA v BLR Q2	2nd Quarter	BRA	68	158	30	63
651	BRA v BLR Q2	2nd Quarter	BRA	68	159	21	55
652	BRA v BLR Q2	2nd Quarter	BRA	68	159	14	41
653	BRA v BLR Q2	2nd Quarter	BRA	68	160	12	30
654	BRA v BLR Q2	2nd Quarter	BRA	68	162	34	35
655	BRA v BLR Q2	2nd Quarter	BRA	68	162	37	26
656	BRA v BLR Q2	2nd Quarter	BRA	68	163	36	17	Shot	Score	Shooting Foul
657	BRA v BLR Q2	2nd Quarter	BLR	69	183	31	108
658	BRA v BLR Q2	2nd Quarter	BLR	69	183	19	91
659	BRA v BLR Q2	2nd Quarter	BLR	69	185	18	82
660	BRA v BLR Q2	2nd Quarter	BLR	69	186	17	75
661	BRA v BLR Q2	2nd Quarter	BLR	69	187	17	71
662	BRA v BLR Q2	2nd Quarter	BLR	69	188	24	61
663	BRA v BLR Q2	2nd Quarter	BLR	69	188	39	54
664	BRA v BLR Q2	2nd Quarter	BLR	69	189	46	46
665	BRA v BLR Q2	2nd Quarter	BLR	69	189	47	37
666	BRA v BLR Q2	2nd Quarter	BLR	69	190	25	40
667	BRA v BLR Q2	2nd Quarter	BLR	69	190	24	40
668	BRA v BLR Q2	2nd Quarter	BLR	69	192	13	36
669	BRA v BLR Q2	2nd Quarter	BLR	69	194	9	33
670	BRA v BLR Q2	2nd Quarter	BLR	69	194	22	19
671	BRA v BLR Q2	2nd Quarter	BLR	69	196	23	20
672	BRA v BLR Q2	2nd Quarter	BLR	69	196	24	22
673	BRA v BLR Q2	2nd Quarter	BLR	69	197	25	24
674	BRA v BLR Q2	2nd Quarter	BLR	69	198	31	27
675	BRA v BLR Q2	2nd Quarter	BLR	69	200	28	18	Shot	Score
676	BRA v BLR Q2	2nd Quarter	BRA	70	202	35	110
677	BRA v BLR Q2	2nd Quarter	BRA	70	202	31	96
678	BRA v BLR Q2	2nd Quarter	BRA	70	204	26	82
679	BRA v BLR Q2	2nd Quarter	BRA	70	205	23	71
680	BRA v BLR Q2	2nd Quarter	BRA	70	206	22	60
681	BRA v BLR Q2	2nd Quarter	BRA	70	207	29	57
682	BRA v BLR Q2	2nd Quarter	BRA	70	208	31	52
683	BRA v BLR Q2	2nd Quarter	BRA	70	209	31	49
684	BRA v BLR Q2	2nd Quarter	BRA	70	210	34	46
685	BRA v BLR Q2	2nd Quarter	BRA	70	211	52	21
686	BRA v BLR Q2	2nd Quarter	BRA	70	212	48	18
687	BRA v BLR Q2	2nd Quarter	BRA	70	213	36	17
688	BRA v BLR Q2	2nd Quarter	BRA	70	214	30	29
689	BRA v BLR Q2	2nd Quarter	BRA	70	215	29	33	Shot	Score
690	BRA v BLR Q2	2nd Quarter	BLR	71	221	31	109
691	BRA v BLR Q2	2nd Quarter	BLR	71	221	30	85
692	BRA v BLR Q2	2nd Quarter	BLR	71	223	33	72
693	BRA v BLR Q2	2nd Quarter	BLR	71	224	28	58
694	BRA v BLR Q2	2nd Quarter	BLR	71	226	30	51
695	BRA v BLR Q2	2nd Quarter	BLR	71	227	37	45
696	BRA v BLR Q2	2nd Quarter	BLR	71	228	46	34
697	BRA v BLR Q2	2nd Quarter	BLR	71	230	47	33
698	BRA v BLR Q2	2nd Quarter	BLR	71	230	37	20
699	BRA v BLR Q2	2nd Quarter	BLR	71	232	37	21
700	BRA v BLR Q2	2nd Quarter	BLR	71	233	37	21
701	BRA v BLR Q2	2nd Quarter	BLR	71	235	37	21
702	BRA v BLR Q2	2nd Quarter	BLR	71	236	35	22	Shot	Miss
703	BRA v BLR Q2	2nd Quarter	BRA	72	238	24	96
704	BRA v BLR Q2	2nd Quarter	BRA	72	240	19	86
705	BRA v BLR Q2	2nd Quarter	BRA	72	240	20	71
706	BRA v BLR Q2	2nd Quarter	BRA	72	241	23	54
707	BRA v BLR Q2	2nd Quarter	BRA	72	241	31	44
708	BRA v BLR Q2	2nd Quarter	BRA	72	241	36	29
709	BRA v BLR Q2	2nd Quarter	BRA	72	243	35	16	Shot	Score
710	BRA v BLR Q2	2nd Quarter	BLR	74	324	19	108
711	BRA v BLR Q2	2nd Quarter	BLR	74	324	20	89
712	BRA v BLR Q2	2nd Quarter	BLR	74	325	21	73
713	BRA v BLR Q2	2nd Quarter	BLR	74	326	22	67
714	BRA v BLR Q2	2nd Quarter	BLR	74	328	23	61
715	BRA v BLR Q2	2nd Quarter	BLR	74	328	21	53
716	BRA v BLR Q2	2nd Quarter	BLR	74	328	14	39
717	BRA v BLR Q2	2nd Quarter	BLR	74	330	14	34
718	BRA v BLR Q2	2nd Quarter	BLR	74	330	21	38	On-ball
719	BRA v BLR Q2	2nd Quarter	BLR	74	331	31	38
720	BRA v BLR Q2	2nd Quarter	BLR	74	331	38	37
721	BRA v BLR Q2	2nd Quarter	BLR	74	333	18	32
722	BRA v BLR Q2	2nd Quarter	BLR	74	334	20	36
723	BRA v BLR Q2	2nd Quarter	BLR	74	334	25	33	Shot	Miss
724	BRA v BLR Q2	2nd Quarter	BRA	75	338	35	86
725	BRA v BLR Q2	2nd Quarter	BRA	75	338	26	78
726	BRA v BLR Q2	2nd Quarter	BRA	75	340	45	60
727	BRA v BLR Q2	2nd Quarter	BRA	75	341	50	52
728	BRA v BLR Q2	2nd Quarter	BRA	75	341	54	45
729	BRA v BLR Q2	2nd Quarter	BRA	75	342	53	34
730	BRA v BLR Q2	2nd Quarter	BRA	75	343	50	23
731	BRA v BLR Q2	2nd Quarter	BRA	75	343	44	17
732	BRA v BLR Q2	2nd Quarter	BRA	75	345	50	35
733	BRA v BLR Q2	2nd Quarter	BRA	75	346	32	35
734	BRA v BLR Q2	2nd Quarter	BRA	75	347	29	37
735	BRA v BLR Q2	2nd Quarter	BRA	75	347	14	36
736	BRA v BLR Q2	2nd Quarter	BRA	75	348	20	38	On-ball
737	BRA v BLR Q2	2nd Quarter	BRA	75	348	27	38
738	BRA v BLR Q2	2nd Quarter	BRA	75	351	36	43
739	BRA v BLR Q2	2nd Quarter	BRA	75	352	35	49
740	BRA v BLR Q2	2nd Quarter	BRA	75	352	34	50
741	BRA v BLR Q2	2nd Quarter	BRA	75	353	32	39
742	BRA v BLR Q2	2nd Quarter	BRA	75	353	36	34
743	BRA v BLR Q2	2nd Quarter	BRA	75	355	30	21	Shot	Score
744	BRA v BLR Q2	2nd Quarter	BLR	76	389	29	108
745	BRA v BLR Q2	2nd Quarter	BLR	76	390	25	92
746	BRA v BLR Q2	2nd Quarter	BLR	76	391	34	85
747	BRA v BLR Q2	2nd Quarter	BLR	76	392	37	79
748	BRA v BLR Q2	2nd Quarter	BLR	76	393	43	65
749	BRA v BLR Q2	2nd Quarter	BLR	76	393	48	55
750	BRA v BLR Q2	2nd Quarter	BLR	76	394	48	47
751	BRA v BLR Q2	2nd Quarter	BLR	76	395	31	45
752	BRA v BLR Q2	2nd Quarter	BLR	76	396	14	32
753	BRA v BLR Q2	2nd Quarter	BLR	76	397	16	35
754	BRA v BLR Q2	2nd Quarter	BLR	76	398	18	42
755	BRA v BLR Q2	2nd Quarter	BLR	76	399	37	40
756	BRA v BLR Q2	2nd Quarter	BLR	76	400	38	35
757	BRA v BLR Q2	2nd Quarter	BLR	76	401	39	28
758	BRA v BLR Q2	2nd Quarter	BLR	76	402	42	35	Shot	Score
759	BRA v BLR Q2	2nd Quarter	BRA	77	406	37	109
760	BRA v BLR Q2	2nd Quarter	BRA	77	407	36	88
761	BRA v BLR Q2	2nd Quarter	BRA	77	409	13	44
762	BRA v BLR Q2	2nd Quarter	BRA	77	410	10	35
763	BRA v BLR Q2	2nd Quarter	BRA	77	410	8	30
764	BRA v BLR Q2	2nd Quarter	BRA	77	411	14	48	TO
765	BRA v BLR Q2	2nd Quarter	BLR	78	412	33	71
766	BRA v BLR Q2	2nd Quarter	BLR	78	414	29	62
767	BRA v BLR Q2	2nd Quarter	BLR	78	414	34	49
768	BRA v BLR Q2	2nd Quarter	BLR	78	415	35	38
769	BRA v BLR Q2	2nd Quarter	BLR	78	416	45	33
770	BRA v BLR Q2	2nd Quarter	BLR	78	416	51	35	Stoppage
771	BRA v BLR Q2	2nd Quarter	BLR	79	437	60	38	SLOB
772	BRA v BLR Q2	2nd Quarter	BLR	79	438	41	42
773	BRA v BLR Q2	2nd Quarter	BLR	79	440	39	43
774	BRA v BLR Q2	2nd Quarter	BLR	79	440	34	43
775	BRA v BLR Q2	2nd Quarter	BLR	79	442	32	46
776	BRA v BLR Q2	2nd Quarter	BLR	79	442	31	47
777	BRA v BLR Q2	2nd Quarter	BLR	79	443	13	33
778	BRA v BLR Q2	2nd Quarter	BLR	79	445	12	31
779	BRA v BLR Q2	2nd Quarter	BLR	79	445	23	18
780	BRA v BLR Q2	2nd Quarter	BLR	79	446	24	20
781	BRA v BLR Q2	2nd Quarter	BLR	79	447	24	22
782	BRA v BLR Q2	2nd Quarter	BLR	79	447	28	23
783	BRA v BLR Q2	2nd Quarter	BLR	79	447	28	19	Shot	Shooting Foul
784	BRA v BLR Q2	2nd Quarter	BRA	80	478	33	96
785	BRA v BLR Q2	2nd Quarter	BRA	80	478	19	85
786	BRA v BLR Q2	2nd Quarter	BRA	80	481	50	63
787	BRA v BLR Q2	2nd Quarter	BRA	80	482	52	53
788	BRA v BLR Q2	2nd Quarter	BRA	80	482	52	44
789	BRA v BLR Q2	2nd Quarter	BRA	80	482	49	33
790	BRA v BLR Q2	2nd Quarter	BRA	80	484	48	30
791	BRA v BLR Q2	2nd Quarter	BRA	80	485	40	45
792	BRA v BLR Q2	2nd Quarter	BRA	80	486	35	48
793	BRA v BLR Q2	2nd Quarter	BRA	80	488	34	49
794	BRA v BLR Q2	2nd Quarter	BRA	80	489	34	49
795	BRA v BLR Q2	2nd Quarter	BRA	80	490	45	43
796	BRA v BLR Q2	2nd Quarter	BRA	80	491	48	34
797	BRA v BLR Q2	2nd Quarter	BRA	80	492	48	29
798	BRA v BLR Q2	2nd Quarter	BRA	80	493	36	17
799	BRA v BLR Q2	2nd Quarter	BRA	80	496	14	52
800	BRA v BLR Q2	2nd Quarter	BRA	80	497	11	53
801	BRA v BLR Q2	2nd Quarter	BRA	80	498	10	42
802	BRA v BLR Q2	2nd Quarter	BRA	80	499	16	41
803	BRA v BLR Q2	2nd Quarter	BRA	80	500	20	33
804	BRA v BLR Q2	2nd Quarter	BRA	80	500	22	27	Shot	Miss
805	BRA v BLR Q2	2nd Quarter	BLR	81	504	32	84
806	BRA v BLR Q2	2nd Quarter	BLR	81	504	15	80
807	BRA v BLR Q2	2nd Quarter	BLR	81	506	17	86
808	BRA v BLR Q2	2nd Quarter	BLR	81	507	24	82
809	BRA v BLR Q2	2nd Quarter	BLR	81	508	32	73
810	BRA v BLR Q2	2nd Quarter	BLR	81	508	38	62
811	BRA v BLR Q2	2nd Quarter	BLR	81	509	39	52	TO
812	BRA v BLR Q2	2nd Quarter	BRA	82	510	13	64
813	BRA v BLR Q2	2nd Quarter	BRA	82	511	15	50
814	BRA v BLR Q2	2nd Quarter	BRA	82	512	18	37
815	BRA v BLR Q2	2nd Quarter	BRA	82	513	21	28
816	BRA v BLR Q2	2nd Quarter	BRA	82	514	24	22	TO
817	BRA v BLR Q2	2nd Quarter	BLR	83	527	42	111
818	BRA v BLR Q2	2nd Quarter	BLR	83	527	38	83
819	BRA v BLR Q2	2nd Quarter	BLR	83	529	35	74
820	BRA v BLR Q2	2nd Quarter	BLR	83	530	33	67
821	BRA v BLR Q2	2nd Quarter	BLR	83	531	32	59
822	BRA v BLR Q2	2nd Quarter	BLR	83	532	33	52
823	BRA v BLR Q2	2nd Quarter	BLR	83	534	28	46
824	BRA v BLR Q2	2nd Quarter	BLR	83	535	22	38
825	BRA v BLR Q2	2nd Quarter	BLR	83	536	40	37
826	BRA v BLR Q2	2nd Quarter	BLR	83	536	43	32
827	BRA v BLR Q2	2nd Quarter	BLR	83	537	39	22
828	BRA v BLR Q2	2nd Quarter	BLR	83	539	49	35
829	BRA v BLR Q2	2nd Quarter	BLR	83	540	47	33	Shot	Miss
830	BRA v BLR Q2	2nd Quarter	BRA	84	542	33	92
831	BRA v BLR Q2	2nd Quarter	BRA	84	542	32	80
832	BRA v BLR Q2	2nd Quarter	BRA	84	544	34	66
833	BRA v BLR Q2	2nd Quarter	BRA	84	544	36	50
834	BRA v BLR Q2	2nd Quarter	BRA	84	545	38	37
835	BRA v BLR Q2	2nd Quarter	BRA	84	545	39	29
836	BRA v BLR Q2	2nd Quarter	BRA	84	547	29	18	Shot	Miss
837	BRA v BLR Q2	2nd Quarter	BLR	85	563	39	107
838	BRA v BLR Q2	2nd Quarter	BLR	85	564	41	73
839	BRA v BLR Q2	2nd Quarter	BLR	85	566	42	70
840	BRA v BLR Q2	2nd Quarter	BLR	85	566	44	65
841	BRA v BLR Q2	2nd Quarter	BLR	85	567	49	57
842	BRA v BLR Q2	2nd Quarter	BLR	85	568	50	50
843	BRA v BLR Q2	2nd Quarter	BLR	85	569	50	49
844	BRA v BLR Q2	2nd Quarter	BLR	85	570	50	49
845	BRA v BLR Q2	2nd Quarter	BLR	85	571	50	46
846	BRA v BLR Q2	2nd Quarter	BLR	85	572	46	48
847	BRA v BLR Q2	2nd Quarter	BLR	85	574	29	49
848	BRA v BLR Q2	2nd Quarter	BLR	85	575	28	49
849	BRA v BLR Q2	2nd Quarter	BLR	85	577	35	34
850	BRA v BLR Q2	2nd Quarter	BLR	85	578	35	34
851	BRA v BLR Q2	2nd Quarter	BLR	85	580	35	34
852	BRA v BLR Q2	2nd Quarter	BLR	85	580	28	45
853	BRA v BLR Q2	2nd Quarter	BLR	85	581	29	47
854	BRA v BLR Q2	2nd Quarter	BLR	85	582	30	52
855	BRA v BLR Q2	2nd Quarter	BLR	85	583	32	48
856	BRA v BLR Q2	2nd Quarter	BLR	85	584	35	42
857	BRA v BLR Q2	2nd Quarter	BLR	85	585	49	34	Shot	Miss
858	BRA v BLR Q2	2nd Quarter	BRA	86	588	32	92
859	BRA v BLR Q2	2nd Quarter	BRA	86	590	23	82
860	BRA v BLR Q2	2nd Quarter	BRA	86	591	22	77
861	BRA v BLR Q2	2nd Quarter	BRA	86	592	22	74
862	BRA v BLR Q2	2nd Quarter	BRA	86	593	25	66
863	BRA v BLR Q2	2nd Quarter	BRA	86	594	28	59
864	BRA v BLR Q2	2nd Quarter	BRA	86	595	28	53
865	BRA v BLR Q2	2nd Quarter	BRA	86	596	28	47
866	BRA v BLR Q2	2nd Quarter	BRA	86	597	31	41
867	BRA v BLR Q2	2nd Quarter	BRA	86	598	42	36
868	BRA v BLR Q2	2nd Quarter	BRA	86	598	38	38
869	BRA v BLR Q2	2nd Quarter	BRA	86	599	41	42
870	BRA v BLR Q2	2nd Quarter	BRA	86	601	27	35
871	BRA v BLR Q2	2nd Quarter	BRA	86	603	27	35
872	BRA v BLR Q2	2nd Quarter	BRA	86	604	28	39
873	BRA v BLR Q2	2nd Quarter	BRA	86	606	40	41
874	BRA v BLR Q2	2nd Quarter	BRA	86	608	20	36
875	BRA v BLR Q2	2nd Quarter	BRA	86	609	21	31
876	BRA v BLR Q2	2nd Quarter	BRA	86	610	21	20	Shot	Miss
877	BRA v BLR Q2	2nd Quarter	BRA	87	613	34	18	OR
878	BRA v BLR Q2	2nd Quarter	BRA	87	614	32	16	Shot	Score
879	BRA v BLR Q2	2nd Quarter	BLR	89	622	41	109
880	BRA v BLR Q2	2nd Quarter	BLR	89	622	39	88
881	BRA v BLR Q2	2nd Quarter	BLR	89	624	45	70
882	BRA v BLR Q2	2nd Quarter	BLR	89	625	48	53
883	BRA v BLR Q2	2nd Quarter	BLR	89	625	49	44
884	BRA v BLR Q2	2nd Quarter	BLR	89	626	50	36
885	BRA v BLR Q2	2nd Quarter	BLR	89	627	37	49
886	BRA v BLR Q2	2nd Quarter	BLR	89	628	35	50
887	BRA v BLR Q2	2nd Quarter	BLR	89	629	29	49
888	BRA v BLR Q2	2nd Quarter	BLR	89	630	25	45
889	BRA v BLR Q2	2nd Quarter	BLR	89	631	21	40
890	BRA v BLR Q2	2nd Quarter	BLR	89	632	18	33
891	BRA v BLR Q2	2nd Quarter	BLR	89	633	14	31
892	BRA v BLR Q2	2nd Quarter	BLR	89	633	10	29
893	BRA v BLR Q2	2nd Quarter	BLR	89	634	16	33
894	BRA v BLR Q2	2nd Quarter	BLR	89	634	20	35
895	BRA v BLR Q2	2nd Quarter	BLR	89	635	21	42
896	BRA v BLR Q2	2nd Quarter	BLR	89	636	31	38
897	BRA v BLR Q2	2nd Quarter	BLR	89	637	37	33
898	BRA v BLR Q2	2nd Quarter	BLR	89	637	33	29
899	BRA v BLR Q2	2nd Quarter	BLR	89	638	31	20	Shot	Shooting Foul
900	BRA v BLR Q2	2nd Quarter	BRA	90	692	30	109
901	BRA v BLR Q2	2nd Quarter	BRA	90	692	31	91
902	BRA v BLR Q2	2nd Quarter	BRA	90	694	34	77
903	BRA v BLR Q2	2nd Quarter	BRA	90	695	32	71
904	BRA v BLR Q2	2nd Quarter	BRA	90	696	33	62
905	BRA v BLR Q2	2nd Quarter	BRA	90	697	31	54
906	BRA v BLR Q2	2nd Quarter	BRA	90	698	38	45
907	BRA v BLR Q2	2nd Quarter	BRA	90	699	47	37
908	BRA v BLR Q2	2nd Quarter	BRA	90	699	52	31
909	BRA v BLR Q2	2nd Quarter	BRA	90	700	51	26
910	BRA v BLR Q2	2nd Quarter	BRA	90	702	51	24
911	BRA v BLR Q2	2nd Quarter	BRA	90	702	49	31
912	BRA v BLR Q2	2nd Quarter	BRA	90	703	45	37
913	BRA v BLR Q2	2nd Quarter	BRA	90	704	39	39
914	BRA v BLR Q2	2nd Quarter	BRA	90	704	29	33
915	BRA v BLR Q2	2nd Quarter	BRA	90	705	27	25
916	BRA v BLR Q2	2nd Quarter	BRA	90	706	16	32
917	BRA v BLR Q2	2nd Quarter	BRA	90	707	17	37
918	BRA v BLR Q2	2nd Quarter	BRA	90	708	22	38	On-ball
919	BRA v BLR Q2	2nd Quarter	BRA	90	708	34	37
920	BRA v BLR Q2	2nd Quarter	BRA	90	709	37	40	Shot	Miss
921	BRA v BLR Q2	2nd Quarter	BLR	91	720	28	111
922	BRA v BLR Q2	2nd Quarter	BLR	91	720	21	96
923	BRA v BLR Q2	2nd Quarter	BLR	91	722	31	81
924	BRA v BLR Q2	2nd Quarter	BLR	91	723	36	75
925	BRA v BLR Q2	2nd Quarter	BLR	91	724	20	60
926	BRA v BLR Q2	2nd Quarter	BLR	91	725	10	53
927	BRA v BLR Q2	2nd Quarter	BLR	91	725	9	40
928	BRA v BLR Q2	2nd Quarter	BLR	91	726	9	31
929	BRA v BLR Q2	2nd Quarter	BLR	91	727	12	31
930	BRA v BLR Q2	2nd Quarter	BLR	91	729	14	31
931	BRA v BLR Q2	2nd Quarter	BLR	91	730	15	35
932	BRA v BLR Q2	2nd Quarter	BLR	91	730	19	35	On-ball
933	BRA v BLR Q2	2nd Quarter	BLR	91	730	27	37
934	BRA v BLR Q2	2nd Quarter	BLR	91	733	31	38	Shot	Miss
935	BRA v BLR Q2	2nd Quarter	BRA	92	736	26	98
936	BRA v BLR Q2	2nd Quarter	BRA	92	738	27	86
937	BRA v BLR Q2	2nd Quarter	BRA	92	739	27	81
938	BRA v BLR Q2	2nd Quarter	BRA	92	740	27	70
939	BRA v BLR Q2	2nd Quarter	BRA	92	741	26	60
940	BRA v BLR Q2	2nd Quarter	BRA	92	742	26	52
941	BRA v BLR Q2	2nd Quarter	BRA	92	743	30	51
942	BRA v BLR Q2	2nd Quarter	BRA	92	745	39	37
943	BRA v BLR Q2	2nd Quarter	BRA	92	747	39	37
944	BRA v BLR Q2	2nd Quarter	BRA	92	748	50	28
945	BRA v BLR Q2	2nd Quarter	BRA	92	749	54	30
946	BRA v BLR Q2	2nd Quarter	BRA	92	750	52	17
947	BRA v BLR Q2	2nd Quarter	BRA	92	752	37	21
948	BRA v BLR Q2	2nd Quarter	BRA	92	753	37	22	TO
949	BRA v BLR Q2	2nd Quarter	BLR	93	753	23	84
950	BRA v BLR Q2	2nd Quarter	BLR	93	755	27	69
951	BRA v BLR Q2	2nd Quarter	BLR	93	756	27	64
952	BRA v BLR Q2	2nd Quarter	BLR	93	757	31	51
953	BRA v BLR Q2	2nd Quarter	BLR	93	757	49	34
954	BRA v BLR Q2	2nd Quarter	BLR	93	758	53	32	Stoppage
955	BRA v BLR Q2	2nd Quarter	BRA	94	884	34	110
956	BRA v BLR Q2	2nd Quarter	BRA	94	884	26	91
957	BRA v BLR Q2	2nd Quarter	BRA	94	886	27	86
958	BRA v BLR Q2	2nd Quarter	BRA	94	888	28	78
959	BRA v BLR Q2	2nd Quarter	BRA	94	889	30	67
960	BRA v BLR Q2	2nd Quarter	BRA	94	890	29	60
961	BRA v BLR Q2	2nd Quarter	BRA	94	891	30	51
962	BRA v BLR Q2	2nd Quarter	BRA	94	891	35	48
963	BRA v BLR Q2	2nd Quarter	BRA	94	892	52	33
964	BRA v BLR Q2	2nd Quarter	BRA	94	893	51	35
965	BRA v BLR Q2	2nd Quarter	BRA	94	894	50	39
966	BRA v BLR Q2	2nd Quarter	BRA	94	894	45	42
967	BRA v BLR Q2	2nd Quarter	BRA	94	896	27	37
968	BRA v BLR Q2	2nd Quarter	BRA	94	897	26	34
969	BRA v BLR Q2	2nd Quarter	BRA	94	897	30	38
970	BRA v BLR Q2	2nd Quarter	BRA	94	899	27	39
971	BRA v BLR Q2	2nd Quarter	BRA	94	900	23	36
972	BRA v BLR Q2	2nd Quarter	BRA	94	901	16	33
973	BRA v BLR Q2	2nd Quarter	BRA	94	902	10	34
974	BRA v BLR Q2	2nd Quarter	BRA	94	903	12	37
975	BRA v BLR Q2	2nd Quarter	BRA	94	904	32	44
976	BRA v BLR Q2	2nd Quarter	BRA	94	905	28	40
977	BRA v BLR Q2	2nd Quarter	BRA	94	907	28	27	TO
978	BRA v BLR Q2	2nd Quarter	BLR	95	916	40	108
979	BRA v BLR Q2	2nd Quarter	BLR	95	918	38	98
980	BRA v BLR Q2	2nd Quarter	BLR	95	919	37	85
981	BRA v BLR Q2	2nd Quarter	BLR	95	920	39	76
982	BRA v BLR Q2	2nd Quarter	BLR	95	921	39	67
983	BRA v BLR Q2	2nd Quarter	BLR	95	921	33	57
984	BRA v BLR Q2	2nd Quarter	BLR	95	922	36	50
985	BRA v BLR Q2	2nd Quarter	BLR	95	923	38	51
986	BRA v BLR Q2	2nd Quarter	BLR	95	924	39	53
987	BRA v BLR Q2	2nd Quarter	BLR	95	925	42	51
988	BRA v BLR Q2	2nd Quarter	BLR	95	926	30	48
989	BRA v BLR Q2	2nd Quarter	BLR	95	927	14	39
990	BRA v BLR Q2	2nd Quarter	BLR	95	929	12	37
991	BRA v BLR Q2	2nd Quarter	BLR	95	929	15	36
992	BRA v BLR Q2	2nd Quarter	BLR	95	930	16	37	On-ball
993	BRA v BLR Q2	2nd Quarter	BLR	95	930	21	40
994	BRA v BLR Q2	2nd Quarter	BLR	95	932	29	40
995	BRA v BLR Q2	2nd Quarter	BLR	95	933	32	36
996	BRA v BLR Q2	2nd Quarter	BLR	95	934	13	31	Shot	Miss
997	BRA v BLR Q2	2nd Quarter	BRA	96	936	23	88
998	BRA v BLR Q2	2nd Quarter	BRA	96	938	23	80
999	BRA v BLR Q2	2nd Quarter	BRA	96	939	16	74
1000	BRA v BLR Q2	2nd Quarter	BRA	96	939	11	68
1001	BRA v BLR Q2	2nd Quarter	BRA	96	940	32	64
1002	BRA v BLR Q2	2nd Quarter	BRA	96	941	33	55
1003	BRA v BLR Q2	2nd Quarter	BRA	96	941	35	47
1004	BRA v BLR Q2	2nd Quarter	BRA	96	942	32	54
1005	BRA v BLR Q2	2nd Quarter	BRA	96	944	53	34
1006	BRA v BLR Q2	2nd Quarter	BRA	96	945	51	30
1007	BRA v BLR Q2	2nd Quarter	BRA	96	947	29	35
1008	BRA v BLR Q2	2nd Quarter	BRA	96	949	14	34	On-ball
1009	BRA v BLR Q2	2nd Quarter	BRA	96	950	18	35
1010	BRA v BLR Q2	2nd Quarter	BRA	96	950	30	32
1011	BRA v BLR Q2	2nd Quarter	BRA	96	952	35	20
1012	BRA v BLR Q2	2nd Quarter	BRA	96	953	25	15	TO
1013	BRA v BLR Q2	2nd Quarter	BLR	97	970	39	108
1014	BRA v BLR Q2	2nd Quarter	BLR	97	970	39	85
1015	BRA v BLR Q2	2nd Quarter	BLR	97	972	38	79
1016	BRA v BLR Q2	2nd Quarter	BLR	97	973	33	64
1017	BRA v BLR Q2	2nd Quarter	BLR	97	974	34	56
1018	BRA v BLR Q2	2nd Quarter	BLR	97	975	43	35
1019	BRA v BLR Q2	2nd Quarter	BLR	97	976	44	37
1020	BRA v BLR Q2	2nd Quarter	BLR	97	977	45	40
1021	BRA v BLR Q2	2nd Quarter	BLR	97	977	47	43
1022	BRA v BLR Q2	2nd Quarter	BLR	97	978	51	40
1023	BRA v BLR Q2	2nd Quarter	BLR	97	979	40	22	Shot	Score
1024	BRA v BLR Q2	2nd Quarter	BRA	98	983	33	109
1025	BRA v BLR Q2	2nd Quarter	BRA	98	985	33	88
1026	BRA v BLR Q2	2nd Quarter	BRA	98	986	31	74
1027	BRA v BLR Q2	2nd Quarter	BRA	98	987	31	67
1028	BRA v BLR Q2	2nd Quarter	BRA	98	988	30	59
1029	BRA v BLR Q2	2nd Quarter	BRA	98	990	30	50
1030	BRA v BLR Q2	2nd Quarter	BRA	98	991	40	35
1031	BRA v BLR Q2	2nd Quarter	BRA	98	992	33	45
1032	BRA v BLR Q2	2nd Quarter	BRA	98	993	26	45
1033	BRA v BLR Q2	2nd Quarter	BRA	98	994	18	42
1034	BRA v BLR Q2	2nd Quarter	BRA	98	996	37	38
1035	BRA v BLR Q2	2nd Quarter	BRA	98	997	52	26
1036	BRA v BLR Q2	2nd Quarter	BRA	98	999	52	26
1037	BRA v BLR Q2	2nd Quarter	BRA	98	999	46	28
1038	BRA v BLR Q2	2nd Quarter	BRA	98	999	39	28
1039	BRA v BLR Q2	2nd Quarter	BRA	98	1001	46	16	Shot	Miss
1040	BRA v BLR Q2	2nd Quarter	BLR	99	1006	32	91
1041	BRA v BLR Q2	2nd Quarter	BLR	99	1007	48	73
1042	BRA v BLR Q2	2nd Quarter	BLR	99	1008	49	62
1043	BRA v BLR Q2	2nd Quarter	BLR	99	1009	13	40
1044	BRA v BLR Q2	2nd Quarter	BLR	99	1010	11	32
1045	BRA v BLR Q2	2nd Quarter	BLR	99	1010	13	29
1046	BRA v BLR Q2	2nd Quarter	BLR	99	1010	21	32
1047	BRA v BLR Q2	2nd Quarter	BLR	99	1011	31	28
1048	BRA v BLR Q2	2nd Quarter	BLR	99	1012	32	21	Shot	Score
1049	BRA v BLR Q2	2nd Quarter	BRA	101	1076	25	95
1050	BRA v BLR Q2	2nd Quarter	BRA	101	1078	36	81
1051	BRA v BLR Q2	2nd Quarter	BRA	101	1079	34	71
1052	BRA v BLR Q2	2nd Quarter	BRA	101	1079	29	59
1053	BRA v BLR Q2	2nd Quarter	BRA	101	1080	21	52
1054	BRA v BLR Q2	2nd Quarter	BRA	101	1081	16	43
1055	BRA v BLR Q2	2nd Quarter	BRA	101	1082	13	34
1056	BRA v BLR Q2	2nd Quarter	BRA	101	1082	11	26
1057	BRA v BLR Q2	2nd Quarter	BRA	101	1083	14	29
1058	BRA v BLR Q2	2nd Quarter	BRA	101	1085	29	39
1059	BRA v BLR Q2	2nd Quarter	BRA	101	1086	31	44
1060	BRA v BLR Q2	2nd Quarter	BRA	101	1086	40	41
1061	BRA v BLR Q2	2nd Quarter	BRA	101	1087	48	36
1062	BRA v BLR Q2	2nd Quarter	BRA	101	1088	51	28
1063	BRA v BLR Q2	2nd Quarter	BRA	101	1089	53	24
1064	BRA v BLR Q2	2nd Quarter	BRA	101	1090	37	39
1065	BRA v BLR Q2	2nd Quarter	BRA	101	1092	36	33
1066	BRA v BLR Q2	2nd Quarter	BRA	101	1092	38	26
1067	BRA v BLR Q2	2nd Quarter	BRA	101	1093	36	19	TO
1068	BRA v BLR Q2	2nd Quarter	BLR	102	1111	4	81
1069	BRA v BLR Q2	2nd Quarter	BLR	102	1112	22	70
1070	BRA v BLR Q2	2nd Quarter	BLR	102	1114	30	61
1071	BRA v BLR Q2	2nd Quarter	BLR	102	1114	28	54
1072	BRA v BLR Q2	2nd Quarter	BLR	102	1115	13	35
1073	BRA v BLR Q2	2nd Quarter	BLR	102	1117	13	35
1074	BRA v BLR Q2	2nd Quarter	BLR	102	1119	15	16
1075	BRA v BLR Q2	2nd Quarter	BLR	102	1120	16	17
1076	BRA v BLR Q2	2nd Quarter	BLR	102	1120	17	21
1077	BRA v BLR Q2	2nd Quarter	BLR	102	1120	15	34
1078	BRA v BLR Q2	2nd Quarter	BLR	102	1122	37	38
1079	BRA v BLR Q2	2nd Quarter	BLR	102	1123	40	38
1080	BRA v BLR Q2	2nd Quarter	BLR	102	1125	38	38	On-ball
1081	BRA v BLR Q2	2nd Quarter	BLR	102	1125	28	33
1082	BRA v BLR Q2	2nd Quarter	BLR	102	1127	26	32
1083	BRA v BLR Q2	2nd Quarter	BLR	102	1127	25	36
1084	BRA v BLR Q2	2nd Quarter	BLR	102	1128	27	41
1085	BRA v BLR Q2	2nd Quarter	BLR	102	1129	31	39
1086	BRA v BLR Q2	2nd Quarter	BLR	102	1130	9	18	Shot	Score
1087	BRA v BLR Q2	2nd Quarter	BRA	103	1134	33	109
1088	BRA v BLR Q2	2nd Quarter	BRA	103	1136	29	89
1089	BRA v BLR Q2	2nd Quarter	BRA	103	1138	29	81
1090	BRA v BLR Q2	2nd Quarter	BRA	103	1139	29	76
1091	BRA v BLR Q2	2nd Quarter	BRA	103	1140	32	70
1092	BRA v BLR Q2	2nd Quarter	BRA	103	1140	35	60
1093	BRA v BLR Q2	2nd Quarter	BRA	103	1142	35	51
1094	BRA v BLR Q2	2nd Quarter	BRA	103	1143	35	48
1095	BRA v BLR Q2	2nd Quarter	BRA	103	1145	13	34
1096	BRA v BLR Q2	2nd Quarter	BRA	103	1146	13	27
1097	BRA v BLR Q2	2nd Quarter	BRA	103	1146	19	21
1098	BRA v BLR Q2	2nd Quarter	BRA	103	1147	27	16	Shot	Miss
1099	BRA v BLR Q2	2nd Quarter	BRA	104	1149	32	19	OR	Shot	Miss
1100	BRA v BLR Q2	2nd Quarter	BRA	105	1151	31	18	OR	TO
1101	BRA v BLR Q2	2nd Quarter	BLR	106	1250	4	88
1102	BRA v BLR Q2	2nd Quarter	BLR	106	1251	19	83
1103	BRA v BLR Q2	2nd Quarter	BLR	106	1253	23	76
1104	BRA v BLR Q2	2nd Quarter	BLR	106	1253	26	72
1105	BRA v BLR Q2	2nd Quarter	BLR	106	1254	30	62
1106	BRA v BLR Q2	2nd Quarter	BLR	106	1255	33	52
1107	BRA v BLR Q2	2nd Quarter	BLR	106	1257	34	52
1108	BRA v BLR Q2	2nd Quarter	BLR	106	1258	35	51
1109	BRA v BLR Q2	2nd Quarter	BLR	106	1259	35	51
1110	BRA v BLR Q2	2nd Quarter	BLR	106	1260	38	52
1111	BRA v BLR Q2	2nd Quarter	BLR	106	1262	37	52
1112	BRA v BLR Q2	2nd Quarter	BLR	106	1263	37	52
1113	BRA v BLR Q2	2nd Quarter	BLR	106	1264	35	53
1114	BRA v BLR Q2	2nd Quarter	BLR	106	1265	34	53
1115	BRA v BLR Q2	2nd Quarter	BLR	106	1266	34	48
1116	BRA v BLR Q2	2nd Quarter	BLR	106	1267	35	41	On-ball
1117	BRA v BLR Q2	2nd Quarter	BLR	106	1267	38	35
1118	BRA v BLR Q2	2nd Quarter	BLR	106	1268	39	30
1119	BRA v BLR Q2	2nd Quarter	BLR	106	1269	40	25	Shot	Miss
1120	BRA v BLR Q2	2nd Quarter	BRA	107	1271	25	97
1121	BRA v BLR Q2	2nd Quarter	BRA	107	1272	30	84
1122	BRA v BLR Q2	2nd Quarter	BRA	107	1274	33	70
1123	BRA v BLR Q2	2nd Quarter	BRA	107	1275	34	60
1124	BRA v BLR Q2	2nd Quarter	BRA	107	1276	29	53
1125	BRA v BLR Q2	2nd Quarter	BRA	107	1277	27	50
1126	BRA v BLR Q2	2nd Quarter	BRA	107	1278	33	47
1127	BRA v BLR Q2	2nd Quarter	BRA	107	1280	21	41
1128	BRA v BLR Q2	2nd Quarter	BRA	107	1281	21	44
1129	BRA v BLR Q2	2nd Quarter	BRA	107	1281	26	49
1130	BRA v BLR Q2	2nd Quarter	BRA	107	1282	20	47
1131	BRA v BLR Q2	2nd Quarter	BRA	107	1283	16	42
1132	BRA v BLR Q2	2nd Quarter	BRA	107	1284	15	39
1133	BRA v BLR Q2	2nd Quarter	BRA	107	1284	16	33	Shot	Miss
1134	BRA v BLR Q3	3rd Quarter	BRA	108	20	58	60
1135	BRA v BLR Q3	3rd Quarter	BRA	108	21	48	73
1136	BRA v BLR Q3	3rd Quarter	BRA	108	21	41	70
1137	BRA v BLR Q3	3rd Quarter	BRA	108	22	36	63
1138	BRA v BLR Q3	3rd Quarter	BRA	108	22	37	56
1139	BRA v BLR Q3	3rd Quarter	BRA	108	23	51	37
1140	BRA v BLR Q3	3rd Quarter	BRA	108	24	52	32
1141	BRA v BLR Q3	3rd Quarter	BRA	108	25	52	32
1142	BRA v BLR Q3	3rd Quarter	BRA	108	27	38	40
1143	BRA v BLR Q3	3rd Quarter	BRA	108	28	36	38
1144	BRA v BLR Q3	3rd Quarter	BRA	108	29	36	38
1145	BRA v BLR Q3	3rd Quarter	BRA	108	31	20	37
1146	BRA v BLR Q3	3rd Quarter	BRA	108	32	20	37
1147	BRA v BLR Q3	3rd Quarter	BRA	108	34	38	40
1148	BRA v BLR Q3	3rd Quarter	BRA	108	35	50	30
1149	BRA v BLR Q3	3rd Quarter	BRA	108	35	48	32	On-ball
1150	BRA v BLR Q3	3rd Quarter	BRA	108	36	40	35
1151	BRA v BLR Q3	3rd Quarter	BRA	108	37	36	32	TO
1152	BRA v BLR Q3	3rd Quarter	BLR	109	49	3	85
1153	BRA v BLR Q3	3rd Quarter	BLR	109	49	22	97
1154	BRA v BLR Q3	3rd Quarter	BLR	109	51	29	93
1155	BRA v BLR Q3	3rd Quarter	BLR	109	52	35	82
1156	BRA v BLR Q3	3rd Quarter	BLR	109	53	37	70
1157	BRA v BLR Q3	3rd Quarter	BLR	109	53	44	57
1158	BRA v BLR Q3	3rd Quarter	BLR	109	54	47	48
1159	BRA v BLR Q3	3rd Quarter	BLR	109	55	52	40
1160	BRA v BLR Q3	3rd Quarter	BLR	109	56	47	38
1161	BRA v BLR Q3	3rd Quarter	BLR	109	56	39	38	On-ball
1162	BRA v BLR Q3	3rd Quarter	BLR	109	56	34	41
1163	BRA v BLR Q3	3rd Quarter	BLR	109	58	28	39	On-ball
1164	BRA v BLR Q3	3rd Quarter	BLR	109	60	34	19
1165	BRA v BLR Q3	3rd Quarter	BLR	109	61	29	17	Shot	Miss
1166	BRA v BLR Q3	3rd Quarter	BRA	110	62	33	95
1167	BRA v BLR Q3	3rd Quarter	BRA	110	62	29	83
1168	BRA v BLR Q3	3rd Quarter	BRA	110	64	26	70
1169	BRA v BLR Q3	3rd Quarter	BRA	110	64	21	53
1170	BRA v BLR Q3	3rd Quarter	BRA	110	65	19	45
1171	BRA v BLR Q3	3rd Quarter	BRA	110	66	10	18
1172	BRA v BLR Q3	3rd Quarter	BRA	110	67	11	20
1173	BRA v BLR Q3	3rd Quarter	BRA	110	68	12	21
1174	BRA v BLR Q3	3rd Quarter	BRA	110	69	15	35
1175	BRA v BLR Q3	3rd Quarter	BRA	110	70	15	37
1176	BRA v BLR Q3	3rd Quarter	BRA	110	71	38	37
1177	BRA v BLR Q3	3rd Quarter	BRA	110	72	41	36	On-ball
1178	BRA v BLR Q3	3rd Quarter	BRA	110	74	32	34
1179	BRA v BLR Q3	3rd Quarter	BRA	110	75	28	37
1180	BRA v BLR Q3	3rd Quarter	BRA	110	76	37	32
1181	BRA v BLR Q3	3rd Quarter	BRA	110	79	28	24	Shot	Miss
1182	BRA v BLR Q3	3rd Quarter	BLR	111	84	32	101
1183	BRA v BLR Q3	3rd Quarter	BLR	111	85	31	91
1184	BRA v BLR Q3	3rd Quarter	BLR	111	85	36	82
1185	BRA v BLR Q3	3rd Quarter	BLR	111	86	48	72
1186	BRA v BLR Q3	3rd Quarter	BLR	111	87	48	62
1187	BRA v BLR Q3	3rd Quarter	BLR	111	87	48	51
1188	BRA v BLR Q3	3rd Quarter	BLR	111	88	47	41
1189	BRA v BLR Q3	3rd Quarter	BLR	111	89	43	36	On-ball
1190	BRA v BLR Q3	3rd Quarter	BLR	111	89	37	38
1191	BRA v BLR Q3	3rd Quarter	BLR	111	89	32	39	On-ball
1192	BRA v BLR Q3	3rd Quarter	BLR	111	92	24	31
1193	BRA v BLR Q3	3rd Quarter	BLR	111	92	31	24
1194	BRA v BLR Q3	3rd Quarter	BLR	111	93	28	18	Shot	Score
1195	BRA v BLR Q3	3rd Quarter	BRA	112	96	33	108
1196	BRA v BLR Q3	3rd Quarter	BRA	112	96	34	94
1197	BRA v BLR Q3	3rd Quarter	BRA	112	98	33	82
1198	BRA v BLR Q3	3rd Quarter	BRA	112	99	33	72
1199	BRA v BLR Q3	3rd Quarter	BRA	112	99	29	61
1200	BRA v BLR Q3	3rd Quarter	BRA	112	100	30	50
1201	BRA v BLR Q3	3rd Quarter	BRA	112	101	33	41
1202	BRA v BLR Q3	3rd Quarter	BRA	112	102	37	36
1203	BRA v BLR Q3	3rd Quarter	BRA	112	102	39	41
1204	BRA v BLR Q3	3rd Quarter	BRA	112	104	39	41
1205	BRA v BLR Q3	3rd Quarter	BRA	112	105	24	33
1206	BRA v BLR Q3	3rd Quarter	BRA	112	106	23	33	Shot	Miss
1207	BRA v BLR Q3	3rd Quarter	BRA	113	109	30	21	OR	Shot	Miss
1208	BRA v BLR Q3	3rd Quarter	BRA	114	124	39	8	BLOB
1209	BRA v BLR Q3	3rd Quarter	BRA	114	126	30	20
1210	BRA v BLR Q3	3rd Quarter	BRA	114	127	22	33
1211	BRA v BLR Q3	3rd Quarter	BRA	114	127	20	38
1212	BRA v BLR Q3	3rd Quarter	BRA	114	129	17	36
1213	BRA v BLR Q3	3rd Quarter	BRA	114	130	25	23	TO
1214	BRA v BLR Q3	3rd Quarter	BLR	115	132	34	101
1215	BRA v BLR Q3	3rd Quarter	BLR	115	134	49	81
1216	BRA v BLR Q3	3rd Quarter	BLR	115	135	49	73
1217	BRA v BLR Q3	3rd Quarter	BLR	115	136	42	72
1218	BRA v BLR Q3	3rd Quarter	BLR	115	137	35	65
1219	BRA v BLR Q3	3rd Quarter	BLR	115	137	42	59
1220	BRA v BLR Q3	3rd Quarter	BLR	115	138	46	54
1221	BRA v BLR Q3	3rd Quarter	BLR	115	139	51	48
1222	BRA v BLR Q3	3rd Quarter	BLR	115	140	52	39
1223	BRA v BLR Q3	3rd Quarter	BLR	115	140	48	38	On-ball
1224	BRA v BLR Q3	3rd Quarter	BLR	115	141	40	39
1225	BRA v BLR Q3	3rd Quarter	BLR	115	142	30	35
1226	BRA v BLR Q3	3rd Quarter	BLR	115	143	30	35
1227	BRA v BLR Q3	3rd Quarter	BLR	115	144	35	32
1228	BRA v BLR Q3	3rd Quarter	BLR	115	144	36	28
1229	BRA v BLR Q3	3rd Quarter	BLR	115	145	32	27
1230	BRA v BLR Q3	3rd Quarter	BLR	115	146	31	23	Foul
1231	BRA v BLR Q3	3rd Quarter	BLR	116	175	21	9	BLOB
1232	BRA v BLR Q3	3rd Quarter	BLR	116	175	19	21
1233	BRA v BLR Q3	3rd Quarter	BLR	116	176	18	27
1234	BRA v BLR Q3	3rd Quarter	BLR	116	176	18	32
1235	BRA v BLR Q3	3rd Quarter	BLR	116	177	18	35
1236	BRA v BLR Q3	3rd Quarter	BLR	116	178	30	39
1237	BRA v BLR Q3	3rd Quarter	BLR	116	179	47	33	TO
1238	BRA v BLR Q3	3rd Quarter	BRA	118	181	32	91
1239	BRA v BLR Q3	3rd Quarter	BRA	118	183	30	72
1240	BRA v BLR Q3	3rd Quarter	BRA	118	183	29	58
1241	BRA v BLR Q3	3rd Quarter	BRA	118	184	42	43
1242	BRA v BLR Q3	3rd Quarter	BRA	118	185	36	30	TO
1243	BRA v BLR Q3	3rd Quarter	BLR	119	185	45	83
1244	BRA v BLR Q3	3rd Quarter	BLR	119	187	46	59
1245	BRA v BLR Q3	3rd Quarter	BLR	119	188	43	43
1246	BRA v BLR Q3	3rd Quarter	BLR	119	188	40	26
1247	BRA v BLR Q3	3rd Quarter	BLR	119	189	33	17	Shot	Score
1248	BRA v BLR Q3	3rd Quarter	BRA	120	192	31	113
1249	BRA v BLR Q3	3rd Quarter	BRA	120	192	24	92
1250	BRA v BLR Q3	3rd Quarter	BRA	120	194	23	82
1251	BRA v BLR Q3	3rd Quarter	BRA	120	194	26	70
1252	BRA v BLR Q3	3rd Quarter	BRA	120	197	29	60
1253	BRA v BLR Q3	3rd Quarter	BRA	120	198	30	52
1254	BRA v BLR Q3	3rd Quarter	BRA	120	199	33	47
1255	BRA v BLR Q3	3rd Quarter	BRA	120	200	48	33
1256	BRA v BLR Q3	3rd Quarter	BRA	120	202	49	30
1257	BRA v BLR Q3	3rd Quarter	BRA	120	203	36	38
1258	BRA v BLR Q3	3rd Quarter	BRA	120	205	35	37
1259	BRA v BLR Q3	3rd Quarter	BRA	120	206	47	33
1260	BRA v BLR Q3	3rd Quarter	BRA	120	207	39	23
1261	BRA v BLR Q3	3rd Quarter	BRA	120	208	35	21	Foul
1262	BRA v BLR Q3	3rd Quarter	BRA	121	231	39	9	BLOB
1263	BRA v BLR Q3	3rd Quarter	BRA	121	233	48	28
1264	BRA v BLR Q3	3rd Quarter	BRA	121	234	47	24
1265	BRA v BLR Q3	3rd Quarter	BRA	121	235	38	18
1266	BRA v BLR Q3	3rd Quarter	BRA	121	236	37	18
1267	BRA v BLR Q3	3rd Quarter	BRA	121	237	34	17	Shot	Miss
1268	BRA v BLR Q3	3rd Quarter	BRA	122	238	32	19	OR	Shot	Score
1269	BRA v BLR Q3	3rd Quarter	BLR	124	241	30	107
1270	BRA v BLR Q3	3rd Quarter	BLR	124	242	31	89
1271	BRA v BLR Q3	3rd Quarter	BLR	124	243	31	86
1272	BRA v BLR Q3	3rd Quarter	BLR	124	244	31	81
1273	BRA v BLR Q3	3rd Quarter	BLR	124	245	31	76
1274	BRA v BLR Q3	3rd Quarter	BLR	124	246	30	70
1275	BRA v BLR Q3	3rd Quarter	BLR	124	248	31	61
1276	BRA v BLR Q3	3rd Quarter	BLR	124	249	31	53
1277	BRA v BLR Q3	3rd Quarter	BLR	124	250	20	35
1278	BRA v BLR Q3	3rd Quarter	BLR	124	251	19	39
1279	BRA v BLR Q3	3rd Quarter	BLR	124	251	13	38
1280	BRA v BLR Q3	3rd Quarter	BLR	124	252	9	35
1281	BRA v BLR Q3	3rd Quarter	BLR	124	252	13	35
1282	BRA v BLR Q3	3rd Quarter	BLR	124	254	36	33
1283	BRA v BLR Q3	3rd Quarter	BLR	124	254	32	31
1284	BRA v BLR Q3	3rd Quarter	BLR	124	256	29	22	TO
1285	BRA v BLR Q3	3rd Quarter	BRA	125	257	28	86
1286	BRA v BLR Q3	3rd Quarter	BRA	125	259	23	64
1287	BRA v BLR Q3	3rd Quarter	BRA	125	260	9	38
1288	BRA v BLR Q3	3rd Quarter	BRA	125	260	10	31
1289	BRA v BLR Q3	3rd Quarter	BRA	125	261	12	28
1290	BRA v BLR Q3	3rd Quarter	BRA	125	263	21	44
1291	BRA v BLR Q3	3rd Quarter	BRA	125	263	24	49
1292	BRA v BLR Q3	3rd Quarter	BRA	125	264	29	50
1293	BRA v BLR Q3	3rd Quarter	BRA	125	266	33	46
1294	BRA v BLR Q3	3rd Quarter	BRA	125	267	34	44
1295	BRA v BLR Q3	3rd Quarter	BRA	125	267	29	44
1296	BRA v BLR Q3	3rd Quarter	BRA	125	268	31	45
1297	BRA v BLR Q3	3rd Quarter	BRA	125	269	31	47
1298	BRA v BLR Q3	3rd Quarter	BRA	125	270	32	47
1299	BRA v BLR Q3	3rd Quarter	BRA	125	272	29	41
1300	BRA v BLR Q3	3rd Quarter	BRA	125	272	25	39	On-ball
1301	BRA v BLR Q3	3rd Quarter	BRA	125	272	24	37	Shot	Miss
1302	BRA v BLR Q3	3rd Quarter	BLR	126	276	27	83
1303	BRA v BLR Q3	3rd Quarter	BLR	126	277	26	67
1304	BRA v BLR Q3	3rd Quarter	BLR	126	278	25	54
1305	BRA v BLR Q3	3rd Quarter	BLR	126	278	29	51
1306	BRA v BLR Q3	3rd Quarter	BLR	126	279	32	49
1307	BRA v BLR Q3	3rd Quarter	BLR	126	280	43	34	Shot	Miss
1308	BRA v BLR Q3	3rd Quarter	BRA	127	283	38	99
1309	BRA v BLR Q3	3rd Quarter	BRA	127	285	40	91
1310	BRA v BLR Q3	3rd Quarter	BRA	127	286	39	84
1311	BRA v BLR Q3	3rd Quarter	BRA	127	287	39	75
1312	BRA v BLR Q3	3rd Quarter	BRA	127	289	40	68
1313	BRA v BLR Q3	3rd Quarter	BRA	127	290	36	61
1314	BRA v BLR Q3	3rd Quarter	BRA	127	292	33	54
1315	BRA v BLR Q3	3rd Quarter	BRA	127	293	33	50
1316	BRA v BLR Q3	3rd Quarter	BRA	127	294	34	44
1317	BRA v BLR Q3	3rd Quarter	BRA	127	295	34	43
1318	BRA v BLR Q3	3rd Quarter	BRA	127	295	44	38
1319	BRA v BLR Q3	3rd Quarter	BRA	127	297	46	34
1320	BRA v BLR Q3	3rd Quarter	BRA	127	297	43	27
1321	BRA v BLR Q3	3rd Quarter	BRA	127	298	36	20	TO
1322	BRA v BLR Q3	3rd Quarter	BLR	128	299	36	92
1323	BRA v BLR Q3	3rd Quarter	BLR	128	301	43	67
1324	BRA v BLR Q3	3rd Quarter	BLR	128	301	41	56
1325	BRA v BLR Q3	3rd Quarter	BLR	128	302	29	49	Foul
1326	BRA v BLR Q3	3rd Quarter	BLR	130	339	59	42	SLOB
1327	BRA v BLR Q3	3rd Quarter	BLR	130	340	46	46
1328	BRA v BLR Q3	3rd Quarter	BLR	130	341	39	49
1329	BRA v BLR Q3	3rd Quarter	BLR	130	342	30	47
1330	BRA v BLR Q3	3rd Quarter	BLR	130	343	21	37
1331	BRA v BLR Q3	3rd Quarter	BLR	130	344	18	36
1332	BRA v BLR Q3	3rd Quarter	BLR	130	345	18	36
1333	BRA v BLR Q3	3rd Quarter	BLR	130	347	42	39
1334	BRA v BLR Q3	3rd Quarter	BLR	130	348	39	34
1335	BRA v BLR Q3	3rd Quarter	BLR	130	348	36	29
1336	BRA v BLR Q3	3rd Quarter	BLR	130	350	44	38
1337	BRA v BLR Q3	3rd Quarter	BLR	130	351	29	21	Shot	Shooting Foul
1338	BRA v BLR Q3	3rd Quarter	BRA	131	404	32	97
1339	BRA v BLR Q3	3rd Quarter	BRA	131	406	24	86
1340	BRA v BLR Q3	3rd Quarter	BRA	131	408	25	66
1341	BRA v BLR Q3	3rd Quarter	BRA	131	409	24	57
1342	BRA v BLR Q3	3rd Quarter	BRA	131	410	22	50
1343	BRA v BLR Q3	3rd Quarter	BRA	131	411	27	46
1344	BRA v BLR Q3	3rd Quarter	BRA	131	411	38	44
1345	BRA v BLR Q3	3rd Quarter	BRA	131	412	44	38
1346	BRA v BLR Q3	3rd Quarter	BRA	131	413	36	40
1347	BRA v BLR Q3	3rd Quarter	BRA	131	414	18	35
1348	BRA v BLR Q3	3rd Quarter	BRA	131	415	21	37
1349	BRA v BLR Q3	3rd Quarter	BRA	131	415	29	40
1350	BRA v BLR Q3	3rd Quarter	BRA	131	417	36	37
1351	BRA v BLR Q3	3rd Quarter	BRA	131	418	40	36
1352	BRA v BLR Q3	3rd Quarter	BRA	131	419	50	22	Shot	Miss
1353	BRA v BLR Q3	3rd Quarter	BLR	134	427	43	91
1354	BRA v BLR Q3	3rd Quarter	BLR	134	429	52	76
1355	BRA v BLR Q3	3rd Quarter	BLR	134	429	53	62
1356	BRA v BLR Q3	3rd Quarter	BLR	134	430	53	50
1357	BRA v BLR Q3	3rd Quarter	BLR	134	431	51	40
1358	BRA v BLR Q3	3rd Quarter	BLR	134	431	47	34	On-ball
1359	BRA v BLR Q3	3rd Quarter	BLR	134	431	43	35
1360	BRA v BLR Q3	3rd Quarter	BLR	134	431	35	34
1361	BRA v BLR Q3	3rd Quarter	BLR	134	433	31	20	Shot	Score
1362	BRA v BLR Q3	3rd Quarter	BRA	135	436	31	108
1363	BRA v BLR Q3	3rd Quarter	BRA	135	436	30	90
1364	BRA v BLR Q3	3rd Quarter	BRA	135	438	32	81
1365	BRA v BLR Q3	3rd Quarter	BRA	135	439	32	73
1366	BRA v BLR Q3	3rd Quarter	BRA	135	441	35	63
1367	BRA v BLR Q3	3rd Quarter	BRA	135	442	34	54
1368	BRA v BLR Q3	3rd Quarter	BRA	135	444	34	49
1369	BRA v BLR Q3	3rd Quarter	BRA	135	445	35	44
1370	BRA v BLR Q3	3rd Quarter	BRA	135	446	40	33
1371	BRA v BLR Q3	3rd Quarter	BRA	135	447	42	36
1372	BRA v BLR Q3	3rd Quarter	BRA	135	448	45	35
1373	BRA v BLR Q3	3rd Quarter	BRA	135	449	38	19
1374	BRA v BLR Q3	3rd Quarter	BRA	135	451	38	19
1375	BRA v BLR Q3	3rd Quarter	BRA	135	452	35	17	Shot	Miss
1376	BRA v BLR Q3	3rd Quarter	BLR	136	454	30	102
1377	BRA v BLR Q3	3rd Quarter	BLR	136	456	41	97
1378	BRA v BLR Q3	3rd Quarter	BLR	136	457	42	88
1379	BRA v BLR Q3	3rd Quarter	BLR	136	457	42	84
1380	BRA v BLR Q3	3rd Quarter	BLR	136	457	38	88
1381	BRA v BLR Q3	3rd Quarter	BLR	136	459	19	74
1382	BRA v BLR Q3	3rd Quarter	BLR	136	460	18	65
1383	BRA v BLR Q3	3rd Quarter	BLR	136	460	18	56
1384	BRA v BLR Q3	3rd Quarter	BLR	136	460	27	50
1385	BRA v BLR Q3	3rd Quarter	BLR	136	461	34	45
1386	BRA v BLR Q3	3rd Quarter	BLR	136	462	44	41
1387	BRA v BLR Q3	3rd Quarter	BLR	136	463	49	35
1388	BRA v BLR Q3	3rd Quarter	BLR	136	464	51	27	On-ball
1389	BRA v BLR Q3	3rd Quarter	BLR	136	464	46	24
1390	BRA v BLR Q3	3rd Quarter	BLR	136	464	39	23	TO
1391	BRA v BLR Q3	3rd Quarter	BRA	138	465	28	97
1392	BRA v BLR Q3	3rd Quarter	BRA	138	467	34	88
1393	BRA v BLR Q3	3rd Quarter	BRA	138	468	33	83
1394	BRA v BLR Q3	3rd Quarter	BRA	138	470	32	79
1395	BRA v BLR Q3	3rd Quarter	BRA	138	470	33	75
1396	BRA v BLR Q3	3rd Quarter	BRA	138	471	32	68
1397	BRA v BLR Q3	3rd Quarter	BRA	138	472	32	62
1398	BRA v BLR Q3	3rd Quarter	BRA	138	473	30	57
1399	BRA v BLR Q3	3rd Quarter	BRA	138	474	31	55
1400	BRA v BLR Q3	3rd Quarter	BRA	138	475	42	37
1401	BRA v BLR Q3	3rd Quarter	BRA	138	477	46	32
1402	BRA v BLR Q3	3rd Quarter	BRA	138	478	48	32
1403	BRA v BLR Q3	3rd Quarter	BRA	138	479	31	41
1404	BRA v BLR Q3	3rd Quarter	BRA	138	481	15	35
1405	BRA v BLR Q3	3rd Quarter	BRA	138	481	13	31
1406	BRA v BLR Q3	3rd Quarter	BRA	138	482	10	25
1407	BRA v BLR Q3	3rd Quarter	BRA	138	483	9	27
1408	BRA v BLR Q3	3rd Quarter	BRA	138	484	9	27
1409	BRA v BLR Q3	3rd Quarter	BRA	138	486	9	27
1410	BRA v BLR Q3	3rd Quarter	BRA	138	486	40	37
1411	BRA v BLR Q3	3rd Quarter	BRA	138	487	43	35	Shot	Miss
1412	BRA v BLR Q3	3rd Quarter	BLR	139	490	33	92
1413	BRA v BLR Q3	3rd Quarter	BLR	139	491	16	81
1414	BRA v BLR Q3	3rd Quarter	BLR	139	493	17	75
1415	BRA v BLR Q3	3rd Quarter	BLR	139	494	36	71
1416	BRA v BLR Q3	3rd Quarter	BLR	139	495	32	63
1417	BRA v BLR Q3	3rd Quarter	BLR	139	496	32	56
1418	BRA v BLR Q3	3rd Quarter	BLR	139	497	33	51
1419	BRA v BLR Q3	3rd Quarter	BLR	139	498	37	49
1420	BRA v BLR Q3	3rd Quarter	BLR	139	499	44	44
1421	BRA v BLR Q3	3rd Quarter	BLR	139	500	48	40
1422	BRA v BLR Q3	3rd Quarter	BLR	139	501	49	39
1423	BRA v BLR Q3	3rd Quarter	BLR	139	501	48	40
1424	BRA v BLR Q3	3rd Quarter	BLR	139	502	46	38
1425	BRA v BLR Q3	3rd Quarter	BLR	139	503	43	37
1426	BRA v BLR Q3	3rd Quarter	BLR	139	503	39	39	On-ball
1427	BRA v BLR Q3	3rd Quarter	BLR	139	503	31	39	Foul
1428	BRA v BLR Q3	3rd Quarter	BLR	140	538	59	35	SLOB
1429	BRA v BLR Q3	3rd Quarter	BLR	140	540	33	46
1430	BRA v BLR Q3	3rd Quarter	BLR	140	541	36	42	On-ball
1431	BRA v BLR Q3	3rd Quarter	BLR	140	542	45	37
1432	BRA v BLR Q3	3rd Quarter	BLR	140	543	45	28
1433	BRA v BLR Q3	3rd Quarter	BLR	140	543	31	39
1434	BRA v BLR Q3	3rd Quarter	BLR	140	545	32	25
1435	BRA v BLR Q3	3rd Quarter	BLR	140	546	30	29	TO
1436	BRA v BLR Q3	3rd Quarter	BRA	141	555	6	82
1437	BRA v BLR Q3	3rd Quarter	BRA	141	555	15	88
1438	BRA v BLR Q3	3rd Quarter	BRA	141	557	17	85
1439	BRA v BLR Q3	3rd Quarter	BRA	141	558	19	80
1440	BRA v BLR Q3	3rd Quarter	BRA	141	559	21	70
1441	BRA v BLR Q3	3rd Quarter	BRA	141	559	21	55
1442	BRA v BLR Q3	3rd Quarter	BRA	141	560	19	46
1443	BRA v BLR Q3	3rd Quarter	BRA	141	561	9	24	On-ball
1444	BRA v BLR Q3	3rd Quarter	BRA	141	562	11	30
1445	BRA v BLR Q3	3rd Quarter	BRA	141	562	14	33
1446	BRA v BLR Q3	3rd Quarter	BRA	141	562	21	39
1447	BRA v BLR Q3	3rd Quarter	BRA	141	565	36	39
1448	BRA v BLR Q3	3rd Quarter	BRA	141	566	47	38
1449	BRA v BLR Q3	3rd Quarter	BRA	141	567	48	23
1450	BRA v BLR Q3	3rd Quarter	BRA	141	568	48	18
1451	BRA v BLR Q3	3rd Quarter	BRA	141	570	36	37
1452	BRA v BLR Q3	3rd Quarter	BRA	141	571	32	38
1453	BRA v BLR Q3	3rd Quarter	BRA	141	571	26	32
1454	BRA v BLR Q3	3rd Quarter	BRA	141	572	25	23
1455	BRA v BLR Q3	3rd Quarter	BRA	141	573	38	32	Shot	Miss
1456	BRA v BLR Q3	3rd Quarter	BRA	142	576	35	18	OR	Shot	Miss
1457	BRA v BLR Q3	3rd Quarter	BLR	143	621	32	110
1458	BRA v BLR Q3	3rd Quarter	BLR	143	622	25	87
1459	BRA v BLR Q3	3rd Quarter	BLR	143	624	28	81
1460	BRA v BLR Q3	3rd Quarter	BLR	143	625	31	72
1461	BRA v BLR Q3	3rd Quarter	BLR	143	625	37	62
1462	BRA v BLR Q3	3rd Quarter	BLR	143	626	48	55
1463	BRA v BLR Q3	3rd Quarter	BLR	143	627	51	44
1464	BRA v BLR Q3	3rd Quarter	BLR	143	628	32	43
1465	BRA v BLR Q3	3rd Quarter	BLR	143	629	31	42
1466	BRA v BLR Q3	3rd Quarter	BLR	143	630	22	38	Foul
1467	BRA v BLR Q3	3rd Quarter	BRA	144	666	35	108
1468	BRA v BLR Q3	3rd Quarter	BRA	144	668	25	96
1469	BRA v BLR Q3	3rd Quarter	BRA	144	669	27	82
1470	BRA v BLR Q3	3rd Quarter	BRA	144	670	28	73
1471	BRA v BLR Q3	3rd Quarter	BRA	144	670	27	59
1472	BRA v BLR Q3	3rd Quarter	BRA	144	671	22	53
1473	BRA v BLR Q3	3rd Quarter	BRA	144	672	18	44
1474	BRA v BLR Q3	3rd Quarter	BRA	144	673	18	40
1475	BRA v BLR Q3	3rd Quarter	BRA	144	673	35	37
1476	BRA v BLR Q3	3rd Quarter	BRA	144	674	51	35
1477	BRA v BLR Q3	3rd Quarter	BRA	144	676	50	35
1478	BRA v BLR Q3	3rd Quarter	BRA	144	677	45	17
1479	BRA v BLR Q3	3rd Quarter	BRA	144	678	52	16
1480	BRA v BLR Q3	3rd Quarter	BRA	144	679	51	18
1481	BRA v BLR Q3	3rd Quarter	BRA	144	680	50	21
1482	BRA v BLR Q3	3rd Quarter	BRA	144	681	48	28
1483	BRA v BLR Q3	3rd Quarter	BRA	144	681	44	33
1484	BRA v BLR Q3	3rd Quarter	BRA	144	681	44	36	Shot	Miss
1485	BRA v BLR Q3	3rd Quarter	BRA	145	685	39	21	OR
1486	BRA v BLR Q3	3rd Quarter	BRA	145	687	44	21
1487	BRA v BLR Q3	3rd Quarter	BRA	145	688	36	18	Shot	Miss
1488	BRA v BLR Q3	3rd Quarter	BRA	146	691	30	21	OR
1489	BRA v BLR Q3	3rd Quarter	BRA	146	692	30	18	Shot	Shooting Foul
1490	BRA v BLR Q3	3rd Quarter	BLR	147	732	32	109
1491	BRA v BLR Q3	3rd Quarter	BLR	147	732	41	98
1492	BRA v BLR Q3	3rd Quarter	BLR	147	734	41	93
1493	BRA v BLR Q3	3rd Quarter	BLR	147	735	41	85
1494	BRA v BLR Q3	3rd Quarter	BLR	147	736	34	76
1495	BRA v BLR Q3	3rd Quarter	BLR	147	736	27	66
1496	BRA v BLR Q3	3rd Quarter	BLR	147	738	20	58
1497	BRA v BLR Q3	3rd Quarter	BLR	147	738	16	47
1498	BRA v BLR Q3	3rd Quarter	BLR	147	739	14	39
1499	BRA v BLR Q3	3rd Quarter	BLR	147	740	16	42
1500	BRA v BLR Q3	3rd Quarter	BLR	147	741	16	44
1501	BRA v BLR Q3	3rd Quarter	BLR	147	742	20	42	On-ball
1502	BRA v BLR Q3	3rd Quarter	BLR	147	743	31	41
1503	BRA v BLR Q3	3rd Quarter	BLR	147	743	38	40	On-ball
1504	BRA v BLR Q3	3rd Quarter	BLR	147	744	39	28
1505	BRA v BLR Q3	3rd Quarter	BLR	147	745	36	20	Shot	Shooting Foul
1506	BRA v BLR Q3	3rd Quarter	BRA	149	802	32	110
1507	BRA v BLR Q3	3rd Quarter	BRA	149	803	35	90
1508	BRA v BLR Q3	3rd Quarter	BRA	149	804	32	84
1509	BRA v BLR Q3	3rd Quarter	BRA	149	805	31	72
1510	BRA v BLR Q3	3rd Quarter	BRA	149	806	31	64
1511	BRA v BLR Q3	3rd Quarter	BRA	149	808	31	56
1512	BRA v BLR Q3	3rd Quarter	BRA	149	808	32	50
1513	BRA v BLR Q3	3rd Quarter	BRA	149	810	32	47
1514	BRA v BLR Q3	3rd Quarter	BRA	149	811	32	44
1515	BRA v BLR Q3	3rd Quarter	BRA	149	812	32	29
1516	BRA v BLR Q3	3rd Quarter	BRA	149	813	31	44
1517	BRA v BLR Q3	3rd Quarter	BRA	149	814	48	36
1518	BRA v BLR Q3	3rd Quarter	BRA	149	815	50	33
1519	BRA v BLR Q3	3rd Quarter	BRA	149	816	36	38
1520	BRA v BLR Q3	3rd Quarter	BRA	149	817	33	37
1521	BRA v BLR Q3	3rd Quarter	BRA	149	818	25	29
1522	BRA v BLR Q3	3rd Quarter	BRA	149	820	31	20	Shot	Miss
1523	BRA v BLR Q3	3rd Quarter	BLR	150	838	29	111
1524	BRA v BLR Q3	3rd Quarter	BLR	150	838	20	83
1525	BRA v BLR Q3	3rd Quarter	BLR	150	840	18	76
1526	BRA v BLR Q3	3rd Quarter	BLR	150	841	15	64
1527	BRA v BLR Q3	3rd Quarter	BLR	150	841	11	51
1528	BRA v BLR Q3	3rd Quarter	BLR	150	842	12	45
1529	BRA v BLR Q3	3rd Quarter	BLR	150	843	18	41
1530	BRA v BLR Q3	3rd Quarter	BLR	150	843	24	39	On-ball
1531	BRA v BLR Q3	3rd Quarter	BLR	150	843	34	42
1532	BRA v BLR Q3	3rd Quarter	BLR	150	845	38	41	On-ball
1533	BRA v BLR Q3	3rd Quarter	BLR	150	845	30	37
1534	BRA v BLR Q3	3rd Quarter	BLR	150	847	23	40	On-ball
1535	BRA v BLR Q3	3rd Quarter	BLR	150	848	47	33
1536	BRA v BLR Q3	3rd Quarter	BLR	150	850	50	29
1537	BRA v BLR Q3	3rd Quarter	BLR	150	850	51	31
1538	BRA v BLR Q3	3rd Quarter	BLR	150	852	51	31
1539	BRA v BLR Q3	3rd Quarter	BLR	150	853	51	31
1540	BRA v BLR Q3	3rd Quarter	BLR	150	854	51	34
1541	BRA v BLR Q3	3rd Quarter	BLR	150	856	32	20	Foul
1542	BRA v BLR Q3	3rd Quarter	BRA	151	897	45	110
1543	BRA v BLR Q3	3rd Quarter	BRA	151	898	39	84
1544	BRA v BLR Q3	3rd Quarter	BRA	151	900	33	74
1545	BRA v BLR Q3	3rd Quarter	BRA	151	900	30	61
1546	BRA v BLR Q3	3rd Quarter	BRA	151	901	23	53
1547	BRA v BLR Q3	3rd Quarter	BRA	151	902	17	46
1548	BRA v BLR Q3	3rd Quarter	BRA	151	903	20	31
1549	BRA v BLR Q3	3rd Quarter	BRA	151	904	16	37
1550	BRA v BLR Q3	3rd Quarter	BRA	151	906	30	43
1551	BRA v BLR Q3	3rd Quarter	BRA	151	907	46	33
1552	BRA v BLR Q3	3rd Quarter	BRA	151	908	52	35
1553	BRA v BLR Q3	3rd Quarter	BRA	151	909	50	38
1554	BRA v BLR Q3	3rd Quarter	BRA	151	910	38	23
1555	BRA v BLR Q3	3rd Quarter	BRA	151	911	36	28
1556	BRA v BLR Q3	3rd Quarter	BRA	151	912	14	29
1557	BRA v BLR Q3	3rd Quarter	BRA	151	913	14	31
1558	BRA v BLR Q3	3rd Quarter	BRA	151	914	26	29
1559	BRA v BLR Q3	3rd Quarter	BRA	151	915	34	19	Shot	Miss
1560	BRA v BLR Q3	3rd Quarter	BRA	152	916	34	18	OR	Shot	Shooting Foul
1561	BRA v BLR Q3	3rd Quarter	BLR	153	967	30	109
1562	BRA v BLR Q3	3rd Quarter	BLR	153	969	40	90
1563	BRA v BLR Q3	3rd Quarter	BLR	153	970	43	85
1564	BRA v BLR Q3	3rd Quarter	BLR	153	971	38	75
1565	BRA v BLR Q3	3rd Quarter	BLR	153	972	29	68
1566	BRA v BLR Q3	3rd Quarter	BLR	153	972	21	61
1567	BRA v BLR Q3	3rd Quarter	BLR	153	973	17	51
1568	BRA v BLR Q3	3rd Quarter	BLR	153	973	32	49
1569	BRA v BLR Q3	3rd Quarter	BLR	153	975	30	47
1570	BRA v BLR Q3	3rd Quarter	BLR	153	976	45	37
1571	BRA v BLR Q3	3rd Quarter	BLR	153	976	49	33
1572	BRA v BLR Q3	3rd Quarter	BLR	153	978	43	16
1573	BRA v BLR Q3	3rd Quarter	BLR	153	979	46	17	TO
1574	BRA v BLR Q3	3rd Quarter	BRA	154	980	23	70
1575	BRA v BLR Q3	3rd Quarter	BRA	154	982	24	47
1576	BRA v BLR Q3	3rd Quarter	BRA	154	982	26	33
1577	BRA v BLR Q3	3rd Quarter	BRA	154	983	29	18	Shot	Score
1578	BRA v BLR Q3	3rd Quarter	BLR	155	987	31	108
1579	BRA v BLR Q3	3rd Quarter	BLR	155	988	35	89
1580	BRA v BLR Q3	3rd Quarter	BLR	155	989	35	84
1581	BRA v BLR Q3	3rd Quarter	BLR	155	990	34	75
1582	BRA v BLR Q3	3rd Quarter	BLR	155	991	19	82
1583	BRA v BLR Q3	3rd Quarter	BLR	155	992	18	75
1584	BRA v BLR Q3	3rd Quarter	BLR	155	993	26	67
1585	BRA v BLR Q3	3rd Quarter	BLR	155	994	32	61
1586	BRA v BLR Q3	3rd Quarter	BLR	155	995	30	52
1587	BRA v BLR Q3	3rd Quarter	BLR	155	997	21	38
1588	BRA v BLR Q3	3rd Quarter	BLR	155	998	17	23	Stoppage
1589	BRA v BLR Q3	3rd Quarter	BLR	156	1015	20	9	BLOB
1590	BRA v BLR Q3	3rd Quarter	BLR	156	1015	28	17	Shot	Miss
1591	BRA v BLR Q3	3rd Quarter	BLR	158	1035	20	10	BLOB
1592	BRA v BLR Q3	3rd Quarter	BLR	158	1037	24	29
1593	BRA v BLR Q3	3rd Quarter	BLR	158	1038	26	21
1594	BRA v BLR Q3	3rd Quarter	BLR	158	1039	28	17	Shot	Make
1595	BRA v BLR Q3	3rd Quarter	BRA	159	1041	32	108
1596	BRA v BLR Q3	3rd Quarter	BRA	159	1041	39	95
1597	BRA v BLR Q3	3rd Quarter	BRA	159	1043	40	78
1598	BRA v BLR Q3	3rd Quarter	BRA	159	1044	41	64
1599	BRA v BLR Q3	3rd Quarter	BRA	159	1044	40	53
1600	BRA v BLR Q3	3rd Quarter	BRA	159	1045	40	44
1601	BRA v BLR Q3	3rd Quarter	BRA	159	1046	37	46
1602	BRA v BLR Q3	3rd Quarter	BRA	159	1047	30	46
1603	BRA v BLR Q3	3rd Quarter	BRA	159	1048	41	48
1604	BRA v BLR Q3	3rd Quarter	BRA	159	1049	52	36
1605	BRA v BLR Q3	3rd Quarter	BRA	159	1050	51	33
1606	BRA v BLR Q3	3rd Quarter	BRA	159	1051	49	29
1607	BRA v BLR Q3	3rd Quarter	BRA	159	1052	36	18
1608	BRA v BLR Q3	3rd Quarter	BRA	159	1052	32	16
1609	BRA v BLR Q3	3rd Quarter	BRA	159	1053	27	15
1610	BRA v BLR Q3	3rd Quarter	BRA	159	1054	10	18	Shot	Miss
1611	BRA v BLR Q3	3rd Quarter	BLR	160	1057	24	97
1612	BRA v BLR Q3	3rd Quarter	BLR	160	1058	15	87
1613	BRA v BLR Q3	3rd Quarter	BLR	160	1059	15	68
1614	BRA v BLR Q3	3rd Quarter	BLR	160	1060	10	54
1615	BRA v BLR Q3	3rd Quarter	BLR	160	1061	17	43
1616	BRA v BLR Q3	3rd Quarter	BLR	160	1062	26	45	On-ball
1617	BRA v BLR Q3	3rd Quarter	BLR	160	1062	37	44
1618	BRA v BLR Q3	3rd Quarter	BLR	160	1064	44	30
1619	BRA v BLR Q3	3rd Quarter	BLR	160	1065	48	28
1620	BRA v BLR Q3	3rd Quarter	BLR	160	1065	28	38
1621	BRA v BLR Q3	3rd Quarter	BLR	160	1066	29	25
1622	BRA v BLR Q3	3rd Quarter	BLR	160	1067	29	28
1623	BRA v BLR Q3	3rd Quarter	BLR	160	1067	29	31
1624	BRA v BLR Q3	3rd Quarter	BLR	160	1068	40	37
1625	BRA v BLR Q3	3rd Quarter	BLR	160	1070	51	24	Shot	Miss
1626	BRA v BLR Q3	3rd Quarter	BRA	161	1073	35	96
1627	BRA v BLR Q3	3rd Quarter	BRA	161	1075	29	92
1628	BRA v BLR Q3	3rd Quarter	BRA	161	1076	27	74
1629	BRA v BLR Q3	3rd Quarter	BRA	161	1077	27	69
1630	BRA v BLR Q3	3rd Quarter	BRA	161	1078	29	62
1631	BRA v BLR Q3	3rd Quarter	BRA	161	1079	32	55
1632	BRA v BLR Q3	3rd Quarter	BRA	161	1080	34	48
1633	BRA v BLR Q3	3rd Quarter	BRA	161	1082	34	48
1634	BRA v BLR Q3	3rd Quarter	BRA	161	1082	37	33
1635	BRA v BLR Q3	3rd Quarter	BRA	161	1083	38	35
1636	BRA v BLR Q3	3rd Quarter	BRA	161	1083	39	38
1637	BRA v BLR Q3	3rd Quarter	BRA	161	1083	42	33
1638	BRA v BLR Q3	3rd Quarter	BRA	161	1084	40	27
1639	BRA v BLR Q3	3rd Quarter	BRA	161	1085	49	29
1640	BRA v BLR Q3	3rd Quarter	BRA	161	1086	50	32
1641	BRA v BLR Q3	3rd Quarter	BRA	161	1088	37	25
1642	BRA v BLR Q3	3rd Quarter	BRA	161	1090	37	23	Shot	Miss
1643	BRA v BLR Q3	3rd Quarter	BLR	162	1094	27	87
1644	BRA v BLR Q3	3rd Quarter	BLR	162	1095	23	90
1645	BRA v BLR Q3	3rd Quarter	BLR	162	1097	27	86
1646	BRA v BLR Q3	3rd Quarter	BLR	162	1098	31	75
1647	BRA v BLR Q3	3rd Quarter	BLR	162	1099	35	61
1648	BRA v BLR Q3	3rd Quarter	BLR	162	1100	41	51
1649	BRA v BLR Q3	3rd Quarter	BLR	162	1100	45	45
1650	BRA v BLR Q3	3rd Quarter	BLR	162	1102	51	41
1651	BRA v BLR Q3	3rd Quarter	BLR	162	1102	45	41
1652	BRA v BLR Q3	3rd Quarter	BLR	162	1104	24	38
1653	BRA v BLR Q3	3rd Quarter	BLR	162	1105	22	38
1654	BRA v BLR Q3	3rd Quarter	BLR	162	1106	19	33	Foul
1655	BRA v BLR Q3	3rd Quarter	BRA	163	1149	33	111
1656	BRA v BLR Q3	3rd Quarter	BRA	163	1149	44	87
1657	BRA v BLR Q3	3rd Quarter	BRA	163	1151	42	73
1658	BRA v BLR Q3	3rd Quarter	BRA	163	1152	32	66
1659	BRA v BLR Q3	3rd Quarter	BRA	163	1152	25	57
1660	BRA v BLR Q3	3rd Quarter	BRA	163	1153	27	49
1661	BRA v BLR Q3	3rd Quarter	BRA	163	1153	34	45
1662	BRA v BLR Q3	3rd Quarter	BRA	163	1155	52	28
1663	BRA v BLR Q3	3rd Quarter	BRA	163	1155	50	31
1664	BRA v BLR Q3	3rd Quarter	BRA	163	1157	50	31
1665	BRA v BLR Q3	3rd Quarter	BRA	163	1158	49	24
1666	BRA v BLR Q3	3rd Quarter	BRA	163	1158	44	16	Foul
1667	BRA v BLR Q3	3rd Quarter	BLR	164	1214	28	109
1668	BRA v BLR Q3	3rd Quarter	BLR	164	1214	36	77
1669	BRA v BLR Q3	3rd Quarter	BLR	164	1216	31	83
1670	BRA v BLR Q3	3rd Quarter	BLR	164	1217	31	80
1671	BRA v BLR Q3	3rd Quarter	BLR	164	1218	32	73
1672	BRA v BLR Q3	3rd Quarter	BLR	164	1219	33	66
1673	BRA v BLR Q3	3rd Quarter	BLR	164	1220	36	59
1674	BRA v BLR Q3	3rd Quarter	BLR	164	1221	37	53
1675	BRA v BLR Q3	3rd Quarter	BLR	164	1222	50	38
1676	BRA v BLR Q3	3rd Quarter	BLR	164	1223	47	35
1677	BRA v BLR Q3	3rd Quarter	BLR	164	1224	52	34
1678	BRA v BLR Q3	3rd Quarter	BLR	164	1225	49	32
1679	BRA v BLR Q3	3rd Quarter	BLR	164	1226	27	41	On-ball
1680	BRA v BLR Q3	3rd Quarter	BLR	164	1227	34	40
1681	BRA v BLR Q3	3rd Quarter	BLR	164	1228	47	34
1682	BRA v BLR Q3	3rd Quarter	BLR	164	1229	44	37
1683	BRA v BLR Q3	3rd Quarter	BLR	164	1229	40	39
1684	BRA v BLR Q3	3rd Quarter	BLR	164	1230	23	40	On-ball
1685	BRA v BLR Q3	3rd Quarter	BLR	164	1231	27	41
1686	BRA v BLR Q3	3rd Quarter	BLR	164	1231	32	41
1687	BRA v BLR Q3	3rd Quarter	BLR	164	1233	33	40	Shot	Miss
1688	BRA v BLR Q3	3rd Quarter	BRA	165	1238	32	95
1689	BRA v BLR Q3	3rd Quarter	BRA	165	1239	32	83
1690	BRA v BLR Q3	3rd Quarter	BRA	165	1240	29	70
1691	BRA v BLR Q3	3rd Quarter	BRA	165	1241	28	60
1692	BRA v BLR Q3	3rd Quarter	BRA	165	1241	26	52
1693	BRA v BLR Q3	3rd Quarter	BRA	165	1242	13	32
1694	BRA v BLR Q3	3rd Quarter	BRA	165	1243	12	36
1695	BRA v BLR Q3	3rd Quarter	BRA	165	1244	19	49
1696	BRA v BLR Q3	3rd Quarter	BRA	165	1244	26	52
1697	BRA v BLR Q3	3rd Quarter	BRA	165	1245	32	51
1698	BRA v BLR Q3	3rd Quarter	BRA	165	1246	27	50
1699	BRA v BLR Q3	3rd Quarter	BRA	165	1247	24	48
1700	BRA v BLR Q3	3rd Quarter	BRA	165	1248	22	45
1701	BRA v BLR Q3	3rd Quarter	BRA	165	1249	24	40
1702	BRA v BLR Q3	3rd Quarter	BRA	165	1250	25	38	On-ball
1703	BRA v BLR Q3	3rd Quarter	BRA	165	1250	31	39
1704	BRA v BLR Q3	3rd Quarter	BRA	165	1250	37	38
1705	BRA v BLR Q3	3rd Quarter	BRA	165	1252	19	36	Shot	Miss
1706	BRA v BLR Q4	4th Quarter	BLR	166	15	5	59
1707	BRA v BLR Q4	4th Quarter	BLR	166	16	18	68
1708	BRA v BLR Q4	4th Quarter	BLR	166	17	18	68
1709	BRA v BLR Q4	4th Quarter	BLR	166	19	23	63
1710	BRA v BLR Q4	4th Quarter	BLR	166	20	34	54
1711	BRA v BLR Q4	4th Quarter	BLR	166	21	33	50
1712	BRA v BLR Q4	4th Quarter	BLR	166	23	15	34
1713	BRA v BLR Q4	4th Quarter	BLR	166	25	15	34
1714	BRA v BLR Q4	4th Quarter	BLR	166	26	15	34
1715	BRA v BLR Q4	4th Quarter	BLR	166	27	35	19
1716	BRA v BLR Q4	4th Quarter	BLR	166	28	35	17
1717	BRA v BLR Q4	4th Quarter	BLR	166	29	21	18
1718	BRA v BLR Q4	4th Quarter	BLR	166	30	22	20
1719	BRA v BLR Q4	4th Quarter	BLR	166	30	26	26
1720	BRA v BLR Q4	4th Quarter	BLR	166	32	35	39
1721	BRA v BLR Q4	4th Quarter	BLR	166	33	35	31
1722	BRA v BLR Q4	4th Quarter	BLR	166	33	36	17	Shot	Miss
1723	BRA v BLR Q4	4th Quarter	BRA	167	36	32	100
1724	BRA v BLR Q4	4th Quarter	BRA	167	37	30	86
1725	BRA v BLR Q4	4th Quarter	BRA	167	39	29	69
1726	BRA v BLR Q4	4th Quarter	BRA	167	40	26	55
1727	BRA v BLR Q4	4th Quarter	BRA	167	40	31	45
1728	BRA v BLR Q4	4th Quarter	BRA	167	41	41	40
1729	BRA v BLR Q4	4th Quarter	BRA	167	42	48	32
1730	BRA v BLR Q4	4th Quarter	BRA	167	43	38	42
1731	BRA v BLR Q4	4th Quarter	BRA	167	44	36	45
1732	BRA v BLR Q4	4th Quarter	BRA	167	45	33	47
1733	BRA v BLR Q4	4th Quarter	BRA	167	46	37	35
1734	BRA v BLR Q4	4th Quarter	BRA	167	47	38	39
1735	BRA v BLR Q4	4th Quarter	BRA	167	47	43	34
1736	BRA v BLR Q4	4th Quarter	BRA	167	49	53	32
1737	BRA v BLR Q4	4th Quarter	BRA	167	51	52	30
1738	BRA v BLR Q4	4th Quarter	BRA	167	52	36	41
1739	BRA v BLR Q4	4th Quarter	BRA	167	52	38	48
1740	BRA v BLR Q4	4th Quarter	BRA	167	54	36	52
1741	BRA v BLR Q4	4th Quarter	BRA	167	55	36	48
1742	BRA v BLR Q4	4th Quarter	BRA	167	56	34	40
1743	BRA v BLR Q4	4th Quarter	BRA	167	56	34	40
1744	BRA v BLR Q4	4th Quarter	BRA	167	57	30	42
1745	BRA v BLR Q4	4th Quarter	BRA	167	58	25	36
1746	BRA v BLR Q4	4th Quarter	BRA	167	59	25	29	Shot	Miss
1747	BRA v BLR Q4	4th Quarter	BLR	168	61	34	93
1748	BRA v BLR Q4	4th Quarter	BLR	168	62	40	79
1749	BRA v BLR Q4	4th Quarter	BLR	168	63	41	67
1750	BRA v BLR Q4	4th Quarter	BLR	168	64	42	57
1751	BRA v BLR Q4	4th Quarter	BLR	168	64	49	30
1752	BRA v BLR Q4	4th Quarter	BLR	168	65	49	26
1753	BRA v BLR Q4	4th Quarter	BLR	168	67	24	44
1754	BRA v BLR Q4	4th Quarter	BLR	168	68	24	48
1755	BRA v BLR Q4	4th Quarter	BLR	168	69	27	50
1756	BRA v BLR Q4	4th Quarter	BLR	168	71	35	45
1757	BRA v BLR Q4	4th Quarter	BLR	168	72	34	46
1758	BRA v BLR Q4	4th Quarter	BLR	168	73	32	53
1759	BRA v BLR Q4	4th Quarter	BLR	168	74	40	51
1760	BRA v BLR Q4	4th Quarter	BLR	168	75	48	39
1761	BRA v BLR Q4	4th Quarter	BLR	168	76	45	33	On-ball
1762	BRA v BLR Q4	4th Quarter	BLR	168	76	40	38
1763	BRA v BLR Q4	4th Quarter	BLR	168	77	29	32
1764	BRA v BLR Q4	4th Quarter	BLR	168	78	26	30
1765	BRA v BLR Q4	4th Quarter	BLR	168	78	23	37
1766	BRA v BLR Q4	4th Quarter	BLR	168	79	31	19	Shot	Score
1767	BRA v BLR Q4	4th Quarter	BRA	169	82	31	109
1768	BRA v BLR Q4	4th Quarter	BRA	169	83	37	87
1769	BRA v BLR Q4	4th Quarter	BRA	169	85	36	75
1770	BRA v BLR Q4	4th Quarter	BRA	169	86	35	67
1771	BRA v BLR Q4	4th Quarter	BRA	169	87	35	57
1772	BRA v BLR Q4	4th Quarter	BRA	169	89	43	44
1773	BRA v BLR Q4	4th Quarter	BRA	169	89	49	33
1774	BRA v BLR Q4	4th Quarter	BRA	169	92	49	33
1775	BRA v BLR Q4	4th Quarter	BRA	169	93	38	40
1776	BRA v BLR Q4	4th Quarter	BRA	169	94	38	40
1777	BRA v BLR Q4	4th Quarter	BRA	169	95	34	41
1778	BRA v BLR Q4	4th Quarter	BRA	169	96	31	39
1779	BRA v BLR Q4	4th Quarter	BRA	169	97	29	40
1780	BRA v BLR Q4	4th Quarter	BRA	169	98	17	38
1781	BRA v BLR Q4	4th Quarter	BRA	169	99	9	30
1782	BRA v BLR Q4	4th Quarter	BRA	169	100	11	27
1783	BRA v BLR Q4	4th Quarter	BRA	169	101	9	19
1784	BRA v BLR Q4	4th Quarter	BRA	169	102	9	23
1785	BRA v BLR Q4	4th Quarter	BRA	169	103	9	28
1786	BRA v BLR Q4	4th Quarter	BRA	169	104	11	33
1787	BRA v BLR Q4	4th Quarter	BRA	169	105	15	38
1788	BRA v BLR Q4	4th Quarter	BRA	169	106	10	21
1789	BRA v BLR Q4	4th Quarter	BRA	169	106	13	24
1790	BRA v BLR Q4	4th Quarter	BRA	169	107	21	25
1791	BRA v BLR Q4	4th Quarter	BRA	169	108	24	24	TO
1792	BRA v BLR Q4	4th Quarter	BLR	170	119	57	86
1793	BRA v BLR Q4	4th Quarter	BLR	170	119	29	84
1794	BRA v BLR Q4	4th Quarter	BLR	170	120	27	77
1795	BRA v BLR Q4	4th Quarter	BLR	170	121	24	68
1796	BRA v BLR Q4	4th Quarter	BLR	170	122	20	56
1797	BRA v BLR Q4	4th Quarter	BLR	170	122	19	48
1798	BRA v BLR Q4	4th Quarter	BLR	170	123	19	41
1799	BRA v BLR Q4	4th Quarter	BLR	170	124	18	37
1800	BRA v BLR Q4	4th Quarter	BLR	170	124	19	38
1801	BRA v BLR Q4	4th Quarter	BLR	170	125	21	43
1802	BRA v BLR Q4	4th Quarter	BLR	170	126	29	41	On-ball	On-ball
1803	BRA v BLR Q4	4th Quarter	BLR	170	127	39	29
1804	BRA v BLR Q4	4th Quarter	BLR	170	128	35	17
1805	BRA v BLR Q4	4th Quarter	BLR	170	128	52	18
1806	BRA v BLR Q4	4th Quarter	BLR	170	129	52	22	Shot	Miss
1807	BRA v BLR Q4	4th Quarter	BRA	171	151	38	107
1808	BRA v BLR Q4	4th Quarter	BRA	171	151	33	84
1809	BRA v BLR Q4	4th Quarter	BRA	171	153	29	72
1810	BRA v BLR Q4	4th Quarter	BRA	171	154	31	61
1811	BRA v BLR Q4	4th Quarter	BRA	171	155	31	52
1812	BRA v BLR Q4	4th Quarter	BRA	171	155	35	48
1813	BRA v BLR Q4	4th Quarter	BRA	171	156	38	42
1814	BRA v BLR Q4	4th Quarter	BRA	171	157	43	38
1815	BRA v BLR Q4	4th Quarter	BRA	171	158	42	40
1816	BRA v BLR Q4	4th Quarter	BRA	171	159	41	41
1817	BRA v BLR Q4	4th Quarter	BRA	171	159	23	39
1818	BRA v BLR Q4	4th Quarter	BRA	171	160	24	35
1819	BRA v BLR Q4	4th Quarter	BRA	171	161	24	33
1820	BRA v BLR Q4	4th Quarter	BRA	171	163	37	43
1821	BRA v BLR Q4	4th Quarter	BRA	171	164	40	41
1822	BRA v BLR Q4	4th Quarter	BRA	171	166	28	28
1823	BRA v BLR Q4	4th Quarter	BRA	171	167	32	25	TO
1824	BRA v BLR Q4	4th Quarter	BLR	172	169	28	96
1825	BRA v BLR Q4	4th Quarter	BLR	172	170	31	92
1826	BRA v BLR Q4	4th Quarter	BLR	172	172	55	70
1827	BRA v BLR Q4	4th Quarter	BLR	172	173	50	59
1828	BRA v BLR Q4	4th Quarter	BLR	172	174	46	42
1829	BRA v BLR Q4	4th Quarter	BLR	172	175	47	32
1830	BRA v BLR Q4	4th Quarter	BLR	172	175	48	29	On-ball
1831	BRA v BLR Q4	4th Quarter	BLR	172	175	44	18
1832	BRA v BLR Q4	4th Quarter	BLR	172	177	30	13
1833	BRA v BLR Q4	4th Quarter	BLR	172	177	25	16
1834	BRA v BLR Q4	4th Quarter	BLR	172	178	9	24
1835	BRA v BLR Q4	4th Quarter	BLR	172	179	10	27
1836	BRA v BLR Q4	4th Quarter	BLR	172	180	19	34
1837	BRA v BLR Q4	4th Quarter	BLR	172	182	25	23
1838	BRA v BLR Q4	4th Quarter	BLR	172	183	47	33
1839	BRA v BLR Q4	4th Quarter	BLR	172	185	51	25
1840	BRA v BLR Q4	4th Quarter	BLR	172	186	37	17	TO
1841	BRA v BLR Q4	4th Quarter	BRA	173	197	20	109
1842	BRA v BLR Q4	4th Quarter	BRA	173	199	32	80
1843	BRA v BLR Q4	4th Quarter	BRA	173	200	34	68
1844	BRA v BLR Q4	4th Quarter	BRA	173	200	33	56
1845	BRA v BLR Q4	4th Quarter	BRA	173	202	33	49
1846	BRA v BLR Q4	4th Quarter	BRA	173	204	33	49
1847	BRA v BLR Q4	4th Quarter	BRA	173	205	33	49
1848	BRA v BLR Q4	4th Quarter	BRA	173	207	22	32
1849	BRA v BLR Q4	4th Quarter	BRA	173	208	19	34
1850	BRA v BLR Q4	4th Quarter	BRA	173	210	18	35
1851	BRA v BLR Q4	4th Quarter	BRA	173	211	36	38
1852	BRA v BLR Q4	4th Quarter	BRA	173	212	28	41
1853	BRA v BLR Q4	4th Quarter	BRA	173	213	29	43	On-ball
1854	BRA v BLR Q4	4th Quarter	BRA	173	213	39	38
1855	BRA v BLR Q4	4th Quarter	BRA	173	215	37	19	Shot	Miss
1856	BRA v BLR Q4	4th Quarter	BRA	174	216	32	19	OR	Shot	Miss
1857	BRA v BLR Q4	4th Quarter	BLR	176	219	32	96
1858	BRA v BLR Q4	4th Quarter	BLR	176	221	46	87
1859	BRA v BLR Q4	4th Quarter	BLR	176	222	42	79
1860	BRA v BLR Q4	4th Quarter	BLR	176	222	38	76	Foul
1861	BRA v BLR Q4	4th Quarter	BLR	177	235	59	71
1862	BRA v BLR Q4	4th Quarter	BLR	177	237	40	69
1863	BRA v BLR Q4	4th Quarter	BLR	177	238	43	61
1864	BRA v BLR Q4	4th Quarter	BLR	177	239	50	51
1865	BRA v BLR Q4	4th Quarter	BLR	177	239	54	44
1866	BRA v BLR Q4	4th Quarter	BLR	177	241	54	39
1867	BRA v BLR Q4	4th Quarter	BLR	177	241	53	34
1868	BRA v BLR Q4	4th Quarter	BLR	177	241	49	34	On-ball
1869	BRA v BLR Q4	4th Quarter	BLR	177	243	44	36
1870	BRA v BLR Q4	4th Quarter	BLR	177	245	46	32
1871	BRA v BLR Q4	4th Quarter	BLR	177	246	38	23	Stoppage
1872	BRA v BLR Q4	4th Quarter	BLR	178	265	59	33
1873	BRA v BLR Q4	4th Quarter	BLR	178	265	51	34
1874	BRA v BLR Q4	4th Quarter	BLR	178	266	34	42
1875	BRA v BLR Q4	4th Quarter	BLR	178	267	49	36
1876	BRA v BLR Q4	4th Quarter	BLR	178	268	17	40
1877	BRA v BLR Q4	4th Quarter	BLR	178	268	28	45
1878	BRA v BLR Q4	4th Quarter	BLR	178	269	34	44
1879	BRA v BLR Q4	4th Quarter	BLR	178	271	15	36
1880	BRA v BLR Q4	4th Quarter	BLR	178	272	35	39
1881	BRA v BLR Q4	4th Quarter	BLR	178	273	35	39
1882	BRA v BLR Q4	4th Quarter	BLR	178	274	49	28	Shot	Miss
1883	BRA v BLR Q4	4th Quarter	BRA	179	277	30	93
1884	BRA v BLR Q4	4th Quarter	BRA	179	278	24	89
1885	BRA v BLR Q4	4th Quarter	BRA	179	279	22	76
1886	BRA v BLR Q4	4th Quarter	BRA	179	280	17	34
1887	BRA v BLR Q4	4th Quarter	BRA	179	281	23	24
1888	BRA v BLR Q4	4th Quarter	BRA	179	282	29	18	Shot	Score
1889	BRA v BLR Q4	4th Quarter	BLR	180	325	33	108
1890	BRA v BLR Q4	4th Quarter	BLR	180	325	36	86
1891	BRA v BLR Q4	4th Quarter	BLR	180	327	52	76
1892	BRA v BLR Q4	4th Quarter	BLR	180	328	49	68
1893	BRA v BLR Q4	4th Quarter	BLR	180	328	40	65
1894	BRA v BLR Q4	4th Quarter	BLR	180	330	23	59
1895	BRA v BLR Q4	4th Quarter	BLR	180	330	20	55
1896	BRA v BLR Q4	4th Quarter	BLR	180	330	14	51
1897	BRA v BLR Q4	4th Quarter	BLR	180	331	11	49
1898	BRA v BLR Q4	4th Quarter	BLR	180	333	10	46
1899	BRA v BLR Q4	4th Quarter	BLR	180	334	11	42
1900	BRA v BLR Q4	4th Quarter	BLR	180	335	17	38	On-ball
1901	BRA v BLR Q4	4th Quarter	BLR	180	335	28	40
1902	BRA v BLR Q4	4th Quarter	BLR	180	335	36	39	On-ball
1903	BRA v BLR Q4	4th Quarter	BLR	180	337	40	28
1904	BRA v BLR Q4	4th Quarter	BLR	180	339	54	14
1905	BRA v BLR Q4	4th Quarter	BLR	180	339	50	20
1906	BRA v BLR Q4	4th Quarter	BLR	180	340	42	22
1907	BRA v BLR Q4	4th Quarter	BLR	180	341	46	35
1908	BRA v BLR Q4	4th Quarter	BLR	180	342	36	21
1909	BRA v BLR Q4	4th Quarter	BLR	180	343	30	20	Shot	Miss
1910	BRA v BLR Q4	4th Quarter	BRA	181	345	31	87
1911	BRA v BLR Q4	4th Quarter	BRA	181	348	13	69
1912	BRA v BLR Q4	4th Quarter	BRA	181	348	9	59
1913	BRA v BLR Q4	4th Quarter	BRA	181	349	9	45
1914	BRA v BLR Q4	4th Quarter	BRA	181	350	14	33
1915	BRA v BLR Q4	4th Quarter	BRA	181	350	16	31
1916	BRA v BLR Q4	4th Quarter	BRA	181	350	20	25
1917	BRA v BLR Q4	4th Quarter	BRA	181	351	28	16	Shot	Score
1918	BRA v BLR Q4	4th Quarter	BLR	183	443	26	110
1919	BRA v BLR Q4	4th Quarter	BLR	183	444	24	98
1920	BRA v BLR Q4	4th Quarter	BLR	183	445	25	85
1921	BRA v BLR Q4	4th Quarter	BLR	183	446	28	69
1922	BRA v BLR Q4	4th Quarter	BLR	183	448	29	55
1923	BRA v BLR Q4	4th Quarter	BLR	183	449	32	47
1924	BRA v BLR Q4	4th Quarter	BLR	183	449	19	35
1925	BRA v BLR Q4	4th Quarter	BLR	183	451	20	32
1926	BRA v BLR Q4	4th Quarter	BLR	183	451	24	37
1927	BRA v BLR Q4	4th Quarter	BLR	183	452	19	40
1928	BRA v BLR Q4	4th Quarter	BLR	183	454	24	21
1929	BRA v BLR Q4	4th Quarter	BLR	183	455	24	19
1930	BRA v BLR Q4	4th Quarter	BLR	183	457	13	32
1931	BRA v BLR Q4	4th Quarter	BLR	183	458	12	27	On-ball
1932	BRA v BLR Q4	4th Quarter	BLR	183	458	13	32	Stoppage
1933	BRA v BLR Q4	4th Quarter	BLR	184	472	3	32
1934	BRA v BLR Q4	4th Quarter	BLR	185	476	4	31	SLOB
1935	BRA v BLR Q4	4th Quarter	BLR	185	476	31	41
1936	BRA v BLR Q4	4th Quarter	BLR	185	478	29	15
1937	BRA v BLR Q4	4th Quarter	BLR	185	480	26	15
1938	BRA v BLR Q4	4th Quarter	BLR	185	480	25	17
1939	BRA v BLR Q4	4th Quarter	BLR	185	481	27	39
1940	BRA v BLR Q4	4th Quarter	BLR	185	483	49	20	TO
1941	BRA v BLR Q4	4th Quarter	BRA	186	508	3	91
1942	BRA v BLR Q4	4th Quarter	BRA	186	508	22	87
1943	BRA v BLR Q4	4th Quarter	BRA	186	510	26	80
1944	BRA v BLR Q4	4th Quarter	BRA	186	511	28	71
1945	BRA v BLR Q4	4th Quarter	BRA	186	511	28	61
1946	BRA v BLR Q4	4th Quarter	BRA	186	512	30	49
1947	BRA v BLR Q4	4th Quarter	BRA	186	513	33	42
1948	BRA v BLR Q4	4th Quarter	BRA	186	514	37	40
1949	BRA v BLR Q4	4th Quarter	BRA	186	515	37	41
1950	BRA v BLR Q4	4th Quarter	BRA	186	516	39	39
1951	BRA v BLR Q4	4th Quarter	BRA	186	518	39	39
1952	BRA v BLR Q4	4th Quarter	BRA	186	519	21	35
1953	BRA v BLR Q4	4th Quarter	BRA	186	520	22	33
1954	BRA v BLR Q4	4th Quarter	BRA	186	521	34	37
1955	BRA v BLR Q4	4th Quarter	BRA	186	523	35	37
1956	BRA v BLR Q4	4th Quarter	BRA	186	524	37	17
1957	BRA v BLR Q4	4th Quarter	BRA	186	525	35	16	Shot	Score
1958	BRA v BLR Q4	4th Quarter	BLR	187	528	30	110
1959	BRA v BLR Q4	4th Quarter	BLR	187	530	30	93
1960	BRA v BLR Q4	4th Quarter	BLR	187	531	33	83
1961	BRA v BLR Q4	4th Quarter	BLR	187	532	48	78
1962	BRA v BLR Q4	4th Quarter	BLR	187	533	18	63
1963	BRA v BLR Q4	4th Quarter	BLR	187	535	13	51
1964	BRA v BLR Q4	4th Quarter	BLR	187	536	22	51
1965	BRA v BLR Q4	4th Quarter	BLR	187	538	24	47	On-ball
1966	BRA v BLR Q4	4th Quarter	BLR	187	538	24	40
1967	BRA v BLR Q4	4th Quarter	BLR	187	540	17	35	Foul
1968	BRA v BLR Q4	4th Quarter	BLR	188	576	59	41	SLOB
1969	BRA v BLR Q4	4th Quarter	BLR	188	576	45	44
1970	BRA v BLR Q4	4th Quarter	BLR	188	578	34	44
1971	BRA v BLR Q4	4th Quarter	BLR	188	579	24	42
1972	BRA v BLR Q4	4th Quarter	BLR	188	579	14	38
1973	BRA v BLR Q4	4th Quarter	BLR	188	580	11	40	On-ball
1974	BRA v BLR Q4	4th Quarter	BLR	188	581	17	40
1975	BRA v BLR Q4	4th Quarter	BLR	188	581	29	37
1976	BRA v BLR Q4	4th Quarter	BLR	188	581	32	31
1977	BRA v BLR Q4	4th Quarter	BLR	188	582	25	21	Shot	Score
1978	BRA v BLR Q4	4th Quarter	BRA	189	586	32	108
1979	BRA v BLR Q4	4th Quarter	BRA	189	586	32	95
1980	BRA v BLR Q4	4th Quarter	BRA	189	588	32	85
1981	BRA v BLR Q4	4th Quarter	BRA	189	589	29	77
1982	BRA v BLR Q4	4th Quarter	BRA	189	590	28	68
1983	BRA v BLR Q4	4th Quarter	BRA	189	591	28	55
1984	BRA v BLR Q4	4th Quarter	BRA	189	592	30	47
1985	BRA v BLR Q4	4th Quarter	BRA	189	593	31	40
1986	BRA v BLR Q4	4th Quarter	BRA	189	593	34	41
1987	BRA v BLR Q4	4th Quarter	BRA	189	594	34	42
1988	BRA v BLR Q4	4th Quarter	BRA	189	595	37	41
1989	BRA v BLR Q4	4th Quarter	BRA	189	597	37	41
1990	BRA v BLR Q4	4th Quarter	BRA	189	597	18	36
1991	BRA v BLR Q4	4th Quarter	BRA	189	599	16	35
1992	BRA v BLR Q4	4th Quarter	BRA	189	600	18	37
1993	BRA v BLR Q4	4th Quarter	BRA	189	602	19	37
1994	BRA v BLR Q4	4th Quarter	BRA	189	603	20	39	TO
1995	BRA v BLR Q4	4th Quarter	BLR	190	620	3	77
1996	BRA v BLR Q4	4th Quarter	BLR	190	620	16	69
1997	BRA v BLR Q4	4th Quarter	BLR	190	622	15	62
1998	BRA v BLR Q4	4th Quarter	BLR	190	622	13	54
1999	BRA v BLR Q4	4th Quarter	BLR	190	623	11	47
[truncated: 261 more rows]
