# Supplementary material for: Classifying ball trajectories in invasion sports using dynamic time warping: A basketball case study
Source: PLoS One. 2022 Oct 20;17(10):e0272848. doi: 10.1371/journal.pone.0272848 (PMC9584368; doi:10.1371/journal.pone.0272848)
Supplement: S1 Data — (ZIP) [file pone.0272848.s012.zip › Data/BRA/brag4_full.csv]

	GameID	TimeCriteria	TeamName	RecordID	Time	x	y	Label1	Label2	Label3	Label4
1	BRA v FRA Q1	1st Quarter	BRA	4	29	44	94
2	BRA v FRA Q1	1st Quarter	BRA	4	31	49	82
3	BRA v FRA Q1	1st Quarter	BRA	4	31	50	77
4	BRA v FRA Q1	1st Quarter	BRA	4	32	47	35
5	BRA v FRA Q1	1st Quarter	BRA	4	33	47	26
6	BRA v FRA Q1	1st Quarter	BRA	4	33	44	20	Shot	Score
7	BRA v FRA Q1	1st Quarter	BRA	5	53	29	96
8	BRA v FRA Q1	1st Quarter	BRA	5	54	31	87
9	BRA v FRA Q1	1st Quarter	BRA	5	55	32	82
10	BRA v FRA Q1	1st Quarter	BRA	5	56	33	70
11	BRA v FRA Q1	1st Quarter	BRA	5	57	41	54
12	BRA v FRA Q1	1st Quarter	BRA	5	57	43	42
13	BRA v FRA Q1	1st Quarter	BRA	5	58	43	39
14	BRA v FRA Q1	1st Quarter	BRA	5	59	30	19
15	BRA v FRA Q1	1st Quarter	BRA	5	59	27	17
16	BRA v FRA Q1	1st Quarter	BRA	5	61	29	21	Shot	Shooting Foul
17	BRA v FRA Q1	1st Quarter	BRA	6	148	19	93
18	BRA v FRA Q1	1st Quarter	BRA	6	148	23	83
19	BRA v FRA Q1	1st Quarter	BRA	6	150	25	69
20	BRA v FRA Q1	1st Quarter	BRA	6	151	24	53
21	BRA v FRA Q1	1st Quarter	BRA	6	152	16	46
22	BRA v FRA Q1	1st Quarter	BRA	6	153	11	37
23	BRA v FRA Q1	1st Quarter	BRA	6	154	19	26
24	BRA v FRA Q1	1st Quarter	BRA	6	155	24	23	Shot	Miss
25	BRA v FRA Q1	1st Quarter	BRA	7	175	3	46
26	BRA v FRA Q1	1st Quarter	BRA	7	175	20	53
27	BRA v FRA Q1	1st Quarter	BRA	7	176	27	54
28	BRA v FRA Q1	1st Quarter	BRA	7	178	34	49
29	BRA v FRA Q1	1st Quarter	BRA	7	179	33	50
30	BRA v FRA Q1	1st Quarter	BRA	7	180	33	50
31	BRA v FRA Q1	1st Quarter	BRA	7	181	39	36
32	BRA v FRA Q1	1st Quarter	BRA	7	182	38	35
33	BRA v FRA Q1	1st Quarter	BRA	7	184	53	23
34	BRA v FRA Q1	1st Quarter	BRA	7	186	51	23
35	BRA v FRA Q1	1st Quarter	BRA	7	187	38	37
36	BRA v FRA Q1	1st Quarter	BRA	7	188	38	38
37	BRA v FRA Q1	1st Quarter	BRA	7	189	15	33
38	BRA v FRA Q1	1st Quarter	BRA	7	189	14	29
39	BRA v FRA Q1	1st Quarter	BRA	7	190	15	26
40	BRA v FRA Q1	1st Quarter	BRA	7	191	26	19
41	BRA v FRA Q1	1st Quarter	BRA	7	192	26	22
42	BRA v FRA Q1	1st Quarter	BRA	7	193	30	22	Shot	Miss
43	BRA v FRA Q1	1st Quarter	BRA	8	234	3	95
44	BRA v FRA Q1	1st Quarter	BRA	8	235	14	90
45	BRA v FRA Q1	1st Quarter	BRA	8	237	21	85
46	BRA v FRA Q1	1st Quarter	BRA	8	238	30	74
47	BRA v FRA Q1	1st Quarter	BRA	8	238	40	65
48	BRA v FRA Q1	1st Quarter	BRA	8	239	44	53
49	BRA v FRA Q1	1st Quarter	BRA	8	240	41	53
50	BRA v FRA Q1	1st Quarter	BRA	8	240	31	47
51	BRA v FRA Q1	1st Quarter	BRA	8	242	21	33
52	BRA v FRA Q1	1st Quarter	BRA	8	243	18	35
53	BRA v FRA Q1	1st Quarter	BRA	8	243	15	31
54	BRA v FRA Q1	1st Quarter	BRA	8	244	12	22
55	BRA v FRA Q1	1st Quarter	BRA	8	244	12	22
56	BRA v FRA Q1	1st Quarter	BRA	8	245	12	28
57	BRA v FRA Q1	1st Quarter	BRA	8	245	14	32	On-ball
58	BRA v FRA Q1	1st Quarter	BRA	8	245	22	35
59	BRA v FRA Q1	1st Quarter	BRA	8	247	33	32	Shot	Miss
60	BRA v FRA Q1	1st Quarter	BRA	9	267	33	97
61	BRA v FRA Q1	1st Quarter	BRA	9	269	33	83
62	BRA v FRA Q1	1st Quarter	BRA	9	269	29	72
63	BRA v FRA Q1	1st Quarter	BRA	9	270	20	61
64	BRA v FRA Q1	1st Quarter	BRA	9	271	16	52
65	BRA v FRA Q1	1st Quarter	BRA	9	271	12	41
66	BRA v FRA Q1	1st Quarter	BRA	9	272	10	34
67	BRA v FRA Q1	1st Quarter	BRA	9	274	33	44
68	BRA v FRA Q1	1st Quarter	BRA	9	275	32	41
69	BRA v FRA Q1	1st Quarter	BRA	9	276	36	32
70	BRA v FRA Q1	1st Quarter	BRA	9	276	37	24
71	BRA v FRA Q1	1st Quarter	BRA	9	277	33	20
72	BRA v FRA Q1	1st Quarter	BRA	9	278	31	19	TO
73	BRA v FRA Q1	1st Quarter	BRA	10	298	28	102
74	BRA v FRA Q1	1st Quarter	BRA	10	300	17	85
75	BRA v FRA Q1	1st Quarter	BRA	10	301	16	76
76	BRA v FRA Q1	1st Quarter	BRA	10	302	15	69
77	BRA v FRA Q1	1st Quarter	BRA	10	302	19	57
78	BRA v FRA Q1	1st Quarter	BRA	10	302	26	51
79	BRA v FRA Q1	1st Quarter	BRA	10	304	33	46
80	BRA v FRA Q1	1st Quarter	BRA	10	306	12	28	Shot	Score
81	BRA v FRA Q1	1st Quarter	BRA	11	407	29	100
82	BRA v FRA Q1	1st Quarter	BRA	11	409	27	95
83	BRA v FRA Q1	1st Quarter	BRA	11	409	20	78
84	BRA v FRA Q1	1st Quarter	BRA	11	410	16	64
85	BRA v FRA Q1	1st Quarter	BRA	11	411	12	39
86	BRA v FRA Q1	1st Quarter	BRA	11	411	14	29
87	BRA v FRA Q1	1st Quarter	BRA	11	412	15	25
88	BRA v FRA Q1	1st Quarter	BRA	11	413	27	20
89	BRA v FRA Q1	1st Quarter	BRA	11	413	29	18	Shot	Miss
90	BRA v FRA Q1	1st Quarter	BRA	12	426	33	110
91	BRA v FRA Q1	1st Quarter	BRA	12	427	34	82
92	BRA v FRA Q1	1st Quarter	BRA	12	429	33	74
93	BRA v FRA Q1	1st Quarter	BRA	12	430	32	68
94	BRA v FRA Q1	1st Quarter	BRA	12	431	31	61
95	BRA v FRA Q1	1st Quarter	BRA	12	432	30	55
96	BRA v FRA Q1	1st Quarter	BRA	12	433	26	52
97	BRA v FRA Q1	1st Quarter	BRA	12	433	16	44
98	BRA v FRA Q1	1st Quarter	BRA	12	433	26	47
99	BRA v FRA Q1	1st Quarter	BRA	12	433	32	44
100	BRA v FRA Q1	1st Quarter	BRA	12	435	49	33
101	BRA v FRA Q1	1st Quarter	BRA	12	436	50	30
102	BRA v FRA Q1	1st Quarter	BRA	12	437	34	39
103	BRA v FRA Q1	1st Quarter	BRA	12	439	34	39
104	BRA v FRA Q1	1st Quarter	BRA	12	439	32	42
105	BRA v FRA Q1	1st Quarter	BRA	12	440	32	45
106	BRA v FRA Q1	1st Quarter	BRA	12	441	48	23
107	BRA v FRA Q1	1st Quarter	BRA	12	442	52	22
108	BRA v FRA Q1	1st Quarter	BRA	12	443	52	22
109	BRA v FRA Q1	1st Quarter	BRA	12	445	47	22
110	BRA v FRA Q1	1st Quarter	BRA	12	446	40	28
111	BRA v FRA Q1	1st Quarter	BRA	12	447	39	31	Shot	Score
112	BRA v FRA Q1	1st Quarter	BRA	13	467	32	108
113	BRA v FRA Q1	1st Quarter	BRA	13	469	33	89
114	BRA v FRA Q1	1st Quarter	BRA	13	470	32	79
115	BRA v FRA Q1	1st Quarter	BRA	13	471	29	73
116	BRA v FRA Q1	1st Quarter	BRA	13	472	29	65
117	BRA v FRA Q1	1st Quarter	BRA	13	473	31	58
118	BRA v FRA Q1	1st Quarter	BRA	13	474	32	53
119	BRA v FRA Q1	1st Quarter	BRA	13	475	32	51
120	BRA v FRA Q1	1st Quarter	BRA	13	476	32	51
121	BRA v FRA Q1	1st Quarter	BRA	13	477	29	50
122	BRA v FRA Q1	1st Quarter	BRA	13	478	21	45
123	BRA v FRA Q1	1st Quarter	BRA	13	479	25	30
124	BRA v FRA Q1	1st Quarter	BRA	13	480	32	27	Shot	Score
125	BRA v FRA Q1	1st Quarter	BRA	14	497	37	108
126	BRA v FRA Q1	1st Quarter	BRA	14	497	36	93
127	BRA v FRA Q1	1st Quarter	BRA	14	499	35	84
128	BRA v FRA Q1	1st Quarter	BRA	14	500	28	69
129	BRA v FRA Q1	1st Quarter	BRA	14	501	21	52
130	BRA v FRA Q1	1st Quarter	BRA	14	501	14	44
131	BRA v FRA Q1	1st Quarter	BRA	14	502	12	38
132	BRA v FRA Q1	1st Quarter	BRA	14	504	33	40
133	BRA v FRA Q1	1st Quarter	BRA	14	505	48	33	On-ball
134	BRA v FRA Q1	1st Quarter	BRA	14	506	45	35
135	BRA v FRA Q1	1st Quarter	BRA	14	506	37	37
136	BRA v FRA Q1	1st Quarter	BRA	14	508	31	32
137	BRA v FRA Q1	1st Quarter	BRA	14	509	27	34
138	BRA v FRA Q1	1st Quarter	BRA	14	511	44	21	TO
139	BRA v FRA Q1	1st Quarter	BRA	15	549	31	109
140	BRA v FRA Q1	1st Quarter	BRA	15	551	32	85
141	BRA v FRA Q1	1st Quarter	BRA	15	551	32	78
142	BRA v FRA Q1	1st Quarter	BRA	15	553	47	45
143	BRA v FRA Q1	1st Quarter	BRA	15	554	50	36
144	BRA v FRA Q1	1st Quarter	BRA	15	555	49	28
145	BRA v FRA Q1	1st Quarter	BRA	15	556	49	28
146	BRA v FRA Q1	1st Quarter	BRA	15	558	42	47
147	BRA v FRA Q1	1st Quarter	BRA	15	558	39	51
148	BRA v FRA Q1	1st Quarter	BRA	15	559	32	51
149	BRA v FRA Q1	1st Quarter	BRA	15	560	32	51
150	BRA v FRA Q1	1st Quarter	BRA	15	561	40	33
151	BRA v FRA Q1	1st Quarter	BRA	15	563	39	35
152	BRA v FRA Q1	1st Quarter	BRA	15	564	47	33
153	BRA v FRA Q1	1st Quarter	BRA	15	566	46	33
154	BRA v FRA Q1	1st Quarter	BRA	15	567	51	23
155	BRA v FRA Q1	1st Quarter	BRA	15	568	51	19
156	BRA v FRA Q1	1st Quarter	BRA	15	569	47	16	Shot	Shooting Foul
157	BRA v FRA Q1	1st Quarter	BRA	16	631	4	85
158	BRA v FRA Q1	1st Quarter	BRA	16	631	22	88
159	BRA v FRA Q1	1st Quarter	BRA	16	633	32	80
160	BRA v FRA Q1	1st Quarter	BRA	16	633	36	71
161	BRA v FRA Q1	1st Quarter	BRA	16	634	38	58
162	BRA v FRA Q1	1st Quarter	BRA	16	635	36	50
163	BRA v FRA Q1	1st Quarter	BRA	16	637	36	36
164	BRA v FRA Q1	1st Quarter	BRA	16	638	37	35
165	BRA v FRA Q1	1st Quarter	BRA	16	639	37	35
166	BRA v FRA Q1	1st Quarter	BRA	16	640	53	16
167	BRA v FRA Q1	1st Quarter	BRA	16	641	53	19	Foul
168	BRA v FRA Q1	1st Quarter	BRA	18	659	39	8	BLOB
169	BRA v FRA Q1	1st Quarter	BRA	18	659	43	18
170	BRA v FRA Q1	1st Quarter	BRA	18	660	52	22
171	BRA v FRA Q1	1st Quarter	BRA	18	662	51	24
172	BRA v FRA Q1	1st Quarter	BRA	18	663	35	37
173	BRA v FRA Q1	1st Quarter	BRA	18	664	35	37
174	BRA v FRA Q1	1st Quarter	BRA	18	665	16	33	Shot	Score
175	BRA v FRA Q1	1st Quarter	BRA	19	684	45	80
176	BRA v FRA Q1	1st Quarter	BRA	19	685	51	64
177	BRA v FRA Q1	1st Quarter	BRA	19	686	46	44
178	BRA v FRA Q1	1st Quarter	BRA	19	687	43	28
179	BRA v FRA Q1	1st Quarter	BRA	19	688	34	17	Shot	Score
180	BRA v FRA Q1	1st Quarter	BRA	20	706	36	109
181	BRA v FRA Q1	1st Quarter	BRA	20	706	43	87
182	BRA v FRA Q1	1st Quarter	BRA	20	709	41	73
183	BRA v FRA Q1	1st Quarter	BRA	20	709	35	64
184	BRA v FRA Q1	1st Quarter	BRA	20	711	35	56
185	BRA v FRA Q1	1st Quarter	BRA	20	711	35	51
186	BRA v FRA Q1	1st Quarter	BRA	20	713	35	47
187	BRA v FRA Q1	1st Quarter	BRA	20	714	42	33
188	BRA v FRA Q1	1st Quarter	BRA	20	715	45	32
189	BRA v FRA Q1	1st Quarter	BRA	20	717	34	38	Shot	Miss
190	BRA v FRA Q1	1st Quarter	BRA	21	754	22	109
191	BRA v FRA Q1	1st Quarter	BRA	21	754	32	94
192	BRA v FRA Q1	1st Quarter	BRA	21	756	34	85
193	BRA v FRA Q1	1st Quarter	BRA	21	757	33	80
194	BRA v FRA Q1	1st Quarter	BRA	21	758	32	76
195	BRA v FRA Q1	1st Quarter	BRA	21	759	31	64
196	BRA v FRA Q1	1st Quarter	BRA	21	760	28	56
197	BRA v FRA Q1	1st Quarter	BRA	21	761	31	50
198	BRA v FRA Q1	1st Quarter	BRA	21	762	48	31
199	BRA v FRA Q1	1st Quarter	BRA	21	764	49	34
200	BRA v FRA Q1	1st Quarter	BRA	21	765	50	36
201	BRA v FRA Q1	1st Quarter	BRA	21	766	35	38
202	BRA v FRA Q1	1st Quarter	BRA	21	767	33	38	TO
203	BRA v FRA Q1	1st Quarter	BRA	22	787	38	111
204	BRA v FRA Q1	1st Quarter	BRA	22	787	32	87
205	BRA v FRA Q1	1st Quarter	BRA	22	789	32	80
206	BRA v FRA Q1	1st Quarter	BRA	22	789	34	70
207	BRA v FRA Q1	1st Quarter	BRA	22	790	32	58
208	BRA v FRA Q1	1st Quarter	BRA	22	791	27	53
209	BRA v FRA Q1	1st Quarter	BRA	22	791	24	48
210	BRA v FRA Q1	1st Quarter	BRA	22	793	16	41
211	BRA v FRA Q1	1st Quarter	BRA	22	793	25	48
212	BRA v FRA Q1	1st Quarter	BRA	22	794	32	48
213	BRA v FRA Q1	1st Quarter	BRA	22	795	48	34
214	BRA v FRA Q1	1st Quarter	BRA	22	797	50	31
215	BRA v FRA Q1	1st Quarter	BRA	22	798	31	39
216	BRA v FRA Q1	1st Quarter	BRA	22	799	30	40
217	BRA v FRA Q1	1st Quarter	BRA	22	801	11	28
218	BRA v FRA Q1	1st Quarter	BRA	22	802	13	22
219	BRA v FRA Q1	1st Quarter	BRA	22	803	21	17
220	BRA v FRA Q1	1st Quarter	BRA	22	804	25	16	Shot	Score
221	BRA v FRA Q1	1st Quarter	BRA	23	824	32	112
222	BRA v FRA Q1	1st Quarter	BRA	23	824	28	92
223	BRA v FRA Q1	1st Quarter	BRA	23	826	28	76
224	BRA v FRA Q1	1st Quarter	BRA	23	828	33	66
225	BRA v FRA Q1	1st Quarter	BRA	23	829	34	55
226	BRA v FRA Q1	1st Quarter	BRA	23	830	34	49
227	BRA v FRA Q1	1st Quarter	BRA	23	832	26	49
228	BRA v FRA Q1	1st Quarter	BRA	23	832	32	53
229	BRA v FRA Q1	1st Quarter	BRA	23	833	34	51	Stoppage
230	BRA v FRA Q1	1st Quarter	BRA	24	858	58	37	SLOB
231	BRA v FRA Q1	1st Quarter	BRA	24	858	38	43
232	BRA v FRA Q1	1st Quarter	BRA	24	861	38	43
233	BRA v FRA Q1	1st Quarter	BRA	24	863	38	43
234	BRA v FRA Q1	1st Quarter	BRA	24	864	20	40
235	BRA v FRA Q1	1st Quarter	BRA	24	866	8	22	Stoppage
236	BRA v FRA Q1	1st Quarter	BRA	25	884	3	36
237	BRA v FRA Q1	1st Quarter	BRA	25	884	18	40
238	BRA v FRA Q1	1st Quarter	BRA	25	886	31	46
239	BRA v FRA Q1	1st Quarter	BRA	25	887	34	33
240	BRA v FRA Q1	1st Quarter	BRA	25	888	28	26	Shot	Shooting Foul
241	BRA v FRA Q1	1st Quarter	BRA	26	943	32	110
242	BRA v FRA Q1	1st Quarter	BRA	26	943	23	83
243	BRA v FRA Q1	1st Quarter	BRA	26	945	23	74
244	BRA v FRA Q1	1st Quarter	BRA	26	946	25	63
245	BRA v FRA Q1	1st Quarter	BRA	26	947	49	48
246	BRA v FRA Q1	1st Quarter	BRA	26	948	50	41
247	BRA v FRA Q1	1st Quarter	BRA	26	948	51	31
248	BRA v FRA Q1	1st Quarter	BRA	26	950	50	28
249	BRA v FRA Q1	1st Quarter	BRA	26	951	38	19
250	BRA v FRA Q1	1st Quarter	BRA	26	952	36	23
251	BRA v FRA Q1	1st Quarter	BRA	26	953	32	24
252	BRA v FRA Q1	1st Quarter	BRA	26	954	36	20	Shot	Miss
253	BRA v FRA Q1	1st Quarter	BRA	27	996	58	100
254	BRA v FRA Q1	1st Quarter	BRA	27	996	36	83
255	BRA v FRA Q1	1st Quarter	BRA	27	998	28	80
256	BRA v FRA Q1	1st Quarter	BRA	27	999	29	74
257	BRA v FRA Q1	1st Quarter	BRA	27	1000	27	68
258	BRA v FRA Q1	1st Quarter	BRA	27	1001	26	60
259	BRA v FRA Q1	1st Quarter	BRA	27	1002	27	54
260	BRA v FRA Q1	1st Quarter	BRA	27	1003	28	50
261	BRA v FRA Q1	1st Quarter	BRA	27	1003	24	33
262	BRA v FRA Q1	1st Quarter	BRA	27	1004	24	33
263	BRA v FRA Q1	1st Quarter	BRA	27	1006	18	38
264	BRA v FRA Q1	1st Quarter	BRA	27	1007	21	47
265	BRA v FRA Q1	1st Quarter	BRA	27	1007	30	48
266	BRA v FRA Q1	1st Quarter	BRA	27	1007	38	45
267	BRA v FRA Q1	1st Quarter	BRA	27	1009	37	30
268	BRA v FRA Q1	1st Quarter	BRA	27	1009	37	25	Shot	Miss
269	BRA v FRA Q2	2nd Quarter	BRA	28	1	3	59
270	BRA v FRA Q2	2nd Quarter	BRA	29	1	58	59
271	BRA v FRA Q2	2nd Quarter	BRA	29	1	51	71
272	BRA v FRA Q2	2nd Quarter	BRA	29	3	42	64
273	BRA v FRA Q2	2nd Quarter	BRA	29	4	33	56
274	BRA v FRA Q2	2nd Quarter	BRA	29	5	28	49
275	BRA v FRA Q2	2nd Quarter	BRA	29	6	28	48
276	BRA v FRA Q2	2nd Quarter	BRA	29	7	37	35
277	BRA v FRA Q2	2nd Quarter	BRA	29	8	37	35
278	BRA v FRA Q2	2nd Quarter	BRA	29	9	38	36
279	BRA v FRA Q2	2nd Quarter	BRA	29	11	50	26
280	BRA v FRA Q2	2nd Quarter	BRA	29	12	36	41
281	BRA v FRA Q2	2nd Quarter	BRA	29	14	17	35
282	BRA v FRA Q2	2nd Quarter	BRA	29	15	28	23
283	BRA v FRA Q2	2nd Quarter	BRA	29	16	32	23
284	BRA v FRA Q2	2nd Quarter	BRA	29	17	34	20	Shot	Score
285	BRA v FRA Q2	2nd Quarter	BRA	30	43	35	110
286	BRA v FRA Q2	2nd Quarter	BRA	30	45	35	93
287	BRA v FRA Q2	2nd Quarter	BRA	30	46	35	83
288	BRA v FRA Q2	2nd Quarter	BRA	30	47	40	72
289	BRA v FRA Q2	2nd Quarter	BRA	30	48	48	56
290	BRA v FRA Q2	2nd Quarter	BRA	30	48	51	49
291	BRA v FRA Q2	2nd Quarter	BRA	30	49	53	32
292	BRA v FRA Q2	2nd Quarter	BRA	30	50	52	28
293	BRA v FRA Q2	2nd Quarter	BRA	30	51	52	28
294	BRA v FRA Q2	2nd Quarter	BRA	30	52	39	20
295	BRA v FRA Q2	2nd Quarter	BRA	30	53	36	24
296	BRA v FRA Q2	2nd Quarter	BRA	30	54	29	19	Shot	Score
297	BRA v FRA Q2	2nd Quarter	BRA	31	115	31	109
298	BRA v FRA Q2	2nd Quarter	BRA	31	115	25	83
299	BRA v FRA Q2	2nd Quarter	BRA	31	117	25	75
300	BRA v FRA Q2	2nd Quarter	BRA	31	117	28	64
301	BRA v FRA Q2	2nd Quarter	BRA	31	118	30	56
302	BRA v FRA Q2	2nd Quarter	BRA	31	119	26	49
303	BRA v FRA Q2	2nd Quarter	BRA	31	121	21	46
304	BRA v FRA Q2	2nd Quarter	BRA	31	122	31	51
305	BRA v FRA Q2	2nd Quarter	BRA	31	123	50	40
306	BRA v FRA Q2	2nd Quarter	BRA	31	124	51	38
307	BRA v FRA Q2	2nd Quarter	BRA	31	126	39	21	TO
308	BRA v FRA Q2	2nd Quarter	BRA	32	132	34	96
309	BRA v FRA Q2	2nd Quarter	BRA	32	134	20	88
310	BRA v FRA Q2	2nd Quarter	BRA	32	136	21	83
311	BRA v FRA Q2	2nd Quarter	BRA	32	137	26	73
312	BRA v FRA Q2	2nd Quarter	BRA	32	138	28	69
313	BRA v FRA Q2	2nd Quarter	BRA	32	139	31	61
314	BRA v FRA Q2	2nd Quarter	BRA	32	140	33	52
315	BRA v FRA Q2	2nd Quarter	BRA	32	141	34	50
316	BRA v FRA Q2	2nd Quarter	BRA	32	143	24	32
317	BRA v FRA Q2	2nd Quarter	BRA	32	145	24	34
318	BRA v FRA Q2	2nd Quarter	BRA	32	146	24	35	On-ball
319	BRA v FRA Q2	2nd Quarter	BRA	32	147	28	39
320	BRA v FRA Q2	2nd Quarter	BRA	32	149	37	31	Shot	Score
321	BRA v FRA Q2	2nd Quarter	BRA	33	169	34	85
322	BRA v FRA Q2	2nd Quarter	BRA	33	169	49	78
323	BRA v FRA Q2	2nd Quarter	BRA	33	171	51	66
324	BRA v FRA Q2	2nd Quarter	BRA	33	172	43	60
325	BRA v FRA Q2	2nd Quarter	BRA	33	173	41	52
326	BRA v FRA Q2	2nd Quarter	BRA	33	174	49	43
327	BRA v FRA Q2	2nd Quarter	BRA	33	174	51	33
328	BRA v FRA Q2	2nd Quarter	BRA	33	176	36	44
329	BRA v FRA Q2	2nd Quarter	BRA	33	178	35	44
330	BRA v FRA Q2	2nd Quarter	BRA	33	179	38	40
331	BRA v FRA Q2	2nd Quarter	BRA	33	181	30	33
332	BRA v FRA Q2	2nd Quarter	BRA	33	182	28	20	Shot	Shooting Foul
333	BRA v FRA Q2	2nd Quarter	BRA	34	254	33	99
334	BRA v FRA Q2	2nd Quarter	BRA	34	254	20	87
335	BRA v FRA Q2	2nd Quarter	BRA	34	256	19	69
336	BRA v FRA Q2	2nd Quarter	BRA	34	257	19	55
337	BRA v FRA Q2	2nd Quarter	BRA	34	257	34	28
338	BRA v FRA Q2	2nd Quarter	BRA	34	258	33	23	Stoppage
339	BRA v FRA Q2	2nd Quarter	BRA	35	276	25	8	BLOB
340	BRA v FRA Q2	2nd Quarter	BRA	35	277	11	27
341	BRA v FRA Q2	2nd Quarter	BRA	35	279	20	25
342	BRA v FRA Q2	2nd Quarter	BRA	35	280	29	18	Shot	Miss
343	BRA v FRA Q2	2nd Quarter	BRA	36	287	31	109
344	BRA v FRA Q2	2nd Quarter	BRA	36	287	34	93
345	BRA v FRA Q2	2nd Quarter	BRA	36	289	36	81
346	BRA v FRA Q2	2nd Quarter	BRA	36	290	36	73
347	BRA v FRA Q2	2nd Quarter	BRA	36	291	20	41
348	BRA v FRA Q2	2nd Quarter	BRA	36	292	11	28
349	BRA v FRA Q2	2nd Quarter	BRA	36	293	20	46
350	BRA v FRA Q2	2nd Quarter	BRA	36	295	20	46
351	BRA v FRA Q2	2nd Quarter	BRA	36	296	22	43
352	BRA v FRA Q2	2nd Quarter	BRA	36	297	25	18
353	BRA v FRA Q2	2nd Quarter	BRA	36	298	28	16
354	BRA v FRA Q2	2nd Quarter	BRA	36	299	33	15	Shot	Miss
355	BRA v FRA Q2	2nd Quarter	BRA	37	311	25	99
356	BRA v FRA Q2	2nd Quarter	BRA	37	314	23	87
357	BRA v FRA Q2	2nd Quarter	BRA	37	316	18	82
358	BRA v FRA Q2	2nd Quarter	BRA	37	317	16	69
359	BRA v FRA Q2	2nd Quarter	BRA	37	318	18	66
360	BRA v FRA Q2	2nd Quarter	BRA	37	319	19	57
361	BRA v FRA Q2	2nd Quarter	BRA	37	320	13	48
362	BRA v FRA Q2	2nd Quarter	BRA	37	321	19	29
363	BRA v FRA Q2	2nd Quarter	BRA	37	322	20	24
364	BRA v FRA Q2	2nd Quarter	BRA	37	323	29	20	TO
365	BRA v FRA Q2	2nd Quarter	BRA	38	348	31	101
366	BRA v FRA Q2	2nd Quarter	BRA	38	348	35	91
367	BRA v FRA Q2	2nd Quarter	BRA	38	350	40	78
368	BRA v FRA Q2	2nd Quarter	BRA	38	352	39	65
369	BRA v FRA Q2	2nd Quarter	BRA	38	353	32	55
370	BRA v FRA Q2	2nd Quarter	BRA	38	354	32	52
371	BRA v FRA Q2	2nd Quarter	BRA	38	356	36	34
372	BRA v FRA Q2	2nd Quarter	BRA	38	357	38	36
373	BRA v FRA Q2	2nd Quarter	BRA	38	358	36	18
374	BRA v FRA Q2	2nd Quarter	BRA	38	359	33	16	Shot	Score
375	BRA v FRA Q2	2nd Quarter	BRA	39	415	35	101
376	BRA v FRA Q2	2nd Quarter	BRA	39	415	41	95
377	BRA v FRA Q2	2nd Quarter	BRA	39	415	43	89
378	BRA v FRA Q2	2nd Quarter	BRA	39	417	35	74	TO
379	BRA v FRA Q2	2nd Quarter	BRA	41	504	27	108
380	BRA v FRA Q2	2nd Quarter	BRA	41	504	26	89
381	BRA v FRA Q2	2nd Quarter	BRA	41	505	27	76
382	BRA v FRA Q2	2nd Quarter	BRA	41	506	27	66
383	BRA v FRA Q2	2nd Quarter	BRA	41	507	26	63
384	BRA v FRA Q2	2nd Quarter	BRA	41	508	26	59
385	BRA v FRA Q2	2nd Quarter	BRA	41	509	27	53
386	BRA v FRA Q2	2nd Quarter	BRA	41	510	25	46
387	BRA v FRA Q2	2nd Quarter	BRA	41	511	20	46
388	BRA v FRA Q2	2nd Quarter	BRA	41	512	31	49
389	BRA v FRA Q2	2nd Quarter	BRA	41	512	34	48
390	BRA v FRA Q2	2nd Quarter	BRA	41	513	51	37
391	BRA v FRA Q2	2nd Quarter	BRA	41	514	39	19
392	BRA v FRA Q2	2nd Quarter	BRA	41	515	39	21
393	BRA v FRA Q2	2nd Quarter	BRA	41	516	37	24
394	BRA v FRA Q2	2nd Quarter	BRA	41	517	36	22	Shot	Miss
395	BRA v FRA Q2	2nd Quarter	BRA	42	545	15	111
396	BRA v FRA Q2	2nd Quarter	BRA	42	547	32	82
397	BRA v FRA Q2	2nd Quarter	BRA	42	548	36	73
398	BRA v FRA Q2	2nd Quarter	BRA	42	549	41	66
399	BRA v FRA Q2	2nd Quarter	BRA	42	550	41	53
400	BRA v FRA Q2	2nd Quarter	BRA	42	551	25	32
401	BRA v FRA Q2	2nd Quarter	BRA	42	552	23	33
402	BRA v FRA Q2	2nd Quarter	BRA	42	553	19	36
403	BRA v FRA Q2	2nd Quarter	BRA	42	553	12	31
404	BRA v FRA Q2	2nd Quarter	BRA	42	554	11	29
405	BRA v FRA Q2	2nd Quarter	BRA	42	554	12	33
406	BRA v FRA Q2	2nd Quarter	BRA	42	556	19	34	On-ball
407	BRA v FRA Q2	2nd Quarter	BRA	42	557	25	35	Shot	Miss
408	BRA v FRA Q2	2nd Quarter	BRA	43	571	36	91
409	BRA v FRA Q2	2nd Quarter	BRA	43	572	44	68
410	BRA v FRA Q2	2nd Quarter	BRA	43	573	43	50
411	BRA v FRA Q2	2nd Quarter	BRA	43	574	42	39
412	BRA v FRA Q2	2nd Quarter	BRA	43	575	18	25
413	BRA v FRA Q2	2nd Quarter	BRA	43	576	13	18	TO
414	BRA v FRA Q2	2nd Quarter	BRA	44	638	33	97
415	BRA v FRA Q2	2nd Quarter	BRA	44	640	38	83
416	BRA v FRA Q2	2nd Quarter	BRA	44	642	37	67
417	BRA v FRA Q2	2nd Quarter	BRA	44	643	38	58
418	BRA v FRA Q2	2nd Quarter	BRA	44	644	36	51
419	BRA v FRA Q2	2nd Quarter	BRA	44	645	35	49
420	BRA v FRA Q2	2nd Quarter	BRA	44	646	37	35
421	BRA v FRA Q2	2nd Quarter	BRA	44	647	40	34
422	BRA v FRA Q2	2nd Quarter	BRA	44	648	37	21
423	BRA v FRA Q2	2nd Quarter	BRA	44	649	35	17	Foul
424	BRA v FRA Q2	2nd Quarter	BRA	45	679	59	40	SLOB
425	BRA v FRA Q2	2nd Quarter	BRA	45	679	39	38
426	BRA v FRA Q2	2nd Quarter	BRA	45	681	14	31
427	BRA v FRA Q2	2nd Quarter	BRA	45	683	14	31
428	BRA v FRA Q2	2nd Quarter	BRA	45	684	10	19	On-ball
429	BRA v FRA Q2	2nd Quarter	BRA	45	685	14	25
430	BRA v FRA Q2	2nd Quarter	BRA	45	685	19	26
431	BRA v FRA Q2	2nd Quarter	BRA	45	686	28	27
432	BRA v FRA Q2	2nd Quarter	BRA	45	687	34	38	Foul
433	BRA v FRA Q2	2nd Quarter	BRA	46	714	23	9	BLOB
434	BRA v FRA Q2	2nd Quarter	BRA	46	714	10	24
435	BRA v FRA Q2	2nd Quarter	BRA	46	716	10	24
436	BRA v FRA Q2	2nd Quarter	BRA	46	717	10	24
437	BRA v FRA Q2	2nd Quarter	BRA	46	720	44	34	Shot	Miss
438	BRA v FRA Q2	2nd Quarter	BRA	47	736	31	109
439	BRA v FRA Q2	2nd Quarter	BRA	47	738	31	84
440	BRA v FRA Q2	2nd Quarter	BRA	47	740	32	77
441	BRA v FRA Q2	2nd Quarter	BRA	47	740	33	70
442	BRA v FRA Q2	2nd Quarter	BRA	47	742	29	59
443	BRA v FRA Q2	2nd Quarter	BRA	47	743	21	49
444	BRA v FRA Q2	2nd Quarter	BRA	47	743	14	39
445	BRA v FRA Q2	2nd Quarter	BRA	47	744	13	43
446	BRA v FRA Q2	2nd Quarter	BRA	47	744	17	48
447	BRA v FRA Q2	2nd Quarter	BRA	47	744	23	55	TO
448	BRA v FRA Q2	2nd Quarter	BRA	48	878	25	99
449	BRA v FRA Q2	2nd Quarter	BRA	48	878	30	83
450	BRA v FRA Q2	2nd Quarter	BRA	48	880	23	72
451	BRA v FRA Q2	2nd Quarter	BRA	48	882	25	60
452	BRA v FRA Q2	2nd Quarter	BRA	48	883	37	52
453	BRA v FRA Q2	2nd Quarter	BRA	48	885	35	48
454	BRA v FRA Q2	2nd Quarter	BRA	48	887	40	35
455	BRA v FRA Q2	2nd Quarter	BRA	48	888	42	37
456	BRA v FRA Q2	2nd Quarter	BRA	48	889	45	35
457	BRA v FRA Q2	2nd Quarter	BRA	48	890	51	32
458	BRA v FRA Q2	2nd Quarter	BRA	48	891	52	30
459	BRA v FRA Q2	2nd Quarter	BRA	48	891	37	39
460	BRA v FRA Q2	2nd Quarter	BRA	48	893	35	38
461	BRA v FRA Q2	2nd Quarter	BRA	48	895	34	36
462	BRA v FRA Q2	2nd Quarter	BRA	48	896	30	31
463	BRA v FRA Q2	2nd Quarter	BRA	48	896	34	27
464	BRA v FRA Q2	2nd Quarter	BRA	48	898	32	21	Shot	Miss
465	BRA v FRA Q2	2nd Quarter	BRA	49	909	31	107
466	BRA v FRA Q2	2nd Quarter	BRA	49	909	32	89
467	BRA v FRA Q2	2nd Quarter	BRA	49	912	32	78
468	BRA v FRA Q2	2nd Quarter	BRA	49	913	33	64
469	BRA v FRA Q2	2nd Quarter	BRA	49	914	34	56
470	BRA v FRA Q2	2nd Quarter	BRA	49	915	36	50
471	BRA v FRA Q2	2nd Quarter	BRA	49	915	50	35
472	BRA v FRA Q2	2nd Quarter	BRA	49	917	50	33
473	BRA v FRA Q2	2nd Quarter	BRA	49	919	33	36
474	BRA v FRA Q2	2nd Quarter	BRA	49	920	34	37
475	BRA v FRA Q2	2nd Quarter	BRA	49	922	22	37
476	BRA v FRA Q2	2nd Quarter	BRA	49	923	19	34
477	BRA v FRA Q2	2nd Quarter	BRA	49	925	10	27
478	BRA v FRA Q2	2nd Quarter	BRA	49	926	10	24
479	BRA v FRA Q2	2nd Quarter	BRA	49	927	21	39
480	BRA v FRA Q2	2nd Quarter	BRA	49	928	24	40
481	BRA v FRA Q2	2nd Quarter	BRA	49	930	27	41	On-ball
482	BRA v FRA Q2	2nd Quarter	BRA	49	930	20	33	Shot	Miss
483	BRA v FRA Q2	2nd Quarter	BRA	50	943	31	102
484	BRA v FRA Q2	2nd Quarter	BRA	50	943	43	94
485	BRA v FRA Q2	2nd Quarter	BRA	50	945	42	74
486	BRA v FRA Q2	2nd Quarter	BRA	50	946	37	59
487	BRA v FRA Q2	2nd Quarter	BRA	50	948	35	54
488	BRA v FRA Q2	2nd Quarter	BRA	50	949	32	50
489	BRA v FRA Q2	2nd Quarter	BRA	50	951	32	47
490	BRA v FRA Q2	2nd Quarter	BRA	50	952	21	34
491	BRA v FRA Q2	2nd Quarter	BRA	50	954	18	36
492	BRA v FRA Q2	2nd Quarter	BRA	50	955	16	33
493	BRA v FRA Q2	2nd Quarter	BRA	50	956	10	24
494	BRA v FRA Q2	2nd Quarter	BRA	50	956	12	29
495	BRA v FRA Q2	2nd Quarter	BRA	50	956	17	31	On-ball
496	BRA v FRA Q2	2nd Quarter	BRA	50	958	28	36
497	BRA v FRA Q2	2nd Quarter	BRA	50	959	36	31
498	BRA v FRA Q2	2nd Quarter	BRA	50	960	36	20	Shot	Miss
499	BRA v FRA Q2	2nd Quarter	BRA	51	973	31	110
500	BRA v FRA Q2	2nd Quarter	BRA	51	975	24	91
501	BRA v FRA Q2	2nd Quarter	BRA	51	976	24	83
502	BRA v FRA Q2	2nd Quarter	BRA	51	977	26	75
503	BRA v FRA Q2	2nd Quarter	BRA	51	978	27	68
504	BRA v FRA Q2	2nd Quarter	BRA	51	979	29	60
505	BRA v FRA Q2	2nd Quarter	BRA	51	980	31	51
506	BRA v FRA Q2	2nd Quarter	BRA	51	982	31	49
507	BRA v FRA Q2	2nd Quarter	BRA	51	982	27	44
508	BRA v FRA Q2	2nd Quarter	BRA	51	983	21	40
509	BRA v FRA Q2	2nd Quarter	BRA	51	983	16	36
510	BRA v FRA Q2	2nd Quarter	BRA	51	984	21	39
511	BRA v FRA Q2	2nd Quarter	BRA	51	985	26	41
512	BRA v FRA Q2	2nd Quarter	BRA	51	985	49	33
513	BRA v FRA Q2	2nd Quarter	BRA	51	986	49	33
514	BRA v FRA Q2	2nd Quarter	BRA	51	987	23	38
515	BRA v FRA Q2	2nd Quarter	BRA	51	988	26	38	On-ball
516	BRA v FRA Q2	2nd Quarter	BRA	51	988	34	34	TO
517	BRA v FRA Q3	3rd Quarter	BRA	52	50	30	100
518	BRA v FRA Q3	3rd Quarter	BRA	52	51	35	97
519	BRA v FRA Q3	3rd Quarter	BRA	52	53	24	84
520	BRA v FRA Q3	3rd Quarter	BRA	52	54	21	66
521	BRA v FRA Q3	3rd Quarter	BRA	52	55	19	50
522	BRA v FRA Q3	3rd Quarter	BRA	52	55	11	31
523	BRA v FRA Q3	3rd Quarter	BRA	52	56	28	25
524	BRA v FRA Q3	3rd Quarter	BRA	52	57	31	20	Shot	Score
525	BRA v FRA Q3	3rd Quarter	BRA	53	79	28	100
526	BRA v FRA Q3	3rd Quarter	BRA	53	80	34	97
527	BRA v FRA Q3	3rd Quarter	BRA	53	81	42	90
528	BRA v FRA Q3	3rd Quarter	BRA	53	82	42	79
529	BRA v FRA Q3	3rd Quarter	BRA	53	82	38	72
530	BRA v FRA Q3	3rd Quarter	BRA	53	83	29	62
531	BRA v FRA Q3	3rd Quarter	BRA	53	84	22	51
532	BRA v FRA Q3	3rd Quarter	BRA	53	85	18	47
533	BRA v FRA Q3	3rd Quarter	BRA	53	86	24	45
534	BRA v FRA Q3	3rd Quarter	BRA	53	87	28	46
535	BRA v FRA Q3	3rd Quarter	BRA	53	88	31	47
536	BRA v FRA Q3	3rd Quarter	BRA	53	89	44	34
537	BRA v FRA Q3	3rd Quarter	BRA	53	90	43	36
538	BRA v FRA Q3	3rd Quarter	BRA	53	92	52	24
539	BRA v FRA Q3	3rd Quarter	BRA	53	94	52	22
540	BRA v FRA Q3	3rd Quarter	BRA	53	95	38	16
541	BRA v FRA Q3	3rd Quarter	BRA	53	96	35	17
542	BRA v FRA Q3	3rd Quarter	BRA	53	97	32	16	Shot	Score
543	BRA v FRA Q3	3rd Quarter	BRA	54	136	30	109
544	BRA v FRA Q3	3rd Quarter	BRA	54	136	36	97
545	BRA v FRA Q3	3rd Quarter	BRA	54	136	43	89
546	BRA v FRA Q3	3rd Quarter	BRA	54	139	44	73
547	BRA v FRA Q3	3rd Quarter	BRA	54	140	48	48
548	BRA v FRA Q3	3rd Quarter	BRA	54	140	52	28
549	BRA v FRA Q3	3rd Quarter	BRA	54	142	52	27
550	BRA v FRA Q3	3rd Quarter	BRA	54	142	37	21
551	BRA v FRA Q3	3rd Quarter	BRA	54	143	35	25
552	BRA v FRA Q3	3rd Quarter	BRA	54	144	31	25
553	BRA v FRA Q3	3rd Quarter	BRA	54	146	47	32
554	BRA v FRA Q3	3rd Quarter	BRA	54	147	46	35	TO
555	BRA v FRA Q3	3rd Quarter	BRA	55	177	33	109
556	BRA v FRA Q3	3rd Quarter	BRA	55	177	33	87
557	BRA v FRA Q3	3rd Quarter	BRA	55	179	33	80
558	BRA v FRA Q3	3rd Quarter	BRA	55	181	34	69
559	BRA v FRA Q3	3rd Quarter	BRA	55	182	33	62
560	BRA v FRA Q3	3rd Quarter	BRA	55	183	33	54
561	BRA v FRA Q3	3rd Quarter	BRA	55	184	34	50
562	BRA v FRA Q3	3rd Quarter	BRA	55	185	41	34
563	BRA v FRA Q3	3rd Quarter	BRA	55	187	41	36
564	BRA v FRA Q3	3rd Quarter	BRA	55	188	41	36
565	BRA v FRA Q3	3rd Quarter	BRA	55	189	53	19
566	BRA v FRA Q3	3rd Quarter	BRA	55	190	52	20
567	BRA v FRA Q3	3rd Quarter	BRA	55	192	52	22
568	BRA v FRA Q3	3rd Quarter	BRA	55	193	49	38	Foul
569	BRA v FRA Q3	3rd Quarter	BRA	56	210	38	9	BLOB
570	BRA v FRA Q3	3rd Quarter	BRA	56	211	52	19
571	BRA v FRA Q3	3rd Quarter	BRA	56	212	39	19
572	BRA v FRA Q3	3rd Quarter	BRA	56	213	39	20
573	BRA v FRA Q3	3rd Quarter	BRA	56	214	39	23
574	BRA v FRA Q3	3rd Quarter	BRA	56	214	39	25
575	BRA v FRA Q3	3rd Quarter	BRA	56	215	35	18	Shot	Shooting Foul
576	BRA v FRA Q3	3rd Quarter	BRA	57	284	32	110
577	BRA v FRA Q3	3rd Quarter	BRA	57	286	31	86
578	BRA v FRA Q3	3rd Quarter	BRA	57	287	31	77
579	BRA v FRA Q3	3rd Quarter	BRA	57	288	31	70
580	BRA v FRA Q3	3rd Quarter	BRA	57	289	31	66
581	BRA v FRA Q3	3rd Quarter	BRA	57	291	32	59
582	BRA v FRA Q3	3rd Quarter	BRA	57	292	34	53
583	BRA v FRA Q3	3rd Quarter	BRA	57	292	51	29
584	BRA v FRA Q3	3rd Quarter	BRA	57	293	50	31
585	BRA v FRA Q3	3rd Quarter	BRA	57	294	42	41
586	BRA v FRA Q3	3rd Quarter	BRA	57	295	40	39
587	BRA v FRA Q3	3rd Quarter	BRA	57	297	39	37
588	BRA v FRA Q3	3rd Quarter	BRA	57	298	24	40
589	BRA v FRA Q3	3rd Quarter	BRA	57	299	28	22
590	BRA v FRA Q3	3rd Quarter	BRA	57	301	28	18	Shot	Miss
591	BRA v FRA Q3	3rd Quarter	BRA	58	327	29	109
592	BRA v FRA Q3	3rd Quarter	BRA	58	327	28	95
593	BRA v FRA Q3	3rd Quarter	BRA	58	330	29	79
594	BRA v FRA Q3	3rd Quarter	BRA	58	331	32	68
595	BRA v FRA Q3	3rd Quarter	BRA	58	332	33	55
596	BRA v FRA Q3	3rd Quarter	BRA	58	334	33	52
597	BRA v FRA Q3	3rd Quarter	BRA	58	336	33	49
598	BRA v FRA Q3	3rd Quarter	BRA	58	337	42	34
599	BRA v FRA Q3	3rd Quarter	BRA	58	337	41	35
600	BRA v FRA Q3	3rd Quarter	BRA	58	339	41	35
601	BRA v FRA Q3	3rd Quarter	BRA	58	339	51	22
602	BRA v FRA Q3	3rd Quarter	BRA	58	341	51	22
603	BRA v FRA Q3	3rd Quarter	BRA	58	342	51	22
604	BRA v FRA Q3	3rd Quarter	BRA	58	344	51	22
605	BRA v FRA Q3	3rd Quarter	BRA	58	346	50	20
606	BRA v FRA Q3	3rd Quarter	BRA	58	347	44	15	Shot	Miss
607	BRA v FRA Q3	3rd Quarter	BRA	59	408	3	85
608	BRA v FRA Q3	3rd Quarter	BRA	59	408	24	78
609	BRA v FRA Q3	3rd Quarter	BRA	59	408	31	66
610	BRA v FRA Q3	3rd Quarter	BRA	59	411	33	57
611	BRA v FRA Q3	3rd Quarter	BRA	59	412	33	51
612	BRA v FRA Q3	3rd Quarter	BRA	59	413	39	34
613	BRA v FRA Q3	3rd Quarter	BRA	59	414	39	35
614	BRA v FRA Q3	3rd Quarter	BRA	59	415	51	32
615	BRA v FRA Q3	3rd Quarter	BRA	59	416	46	35
616	BRA v FRA Q3	3rd Quarter	BRA	59	417	48	34
617	BRA v FRA Q3	3rd Quarter	BRA	59	418	42	32	TO
618	BRA v FRA Q3	3rd Quarter	BRA	60	484	33	109	Stoppage
619	BRA v FRA Q3	3rd Quarter	BRA	61	495	12	109
620	BRA v FRA Q3	3rd Quarter	BRA	61	495	18	93
621	BRA v FRA Q3	3rd Quarter	BRA	61	497	14	77
622	BRA v FRA Q3	3rd Quarter	BRA	61	498	14	57
623	BRA v FRA Q3	3rd Quarter	BRA	61	499	21	50
624	BRA v FRA Q3	3rd Quarter	BRA	61	500	35	45
625	BRA v FRA Q3	3rd Quarter	BRA	61	501	37	46
626	BRA v FRA Q3	3rd Quarter	BRA	61	502	52	31
627	BRA v FRA Q3	3rd Quarter	BRA	61	504	42	37
628	BRA v FRA Q3	3rd Quarter	BRA	61	505	36	38
629	BRA v FRA Q3	3rd Quarter	BRA	61	506	34	39
630	BRA v FRA Q3	3rd Quarter	BRA	61	508	54	25
631	BRA v FRA Q3	3rd Quarter	BRA	61	509	34	20
632	BRA v FRA Q3	3rd Quarter	BRA	61	510	33	18	Shot	Score
633	BRA v FRA Q3	3rd Quarter	BRA	62	568	60	93
634	BRA v FRA Q3	3rd Quarter	BRA	62	568	41	82
635	BRA v FRA Q3	3rd Quarter	BRA	62	570	39	78
636	BRA v FRA Q3	3rd Quarter	BRA	62	571	37	69
637	BRA v FRA Q3	3rd Quarter	BRA	62	572	35	57
638	BRA v FRA Q3	3rd Quarter	BRA	62	573	51	33
639	BRA v FRA Q3	3rd Quarter	BRA	62	574	51	30
640	BRA v FRA Q3	3rd Quarter	BRA	62	576	44	39
641	BRA v FRA Q3	3rd Quarter	BRA	62	577	41	40
642	BRA v FRA Q3	3rd Quarter	BRA	62	578	38	33	TO
643	BRA v FRA Q3	3rd Quarter	BRA	63	584	30	109
644	BRA v FRA Q3	3rd Quarter	BRA	63	584	42	87
645	BRA v FRA Q3	3rd Quarter	BRA	63	586	43	81
646	BRA v FRA Q3	3rd Quarter	BRA	63	587	40	69
647	BRA v FRA Q3	3rd Quarter	BRA	63	588	37	59
648	BRA v FRA Q3	3rd Quarter	BRA	63	589	34	51
649	BRA v FRA Q3	3rd Quarter	BRA	63	591	34	46
650	BRA v FRA Q3	3rd Quarter	BRA	63	592	41	34
651	BRA v FRA Q3	3rd Quarter	BRA	63	592	41	34
652	BRA v FRA Q3	3rd Quarter	BRA	63	592	43	34
653	BRA v FRA Q3	3rd Quarter	BRA	63	595	29	40
654	BRA v FRA Q3	3rd Quarter	BRA	63	597	43	35
655	BRA v FRA Q3	3rd Quarter	BRA	63	598	51	19
656	BRA v FRA Q3	3rd Quarter	BRA	63	600	53	18
657	BRA v FRA Q3	3rd Quarter	BRA	63	601	54	20
658	BRA v FRA Q3	3rd Quarter	BRA	63	603	38	20
659	BRA v FRA Q3	3rd Quarter	BRA	63	604	36	23
660	BRA v FRA Q3	3rd Quarter	BRA	63	605	33	26	Shot	Miss
661	BRA v FRA Q3	3rd Quarter	BRA	64	709	44	111
662	BRA v FRA Q3	3rd Quarter	BRA	64	709	30	86
663	BRA v FRA Q3	3rd Quarter	BRA	64	712	27	73
664	BRA v FRA Q3	3rd Quarter	BRA	64	713	26	60
665	BRA v FRA Q3	3rd Quarter	BRA	64	714	35	54
666	BRA v FRA Q3	3rd Quarter	BRA	64	715	43	48
667	BRA v FRA Q3	3rd Quarter	BRA	64	715	52	33
668	BRA v FRA Q3	3rd Quarter	BRA	64	716	51	29
669	BRA v FRA Q3	3rd Quarter	BRA	64	718	42	37
670	BRA v FRA Q3	3rd Quarter	BRA	64	719	37	39
671	BRA v FRA Q3	3rd Quarter	BRA	64	720	36	39
672	BRA v FRA Q3	3rd Quarter	BRA	64	722	36	39
673	BRA v FRA Q3	3rd Quarter	BRA	64	723	38	32
674	BRA v FRA Q3	3rd Quarter	BRA	64	724	38	22	Shot	Shooting Foul
675	BRA v FRA Q3	3rd Quarter	BRA	65	784	31	95
676	BRA v FRA Q3	3rd Quarter	BRA	65	784	41	75
677	BRA v FRA Q3	3rd Quarter	BRA	65	786	43	68	TO
678	BRA v FRA Q3	3rd Quarter	BRA	66	806	34	109
679	BRA v FRA Q3	3rd Quarter	BRA	66	807	36	91
680	BRA v FRA Q3	3rd Quarter	BRA	66	808	37	83
681	BRA v FRA Q3	3rd Quarter	BRA	66	809	38	74
682	BRA v FRA Q3	3rd Quarter	BRA	66	811	35	65
683	BRA v FRA Q3	3rd Quarter	BRA	66	812	34	56
684	BRA v FRA Q3	3rd Quarter	BRA	66	813	33	49
685	BRA v FRA Q3	3rd Quarter	BRA	66	813	51	30
686	BRA v FRA Q3	3rd Quarter	BRA	66	815	51	29
687	BRA v FRA Q3	3rd Quarter	BRA	66	816	41	36
688	BRA v FRA Q3	3rd Quarter	BRA	66	818	37	38
689	BRA v FRA Q3	3rd Quarter	BRA	66	819	38	38
690	BRA v FRA Q3	3rd Quarter	BRA	66	821	38	38
691	BRA v FRA Q3	3rd Quarter	BRA	66	822	32	28
692	BRA v FRA Q3	3rd Quarter	BRA	66	823	32	21	Shot	Shooting Foul
693	BRA v FRA Q3	3rd Quarter	BRA	67	892	32	109
694	BRA v FRA Q3	3rd Quarter	BRA	67	892	31	94
695	BRA v FRA Q3	3rd Quarter	BRA	67	892	30	77
696	BRA v FRA Q3	3rd Quarter	BRA	67	895	29	65
697	BRA v FRA Q3	3rd Quarter	BRA	67	896	29	59
698	BRA v FRA Q3	3rd Quarter	BRA	67	898	34	51
699	BRA v FRA Q3	3rd Quarter	BRA	67	898	40	48
700	BRA v FRA Q3	3rd Quarter	BRA	67	899	51	29
701	BRA v FRA Q3	3rd Quarter	BRA	67	901	52	28
702	BRA v FRA Q3	3rd Quarter	BRA	67	903	52	28
703	BRA v FRA Q3	3rd Quarter	BRA	67	903	38	35
704	BRA v FRA Q3	3rd Quarter	BRA	67	905	38	35
705	BRA v FRA Q3	3rd Quarter	BRA	67	906	20	32
706	BRA v FRA Q3	3rd Quarter	BRA	67	908	16	36
707	BRA v FRA Q3	3rd Quarter	BRA	67	908	15	28
708	BRA v FRA Q3	3rd Quarter	BRA	67	909	19	19
709	BRA v FRA Q3	3rd Quarter	BRA	67	910	25	36
710	BRA v FRA Q3	3rd Quarter	BRA	67	912	27	35
711	BRA v FRA Q3	3rd Quarter	BRA	67	912	33	32
712	BRA v FRA Q3	3rd Quarter	BRA	67	914	34	17	Shot	Score
713	BRA v FRA Q3	3rd Quarter	BRA	68	1095	29	110
714	BRA v FRA Q3	3rd Quarter	BRA	68	1095	28	94
715	BRA v FRA Q3	3rd Quarter	BRA	68	1095	27	83
716	BRA v FRA Q3	3rd Quarter	BRA	68	1098	29	68
717	BRA v FRA Q3	3rd Quarter	BRA	68	1099	31	57
718	BRA v FRA Q3	3rd Quarter	BRA	68	1100	39	53
719	BRA v FRA Q3	3rd Quarter	BRA	68	1101	49	31
720	BRA v FRA Q3	3rd Quarter	BRA	68	1102	53	37
721	BRA v FRA Q3	3rd Quarter	BRA	68	1103	52	43	Foul
722	BRA v FRA Q3	3rd Quarter	BRA	69	1176	21	99
723	BRA v FRA Q3	3rd Quarter	BRA	69	1178	13	97
724	BRA v FRA Q3	3rd Quarter	BRA	69	1179	42	83
725	BRA v FRA Q3	3rd Quarter	BRA	69	1180	42	71
726	BRA v FRA Q3	3rd Quarter	BRA	69	1181	45	54
727	BRA v FRA Q3	3rd Quarter	BRA	69	1182	52	43
728	BRA v FRA Q3	3rd Quarter	BRA	69	1183	44	33
729	BRA v FRA Q3	3rd Quarter	BRA	69	1184	33	28
730	BRA v FRA Q3	3rd Quarter	BRA	69	1184	30	25
731	BRA v FRA Q3	3rd Quarter	BRA	69	1184	26	19	Shot	Shooting Foul
732	BRA v FRA Q3	3rd Quarter	BRA	70	1265	32	93
733	BRA v FRA Q3	3rd Quarter	BRA	70	1266	47	66
734	BRA v FRA Q3	3rd Quarter	BRA	70	1267	50	54
735	BRA v FRA Q3	3rd Quarter	BRA	70	1268	51	45
736	BRA v FRA Q3	3rd Quarter	BRA	70	1268	40	33
737	BRA v FRA Q3	3rd Quarter	BRA	70	1269	34	18	Stoppage
738	BRA v FRA Q4	4th Quarter	BRA	71	8	4	59
739	BRA v FRA Q4	4th Quarter	BRA	71	9	36	37
740	BRA v FRA Q4	4th Quarter	BRA	71	11	52	25
741	BRA v FRA Q4	4th Quarter	BRA	71	13	52	25
742	BRA v FRA Q4	4th Quarter	BRA	71	14	36	35
743	BRA v FRA Q4	4th Quarter	BRA	71	16	36	37
744	BRA v FRA Q4	4th Quarter	BRA	71	17	27	39
745	BRA v FRA Q4	4th Quarter	BRA	71	19	22	38
746	BRA v FRA Q4	4th Quarter	BRA	71	19	13	33
747	BRA v FRA Q4	4th Quarter	BRA	71	21	12	32
748	BRA v FRA Q4	4th Quarter	BRA	71	22	12	32
749	BRA v FRA Q4	4th Quarter	BRA	71	23	35	43
750	BRA v FRA Q4	4th Quarter	BRA	71	24	33	44
751	BRA v FRA Q4	4th Quarter	BRA	71	25	28	42
752	BRA v FRA Q4	4th Quarter	BRA	71	26	26	30
753	BRA v FRA Q4	4th Quarter	BRA	71	27	28	22	Shot	Miss
754	BRA v FRA Q4	4th Quarter	BRA	72	44	33	111
755	BRA v FRA Q4	4th Quarter	BRA	72	44	39	94
756	BRA v FRA Q4	4th Quarter	BRA	72	47	36	79
757	BRA v FRA Q4	4th Quarter	BRA	72	49	34	67
758	BRA v FRA Q4	4th Quarter	BRA	72	50	33	56
759	BRA v FRA Q4	4th Quarter	BRA	72	51	34	50
760	BRA v FRA Q4	4th Quarter	BRA	72	53	35	46
761	BRA v FRA Q4	4th Quarter	BRA	72	53	31	44
762	BRA v FRA Q4	4th Quarter	BRA	72	54	22	42
763	BRA v FRA Q4	4th Quarter	BRA	72	56	22	41
764	BRA v FRA Q4	4th Quarter	BRA	72	56	24	45	Foul
765	BRA v FRA Q4	4th Quarter	BRA	73	76	4	44	SLOB
766	BRA v FRA Q4	4th Quarter	BRA	73	78	29	47
767	BRA v FRA Q4	4th Quarter	BRA	73	79	28	42
768	BRA v FRA Q4	4th Quarter	BRA	73	80	46	35
769	BRA v FRA Q4	4th Quarter	BRA	73	81	52	34
770	BRA v FRA Q4	4th Quarter	BRA	73	83	53	33
771	BRA v FRA Q4	4th Quarter	BRA	73	84	53	33
772	BRA v FRA Q4	4th Quarter	BRA	73	86	36	30
773	BRA v FRA Q4	4th Quarter	BRA	73	86	32	31	Shot	Miss
774	BRA v FRA Q4	4th Quarter	BRA	75	91	53	15	OR
775	BRA v FRA Q4	4th Quarter	BRA	75	92	54	17
776	BRA v FRA Q4	4th Quarter	BRA	75	94	36	23	Shot	Score
777	BRA v FRA Q4	4th Quarter	BRA	76	160	43	109
778	BRA v FRA Q4	4th Quarter	BRA	76	161	35	96
779	BRA v FRA Q4	4th Quarter	BRA	76	162	48	85
780	BRA v FRA Q4	4th Quarter	BRA	76	163	50	69
781	BRA v FRA Q4	4th Quarter	BRA	76	164	50	56
782	BRA v FRA Q4	4th Quarter	BRA	76	165	51	48
783	BRA v FRA Q4	4th Quarter	BRA	76	166	51	37
784	BRA v FRA Q4	4th Quarter	BRA	76	168	51	31
785	BRA v FRA Q4	4th Quarter	BRA	76	169	34	37
786	BRA v FRA Q4	4th Quarter	BRA	76	171	34	37
787	BRA v FRA Q4	4th Quarter	BRA	76	172	49	21
788	BRA v FRA Q4	4th Quarter	BRA	76	173	46	25
789	BRA v FRA Q4	4th Quarter	BRA	76	175	34	40	Shot	Miss
790	BRA v FRA Q4	4th Quarter	BRA	77	232	32	108
791	BRA v FRA Q4	4th Quarter	BRA	77	232	28	100
792	BRA v FRA Q4	4th Quarter	BRA	77	232	34	95
793	BRA v FRA Q4	4th Quarter	BRA	77	234	35	83
794	BRA v FRA Q4	4th Quarter	BRA	77	235	29	73	Foul
795	BRA v FRA Q4	4th Quarter	BRA	78	251	4	78
796	BRA v FRA Q4	4th Quarter	BRA	78	251	26	68
797	BRA v FRA Q4	4th Quarter	BRA	78	253	34	51
798	BRA v FRA Q4	4th Quarter	BRA	78	254	19	33
799	BRA v FRA Q4	4th Quarter	BRA	78	254	18	37
800	BRA v FRA Q4	4th Quarter	BRA	78	256	18	39
801	BRA v FRA Q4	4th Quarter	BRA	78	256	21	39	On-ball
802	BRA v FRA Q4	4th Quarter	BRA	78	257	32	36
803	BRA v FRA Q4	4th Quarter	BRA	78	259	28	21
804	BRA v FRA Q4	4th Quarter	BRA	78	259	29	16	Shot	Score
805	BRA v FRA Q4	4th Quarter	BRA	79	275	37	99
806	BRA v FRA Q4	4th Quarter	BRA	79	275	24	85
807	BRA v FRA Q4	4th Quarter	BRA	79	277	16	68
808	BRA v FRA Q4	4th Quarter	BRA	79	277	14	57
809	BRA v FRA Q4	4th Quarter	BRA	79	277	12	44
810	BRA v FRA Q4	4th Quarter	BRA	79	279	18	33
811	BRA v FRA Q4	4th Quarter	BRA	79	279	23	29
812	BRA v FRA Q4	4th Quarter	BRA	79	281	27	21	Shot	Miss
813	BRA v FRA Q4	4th Quarter	BRA	80	297	29	109
814	BRA v FRA Q4	4th Quarter	BRA	80	297	28	97
815	BRA v FRA Q4	4th Quarter	BRA	80	300	28	84
816	BRA v FRA Q4	4th Quarter	BRA	80	301	29	72
817	BRA v FRA Q4	4th Quarter	BRA	80	302	29	72
818	BRA v FRA Q4	4th Quarter	BRA	80	303	29	64
819	BRA v FRA Q4	4th Quarter	BRA	80	304	30	52
820	BRA v FRA Q4	4th Quarter	BRA	80	305	31	46
821	BRA v FRA Q4	4th Quarter	BRA	80	306	32	42
822	BRA v FRA Q4	4th Quarter	BRA	80	306	25	34
823	BRA v FRA Q4	4th Quarter	BRA	80	307	23	37
824	BRA v FRA Q4	4th Quarter	BRA	80	308	22	25
825	BRA v FRA Q4	4th Quarter	BRA	80	309	25	21
826	BRA v FRA Q4	4th Quarter	BRA	80	310	9	20	Shot	Miss
827	BRA v FRA Q4	4th Quarter	BRA	81	352	44	109
828	BRA v FRA Q4	4th Quarter	BRA	81	352	35	93
829	BRA v FRA Q4	4th Quarter	BRA	81	354	44	82	TO
830	BRA v FRA Q4	4th Quarter	BRA	83	463	18	111
831	BRA v FRA Q4	4th Quarter	BRA	83	464	31	93
832	BRA v FRA Q4	4th Quarter	BRA	83	465	37	84
833	BRA v FRA Q4	4th Quarter	BRA	83	466	37	76
834	BRA v FRA Q4	4th Quarter	BRA	83	467	34	68
835	BRA v FRA Q4	4th Quarter	BRA	83	469	32	57
836	BRA v FRA Q4	4th Quarter	BRA	83	470	32	49
837	BRA v FRA Q4	4th Quarter	BRA	83	471	48	33
838	BRA v FRA Q4	4th Quarter	BRA	83	472	51	28
839	BRA v FRA Q4	4th Quarter	BRA	83	473	35	21
840	BRA v FRA Q4	4th Quarter	BRA	83	474	30	16	TO
841	BRA v FRA Q4	4th Quarter	BRA	85	504	40	95
842	BRA v FRA Q4	4th Quarter	BRA	85	506	32	92
843	BRA v FRA Q4	4th Quarter	BRA	85	507	42	83	TO
844	BRA v FRA Q4	4th Quarter	BRA	86	538	32	106
845	BRA v FRA Q4	4th Quarter	BRA	86	538	32	82
846	BRA v FRA Q4	4th Quarter	BRA	86	539	31	72
847	BRA v FRA Q4	4th Quarter	BRA	86	540	31	68
848	BRA v FRA Q4	4th Quarter	BRA	86	541	31	64
849	BRA v FRA Q4	4th Quarter	BRA	86	544	32	58
850	BRA v FRA Q4	4th Quarter	BRA	86	545	35	50
851	BRA v FRA Q4	4th Quarter	BRA	86	546	26	39
852	BRA v FRA Q4	4th Quarter	BRA	86	547	23	40
853	BRA v FRA Q4	4th Quarter	BRA	86	549	26	41
854	BRA v FRA Q4	4th Quarter	BRA	86	549	38	36	Shot	Score
855	BRA v FRA Q4	4th Quarter	BRA	87	589	30	97
856	BRA v FRA Q4	4th Quarter	BRA	87	592	32	83
857	BRA v FRA Q4	4th Quarter	BRA	87	594	33	77
858	BRA v FRA Q4	4th Quarter	BRA	87	595	33	65
859	BRA v FRA Q4	4th Quarter	BRA	87	597	33	54
860	BRA v FRA Q4	4th Quarter	BRA	87	598	34	50
861	BRA v FRA Q4	4th Quarter	BRA	87	599	23	38
862	BRA v FRA Q4	4th Quarter	BRA	87	601	37	38
863	BRA v FRA Q4	4th Quarter	BRA	87	601	35	30
864	BRA v FRA Q4	4th Quarter	BRA	87	602	51	26	Shot	Miss
865	BRA v FRA Q4	4th Quarter	BRA	88	625	32	110
866	BRA v FRA Q4	4th Quarter	BRA	88	626	36	89
867	BRA v FRA Q4	4th Quarter	BRA	88	628	35	79
868	BRA v FRA Q4	4th Quarter	BRA	88	629	35	73
869	BRA v FRA Q4	4th Quarter	BRA	88	630	35	63
870	BRA v FRA Q4	4th Quarter	BRA	88	631	36	55
871	BRA v FRA Q4	4th Quarter	BRA	88	633	37	48
872	BRA v FRA Q4	4th Quarter	BRA	88	634	41	34
873	BRA v FRA Q4	4th Quarter	BRA	88	635	42	33
874	BRA v FRA Q4	4th Quarter	BRA	88	636	41	37
875	BRA v FRA Q4	4th Quarter	BRA	88	636	36	38
876	BRA v FRA Q4	4th Quarter	BRA	88	637	33	33
877	BRA v FRA Q4	4th Quarter	BRA	88	638	37	25
878	BRA v FRA Q4	4th Quarter	BRA	88	639	40	23	Shot	Miss
879	BRA v FRA Q4	4th Quarter	BRA	89	667	34	100
880	BRA v FRA Q4	4th Quarter	BRA	90	691	59	90
881	BRA v FRA Q4	4th Quarter	BRA	90	691	45	78
882	BRA v FRA Q4	4th Quarter	BRA	90	694	32	69
883	BRA v FRA Q4	4th Quarter	BRA	90	695	33	56
884	BRA v FRA Q4	4th Quarter	BRA	90	696	34	50
885	BRA v FRA Q4	4th Quarter	BRA	90	698	42	36
886	BRA v FRA Q4	4th Quarter	BRA	90	699	41	37
887	BRA v FRA Q4	4th Quarter	BRA	90	700	39	34
888	BRA v FRA Q4	4th Quarter	BRA	90	702	52	21
889	BRA v FRA Q4	4th Quarter	BRA	90	703	52	21	Foul
890	BRA v FRA Q4	4th Quarter	BRA	91	718	20	9	BLOB
891	BRA v FRA Q4	4th Quarter	BRA	91	720	20	28
892	BRA v FRA Q4	4th Quarter	BRA	91	721	29	18	Shot	Miss
893	BRA v FRA Q4	4th Quarter	BRA	92	738	34	61
894	BRA v FRA Q4	4th Quarter	BRA	92	739	34	34
895	BRA v FRA Q4	4th Quarter	BRA	92	741	34	16	Shot	Score
896	BRA v FRA Q4	4th Quarter	BRA	93	860	34	111
897	BRA v FRA Q4	4th Quarter	BRA	93	860	38	92
898	BRA v FRA Q4	4th Quarter	BRA	93	863	35	80
899	BRA v FRA Q4	4th Quarter	BRA	93	864	34	72
900	BRA v FRA Q4	4th Quarter	BRA	93	865	35	61
901	BRA v FRA Q4	4th Quarter	BRA	93	867	35	52
902	BRA v FRA Q4	4th Quarter	BRA	93	868	21	37
903	BRA v FRA Q4	4th Quarter	BRA	93	868	17	40
904	BRA v FRA Q4	4th Quarter	BRA	93	869	18	43
905	BRA v FRA Q4	4th Quarter	BRA	93	870	45	35
906	BRA v FRA Q4	4th Quarter	BRA	93	872	40	37
907	BRA v FRA Q4	4th Quarter	BRA	93	873	37	37	On-ball
908	BRA v FRA Q4	4th Quarter	BRA	93	874	29	34	Shot	Miss
909	BRA v FRA Q4	4th Quarter	BRA	94	877	11	25	OR
910	BRA v FRA Q4	4th Quarter	BRA	94	878	20	19
911	BRA v FRA Q4	4th Quarter	BRA	94	879	26	16	Shot	Shooting Foul
912	BRA v FRA Q4	4th Quarter	BRA	95	909	27	17	OR
913	BRA v FRA Q4	4th Quarter	BRA	95	910	30	19	Shot	Score
914	BRA v FRA Q4	4th Quarter	BRA	96	955	32	111
915	BRA v FRA Q4	4th Quarter	BRA	96	956	27	102
916	BRA v FRA Q4	4th Quarter	BRA	96	957	28	98
917	BRA v FRA Q4	4th Quarter	BRA	96	958	28	86
918	BRA v FRA Q4	4th Quarter	BRA	96	959	31	80
919	BRA v FRA Q4	4th Quarter	BRA	96	960	33	71
920	BRA v FRA Q4	4th Quarter	BRA	96	960	36	62
921	BRA v FRA Q4	4th Quarter	BRA	96	962	38	60
922	BRA v FRA Q4	4th Quarter	BRA	96	963	28	40
923	BRA v FRA Q4	4th Quarter	BRA	96	964	22	38
924	BRA v FRA Q4	4th Quarter	BRA	96	964	20	43
925	BRA v FRA Q4	4th Quarter	BRA	96	964	19	36
926	BRA v FRA Q4	4th Quarter	BRA	96	966	25	23
927	BRA v FRA Q4	4th Quarter	BRA	96	967	11	17
928	BRA v FRA Q4	4th Quarter	BRA	96	968	9	17	Shot	Miss
929	BRA v FRA Q4	4th Quarter	BRA	97	970	37	21	OR
930	BRA v FRA Q4	4th Quarter	BRA	97	972	36	21	Shot	Miss
931	BRA v FRA Q4	4th Quarter	BRA	98	1022	27	99
932	BRA v FRA Q4	4th Quarter	BRA	98	1023	33	93
933	BRA v FRA Q4	4th Quarter	BRA	98	1025	32	87
934	BRA v FRA Q4	4th Quarter	BRA	98	1026	32	77
935	BRA v FRA Q4	4th Quarter	BRA	98	1028	11	33
936	BRA v FRA Q4	4th Quarter	BRA	98	1029	11	33
937	BRA v FRA Q4	4th Quarter	BRA	98	1030	15	31	On-ball
938	BRA v FRA Q4	4th Quarter	BRA	98	1031	21	36
939	BRA v FRA Q4	4th Quarter	BRA	98	1032	31	34
940	BRA v FRA Q4	4th Quarter	BRA	98	1033	36	27
941	BRA v FRA Q4	4th Quarter	BRA	98	1034	51	19
942	BRA v FRA Q4	4th Quarter	BRA	98	1035	49	25
943	BRA v FRA Q4	4th Quarter	BRA	98	1035	40	27
944	BRA v FRA Q4	4th Quarter	BRA	98	1036	35	25
945	BRA v FRA Q4	4th Quarter	BRA	98	1037	34	18	Shot	Shooting Foul
946	BRA v FRA Q4	4th Quarter	BRA	99	1124	40	88
947	BRA v FRA Q4	4th Quarter	BRA	99	1126	51	76
948	BRA v FRA Q4	4th Quarter	BRA	99	1127	52	69
949	BRA v FRA Q4	4th Quarter	BRA	99	1127	44	73
950	BRA v FRA Q4	4th Quarter	BRA	99	1129	35	75
951	BRA v FRA Q4	4th Quarter	BRA	99	1130	31	68
952	BRA v FRA Q4	4th Quarter	BRA	99	1130	31	57
953	BRA v FRA Q4	4th Quarter	BRA	99	1131	31	48
954	BRA v FRA Q4	4th Quarter	BRA	99	1133	34	48
955	BRA v FRA Q4	4th Quarter	BRA	99	1135	34	52
956	BRA v FRA Q4	4th Quarter	BRA	99	1137	35	51
957	BRA v FRA Q4	4th Quarter	BRA	99	1137	38	43
958	BRA v FRA Q4	4th Quarter	BRA	99	1138	39	38
959	BRA v FRA Q4	4th Quarter	BRA	99	1139	39	31
960	BRA v FRA Q4	4th Quarter	BRA	99	1140	36	28
961	BRA v FRA Q4	4th Quarter	BRA	99	1141	28	35	Shot	Score
