# Supplementary material for: Classifying ball trajectories in invasion sports using dynamic time warping: A basketball case study
Source: PLoS One. 2022 Oct 20;17(10):e0272848. doi: 10.1371/journal.pone.0272848 (PMC9584368; doi:10.1371/journal.pone.0272848)
Supplement: S1 Data — (ZIP) [file pone.0272848.s012.zip › Data/BRA/brag5_full.csv]

	GameID	TimeCriteria	TeamName	RecordID	Time	x	y	Label1	Label2	Label3	Label4
1	BRA v TUR Q1	1st Quarter	BRA	2	1	42	68
2	BRA v TUR Q1	1st Quarter	BRA	2	3	46	63
3	BRA v TUR Q1	1st Quarter	BRA	2	4	47	55
4	BRA v TUR Q1	1st Quarter	BRA	2	4	47	43
5	BRA v TUR Q1	1st Quarter	BRA	2	5	47	32
6	BRA v TUR Q1	1st Quarter	BRA	2	8	47	31
7	BRA v TUR Q1	1st Quarter	BRA	2	9	47	31
8	BRA v TUR Q1	1st Quarter	BRA	2	11	31	43
9	BRA v TUR Q1	1st Quarter	BRA	2	11	31	45
10	BRA v TUR Q1	1st Quarter	BRA	2	12	32	48
11	BRA v TUR Q1	1st Quarter	BRA	2	13	32	52
12	BRA v TUR Q1	1st Quarter	BRA	2	14	31	55
13	BRA v TUR Q1	1st Quarter	BRA	2	15	19	32
14	BRA v TUR Q1	1st Quarter	BRA	2	15	15	31
15	BRA v TUR Q1	1st Quarter	BRA	2	16	11	29
16	BRA v TUR Q1	1st Quarter	BRA	2	17	9	21
17	BRA v TUR Q1	1st Quarter	BRA	2	17	10	23
18	BRA v TUR Q1	1st Quarter	BRA	2	17	12	26
19	BRA v TUR Q1	1st Quarter	BRA	2	18	15	28	On-ball
20	BRA v TUR Q1	1st Quarter	BRA	2	18	22	32
21	BRA v TUR Q1	1st Quarter	BRA	2	19	28	28
22	BRA v TUR Q1	1st Quarter	BRA	2	20	31	18	Shot	Score
23	BRA v TUR Q1	1st Quarter	BRA	4	78	30	109
24	BRA v TUR Q1	1st Quarter	BRA	4	80	26	95
25	BRA v TUR Q1	1st Quarter	BRA	4	81	25	87
26	BRA v TUR Q1	1st Quarter	BRA	4	81	23	76
27	BRA v TUR Q1	1st Quarter	BRA	4	82	21	64
28	BRA v TUR Q1	1st Quarter	BRA	4	83	26	54
29	BRA v TUR Q1	1st Quarter	BRA	4	84	31	51
30	BRA v TUR Q1	1st Quarter	BRA	4	85	33	50
31	BRA v TUR Q1	1st Quarter	BRA	4	86	33	53
32	BRA v TUR Q1	1st Quarter	BRA	4	87	32	56
33	BRA v TUR Q1	1st Quarter	BRA	4	88	16	33
34	BRA v TUR Q1	1st Quarter	BRA	4	89	17	31
35	BRA v TUR Q1	1st Quarter	BRA	4	90	14	34
36	BRA v TUR Q1	1st Quarter	BRA	4	91	10	27
37	BRA v TUR Q1	1st Quarter	BRA	4	91	12	32	On-ball
38	BRA v TUR Q1	1st Quarter	BRA	4	92	18	35
39	BRA v TUR Q1	1st Quarter	BRA	4	92	24	35
40	BRA v TUR Q1	1st Quarter	BRA	4	93	34	30
41	BRA v TUR Q1	1st Quarter	BRA	4	94	34	20	Shot	Miss
42	BRA v TUR Q1	1st Quarter	BRA	5	106	29	108
43	BRA v TUR Q1	1st Quarter	BRA	5	109	22	95
44	BRA v TUR Q1	1st Quarter	BRA	5	110	22	89
45	BRA v TUR Q1	1st Quarter	BRA	5	111	23	81
46	BRA v TUR Q1	1st Quarter	BRA	5	111	30	69
47	BRA v TUR Q1	1st Quarter	BRA	5	112	31	59
48	BRA v TUR Q1	1st Quarter	BRA	5	113	33	53
49	BRA v TUR Q1	1st Quarter	BRA	5	114	34	50
50	BRA v TUR Q1	1st Quarter	BRA	5	115	39	34
51	BRA v TUR Q1	1st Quarter	BRA	5	116	38	38
52	BRA v TUR Q1	1st Quarter	BRA	5	117	38	38
53	BRA v TUR Q1	1st Quarter	BRA	5	119	52	29
54	BRA v TUR Q1	1st Quarter	BRA	5	120	52	27
55	BRA v TUR Q1	1st Quarter	BRA	5	122	36	38
56	BRA v TUR Q1	1st Quarter	BRA	5	123	17	34
57	BRA v TUR Q1	1st Quarter	BRA	5	124	32	25
58	BRA v TUR Q1	1st Quarter	BRA	5	126	30	20
59	BRA v TUR Q1	1st Quarter	BRA	5	127	31	22	TO
60	BRA v TUR Q1	1st Quarter	BRA	6	169	30	92
61	BRA v TUR Q1	1st Quarter	BRA	6	169	32	84
62	BRA v TUR Q1	1st Quarter	BRA	6	171	34	77
63	BRA v TUR Q1	1st Quarter	BRA	6	172	30	65
64	BRA v TUR Q1	1st Quarter	BRA	6	173	14	55
65	BRA v TUR Q1	1st Quarter	BRA	6	173	11	42
66	BRA v TUR Q1	1st Quarter	BRA	6	174	11	34
67	BRA v TUR Q1	1st Quarter	BRA	6	175	12	29
68	BRA v TUR Q1	1st Quarter	BRA	6	176	18	41
69	BRA v TUR Q1	1st Quarter	BRA	6	177	23	29
70	BRA v TUR Q1	1st Quarter	BRA	6	178	29	27
71	BRA v TUR Q1	1st Quarter	BRA	6	178	34	24
72	BRA v TUR Q1	1st Quarter	BRA	6	179	36	22	TO
73	BRA v TUR Q1	1st Quarter	BRA	7	243	32	108
74	BRA v TUR Q1	1st Quarter	BRA	7	243	38	96
75	BRA v TUR Q1	1st Quarter	BRA	7	245	40	89
76	BRA v TUR Q1	1st Quarter	BRA	7	245	43	80
77	BRA v TUR Q1	1st Quarter	BRA	7	246	43	74
78	BRA v TUR Q1	1st Quarter	BRA	7	248	43	68
79	BRA v TUR Q1	1st Quarter	BRA	7	249	44	57
80	BRA v TUR Q1	1st Quarter	BRA	7	250	39	49
81	BRA v TUR Q1	1st Quarter	BRA	7	251	31	49
82	BRA v TUR Q1	1st Quarter	BRA	7	252	24	43
83	BRA v TUR Q1	1st Quarter	BRA	7	253	23	38
84	BRA v TUR Q1	1st Quarter	BRA	7	254	24	45
85	BRA v TUR Q1	1st Quarter	BRA	7	254	25	48
86	BRA v TUR Q1	1st Quarter	BRA	7	255	30	51
87	BRA v TUR Q1	1st Quarter	BRA	7	256	40	37
88	BRA v TUR Q1	1st Quarter	BRA	7	257	40	37
89	BRA v TUR Q1	1st Quarter	BRA	7	258	52	17
90	BRA v TUR Q1	1st Quarter	BRA	7	259	52	22
91	BRA v TUR Q1	1st Quarter	BRA	7	260	51	25
92	BRA v TUR Q1	1st Quarter	BRA	7	262	51	25
93	BRA v TUR Q1	1st Quarter	BRA	7	265	51	25
94	BRA v TUR Q1	1st Quarter	BRA	7	268	38	16	Foul
95	BRA v TUR Q1	1st Quarter	BRA	8	289	40	9	BLOB
96	BRA v TUR Q1	1st Quarter	BRA	8	292	36	34	Shot	Miss
97	BRA v TUR Q1	1st Quarter	BRA	10	337	28	98
98	BRA v TUR Q1	1st Quarter	BRA	10	338	34	77
99	BRA v TUR Q1	1st Quarter	BRA	10	339	34	66
100	BRA v TUR Q1	1st Quarter	BRA	10	340	35	56
101	BRA v TUR Q1	1st Quarter	BRA	10	341	40	27
102	BRA v TUR Q1	1st Quarter	BRA	10	341	40	20
103	BRA v TUR Q1	1st Quarter	BRA	10	342	37	17
104	BRA v TUR Q1	1st Quarter	BRA	10	343	33	17	Shot	Score
105	BRA v TUR Q1	1st Quarter	BRA	11	389	48	87
106	BRA v TUR Q1	1st Quarter	BRA	11	390	48	70
107	BRA v TUR Q1	1st Quarter	BRA	11	391	52	58	Foul
108	BRA v TUR Q1	1st Quarter	BRA	12	406	58	66
109	BRA v TUR Q1	1st Quarter	BRA	12	407	45	60
110	BRA v TUR Q1	1st Quarter	BRA	12	408	43	51
111	BRA v TUR Q1	1st Quarter	BRA	12	409	29	46
112	BRA v TUR Q1	1st Quarter	BRA	12	409	20	42
113	BRA v TUR Q1	1st Quarter	BRA	12	410	14	36
114	BRA v TUR Q1	1st Quarter	BRA	12	410	19	41
115	BRA v TUR Q1	1st Quarter	BRA	12	411	29	42
116	BRA v TUR Q1	1st Quarter	BRA	12	412	43	35
117	BRA v TUR Q1	1st Quarter	BRA	12	413	39	22
118	BRA v TUR Q1	1st Quarter	BRA	12	414	33	17	Shot	Score
119	BRA v TUR Q1	1st Quarter	BRA	13	438	24	98
120	BRA v TUR Q1	1st Quarter	BRA	13	440	40	76
121	BRA v TUR Q1	1st Quarter	BRA	13	441	41	64
122	BRA v TUR Q1	1st Quarter	BRA	13	441	39	55
123	BRA v TUR Q1	1st Quarter	BRA	13	442	39	39
124	BRA v TUR Q1	1st Quarter	BRA	13	443	38	20	TO
125	BRA v TUR Q1	1st Quarter	BRA	14	571	25	92
126	BRA v TUR Q1	1st Quarter	BRA	14	572	23	74
127	BRA v TUR Q1	1st Quarter	BRA	14	572	15	60
128	BRA v TUR Q1	1st Quarter	BRA	14	573	12	49
129	BRA v TUR Q1	1st Quarter	BRA	14	574	8	38
130	BRA v TUR Q1	1st Quarter	BRA	14	574	7	29
131	BRA v TUR Q1	1st Quarter	BRA	14	576	10	26
132	BRA v TUR Q1	1st Quarter	BRA	14	577	15	27	Shot	Miss
133	BRA v TUR Q1	1st Quarter	BRA	15	630	31	97
134	BRA v TUR Q1	1st Quarter	BRA	15	631	37	86
135	BRA v TUR Q1	1st Quarter	BRA	15	632	37	79
136	BRA v TUR Q1	1st Quarter	BRA	15	632	40	74
137	BRA v TUR Q1	1st Quarter	BRA	15	633	42	66
138	BRA v TUR Q1	1st Quarter	BRA	15	634	40	57
139	BRA v TUR Q1	1st Quarter	BRA	15	634	40	49
140	BRA v TUR Q1	1st Quarter	BRA	15	635	50	33
141	BRA v TUR Q1	1st Quarter	BRA	15	637	50	31
142	BRA v TUR Q1	1st Quarter	BRA	15	639	50	30
143	BRA v TUR Q1	1st Quarter	BRA	15	640	37	23
144	BRA v TUR Q1	1st Quarter	BRA	15	641	36	24
145	BRA v TUR Q1	1st Quarter	BRA	15	641	32	23
146	BRA v TUR Q1	1st Quarter	BRA	15	643	31	20
147	BRA v TUR Q1	1st Quarter	BRA	15	644	34	18	TO
148	BRA v TUR Q1	1st Quarter	BRA	16	706	34	109
149	BRA v TUR Q1	1st Quarter	BRA	17	707	3	90
150	BRA v TUR Q1	1st Quarter	BRA	17	708	22	66
151	BRA v TUR Q1	1st Quarter	BRA	17	709	27	61
152	BRA v TUR Q1	1st Quarter	BRA	17	710	30	53
153	BRA v TUR Q1	1st Quarter	BRA	17	711	32	42
154	BRA v TUR Q1	1st Quarter	BRA	17	711	47	36
155	BRA v TUR Q1	1st Quarter	BRA	17	713	49	32
156	BRA v TUR Q1	1st Quarter	BRA	17	713	37	20
157	BRA v TUR Q1	1st Quarter	BRA	17	714	35	19
158	BRA v TUR Q1	1st Quarter	BRA	17	715	33	21	Shot	Score
159	BRA v TUR Q1	1st Quarter	BRA	18	738	47	100
160	BRA v TUR Q1	1st Quarter	BRA	18	739	36	90
161	BRA v TUR Q1	1st Quarter	BRA	18	740	33	82
162	BRA v TUR Q1	1st Quarter	BRA	18	740	28	76
163	BRA v TUR Q1	1st Quarter	BRA	18	741	15	60
164	BRA v TUR Q1	1st Quarter	BRA	18	741	13	50
165	BRA v TUR Q1	1st Quarter	BRA	18	742	13	36
166	BRA v TUR Q1	1st Quarter	BRA	18	743	11	27
167	BRA v TUR Q1	1st Quarter	BRA	18	743	12	19
168	BRA v TUR Q1	1st Quarter	BRA	18	744	18	14
169	BRA v TUR Q1	1st Quarter	BRA	18	745	30	18
170	BRA v TUR Q1	1st Quarter	BRA	18	746	45	38
171	BRA v TUR Q1	1st Quarter	BRA	18	747	43	34	Shot	Miss
172	BRA v TUR Q1	1st Quarter	BRA	19	749	39	23	OR
173	BRA v TUR Q1	1st Quarter	BRA	19	751	16	34	Shot	Score
174	BRA v TUR Q1	1st Quarter	BRA	20	857	36	99
175	BRA v TUR Q1	1st Quarter	BRA	20	859	33	98
176	BRA v TUR Q1	1st Quarter	BRA	20	859	28	84
177	BRA v TUR Q1	1st Quarter	BRA	20	860	22	72
178	BRA v TUR Q1	1st Quarter	BRA	20	860	19	57
179	BRA v TUR Q1	1st Quarter	BRA	20	861	16	45
180	BRA v TUR Q1	1st Quarter	BRA	20	862	22	31
181	BRA v TUR Q1	1st Quarter	BRA	20	863	28	18	Shot	Miss
182	BRA v TUR Q1	1st Quarter	BRA	21	877	22	9	BLOB
183	BRA v TUR Q1	1st Quarter	BRA	21	879	37	16
184	BRA v TUR Q1	1st Quarter	BRA	21	881	36	30
185	BRA v TUR Q1	1st Quarter	BRA	21	882	40	37
186	BRA v TUR Q1	1st Quarter	BRA	21	883	41	38
187	BRA v TUR Q1	1st Quarter	BRA	21	885	33	39
188	BRA v TUR Q1	1st Quarter	BRA	21	886	35	22
189	BRA v TUR Q1	1st Quarter	BRA	21	887	33	16	Shot	Score
190	BRA v TUR Q1	1st Quarter	BRA	22	915	36	97
191	BRA v TUR Q1	1st Quarter	BRA	22	917	21	89
192	BRA v TUR Q1	1st Quarter	BRA	22	917	20	76
193	BRA v TUR Q1	1st Quarter	BRA	22	918	20	64
194	BRA v TUR Q1	1st Quarter	BRA	22	919	19	54
195	BRA v TUR Q1	1st Quarter	BRA	22	920	17	44
196	BRA v TUR Q1	1st Quarter	BRA	22	921	18	40
197	BRA v TUR Q1	1st Quarter	BRA	22	922	9	25
198	BRA v TUR Q1	1st Quarter	BRA	22	924	9	24	On-ball
199	BRA v TUR Q1	1st Quarter	BRA	22	924	14	30
200	BRA v TUR Q1	1st Quarter	BRA	22	925	24	39	Shot	Miss
201	BRA v TUR Q1	1st Quarter	BRA	23	959	29	83
202	BRA v TUR Q1	1st Quarter	BRA	23	959	24	71
203	BRA v TUR Q1	1st Quarter	BRA	23	960	22	59
204	BRA v TUR Q1	1st Quarter	BRA	23	961	25	50	Foul
205	BRA v TUR Q1	1st Quarter	BRA	24	983	3	33	SLOB
206	BRA v TUR Q1	1st Quarter	BRA	24	985	21	45
207	BRA v TUR Q1	1st Quarter	BRA	24	986	31	45
208	BRA v TUR Q1	1st Quarter	BRA	24	986	47	32
209	BRA v TUR Q1	1st Quarter	BRA	24	988	33	20	Stoppage
210	BRA v TUR Q1	1st Quarter	BRA	25	1000	40	9	BLOB
211	BRA v TUR Q1	1st Quarter	BRA	25	1002	45	35
212	BRA v TUR Q1	1st Quarter	BRA	25	1003	51	18
213	BRA v TUR Q1	1st Quarter	BRA	25	1004	51	18	On-ball
214	BRA v TUR Q1	1st Quarter	BRA	25	1005	50	23
215	BRA v TUR Q1	1st Quarter	BRA	25	1006	43	27
216	BRA v TUR Q1	1st Quarter	BRA	25	1007	35	39
217	BRA v TUR Q1	1st Quarter	BRA	25	1008	18	34
218	BRA v TUR Q1	1st Quarter	BRA	25	1008	19	27
219	BRA v TUR Q1	1st Quarter	BRA	25	1009	25	19	Shot	Miss
220	BRA v TUR Q1	1st Quarter	BRA	26	1011	30	20	OR
221	BRA v TUR Q1	1st Quarter	BRA	26	1013	31	19	Shot	Miss
222	BRA v TUR Q1	1st Quarter	BRA	27	1039	36	110
223	BRA v TUR Q1	1st Quarter	BRA	27	1039	32	90
224	BRA v TUR Q1	1st Quarter	BRA	27	1040	33	83
225	BRA v TUR Q1	1st Quarter	BRA	27	1041	33	75
226	BRA v TUR Q1	1st Quarter	BRA	27	1042	32	65
227	BRA v TUR Q1	1st Quarter	BRA	27	1042	33	60
228	BRA v TUR Q1	1st Quarter	BRA	27	1043	39	56
229	BRA v TUR Q1	1st Quarter	BRA	27	1044	50	54
230	BRA v TUR Q1	1st Quarter	BRA	27	1044	49	47
231	BRA v TUR Q1	1st Quarter	BRA	27	1045	52	38
232	BRA v TUR Q1	1st Quarter	BRA	27	1046	49	33
233	BRA v TUR Q1	1st Quarter	BRA	27	1048	31	41
234	BRA v TUR Q1	1st Quarter	BRA	27	1049	12	31
235	BRA v TUR Q1	1st Quarter	BRA	27	1050	9	25
236	BRA v TUR Q1	1st Quarter	BRA	27	1051	11	29
237	BRA v TUR Q1	1st Quarter	BRA	27	1052	11	34
238	BRA v TUR Q1	1st Quarter	BRA	27	1053	35	39
239	BRA v TUR Q1	1st Quarter	BRA	27	1054	37	38
240	BRA v TUR Q1	1st Quarter	BRA	27	1055	32	35	Shot	Miss
241	BRA v TUR Q1	1st Quarter	BRA	28	1079	37	89
242	BRA v TUR Q1	1st Quarter	BRA	28	1081	25	78
243	BRA v TUR Q1	1st Quarter	BRA	28	1082	25	66
244	BRA v TUR Q1	1st Quarter	BRA	28	1083	31	59
245	BRA v TUR Q1	1st Quarter	BRA	28	1084	32	44
246	BRA v TUR Q1	1st Quarter	BRA	28	1084	14	32
247	BRA v TUR Q1	1st Quarter	BRA	28	1085	13	28
248	BRA v TUR Q1	1st Quarter	BRA	28	1086	18	31
249	BRA v TUR Q1	1st Quarter	BRA	28	1086	33	30
250	BRA v TUR Q1	1st Quarter	BRA	28	1088	36	25
251	BRA v TUR Q1	1st Quarter	BRA	28	1088	33	21
252	BRA v TUR Q1	1st Quarter	BRA	28	1089	30	21	Shot	Score
253	BRA v TUR Q1	1st Quarter	BRA	29	1145	27	98
254	BRA v TUR Q1	1st Quarter	BRA	29	1146	23	86
255	BRA v TUR Q1	1st Quarter	BRA	29	1147	19	70
256	BRA v TUR Q1	1st Quarter	BRA	29	1147	18	59
257	BRA v TUR Q1	1st Quarter	BRA	29	1148	12	52
258	BRA v TUR Q1	1st Quarter	BRA	29	1149	9	37
259	BRA v TUR Q1	1st Quarter	BRA	29	1149	9	32	Stoppage
260	BRA v TUR Q2	2nd Quarter	BRA	30	28	32	108
261	BRA v TUR Q2	2nd Quarter	BRA	30	29	38	91
262	BRA v TUR Q2	2nd Quarter	BRA	30	30	35	82
263	BRA v TUR Q2	2nd Quarter	BRA	30	31	33	76
264	BRA v TUR Q2	2nd Quarter	BRA	30	32	27	66
265	BRA v TUR Q2	2nd Quarter	BRA	30	33	27	56
266	BRA v TUR Q2	2nd Quarter	BRA	30	34	34	52
267	BRA v TUR Q2	2nd Quarter	BRA	30	35	38	50
268	BRA v TUR Q2	2nd Quarter	BRA	30	36	44	46
269	BRA v TUR Q2	2nd Quarter	BRA	30	36	44	39	Stoppage
270	BRA v TUR Q2	2nd Quarter	BRA	31	67	58	44	SLOB
271	BRA v TUR Q2	2nd Quarter	BRA	31	69	45	46
272	BRA v TUR Q2	2nd Quarter	BRA	31	70	18	33
273	BRA v TUR Q2	2nd Quarter	BRA	31	71	13	30
274	BRA v TUR Q2	2nd Quarter	BRA	31	72	14	31
275	BRA v TUR Q2	2nd Quarter	BRA	31	72	14	31
276	BRA v TUR Q2	2nd Quarter	BRA	31	73	37	41
277	BRA v TUR Q2	2nd Quarter	BRA	31	74	43	39
278	BRA v TUR Q2	2nd Quarter	BRA	31	75	53	23
279	BRA v TUR Q2	2nd Quarter	BRA	31	76	53	25
280	BRA v TUR Q2	2nd Quarter	BRA	31	77	40	21
281	BRA v TUR Q2	2nd Quarter	BRA	31	77	49	18
282	BRA v TUR Q2	2nd Quarter	BRA	31	78	52	14
283	BRA v TUR Q2	2nd Quarter	BRA	31	79	51	38
284	BRA v TUR Q2	2nd Quarter	BRA	31	79	40	36
285	BRA v TUR Q2	2nd Quarter	BRA	31	80	35	30
286	BRA v TUR Q2	2nd Quarter	BRA	31	81	18	35
287	BRA v TUR Q2	2nd Quarter	BRA	31	82	13	14	TO
288	BRA v TUR Q2	2nd Quarter	BRA	32	116	30	108
289	BRA v TUR Q2	2nd Quarter	BRA	32	118	25	92
290	BRA v TUR Q2	2nd Quarter	BRA	32	119	25	86
291	BRA v TUR Q2	2nd Quarter	BRA	32	120	24	78
292	BRA v TUR Q2	2nd Quarter	BRA	32	120	34	69
293	BRA v TUR Q2	2nd Quarter	BRA	32	121	46	57
294	BRA v TUR Q2	2nd Quarter	BRA	32	122	50	46
295	BRA v TUR Q2	2nd Quarter	BRA	32	122	49	34
296	BRA v TUR Q2	2nd Quarter	BRA	32	123	48	30	On-ball
297	BRA v TUR Q2	2nd Quarter	BRA	32	124	29	41
298	BRA v TUR Q2	2nd Quarter	BRA	32	125	17	34
299	BRA v TUR Q2	2nd Quarter	BRA	32	126	13	27
300	BRA v TUR Q2	2nd Quarter	BRA	32	127	32	42
301	BRA v TUR Q2	2nd Quarter	BRA	32	128	52	22	Shot	Score
302	BRA v TUR Q2	2nd Quarter	BRA	34	159	4	86
303	BRA v TUR Q2	2nd Quarter	BRA	34	159	15	71
304	BRA v TUR Q2	2nd Quarter	BRA	34	162	17	64
305	BRA v TUR Q2	2nd Quarter	BRA	34	163	16	51
306	BRA v TUR Q2	2nd Quarter	BRA	34	164	12	45
307	BRA v TUR Q2	2nd Quarter	BRA	34	165	11	35
308	BRA v TUR Q2	2nd Quarter	BRA	34	165	15	39
309	BRA v TUR Q2	2nd Quarter	BRA	34	166	20	43
310	BRA v TUR Q2	2nd Quarter	BRA	34	168	12	27	On-ball
311	BRA v TUR Q2	2nd Quarter	BRA	34	169	14	30
312	BRA v TUR Q2	2nd Quarter	BRA	34	170	17	35
313	BRA v TUR Q2	2nd Quarter	BRA	34	170	32	42
314	BRA v TUR Q2	2nd Quarter	BRA	34	171	38	38
315	BRA v TUR Q2	2nd Quarter	BRA	34	172	34	35
316	BRA v TUR Q2	2nd Quarter	BRA	34	173	32	33
317	BRA v TUR Q2	2nd Quarter	BRA	34	174	51	24
318	BRA v TUR Q2	2nd Quarter	BRA	34	176	51	25
319	BRA v TUR Q2	2nd Quarter	BRA	34	176	50	31
320	BRA v TUR Q2	2nd Quarter	BRA	34	177	41	37
321	BRA v TUR Q2	2nd Quarter	BRA	34	178	34	40
322	BRA v TUR Q2	2nd Quarter	BRA	34	178	38	39
323	BRA v TUR Q2	2nd Quarter	BRA	34	179	31	24
324	BRA v TUR Q2	2nd Quarter	BRA	34	180	33	23	Shot	Miss
325	BRA v TUR Q2	2nd Quarter	BRA	35	182	31	21	OR	Shot	Score
326	BRA v TUR Q2	2nd Quarter	BRA	36	204	33	100
327	BRA v TUR Q2	2nd Quarter	BRA	36	206	25	89
328	BRA v TUR Q2	2nd Quarter	BRA	36	206	25	79
329	BRA v TUR Q2	2nd Quarter	BRA	36	207	27	70
330	BRA v TUR Q2	2nd Quarter	BRA	36	208	30	58
331	BRA v TUR Q2	2nd Quarter	BRA	36	209	32	50
332	BRA v TUR Q2	2nd Quarter	BRA	36	209	25	44
333	BRA v TUR Q2	2nd Quarter	BRA	36	210	18	39
334	BRA v TUR Q2	2nd Quarter	BRA	36	211	11	31
335	BRA v TUR Q2	2nd Quarter	BRA	36	212	10	19
336	BRA v TUR Q2	2nd Quarter	BRA	36	213	10	22
337	BRA v TUR Q2	2nd Quarter	BRA	36	215	21	41
338	BRA v TUR Q2	2nd Quarter	BRA	36	216	46	31
339	BRA v TUR Q2	2nd Quarter	BRA	36	217	45	26
340	BRA v TUR Q2	2nd Quarter	BRA	36	218	42	17	Shot	Score
341	BRA v TUR Q2	2nd Quarter	BRA	37	255	38	98
342	BRA v TUR Q2	2nd Quarter	BRA	37	255	42	92
343	BRA v TUR Q2	2nd Quarter	BRA	37	257	40	81
344	BRA v TUR Q2	2nd Quarter	BRA	37	258	41	73
345	BRA v TUR Q2	2nd Quarter	BRA	37	259	46	63
346	BRA v TUR Q2	2nd Quarter	BRA	37	259	47	53
347	BRA v TUR Q2	2nd Quarter	BRA	37	260	46	46
348	BRA v TUR Q2	2nd Quarter	BRA	37	261	39	45
349	BRA v TUR Q2	2nd Quarter	BRA	37	262	33	45
350	BRA v TUR Q2	2nd Quarter	BRA	37	262	23	44
351	BRA v TUR Q2	2nd Quarter	BRA	37	263	8	23
352	BRA v TUR Q2	2nd Quarter	BRA	37	265	9	23	On-ball
353	BRA v TUR Q2	2nd Quarter	BRA	37	266	11	30
354	BRA v TUR Q2	2nd Quarter	BRA	37	267	29	34
355	BRA v TUR Q2	2nd Quarter	BRA	37	270	25	45
356	BRA v TUR Q2	2nd Quarter	BRA	37	270	27	48
357	BRA v TUR Q2	2nd Quarter	BRA	37	272	30	47
358	BRA v TUR Q2	2nd Quarter	BRA	37	272	32	41
359	BRA v TUR Q2	2nd Quarter	BRA	37	273	35	29
360	BRA v TUR Q2	2nd Quarter	BRA	37	275	16	31
361	BRA v TUR Q2	2nd Quarter	BRA	37	276	16	27
362	BRA v TUR Q2	2nd Quarter	BRA	37	276	17	18	Shot	Miss
363	BRA v TUR Q2	2nd Quarter	BRA	38	296	43	8	BLOB
364	BRA v TUR Q2	2nd Quarter	BRA	38	297	45	24
365	BRA v TUR Q2	2nd Quarter	BRA	38	298	48	30
366	BRA v TUR Q2	2nd Quarter	BRA	38	300	39	20	Foul
367	BRA v TUR Q2	2nd Quarter	BRA	40	323	41	10	BLOB
368	BRA v TUR Q2	2nd Quarter	BRA	40	325	48	32
369	BRA v TUR Q2	2nd Quarter	BRA	40	327	48	32
370	BRA v TUR Q2	2nd Quarter	BRA	40	328	48	32
371	BRA v TUR Q2	2nd Quarter	BRA	40	330	32	43
372	BRA v TUR Q2	2nd Quarter	BRA	40	332	36	21	TO
373	BRA v TUR Q2	2nd Quarter	BRA	41	341	26	89
374	BRA v TUR Q2	2nd Quarter	BRA	41	343	24	80
375	BRA v TUR Q2	2nd Quarter	BRA	41	343	29	61
376	BRA v TUR Q2	2nd Quarter	BRA	41	344	31	53
377	BRA v TUR Q2	2nd Quarter	BRA	41	345	33	40	Foul
378	BRA v TUR Q2	2nd Quarter	BRA	42	368	58	40	SLOB
379	BRA v TUR Q2	2nd Quarter	BRA	42	369	43	45
380	BRA v TUR Q2	2nd Quarter	BRA	42	370	17	35
381	BRA v TUR Q2	2nd Quarter	BRA	42	372	10	22
382	BRA v TUR Q2	2nd Quarter	BRA	42	373	11	22
383	BRA v TUR Q2	2nd Quarter	BRA	42	374	24	19
384	BRA v TUR Q2	2nd Quarter	BRA	42	376	17	14
385	BRA v TUR Q2	2nd Quarter	BRA	42	377	18	34
386	BRA v TUR Q2	2nd Quarter	BRA	42	378	22	36	Shot	Miss
387	BRA v TUR Q2	2nd Quarter	BRA	43	397	37	85
388	BRA v TUR Q2	2nd Quarter	BRA	43	398	44	75
389	BRA v TUR Q2	2nd Quarter	BRA	43	399	48	66
390	BRA v TUR Q2	2nd Quarter	BRA	43	399	49	57
391	BRA v TUR Q2	2nd Quarter	BRA	43	400	49	48	Foul
392	BRA v TUR Q2	2nd Quarter	BRA	44	416	59	45	SLOB
393	BRA v TUR Q2	2nd Quarter	BRA	44	418	47	56
394	BRA v TUR Q2	2nd Quarter	BRA	44	419	36	54
395	BRA v TUR Q2	2nd Quarter	BRA	44	420	21	36
396	BRA v TUR Q2	2nd Quarter	BRA	44	421	18	38	Shot	Score
397	BRA v TUR Q2	2nd Quarter	BRA	45	541	33	101
398	BRA v TUR Q2	2nd Quarter	BRA	45	542	30	99
399	BRA v TUR Q2	2nd Quarter	BRA	45	543	30	92
400	BRA v TUR Q2	2nd Quarter	BRA	45	543	15	65
401	BRA v TUR Q2	2nd Quarter	BRA	45	544	7	54
402	BRA v TUR Q2	2nd Quarter	BRA	45	545	8	46
403	BRA v TUR Q2	2nd Quarter	BRA	45	545	11	31
404	BRA v TUR Q2	2nd Quarter	BRA	45	546	18	27
405	BRA v TUR Q2	2nd Quarter	BRA	45	547	25	18
406	BRA v TUR Q2	2nd Quarter	BRA	45	548	20	17
407	BRA v TUR Q2	2nd Quarter	BRA	45	549	14	18
408	BRA v TUR Q2	2nd Quarter	BRA	45	550	12	24
409	BRA v TUR Q2	2nd Quarter	BRA	45	551	12	28
410	BRA v TUR Q2	2nd Quarter	BRA	45	551	25	42
411	BRA v TUR Q2	2nd Quarter	BRA	45	552	28	46
412	BRA v TUR Q2	2nd Quarter	BRA	45	553	31	49
413	BRA v TUR Q2	2nd Quarter	BRA	45	554	23	35
414	BRA v TUR Q2	2nd Quarter	BRA	45	555	22	38
415	BRA v TUR Q2	2nd Quarter	BRA	45	555	17	33
416	BRA v TUR Q2	2nd Quarter	BRA	45	556	14	27
417	BRA v TUR Q2	2nd Quarter	BRA	45	556	11	24
418	BRA v TUR Q2	2nd Quarter	BRA	45	557	14	30
419	BRA v TUR Q2	2nd Quarter	BRA	45	557	19	33	On-ball
420	BRA v TUR Q2	2nd Quarter	BRA	45	558	26	38
421	BRA v TUR Q2	2nd Quarter	BRA	45	559	33	34
422	BRA v TUR Q2	2nd Quarter	BRA	45	559	35	23	Shot	Miss
423	BRA v TUR Q2	2nd Quarter	BRA	46	561	35	17	OR
424	BRA v TUR Q2	2nd Quarter	BRA	46	564	34	40
425	BRA v TUR Q2	2nd Quarter	BRA	46	565	30	36
426	BRA v TUR Q2	2nd Quarter	BRA	46	566	27	19	Shot	Score
427	BRA v TUR Q2	2nd Quarter	BRA	47	582	34	99
428	BRA v TUR Q2	2nd Quarter	BRA	47	583	35	89
429	BRA v TUR Q2	2nd Quarter	BRA	47	584	20	57
430	BRA v TUR Q2	2nd Quarter	BRA	47	584	16	41
431	BRA v TUR Q2	2nd Quarter	BRA	47	585	17	27
432	BRA v TUR Q2	2nd Quarter	BRA	47	586	17	19
433	BRA v TUR Q2	2nd Quarter	BRA	47	587	19	17	Shot	Score
434	BRA v TUR Q2	2nd Quarter	BRA	48	611	34	99
435	BRA v TUR Q2	2nd Quarter	BRA	48	613	31	92
436	BRA v TUR Q2	2nd Quarter	BRA	48	614	32	76
437	BRA v TUR Q2	2nd Quarter	BRA	48	615	37	60
438	BRA v TUR Q2	2nd Quarter	BRA	48	615	40	51
439	BRA v TUR Q2	2nd Quarter	BRA	48	616	50	49
440	BRA v TUR Q2	2nd Quarter	BRA	48	617	48	35
441	BRA v TUR Q2	2nd Quarter	BRA	48	618	52	22
442	BRA v TUR Q2	2nd Quarter	BRA	48	619	46	16
443	BRA v TUR Q2	2nd Quarter	BRA	48	620	35	14
444	BRA v TUR Q2	2nd Quarter	BRA	48	621	34	19	Shot	Score
445	BRA v TUR Q2	2nd Quarter	BRA	49	644	30	100
446	BRA v TUR Q2	2nd Quarter	BRA	49	644	27	90
447	BRA v TUR Q2	2nd Quarter	BRA	49	646	27	82
448	BRA v TUR Q2	2nd Quarter	BRA	49	648	30	72
449	BRA v TUR Q2	2nd Quarter	BRA	49	648	31	64
450	BRA v TUR Q2	2nd Quarter	BRA	49	650	32	58
451	BRA v TUR Q2	2nd Quarter	BRA	49	651	32	50
452	BRA v TUR Q2	2nd Quarter	BRA	49	652	25	47
453	BRA v TUR Q2	2nd Quarter	BRA	49	653	30	49
454	BRA v TUR Q2	2nd Quarter	BRA	49	653	34	46
455	BRA v TUR Q2	2nd Quarter	BRA	49	654	49	34
456	BRA v TUR Q2	2nd Quarter	BRA	49	656	39	19
457	BRA v TUR Q2	2nd Quarter	BRA	49	657	36	17	TO
458	BRA v TUR Q2	2nd Quarter	BRA	50	667	33	99
459	BRA v TUR Q2	2nd Quarter	BRA	50	669	12	76
460	BRA v TUR Q2	2nd Quarter	BRA	50	670	14	68
461	BRA v TUR Q2	2nd Quarter	BRA	50	670	18	65
462	BRA v TUR Q2	2nd Quarter	BRA	50	671	27	60
463	BRA v TUR Q2	2nd Quarter	BRA	50	672	31	56
464	BRA v TUR Q2	2nd Quarter	BRA	50	673	32	52
465	BRA v TUR Q2	2nd Quarter	BRA	50	674	37	34
466	BRA v TUR Q2	2nd Quarter	BRA	50	675	38	38
467	BRA v TUR Q2	2nd Quarter	BRA	50	676	38	38
468	BRA v TUR Q2	2nd Quarter	BRA	50	677	35	23
469	BRA v TUR Q2	2nd Quarter	BRA	50	678	36	17	Foul
470	BRA v TUR Q2	2nd Quarter	BRA	51	700	58	40	SLOB
471	BRA v TUR Q2	2nd Quarter	BRA	51	702	36	40
472	BRA v TUR Q2	2nd Quarter	BRA	51	704	15	33
473	BRA v TUR Q2	2nd Quarter	BRA	51	705	15	33
474	BRA v TUR Q2	2nd Quarter	BRA	51	707	48	29
475	BRA v TUR Q2	2nd Quarter	BRA	51	708	49	27	Shot	Miss
476	BRA v TUR Q2	2nd Quarter	BRA	52	711	28	18	OR
477	BRA v TUR Q2	2nd Quarter	BRA	52	712	30	20
478	BRA v TUR Q2	2nd Quarter	BRA	52	713	35	18	Shot	Miss
479	BRA v TUR Q2	2nd Quarter	BRA	53	741	31	109
480	BRA v TUR Q2	2nd Quarter	BRA	53	742	32	99
481	BRA v TUR Q2	2nd Quarter	BRA	53	743	34	90
482	BRA v TUR Q2	2nd Quarter	BRA	53	744	35	81
483	BRA v TUR Q2	2nd Quarter	BRA	53	745	27	74
484	BRA v TUR Q2	2nd Quarter	BRA	53	746	26	62
485	BRA v TUR Q2	2nd Quarter	BRA	53	746	31	60
486	BRA v TUR Q2	2nd Quarter	BRA	53	747	36	56
487	BRA v TUR Q2	2nd Quarter	BRA	53	748	41	53
488	BRA v TUR Q2	2nd Quarter	BRA	53	749	49	30
489	BRA v TUR Q2	2nd Quarter	BRA	53	750	53	31
490	BRA v TUR Q2	2nd Quarter	BRA	53	752	54	33
491	BRA v TUR Q2	2nd Quarter	BRA	53	753	36	38
492	BRA v TUR Q2	2nd Quarter	BRA	53	755	34	38
493	BRA v TUR Q2	2nd Quarter	BRA	53	756	20	34
494	BRA v TUR Q2	2nd Quarter	BRA	53	758	20	34
495	BRA v TUR Q2	2nd Quarter	BRA	53	759	32	34
496	BRA v TUR Q2	2nd Quarter	BRA	53	760	35	35	Shot	Miss
497	BRA v TUR Q2	2nd Quarter	BRA	54	862	38	110
498	BRA v TUR Q2	2nd Quarter	BRA	55	871	40	109
499	BRA v TUR Q2	2nd Quarter	BRA	55	872	47	86
500	BRA v TUR Q2	2nd Quarter	BRA	55	873	38	87
501	BRA v TUR Q2	2nd Quarter	BRA	55	874	34	79
502	BRA v TUR Q2	2nd Quarter	BRA	55	874	32	70
503	BRA v TUR Q2	2nd Quarter	BRA	55	875	33	62
504	BRA v TUR Q2	2nd Quarter	BRA	55	876	38	55
505	BRA v TUR Q2	2nd Quarter	BRA	55	878	38	38
506	BRA v TUR Q2	2nd Quarter	BRA	55	880	50	26
507	BRA v TUR Q2	2nd Quarter	BRA	55	882	35	39
508	BRA v TUR Q2	2nd Quarter	BRA	55	883	35	42
509	BRA v TUR Q2	2nd Quarter	BRA	55	884	19	37
510	BRA v TUR Q2	2nd Quarter	BRA	55	885	16	30	Shot	Score
511	BRA v TUR Q2	2nd Quarter	BRA	56	934	31	101
512	BRA v TUR Q2	2nd Quarter	BRA	56	936	48	74
513	BRA v TUR Q2	2nd Quarter	BRA	56	937	51	63
514	BRA v TUR Q2	2nd Quarter	BRA	56	938	53	54
515	BRA v TUR Q2	2nd Quarter	BRA	56	939	53	42
516	BRA v TUR Q2	2nd Quarter	BRA	56	940	52	36
517	BRA v TUR Q2	2nd Quarter	BRA	56	940	45	50
518	BRA v TUR Q2	2nd Quarter	BRA	56	943	45	50
519	BRA v TUR Q2	2nd Quarter	BRA	56	944	47	32
520	BRA v TUR Q2	2nd Quarter	BRA	56	945	48	30
521	BRA v TUR Q2	2nd Quarter	BRA	56	946	37	35
522	BRA v TUR Q2	2nd Quarter	BRA	56	947	36	41
523	BRA v TUR Q2	2nd Quarter	BRA	56	948	36	41
524	BRA v TUR Q2	2nd Quarter	BRA	56	949	38	27
525	BRA v TUR Q2	2nd Quarter	BRA	56	950	37	18	Shot	Miss
526	BRA v TUR Q2	2nd Quarter	BRA	57	1004	30	109
527	BRA v TUR Q2	2nd Quarter	BRA	57	1004	38	97
528	BRA v TUR Q2	2nd Quarter	BRA	57	1006	36	93
529	BRA v TUR Q2	2nd Quarter	BRA	57	1007	31	82
530	BRA v TUR Q2	2nd Quarter	BRA	57	1008	31	73
531	BRA v TUR Q2	2nd Quarter	BRA	57	1009	27	66
532	BRA v TUR Q2	2nd Quarter	BRA	57	1010	28	58
533	BRA v TUR Q2	2nd Quarter	BRA	57	1010	34	57
534	BRA v TUR Q2	2nd Quarter	BRA	57	1011	40	53
535	BRA v TUR Q2	2nd Quarter	BRA	57	1012	38	35
536	BRA v TUR Q2	2nd Quarter	BRA	57	1013	39	37
537	BRA v TUR Q2	2nd Quarter	BRA	57	1014	52	25
538	BRA v TUR Q2	2nd Quarter	BRA	57	1015	52	28
539	BRA v TUR Q2	2nd Quarter	BRA	57	1016	41	39
540	BRA v TUR Q2	2nd Quarter	BRA	57	1017	37	24
541	BRA v TUR Q2	2nd Quarter	BRA	57	1018	30	18	Shot	Score
542	BRA v TUR Q3	3rd Quarter	BRA	58	25	5	60
543	BRA v TUR Q3	3rd Quarter	BRA	58	27	11	70
544	BRA v TUR Q3	3rd Quarter	BRA	58	27	20	67
545	BRA v TUR Q3	3rd Quarter	BRA	58	28	30	59
546	BRA v TUR Q3	3rd Quarter	BRA	58	29	35	52
547	BRA v TUR Q3	3rd Quarter	BRA	58	29	42	47
548	BRA v TUR Q3	3rd Quarter	BRA	58	31	43	33
549	BRA v TUR Q3	3rd Quarter	BRA	58	32	43	32
550	BRA v TUR Q3	3rd Quarter	BRA	58	34	43	32
551	BRA v TUR Q3	3rd Quarter	BRA	58	35	43	32
552	BRA v TUR Q3	3rd Quarter	BRA	58	37	49	22
553	BRA v TUR Q3	3rd Quarter	BRA	58	38	52	18
554	BRA v TUR Q3	3rd Quarter	BRA	58	39	52	18
555	BRA v TUR Q3	3rd Quarter	BRA	58	40	45	35
556	BRA v TUR Q3	3rd Quarter	BRA	58	42	35	18
557	BRA v TUR Q3	3rd Quarter	BRA	58	43	30	17	Shot	Score
558	BRA v TUR Q3	3rd Quarter	BRA	59	68	36	110
559	BRA v TUR Q3	3rd Quarter	BRA	59	68	35	92
560	BRA v TUR Q3	3rd Quarter	BRA	59	70	35	84
561	BRA v TUR Q3	3rd Quarter	BRA	59	71	29	72
562	BRA v TUR Q3	3rd Quarter	BRA	59	71	25	62
563	BRA v TUR Q3	3rd Quarter	BRA	59	72	24	53
564	BRA v TUR Q3	3rd Quarter	BRA	59	73	23	47
565	BRA v TUR Q3	3rd Quarter	BRA	59	73	32	49
566	BRA v TUR Q3	3rd Quarter	BRA	59	74	37	48
567	BRA v TUR Q3	3rd Quarter	BRA	59	76	53	20
568	BRA v TUR Q3	3rd Quarter	BRA	59	77	53	20
569	BRA v TUR Q3	3rd Quarter	BRA	59	78	47	34
570	BRA v TUR Q3	3rd Quarter	BRA	59	80	46	35
571	BRA v TUR Q3	3rd Quarter	BRA	59	80	28	40
572	BRA v TUR Q3	3rd Quarter	BRA	59	82	39	39
573	BRA v TUR Q3	3rd Quarter	BRA	59	83	49	26
574	BRA v TUR Q3	3rd Quarter	BRA	59	84	52	23
575	BRA v TUR Q3	3rd Quarter	BRA	59	86	37	19
576	BRA v TUR Q3	3rd Quarter	BRA	59	86	37	21
577	BRA v TUR Q3	3rd Quarter	BRA	59	87	37	17	Shot	Miss
578	BRA v TUR Q3	3rd Quarter	BRA	60	106	32	100
579	BRA v TUR Q3	3rd Quarter	BRA	60	106	43	93
580	BRA v TUR Q3	3rd Quarter	BRA	60	109	43	85
581	BRA v TUR Q3	3rd Quarter	BRA	60	109	35	80
582	BRA v TUR Q3	3rd Quarter	BRA	60	110	24	69
583	BRA v TUR Q3	3rd Quarter	BRA	60	110	20	56
584	BRA v TUR Q3	3rd Quarter	BRA	60	111	18	47
585	BRA v TUR Q3	3rd Quarter	BRA	60	111	15	41
586	BRA v TUR Q3	3rd Quarter	BRA	60	112	11	34
587	BRA v TUR Q3	3rd Quarter	BRA	60	113	9	28
588	BRA v TUR Q3	3rd Quarter	BRA	60	114	27	43
589	BRA v TUR Q3	3rd Quarter	BRA	60	116	28	18
590	BRA v TUR Q3	3rd Quarter	BRA	60	117	43	17	Shot	Miss
591	BRA v TUR Q3	3rd Quarter	BRA	61	119	32	20	OR
592	BRA v TUR Q3	3rd Quarter	BRA	61	120	31	18	Shot	Score
593	BRA v TUR Q3	3rd Quarter	BRA	62	144	31	110
594	BRA v TUR Q3	3rd Quarter	BRA	62	145	28	85
595	BRA v TUR Q3	3rd Quarter	BRA	62	146	30	79
596	BRA v TUR Q3	3rd Quarter	BRA	62	147	30	69
597	BRA v TUR Q3	3rd Quarter	BRA	62	148	30	62
598	BRA v TUR Q3	3rd Quarter	BRA	62	150	32	54
599	BRA v TUR Q3	3rd Quarter	BRA	62	151	29	50
600	BRA v TUR Q3	3rd Quarter	BRA	62	152	19	47
601	BRA v TUR Q3	3rd Quarter	BRA	62	153	14	36
602	BRA v TUR Q3	3rd Quarter	BRA	62	155	13	26
603	BRA v TUR Q3	3rd Quarter	BRA	62	156	13	26	On-ball
604	BRA v TUR Q3	3rd Quarter	BRA	62	157	16	32
605	BRA v TUR Q3	3rd Quarter	BRA	62	158	33	39
606	BRA v TUR Q3	3rd Quarter	BRA	62	159	49	26
607	BRA v TUR Q3	3rd Quarter	BRA	62	161	37	18
608	BRA v TUR Q3	3rd Quarter	BRA	62	161	40	17
609	BRA v TUR Q3	3rd Quarter	BRA	62	162	51	15
610	BRA v TUR Q3	3rd Quarter	BRA	62	164	39	39
611	BRA v TUR Q3	3rd Quarter	BRA	62	165	48	27	Shot	Score
612	BRA v TUR Q3	3rd Quarter	BRA	63	230	32	108
613	BRA v TUR Q3	3rd Quarter	BRA	63	230	37	99
614	BRA v TUR Q3	3rd Quarter	BRA	63	232	31	89
615	BRA v TUR Q3	3rd Quarter	BRA	63	233	27	75
616	BRA v TUR Q3	3rd Quarter	BRA	63	233	27	59
617	BRA v TUR Q3	3rd Quarter	BRA	63	234	50	47
618	BRA v TUR Q3	3rd Quarter	BRA	63	235	49	37
619	BRA v TUR Q3	3rd Quarter	BRA	63	236	47	25
620	BRA v TUR Q3	3rd Quarter	BRA	63	237	47	19
621	BRA v TUR Q3	3rd Quarter	BRA	63	237	50	20
622	BRA v TUR Q3	3rd Quarter	BRA	63	238	50	27
623	BRA v TUR Q3	3rd Quarter	BRA	63	239	44	46
624	BRA v TUR Q3	3rd Quarter	BRA	63	239	39	46
625	BRA v TUR Q3	3rd Quarter	BRA	63	240	30	45
626	BRA v TUR Q3	3rd Quarter	BRA	63	241	19	40
627	BRA v TUR Q3	3rd Quarter	BRA	63	243	38	40
628	BRA v TUR Q3	3rd Quarter	BRA	63	244	49	30
629	BRA v TUR Q3	3rd Quarter	BRA	63	246	50	26
630	BRA v TUR Q3	3rd Quarter	BRA	63	246	50	30
631	BRA v TUR Q3	3rd Quarter	BRA	63	247	46	33	Shot	Miss
632	BRA v TUR Q3	3rd Quarter	BRA	64	251	25	31	OR
633	BRA v TUR Q3	3rd Quarter	BRA	64	253	30	40
634	BRA v TUR Q3	3rd Quarter	BRA	64	253	32	49
635	BRA v TUR Q3	3rd Quarter	BRA	64	254	32	51
636	BRA v TUR Q3	3rd Quarter	BRA	64	254	27	49
637	BRA v TUR Q3	3rd Quarter	BRA	64	255	22	46
638	BRA v TUR Q3	3rd Quarter	BRA	64	256	22	43
639	BRA v TUR Q3	3rd Quarter	BRA	64	258	20	46
640	BRA v TUR Q3	3rd Quarter	BRA	64	259	15	45
641	BRA v TUR Q3	3rd Quarter	BRA	64	259	10	45	Stoppage
642	BRA v TUR Q3	3rd Quarter	BRA	68	381	22	111
643	BRA v TUR Q3	3rd Quarter	BRA	68	383	31	99
644	BRA v TUR Q3	3rd Quarter	BRA	68	384	17	87
645	BRA v TUR Q3	3rd Quarter	BRA	68	385	14	75
646	BRA v TUR Q3	3rd Quarter	BRA	68	385	30	69
647	BRA v TUR Q3	3rd Quarter	BRA	68	386	33	62
648	BRA v TUR Q3	3rd Quarter	BRA	68	386	31	55
649	BRA v TUR Q3	3rd Quarter	BRA	68	387	25	50
650	BRA v TUR Q3	3rd Quarter	BRA	68	388	20	49
651	BRA v TUR Q3	3rd Quarter	BRA	68	388	16	47
652	BRA v TUR Q3	3rd Quarter	BRA	68	389	14	45
653	BRA v TUR Q3	3rd Quarter	BRA	68	390	13	42
654	BRA v TUR Q3	3rd Quarter	BRA	68	391	12	38
655	BRA v TUR Q3	3rd Quarter	BRA	68	391	12	38
656	BRA v TUR Q3	3rd Quarter	BRA	68	393	37	40
657	BRA v TUR Q3	3rd Quarter	BRA	68	394	39	36
658	BRA v TUR Q3	3rd Quarter	BRA	68	394	38	27
659	BRA v TUR Q3	3rd Quarter	BRA	68	395	36	19
660	BRA v TUR Q3	3rd Quarter	BRA	68	396	11	22	Shot	Score
661	BRA v TUR Q3	3rd Quarter	BRA	69	423	34	112
662	BRA v TUR Q3	3rd Quarter	BRA	69	425	32	90
663	BRA v TUR Q3	3rd Quarter	BRA	69	426	33	83
664	BRA v TUR Q3	3rd Quarter	BRA	69	427	33	76
665	BRA v TUR Q3	3rd Quarter	BRA	69	428	32	72
666	BRA v TUR Q3	3rd Quarter	BRA	69	429	28	65
667	BRA v TUR Q3	3rd Quarter	BRA	69	429	28	61
668	BRA v TUR Q3	3rd Quarter	BRA	69	430	26	57
669	BRA v TUR Q3	3rd Quarter	BRA	69	431	22	53
670	BRA v TUR Q3	3rd Quarter	BRA	69	432	41	39
671	BRA v TUR Q3	3rd Quarter	BRA	69	433	43	39
672	BRA v TUR Q3	3rd Quarter	BRA	69	433	45	41
673	BRA v TUR Q3	3rd Quarter	BRA	69	434	52	27
674	BRA v TUR Q3	3rd Quarter	BRA	69	436	54	27
675	BRA v TUR Q3	3rd Quarter	BRA	69	438	53	15
676	BRA v TUR Q3	3rd Quarter	BRA	69	439	53	17
677	BRA v TUR Q3	3rd Quarter	BRA	69	440	20	37
678	BRA v TUR Q3	3rd Quarter	BRA	69	442	19	37
679	BRA v TUR Q3	3rd Quarter	BRA	69	443	24	35
680	BRA v TUR Q3	3rd Quarter	BRA	69	444	30	34
681	BRA v TUR Q3	3rd Quarter	BRA	69	445	52	19	Shot	Miss
682	BRA v TUR Q3	3rd Quarter	BRA	70	462	29	102
683	BRA v TUR Q3	3rd Quarter	BRA	70	462	34	92
684	BRA v TUR Q3	3rd Quarter	BRA	70	464	34	86
685	BRA v TUR Q3	3rd Quarter	BRA	70	465	32	79
686	BRA v TUR Q3	3rd Quarter	BRA	70	466	30	71
687	BRA v TUR Q3	3rd Quarter	BRA	70	467	26	67
688	BRA v TUR Q3	3rd Quarter	BRA	70	467	19	60
689	BRA v TUR Q3	3rd Quarter	BRA	70	468	15	54
690	BRA v TUR Q3	3rd Quarter	BRA	70	469	11	37
691	BRA v TUR Q3	3rd Quarter	BRA	70	470	27	48
692	BRA v TUR Q3	3rd Quarter	BRA	70	471	31	48
693	BRA v TUR Q3	3rd Quarter	BRA	70	472	33	48
694	BRA v TUR Q3	3rd Quarter	BRA	70	473	25	34
695	BRA v TUR Q3	3rd Quarter	BRA	70	474	25	38	Stoppage
696	BRA v TUR Q3	3rd Quarter	BRA	71	493	5	44
697	BRA v TUR Q3	3rd Quarter	BRA	71	494	18	48
698	BRA v TUR Q3	3rd Quarter	BRA	71	495	17	31
699	BRA v TUR Q3	3rd Quarter	BRA	71	496	18	34
700	BRA v TUR Q3	3rd Quarter	BRA	71	497	25	34
701	BRA v TUR Q3	3rd Quarter	BRA	71	498	30	35
702	BRA v TUR Q3	3rd Quarter	BRA	71	499	33	40
703	BRA v TUR Q3	3rd Quarter	BRA	71	499	34	42
704	BRA v TUR Q3	3rd Quarter	BRA	71	500	27	36
705	BRA v TUR Q3	3rd Quarter	BRA	71	501	27	22	Shot	Miss
706	BRA v TUR Q3	3rd Quarter	BRA	72	517	29	97
707	BRA v TUR Q3	3rd Quarter	BRA	72	518	34	88
708	BRA v TUR Q3	3rd Quarter	BRA	72	519	34	74
709	BRA v TUR Q3	3rd Quarter	BRA	72	520	20	59
710	BRA v TUR Q3	3rd Quarter	BRA	72	520	16	49
711	BRA v TUR Q3	3rd Quarter	BRA	72	521	11	41
712	BRA v TUR Q3	3rd Quarter	BRA	72	522	15	30
713	BRA v TUR Q3	3rd Quarter	BRA	72	522	18	23
714	BRA v TUR Q3	3rd Quarter	BRA	72	523	24	18	Stoppage
715	BRA v TUR Q3	3rd Quarter	BRA	73	538	22	9	BLOB
716	BRA v TUR Q3	3rd Quarter	BRA	73	540	25	34	Shot	Miss
717	BRA v TUR Q3	3rd Quarter	BRA	74	556	36	94
718	BRA v TUR Q3	3rd Quarter	BRA	75	605	32	108
719	BRA v TUR Q3	3rd Quarter	BRA	75	607	30	96
720	BRA v TUR Q3	3rd Quarter	BRA	75	608	32	86
721	BRA v TUR Q3	3rd Quarter	BRA	75	609	30	82
722	BRA v TUR Q3	3rd Quarter	BRA	75	610	33	71
723	BRA v TUR Q3	3rd Quarter	BRA	75	611	35	58
724	BRA v TUR Q3	3rd Quarter	BRA	75	612	33	53
725	BRA v TUR Q3	3rd Quarter	BRA	75	614	41	35
726	BRA v TUR Q3	3rd Quarter	BRA	75	614	41	36
727	BRA v TUR Q3	3rd Quarter	BRA	75	616	40	37
728	BRA v TUR Q3	3rd Quarter	BRA	75	618	51	27
729	BRA v TUR Q3	3rd Quarter	BRA	75	619	54	27
730	BRA v TUR Q3	3rd Quarter	BRA	75	621	55	28
731	BRA v TUR Q3	3rd Quarter	BRA	75	622	54	28	Foul
732	BRA v TUR Q3	3rd Quarter	BRA	77	647	24	9	BLOB
733	BRA v TUR Q3	3rd Quarter	BRA	77	647	15	26
734	BRA v TUR Q3	3rd Quarter	BRA	77	649	13	31
735	BRA v TUR Q3	3rd Quarter	BRA	77	650	24	21
736	BRA v TUR Q3	3rd Quarter	BRA	77	651	39	17
737	BRA v TUR Q3	3rd Quarter	BRA	77	652	36	17	TO
738	BRA v TUR Q3	3rd Quarter	BRA	78	688	32	108
739	BRA v TUR Q3	3rd Quarter	BRA	78	689	27	95
740	BRA v TUR Q3	3rd Quarter	BRA	78	690	28	85
741	BRA v TUR Q3	3rd Quarter	BRA	78	691	28	79
742	BRA v TUR Q3	3rd Quarter	BRA	78	692	30	71
743	BRA v TUR Q3	3rd Quarter	BRA	78	692	33	68
744	BRA v TUR Q3	3rd Quarter	BRA	78	693	50	51
745	BRA v TUR Q3	3rd Quarter	BRA	78	694	53	39
746	BRA v TUR Q3	3rd Quarter	BRA	78	694	53	27
747	BRA v TUR Q3	3rd Quarter	BRA	78	696	41	42
748	BRA v TUR Q3	3rd Quarter	BRA	78	697	36	43
749	BRA v TUR Q3	3rd Quarter	BRA	78	698	23	39
750	BRA v TUR Q3	3rd Quarter	BRA	78	699	20	36
751	BRA v TUR Q3	3rd Quarter	BRA	78	700	19	36	On-ball
752	BRA v TUR Q3	3rd Quarter	BRA	78	701	18	33
753	BRA v TUR Q3	3rd Quarter	BRA	78	702	20	36	On-ball
754	BRA v TUR Q3	3rd Quarter	BRA	78	703	27	39
755	BRA v TUR Q3	3rd Quarter	BRA	78	704	36	31
756	BRA v TUR Q3	3rd Quarter	BRA	78	704	45	34
757	BRA v TUR Q3	3rd Quarter	BRA	78	705	37	19
758	BRA v TUR Q3	3rd Quarter	BRA	78	706	34	16	Shot	Score
759	BRA v TUR Q3	3rd Quarter	BRA	79	736	45	110
760	BRA v TUR Q3	3rd Quarter	BRA	79	738	46	86
761	BRA v TUR Q3	3rd Quarter	BRA	79	739	46	77
762	BRA v TUR Q3	3rd Quarter	BRA	79	740	46	66
763	BRA v TUR Q3	3rd Quarter	BRA	79	741	49	58
764	BRA v TUR Q3	3rd Quarter	BRA	79	741	53	52
765	BRA v TUR Q3	3rd Quarter	BRA	79	742	53	47
766	BRA v TUR Q3	3rd Quarter	BRA	79	742	47	47
767	BRA v TUR Q3	3rd Quarter	BRA	79	743	43	43	TO
768	BRA v TUR Q3	3rd Quarter	BRA	80	756	32	109
769	BRA v TUR Q3	3rd Quarter	BRA	80	759	27	87
770	BRA v TUR Q3	3rd Quarter	BRA	80	760	28	78
771	BRA v TUR Q3	3rd Quarter	BRA	80	761	29	70
772	BRA v TUR Q3	3rd Quarter	BRA	80	762	33	62
773	BRA v TUR Q3	3rd Quarter	BRA	80	764	34	53
774	BRA v TUR Q3	3rd Quarter	BRA	80	765	34	50
775	BRA v TUR Q3	3rd Quarter	BRA	80	765	39	36
776	BRA v TUR Q3	3rd Quarter	BRA	80	766	41	33
777	BRA v TUR Q3	3rd Quarter	BRA	80	767	36	21
778	BRA v TUR Q3	3rd Quarter	BRA	80	768	29	19
779	BRA v TUR Q3	3rd Quarter	BRA	80	769	25	18	TO
780	BRA v TUR Q3	3rd Quarter	BRA	81	853	58	72
781	BRA v TUR Q3	3rd Quarter	BRA	81	856	41	80
782	BRA v TUR Q3	3rd Quarter	BRA	81	856	43	72	TO
783	BRA v TUR Q3	3rd Quarter	BRA	82	889	31	110
784	BRA v TUR Q3	3rd Quarter	BRA	82	890	29	95
785	BRA v TUR Q3	3rd Quarter	BRA	82	890	20	89
786	BRA v TUR Q3	3rd Quarter	BRA	82	892	27	76
787	BRA v TUR Q3	3rd Quarter	BRA	82	892	30	67
788	BRA v TUR Q3	3rd Quarter	BRA	82	893	27	61
789	BRA v TUR Q3	3rd Quarter	BRA	82	894	21	52
790	BRA v TUR Q3	3rd Quarter	BRA	82	895	41	47
791	BRA v TUR Q3	3rd Quarter	BRA	82	897	33	51
792	BRA v TUR Q3	3rd Quarter	BRA	82	898	28	50
793	BRA v TUR Q3	3rd Quarter	BRA	82	899	40	36
794	BRA v TUR Q3	3rd Quarter	BRA	82	900	53	19
795	BRA v TUR Q3	3rd Quarter	BRA	82	902	52	23
796	BRA v TUR Q3	3rd Quarter	BRA	82	903	51	27
797	BRA v TUR Q3	3rd Quarter	BRA	82	905	37	20
798	BRA v TUR Q3	3rd Quarter	BRA	82	905	37	20
799	BRA v TUR Q3	3rd Quarter	BRA	82	906	40	21
800	BRA v TUR Q3	3rd Quarter	BRA	82	908	42	21
801	BRA v TUR Q3	3rd Quarter	BRA	82	909	34	24
802	BRA v TUR Q3	3rd Quarter	BRA	82	910	24	33	TO
803	BRA v TUR Q3	3rd Quarter	BRA	83	937	26	100
804	BRA v TUR Q3	3rd Quarter	BRA	83	939	19	90
805	BRA v TUR Q3	3rd Quarter	BRA	83	940	19	84
806	BRA v TUR Q3	3rd Quarter	BRA	83	941	24	77
807	BRA v TUR Q3	3rd Quarter	BRA	83	942	30	68
808	BRA v TUR Q3	3rd Quarter	BRA	83	942	35	56
809	BRA v TUR Q3	3rd Quarter	BRA	83	944	35	51
810	BRA v TUR Q3	3rd Quarter	BRA	83	944	31	50
811	BRA v TUR Q3	3rd Quarter	BRA	83	946	34	49
812	BRA v TUR Q3	3rd Quarter	BRA	83	946	48	30
813	BRA v TUR Q3	3rd Quarter	BRA	83	947	50	28
814	BRA v TUR Q3	3rd Quarter	BRA	83	948	54	27
815	BRA v TUR Q3	3rd Quarter	BRA	83	949	54	29
816	BRA v TUR Q3	3rd Quarter	BRA	83	950	36	19
817	BRA v TUR Q3	3rd Quarter	BRA	83	950	34	18	Shot	Miss
818	BRA v TUR Q4	4th Quarter	BRA	84	19	5	60
819	BRA v TUR Q4	4th Quarter	BRA	84	21	26	43
820	BRA v TUR Q4	4th Quarter	BRA	84	23	27	43
821	BRA v TUR Q4	4th Quarter	BRA	84	24	31	53
822	BRA v TUR Q4	4th Quarter	BRA	84	25	33	52
823	BRA v TUR Q4	4th Quarter	BRA	84	25	38	48
824	BRA v TUR Q4	4th Quarter	BRA	84	26	49	32
825	BRA v TUR Q4	4th Quarter	BRA	84	26	52	30
826	BRA v TUR Q4	4th Quarter	BRA	84	27	39	38
827	BRA v TUR Q4	4th Quarter	BRA	84	29	39	39
828	BRA v TUR Q4	4th Quarter	BRA	84	31	39	39
829	BRA v TUR Q4	4th Quarter	BRA	84	32	38	40
830	BRA v TUR Q4	4th Quarter	BRA	84	32	28	43
831	BRA v TUR Q4	4th Quarter	BRA	84	33	24	44
832	BRA v TUR Q4	4th Quarter	BRA	84	34	19	41
833	BRA v TUR Q4	4th Quarter	BRA	84	35	11	37
834	BRA v TUR Q4	4th Quarter	BRA	84	35	9	31
835	BRA v TUR Q4	4th Quarter	BRA	84	36	30	40
836	BRA v TUR Q4	4th Quarter	BRA	84	38	27	42
837	BRA v TUR Q4	4th Quarter	BRA	84	39	41	39
838	BRA v TUR Q4	4th Quarter	BRA	84	40	41	39
839	BRA v TUR Q4	4th Quarter	BRA	84	42	42	34
840	BRA v TUR Q4	4th Quarter	BRA	84	42	41	28
841	BRA v TUR Q4	4th Quarter	BRA	84	44	38	19	Shot	Miss
842	BRA v TUR Q4	4th Quarter	BRA	85	108	29	109
843	BRA v TUR Q4	4th Quarter	BRA	85	110	27	98
844	BRA v TUR Q4	4th Quarter	BRA	85	112	28	90
845	BRA v TUR Q4	4th Quarter	BRA	85	113	50	73
846	BRA v TUR Q4	4th Quarter	BRA	85	113	48	72
847	BRA v TUR Q4	4th Quarter	BRA	85	114	42	65
848	BRA v TUR Q4	4th Quarter	BRA	85	115	37	59
849	BRA v TUR Q4	4th Quarter	BRA	85	116	34	54
850	BRA v TUR Q4	4th Quarter	BRA	85	117	28	49
851	BRA v TUR Q4	4th Quarter	BRA	85	117	20	52
852	BRA v TUR Q4	4th Quarter	BRA	85	118	28	54
853	BRA v TUR Q4	4th Quarter	BRA	85	118	33	50
854	BRA v TUR Q4	4th Quarter	BRA	85	120	41	36
855	BRA v TUR Q4	4th Quarter	BRA	85	122	41	36
856	BRA v TUR Q4	4th Quarter	BRA	85	123	54	28
857	BRA v TUR Q4	4th Quarter	BRA	85	125	54	30
858	BRA v TUR Q4	4th Quarter	BRA	85	126	54	31
859	BRA v TUR Q4	4th Quarter	BRA	85	127	37	39
860	BRA v TUR Q4	4th Quarter	BRA	85	128	36	40
861	BRA v TUR Q4	4th Quarter	BRA	85	129	31	40
862	BRA v TUR Q4	4th Quarter	BRA	85	130	30	41	On-ball	Shot	Miss
863	BRA v TUR Q4	4th Quarter	BRA	86	133	22	38	OR
864	BRA v TUR Q4	4th Quarter	BRA	86	134	24	28
865	BRA v TUR Q4	4th Quarter	BRA	86	135	31	41	TO
866	BRA v TUR Q4	4th Quarter	BRA	87	172	59	82
867	BRA v TUR Q4	4th Quarter	BRA	87	174	43	87
868	BRA v TUR Q4	4th Quarter	BRA	87	175	38	83
869	BRA v TUR Q4	4th Quarter	BRA	87	176	35	73
870	BRA v TUR Q4	4th Quarter	BRA	87	176	32	64
871	BRA v TUR Q4	4th Quarter	BRA	87	177	29	56
872	BRA v TUR Q4	4th Quarter	BRA	87	177	18	49
873	BRA v TUR Q4	4th Quarter	BRA	87	178	14	39
874	BRA v TUR Q4	4th Quarter	BRA	87	179	15	40
875	BRA v TUR Q4	4th Quarter	BRA	87	180	25	44
876	BRA v TUR Q4	4th Quarter	BRA	87	181	35	44
877	BRA v TUR Q4	4th Quarter	BRA	87	182	53	31
878	BRA v TUR Q4	4th Quarter	BRA	87	183	52	31
879	BRA v TUR Q4	4th Quarter	BRA	87	184	38	37
880	BRA v TUR Q4	4th Quarter	BRA	87	185	51	29
881	BRA v TUR Q4	4th Quarter	BRA	87	186	40	20
882	BRA v TUR Q4	4th Quarter	BRA	87	188	39	19
883	BRA v TUR Q4	4th Quarter	BRA	87	189	44	19	TO
884	BRA v TUR Q4	4th Quarter	BRA	88	220	32	108
885	BRA v TUR Q4	4th Quarter	BRA	88	220	34	89
886	BRA v TUR Q4	4th Quarter	BRA	88	222	32	79
887	BRA v TUR Q4	4th Quarter	BRA	88	223	32	65
888	BRA v TUR Q4	4th Quarter	BRA	88	224	36	56
889	BRA v TUR Q4	4th Quarter	BRA	88	225	37	52
890	BRA v TUR Q4	4th Quarter	BRA	88	226	40	47
891	BRA v TUR Q4	4th Quarter	BRA	88	227	42	45
892	BRA v TUR Q4	4th Quarter	BRA	88	228	53	26
893	BRA v TUR Q4	4th Quarter	BRA	88	229	54	24
894	BRA v TUR Q4	4th Quarter	BRA	88	230	55	25
895	BRA v TUR Q4	4th Quarter	BRA	88	232	36	43
896	BRA v TUR Q4	4th Quarter	BRA	88	233	35	39
897	BRA v TUR Q4	4th Quarter	BRA	88	235	26	40
898	BRA v TUR Q4	4th Quarter	BRA	88	236	25	41
899	BRA v TUR Q4	4th Quarter	BRA	88	237	37	35
900	BRA v TUR Q4	4th Quarter	BRA	88	239	35	35
901	BRA v TUR Q4	4th Quarter	BRA	88	240	38	26
902	BRA v TUR Q4	4th Quarter	BRA	88	241	35	16	Shot	Shooting Foul
903	BRA v TUR Q4	4th Quarter	BRA	89	328	58	90
904	BRA v TUR Q4	4th Quarter	BRA	89	328	50	80
905	BRA v TUR Q4	4th Quarter	BRA	89	331	50	69
906	BRA v TUR Q4	4th Quarter	BRA	89	332	51	58
907	BRA v TUR Q4	4th Quarter	BRA	89	333	50	52
908	BRA v TUR Q4	4th Quarter	BRA	89	333	41	49
909	BRA v TUR Q4	4th Quarter	BRA	89	334	53	30
910	BRA v TUR Q4	4th Quarter	BRA	89	335	53	26	TO
911	BRA v TUR Q4	4th Quarter	BRA	90	450	30	109
912	BRA v TUR Q4	4th Quarter	BRA	90	452	33	93
913	BRA v TUR Q4	4th Quarter	BRA	90	453	32	87
914	BRA v TUR Q4	4th Quarter	BRA	90	454	31	80
915	BRA v TUR Q4	4th Quarter	BRA	90	454	32	72
916	BRA v TUR Q4	4th Quarter	BRA	90	455	35	63
917	BRA v TUR Q4	4th Quarter	BRA	90	455	42	57
918	BRA v TUR Q4	4th Quarter	BRA	90	457	47	52
919	BRA v TUR Q4	4th Quarter	BRA	90	457	47	47
920	BRA v TUR Q4	4th Quarter	BRA	90	458	53	29
921	BRA v TUR Q4	4th Quarter	BRA	90	458	53	24
922	BRA v TUR Q4	4th Quarter	BRA	90	459	52	20
923	BRA v TUR Q4	4th Quarter	BRA	90	459	52	25
924	BRA v TUR Q4	4th Quarter	BRA	90	460	53	28
925	BRA v TUR Q4	4th Quarter	BRA	90	461	52	34
926	BRA v TUR Q4	4th Quarter	BRA	90	462	38	37
927	BRA v TUR Q4	4th Quarter	BRA	90	463	37	37
928	BRA v TUR Q4	4th Quarter	BRA	90	464	26	33
929	BRA v TUR Q4	4th Quarter	BRA	90	465	25	39
930	BRA v TUR Q4	4th Quarter	BRA	90	466	23	38
931	BRA v TUR Q4	4th Quarter	BRA	90	467	11	22
932	BRA v TUR Q4	4th Quarter	BRA	90	468	25	19
933	BRA v TUR Q4	4th Quarter	BRA	90	470	24	38	Shot	Miss
934	BRA v TUR Q4	4th Quarter	BRA	91	507	33	109
935	BRA v TUR Q4	4th Quarter	BRA	91	509	27	95
936	BRA v TUR Q4	4th Quarter	BRA	91	510	29	85
937	BRA v TUR Q4	4th Quarter	BRA	91	510	31	70
938	BRA v TUR Q4	4th Quarter	BRA	91	511	30	63
939	BRA v TUR Q4	4th Quarter	BRA	91	512	31	56
940	BRA v TUR Q4	4th Quarter	BRA	91	513	32	49
941	BRA v TUR Q4	4th Quarter	BRA	91	514	33	46
942	BRA v TUR Q4	4th Quarter	BRA	91	516	44	34
943	BRA v TUR Q4	4th Quarter	BRA	91	517	46	32
944	BRA v TUR Q4	4th Quarter	BRA	91	518	49	30
945	BRA v TUR Q4	4th Quarter	BRA	91	519	51	24
946	BRA v TUR Q4	4th Quarter	BRA	91	520	34	39
947	BRA v TUR Q4	4th Quarter	BRA	91	522	16	38
948	BRA v TUR Q4	4th Quarter	BRA	91	523	16	38
949	BRA v TUR Q4	4th Quarter	BRA	91	525	15	38
950	BRA v TUR Q4	4th Quarter	BRA	91	526	24	21	TO
951	BRA v TUR Q4	4th Quarter	BRA	92	581	33	94
952	BRA v TUR Q4	4th Quarter	BRA	92	581	40	91
953	BRA v TUR Q4	4th Quarter	BRA	92	583	38	87
954	BRA v TUR Q4	4th Quarter	BRA	92	584	31	79
955	BRA v TUR Q4	4th Quarter	BRA	92	585	31	68
956	BRA v TUR Q4	4th Quarter	BRA	92	586	28	59
957	BRA v TUR Q4	4th Quarter	BRA	92	587	24	52
958	BRA v TUR Q4	4th Quarter	BRA	92	588	23	47
959	BRA v TUR Q4	4th Quarter	BRA	92	589	22	37
960	BRA v TUR Q4	4th Quarter	BRA	92	590	22	39
961	BRA v TUR Q4	4th Quarter	BRA	92	590	22	43
962	BRA v TUR Q4	4th Quarter	BRA	92	591	18	40
963	BRA v TUR Q4	4th Quarter	BRA	92	591	13	33
964	BRA v TUR Q4	4th Quarter	BRA	92	592	12	28
965	BRA v TUR Q4	4th Quarter	BRA	92	592	18	32
966	BRA v TUR Q4	4th Quarter	BRA	92	593	23	35	On-ball
967	BRA v TUR Q4	4th Quarter	BRA	92	593	32	37
968	BRA v TUR Q4	4th Quarter	BRA	92	593	32	33	Shot	Shooting Foul
969	BRA v TUR Q4	4th Quarter	BRA	94	658	31	107
970	BRA v TUR Q4	4th Quarter	BRA	94	658	27	92
971	BRA v TUR Q4	4th Quarter	BRA	94	660	12	66
972	BRA v TUR Q4	4th Quarter	BRA	94	661	9	52
973	BRA v TUR Q4	4th Quarter	BRA	94	662	9	43
974	BRA v TUR Q4	4th Quarter	BRA	94	663	11	35
975	BRA v TUR Q4	4th Quarter	BRA	94	665	30	50
976	BRA v TUR Q4	4th Quarter	BRA	94	666	32	49
977	BRA v TUR Q4	4th Quarter	BRA	94	667	32	48
978	BRA v TUR Q4	4th Quarter	BRA	94	668	23	37
979	BRA v TUR Q4	4th Quarter	BRA	94	669	24	39
980	BRA v TUR Q4	4th Quarter	BRA	94	670	17	36
981	BRA v TUR Q4	4th Quarter	BRA	94	670	14	33
982	BRA v TUR Q4	4th Quarter	BRA	94	671	20	37
983	BRA v TUR Q4	4th Quarter	BRA	94	671	26	37	On-ball
984	BRA v TUR Q4	4th Quarter	BRA	94	673	36	32	Shot	Miss
985	BRA v TUR Q4	4th Quarter	BRA	95	687	28	110
986	BRA v TUR Q4	4th Quarter	BRA	95	689	27	93
987	BRA v TUR Q4	4th Quarter	BRA	95	690	32	80
988	BRA v TUR Q4	4th Quarter	BRA	95	691	32	74
989	BRA v TUR Q4	4th Quarter	BRA	95	692	33	65
990	BRA v TUR Q4	4th Quarter	BRA	95	693	32	56
991	BRA v TUR Q4	4th Quarter	BRA	95	694	32	49
992	BRA v TUR Q4	4th Quarter	BRA	95	694	37	44
993	BRA v TUR Q4	4th Quarter	BRA	95	696	54	28
994	BRA v TUR Q4	4th Quarter	BRA	95	697	52	27
995	BRA v TUR Q4	4th Quarter	BRA	95	698	40	35
996	BRA v TUR Q4	4th Quarter	BRA	95	699	37	36
997	BRA v TUR Q4	4th Quarter	BRA	95	701	35	38
998	BRA v TUR Q4	4th Quarter	BRA	95	702	25	39	TO
999	BRA v TUR Q4	4th Quarter	BRA	96	706	42	84
1000	BRA v TUR Q4	4th Quarter	BRA	96	707	49	73
1001	BRA v TUR Q4	4th Quarter	BRA	96	708	49	65
1002	BRA v TUR Q4	4th Quarter	BRA	96	709	43	53
1003	BRA v TUR Q4	4th Quarter	BRA	96	710	33	50
1004	BRA v TUR Q4	4th Quarter	BRA	96	710	32	40
1005	BRA v TUR Q4	4th Quarter	BRA	96	712	31	41	Shot	Miss
1006	BRA v TUR Q4	4th Quarter	BRA	97	820	40	109
1007	BRA v TUR Q4	4th Quarter	BRA	97	820	38	90
1008	BRA v TUR Q4	4th Quarter	BRA	97	822	37	83
1009	BRA v TUR Q4	4th Quarter	BRA	97	823	52	51
1010	BRA v TUR Q4	4th Quarter	BRA	97	824	52	39
1011	BRA v TUR Q4	4th Quarter	BRA	97	824	52	30
1012	BRA v TUR Q4	4th Quarter	BRA	97	825	52	27
1013	BRA v TUR Q4	4th Quarter	BRA	97	826	52	29
1014	BRA v TUR Q4	4th Quarter	BRA	97	827	39	32
1015	BRA v TUR Q4	4th Quarter	BRA	97	827	37	39
1016	BRA v TUR Q4	4th Quarter	BRA	97	829	37	40
1017	BRA v TUR Q4	4th Quarter	BRA	97	831	23	39
1018	BRA v TUR Q4	4th Quarter	BRA	97	832	19	35
1019	BRA v TUR Q4	4th Quarter	BRA	97	834	12	31
1020	BRA v TUR Q4	4th Quarter	BRA	97	835	11	31
1021	BRA v TUR Q4	4th Quarter	BRA	97	836	33	39
1022	BRA v TUR Q4	4th Quarter	BRA	97	838	33	39
1023	BRA v TUR Q4	4th Quarter	BRA	97	839	17	34	Shot	Miss
1024	BRA v TUR Q4	4th Quarter	BRA	98	891	33	93
1025	BRA v TUR Q4	4th Quarter	BRA	98	892	23	89
1026	BRA v TUR Q4	4th Quarter	BRA	98	894	27	84
1027	BRA v TUR Q4	4th Quarter	BRA	98	895	29	79
1028	BRA v TUR Q4	4th Quarter	BRA	98	896	31	69
1029	BRA v TUR Q4	4th Quarter	BRA	98	897	33	64
1030	BRA v TUR Q4	4th Quarter	BRA	98	898	35	59
1031	BRA v TUR Q4	4th Quarter	BRA	98	898	34	55
1032	BRA v TUR Q4	4th Quarter	BRA	98	899	31	52
1033	BRA v TUR Q4	4th Quarter	BRA	98	900	24	39
1034	BRA v TUR Q4	4th Quarter	BRA	98	901	22	37
1035	BRA v TUR Q4	4th Quarter	BRA	98	902	22	37
1036	BRA v TUR Q4	4th Quarter	BRA	98	903	38	38	Shot	Miss
1037	BRA v TUR Q4	4th Quarter	BRA	99	928	22	97
1038	BRA v TUR Q4	4th Quarter	BRA	99	930	40	103
1039	BRA v TUR Q4	4th Quarter	BRA	99	931	51	82
1040	BRA v TUR Q4	4th Quarter	BRA	99	933	49	81
1041	BRA v TUR Q4	4th Quarter	BRA	99	934	28	71
1042	BRA v TUR Q4	4th Quarter	BRA	99	935	29	60
1043	BRA v TUR Q4	4th Quarter	BRA	99	935	20	52
1044	BRA v TUR Q4	4th Quarter	BRA	99	936	18	41
1045	BRA v TUR Q4	4th Quarter	BRA	99	937	16	35
1046	BRA v TUR Q4	4th Quarter	BRA	99	938	27	21
1047	BRA v TUR Q4	4th Quarter	BRA	99	939	21	17
1048	BRA v TUR Q4	4th Quarter	BRA	99	940	24	17
1049	BRA v TUR Q4	4th Quarter	BRA	99	942	27	23
1050	BRA v TUR Q4	4th Quarter	BRA	99	942	31	24
1051	BRA v TUR Q4	4th Quarter	BRA	99	943	28	20	Shot	Score
1052	BRA v TUR Q4	4th Quarter	BRA	100	993	58	73
1053	BRA v TUR Q4	4th Quarter	BRA	100	993	38	70
1054	BRA v TUR Q4	4th Quarter	BRA	100	995	31	63
1055	BRA v TUR Q4	4th Quarter	BRA	100	995	28	56
1056	BRA v TUR Q4	4th Quarter	BRA	100	995	23	39
1057	BRA v TUR Q4	4th Quarter	BRA	100	997	19	40
1058	BRA v TUR Q4	4th Quarter	BRA	100	998	35	19	Shot	Miss
1059	BRA v TUR Q4	4th Quarter	BRA	101	1000	33	18	OR	Shot	Score
1060	BRA v TUR Q4	4th Quarter	BRA	102	1027	33	110
1061	BRA v TUR Q4	4th Quarter	BRA	102	1028	22	89
1062	BRA v TUR Q4	4th Quarter	BRA	102	1029	20	77
1063	BRA v TUR Q4	4th Quarter	BRA	102	1030	20	69
1064	BRA v TUR Q4	4th Quarter	BRA	102	1031	22	58
1065	BRA v TUR Q4	4th Quarter	BRA	102	1031	30	47
1066	BRA v TUR Q4	4th Quarter	BRA	102	1031	33	40
1067	BRA v TUR Q4	4th Quarter	BRA	102	1033	36	38
1068	BRA v TUR Q4	4th Quarter	BRA	102	1034	49	28
1069	BRA v TUR Q4	4th Quarter	BRA	102	1035	48	25
1070	BRA v TUR Q4	4th Quarter	BRA	102	1036	38	39
1071	BRA v TUR Q4	4th Quarter	BRA	102	1037	36	24	TO
1072	BRA v TUR Q4	4th Quarter	BRA	103	1168	5	58
1073	BRA v TUR Q4	4th Quarter	BRA	103	1169	28	78
1074	BRA v TUR Q4	4th Quarter	BRA	103	1170	28	71
1075	BRA v TUR Q4	4th Quarter	BRA	103	1171	30	66
1076	BRA v TUR Q4	4th Quarter	BRA	103	1173	23	39
1077	BRA v TUR Q4	4th Quarter	BRA	103	1174	11	37
1078	BRA v TUR Q4	4th Quarter	BRA	103	1175	14	36
1079	BRA v TUR Q4	4th Quarter	BRA	103	1176	18	36	On-ball
1080	BRA v TUR Q4	4th Quarter	BRA	103	1176	26	39
1081	BRA v TUR Q4	4th Quarter	BRA	103	1177	34	36
1082	BRA v TUR Q4	4th Quarter	BRA	103	1178	36	27
1083	BRA v TUR Q4	4th Quarter	BRA	103	1179	45	17
1084	BRA v TUR Q4	4th Quarter	BRA	103	1181	48	17
1085	BRA v TUR Q4	4th Quarter	BRA	103	1182	52	18
1086	BRA v TUR Q4	4th Quarter	BRA	103	1183	53	15
1087	BRA v TUR Q4	4th Quarter	BRA	103	1183	48	15
1088	BRA v TUR Q4	4th Quarter	BRA	103	1184	37	22
1089	BRA v TUR Q4	4th Quarter	BRA	103	1185	31	22	Shot	Score
1090	BRA v TUR Q4	4th Quarter	BRA	105	1203	34	96
1091	BRA v TUR Q4	4th Quarter	BRA	105	1203	25	92
1092	BRA v TUR Q4	4th Quarter	BRA	105	1205	23	78
1093	BRA v TUR Q4	4th Quarter	BRA	105	1205	24	67
1094	BRA v TUR Q4	4th Quarter	BRA	105	1206	23	55
1095	BRA v TUR Q4	4th Quarter	BRA	105	1207	24	47
1096	BRA v TUR Q4	4th Quarter	BRA	105	1207	25	32
1097	BRA v TUR Q4	4th Quarter	BRA	105	1208	21	28
1098	BRA v TUR Q4	4th Quarter	BRA	105	1209	17	26
1099	BRA v TUR Q4	4th Quarter	BRA	105	1209	14	30
1100	BRA v TUR Q4	4th Quarter	BRA	105	1210	24	19
1101	BRA v TUR Q4	4th Quarter	BRA	105	1211	24	23
1102	BRA v TUR Q4	4th Quarter	BRA	105	1212	34	18	Shot	Score
1103	BRA v TUR Q4	4th Quarter	BRA	106	1331	35	98
1104	BRA v TUR Q4	4th Quarter	BRA	106	1331	28	100
1105	BRA v TUR Q4	4th Quarter	BRA	106	1333	28	97
1106	BRA v TUR Q4	4th Quarter	BRA	106	1335	25	88
1107	BRA v TUR Q4	4th Quarter	BRA	106	1336	26	79
1108	BRA v TUR Q4	4th Quarter	BRA	106	1336	33	71
1109	BRA v TUR Q4	4th Quarter	BRA	106	1337	36	62
1110	BRA v TUR Q4	4th Quarter	BRA	106	1339	34	55
1111	BRA v TUR Q4	4th Quarter	BRA	106	1340	33	49
1112	BRA v TUR Q4	4th Quarter	BRA	106	1340	25	38
1113	BRA v TUR Q4	4th Quarter	BRA	106	1341	21	39
1114	BRA v TUR Q4	4th Quarter	BRA	106	1342	17	39
1115	BRA v TUR Q4	4th Quarter	BRA	106	1343	18	39
1116	BRA v TUR Q4	4th Quarter	BRA	106	1343	21	42	On-ball
1117	BRA v TUR Q4	4th Quarter	BRA	106	1343	31	40
1118	BRA v TUR Q4	4th Quarter	BRA	106	1346	37	32
1119	BRA v TUR Q4	4th Quarter	BRA	106	1347	15	36
1120	BRA v TUR Q4	4th Quarter	BRA	106	1348	18	31
1121	BRA v TUR Q4	4th Quarter	BRA	106	1349	25	22	TO
