# Supplementary material for: Classifying ball trajectories in invasion sports using dynamic time warping: A basketball case study
Source: PLoS One. 2022 Oct 20;17(10):e0272848. doi: 10.1371/journal.pone.0272848 (PMC9584368; doi:10.1371/journal.pone.0272848)
Supplement: S1 Data — (ZIP) [file pone.0272848.s012.zip › Data/FRA/frag1_full.csv]

	GameID	TimeCriteria	TeamName	RecordID	Time	x	y	Label1	Label2	Label3	Label4
1	Rio Olympics FRA v AUS Q1	1st Quarter	FRA	4	64	18	79
2	Rio Olympics FRA v AUS Q1	1st Quarter	FRA	4	64	19	69
3	Rio Olympics FRA v AUS Q1	1st Quarter	FRA	4	65	21	56
4	Rio Olympics FRA v AUS Q1	1st Quarter	FRA	4	65	23	47
5	Rio Olympics FRA v AUS Q1	1st Quarter	FRA	4	66	25	31
6	Rio Olympics FRA v AUS Q1	1st Quarter	FRA	4	67	30	26
7	Rio Olympics FRA v AUS Q1	1st Quarter	FRA	4	68	34	19	Shot	Miss
8	Rio Olympics FRA v AUS Q1	1st Quarter	FRA	6	74	27	110
9	Rio Olympics FRA v AUS Q1	1st Quarter	FRA	6	76	28	93
10	Rio Olympics FRA v AUS Q1	1st Quarter	FRA	6	77	27	84
11	Rio Olympics FRA v AUS Q1	1st Quarter	FRA	6	78	28	72
12	Rio Olympics FRA v AUS Q1	1st Quarter	FRA	6	79	28	65
13	Rio Olympics FRA v AUS Q1	1st Quarter	FRA	6	81	28	59
14	Rio Olympics FRA v AUS Q1	1st Quarter	FRA	6	83	23	48
15	Rio Olympics FRA v AUS Q1	1st Quarter	FRA	6	83	12	34
16	Rio Olympics FRA v AUS Q1	1st Quarter	FRA	6	86	16	37
17	Rio Olympics FRA v AUS Q1	1st Quarter	FRA	6	87	30	43
18	Rio Olympics FRA v AUS Q1	1st Quarter	FRA	6	88	32	44
19	Rio Olympics FRA v AUS Q1	1st Quarter	FRA	6	89	36	44
20	Rio Olympics FRA v AUS Q1	1st Quarter	FRA	6	91	47	19
21	Rio Olympics FRA v AUS Q1	1st Quarter	FRA	6	92	48	20
22	Rio Olympics FRA v AUS Q1	1st Quarter	FRA	6	92	48	25
23	Rio Olympics FRA v AUS Q1	1st Quarter	FRA	6	94	24	34
24	Rio Olympics FRA v AUS Q1	1st Quarter	FRA	6	95	24	26
25	Rio Olympics FRA v AUS Q1	1st Quarter	FRA	6	96	26	19	Shot	Shooting Foul
26	Rio Olympics FRA v AUS Q1	1st Quarter	FRA	8	188	30	111
27	Rio Olympics FRA v AUS Q1	1st Quarter	FRA	8	190	40	100
28	Rio Olympics FRA v AUS Q1	1st Quarter	FRA	8	192	41	95
29	Rio Olympics FRA v AUS Q1	1st Quarter	FRA	8	192	34	92
30	Rio Olympics FRA v AUS Q1	1st Quarter	FRA	8	193	28	80
31	Rio Olympics FRA v AUS Q1	1st Quarter	FRA	8	193	29	74
32	Rio Olympics FRA v AUS Q1	1st Quarter	FRA	8	194	33	71
33	Rio Olympics FRA v AUS Q1	1st Quarter	FRA	8	196	34	65
34	Rio Olympics FRA v AUS Q1	1st Quarter	FRA	8	196	37	58
35	Rio Olympics FRA v AUS Q1	1st Quarter	FRA	8	197	40	55
36	Rio Olympics FRA v AUS Q1	1st Quarter	FRA	8	198	49	46
37	Rio Olympics FRA v AUS Q1	1st Quarter	FRA	8	199	49	35
38	Rio Olympics FRA v AUS Q1	1st Quarter	FRA	8	200	49	35
39	Rio Olympics FRA v AUS Q1	1st Quarter	FRA	8	201	49	35
40	Rio Olympics FRA v AUS Q1	1st Quarter	FRA	8	202	49	35
41	Rio Olympics FRA v AUS Q1	1st Quarter	FRA	8	203	49	35
42	Rio Olympics FRA v AUS Q1	1st Quarter	FRA	8	204	27	41
43	Rio Olympics FRA v AUS Q1	1st Quarter	FRA	8	206	11	31	On-ball
44	Rio Olympics FRA v AUS Q1	1st Quarter	FRA	8	209	16	34
45	Rio Olympics FRA v AUS Q1	1st Quarter	FRA	8	209	21	37
46	Rio Olympics FRA v AUS Q1	1st Quarter	FRA	8	210	27	40
47	Rio Olympics FRA v AUS Q1	1st Quarter	FRA	8	211	19	33
48	Rio Olympics FRA v AUS Q1	1st Quarter	FRA	8	212	23	21
49	Rio Olympics FRA v AUS Q1	1st Quarter	FRA	8	213	19	17	Shot	Miss
50	Rio Olympics FRA v AUS Q1	1st Quarter	FRA	10	261	32	112
51	Rio Olympics FRA v AUS Q1	1st Quarter	FRA	10	263	37	92
52	Rio Olympics FRA v AUS Q1	1st Quarter	FRA	10	264	33	94
53	Rio Olympics FRA v AUS Q1	1st Quarter	FRA	10	265	28	89
54	Rio Olympics FRA v AUS Q1	1st Quarter	FRA	10	265	27	75
55	Rio Olympics FRA v AUS Q1	1st Quarter	FRA	10	266	28	65
56	Rio Olympics FRA v AUS Q1	1st Quarter	FRA	10	267	19	56
57	Rio Olympics FRA v AUS Q1	1st Quarter	FRA	10	267	15	46
58	Rio Olympics FRA v AUS Q1	1st Quarter	FRA	10	268	15	39
59	Rio Olympics FRA v AUS Q1	1st Quarter	FRA	10	270	12	29	Foul
60	Rio Olympics FRA v AUS Q1	1st Quarter	FRA	11	289	3	33	SLOB
61	Rio Olympics FRA v AUS Q1	1st Quarter	FRA	11	292	12	45
62	Rio Olympics FRA v AUS Q1	1st Quarter	FRA	11	294	14	47
63	Rio Olympics FRA v AUS Q1	1st Quarter	FRA	11	295	22	44
64	Rio Olympics FRA v AUS Q1	1st Quarter	FRA	11	295	26	42
65	Rio Olympics FRA v AUS Q1	1st Quarter	FRA	11	296	20	40
66	Rio Olympics FRA v AUS Q1	1st Quarter	FRA	11	297	10	19	Shot	Score
67	Rio Olympics FRA v AUS Q1	1st Quarter	FRA	14	329	33	109
68	Rio Olympics FRA v AUS Q1	1st Quarter	FRA	14	330	34	102
69	Rio Olympics FRA v AUS Q1	1st Quarter	FRA	14	331	34	96
70	Rio Olympics FRA v AUS Q1	1st Quarter	FRA	14	332	29	92
71	Rio Olympics FRA v AUS Q1	1st Quarter	FRA	14	333	35	83
72	Rio Olympics FRA v AUS Q1	1st Quarter	FRA	14	334	38	78
73	Rio Olympics FRA v AUS Q1	1st Quarter	FRA	14	335	34	66
74	Rio Olympics FRA v AUS Q1	1st Quarter	FRA	14	336	32	59
75	Rio Olympics FRA v AUS Q1	1st Quarter	FRA	14	337	30	52
76	Rio Olympics FRA v AUS Q1	1st Quarter	FRA	14	339	32	48
77	Rio Olympics FRA v AUS Q1	1st Quarter	FRA	14	340	22	33
78	Rio Olympics FRA v AUS Q1	1st Quarter	FRA	14	340	14	27
79	Rio Olympics FRA v AUS Q1	1st Quarter	FRA	14	341	12	22
80	Rio Olympics FRA v AUS Q1	1st Quarter	FRA	14	344	26	36
81	Rio Olympics FRA v AUS Q1	1st Quarter	FRA	14	345	29	38
82	Rio Olympics FRA v AUS Q1	1st Quarter	FRA	14	345	33	39
83	Rio Olympics FRA v AUS Q1	1st Quarter	FRA	14	346	37	25	TO
84	Rio Olympics FRA v AUS Q1	1st Quarter	FRA	16	381	25	96
85	Rio Olympics FRA v AUS Q1	1st Quarter	FRA	16	381	33	78
86	Rio Olympics FRA v AUS Q1	1st Quarter	FRA	16	381	33	81
87	Rio Olympics FRA v AUS Q1	1st Quarter	FRA	16	384	35	70
88	Rio Olympics FRA v AUS Q1	1st Quarter	FRA	16	385	33	59
89	Rio Olympics FRA v AUS Q1	1st Quarter	FRA	16	387	33	46
90	Rio Olympics FRA v AUS Q1	1st Quarter	FRA	16	390	25	34
91	Rio Olympics FRA v AUS Q1	1st Quarter	FRA	16	391	18	34
92	Rio Olympics FRA v AUS Q1	1st Quarter	FRA	16	392	31	24
93	Rio Olympics FRA v AUS Q1	1st Quarter	FRA	16	394	26	23	Shot	Miss
94	Rio Olympics FRA v AUS Q1	1st Quarter	FRA	19	423	32	112
95	Rio Olympics FRA v AUS Q1	1st Quarter	FRA	19	424	48	73
96	Rio Olympics FRA v AUS Q1	1st Quarter	FRA	19	426	49	67
97	Rio Olympics FRA v AUS Q1	1st Quarter	FRA	19	427	49	67
98	Rio Olympics FRA v AUS Q1	1st Quarter	FRA	19	428	49	67
99	Rio Olympics FRA v AUS Q1	1st Quarter	FRA	19	429	49	67
100	Rio Olympics FRA v AUS Q1	1st Quarter	FRA	19	430	49	67
101	Rio Olympics FRA v AUS Q1	1st Quarter	FRA	19	431	37	58
102	Rio Olympics FRA v AUS Q1	1st Quarter	FRA	19	431	34	53
103	Rio Olympics FRA v AUS Q1	1st Quarter	FRA	19	432	35	48
104	Rio Olympics FRA v AUS Q1	1st Quarter	FRA	19	434	29	46
105	Rio Olympics FRA v AUS Q1	1st Quarter	FRA	19	435	22	42
106	Rio Olympics FRA v AUS Q1	1st Quarter	FRA	19	436	13	30
107	Rio Olympics FRA v AUS Q1	1st Quarter	FRA	19	437	12	26
108	Rio Olympics FRA v AUS Q1	1st Quarter	FRA	19	437	14	20
109	Rio Olympics FRA v AUS Q1	1st Quarter	FRA	19	438	17	17	Foul
110	Rio Olympics FRA v AUS Q1	1st Quarter	FRA	20	451	4	34	SLOB
111	Rio Olympics FRA v AUS Q1	1st Quarter	FRA	20	451	21	40
112	Rio Olympics FRA v AUS Q1	1st Quarter	FRA	20	453	10	30
113	Rio Olympics FRA v AUS Q1	1st Quarter	FRA	20	456	12	35
114	Rio Olympics FRA v AUS Q1	1st Quarter	FRA	20	457	19	37
115	Rio Olympics FRA v AUS Q1	1st Quarter	FRA	20	459	24	19
116	Rio Olympics FRA v AUS Q1	1st Quarter	FRA	20	460	26	21
117	Rio Olympics FRA v AUS Q1	1st Quarter	FRA	20	461	30	23	Shot	Shooting Foul
118	Rio Olympics FRA v AUS Q1	1st Quarter	FRA	22	527	31	84	Foul
119	Rio Olympics FRA v AUS Q1	1st Quarter	FRA	23	546	18	109
120	Rio Olympics FRA v AUS Q1	1st Quarter	FRA	23	547	27	98
121	Rio Olympics FRA v AUS Q1	1st Quarter	FRA	23	548	28	91
122	Rio Olympics FRA v AUS Q1	1st Quarter	FRA	23	548	29	84
123	Rio Olympics FRA v AUS Q1	1st Quarter	FRA	23	549	30	77
124	Rio Olympics FRA v AUS Q1	1st Quarter	FRA	23	550	26	69
125	Rio Olympics FRA v AUS Q1	1st Quarter	FRA	23	551	23	58
126	Rio Olympics FRA v AUS Q1	1st Quarter	FRA	23	552	21	50
127	Rio Olympics FRA v AUS Q1	1st Quarter	FRA	23	553	14	34	TO
128	Rio Olympics FRA v AUS Q1	1st Quarter	FRA	26	720	36	108
129	Rio Olympics FRA v AUS Q1	1st Quarter	FRA	26	722	13	95
130	Rio Olympics FRA v AUS Q1	1st Quarter	FRA	26	723	15	94
131	Rio Olympics FRA v AUS Q1	1st Quarter	FRA	26	724	22	94
132	Rio Olympics FRA v AUS Q1	1st Quarter	FRA	26	724	30	96
133	Rio Olympics FRA v AUS Q1	1st Quarter	FRA	26	725	28	93
134	Rio Olympics FRA v AUS Q1	1st Quarter	FRA	26	726	28	88
135	Rio Olympics FRA v AUS Q1	1st Quarter	FRA	26	727	31	80
136	Rio Olympics FRA v AUS Q1	1st Quarter	FRA	26	728	29	72
137	Rio Olympics FRA v AUS Q1	1st Quarter	FRA	26	729	27	62
138	Rio Olympics FRA v AUS Q1	1st Quarter	FRA	26	730	31	55
139	Rio Olympics FRA v AUS Q1	1st Quarter	FRA	26	731	32	52
140	Rio Olympics FRA v AUS Q1	1st Quarter	FRA	26	733	14	30
141	Rio Olympics FRA v AUS Q1	1st Quarter	FRA	26	736	18	15
142	Rio Olympics FRA v AUS Q1	1st Quarter	FRA	26	738	22	19
143	Rio Olympics FRA v AUS Q1	1st Quarter	FRA	26	739	25	20
144	Rio Olympics FRA v AUS Q1	1st Quarter	FRA	26	740	29	21	Shot	Miss
145	Rio Olympics FRA v AUS Q1	1st Quarter	FRA	27	741	29	18	OR
146	Rio Olympics FRA v AUS Q1	1st Quarter	FRA	27	743	36	28	Shot	Miss
147	Rio Olympics FRA v AUS Q1	1st Quarter	FRA	28	744	30	22	OR
148	Rio Olympics FRA v AUS Q1	1st Quarter	FRA	28	747	18	38
149	Rio Olympics FRA v AUS Q1	1st Quarter	FRA	28	748	29	50
150	Rio Olympics FRA v AUS Q1	1st Quarter	FRA	28	751	32	50
151	Rio Olympics FRA v AUS Q1	1st Quarter	FRA	28	752	33	49
152	Rio Olympics FRA v AUS Q1	1st Quarter	FRA	28	753	34	44
153	Rio Olympics FRA v AUS Q1	1st Quarter	FRA	28	754	36	38	On-ball
154	Rio Olympics FRA v AUS Q1	1st Quarter	FRA	28	754	38	35
155	Rio Olympics FRA v AUS Q1	1st Quarter	FRA	28	756	37	31
156	Rio Olympics FRA v AUS Q1	1st Quarter	FRA	28	757	14	28
157	Rio Olympics FRA v AUS Q1	1st Quarter	FRA	28	758	13	24	Shot	Miss
158	Rio Olympics FRA v AUS Q1	1st Quarter	FRA	31	836	33	109
159	Rio Olympics FRA v AUS Q1	1st Quarter	FRA	31	839	42	100
160	Rio Olympics FRA v AUS Q1	1st Quarter	FRA	31	840	37	98
161	Rio Olympics FRA v AUS Q1	1st Quarter	FRA	31	840	35	98
162	Rio Olympics FRA v AUS Q1	1st Quarter	FRA	31	841	33	91
163	Rio Olympics FRA v AUS Q1	1st Quarter	FRA	31	842	31	83
164	Rio Olympics FRA v AUS Q1	1st Quarter	FRA	31	842	30	77
165	Rio Olympics FRA v AUS Q1	1st Quarter	FRA	31	843	32	72
166	Rio Olympics FRA v AUS Q1	1st Quarter	FRA	31	843	28	65
167	Rio Olympics FRA v AUS Q1	1st Quarter	FRA	31	844	25	58
168	Rio Olympics FRA v AUS Q1	1st Quarter	FRA	31	845	28	53
169	Rio Olympics FRA v AUS Q1	1st Quarter	FRA	31	846	29	49
170	Rio Olympics FRA v AUS Q1	1st Quarter	FRA	31	847	25	34
171	Rio Olympics FRA v AUS Q1	1st Quarter	FRA	31	848	25	34
172	Rio Olympics FRA v AUS Q1	1st Quarter	FRA	31	849	25	34
173	Rio Olympics FRA v AUS Q1	1st Quarter	FRA	31	850	25	34
174	Rio Olympics FRA v AUS Q1	1st Quarter	FRA	31	851	28	39
175	Rio Olympics FRA v AUS Q1	1st Quarter	FRA	31	851	22	40
176	Rio Olympics FRA v AUS Q1	1st Quarter	FRA	31	852	14	34
177	Rio Olympics FRA v AUS Q1	1st Quarter	FRA	31	853	15	20	Shot	Miss
178	Rio Olympics FRA v AUS Q1	1st Quarter	FRA	33	876	28	96
179	Rio Olympics FRA v AUS Q1	1st Quarter	FRA	33	876	24	93
180	Rio Olympics FRA v AUS Q1	1st Quarter	FRA	33	877	25	83
181	Rio Olympics FRA v AUS Q1	1st Quarter	FRA	33	878	27	77
182	Rio Olympics FRA v AUS Q1	1st Quarter	FRA	33	878	42	65
183	Rio Olympics FRA v AUS Q1	1st Quarter	FRA	33	879	45	56
184	Rio Olympics FRA v AUS Q1	1st Quarter	FRA	33	879	47	46
185	Rio Olympics FRA v AUS Q1	1st Quarter	FRA	33	880	48	37
186	Rio Olympics FRA v AUS Q1	1st Quarter	FRA	33	881	47	32
187	Rio Olympics FRA v AUS Q1	1st Quarter	FRA	33	883	39	44
188	Rio Olympics FRA v AUS Q1	1st Quarter	FRA	33	883	36	45
189	Rio Olympics FRA v AUS Q1	1st Quarter	FRA	33	883	34	44
190	Rio Olympics FRA v AUS Q1	1st Quarter	FRA	33	884	37	40
191	Rio Olympics FRA v AUS Q1	1st Quarter	FRA	33	885	37	32
192	Rio Olympics FRA v AUS Q1	1st Quarter	FRA	33	885	37	25
193	Rio Olympics FRA v AUS Q1	1st Quarter	FRA	33	886	51	26	Shot	Score
194	Rio Olympics FRA v AUS Q1	1st Quarter	FRA	35	907	29	110
195	Rio Olympics FRA v AUS Q1	1st Quarter	FRA	35	907	21	91
196	Rio Olympics FRA v AUS Q1	1st Quarter	FRA	35	909	20	83
197	Rio Olympics FRA v AUS Q1	1st Quarter	FRA	35	910	20	75
198	Rio Olympics FRA v AUS Q1	1st Quarter	FRA	35	910	18	69
199	Rio Olympics FRA v AUS Q1	1st Quarter	FRA	35	911	15	61
200	Rio Olympics FRA v AUS Q1	1st Quarter	FRA	35	911	14	54
201	Rio Olympics FRA v AUS Q1	1st Quarter	FRA	35	912	12	46
202	Rio Olympics FRA v AUS Q1	1st Quarter	FRA	35	912	10	38
203	Rio Olympics FRA v AUS Q1	1st Quarter	FRA	35	913	11	31
204	Rio Olympics FRA v AUS Q1	1st Quarter	FRA	35	915	15	34
205	Rio Olympics FRA v AUS Q1	1st Quarter	FRA	35	917	24	24
206	Rio Olympics FRA v AUS Q1	1st Quarter	FRA	35	919	23	24
207	Rio Olympics FRA v AUS Q1	1st Quarter	FRA	35	919	22	20
208	Rio Olympics FRA v AUS Q1	1st Quarter	FRA	35	920	24	18
209	Rio Olympics FRA v AUS Q1	1st Quarter	FRA	35	921	28	16
210	Rio Olympics FRA v AUS Q1	1st Quarter	FRA	35	921	32	16
211	Rio Olympics FRA v AUS Q1	1st Quarter	FRA	35	923	46	21
212	Rio Olympics FRA v AUS Q1	1st Quarter	FRA	35	924	46	23
213	Rio Olympics FRA v AUS Q1	1st Quarter	FRA	35	924	41	25
214	Rio Olympics FRA v AUS Q1	1st Quarter	FRA	35	924	36	24
215	Rio Olympics FRA v AUS Q1	1st Quarter	FRA	35	925	32	23	TO
216	Rio Olympics FRA v AUS Q1	1st Quarter	FRA	37	1024	27	110	Stoppage
217	Rio Olympics FRA v AUS Q1	1st Quarter	FRA	38	1127	42	110
218	Rio Olympics FRA v AUS Q1	1st Quarter	FRA	38	1128	44	92
219	Rio Olympics FRA v AUS Q1	1st Quarter	FRA	38	1129	41	95
220	Rio Olympics FRA v AUS Q1	1st Quarter	FRA	38	1129	39	95
221	Rio Olympics FRA v AUS Q1	1st Quarter	FRA	38	1130	28	95
222	Rio Olympics FRA v AUS Q1	1st Quarter	FRA	38	1131	29	89
223	Rio Olympics FRA v AUS Q1	1st Quarter	FRA	38	1132	28	79
224	Rio Olympics FRA v AUS Q1	1st Quarter	FRA	38	1133	30	71
225	Rio Olympics FRA v AUS Q1	1st Quarter	FRA	38	1134	26	58
226	Rio Olympics FRA v AUS Q1	1st Quarter	FRA	38	1135	18	49
227	Rio Olympics FRA v AUS Q1	1st Quarter	FRA	38	1135	14	46
228	Rio Olympics FRA v AUS Q1	1st Quarter	FRA	38	1136	11	42
229	Rio Olympics FRA v AUS Q1	1st Quarter	FRA	38	1137	12	25
230	Rio Olympics FRA v AUS Q1	1st Quarter	FRA	38	1139	23	20
231	Rio Olympics FRA v AUS Q1	1st Quarter	FRA	38	1142	37	38
232	Rio Olympics FRA v AUS Q1	1st Quarter	FRA	38	1142	32	36	On-ball
233	Rio Olympics FRA v AUS Q1	1st Quarter	FRA	38	1143	34	35
234	Rio Olympics FRA v AUS Q1	1st Quarter	FRA	38	1144	37	30
235	Rio Olympics FRA v AUS Q1	1st Quarter	FRA	38	1144	43	33
236	Rio Olympics FRA v AUS Q1	1st Quarter	FRA	38	1146	46	29
237	Rio Olympics FRA v AUS Q1	1st Quarter	FRA	38	1147	36	21
238	Rio Olympics FRA v AUS Q1	1st Quarter	FRA	38	1148	34	17	Shot	Score	Shooting Foul
239	Rio Olympics FRA v AUS Q1	1st Quarter	FRA	40	1200	28	101
240	Rio Olympics FRA v AUS Q1	1st Quarter	FRA	40	1200	18	88
241	Rio Olympics FRA v AUS Q1	1st Quarter	FRA	40	1201	16	78
242	Rio Olympics FRA v AUS Q1	1st Quarter	FRA	40	1202	16	66
243	Rio Olympics FRA v AUS Q1	1st Quarter	FRA	40	1203	20	60
244	Rio Olympics FRA v AUS Q1	1st Quarter	FRA	40	1204	25	56
245	Rio Olympics FRA v AUS Q1	1st Quarter	FRA	40	1204	31	52
246	Rio Olympics FRA v AUS Q1	1st Quarter	FRA	40	1205	49	45
247	Rio Olympics FRA v AUS Q1	1st Quarter	FRA	40	1206	36	45
248	Rio Olympics FRA v AUS Q1	1st Quarter	FRA	40	1207	26	37
249	Rio Olympics FRA v AUS Q1	1st Quarter	FRA	40	1208	26	42	On-ball
250	Rio Olympics FRA v AUS Q1	1st Quarter	FRA	40	1209	23	38
251	Rio Olympics FRA v AUS Q1	1st Quarter	FRA	40	1210	18	31
252	Rio Olympics FRA v AUS Q1	1st Quarter	FRA	40	1211	25	16
253	Rio Olympics FRA v AUS Q1	1st Quarter	FRA	40	1212	24	16
254	Rio Olympics FRA v AUS Q1	1st Quarter	FRA	40	1213	22	20
255	Rio Olympics FRA v AUS Q1	1st Quarter	FRA	40	1214	25	23
256	Rio Olympics FRA v AUS Q1	1st Quarter	FRA	40	1215	28	24	Shot	Miss
257	Rio Olympics FRA v AUS Q1	1st Quarter	FRA	43	1227	42	83
258	Rio Olympics FRA v AUS Q1	1st Quarter	FRA	43	1228	44	79
259	Rio Olympics FRA v AUS Q1	1st Quarter	FRA	43	1229	48	69
260	Rio Olympics FRA v AUS Q1	1st Quarter	FRA	43	1230	36	65
261	Rio Olympics FRA v AUS Q1	1st Quarter	FRA	43	1231	35	59
262	Rio Olympics FRA v AUS Q1	1st Quarter	FRA	43	1231	32	52
263	Rio Olympics FRA v AUS Q1	1st Quarter	FRA	43	1233	31	44
264	Rio Olympics FRA v AUS Q1	1st Quarter	FRA	43	1236	27	43
265	Rio Olympics FRA v AUS Q1	1st Quarter	FRA	43	1237	12	21
266	Rio Olympics FRA v AUS Q1	1st Quarter	FRA	43	1239	14	17	Shot	Shooting Foul
267	Rio Olympics FRA v AUS Q1	1st Quarter	FRA	45	1297	30	97
268	Rio Olympics FRA v AUS Q1	1st Quarter	FRA	45	1297	26	91
269	Rio Olympics FRA v AUS Q1	1st Quarter	FRA	45	1300	26	80
270	Rio Olympics FRA v AUS Q1	1st Quarter	FRA	45	1300	32	73
271	Rio Olympics FRA v AUS Q1	1st Quarter	FRA	45	1301	36	65
272	Rio Olympics FRA v AUS Q1	1st Quarter	FRA	45	1303	36	59
273	Rio Olympics FRA v AUS Q1	1st Quarter	FRA	45	1303	37	54
274	Rio Olympics FRA v AUS Q1	1st Quarter	FRA	45	1304	37	54
275	Rio Olympics FRA v AUS Q1	1st Quarter	FRA	45	1305	37	54
276	Rio Olympics FRA v AUS Q1	1st Quarter	FRA	45	1306	37	54
277	Rio Olympics FRA v AUS Q1	1st Quarter	FRA	45	1307	40	50
278	Rio Olympics FRA v AUS Q1	1st Quarter	FRA	45	1308	42	45
279	Rio Olympics FRA v AUS Q1	1st Quarter	FRA	45	1309	47	31	On-ball
280	Rio Olympics FRA v AUS Q1	1st Quarter	FRA	45	1311	45	33
281	Rio Olympics FRA v AUS Q1	1st Quarter	FRA	45	1312	42	34
282	Rio Olympics FRA v AUS Q1	1st Quarter	FRA	45	1314	44	24
283	Rio Olympics FRA v AUS Q1	1st Quarter	FRA	45	1315	43	21
284	Rio Olympics FRA v AUS Q1	1st Quarter	FRA	45	1315	40	18
285	Rio Olympics FRA v AUS Q1	1st Quarter	FRA	45	1316	38	18
286	Rio Olympics FRA v AUS Q1	1st Quarter	FRA	45	1317	39	22
287	Rio Olympics FRA v AUS Q1	1st Quarter	FRA	45	1318	28	41
288	Rio Olympics FRA v AUS Q1	1st Quarter	FRA	45	1319	30	38	Shot	Miss
289	Rio Olympics FRA v AUS Q1	1st Quarter	FRA	46	1323	44	14	OR
290	Rio Olympics FRA v AUS Q1	1st Quarter	FRA	46	1323	54	18
291	Rio Olympics FRA v AUS Q1	1st Quarter	FRA	46	1325	46	38
292	Rio Olympics FRA v AUS Q1	1st Quarter	FRA	46	1327	22	37
293	Rio Olympics FRA v AUS Q1	1st Quarter	FRA	46	1329	13	26	On-ball
294	Rio Olympics FRA v AUS Q1	1st Quarter	FRA	46	1329	18	34
295	Rio Olympics FRA v AUS Q1	1st Quarter	FRA	46	1330	23	36
296	Rio Olympics FRA v AUS Q1	1st Quarter	FRA	46	1330	30	33
297	Rio Olympics FRA v AUS Q1	1st Quarter	FRA	46	1332	17	21	Shot	Score
298	Rio Olympics FRA v AUS Q1	1st Quarter	FRA	49	1369	32	110
299	Rio Olympics FRA v AUS Q1	1st Quarter	FRA	49	1369	46	84
300	Rio Olympics FRA v AUS Q1	1st Quarter	FRA	49	1372	46	77
301	Rio Olympics FRA v AUS Q1	1st Quarter	FRA	49	1373	46	71
302	Rio Olympics FRA v AUS Q1	1st Quarter	FRA	49	1374	46	65
303	Rio Olympics FRA v AUS Q1	1st Quarter	FRA	49	1375	44	58
304	Rio Olympics FRA v AUS Q1	1st Quarter	FRA	49	1375	45	49
305	Rio Olympics FRA v AUS Q1	1st Quarter	FRA	49	1376	44	38
306	Rio Olympics FRA v AUS Q1	1st Quarter	FRA	49	1376	44	35
307	Rio Olympics FRA v AUS Q1	1st Quarter	FRA	49	1377	41	33
308	Rio Olympics FRA v AUS Q1	1st Quarter	FRA	49	1378	36	23
309	Rio Olympics FRA v AUS Q1	1st Quarter	FRA	49	1379	34	20	Shot	Miss
310	Rio Olympics FRA v AUS Q1	1st Quarter	FRA	50	1380	32	19	OR	Shot	Score
311	Rio Olympics FRA v AUS Q2	2nd Quarter	FRA	52	17	34	101
312	Rio Olympics FRA v AUS Q2	2nd Quarter	FRA	52	17	28	99
313	Rio Olympics FRA v AUS Q2	2nd Quarter	FRA	52	18	24	93
314	Rio Olympics FRA v AUS Q2	2nd Quarter	FRA	52	19	23	83
315	Rio Olympics FRA v AUS Q2	2nd Quarter	FRA	52	19	25	72
316	Rio Olympics FRA v AUS Q2	2nd Quarter	FRA	52	20	21	62
317	Rio Olympics FRA v AUS Q2	2nd Quarter	FRA	52	20	16	54
318	Rio Olympics FRA v AUS Q2	2nd Quarter	FRA	52	21	13	45
319	Rio Olympics FRA v AUS Q2	2nd Quarter	FRA	52	21	17	41
320	Rio Olympics FRA v AUS Q2	2nd Quarter	FRA	52	22	21	41
321	Rio Olympics FRA v AUS Q2	2nd Quarter	FRA	52	23	24	44
322	Rio Olympics FRA v AUS Q2	2nd Quarter	FRA	52	24	26	47
323	Rio Olympics FRA v AUS Q2	2nd Quarter	FRA	52	24	29	48
324	Rio Olympics FRA v AUS Q2	2nd Quarter	FRA	52	26	37	33
325	Rio Olympics FRA v AUS Q2	2nd Quarter	FRA	52	27	33	33
326	Rio Olympics FRA v AUS Q2	2nd Quarter	FRA	52	27	28	29
327	Rio Olympics FRA v AUS Q2	2nd Quarter	FRA	52	28	27	23
328	Rio Olympics FRA v AUS Q2	2nd Quarter	FRA	52	29	27	19	Shot	Miss
329	Rio Olympics FRA v AUS Q2	2nd Quarter	FRA	53	31	30	39	OR	Shot	Miss
330	Rio Olympics FRA v AUS Q2	2nd Quarter	FRA	54	68	23	9	BLOB
331	Rio Olympics FRA v AUS Q2	2nd Quarter	FRA	54	69	14	22
332	Rio Olympics FRA v AUS Q2	2nd Quarter	FRA	54	69	13	26
333	Rio Olympics FRA v AUS Q2	2nd Quarter	FRA	54	70	18	38
334	Rio Olympics FRA v AUS Q2	2nd Quarter	FRA	54	71	19	40	Stoppage
335	Rio Olympics FRA v AUS Q2	2nd Quarter	FRA	55	93	4	35	SLOB
336	Rio Olympics FRA v AUS Q2	2nd Quarter	FRA	55	94	29	43
337	Rio Olympics FRA v AUS Q2	2nd Quarter	FRA	55	96	13	31
338	Rio Olympics FRA v AUS Q2	2nd Quarter	FRA	55	97	13	31
339	Rio Olympics FRA v AUS Q2	2nd Quarter	FRA	55	98	13	31
340	Rio Olympics FRA v AUS Q2	2nd Quarter	FRA	55	99	13	31
341	Rio Olympics FRA v AUS Q2	2nd Quarter	FRA	55	100	13	31
342	Rio Olympics FRA v AUS Q2	2nd Quarter	FRA	55	101	28	32
343	Rio Olympics FRA v AUS Q2	2nd Quarter	FRA	55	102	28	32
344	Rio Olympics FRA v AUS Q2	2nd Quarter	FRA	55	103	16	33
345	Rio Olympics FRA v AUS Q2	2nd Quarter	FRA	55	104	15	30
346	Rio Olympics FRA v AUS Q2	2nd Quarter	FRA	55	104	23	24
347	Rio Olympics FRA v AUS Q2	2nd Quarter	FRA	55	105	28	21	Shot	Miss
348	Rio Olympics FRA v AUS Q2	2nd Quarter	FRA	57	127	31	110
349	Rio Olympics FRA v AUS Q2	2nd Quarter	FRA	57	128	20	91
350	Rio Olympics FRA v AUS Q2	2nd Quarter	FRA	57	129	20	81
351	Rio Olympics FRA v AUS Q2	2nd Quarter	FRA	57	130	25	79
352	Rio Olympics FRA v AUS Q2	2nd Quarter	FRA	57	132	30	78
353	Rio Olympics FRA v AUS Q2	2nd Quarter	FRA	57	132	32	69
354	Rio Olympics FRA v AUS Q2	2nd Quarter	FRA	57	133	35	61
355	Rio Olympics FRA v AUS Q2	2nd Quarter	FRA	57	134	30	56
356	Rio Olympics FRA v AUS Q2	2nd Quarter	FRA	57	135	13	29
357	Rio Olympics FRA v AUS Q2	2nd Quarter	FRA	57	136	10	31
358	Rio Olympics FRA v AUS Q2	2nd Quarter	FRA	57	136	9	32
359	Rio Olympics FRA v AUS Q2	2nd Quarter	FRA	57	137	9	39
360	Rio Olympics FRA v AUS Q2	2nd Quarter	FRA	57	138	13	38
361	Rio Olympics FRA v AUS Q2	2nd Quarter	FRA	57	139	20	36	On-ball
362	Rio Olympics FRA v AUS Q2	2nd Quarter	FRA	57	139	25	36
363	Rio Olympics FRA v AUS Q2	2nd Quarter	FRA	57	140	33	32
364	Rio Olympics FRA v AUS Q2	2nd Quarter	FRA	57	141	37	25
365	Rio Olympics FRA v AUS Q2	2nd Quarter	FRA	57	142	36	18	Shot	Miss
366	Rio Olympics FRA v AUS Q2	2nd Quarter	FRA	59	212	32	111
367	Rio Olympics FRA v AUS Q2	2nd Quarter	FRA	59	213	29	93
368	Rio Olympics FRA v AUS Q2	2nd Quarter	FRA	59	214	27	88
369	Rio Olympics FRA v AUS Q2	2nd Quarter	FRA	59	216	29	85
370	Rio Olympics FRA v AUS Q2	2nd Quarter	FRA	59	217	34	83
371	Rio Olympics FRA v AUS Q2	2nd Quarter	FRA	59	217	32	77
372	Rio Olympics FRA v AUS Q2	2nd Quarter	FRA	59	218	30	68
373	Rio Olympics FRA v AUS Q2	2nd Quarter	FRA	59	219	30	59
374	Rio Olympics FRA v AUS Q2	2nd Quarter	FRA	59	220	29	50
375	Rio Olympics FRA v AUS Q2	2nd Quarter	FRA	59	221	25	47	Stoppage
376	Rio Olympics FRA v AUS Q2	2nd Quarter	FRA	60	241	4	43
377	Rio Olympics FRA v AUS Q2	2nd Quarter	FRA	60	242	9	44
378	Rio Olympics FRA v AUS Q2	2nd Quarter	FRA	60	244	10	44
379	Rio Olympics FRA v AUS Q2	2nd Quarter	FRA	60	244	12	41
380	Rio Olympics FRA v AUS Q2	2nd Quarter	FRA	60	245	15	39
381	Rio Olympics FRA v AUS Q2	2nd Quarter	FRA	60	245	32	34
382	Rio Olympics FRA v AUS Q2	2nd Quarter	FRA	60	246	28	31
383	Rio Olympics FRA v AUS Q2	2nd Quarter	FRA	60	246	23	27	Shot	Miss
384	Rio Olympics FRA v AUS Q2	2nd Quarter	FRA	62	395	41	110
385	Rio Olympics FRA v AUS Q2	2nd Quarter	FRA	62	398	30	102
386	Rio Olympics FRA v AUS Q2	2nd Quarter	FRA	62	399	32	98
387	Rio Olympics FRA v AUS Q2	2nd Quarter	FRA	62	400	33	93
388	Rio Olympics FRA v AUS Q2	2nd Quarter	FRA	62	401	34	86
389	Rio Olympics FRA v AUS Q2	2nd Quarter	FRA	62	401	33	78
390	Rio Olympics FRA v AUS Q2	2nd Quarter	FRA	62	402	30	72
391	Rio Olympics FRA v AUS Q2	2nd Quarter	FRA	62	403	27	62
392	Rio Olympics FRA v AUS Q2	2nd Quarter	FRA	62	403	32	55
393	Rio Olympics FRA v AUS Q2	2nd Quarter	FRA	62	404	35	50
394	Rio Olympics FRA v AUS Q2	2nd Quarter	FRA	62	406	33	46
395	Rio Olympics FRA v AUS Q2	2nd Quarter	FRA	62	406	28	44
396	Rio Olympics FRA v AUS Q2	2nd Quarter	FRA	62	407	14	29
397	Rio Olympics FRA v AUS Q2	2nd Quarter	FRA	62	408	10	27
398	Rio Olympics FRA v AUS Q2	2nd Quarter	FRA	62	410	12	28	On-ball
399	Rio Olympics FRA v AUS Q2	2nd Quarter	FRA	62	410	15	32
400	Rio Olympics FRA v AUS Q2	2nd Quarter	FRA	62	410	16	34
401	Rio Olympics FRA v AUS Q2	2nd Quarter	FRA	62	411	23	36
402	Rio Olympics FRA v AUS Q2	2nd Quarter	FRA	62	412	32	33
403	Rio Olympics FRA v AUS Q2	2nd Quarter	FRA	62	413	12	19
404	Rio Olympics FRA v AUS Q2	2nd Quarter	FRA	62	414	15	19
405	Rio Olympics FRA v AUS Q2	2nd Quarter	FRA	62	415	22	17
406	Rio Olympics FRA v AUS Q2	2nd Quarter	FRA	62	415	30	17	TO
407	Rio Olympics FRA v AUS Q2	2nd Quarter	FRA	64	441	33	109
408	Rio Olympics FRA v AUS Q2	2nd Quarter	FRA	64	441	29	91
409	Rio Olympics FRA v AUS Q2	2nd Quarter	FRA	64	442	29	87
410	Rio Olympics FRA v AUS Q2	2nd Quarter	FRA	64	443	28	80
411	Rio Olympics FRA v AUS Q2	2nd Quarter	FRA	64	444	30	75
412	Rio Olympics FRA v AUS Q2	2nd Quarter	FRA	64	445	32	68
413	Rio Olympics FRA v AUS Q2	2nd Quarter	FRA	64	446	34	61
414	Rio Olympics FRA v AUS Q2	2nd Quarter	FRA	64	447	35	54
415	Rio Olympics FRA v AUS Q2	2nd Quarter	FRA	64	448	40	50
416	Rio Olympics FRA v AUS Q2	2nd Quarter	FRA	64	449	45	36	On-ball
417	Rio Olympics FRA v AUS Q2	2nd Quarter	FRA	64	452	43	36
418	Rio Olympics FRA v AUS Q2	2nd Quarter	FRA	64	453	39	37
419	Rio Olympics FRA v AUS Q2	2nd Quarter	FRA	64	453	33	37
420	Rio Olympics FRA v AUS Q2	2nd Quarter	FRA	64	454	29	34
421	Rio Olympics FRA v AUS Q2	2nd Quarter	FRA	64	455	33	34	Shot	Miss
422	Rio Olympics FRA v AUS Q2	2nd Quarter	FRA	66	506	31	108
423	Rio Olympics FRA v AUS Q2	2nd Quarter	FRA	66	506	28	97
424	Rio Olympics FRA v AUS Q2	2nd Quarter	FRA	66	509	31	94
425	Rio Olympics FRA v AUS Q2	2nd Quarter	FRA	66	510	33	88
426	Rio Olympics FRA v AUS Q2	2nd Quarter	FRA	66	511	33	81
427	Rio Olympics FRA v AUS Q2	2nd Quarter	FRA	66	511	30	77
428	Rio Olympics FRA v AUS Q2	2nd Quarter	FRA	66	512	27	70
429	Rio Olympics FRA v AUS Q2	2nd Quarter	FRA	66	512	22	60
430	Rio Olympics FRA v AUS Q2	2nd Quarter	FRA	66	513	17	49
431	Rio Olympics FRA v AUS Q2	2nd Quarter	FRA	66	514	13	33
432	Rio Olympics FRA v AUS Q2	2nd Quarter	FRA	66	516	15	36
433	Rio Olympics FRA v AUS Q2	2nd Quarter	FRA	66	518	17	38	TO
434	Rio Olympics FRA v AUS Q2	2nd Quarter	FRA	68	526	38	96
435	Rio Olympics FRA v AUS Q2	2nd Quarter	FRA	68	527	38	91
436	Rio Olympics FRA v AUS Q2	2nd Quarter	FRA	68	527	33	76
437	Rio Olympics FRA v AUS Q2	2nd Quarter	FRA	68	528	29	67
438	Rio Olympics FRA v AUS Q2	2nd Quarter	FRA	68	528	26	52
439	Rio Olympics FRA v AUS Q2	2nd Quarter	FRA	68	529	28	44
440	Rio Olympics FRA v AUS Q2	2nd Quarter	FRA	68	529	30	34
441	Rio Olympics FRA v AUS Q2	2nd Quarter	FRA	68	530	30	30
442	Rio Olympics FRA v AUS Q2	2nd Quarter	FRA	68	530	34	27
443	Rio Olympics FRA v AUS Q2	2nd Quarter	FRA	68	530	39	32
444	Rio Olympics FRA v AUS Q2	2nd Quarter	FRA	68	530	40	36
445	Rio Olympics FRA v AUS Q2	2nd Quarter	FRA	68	531	37	40
446	Rio Olympics FRA v AUS Q2	2nd Quarter	FRA	68	532	33	42
447	Rio Olympics FRA v AUS Q2	2nd Quarter	FRA	68	533	33	47
448	Rio Olympics FRA v AUS Q2	2nd Quarter	FRA	68	533	33	50
449	Rio Olympics FRA v AUS Q2	2nd Quarter	FRA	68	536	31	52
450	Rio Olympics FRA v AUS Q2	2nd Quarter	FRA	68	537	30	48
451	Rio Olympics FRA v AUS Q2	2nd Quarter	FRA	68	538	25	42
452	Rio Olympics FRA v AUS Q2	2nd Quarter	FRA	68	539	13	28	Shot	Miss
453	Rio Olympics FRA v AUS Q2	2nd Quarter	FRA	71	607	26	9	BLOB
454	Rio Olympics FRA v AUS Q2	2nd Quarter	FRA	71	608	14	20
455	Rio Olympics FRA v AUS Q2	2nd Quarter	FRA	71	608	13	26
456	Rio Olympics FRA v AUS Q2	2nd Quarter	FRA	71	609	24	40
457	Rio Olympics FRA v AUS Q2	2nd Quarter	FRA	71	612	32	35
458	Rio Olympics FRA v AUS Q2	2nd Quarter	FRA	71	613	34	35
459	Rio Olympics FRA v AUS Q2	2nd Quarter	FRA	71	614	36	34
460	Rio Olympics FRA v AUS Q2	2nd Quarter	FRA	71	614	38	21
461	Rio Olympics FRA v AUS Q2	2nd Quarter	FRA	71	615	40	24
462	Rio Olympics FRA v AUS Q2	2nd Quarter	FRA	71	616	44	32
463	Rio Olympics FRA v AUS Q2	2nd Quarter	FRA	71	617	45	34
464	Rio Olympics FRA v AUS Q2	2nd Quarter	FRA	71	618	31	42
465	Rio Olympics FRA v AUS Q2	2nd Quarter	FRA	71	620	34	40
466	Rio Olympics FRA v AUS Q2	2nd Quarter	FRA	71	621	37	37	Shot	Miss
467	Rio Olympics FRA v AUS Q2	2nd Quarter	FRA	73	652	26	90
468	Rio Olympics FRA v AUS Q2	2nd Quarter	FRA	73	652	28	74
469	Rio Olympics FRA v AUS Q2	2nd Quarter	FRA	73	652	30	64
470	Rio Olympics FRA v AUS Q2	2nd Quarter	FRA	73	652	26	52
471	Rio Olympics FRA v AUS Q2	2nd Quarter	FRA	73	653	24	45
472	Rio Olympics FRA v AUS Q2	2nd Quarter	FRA	73	654	18	37
473	Rio Olympics FRA v AUS Q2	2nd Quarter	FRA	73	655	15	30
474	Rio Olympics FRA v AUS Q2	2nd Quarter	FRA	73	655	14	25
475	Rio Olympics FRA v AUS Q2	2nd Quarter	FRA	73	656	22	23
476	Rio Olympics FRA v AUS Q2	2nd Quarter	FRA	73	657	32	17
477	Rio Olympics FRA v AUS Q2	2nd Quarter	FRA	73	658	37	26
478	Rio Olympics FRA v AUS Q2	2nd Quarter	FRA	73	658	36	30
479	Rio Olympics FRA v AUS Q2	2nd Quarter	FRA	73	659	35	35
480	Rio Olympics FRA v AUS Q2	2nd Quarter	FRA	73	660	34	38
481	Rio Olympics FRA v AUS Q2	2nd Quarter	FRA	73	660	38	40
482	Rio Olympics FRA v AUS Q2	2nd Quarter	FRA	73	661	42	40
483	Rio Olympics FRA v AUS Q2	2nd Quarter	FRA	73	661	40	42
484	Rio Olympics FRA v AUS Q2	2nd Quarter	FRA	73	663	34	45
485	Rio Olympics FRA v AUS Q2	2nd Quarter	FRA	73	664	32	48
486	Rio Olympics FRA v AUS Q2	2nd Quarter	FRA	73	665	30	49
487	Rio Olympics FRA v AUS Q2	2nd Quarter	FRA	73	666	31	45
488	Rio Olympics FRA v AUS Q2	2nd Quarter	FRA	73	667	28	39
489	Rio Olympics FRA v AUS Q2	2nd Quarter	FRA	73	667	26	35
490	Rio Olympics FRA v AUS Q2	2nd Quarter	FRA	73	669	25	29
491	Rio Olympics FRA v AUS Q2	2nd Quarter	FRA	73	670	29	27
492	Rio Olympics FRA v AUS Q2	2nd Quarter	FRA	73	671	30	21	Shot	Miss
493	Rio Olympics FRA v AUS Q2	2nd Quarter	FRA	75	682	30	108
494	Rio Olympics FRA v AUS Q2	2nd Quarter	FRA	75	683	30	92
495	Rio Olympics FRA v AUS Q2	2nd Quarter	FRA	75	684	30	82
496	Rio Olympics FRA v AUS Q2	2nd Quarter	FRA	75	684	30	76
497	Rio Olympics FRA v AUS Q2	2nd Quarter	FRA	75	685	31	68
498	Rio Olympics FRA v AUS Q2	2nd Quarter	FRA	75	685	33	59
499	Rio Olympics FRA v AUS Q2	2nd Quarter	FRA	75	686	35	52
500	Rio Olympics FRA v AUS Q2	2nd Quarter	FRA	75	687	44	36
501	Rio Olympics FRA v AUS Q2	2nd Quarter	FRA	75	688	44	36
502	Rio Olympics FRA v AUS Q2	2nd Quarter	FRA	75	689	44	36
503	Rio Olympics FRA v AUS Q2	2nd Quarter	FRA	75	690	44	36
504	Rio Olympics FRA v AUS Q2	2nd Quarter	FRA	75	691	44	36
505	Rio Olympics FRA v AUS Q2	2nd Quarter	FRA	75	692	44	36
506	Rio Olympics FRA v AUS Q2	2nd Quarter	FRA	75	693	30	30
507	Rio Olympics FRA v AUS Q2	2nd Quarter	FRA	75	694	33	27
508	Rio Olympics FRA v AUS Q2	2nd Quarter	FRA	75	695	34	25
509	Rio Olympics FRA v AUS Q2	2nd Quarter	FRA	75	697	33	55	TO
510	Rio Olympics FRA v AUS Q2	2nd Quarter	FRA	78	732	32	109
511	Rio Olympics FRA v AUS Q2	2nd Quarter	FRA	78	732	28	97
512	Rio Olympics FRA v AUS Q2	2nd Quarter	FRA	78	732	27	92
513	Rio Olympics FRA v AUS Q2	2nd Quarter	FRA	78	734	26	83
514	Rio Olympics FRA v AUS Q2	2nd Quarter	FRA	78	735	28	72
515	Rio Olympics FRA v AUS Q2	2nd Quarter	FRA	78	736	35	65
516	Rio Olympics FRA v AUS Q2	2nd Quarter	FRA	78	736	41	61
517	Rio Olympics FRA v AUS Q2	2nd Quarter	FRA	78	738	48	52
518	Rio Olympics FRA v AUS Q2	2nd Quarter	FRA	78	738	50	49
519	Rio Olympics FRA v AUS Q2	2nd Quarter	FRA	78	739	33	46
520	Rio Olympics FRA v AUS Q2	2nd Quarter	FRA	78	740	33	46
521	Rio Olympics FRA v AUS Q2	2nd Quarter	FRA	78	741	33	46
522	Rio Olympics FRA v AUS Q2	2nd Quarter	FRA	78	742	33	46
523	Rio Olympics FRA v AUS Q2	2nd Quarter	FRA	78	743	30	46
524	Rio Olympics FRA v AUS Q2	2nd Quarter	FRA	78	744	33	48
525	Rio Olympics FRA v AUS Q2	2nd Quarter	FRA	78	745	38	48
526	Rio Olympics FRA v AUS Q2	2nd Quarter	FRA	78	746	46	34
527	Rio Olympics FRA v AUS Q2	2nd Quarter	FRA	78	747	45	25
528	Rio Olympics FRA v AUS Q2	2nd Quarter	FRA	78	748	44	20	Foul
529	Rio Olympics FRA v AUS Q2	2nd Quarter	FRA	79	789	38	10	BLOB
530	Rio Olympics FRA v AUS Q2	2nd Quarter	FRA	79	790	50	25
531	Rio Olympics FRA v AUS Q2	2nd Quarter	FRA	79	791	49	27
532	Rio Olympics FRA v AUS Q2	2nd Quarter	FRA	79	791	48	30
533	Rio Olympics FRA v AUS Q2	2nd Quarter	FRA	79	792	40	40
534	Rio Olympics FRA v AUS Q2	2nd Quarter	FRA	79	795	31	33
535	Rio Olympics FRA v AUS Q2	2nd Quarter	FRA	79	797	27	21
536	Rio Olympics FRA v AUS Q2	2nd Quarter	FRA	79	798	28	17	TO
537	Rio Olympics FRA v AUS Q2	2nd Quarter	FRA	81	819	33	75
538	Rio Olympics FRA v AUS Q2	2nd Quarter	FRA	81	819	32	61
539	Rio Olympics FRA v AUS Q2	2nd Quarter	FRA	81	819	32	50
540	Rio Olympics FRA v AUS Q2	2nd Quarter	FRA	81	820	34	33
541	Rio Olympics FRA v AUS Q2	2nd Quarter	FRA	81	821	35	22
542	Rio Olympics FRA v AUS Q2	2nd Quarter	FRA	81	821	34	17	Shot	Score
543	Rio Olympics FRA v AUS Q2	2nd Quarter	FRA	85	946	58	69
544	Rio Olympics FRA v AUS Q2	2nd Quarter	FRA	85	947	50	76
545	Rio Olympics FRA v AUS Q2	2nd Quarter	FRA	85	948	48	73
546	Rio Olympics FRA v AUS Q2	2nd Quarter	FRA	85	949	43	68
547	Rio Olympics FRA v AUS Q2	2nd Quarter	FRA	85	949	39	60
548	Rio Olympics FRA v AUS Q2	2nd Quarter	FRA	85	950	36	56
549	Rio Olympics FRA v AUS Q2	2nd Quarter	FRA	85	950	30	50
550	Rio Olympics FRA v AUS Q2	2nd Quarter	FRA	85	952	14	31
551	Rio Olympics FRA v AUS Q2	2nd Quarter	FRA	85	953	23	20
552	Rio Olympics FRA v AUS Q2	2nd Quarter	FRA	85	956	31	22
553	Rio Olympics FRA v AUS Q2	2nd Quarter	FRA	85	957	30	18	Shot	Score
554	Rio Olympics FRA v AUS Q2	2nd Quarter	FRA	87	1009	41	112
555	Rio Olympics FRA v AUS Q2	2nd Quarter	FRA	87	1011	46	92
556	Rio Olympics FRA v AUS Q2	2nd Quarter	FRA	87	1012	47	83
557	Rio Olympics FRA v AUS Q2	2nd Quarter	FRA	87	1012	47	75
558	Rio Olympics FRA v AUS Q2	2nd Quarter	FRA	87	1013	45	74
559	Rio Olympics FRA v AUS Q2	2nd Quarter	FRA	87	1014	40	69
560	Rio Olympics FRA v AUS Q2	2nd Quarter	FRA	87	1014	38	63
561	Rio Olympics FRA v AUS Q2	2nd Quarter	FRA	87	1015	36	59
562	Rio Olympics FRA v AUS Q2	2nd Quarter	FRA	87	1016	34	53
563	Rio Olympics FRA v AUS Q2	2nd Quarter	FRA	87	1017	31	49
564	Rio Olympics FRA v AUS Q2	2nd Quarter	FRA	87	1018	26	47
565	Rio Olympics FRA v AUS Q2	2nd Quarter	FRA	87	1019	22	45	Foul
566	Rio Olympics FRA v AUS Q2	2nd Quarter	FRA	88	1040	4	34	SLOB
567	Rio Olympics FRA v AUS Q2	2nd Quarter	FRA	88	1042	14	38
568	Rio Olympics FRA v AUS Q2	2nd Quarter	FRA	88	1044	14	37
569	Rio Olympics FRA v AUS Q2	2nd Quarter	FRA	88	1045	25	20
570	Rio Olympics FRA v AUS Q2	2nd Quarter	FRA	88	1046	31	35
571	Rio Olympics FRA v AUS Q2	2nd Quarter	FRA	88	1047	34	35
572	Rio Olympics FRA v AUS Q2	2nd Quarter	FRA	88	1048	44	35	On-ball
573	Rio Olympics FRA v AUS Q2	2nd Quarter	FRA	88	1051	40	39
574	Rio Olympics FRA v AUS Q2	2nd Quarter	FRA	88	1051	35	40
575	Rio Olympics FRA v AUS Q2	2nd Quarter	FRA	88	1053	9	23
576	Rio Olympics FRA v AUS Q2	2nd Quarter	FRA	88	1055	29	19	TO	Foul
577	Rio Olympics FRA v AUS Q2	2nd Quarter	FRA	90	1105	33	100
578	Rio Olympics FRA v AUS Q2	2nd Quarter	FRA	90	1105	35	92
579	Rio Olympics FRA v AUS Q2	2nd Quarter	FRA	90	1105	34	81
580	Rio Olympics FRA v AUS Q2	2nd Quarter	FRA	90	1107	34	71
581	Rio Olympics FRA v AUS Q2	2nd Quarter	FRA	90	1108	35	63
582	Rio Olympics FRA v AUS Q2	2nd Quarter	FRA	90	1108	37	55
583	Rio Olympics FRA v AUS Q2	2nd Quarter	FRA	90	1110	41	49
584	Rio Olympics FRA v AUS Q2	2nd Quarter	FRA	90	1110	44	46
585	Rio Olympics FRA v AUS Q2	2nd Quarter	FRA	90	1111	31	46
586	Rio Olympics FRA v AUS Q2	2nd Quarter	FRA	90	1112	31	46
587	Rio Olympics FRA v AUS Q2	2nd Quarter	FRA	90	1113	31	46
588	Rio Olympics FRA v AUS Q2	2nd Quarter	FRA	90	1114	31	46
589	Rio Olympics FRA v AUS Q2	2nd Quarter	FRA	90	1115	28	43
590	Rio Olympics FRA v AUS Q2	2nd Quarter	FRA	90	1115	21	42
591	Rio Olympics FRA v AUS Q2	2nd Quarter	FRA	90	1116	11	28	On-ball
592	Rio Olympics FRA v AUS Q2	2nd Quarter	FRA	90	1119	12	31
593	Rio Olympics FRA v AUS Q2	2nd Quarter	FRA	90	1119	15	33
594	Rio Olympics FRA v AUS Q2	2nd Quarter	FRA	90	1119	22	37
595	Rio Olympics FRA v AUS Q2	2nd Quarter	FRA	90	1120	30	35
596	Rio Olympics FRA v AUS Q2	2nd Quarter	FRA	90	1123	29	19	Shot	Score
597	Rio Olympics FRA v AUS Q2	2nd Quarter	FRA	92	1142	46	79
598	Rio Olympics FRA v AUS Q2	2nd Quarter	FRA	92	1142	47	66
599	Rio Olympics FRA v AUS Q2	2nd Quarter	FRA	92	1142	42	47
600	Rio Olympics FRA v AUS Q2	2nd Quarter	FRA	92	1142	39	36
601	Rio Olympics FRA v AUS Q2	2nd Quarter	FRA	92	1144	35	25
602	Rio Olympics FRA v AUS Q2	2nd Quarter	FRA	92	1145	33	18	Shot	Score
603	Rio Olympics FRA v AUS Q2	2nd Quarter	FRA	94	1205	38	108
604	Rio Olympics FRA v AUS Q2	2nd Quarter	FRA	94	1205	26	97
605	Rio Olympics FRA v AUS Q2	2nd Quarter	FRA	94	1208	33	95
606	Rio Olympics FRA v AUS Q2	2nd Quarter	FRA	94	1208	37	90
607	Rio Olympics FRA v AUS Q2	2nd Quarter	FRA	94	1208	38	81
608	Rio Olympics FRA v AUS Q2	2nd Quarter	FRA	94	1209	35	70
609	Rio Olympics FRA v AUS Q2	2nd Quarter	FRA	94	1210	30	62
610	Rio Olympics FRA v AUS Q2	2nd Quarter	FRA	94	1210	23	57
611	Rio Olympics FRA v AUS Q2	2nd Quarter	FRA	94	1211	23	50
612	Rio Olympics FRA v AUS Q2	2nd Quarter	FRA	94	1213	29	50
613	Rio Olympics FRA v AUS Q2	2nd Quarter	FRA	94	1215	33	50
614	Rio Olympics FRA v AUS Q2	2nd Quarter	FRA	94	1215	37	47
615	Rio Olympics FRA v AUS Q2	2nd Quarter	FRA	94	1216	46	32	On-ball
616	Rio Olympics FRA v AUS Q2	2nd Quarter	FRA	94	1219	44	34
617	Rio Olympics FRA v AUS Q2	2nd Quarter	FRA	94	1219	38	35
618	Rio Olympics FRA v AUS Q2	2nd Quarter	FRA	94	1220	32	31
619	Rio Olympics FRA v AUS Q2	2nd Quarter	FRA	94	1220	32	23
620	Rio Olympics FRA v AUS Q2	2nd Quarter	FRA	94	1221	34	18	Shot	Shooting Foul
621	Rio Olympics FRA v AUS Q2	2nd Quarter	FRA	97	1284	34	113
622	Rio Olympics FRA v AUS Q2	2nd Quarter	FRA	97	1284	31	100
623	Rio Olympics FRA v AUS Q2	2nd Quarter	FRA	97	1284	35	96
624	Rio Olympics FRA v AUS Q2	2nd Quarter	FRA	97	1284	37	91
625	Rio Olympics FRA v AUS Q2	2nd Quarter	FRA	97	1287	38	86
626	Rio Olympics FRA v AUS Q2	2nd Quarter	FRA	97	1289	37	78
627	Rio Olympics FRA v AUS Q2	2nd Quarter	FRA	97	1290	37	73
628	Rio Olympics FRA v AUS Q2	2nd Quarter	FRA	97	1291	38	67
629	Rio Olympics FRA v AUS Q2	2nd Quarter	FRA	97	1291	38	62
630	Rio Olympics FRA v AUS Q2	2nd Quarter	FRA	97	1292	40	57
631	Rio Olympics FRA v AUS Q2	2nd Quarter	FRA	97	1293	41	54
632	Rio Olympics FRA v AUS Q2	2nd Quarter	FRA	97	1293	32	53
633	Rio Olympics FRA v AUS Q2	2nd Quarter	FRA	97	1294	27	49
634	Rio Olympics FRA v AUS Q2	2nd Quarter	FRA	97	1296	12	28
635	Rio Olympics FRA v AUS Q2	2nd Quarter	FRA	97	1298	23	20
636	Rio Olympics FRA v AUS Q2	2nd Quarter	FRA	97	1299	21	19
637	Rio Olympics FRA v AUS Q2	2nd Quarter	FRA	97	1300	17	18
638	Rio Olympics FRA v AUS Q2	2nd Quarter	FRA	97	1300	11	17
639	Rio Olympics FRA v AUS Q2	2nd Quarter	FRA	97	1302	13	36
640	Rio Olympics FRA v AUS Q2	2nd Quarter	FRA	97	1303	43	36
641	Rio Olympics FRA v AUS Q2	2nd Quarter	FRA	97	1304	42	29
642	Rio Olympics FRA v AUS Q2	2nd Quarter	FRA	97	1305	34	20	Shot	Miss	Shooting Foul
643	Rio Olympics FRA v AUS Q2	2nd Quarter	FRA	99	1402	30	112
644	Rio Olympics FRA v AUS Q2	2nd Quarter	FRA	99	1402	46	95
645	Rio Olympics FRA v AUS Q2	2nd Quarter	FRA	99	1404	48	89
646	Rio Olympics FRA v AUS Q2	2nd Quarter	FRA	99	1405	48	83
647	Rio Olympics FRA v AUS Q2	2nd Quarter	FRA	99	1405	43	79
648	Rio Olympics FRA v AUS Q2	2nd Quarter	FRA	99	1406	45	71
649	Rio Olympics FRA v AUS Q2	2nd Quarter	FRA	99	1407	45	63	TO
650	Rio Olympics FRA v AUS Q3	3rd Quarter	FRA	103	78	5	58
651	Rio Olympics FRA v AUS Q3	3rd Quarter	FRA	103	79	16	51
652	Rio Olympics FRA v AUS Q3	3rd Quarter	FRA	103	80	22	47
653	Rio Olympics FRA v AUS Q3	3rd Quarter	FRA	103	81	24	46
654	Rio Olympics FRA v AUS Q3	3rd Quarter	FRA	103	82	26	51
655	Rio Olympics FRA v AUS Q3	3rd Quarter	FRA	103	83	29	50
656	Rio Olympics FRA v AUS Q3	3rd Quarter	FRA	103	84	39	37
657	Rio Olympics FRA v AUS Q3	3rd Quarter	FRA	103	85	30	20	Shot	Miss
658	Rio Olympics FRA v AUS Q3	3rd Quarter	FRA	104	86	28	20	OR
659	Rio Olympics FRA v AUS Q3	3rd Quarter	FRA	104	88	29	18	Shot	Shooting Foul
660	Rio Olympics FRA v AUS Q3	3rd Quarter	FRA	106	138	29	94
661	Rio Olympics FRA v AUS Q3	3rd Quarter	FRA	106	138	29	90
662	Rio Olympics FRA v AUS Q3	3rd Quarter	FRA	106	139	33	82
663	Rio Olympics FRA v AUS Q3	3rd Quarter	FRA	106	140	36	74
664	Rio Olympics FRA v AUS Q3	3rd Quarter	FRA	106	141	39	67
665	Rio Olympics FRA v AUS Q3	3rd Quarter	FRA	106	142	41	56
666	Rio Olympics FRA v AUS Q3	3rd Quarter	FRA	106	142	47	48
667	Rio Olympics FRA v AUS Q3	3rd Quarter	FRA	106	143	49	45
668	Rio Olympics FRA v AUS Q3	3rd Quarter	FRA	106	144	52	42
669	Rio Olympics FRA v AUS Q3	3rd Quarter	FRA	106	145	52	42
670	Rio Olympics FRA v AUS Q3	3rd Quarter	FRA	106	146	52	42
671	Rio Olympics FRA v AUS Q3	3rd Quarter	FRA	106	147	52	42
672	Rio Olympics FRA v AUS Q3	3rd Quarter	FRA	106	148	52	42
673	Rio Olympics FRA v AUS Q3	3rd Quarter	FRA	106	149	52	42
674	Rio Olympics FRA v AUS Q3	3rd Quarter	FRA	106	151	52	28
675	Rio Olympics FRA v AUS Q3	3rd Quarter	FRA	106	153	39	22
676	Rio Olympics FRA v AUS Q3	3rd Quarter	FRA	106	154	39	24
677	Rio Olympics FRA v AUS Q3	3rd Quarter	FRA	106	155	38	25
678	Rio Olympics FRA v AUS Q3	3rd Quarter	FRA	106	156	22	36
679	Rio Olympics FRA v AUS Q3	3rd Quarter	FRA	106	157	24	35
680	Rio Olympics FRA v AUS Q3	3rd Quarter	FRA	106	158	27	30
681	Rio Olympics FRA v AUS Q3	3rd Quarter	FRA	106	158	28	25
682	Rio Olympics FRA v AUS Q3	3rd Quarter	FRA	106	159	36	24
683	Rio Olympics FRA v AUS Q3	3rd Quarter	FRA	106	160	33	19	Shot	Score
684	Rio Olympics FRA v AUS Q3	3rd Quarter	FRA	110	270	32	110
685	Rio Olympics FRA v AUS Q3	3rd Quarter	FRA	110	272	31	100
686	Rio Olympics FRA v AUS Q3	3rd Quarter	FRA	110	272	25	96
687	Rio Olympics FRA v AUS Q3	3rd Quarter	FRA	110	273	22	89
688	Rio Olympics FRA v AUS Q3	3rd Quarter	FRA	110	273	20	77
689	Rio Olympics FRA v AUS Q3	3rd Quarter	FRA	110	274	20	69
690	Rio Olympics FRA v AUS Q3	3rd Quarter	FRA	110	275	25	67
691	Rio Olympics FRA v AUS Q3	3rd Quarter	FRA	110	276	28	62
692	Rio Olympics FRA v AUS Q3	3rd Quarter	FRA	110	276	31	58
693	Rio Olympics FRA v AUS Q3	3rd Quarter	FRA	110	277	32	53
694	Rio Olympics FRA v AUS Q3	3rd Quarter	FRA	110	278	41	47
695	Rio Olympics FRA v AUS Q3	3rd Quarter	FRA	110	279	45	44
696	Rio Olympics FRA v AUS Q3	3rd Quarter	FRA	110	279	50	39
697	Rio Olympics FRA v AUS Q3	3rd Quarter	FRA	110	279	48	44
698	Rio Olympics FRA v AUS Q3	3rd Quarter	FRA	110	279	42	47
699	Rio Olympics FRA v AUS Q3	3rd Quarter	FRA	110	282	34	21
700	Rio Olympics FRA v AUS Q3	3rd Quarter	FRA	110	283	29	17
701	Rio Olympics FRA v AUS Q3	3rd Quarter	FRA	110	283	36	17
702	Rio Olympics FRA v AUS Q3	3rd Quarter	FRA	110	284	38	22
703	Rio Olympics FRA v AUS Q3	3rd Quarter	FRA	110	285	46	24
704	Rio Olympics FRA v AUS Q3	3rd Quarter	FRA	110	286	48	28	On-ball
705	Rio Olympics FRA v AUS Q3	3rd Quarter	FRA	110	286	48	24
706	Rio Olympics FRA v AUS Q3	3rd Quarter	FRA	110	287	43	19
707	Rio Olympics FRA v AUS Q3	3rd Quarter	FRA	110	288	35	20	Shot	Score
708	Rio Olympics FRA v AUS Q3	3rd Quarter	FRA	113	308	30	112
709	Rio Olympics FRA v AUS Q3	3rd Quarter	FRA	113	308	18	93
710	Rio Olympics FRA v AUS Q3	3rd Quarter	FRA	113	310	24	90
711	Rio Olympics FRA v AUS Q3	3rd Quarter	FRA	113	310	26	87
712	Rio Olympics FRA v AUS Q3	3rd Quarter	FRA	113	311	28	78
713	Rio Olympics FRA v AUS Q3	3rd Quarter	FRA	113	312	28	72
714	Rio Olympics FRA v AUS Q3	3rd Quarter	FRA	113	313	30	64
715	Rio Olympics FRA v AUS Q3	3rd Quarter	FRA	113	313	31	58
716	Rio Olympics FRA v AUS Q3	3rd Quarter	FRA	113	314	34	53
717	Rio Olympics FRA v AUS Q3	3rd Quarter	FRA	113	315	37	49
718	Rio Olympics FRA v AUS Q3	3rd Quarter	FRA	113	316	42	45
719	Rio Olympics FRA v AUS Q3	3rd Quarter	FRA	113	317	45	43
720	Rio Olympics FRA v AUS Q3	3rd Quarter	FRA	113	318	44	44
721	Rio Olympics FRA v AUS Q3	3rd Quarter	FRA	113	319	27	43
722	Rio Olympics FRA v AUS Q3	3rd Quarter	FRA	113	321	14	31
723	Rio Olympics FRA v AUS Q3	3rd Quarter	FRA	113	322	16	35
724	Rio Olympics FRA v AUS Q3	3rd Quarter	FRA	113	322	20	37
725	Rio Olympics FRA v AUS Q3	3rd Quarter	FRA	113	323	41	38	Shot	Miss
726	Rio Olympics FRA v AUS Q3	3rd Quarter	FRA	115	332	32	111
727	Rio Olympics FRA v AUS Q3	3rd Quarter	FRA	115	332	46	90
728	Rio Olympics FRA v AUS Q3	3rd Quarter	FRA	115	334	48	85
729	Rio Olympics FRA v AUS Q3	3rd Quarter	FRA	115	335	47	79
730	Rio Olympics FRA v AUS Q3	3rd Quarter	FRA	115	336	48	66
731	Rio Olympics FRA v AUS Q3	3rd Quarter	FRA	115	336	51	57
732	Rio Olympics FRA v AUS Q3	3rd Quarter	FRA	115	337	50	52
733	Rio Olympics FRA v AUS Q3	3rd Quarter	FRA	115	338	50	46
734	Rio Olympics FRA v AUS Q3	3rd Quarter	FRA	115	341	36	43
735	Rio Olympics FRA v AUS Q3	3rd Quarter	FRA	115	342	39	25
736	Rio Olympics FRA v AUS Q3	3rd Quarter	FRA	115	343	34	17	Shot	Score
737	Rio Olympics FRA v AUS Q3	3rd Quarter	FRA	117	367	32	109
738	Rio Olympics FRA v AUS Q3	3rd Quarter	FRA	117	368	46	69
739	Rio Olympics FRA v AUS Q3	3rd Quarter	FRA	117	370	51	67
740	Rio Olympics FRA v AUS Q3	3rd Quarter	FRA	117	371	50	68
741	Rio Olympics FRA v AUS Q3	3rd Quarter	FRA	117	372	45	65
742	Rio Olympics FRA v AUS Q3	3rd Quarter	FRA	117	372	41	60
743	Rio Olympics FRA v AUS Q3	3rd Quarter	FRA	117	373	39	55
744	Rio Olympics FRA v AUS Q3	3rd Quarter	FRA	117	374	39	51
745	Rio Olympics FRA v AUS Q3	3rd Quarter	FRA	117	375	42	48
746	Rio Olympics FRA v AUS Q3	3rd Quarter	FRA	117	376	47	46
747	Rio Olympics FRA v AUS Q3	3rd Quarter	FRA	117	377	50	44
748	Rio Olympics FRA v AUS Q3	3rd Quarter	FRA	117	377	51	30
749	Rio Olympics FRA v AUS Q3	3rd Quarter	FRA	117	381	42	18
750	Rio Olympics FRA v AUS Q3	3rd Quarter	FRA	117	381	37	16
751	Rio Olympics FRA v AUS Q3	3rd Quarter	FRA	117	382	31	17
752	Rio Olympics FRA v AUS Q3	3rd Quarter	FRA	117	383	30	18	Shot	Score
753	Rio Olympics FRA v AUS Q3	3rd Quarter	FRA	121	452	34	87
754	Rio Olympics FRA v AUS Q3	3rd Quarter	FRA	121	452	45	74
755	Rio Olympics FRA v AUS Q3	3rd Quarter	FRA	121	453	48	66
756	Rio Olympics FRA v AUS Q3	3rd Quarter	FRA	121	453	48	57
757	Rio Olympics FRA v AUS Q3	3rd Quarter	FRA	121	454	44	49
758	Rio Olympics FRA v AUS Q3	3rd Quarter	FRA	121	454	38	41
759	Rio Olympics FRA v AUS Q3	3rd Quarter	FRA	121	455	33	35
760	Rio Olympics FRA v AUS Q3	3rd Quarter	FRA	121	456	23	28
761	Rio Olympics FRA v AUS Q3	3rd Quarter	FRA	121	456	21	19	Shot	Score
762	Rio Olympics FRA v AUS Q3	3rd Quarter	FRA	123	468	34	87
763	Rio Olympics FRA v AUS Q3	3rd Quarter	FRA	123	468	25	51
764	Rio Olympics FRA v AUS Q3	3rd Quarter	FRA	123	469	24	42
765	Rio Olympics FRA v AUS Q3	3rd Quarter	FRA	123	470	25	34
766	Rio Olympics FRA v AUS Q3	3rd Quarter	FRA	123	471	37	26
767	Rio Olympics FRA v AUS Q3	3rd Quarter	FRA	123	471	36	21
768	Rio Olympics FRA v AUS Q3	3rd Quarter	FRA	123	472	34	17	Shot	Miss
769	Rio Olympics FRA v AUS Q3	3rd Quarter	FRA	124	473	29	17	OR
770	Rio Olympics FRA v AUS Q3	3rd Quarter	FRA	124	475	37	18
771	Rio Olympics FRA v AUS Q3	3rd Quarter	FRA	124	475	41	20
772	Rio Olympics FRA v AUS Q3	3rd Quarter	FRA	124	476	47	28
773	Rio Olympics FRA v AUS Q3	3rd Quarter	FRA	124	476	48	30
774	Rio Olympics FRA v AUS Q3	3rd Quarter	FRA	124	476	48	35
775	Rio Olympics FRA v AUS Q3	3rd Quarter	FRA	124	477	46	40
776	Rio Olympics FRA v AUS Q3	3rd Quarter	FRA	124	477	44	47
777	Rio Olympics FRA v AUS Q3	3rd Quarter	FRA	124	478	38	51
778	Rio Olympics FRA v AUS Q3	3rd Quarter	FRA	124	478	34	52
779	Rio Olympics FRA v AUS Q3	3rd Quarter	FRA	124	480	33	49
780	Rio Olympics FRA v AUS Q3	3rd Quarter	FRA	124	481	34	46
781	Rio Olympics FRA v AUS Q3	3rd Quarter	FRA	124	482	33	38
782	Rio Olympics FRA v AUS Q3	3rd Quarter	FRA	124	482	30	30	Shot	Miss
783	Rio Olympics FRA v AUS Q3	3rd Quarter	FRA	126	501	32	111
784	Rio Olympics FRA v AUS Q3	3rd Quarter	FRA	126	501	24	95
785	Rio Olympics FRA v AUS Q3	3rd Quarter	FRA	126	503	24	87
786	Rio Olympics FRA v AUS Q3	3rd Quarter	FRA	126	503	24	77
787	Rio Olympics FRA v AUS Q3	3rd Quarter	FRA	126	504	23	68
788	Rio Olympics FRA v AUS Q3	3rd Quarter	FRA	126	505	25	62
789	Rio Olympics FRA v AUS Q3	3rd Quarter	FRA	126	506	30	58
790	Rio Olympics FRA v AUS Q3	3rd Quarter	FRA	126	506	34	54
791	Rio Olympics FRA v AUS Q3	3rd Quarter	FRA	126	507	42	46
792	Rio Olympics FRA v AUS Q3	3rd Quarter	FRA	126	509	48	39
793	Rio Olympics FRA v AUS Q3	3rd Quarter	FRA	126	509	47	42
794	Rio Olympics FRA v AUS Q3	3rd Quarter	FRA	126	511	23	40
795	Rio Olympics FRA v AUS Q3	3rd Quarter	FRA	126	512	20	36
796	Rio Olympics FRA v AUS Q3	3rd Quarter	FRA	126	512	16	30
797	Rio Olympics FRA v AUS Q3	3rd Quarter	FRA	126	513	14	38
798	Rio Olympics FRA v AUS Q3	3rd Quarter	FRA	126	513	18	40
799	Rio Olympics FRA v AUS Q3	3rd Quarter	FRA	126	514	24	40
800	Rio Olympics FRA v AUS Q3	3rd Quarter	FRA	126	515	33	38
801	Rio Olympics FRA v AUS Q3	3rd Quarter	FRA	126	517	38	37
802	Rio Olympics FRA v AUS Q3	3rd Quarter	FRA	126	518	44	34	On-ball
803	Rio Olympics FRA v AUS Q3	3rd Quarter	FRA	126	519	45	30
804	Rio Olympics FRA v AUS Q3	3rd Quarter	FRA	126	520	41	26
805	Rio Olympics FRA v AUS Q3	3rd Quarter	FRA	126	520	46	24
806	Rio Olympics FRA v AUS Q3	3rd Quarter	FRA	126	522	36	24
807	Rio Olympics FRA v AUS Q3	3rd Quarter	FRA	126	523	34	17	Shot	Score
808	Rio Olympics FRA v AUS Q3	3rd Quarter	FRA	128	537	30	95
809	Rio Olympics FRA v AUS Q3	3rd Quarter	FRA	128	537	30	82
810	Rio Olympics FRA v AUS Q3	3rd Quarter	FRA	128	539	27	73
811	Rio Olympics FRA v AUS Q3	3rd Quarter	FRA	128	539	25	60
812	Rio Olympics FRA v AUS Q3	3rd Quarter	FRA	128	540	30	50
813	Rio Olympics FRA v AUS Q3	3rd Quarter	FRA	128	540	33	44
814	Rio Olympics FRA v AUS Q3	3rd Quarter	FRA	128	541	34	36
815	Rio Olympics FRA v AUS Q3	3rd Quarter	FRA	128	541	35	25
816	Rio Olympics FRA v AUS Q3	3rd Quarter	FRA	128	542	35	25
817	Rio Olympics FRA v AUS Q3	3rd Quarter	FRA	128	543	35	25
818	Rio Olympics FRA v AUS Q3	3rd Quarter	FRA	128	544	35	25
819	Rio Olympics FRA v AUS Q3	3rd Quarter	FRA	128	545	33	28	Shot	Miss
820	Rio Olympics FRA v AUS Q3	3rd Quarter	FRA	130	557	45	82
821	Rio Olympics FRA v AUS Q3	3rd Quarter	FRA	130	557	44	67
822	Rio Olympics FRA v AUS Q3	3rd Quarter	FRA	130	557	42	61
823	Rio Olympics FRA v AUS Q3	3rd Quarter	FRA	130	559	39	53
824	Rio Olympics FRA v AUS Q3	3rd Quarter	FRA	130	560	40	41
825	Rio Olympics FRA v AUS Q3	3rd Quarter	FRA	130	560	46	33
826	Rio Olympics FRA v AUS Q3	3rd Quarter	FRA	130	561	49	31
827	Rio Olympics FRA v AUS Q3	3rd Quarter	FRA	130	561	45	36
828	Rio Olympics FRA v AUS Q3	3rd Quarter	FRA	130	562	46	41
829	Rio Olympics FRA v AUS Q3	3rd Quarter	FRA	130	565	49	38
830	Rio Olympics FRA v AUS Q3	3rd Quarter	FRA	130	566	51	29
831	Rio Olympics FRA v AUS Q3	3rd Quarter	FRA	130	566	50	24
832	Rio Olympics FRA v AUS Q3	3rd Quarter	FRA	130	568	48	38
833	Rio Olympics FRA v AUS Q3	3rd Quarter	FRA	130	570	45	41
834	Rio Olympics FRA v AUS Q3	3rd Quarter	FRA	130	570	42	43
835	Rio Olympics FRA v AUS Q3	3rd Quarter	FRA	130	571	40	40	On-ball
836	Rio Olympics FRA v AUS Q3	3rd Quarter	FRA	130	573	37	41
837	Rio Olympics FRA v AUS Q3	3rd Quarter	FRA	130	574	34	39
838	Rio Olympics FRA v AUS Q3	3rd Quarter	FRA	130	574	41	27
839	Rio Olympics FRA v AUS Q3	3rd Quarter	FRA	130	575	45	26	Shot	Miss
840	Rio Olympics FRA v AUS Q3	3rd Quarter	FRA	133	611	43	89
841	Rio Olympics FRA v AUS Q3	3rd Quarter	FRA	133	611	36	65
842	Rio Olympics FRA v AUS Q3	3rd Quarter	FRA	133	612	30	56
843	Rio Olympics FRA v AUS Q3	3rd Quarter	FRA	133	613	26	46
844	Rio Olympics FRA v AUS Q3	3rd Quarter	FRA	133	614	24	35
845	Rio Olympics FRA v AUS Q3	3rd Quarter	FRA	133	614	25	30
846	Rio Olympics FRA v AUS Q3	3rd Quarter	FRA	133	616	29	19	Shot	Score
847	Rio Olympics FRA v AUS Q3	3rd Quarter	FRA	135	635	26	97
848	Rio Olympics FRA v AUS Q3	3rd Quarter	FRA	135	635	24	92
849	Rio Olympics FRA v AUS Q3	3rd Quarter	FRA	135	636	20	73
850	Rio Olympics FRA v AUS Q3	3rd Quarter	FRA	135	637	18	60
851	Rio Olympics FRA v AUS Q3	3rd Quarter	FRA	135	638	17	52
852	Rio Olympics FRA v AUS Q3	3rd Quarter	FRA	135	638	21	41
853	Rio Olympics FRA v AUS Q3	3rd Quarter	FRA	135	639	24	35
854	Rio Olympics FRA v AUS Q3	3rd Quarter	FRA	135	639	29	31
855	Rio Olympics FRA v AUS Q3	3rd Quarter	FRA	135	640	29	20	TO
856	Rio Olympics FRA v AUS Q3	3rd Quarter	FRA	138	792	32	107
857	Rio Olympics FRA v AUS Q3	3rd Quarter	FRA	138	792	23	100
858	Rio Olympics FRA v AUS Q3	3rd Quarter	FRA	138	795	25	99
859	Rio Olympics FRA v AUS Q3	3rd Quarter	FRA	138	795	30	93
860	Rio Olympics FRA v AUS Q3	3rd Quarter	FRA	138	796	32	82
861	Rio Olympics FRA v AUS Q3	3rd Quarter	FRA	138	797	32	77
862	Rio Olympics FRA v AUS Q3	3rd Quarter	FRA	138	798	34	69
863	Rio Olympics FRA v AUS Q3	3rd Quarter	FRA	138	798	37	64
864	Rio Olympics FRA v AUS Q3	3rd Quarter	FRA	138	800	32	57
865	Rio Olympics FRA v AUS Q3	3rd Quarter	FRA	138	800	25	53
866	Rio Olympics FRA v AUS Q3	3rd Quarter	FRA	138	801	22	51
867	Rio Olympics FRA v AUS Q3	3rd Quarter	FRA	138	803	12	30
868	Rio Olympics FRA v AUS Q3	3rd Quarter	FRA	138	803	25	21
869	Rio Olympics FRA v AUS Q3	3rd Quarter	FRA	138	806	24	21
870	Rio Olympics FRA v AUS Q3	3rd Quarter	FRA	138	807	25	18
871	Rio Olympics FRA v AUS Q3	3rd Quarter	FRA	138	808	27	17	Shot	Score
872	Rio Olympics FRA v AUS Q3	3rd Quarter	FRA	141	850	38	96
873	Rio Olympics FRA v AUS Q3	3rd Quarter	FRA	141	850	38	90
874	Rio Olympics FRA v AUS Q3	3rd Quarter	FRA	141	851	40	79
875	Rio Olympics FRA v AUS Q3	3rd Quarter	FRA	141	852	42	72
876	Rio Olympics FRA v AUS Q3	3rd Quarter	FRA	141	852	39	59
877	Rio Olympics FRA v AUS Q3	3rd Quarter	FRA	141	853	36	42
878	Rio Olympics FRA v AUS Q3	3rd Quarter	FRA	141	854	42	25
879	Rio Olympics FRA v AUS Q3	3rd Quarter	FRA	141	854	46	22
880	Rio Olympics FRA v AUS Q3	3rd Quarter	FRA	141	855	50	20
881	Rio Olympics FRA v AUS Q3	3rd Quarter	FRA	141	856	33	34	Shot	Miss
882	Rio Olympics FRA v AUS Q3	3rd Quarter	FRA	143	934	40	98
883	Rio Olympics FRA v AUS Q3	3rd Quarter	FRA	143	935	37	99	TO
884	Rio Olympics FRA v AUS Q3	3rd Quarter	FRA	145	971	33	110
885	Rio Olympics FRA v AUS Q3	3rd Quarter	FRA	145	971	28	91
886	Rio Olympics FRA v AUS Q3	3rd Quarter	FRA	145	973	34	95
887	Rio Olympics FRA v AUS Q3	3rd Quarter	FRA	145	974	38	90
888	Rio Olympics FRA v AUS Q3	3rd Quarter	FRA	145	975	34	82
889	Rio Olympics FRA v AUS Q3	3rd Quarter	FRA	145	975	32	71
890	Rio Olympics FRA v AUS Q3	3rd Quarter	FRA	145	976	33	62
891	Rio Olympics FRA v AUS Q3	3rd Quarter	FRA	145	977	31	54
892	Rio Olympics FRA v AUS Q3	3rd Quarter	FRA	145	978	26	48
893	Rio Olympics FRA v AUS Q3	3rd Quarter	FRA	145	978	18	42
894	Rio Olympics FRA v AUS Q3	3rd Quarter	FRA	145	979	14	36
895	Rio Olympics FRA v AUS Q3	3rd Quarter	FRA	145	980	22	41
896	Rio Olympics FRA v AUS Q3	3rd Quarter	FRA	145	980	28	46
897	Rio Olympics FRA v AUS Q3	3rd Quarter	FRA	145	981	41	38
898	Rio Olympics FRA v AUS Q3	3rd Quarter	FRA	145	983	45	35
899	Rio Olympics FRA v AUS Q3	3rd Quarter	FRA	145	983	47	32
900	Rio Olympics FRA v AUS Q3	3rd Quarter	FRA	145	983	49	35
901	Rio Olympics FRA v AUS Q3	3rd Quarter	FRA	145	984	49	37
902	Rio Olympics FRA v AUS Q3	3rd Quarter	FRA	145	984	43	39
903	Rio Olympics FRA v AUS Q3	3rd Quarter	FRA	145	985	26	35
904	Rio Olympics FRA v AUS Q3	3rd Quarter	FRA	145	986	17	35	On-ball
905	Rio Olympics FRA v AUS Q3	3rd Quarter	FRA	145	987	20	37
906	Rio Olympics FRA v AUS Q3	3rd Quarter	FRA	145	988	24	37
907	Rio Olympics FRA v AUS Q3	3rd Quarter	FRA	145	989	27	33
908	Rio Olympics FRA v AUS Q3	3rd Quarter	FRA	145	989	30	28
909	Rio Olympics FRA v AUS Q3	3rd Quarter	FRA	145	990	35	24
910	Rio Olympics FRA v AUS Q3	3rd Quarter	FRA	145	991	50	25	Shot	Miss
911	Rio Olympics FRA v AUS Q3	3rd Quarter	FRA	147	999	30	101
912	Rio Olympics FRA v AUS Q3	3rd Quarter	FRA	147	999	24	95
913	Rio Olympics FRA v AUS Q3	3rd Quarter	FRA	147	1001	21	80
914	Rio Olympics FRA v AUS Q3	3rd Quarter	FRA	147	1001	20	74
915	Rio Olympics FRA v AUS Q3	3rd Quarter	FRA	147	1002	20	63
916	Rio Olympics FRA v AUS Q3	3rd Quarter	FRA	147	1003	17	55
917	Rio Olympics FRA v AUS Q3	3rd Quarter	FRA	147	1003	16	48
918	Rio Olympics FRA v AUS Q3	3rd Quarter	FRA	147	1004	9	28
919	Rio Olympics FRA v AUS Q3	3rd Quarter	FRA	147	1005	22	38
920	Rio Olympics FRA v AUS Q3	3rd Quarter	FRA	147	1006	26	38
921	Rio Olympics FRA v AUS Q3	3rd Quarter	FRA	147	1006	33	38	On-ball
922	Rio Olympics FRA v AUS Q3	3rd Quarter	FRA	147	1006	37	38
923	Rio Olympics FRA v AUS Q3	3rd Quarter	FRA	147	1006	40	37
924	Rio Olympics FRA v AUS Q3	3rd Quarter	FRA	147	1008	45	33
925	Rio Olympics FRA v AUS Q3	3rd Quarter	FRA	147	1009	52	21	Shot	Miss
926	Rio Olympics FRA v AUS Q3	3rd Quarter	FRA	149	1067	58	65
927	Rio Olympics FRA v AUS Q3	3rd Quarter	FRA	149	1070	43	75
928	Rio Olympics FRA v AUS Q3	3rd Quarter	FRA	149	1071	41	79
929	Rio Olympics FRA v AUS Q3	3rd Quarter	FRA	149	1071	36	81
930	Rio Olympics FRA v AUS Q3	3rd Quarter	FRA	149	1071	33	81
931	Rio Olympics FRA v AUS Q3	3rd Quarter	FRA	149	1072	30	76
932	Rio Olympics FRA v AUS Q3	3rd Quarter	FRA	149	1073	30	69
933	Rio Olympics FRA v AUS Q3	3rd Quarter	FRA	149	1074	33	62
934	Rio Olympics FRA v AUS Q3	3rd Quarter	FRA	149	1075	34	54
935	Rio Olympics FRA v AUS Q3	3rd Quarter	FRA	149	1077	32	48
936	Rio Olympics FRA v AUS Q3	3rd Quarter	FRA	149	1079	32	45	On-ball
937	Rio Olympics FRA v AUS Q3	3rd Quarter	FRA	149	1080	31	43
938	Rio Olympics FRA v AUS Q3	3rd Quarter	FRA	149	1082	36	36
939	Rio Olympics FRA v AUS Q3	3rd Quarter	FRA	149	1082	34	32
940	Rio Olympics FRA v AUS Q3	3rd Quarter	FRA	149	1083	32	24	Shot	Miss	Shooting Foul
941	Rio Olympics FRA v AUS Q4	4th Quarter	FRA	151	2	4	58
942	Rio Olympics FRA v AUS Q4	4th Quarter	FRA	151	3	14	65
943	Rio Olympics FRA v AUS Q4	4th Quarter	FRA	151	3	22	63
944	Rio Olympics FRA v AUS Q4	4th Quarter	FRA	151	4	30	59
945	Rio Olympics FRA v AUS Q4	4th Quarter	FRA	151	4	34	54
946	Rio Olympics FRA v AUS Q4	4th Quarter	FRA	151	5	41	49
947	Rio Olympics FRA v AUS Q4	4th Quarter	FRA	151	6	48	42
948	Rio Olympics FRA v AUS Q4	4th Quarter	FRA	151	7	49	44
949	Rio Olympics FRA v AUS Q4	4th Quarter	FRA	151	8	43	49
950	Rio Olympics FRA v AUS Q4	4th Quarter	FRA	151	9	29	38
951	Rio Olympics FRA v AUS Q4	4th Quarter	FRA	151	11	41	34
952	Rio Olympics FRA v AUS Q4	4th Quarter	FRA	151	13	46	31
953	Rio Olympics FRA v AUS Q4	4th Quarter	FRA	151	14	49	32
954	Rio Olympics FRA v AUS Q4	4th Quarter	FRA	151	14	46	36
955	Rio Olympics FRA v AUS Q4	4th Quarter	FRA	151	15	38	38
956	Rio Olympics FRA v AUS Q4	4th Quarter	FRA	151	15	48	23
957	Rio Olympics FRA v AUS Q4	4th Quarter	FRA	151	16	39	25
958	Rio Olympics FRA v AUS Q4	4th Quarter	FRA	151	17	34	28
959	Rio Olympics FRA v AUS Q4	4th Quarter	FRA	151	19	38	19
960	Rio Olympics FRA v AUS Q4	4th Quarter	FRA	151	19	45	15	TO
961	Rio Olympics FRA v AUS Q4	4th Quarter	FRA	153	58	57	72
962	Rio Olympics FRA v AUS Q4	4th Quarter	FRA	153	58	43	83
963	Rio Olympics FRA v AUS Q4	4th Quarter	FRA	153	61	39	76
964	Rio Olympics FRA v AUS Q4	4th Quarter	FRA	153	61	40	69
965	Rio Olympics FRA v AUS Q4	4th Quarter	FRA	153	62	42	62
966	Rio Olympics FRA v AUS Q4	4th Quarter	FRA	153	63	44	54
967	Rio Olympics FRA v AUS Q4	4th Quarter	FRA	153	64	54	37
968	Rio Olympics FRA v AUS Q4	4th Quarter	FRA	153	67	34	39
969	Rio Olympics FRA v AUS Q4	4th Quarter	FRA	153	68	33	43
970	Rio Olympics FRA v AUS Q4	4th Quarter	FRA	153	68	33	45
971	Rio Olympics FRA v AUS Q4	4th Quarter	FRA	153	69	16	36	On-ball
972	Rio Olympics FRA v AUS Q4	4th Quarter	FRA	153	70	22	40
973	Rio Olympics FRA v AUS Q4	4th Quarter	FRA	153	70	27	40
974	Rio Olympics FRA v AUS Q4	4th Quarter	FRA	153	71	32	35
975	Rio Olympics FRA v AUS Q4	4th Quarter	FRA	153	72	40	31	Shot	Miss
976	Rio Olympics FRA v AUS Q4	4th Quarter	FRA	154	77	32	33	OR
977	Rio Olympics FRA v AUS Q4	4th Quarter	FRA	154	79	29	46
978	Rio Olympics FRA v AUS Q4	4th Quarter	FRA	154	79	29	50
979	Rio Olympics FRA v AUS Q4	4th Quarter	FRA	154	80	32	51
980	Rio Olympics FRA v AUS Q4	4th Quarter	FRA	154	81	16	34	On-ball
981	Rio Olympics FRA v AUS Q4	4th Quarter	FRA	154	84	22	36
982	Rio Olympics FRA v AUS Q4	4th Quarter	FRA	154	85	25	38
983	Rio Olympics FRA v AUS Q4	4th Quarter	FRA	154	86	21	36
984	Rio Olympics FRA v AUS Q4	4th Quarter	FRA	154	87	34	40
985	Rio Olympics FRA v AUS Q4	4th Quarter	FRA	154	89	48	34	Shot	Score
986	Rio Olympics FRA v AUS Q4	4th Quarter	FRA	156	103	25	96
987	Rio Olympics FRA v AUS Q4	4th Quarter	FRA	156	103	45	80
988	Rio Olympics FRA v AUS Q4	4th Quarter	FRA	156	105	48	70
989	Rio Olympics FRA v AUS Q4	4th Quarter	FRA	156	106	50	58
990	Rio Olympics FRA v AUS Q4	4th Quarter	FRA	156	106	48	48
991	Rio Olympics FRA v AUS Q4	4th Quarter	FRA	156	107	46	41
992	Rio Olympics FRA v AUS Q4	4th Quarter	FRA	156	107	42	30
993	Rio Olympics FRA v AUS Q4	4th Quarter	FRA	156	108	37	22
994	Rio Olympics FRA v AUS Q4	4th Quarter	FRA	156	108	34	17	Shot	Score
995	Rio Olympics FRA v AUS Q4	4th Quarter	FRA	158	133	34	110
996	Rio Olympics FRA v AUS Q4	4th Quarter	FRA	158	133	29	98
997	Rio Olympics FRA v AUS Q4	4th Quarter	FRA	158	135	30	89
998	Rio Olympics FRA v AUS Q4	4th Quarter	FRA	158	135	34	84
999	Rio Olympics FRA v AUS Q4	4th Quarter	FRA	158	136	35	76
1000	Rio Olympics FRA v AUS Q4	4th Quarter	FRA	158	138	34	67
1001	Rio Olympics FRA v AUS Q4	4th Quarter	FRA	158	139	38	56
1002	Rio Olympics FRA v AUS Q4	4th Quarter	FRA	158	140	45	50
1003	Rio Olympics FRA v AUS Q4	4th Quarter	FRA	158	141	50	44
1004	Rio Olympics FRA v AUS Q4	4th Quarter	FRA	158	141	51	29
1005	Rio Olympics FRA v AUS Q4	4th Quarter	FRA	158	142	51	29
1006	Rio Olympics FRA v AUS Q4	4th Quarter	FRA	158	143	51	29
1007	Rio Olympics FRA v AUS Q4	4th Quarter	FRA	158	144	51	29
1008	Rio Olympics FRA v AUS Q4	4th Quarter	FRA	158	145	30	40
1009	Rio Olympics FRA v AUS Q4	4th Quarter	FRA	158	147	30	40
1010	Rio Olympics FRA v AUS Q4	4th Quarter	FRA	158	148	24	36
1011	Rio Olympics FRA v AUS Q4	4th Quarter	FRA	158	149	25	27
1012	Rio Olympics FRA v AUS Q4	4th Quarter	FRA	158	150	25	23	Shot	Miss
1013	Rio Olympics FRA v AUS Q4	4th Quarter	FRA	160	288	33	109
1014	Rio Olympics FRA v AUS Q4	4th Quarter	FRA	160	290	22	96
1015	Rio Olympics FRA v AUS Q4	4th Quarter	FRA	160	291	22	90
1016	Rio Olympics FRA v AUS Q4	4th Quarter	FRA	160	292	26	89
1017	Rio Olympics FRA v AUS Q4	4th Quarter	FRA	160	293	30	84
1018	Rio Olympics FRA v AUS Q4	4th Quarter	FRA	160	294	29	77
1019	Rio Olympics FRA v AUS Q4	4th Quarter	FRA	160	295	27	65
1020	Rio Olympics FRA v AUS Q4	4th Quarter	FRA	160	296	32	53
1021	Rio Olympics FRA v AUS Q4	4th Quarter	FRA	160	297	37	48
1022	Rio Olympics FRA v AUS Q4	4th Quarter	FRA	160	298	50	31	On-ball
1023	Rio Olympics FRA v AUS Q4	4th Quarter	FRA	160	301	50	26
1024	Rio Olympics FRA v AUS Q4	4th Quarter	FRA	160	302	50	18
1025	Rio Olympics FRA v AUS Q4	4th Quarter	FRA	160	302	49	14
1026	Rio Olympics FRA v AUS Q4	4th Quarter	FRA	160	303	37	33	Shot	Score
1027	Rio Olympics FRA v AUS Q4	4th Quarter	FRA	163	319	32	91
1028	Rio Olympics FRA v AUS Q4	4th Quarter	FRA	163	321	27	82
1029	Rio Olympics FRA v AUS Q4	4th Quarter	FRA	163	322	26	73
1030	Rio Olympics FRA v AUS Q4	4th Quarter	FRA	163	323	26	66
1031	Rio Olympics FRA v AUS Q4	4th Quarter	FRA	163	324	30	61
1032	Rio Olympics FRA v AUS Q4	4th Quarter	FRA	163	325	34	57
1033	Rio Olympics FRA v AUS Q4	4th Quarter	FRA	163	325	35	49
1034	Rio Olympics FRA v AUS Q4	4th Quarter	FRA	163	328	40	45
1035	Rio Olympics FRA v AUS Q4	4th Quarter	FRA	163	328	50	29	On-ball
1036	Rio Olympics FRA v AUS Q4	4th Quarter	FRA	163	330	50	23
1037	Rio Olympics FRA v AUS Q4	4th Quarter	FRA	163	331	50	16
1038	Rio Olympics FRA v AUS Q4	4th Quarter	FRA	163	332	44	14
1039	Rio Olympics FRA v AUS Q4	4th Quarter	FRA	163	332	39	14
1040	Rio Olympics FRA v AUS Q4	4th Quarter	FRA	163	333	28	18	Shot	Score
1041	Rio Olympics FRA v AUS Q4	4th Quarter	FRA	166	370	28	96
1042	Rio Olympics FRA v AUS Q4	4th Quarter	FRA	166	370	32	88
1043	Rio Olympics FRA v AUS Q4	4th Quarter	FRA	166	370	34	82
1044	Rio Olympics FRA v AUS Q4	4th Quarter	FRA	166	372	30	70
1045	Rio Olympics FRA v AUS Q4	4th Quarter	FRA	166	372	27	63
1046	Rio Olympics FRA v AUS Q4	4th Quarter	FRA	166	373	25	54
1047	Rio Olympics FRA v AUS Q4	4th Quarter	FRA	166	374	26	45
1048	Rio Olympics FRA v AUS Q4	4th Quarter	FRA	166	374	26	38
1049	Rio Olympics FRA v AUS Q4	4th Quarter	FRA	166	375	28	44
1050	Rio Olympics FRA v AUS Q4	4th Quarter	FRA	166	375	28	46
1051	Rio Olympics FRA v AUS Q4	4th Quarter	FRA	166	376	30	45
1052	Rio Olympics FRA v AUS Q4	4th Quarter	FRA	166	377	32	44
1053	Rio Olympics FRA v AUS Q4	4th Quarter	FRA	166	379	28	42
1054	Rio Olympics FRA v AUS Q4	4th Quarter	FRA	166	380	14	34	On-ball
1055	Rio Olympics FRA v AUS Q4	4th Quarter	FRA	166	382	14	27
1056	Rio Olympics FRA v AUS Q4	4th Quarter	FRA	166	383	14	22
1057	Rio Olympics FRA v AUS Q4	4th Quarter	FRA	166	384	17	15
1058	Rio Olympics FRA v AUS Q4	4th Quarter	FRA	166	385	15	18
1059	Rio Olympics FRA v AUS Q4	4th Quarter	FRA	166	386	11	23
1060	Rio Olympics FRA v AUS Q4	4th Quarter	FRA	166	387	25	21
1061	Rio Olympics FRA v AUS Q4	4th Quarter	FRA	166	389	30	23
1062	Rio Olympics FRA v AUS Q4	4th Quarter	FRA	166	389	34	18	Shot	Score
1063	Rio Olympics FRA v AUS Q4	4th Quarter	FRA	168	416	30	109
1064	Rio Olympics FRA v AUS Q4	4th Quarter	FRA	168	418	30	96
1065	Rio Olympics FRA v AUS Q4	4th Quarter	FRA	168	419	30	84
1066	Rio Olympics FRA v AUS Q4	4th Quarter	FRA	168	420	30	82
1067	Rio Olympics FRA v AUS Q4	4th Quarter	FRA	168	421	49	75
1068	Rio Olympics FRA v AUS Q4	4th Quarter	FRA	168	421	47	65
1069	Rio Olympics FRA v AUS Q4	4th Quarter	FRA	168	422	46	58
1070	Rio Olympics FRA v AUS Q4	4th Quarter	FRA	168	422	44	49
1071	Rio Olympics FRA v AUS Q4	4th Quarter	FRA	168	424	44	54
1072	Rio Olympics FRA v AUS Q4	4th Quarter	FRA	168	425	46	52
1073	Rio Olympics FRA v AUS Q4	4th Quarter	FRA	168	427	41	48
1074	Rio Olympics FRA v AUS Q4	4th Quarter	FRA	168	428	36	48
1075	Rio Olympics FRA v AUS Q4	4th Quarter	FRA	168	429	32	44
1076	Rio Olympics FRA v AUS Q4	4th Quarter	FRA	168	430	15	31
1077	Rio Olympics FRA v AUS Q4	4th Quarter	FRA	168	431	14	28
1078	Rio Olympics FRA v AUS Q4	4th Quarter	FRA	168	432	18	22
1079	Rio Olympics FRA v AUS Q4	4th Quarter	FRA	168	432	24	20
1080	Rio Olympics FRA v AUS Q4	4th Quarter	FRA	168	433	26	21
1081	Rio Olympics FRA v AUS Q4	4th Quarter	FRA	168	433	29	23
1082	Rio Olympics FRA v AUS Q4	4th Quarter	FRA	168	434	35	27	Shot	Miss
1083	Rio Olympics FRA v AUS Q4	4th Quarter	FRA	172	481	28	89
1084	Rio Olympics FRA v AUS Q4	4th Quarter	FRA	172	481	26	76
1085	Rio Olympics FRA v AUS Q4	4th Quarter	FRA	172	481	25	66
1086	Rio Olympics FRA v AUS Q4	4th Quarter	FRA	172	484	26	51
1087	Rio Olympics FRA v AUS Q4	4th Quarter	FRA	172	485	22	40
1088	Rio Olympics FRA v AUS Q4	4th Quarter	FRA	172	485	20	35
1089	Rio Olympics FRA v AUS Q4	4th Quarter	FRA	172	487	24	22
1090	Rio Olympics FRA v AUS Q4	4th Quarter	FRA	172	488	26	25
1091	Rio Olympics FRA v AUS Q4	4th Quarter	FRA	172	489	29	27	TO
1092	Rio Olympics FRA v AUS Q4	4th Quarter	FRA	174	569	29	110
1093	Rio Olympics FRA v AUS Q4	4th Quarter	FRA	174	569	28	99
1094	Rio Olympics FRA v AUS Q4	4th Quarter	FRA	174	572	28	98
1095	Rio Olympics FRA v AUS Q4	4th Quarter	FRA	174	572	33	94
1096	Rio Olympics FRA v AUS Q4	4th Quarter	FRA	174	573	37	85
1097	Rio Olympics FRA v AUS Q4	4th Quarter	FRA	174	573	37	77
1098	Rio Olympics FRA v AUS Q4	4th Quarter	FRA	174	574	37	67
1099	Rio Olympics FRA v AUS Q4	4th Quarter	FRA	174	575	41	59
1100	Rio Olympics FRA v AUS Q4	4th Quarter	FRA	174	576	41	52
1101	Rio Olympics FRA v AUS Q4	4th Quarter	FRA	174	579	45	46
1102	Rio Olympics FRA v AUS Q4	4th Quarter	FRA	174	581	49	44
1103	Rio Olympics FRA v AUS Q4	4th Quarter	FRA	174	583	51	26
1104	Rio Olympics FRA v AUS Q4	4th Quarter	FRA	174	584	38	20
1105	Rio Olympics FRA v AUS Q4	4th Quarter	FRA	174	585	42	18
1106	Rio Olympics FRA v AUS Q4	4th Quarter	FRA	174	587	52	24
1107	Rio Olympics FRA v AUS Q4	4th Quarter	FRA	174	588	40	19
1108	Rio Olympics FRA v AUS Q4	4th Quarter	FRA	174	589	38	21
1109	Rio Olympics FRA v AUS Q4	4th Quarter	FRA	174	590	37	23
1110	Rio Olympics FRA v AUS Q4	4th Quarter	FRA	174	590	34	24	TO
1111	Rio Olympics FRA v AUS Q4	4th Quarter	FRA	176	722	29	109
1112	Rio Olympics FRA v AUS Q4	4th Quarter	FRA	176	724	36	100
1113	Rio Olympics FRA v AUS Q4	4th Quarter	FRA	176	726	34	98
1114	Rio Olympics FRA v AUS Q4	4th Quarter	FRA	176	726	30	94
1115	Rio Olympics FRA v AUS Q4	4th Quarter	FRA	176	727	29	86
1116	Rio Olympics FRA v AUS Q4	4th Quarter	FRA	176	728	30	77
1117	Rio Olympics FRA v AUS Q4	4th Quarter	FRA	176	729	34	70
1118	Rio Olympics FRA v AUS Q4	4th Quarter	FRA	176	730	35	63
1119	Rio Olympics FRA v AUS Q4	4th Quarter	FRA	176	730	31	56
1120	Rio Olympics FRA v AUS Q4	4th Quarter	FRA	176	731	27	51
1121	Rio Olympics FRA v AUS Q4	4th Quarter	FRA	176	733	24	50
1122	Rio Olympics FRA v AUS Q4	4th Quarter	FRA	176	733	21	47
1123	Rio Olympics FRA v AUS Q4	4th Quarter	FRA	176	734	11	27
1124	Rio Olympics FRA v AUS Q4	4th Quarter	FRA	176	736	23	19	Stoppage
1125	Rio Olympics FRA v AUS Q4	4th Quarter	FRA	177	752	22	9	BLOB
1126	Rio Olympics FRA v AUS Q4	4th Quarter	FRA	177	753	23	38
1127	Rio Olympics FRA v AUS Q4	4th Quarter	FRA	177	755	26	31	Shot	Miss
1128	Rio Olympics FRA v AUS Q4	4th Quarter	FRA	178	776	38	8	BLOB
1129	Rio Olympics FRA v AUS Q4	4th Quarter	FRA	178	777	42	23	Shot	Miss
1130	Rio Olympics FRA v AUS Q4	4th Quarter	FRA	180	800	5	85
1131	Rio Olympics FRA v AUS Q4	4th Quarter	FRA	180	800	15	88
1132	Rio Olympics FRA v AUS Q4	4th Quarter	FRA	180	803	16	86
1133	Rio Olympics FRA v AUS Q4	4th Quarter	FRA	180	804	19	80
1134	Rio Olympics FRA v AUS Q4	4th Quarter	FRA	180	805	24	75
1135	Rio Olympics FRA v AUS Q4	4th Quarter	FRA	180	805	28	68
1136	Rio Olympics FRA v AUS Q4	4th Quarter	FRA	180	806	34	59
1137	Rio Olympics FRA v AUS Q4	4th Quarter	FRA	180	807	38	54
1138	Rio Olympics FRA v AUS Q4	4th Quarter	FRA	180	807	43	50
1139	Rio Olympics FRA v AUS Q4	4th Quarter	FRA	180	808	50	36
1140	Rio Olympics FRA v AUS Q4	4th Quarter	FRA	180	809	49	28
1141	Rio Olympics FRA v AUS Q4	4th Quarter	FRA	180	809	46	22
1142	Rio Olympics FRA v AUS Q4	4th Quarter	FRA	180	809	39	19
1143	Rio Olympics FRA v AUS Q4	4th Quarter	FRA	180	810	33	18	Shot	Score
1144	Rio Olympics FRA v AUS Q4	4th Quarter	FRA	182	827	35	96
1145	Rio Olympics FRA v AUS Q4	4th Quarter	FRA	182	827	43	90
1146	Rio Olympics FRA v AUS Q4	4th Quarter	FRA	182	829	23	79
1147	Rio Olympics FRA v AUS Q4	4th Quarter	FRA	182	830	21	70
1148	Rio Olympics FRA v AUS Q4	4th Quarter	FRA	182	831	14	62
1149	Rio Olympics FRA v AUS Q4	4th Quarter	FRA	182	831	11	47
1150	Rio Olympics FRA v AUS Q4	4th Quarter	FRA	182	832	12	40
1151	Rio Olympics FRA v AUS Q4	4th Quarter	FRA	182	833	25	42
1152	Rio Olympics FRA v AUS Q4	4th Quarter	FRA	182	835	20	36
1153	Rio Olympics FRA v AUS Q4	4th Quarter	FRA	182	835	28	32
1154	Rio Olympics FRA v AUS Q4	4th Quarter	FRA	182	836	33	25
1155	Rio Olympics FRA v AUS Q4	4th Quarter	FRA	182	837	11	22	Shot	Score
1156	Rio Olympics FRA v AUS Q4	4th Quarter	FRA	184	851	34	113
1157	Rio Olympics FRA v AUS Q4	4th Quarter	FRA	184	851	41	98
1158	Rio Olympics FRA v AUS Q4	4th Quarter	FRA	184	853	43	88
1159	Rio Olympics FRA v AUS Q4	4th Quarter	FRA	184	854	44	82
1160	Rio Olympics FRA v AUS Q4	4th Quarter	FRA	184	854	45	73
1161	Rio Olympics FRA v AUS Q4	4th Quarter	FRA	184	855	40	68
1162	Rio Olympics FRA v AUS Q4	4th Quarter	FRA	184	856	36	64
1163	Rio Olympics FRA v AUS Q4	4th Quarter	FRA	184	857	32	59
1164	Rio Olympics FRA v AUS Q4	4th Quarter	FRA	184	858	26	50
1165	Rio Olympics FRA v AUS Q4	4th Quarter	FRA	184	859	23	44
1166	Rio Olympics FRA v AUS Q4	4th Quarter	FRA	184	859	12	32
1167	Rio Olympics FRA v AUS Q4	4th Quarter	FRA	184	860	12	32
1168	Rio Olympics FRA v AUS Q4	4th Quarter	FRA	184	861	12	32
1169	Rio Olympics FRA v AUS Q4	4th Quarter	FRA	184	862	12	32
1170	Rio Olympics FRA v AUS Q4	4th Quarter	FRA	184	863	20	38
1171	Rio Olympics FRA v AUS Q4	4th Quarter	FRA	184	864	34	33
1172	Rio Olympics FRA v AUS Q4	4th Quarter	FRA	184	865	33	35
1173	Rio Olympics FRA v AUS Q4	4th Quarter	FRA	184	866	33	39
1174	Rio Olympics FRA v AUS Q4	4th Quarter	FRA	184	866	49	33	TO
1175	Rio Olympics FRA v AUS Q4	4th Quarter	FRA	186	883	29	107
1176	Rio Olympics FRA v AUS Q4	4th Quarter	FRA	187	878	28	109
1177	Rio Olympics FRA v AUS Q4	4th Quarter	FRA	187	878	22	89
1178	Rio Olympics FRA v AUS Q4	4th Quarter	FRA	187	878	21	82
1179	Rio Olympics FRA v AUS Q4	4th Quarter	FRA	187	881	24	70
1180	Rio Olympics FRA v AUS Q4	4th Quarter	FRA	187	883	25	68
1181	Rio Olympics FRA v AUS Q4	4th Quarter	FRA	187	884	29	65
1182	Rio Olympics FRA v AUS Q4	4th Quarter	FRA	187	885	33	60
1183	Rio Olympics FRA v AUS Q4	4th Quarter	FRA	187	886	36	55
1184	Rio Olympics FRA v AUS Q4	4th Quarter	FRA	187	886	34	47
1185	Rio Olympics FRA v AUS Q4	4th Quarter	FRA	187	888	11	34
1186	Rio Olympics FRA v AUS Q4	4th Quarter	FRA	187	890	35	43
1187	Rio Olympics FRA v AUS Q4	4th Quarter	FRA	187	893	47	35
1188	Rio Olympics FRA v AUS Q4	4th Quarter	FRA	187	894	46	36
1189	Rio Olympics FRA v AUS Q4	4th Quarter	FRA	187	894	42	38
1190	Rio Olympics FRA v AUS Q4	4th Quarter	FRA	187	895	32	40
1191	Rio Olympics FRA v AUS Q4	4th Quarter	FRA	187	896	17	36	On-ball
1192	Rio Olympics FRA v AUS Q4	4th Quarter	FRA	187	898	22	38
1193	Rio Olympics FRA v AUS Q4	4th Quarter	FRA	187	899	26	36
1194	Rio Olympics FRA v AUS Q4	4th Quarter	FRA	187	900	22	26
1195	Rio Olympics FRA v AUS Q4	4th Quarter	FRA	187	901	30	34	Shot	Score
1196	Rio Olympics FRA v AUS Q4	4th Quarter	FRA	190	955	30	110
1197	Rio Olympics FRA v AUS Q4	4th Quarter	FRA	190	955	36	95
1198	Rio Olympics FRA v AUS Q4	4th Quarter	FRA	190	957	36	86
1199	Rio Olympics FRA v AUS Q4	4th Quarter	FRA	190	959	30	77
1200	Rio Olympics FRA v AUS Q4	4th Quarter	FRA	190	960	28	70
1201	Rio Olympics FRA v AUS Q4	4th Quarter	FRA	190	961	32	60
1202	Rio Olympics FRA v AUS Q4	4th Quarter	FRA	190	962	40	49
1203	Rio Olympics FRA v AUS Q4	4th Quarter	FRA	190	963	54	39
1204	Rio Olympics FRA v AUS Q4	4th Quarter	FRA	190	965	48	41
1205	Rio Olympics FRA v AUS Q4	4th Quarter	FRA	190	968	29	37
1206	Rio Olympics FRA v AUS Q4	4th Quarter	FRA	190	969	30	24
1207	Rio Olympics FRA v AUS Q4	4th Quarter	FRA	190	971	34	22	Shot	Miss
1208	Rio Olympics FRA v AUS Q4	4th Quarter	FRA	192	981	39	92
1209	Rio Olympics FRA v AUS Q4	4th Quarter	FRA	192	981	39	79
1210	Rio Olympics FRA v AUS Q4	4th Quarter	FRA	192	981	40	70
1211	Rio Olympics FRA v AUS Q4	4th Quarter	FRA	192	982	48	50
1212	Rio Olympics FRA v AUS Q4	4th Quarter	FRA	192	983	50	34
1213	Rio Olympics FRA v AUS Q4	4th Quarter	FRA	192	984	51	22
1214	Rio Olympics FRA v AUS Q4	4th Quarter	FRA	192	984	51	17
1215	Rio Olympics FRA v AUS Q4	4th Quarter	FRA	192	986	48	32
1216	Rio Olympics FRA v AUS Q4	4th Quarter	FRA	192	987	37	22	Foul
1217	Rio Olympics FRA v AUS Q4	4th Quarter	FRA	193	1009	24	9	BLOB
1218	Rio Olympics FRA v AUS Q4	4th Quarter	FRA	193	1011	28	33
1219	Rio Olympics FRA v AUS Q4	4th Quarter	FRA	193	1012	28	36
1220	Rio Olympics FRA v AUS Q4	4th Quarter	FRA	193	1013	23	38
1221	Rio Olympics FRA v AUS Q4	4th Quarter	FRA	193	1014	24	22
1222	Rio Olympics FRA v AUS Q4	4th Quarter	FRA	193	1017	17	33
1223	Rio Olympics FRA v AUS Q4	4th Quarter	FRA	193	1018	20	36
1224	Rio Olympics FRA v AUS Q4	4th Quarter	FRA	193	1018	23	36	On-ball
1225	Rio Olympics FRA v AUS Q4	4th Quarter	FRA	193	1018	26	36
1226	Rio Olympics FRA v AUS Q4	4th Quarter	FRA	193	1019	30	34
1227	Rio Olympics FRA v AUS Q4	4th Quarter	FRA	193	1021	33	21	Shot	Miss
1228	Rio Olympics FRA v AUS Q4	4th Quarter	FRA	194	1023	34	19	OR
1229	Rio Olympics FRA v AUS Q4	4th Quarter	FRA	194	1024	34	17	Shot	Shooting Foul
1230	Rio Olympics FRA v AUS Q4	4th Quarter	FRA	198	1137	24	113
1231	Rio Olympics FRA v AUS Q4	4th Quarter	FRA	198	1138	15	86
1232	Rio Olympics FRA v AUS Q4	4th Quarter	FRA	198	1139	16	86
1233	Rio Olympics FRA v AUS Q4	4th Quarter	FRA	198	1139	23	88
1234	Rio Olympics FRA v AUS Q4	4th Quarter	FRA	198	1140	28	96
1235	Rio Olympics FRA v AUS Q4	4th Quarter	FRA	198	1141	28	88
1236	Rio Olympics FRA v AUS Q4	4th Quarter	FRA	198	1141	28	83
1237	Rio Olympics FRA v AUS Q4	4th Quarter	FRA	198	1143	30	74
1238	Rio Olympics FRA v AUS Q4	4th Quarter	FRA	198	1143	28	67
1239	Rio Olympics FRA v AUS Q4	4th Quarter	FRA	198	1144	23	60
1240	Rio Olympics FRA v AUS Q4	4th Quarter	FRA	198	1145	22	54
1241	Rio Olympics FRA v AUS Q4	4th Quarter	FRA	198	1145	19	49
1242	Rio Olympics FRA v AUS Q4	4th Quarter	FRA	198	1146	14	49
1243	Rio Olympics FRA v AUS Q4	4th Quarter	FRA	198	1146	20	48
1244	Rio Olympics FRA v AUS Q4	4th Quarter	FRA	198	1147	26	48
1245	Rio Olympics FRA v AUS Q4	4th Quarter	FRA	198	1149	38	35
1246	Rio Olympics FRA v AUS Q4	4th Quarter	FRA	198	1151	28	20
1247	Rio Olympics FRA v AUS Q4	4th Quarter	FRA	198	1152	30	16	Shot	Score
