# Supplementary material for: Classifying ball trajectories in invasion sports using dynamic time warping: A basketball case study
Source: PLoS One. 2022 Oct 20;17(10):e0272848. doi: 10.1371/journal.pone.0272848 (PMC9584368; doi:10.1371/journal.pone.0272848)
Supplement: S1 Data — (ZIP) [file pone.0272848.s012.zip › Data/FRA/frag10_full.csv]

	GameID	TimeCriteria	TeamName	RecordID	Time	x	y	Label1	Label2	Label3	Label4
1	Rio Olympics Semi USA v FRA Q1	1st Quarter	FRA	3	31	29	95
2	Rio Olympics Semi USA v FRA Q1	1st Quarter	FRA	3	31	37	83
3	Rio Olympics Semi USA v FRA Q1	1st Quarter	FRA	3	33	39	77
4	Rio Olympics Semi USA v FRA Q1	1st Quarter	FRA	3	34	39	72
5	Rio Olympics Semi USA v FRA Q1	1st Quarter	FRA	3	34	37	66
6	Rio Olympics Semi USA v FRA Q1	1st Quarter	FRA	3	35	35	59
7	Rio Olympics Semi USA v FRA Q1	1st Quarter	FRA	3	35	31	51
8	Rio Olympics Semi USA v FRA Q1	1st Quarter	FRA	3	38	37	32
9	Rio Olympics Semi USA v FRA Q1	1st Quarter	FRA	3	39	41	32
10	Rio Olympics Semi USA v FRA Q1	1st Quarter	FRA	3	40	31	19	TO
11	Rio Olympics Semi USA v FRA Q1	1st Quarter	FRA	8	72	32	108
12	Rio Olympics Semi USA v FRA Q1	1st Quarter	FRA	8	74	34	84
13	Rio Olympics Semi USA v FRA Q1	1st Quarter	FRA	8	75	34	76
14	Rio Olympics Semi USA v FRA Q1	1st Quarter	FRA	8	76	34	68
15	Rio Olympics Semi USA v FRA Q1	1st Quarter	FRA	8	76	33	56
16	Rio Olympics Semi USA v FRA Q1	1st Quarter	FRA	8	77	27	49
17	Rio Olympics Semi USA v FRA Q1	1st Quarter	FRA	8	77	19	42
18	Rio Olympics Semi USA v FRA Q1	1st Quarter	FRA	8	78	14	38
19	Rio Olympics Semi USA v FRA Q1	1st Quarter	FRA	8	78	12	34
20	Rio Olympics Semi USA v FRA Q1	1st Quarter	FRA	8	78	16	38
21	Rio Olympics Semi USA v FRA Q1	1st Quarter	FRA	8	78	23	40
22	Rio Olympics Semi USA v FRA Q1	1st Quarter	FRA	8	80	39	36
23	Rio Olympics Semi USA v FRA Q1	1st Quarter	FRA	8	82	32	22
24	Rio Olympics Semi USA v FRA Q1	1st Quarter	FRA	8	83	49	29
25	Rio Olympics Semi USA v FRA Q1	1st Quarter	FRA	8	84	47	22
26	Rio Olympics Semi USA v FRA Q1	1st Quarter	FRA	8	84	43	16	Shot	Miss
27	Rio Olympics Semi USA v FRA Q1	1st Quarter	FRA	11	114	31	82
28	Rio Olympics Semi USA v FRA Q1	1st Quarter	FRA	11	115	31	60
29	Rio Olympics Semi USA v FRA Q1	1st Quarter	FRA	11	115	33	51
30	Rio Olympics Semi USA v FRA Q1	1st Quarter	FRA	11	116	34	39
31	Rio Olympics Semi USA v FRA Q1	1st Quarter	FRA	11	117	36	26
32	Rio Olympics Semi USA v FRA Q1	1st Quarter	FRA	11	118	35	16	Shot	Miss
33	Rio Olympics Semi USA v FRA Q1	1st Quarter	FRA	13	135	32	96
34	Rio Olympics Semi USA v FRA Q1	1st Quarter	FRA	13	136	32	87
35	Rio Olympics Semi USA v FRA Q1	1st Quarter	FRA	13	137	32	77
36	Rio Olympics Semi USA v FRA Q1	1st Quarter	FRA	13	138	32	67
37	Rio Olympics Semi USA v FRA Q1	1st Quarter	FRA	13	139	35	60
38	Rio Olympics Semi USA v FRA Q1	1st Quarter	FRA	13	140	36	54
39	Rio Olympics Semi USA v FRA Q1	1st Quarter	FRA	13	141	42	48
40	Rio Olympics Semi USA v FRA Q1	1st Quarter	FRA	13	142	48	34
41	Rio Olympics Semi USA v FRA Q1	1st Quarter	FRA	13	143	50	33
42	Rio Olympics Semi USA v FRA Q1	1st Quarter	FRA	13	144	53	31
43	Rio Olympics Semi USA v FRA Q1	1st Quarter	FRA	13	145	37	29
44	Rio Olympics Semi USA v FRA Q1	1st Quarter	FRA	13	146	37	32
45	Rio Olympics Semi USA v FRA Q1	1st Quarter	FRA	13	146	35	37
46	Rio Olympics Semi USA v FRA Q1	1st Quarter	FRA	13	147	28	39
47	Rio Olympics Semi USA v FRA Q1	1st Quarter	FRA	13	148	16	31
48	Rio Olympics Semi USA v FRA Q1	1st Quarter	FRA	13	148	18	32
49	Rio Olympics Semi USA v FRA Q1	1st Quarter	FRA	13	149	23	38
50	Rio Olympics Semi USA v FRA Q1	1st Quarter	FRA	13	150	10	17
51	Rio Olympics Semi USA v FRA Q1	1st Quarter	FRA	13	152	29	21
52	Rio Olympics Semi USA v FRA Q1	1st Quarter	FRA	13	155	31	21	Shot	Miss
53	Rio Olympics Semi USA v FRA Q1	1st Quarter	FRA	14	156	35	18	OR	Shot	Miss
54	Rio Olympics Semi USA v FRA Q1	1st Quarter	FRA	15	158	31	20	OR	Shot	Shooting Foul
55	Rio Olympics Semi USA v FRA Q1	1st Quarter	FRA	20	236	14	88
56	Rio Olympics Semi USA v FRA Q1	1st Quarter	FRA	20	237	17	76
57	Rio Olympics Semi USA v FRA Q1	1st Quarter	FRA	20	238	17	62
58	Rio Olympics Semi USA v FRA Q1	1st Quarter	FRA	20	239	20	46
59	Rio Olympics Semi USA v FRA Q1	1st Quarter	FRA	20	240	15	21	Shot	Score
60	Rio Olympics Semi USA v FRA Q1	1st Quarter	FRA	22	252	22	101
61	Rio Olympics Semi USA v FRA Q1	1st Quarter	FRA	22	253	28	94
62	Rio Olympics Semi USA v FRA Q1	1st Quarter	FRA	22	254	27	88
63	Rio Olympics Semi USA v FRA Q1	1st Quarter	FRA	22	255	30	78
64	Rio Olympics Semi USA v FRA Q1	1st Quarter	FRA	22	257	31	65
65	Rio Olympics Semi USA v FRA Q1	1st Quarter	FRA	22	257	32	57
66	Rio Olympics Semi USA v FRA Q1	1st Quarter	FRA	22	258	35	52
67	Rio Olympics Semi USA v FRA Q1	1st Quarter	FRA	22	259	40	50
68	Rio Olympics Semi USA v FRA Q1	1st Quarter	FRA	22	260	44	49
69	Rio Olympics Semi USA v FRA Q1	1st Quarter	FRA	22	260	49	44
70	Rio Olympics Semi USA v FRA Q1	1st Quarter	FRA	22	261	51	32
71	Rio Olympics Semi USA v FRA Q1	1st Quarter	FRA	22	263	47	43
72	Rio Olympics Semi USA v FRA Q1	1st Quarter	FRA	22	264	43	46
73	Rio Olympics Semi USA v FRA Q1	1st Quarter	FRA	22	265	40	46
74	Rio Olympics Semi USA v FRA Q1	1st Quarter	FRA	22	266	34	46	Foul
75	Rio Olympics Semi USA v FRA Q1	1st Quarter	FRA	23	281	23	10	BLOB
76	Rio Olympics Semi USA v FRA Q1	1st Quarter	FRA	23	282	34	16	Shot	Score
77	Rio Olympics Semi USA v FRA Q1	1st Quarter	FRA	25	305	35	108
78	Rio Olympics Semi USA v FRA Q1	1st Quarter	FRA	25	305	36	96
79	Rio Olympics Semi USA v FRA Q1	1st Quarter	FRA	25	307	35	88
80	Rio Olympics Semi USA v FRA Q1	1st Quarter	FRA	25	308	34	76
81	Rio Olympics Semi USA v FRA Q1	1st Quarter	FRA	25	309	32	68
82	Rio Olympics Semi USA v FRA Q1	1st Quarter	FRA	25	310	31	61
83	Rio Olympics Semi USA v FRA Q1	1st Quarter	FRA	25	311	35	56
84	Rio Olympics Semi USA v FRA Q1	1st Quarter	FRA	25	311	37	53
85	Rio Olympics Semi USA v FRA Q1	1st Quarter	FRA	25	312	44	49
86	Rio Olympics Semi USA v FRA Q1	1st Quarter	FRA	25	313	52	33
87	Rio Olympics Semi USA v FRA Q1	1st Quarter	FRA	25	314	34	45
88	Rio Olympics Semi USA v FRA Q1	1st Quarter	FRA	25	316	33	45
89	Rio Olympics Semi USA v FRA Q1	1st Quarter	FRA	25	316	36	41
90	Rio Olympics Semi USA v FRA Q1	1st Quarter	FRA	25	317	37	37
91	Rio Olympics Semi USA v FRA Q1	1st Quarter	FRA	25	318	35	28
92	Rio Olympics Semi USA v FRA Q1	1st Quarter	FRA	25	319	34	18	Shot	Miss
93	Rio Olympics Semi USA v FRA Q1	1st Quarter	FRA	28	330	29	108
94	Rio Olympics Semi USA v FRA Q1	1st Quarter	FRA	28	332	30	91
95	Rio Olympics Semi USA v FRA Q1	1st Quarter	FRA	28	333	31	87
96	Rio Olympics Semi USA v FRA Q1	1st Quarter	FRA	28	334	31	76
97	Rio Olympics Semi USA v FRA Q1	1st Quarter	FRA	28	336	34	68
98	Rio Olympics Semi USA v FRA Q1	1st Quarter	FRA	28	337	36	63
99	Rio Olympics Semi USA v FRA Q1	1st Quarter	FRA	28	338	44	49
100	Rio Olympics Semi USA v FRA Q1	1st Quarter	FRA	28	339	46	43
101	Rio Olympics Semi USA v FRA Q1	1st Quarter	FRA	28	339	47	34
102	Rio Olympics Semi USA v FRA Q1	1st Quarter	FRA	28	340	46	41
103	Rio Olympics Semi USA v FRA Q1	1st Quarter	FRA	28	340	44	42
104	Rio Olympics Semi USA v FRA Q1	1st Quarter	FRA	28	341	37	44
105	Rio Olympics Semi USA v FRA Q1	1st Quarter	FRA	28	342	30	37
106	Rio Olympics Semi USA v FRA Q1	1st Quarter	FRA	28	342	29	36
107	Rio Olympics Semi USA v FRA Q1	1st Quarter	FRA	28	344	26	34
108	Rio Olympics Semi USA v FRA Q1	1st Quarter	FRA	28	344	23	33
109	Rio Olympics Semi USA v FRA Q1	1st Quarter	FRA	28	344	22	36	On-ball
110	Rio Olympics Semi USA v FRA Q1	1st Quarter	FRA	28	346	22	38
111	Rio Olympics Semi USA v FRA Q1	1st Quarter	FRA	28	347	39	37	Shot	Score
112	Rio Olympics Semi USA v FRA Q1	1st Quarter	FRA	33	372	35	95
113	Rio Olympics Semi USA v FRA Q1	1st Quarter	FRA	33	373	44	72
114	Rio Olympics Semi USA v FRA Q1	1st Quarter	FRA	33	374	44	61
115	Rio Olympics Semi USA v FRA Q1	1st Quarter	FRA	33	374	43	52
116	Rio Olympics Semi USA v FRA Q1	1st Quarter	FRA	33	375	42	40
117	Rio Olympics Semi USA v FRA Q1	1st Quarter	FRA	33	376	43	44
118	Rio Olympics Semi USA v FRA Q1	1st Quarter	FRA	33	377	40	46
119	Rio Olympics Semi USA v FRA Q1	1st Quarter	FRA	33	378	35	49
120	Rio Olympics Semi USA v FRA Q1	1st Quarter	FRA	33	378	32	50
121	Rio Olympics Semi USA v FRA Q1	1st Quarter	FRA	33	379	32	50
122	Rio Olympics Semi USA v FRA Q1	1st Quarter	FRA	33	380	32	50
123	Rio Olympics Semi USA v FRA Q1	1st Quarter	FRA	33	381	32	50
124	Rio Olympics Semi USA v FRA Q1	1st Quarter	FRA	33	383	40	33
125	Rio Olympics Semi USA v FRA Q1	1st Quarter	FRA	33	384	45	32	Foul	TO
126	Rio Olympics Semi USA v FRA Q1	1st Quarter	FRA	36	434	30	110
127	Rio Olympics Semi USA v FRA Q1	1st Quarter	FRA	36	435	39	83
128	Rio Olympics Semi USA v FRA Q1	1st Quarter	FRA	36	437	35	74
129	Rio Olympics Semi USA v FRA Q1	1st Quarter	FRA	36	438	33	66
130	Rio Olympics Semi USA v FRA Q1	1st Quarter	FRA	36	439	30	58
131	Rio Olympics Semi USA v FRA Q1	1st Quarter	FRA	36	439	27	49
132	Rio Olympics Semi USA v FRA Q1	1st Quarter	FRA	36	440	23	46
133	Rio Olympics Semi USA v FRA Q1	1st Quarter	FRA	36	440	23	49
134	Rio Olympics Semi USA v FRA Q1	1st Quarter	FRA	36	440	25	51
135	Rio Olympics Semi USA v FRA Q1	1st Quarter	FRA	36	441	27	53
136	Rio Olympics Semi USA v FRA Q1	1st Quarter	FRA	36	443	40	36
137	Rio Olympics Semi USA v FRA Q1	1st Quarter	FRA	36	446	35	34
138	Rio Olympics Semi USA v FRA Q1	1st Quarter	FRA	36	447	29	30	Foul	TO
139	Rio Olympics Semi USA v FRA Q1	1st Quarter	FRA	39	495	33	111
140	Rio Olympics Semi USA v FRA Q1	1st Quarter	FRA	39	495	32	93
141	Rio Olympics Semi USA v FRA Q1	1st Quarter	FRA	39	496	31	85
142	Rio Olympics Semi USA v FRA Q1	1st Quarter	FRA	39	497	31	77
143	Rio Olympics Semi USA v FRA Q1	1st Quarter	FRA	39	497	32	71
144	Rio Olympics Semi USA v FRA Q1	1st Quarter	FRA	39	498	32	66
145	Rio Olympics Semi USA v FRA Q1	1st Quarter	FRA	39	499	32	53
146	Rio Olympics Semi USA v FRA Q1	1st Quarter	FRA	39	500	33	47
147	Rio Olympics Semi USA v FRA Q1	1st Quarter	FRA	39	502	24	38
148	Rio Olympics Semi USA v FRA Q1	1st Quarter	FRA	39	503	24	38
149	Rio Olympics Semi USA v FRA Q1	1st Quarter	FRA	39	504	24	38
150	Rio Olympics Semi USA v FRA Q1	1st Quarter	FRA	39	505	24	38
151	Rio Olympics Semi USA v FRA Q1	1st Quarter	FRA	39	506	27	44
152	Rio Olympics Semi USA v FRA Q1	1st Quarter	FRA	39	508	16	18
153	Rio Olympics Semi USA v FRA Q1	1st Quarter	FRA	39	509	15	23
154	Rio Olympics Semi USA v FRA Q1	1st Quarter	FRA	39	509	16	28
155	Rio Olympics Semi USA v FRA Q1	1st Quarter	FRA	39	510	16	35
156	Rio Olympics Semi USA v FRA Q1	1st Quarter	FRA	39	511	17	24	Shot	Miss
157	Rio Olympics Semi USA v FRA Q1	1st Quarter	FRA	44	555	31	107
158	Rio Olympics Semi USA v FRA Q1	1st Quarter	FRA	44	556	28	97
159	Rio Olympics Semi USA v FRA Q1	1st Quarter	FRA	44	557	27	85
160	Rio Olympics Semi USA v FRA Q1	1st Quarter	FRA	44	558	28	80
161	Rio Olympics Semi USA v FRA Q1	1st Quarter	FRA	44	559	27	71
162	Rio Olympics Semi USA v FRA Q1	1st Quarter	FRA	44	560	27	62
163	Rio Olympics Semi USA v FRA Q1	1st Quarter	FRA	44	561	30	55
164	Rio Olympics Semi USA v FRA Q1	1st Quarter	FRA	44	562	31	50
165	Rio Olympics Semi USA v FRA Q1	1st Quarter	FRA	44	563	31	45
166	Rio Olympics Semi USA v FRA Q1	1st Quarter	FRA	44	564	24	42
167	Rio Olympics Semi USA v FRA Q1	1st Quarter	FRA	44	565	30	42
168	Rio Olympics Semi USA v FRA Q1	1st Quarter	FRA	44	566	32	21	TO
169	Rio Olympics Semi USA v FRA Q1	1st Quarter	FRA	46	645	34	107
170	Rio Olympics Semi USA v FRA Q1	1st Quarter	FRA	46	646	33	89
171	Rio Olympics Semi USA v FRA Q1	1st Quarter	FRA	46	648	38	70
172	Rio Olympics Semi USA v FRA Q1	1st Quarter	FRA	46	649	38	64
173	Rio Olympics Semi USA v FRA Q1	1st Quarter	FRA	46	649	42	54
174	Rio Olympics Semi USA v FRA Q1	1st Quarter	FRA	46	650	44	49
175	Rio Olympics Semi USA v FRA Q1	1st Quarter	FRA	46	650	43	42
176	Rio Olympics Semi USA v FRA Q1	1st Quarter	FRA	46	651	42	36
177	Rio Olympics Semi USA v FRA Q1	1st Quarter	FRA	46	652	48	38
178	Rio Olympics Semi USA v FRA Q1	1st Quarter	FRA	46	652	49	40
179	Rio Olympics Semi USA v FRA Q1	1st Quarter	FRA	46	653	50	37
180	Rio Olympics Semi USA v FRA Q1	1st Quarter	FRA	46	653	52	32
181	Rio Olympics Semi USA v FRA Q1	1st Quarter	FRA	46	653	53	31
182	Rio Olympics Semi USA v FRA Q1	1st Quarter	FRA	46	653	52	35
183	Rio Olympics Semi USA v FRA Q1	1st Quarter	FRA	46	653	46	40
184	Rio Olympics Semi USA v FRA Q1	1st Quarter	FRA	46	655	43	41
185	Rio Olympics Semi USA v FRA Q1	1st Quarter	FRA	46	656	40	38
186	Rio Olympics Semi USA v FRA Q1	1st Quarter	FRA	46	657	30	42
187	Rio Olympics Semi USA v FRA Q1	1st Quarter	FRA	46	658	30	46
188	Rio Olympics Semi USA v FRA Q1	1st Quarter	FRA	46	659	23	48
189	Rio Olympics Semi USA v FRA Q1	1st Quarter	FRA	46	660	19	45
190	Rio Olympics Semi USA v FRA Q1	1st Quarter	FRA	46	661	16	39
191	Rio Olympics Semi USA v FRA Q1	1st Quarter	FRA	46	662	15	34
192	Rio Olympics Semi USA v FRA Q1	1st Quarter	FRA	46	663	16	32
193	Rio Olympics Semi USA v FRA Q1	1st Quarter	FRA	46	664	23	20
194	Rio Olympics Semi USA v FRA Q1	1st Quarter	FRA	46	666	50	42
195	Rio Olympics Semi USA v FRA Q1	1st Quarter	FRA	46	668	36	44	Shot	Miss
196	Rio Olympics Semi USA v FRA Q1	1st Quarter	FRA	48	679	24	97
197	Rio Olympics Semi USA v FRA Q1	1st Quarter	FRA	48	679	25	81
198	Rio Olympics Semi USA v FRA Q1	1st Quarter	FRA	48	680	24	74
199	Rio Olympics Semi USA v FRA Q1	1st Quarter	FRA	48	681	23	63
200	Rio Olympics Semi USA v FRA Q1	1st Quarter	FRA	48	682	23	57
201	Rio Olympics Semi USA v FRA Q1	1st Quarter	FRA	48	682	19	48
202	Rio Olympics Semi USA v FRA Q1	1st Quarter	FRA	48	682	17	44
203	Rio Olympics Semi USA v FRA Q1	1st Quarter	FRA	48	683	16	36
204	Rio Olympics Semi USA v FRA Q1	1st Quarter	FRA	48	684	15	31
205	Rio Olympics Semi USA v FRA Q1	1st Quarter	FRA	48	684	23	40
206	Rio Olympics Semi USA v FRA Q1	1st Quarter	FRA	48	685	36	39
207	Rio Olympics Semi USA v FRA Q1	1st Quarter	FRA	48	686	37	41	On-ball
208	Rio Olympics Semi USA v FRA Q1	1st Quarter	FRA	48	687	39	37
209	Rio Olympics Semi USA v FRA Q1	1st Quarter	FRA	48	688	39	29
210	Rio Olympics Semi USA v FRA Q1	1st Quarter	FRA	48	689	35	19
211	Rio Olympics Semi USA v FRA Q1	1st Quarter	FRA	48	690	28	18	Shot	Score
212	Rio Olympics Semi USA v FRA Q1	1st Quarter	FRA	51	703	36	98
213	Rio Olympics Semi USA v FRA Q1	1st Quarter	FRA	51	703	37	87
214	Rio Olympics Semi USA v FRA Q1	1st Quarter	FRA	51	704	37	78
215	Rio Olympics Semi USA v FRA Q1	1st Quarter	FRA	51	705	34	71
216	Rio Olympics Semi USA v FRA Q1	1st Quarter	FRA	51	705	28	61
217	Rio Olympics Semi USA v FRA Q1	1st Quarter	FRA	51	705	24	56
218	Rio Olympics Semi USA v FRA Q1	1st Quarter	FRA	51	706	19	51
219	Rio Olympics Semi USA v FRA Q1	1st Quarter	FRA	51	706	16	47
220	Rio Olympics Semi USA v FRA Q1	1st Quarter	FRA	51	707	13	34
221	Rio Olympics Semi USA v FRA Q1	1st Quarter	FRA	51	708	14	32
222	Rio Olympics Semi USA v FRA Q1	1st Quarter	FRA	51	709	39	40
223	Rio Olympics Semi USA v FRA Q1	1st Quarter	FRA	51	710	37	42
224	Rio Olympics Semi USA v FRA Q1	1st Quarter	FRA	51	711	34	44
225	Rio Olympics Semi USA v FRA Q1	1st Quarter	FRA	51	713	20	34
226	Rio Olympics Semi USA v FRA Q1	1st Quarter	FRA	51	714	23	33	Shot	Score
227	Rio Olympics Semi USA v FRA Q1	1st Quarter	FRA	54	736	13	80
228	Rio Olympics Semi USA v FRA Q1	1st Quarter	FRA	54	737	18	47
229	Rio Olympics Semi USA v FRA Q1	1st Quarter	FRA	54	738	20	31
230	Rio Olympics Semi USA v FRA Q1	1st Quarter	FRA	54	738	25	24
231	Rio Olympics Semi USA v FRA Q1	1st Quarter	FRA	54	739	34	19	Shot	Miss
232	Rio Olympics Semi USA v FRA Q1	1st Quarter	FRA	57	793	27	109
233	Rio Olympics Semi USA v FRA Q1	1st Quarter	FRA	57	794	52	89
234	Rio Olympics Semi USA v FRA Q1	1st Quarter	FRA	57	795	51	83
235	Rio Olympics Semi USA v FRA Q1	1st Quarter	FRA	57	795	49	72
236	Rio Olympics Semi USA v FRA Q1	1st Quarter	FRA	57	796	50	67
237	Rio Olympics Semi USA v FRA Q1	1st Quarter	FRA	57	796	50	63
238	Rio Olympics Semi USA v FRA Q1	1st Quarter	FRA	57	797	28	52
239	Rio Olympics Semi USA v FRA Q1	1st Quarter	FRA	57	797	25	49
240	Rio Olympics Semi USA v FRA Q1	1st Quarter	FRA	57	798	21	43
241	Rio Olympics Semi USA v FRA Q1	1st Quarter	FRA	57	799	23	54
242	Rio Olympics Semi USA v FRA Q1	1st Quarter	FRA	57	801	23	54
243	Rio Olympics Semi USA v FRA Q1	1st Quarter	FRA	57	802	29	50
244	Rio Olympics Semi USA v FRA Q1	1st Quarter	FRA	57	803	32	48
245	Rio Olympics Semi USA v FRA Q1	1st Quarter	FRA	57	806	33	42
246	Rio Olympics Semi USA v FRA Q1	1st Quarter	FRA	57	806	33	38	On-ball
247	Rio Olympics Semi USA v FRA Q1	1st Quarter	FRA	57	806	36	36
248	Rio Olympics Semi USA v FRA Q1	1st Quarter	FRA	57	806	43	36
249	Rio Olympics Semi USA v FRA Q1	1st Quarter	FRA	57	806	52	23
250	Rio Olympics Semi USA v FRA Q1	1st Quarter	FRA	57	809	47	26
251	Rio Olympics Semi USA v FRA Q1	1st Quarter	FRA	57	809	37	26
252	Rio Olympics Semi USA v FRA Q1	1st Quarter	FRA	57	809	32	24	Shot	Miss
253	Rio Olympics Semi USA v FRA Q1	1st Quarter	FRA	61	861	31	96
254	Rio Olympics Semi USA v FRA Q1	1st Quarter	FRA	61	861	29	90
255	Rio Olympics Semi USA v FRA Q1	1st Quarter	FRA	61	863	29	84
256	Rio Olympics Semi USA v FRA Q1	1st Quarter	FRA	61	864	27	71
257	Rio Olympics Semi USA v FRA Q1	1st Quarter	FRA	61	864	25	66
258	Rio Olympics Semi USA v FRA Q1	1st Quarter	FRA	61	865	22	58
259	Rio Olympics Semi USA v FRA Q1	1st Quarter	FRA	61	865	22	54
260	Rio Olympics Semi USA v FRA Q1	1st Quarter	FRA	61	866	22	48
261	Rio Olympics Semi USA v FRA Q1	1st Quarter	FRA	61	866	19	43
262	Rio Olympics Semi USA v FRA Q1	1st Quarter	FRA	61	867	13	32
263	Rio Olympics Semi USA v FRA Q1	1st Quarter	FRA	61	869	13	36
264	Rio Olympics Semi USA v FRA Q1	1st Quarter	FRA	61	870	13	38
265	Rio Olympics Semi USA v FRA Q1	1st Quarter	FRA	61	871	14	30
266	Rio Olympics Semi USA v FRA Q1	1st Quarter	FRA	61	872	19	26
267	Rio Olympics Semi USA v FRA Q1	1st Quarter	FRA	61	872	28	21
268	Rio Olympics Semi USA v FRA Q1	1st Quarter	FRA	61	873	41	30	Shot	Score
269	Rio Olympics Semi USA v FRA Q1	1st Quarter	FRA	66	901	30	109
270	Rio Olympics Semi USA v FRA Q1	1st Quarter	FRA	66	901	32	97
271	Rio Olympics Semi USA v FRA Q1	1st Quarter	FRA	66	903	37	94
272	Rio Olympics Semi USA v FRA Q1	1st Quarter	FRA	66	903	40	87
273	Rio Olympics Semi USA v FRA Q1	1st Quarter	FRA	66	904	35	79
274	Rio Olympics Semi USA v FRA Q1	1st Quarter	FRA	66	904	30	73
275	Rio Olympics Semi USA v FRA Q1	1st Quarter	FRA	66	905	39	67
276	Rio Olympics Semi USA v FRA Q1	1st Quarter	FRA	66	905	42	61
277	Rio Olympics Semi USA v FRA Q1	1st Quarter	FRA	66	906	44	52
278	Rio Olympics Semi USA v FRA Q1	1st Quarter	FRA	66	907	48	47
279	Rio Olympics Semi USA v FRA Q1	1st Quarter	FRA	66	908	50	41
280	Rio Olympics Semi USA v FRA Q1	1st Quarter	FRA	66	909	51	32
281	Rio Olympics Semi USA v FRA Q1	1st Quarter	FRA	66	909	49	36
282	Rio Olympics Semi USA v FRA Q1	1st Quarter	FRA	66	910	45	41
283	Rio Olympics Semi USA v FRA Q1	1st Quarter	FRA	66	910	42	43
284	Rio Olympics Semi USA v FRA Q1	1st Quarter	FRA	66	911	34	44
285	Rio Olympics Semi USA v FRA Q1	1st Quarter	FRA	66	912	34	44
286	Rio Olympics Semi USA v FRA Q1	1st Quarter	FRA	66	913	34	44
287	Rio Olympics Semi USA v FRA Q1	1st Quarter	FRA	66	914	34	44
288	Rio Olympics Semi USA v FRA Q1	1st Quarter	FRA	66	915	34	44
289	Rio Olympics Semi USA v FRA Q1	1st Quarter	FRA	66	916	23	43
290	Rio Olympics Semi USA v FRA Q1	1st Quarter	FRA	66	917	24	43
291	Rio Olympics Semi USA v FRA Q1	1st Quarter	FRA	66	917	29	43
292	Rio Olympics Semi USA v FRA Q1	1st Quarter	FRA	66	918	32	39
293	Rio Olympics Semi USA v FRA Q1	1st Quarter	FRA	66	919	33	42	On-ball
294	Rio Olympics Semi USA v FRA Q1	1st Quarter	FRA	66	922	35	41
295	Rio Olympics Semi USA v FRA Q1	1st Quarter	FRA	66	923	33	34
296	Rio Olympics Semi USA v FRA Q1	1st Quarter	FRA	66	923	30	27
297	Rio Olympics Semi USA v FRA Q1	1st Quarter	FRA	66	924	27	39	Shot	Miss
298	Rio Olympics Semi USA v FRA Q1	1st Quarter	FRA	68	984	39	94
299	Rio Olympics Semi USA v FRA Q1	1st Quarter	FRA	68	985	30	94
300	Rio Olympics Semi USA v FRA Q1	1st Quarter	FRA	68	986	31	88
301	Rio Olympics Semi USA v FRA Q1	1st Quarter	FRA	68	987	31	85
302	Rio Olympics Semi USA v FRA Q1	1st Quarter	FRA	68	987	33	77
303	Rio Olympics Semi USA v FRA Q1	1st Quarter	FRA	68	988	36	70
304	Rio Olympics Semi USA v FRA Q1	1st Quarter	FRA	68	989	38	61
305	Rio Olympics Semi USA v FRA Q1	1st Quarter	FRA	68	990	37	56
306	Rio Olympics Semi USA v FRA Q1	1st Quarter	FRA	68	990	36	50
307	Rio Olympics Semi USA v FRA Q1	1st Quarter	FRA	68	991	33	46
308	Rio Olympics Semi USA v FRA Q1	1st Quarter	FRA	68	993	33	43
309	Rio Olympics Semi USA v FRA Q1	1st Quarter	FRA	68	993	35	37	On-ball
310	Rio Olympics Semi USA v FRA Q1	1st Quarter	FRA	68	993	33	33
311	Rio Olympics Semi USA v FRA Q1	1st Quarter	FRA	68	995	30	29
312	Rio Olympics Semi USA v FRA Q1	1st Quarter	FRA	68	995	37	30
313	Rio Olympics Semi USA v FRA Q1	1st Quarter	FRA	68	995	40	30
314	Rio Olympics Semi USA v FRA Q1	1st Quarter	FRA	68	997	44	17
315	Rio Olympics Semi USA v FRA Q1	1st Quarter	FRA	68	998	42	15	Foul
316	Rio Olympics Semi USA v FRA Q2	2nd Quarter	FRA	69	3	58	58
317	Rio Olympics Semi USA v FRA Q2	2nd Quarter	FRA	69	3	40	38
318	Rio Olympics Semi USA v FRA Q2	2nd Quarter	FRA	69	5	36	42
319	Rio Olympics Semi USA v FRA Q2	2nd Quarter	FRA	69	6	34	42
320	Rio Olympics Semi USA v FRA Q2	2nd Quarter	FRA	69	8	33	17	Stoppage
321	Rio Olympics Semi USA v FRA Q2	2nd Quarter	FRA	70	25	23	9	BLOB
322	Rio Olympics Semi USA v FRA Q2	2nd Quarter	FRA	70	26	21	41
323	Rio Olympics Semi USA v FRA Q2	2nd Quarter	FRA	70	28	40	38
324	Rio Olympics Semi USA v FRA Q2	2nd Quarter	FRA	70	28	36	39
325	Rio Olympics Semi USA v FRA Q2	2nd Quarter	FRA	70	29	33	40
326	Rio Olympics Semi USA v FRA Q2	2nd Quarter	FRA	70	31	21	35
327	Rio Olympics Semi USA v FRA Q2	2nd Quarter	FRA	70	31	27	35
328	Rio Olympics Semi USA v FRA Q2	2nd Quarter	FRA	70	32	33	28
329	Rio Olympics Semi USA v FRA Q2	2nd Quarter	FRA	70	33	37	21
330	Rio Olympics Semi USA v FRA Q2	2nd Quarter	FRA	70	35	38	19	Shot	Miss
331	Rio Olympics Semi USA v FRA Q2	2nd Quarter	FRA	71	37	27	20	OR
332	Rio Olympics Semi USA v FRA Q2	2nd Quarter	FRA	71	38	30	18	Shot	Score
333	Rio Olympics Semi USA v FRA Q2	2nd Quarter	FRA	75	68	47	95
334	Rio Olympics Semi USA v FRA Q2	2nd Quarter	FRA	75	69	41	84
335	Rio Olympics Semi USA v FRA Q2	2nd Quarter	FRA	75	69	33	74
336	Rio Olympics Semi USA v FRA Q2	2nd Quarter	FRA	75	70	31	62
337	Rio Olympics Semi USA v FRA Q2	2nd Quarter	FRA	75	71	28	52
338	Rio Olympics Semi USA v FRA Q2	2nd Quarter	FRA	75	71	24	45
339	Rio Olympics Semi USA v FRA Q2	2nd Quarter	FRA	75	72	13	32
340	Rio Olympics Semi USA v FRA Q2	2nd Quarter	FRA	75	74	24	42
341	Rio Olympics Semi USA v FRA Q2	2nd Quarter	FRA	75	74	35	39
342	Rio Olympics Semi USA v FRA Q2	2nd Quarter	FRA	75	75	35	42	On-ball
343	Rio Olympics Semi USA v FRA Q2	2nd Quarter	FRA	75	76	28	38
344	Rio Olympics Semi USA v FRA Q2	2nd Quarter	FRA	75	77	25	34
345	Rio Olympics Semi USA v FRA Q2	2nd Quarter	FRA	75	78	29	34
346	Rio Olympics Semi USA v FRA Q2	2nd Quarter	FRA	75	78	32	35
347	Rio Olympics Semi USA v FRA Q2	2nd Quarter	FRA	75	80	25	39
348	Rio Olympics Semi USA v FRA Q2	2nd Quarter	FRA	75	82	21	38
349	Rio Olympics Semi USA v FRA Q2	2nd Quarter	FRA	75	83	29	39
350	Rio Olympics Semi USA v FRA Q2	2nd Quarter	FRA	75	85	32	35
351	Rio Olympics Semi USA v FRA Q2	2nd Quarter	FRA	75	85	32	32
352	Rio Olympics Semi USA v FRA Q2	2nd Quarter	FRA	75	86	27	32
353	Rio Olympics Semi USA v FRA Q2	2nd Quarter	FRA	75	87	32	27	Shot	Score
354	Rio Olympics Semi USA v FRA Q2	2nd Quarter	FRA	78	99	31	113
355	Rio Olympics Semi USA v FRA Q2	2nd Quarter	FRA	78	99	21	80
356	Rio Olympics Semi USA v FRA Q2	2nd Quarter	FRA	78	101	20	74
357	Rio Olympics Semi USA v FRA Q2	2nd Quarter	FRA	78	102	23	61
358	Rio Olympics Semi USA v FRA Q2	2nd Quarter	FRA	78	103	27	58
359	Rio Olympics Semi USA v FRA Q2	2nd Quarter	FRA	78	103	31	54
360	Rio Olympics Semi USA v FRA Q2	2nd Quarter	FRA	78	104	31	47
361	Rio Olympics Semi USA v FRA Q2	2nd Quarter	FRA	78	105	30	42
362	Rio Olympics Semi USA v FRA Q2	2nd Quarter	FRA	78	106	33	48
363	Rio Olympics Semi USA v FRA Q2	2nd Quarter	FRA	78	106	44	35
364	Rio Olympics Semi USA v FRA Q2	2nd Quarter	FRA	78	108	42	36
365	Rio Olympics Semi USA v FRA Q2	2nd Quarter	FRA	78	108	38	36
366	Rio Olympics Semi USA v FRA Q2	2nd Quarter	FRA	78	110	46	32
367	Rio Olympics Semi USA v FRA Q2	2nd Quarter	FRA	78	110	48	30
368	Rio Olympics Semi USA v FRA Q2	2nd Quarter	FRA	78	111	50	31
369	Rio Olympics Semi USA v FRA Q2	2nd Quarter	FRA	78	111	49	35
370	Rio Olympics Semi USA v FRA Q2	2nd Quarter	FRA	78	111	45	38
371	Rio Olympics Semi USA v FRA Q2	2nd Quarter	FRA	78	112	31	40
372	Rio Olympics Semi USA v FRA Q2	2nd Quarter	FRA	78	113	29	22
373	Rio Olympics Semi USA v FRA Q2	2nd Quarter	FRA	78	115	31	20	Shot	Miss
374	Rio Olympics Semi USA v FRA Q2	2nd Quarter	FRA	80	194	36	108
375	Rio Olympics Semi USA v FRA Q2	2nd Quarter	FRA	80	195	30	98
376	Rio Olympics Semi USA v FRA Q2	2nd Quarter	FRA	80	196	38	91
377	Rio Olympics Semi USA v FRA Q2	2nd Quarter	FRA	80	197	34	75
378	Rio Olympics Semi USA v FRA Q2	2nd Quarter	FRA	80	198	34	61
379	Rio Olympics Semi USA v FRA Q2	2nd Quarter	FRA	80	198	34	54
380	Rio Olympics Semi USA v FRA Q2	2nd Quarter	FRA	80	199	36	50
381	Rio Olympics Semi USA v FRA Q2	2nd Quarter	FRA	80	200	41	47
382	Rio Olympics Semi USA v FRA Q2	2nd Quarter	FRA	80	201	48	43
383	Rio Olympics Semi USA v FRA Q2	2nd Quarter	FRA	80	201	52	39
384	Rio Olympics Semi USA v FRA Q2	2nd Quarter	FRA	80	202	52	32
385	Rio Olympics Semi USA v FRA Q2	2nd Quarter	FRA	80	203	52	34
386	Rio Olympics Semi USA v FRA Q2	2nd Quarter	FRA	80	203	50	38
387	Rio Olympics Semi USA v FRA Q2	2nd Quarter	FRA	80	204	47	43
388	Rio Olympics Semi USA v FRA Q2	2nd Quarter	FRA	80	204	33	43
389	Rio Olympics Semi USA v FRA Q2	2nd Quarter	FRA	80	207	52	24	On-ball
390	Rio Olympics Semi USA v FRA Q2	2nd Quarter	FRA	80	209	51	23
391	Rio Olympics Semi USA v FRA Q2	2nd Quarter	FRA	80	210	47	16
392	Rio Olympics Semi USA v FRA Q2	2nd Quarter	FRA	80	212	38	22
393	Rio Olympics Semi USA v FRA Q2	2nd Quarter	FRA	80	213	34	17	Shot	Score
394	Rio Olympics Semi USA v FRA Q2	2nd Quarter	FRA	83	236	30	110
395	Rio Olympics Semi USA v FRA Q2	2nd Quarter	FRA	83	236	47	85
396	Rio Olympics Semi USA v FRA Q2	2nd Quarter	FRA	83	237	48	73
397	Rio Olympics Semi USA v FRA Q2	2nd Quarter	FRA	83	237	48	66
398	Rio Olympics Semi USA v FRA Q2	2nd Quarter	FRA	83	238	47	58
399	Rio Olympics Semi USA v FRA Q2	2nd Quarter	FRA	83	239	48	50
400	Rio Olympics Semi USA v FRA Q2	2nd Quarter	FRA	83	239	49	44
401	Rio Olympics Semi USA v FRA Q2	2nd Quarter	FRA	83	239	50	35
402	Rio Olympics Semi USA v FRA Q2	2nd Quarter	FRA	83	241	33	37
403	Rio Olympics Semi USA v FRA Q2	2nd Quarter	FRA	83	242	32	40	On-ball
404	Rio Olympics Semi USA v FRA Q2	2nd Quarter	FRA	83	243	35	38
405	Rio Olympics Semi USA v FRA Q2	2nd Quarter	FRA	83	243	38	33
406	Rio Olympics Semi USA v FRA Q2	2nd Quarter	FRA	83	244	42	31
407	Rio Olympics Semi USA v FRA Q2	2nd Quarter	FRA	83	245	35	22	TO
408	Rio Olympics Semi USA v FRA Q2	2nd Quarter	FRA	86	273	31	109
409	Rio Olympics Semi USA v FRA Q2	2nd Quarter	FRA	86	274	33	90
410	Rio Olympics Semi USA v FRA Q2	2nd Quarter	FRA	86	275	34	82
411	Rio Olympics Semi USA v FRA Q2	2nd Quarter	FRA	86	275	33	75
412	Rio Olympics Semi USA v FRA Q2	2nd Quarter	FRA	86	276	33	66
413	Rio Olympics Semi USA v FRA Q2	2nd Quarter	FRA	86	277	34	61
414	Rio Olympics Semi USA v FRA Q2	2nd Quarter	FRA	86	277	35	56
415	Rio Olympics Semi USA v FRA Q2	2nd Quarter	FRA	86	278	35	51
416	Rio Olympics Semi USA v FRA Q2	2nd Quarter	FRA	86	279	35	48
417	Rio Olympics Semi USA v FRA Q2	2nd Quarter	FRA	86	280	41	37
418	Rio Olympics Semi USA v FRA Q2	2nd Quarter	FRA	86	283	45	43
419	Rio Olympics Semi USA v FRA Q2	2nd Quarter	FRA	86	284	48	42
420	Rio Olympics Semi USA v FRA Q2	2nd Quarter	FRA	86	285	50	41
421	Rio Olympics Semi USA v FRA Q2	2nd Quarter	FRA	86	285	53	35
422	Rio Olympics Semi USA v FRA Q2	2nd Quarter	FRA	86	286	42	21
423	Rio Olympics Semi USA v FRA Q2	2nd Quarter	FRA	86	287	44	16
424	Rio Olympics Semi USA v FRA Q2	2nd Quarter	FRA	86	288	44	20
425	Rio Olympics Semi USA v FRA Q2	2nd Quarter	FRA	86	289	38	22
426	Rio Olympics Semi USA v FRA Q2	2nd Quarter	FRA	86	289	50	27	Shot	Miss
427	Rio Olympics Semi USA v FRA Q2	2nd Quarter	FRA	89	400	30	111
428	Rio Olympics Semi USA v FRA Q2	2nd Quarter	FRA	89	400	31	93
429	Rio Olympics Semi USA v FRA Q2	2nd Quarter	FRA	89	402	32	86
430	Rio Olympics Semi USA v FRA Q2	2nd Quarter	FRA	89	402	32	80
431	Rio Olympics Semi USA v FRA Q2	2nd Quarter	FRA	89	403	36	71
432	Rio Olympics Semi USA v FRA Q2	2nd Quarter	FRA	89	404	34	62
433	Rio Olympics Semi USA v FRA Q2	2nd Quarter	FRA	89	404	33	57
434	Rio Olympics Semi USA v FRA Q2	2nd Quarter	FRA	89	405	31	49
435	Rio Olympics Semi USA v FRA Q2	2nd Quarter	FRA	89	406	26	39
436	Rio Olympics Semi USA v FRA Q2	2nd Quarter	FRA	89	407	32	40
437	Rio Olympics Semi USA v FRA Q2	2nd Quarter	FRA	89	409	34	39	On-ball
438	Rio Olympics Semi USA v FRA Q2	2nd Quarter	FRA	89	409	38	36
439	Rio Olympics Semi USA v FRA Q2	2nd Quarter	FRA	89	410	45	32
440	Rio Olympics Semi USA v FRA Q2	2nd Quarter	FRA	89	412	30	45
441	Rio Olympics Semi USA v FRA Q2	2nd Quarter	FRA	89	413	30	45
442	Rio Olympics Semi USA v FRA Q2	2nd Quarter	FRA	89	414	30	45
443	Rio Olympics Semi USA v FRA Q2	2nd Quarter	FRA	89	415	30	45
444	Rio Olympics Semi USA v FRA Q2	2nd Quarter	FRA	89	416	27	55
445	Rio Olympics Semi USA v FRA Q2	2nd Quarter	FRA	89	417	47	34
446	Rio Olympics Semi USA v FRA Q2	2nd Quarter	FRA	89	419	39	19
447	Rio Olympics Semi USA v FRA Q2	2nd Quarter	FRA	89	420	27	18	Shot	Miss
448	Rio Olympics Semi USA v FRA Q2	2nd Quarter	FRA	90	422	28	20	OR
449	Rio Olympics Semi USA v FRA Q2	2nd Quarter	FRA	90	424	26	18	Shot	Miss
450	Rio Olympics Semi USA v FRA Q2	2nd Quarter	FRA	92	432	36	95
451	Rio Olympics Semi USA v FRA Q2	2nd Quarter	FRA	92	434	30	93
452	Rio Olympics Semi USA v FRA Q2	2nd Quarter	FRA	92	435	29	85
453	Rio Olympics Semi USA v FRA Q2	2nd Quarter	FRA	92	436	29	77
454	Rio Olympics Semi USA v FRA Q2	2nd Quarter	FRA	92	437	30	71
455	Rio Olympics Semi USA v FRA Q2	2nd Quarter	FRA	92	437	28	63
456	Rio Olympics Semi USA v FRA Q2	2nd Quarter	FRA	92	438	27	61
457	Rio Olympics Semi USA v FRA Q2	2nd Quarter	FRA	92	439	27	54
458	Rio Olympics Semi USA v FRA Q2	2nd Quarter	FRA	92	440	28	49
459	Rio Olympics Semi USA v FRA Q2	2nd Quarter	FRA	92	441	38	41
460	Rio Olympics Semi USA v FRA Q2	2nd Quarter	FRA	92	442	41	38
461	Rio Olympics Semi USA v FRA Q2	2nd Quarter	FRA	92	442	49	35
462	Rio Olympics Semi USA v FRA Q2	2nd Quarter	FRA	92	443	52	31
463	Rio Olympics Semi USA v FRA Q2	2nd Quarter	FRA	92	443	51	23	Shot	Score
464	Rio Olympics Semi USA v FRA Q2	2nd Quarter	FRA	95	511	31	110
465	Rio Olympics Semi USA v FRA Q2	2nd Quarter	FRA	95	512	35	93
466	Rio Olympics Semi USA v FRA Q2	2nd Quarter	FRA	95	512	34	85
467	Rio Olympics Semi USA v FRA Q2	2nd Quarter	FRA	95	515	27	75
468	Rio Olympics Semi USA v FRA Q2	2nd Quarter	FRA	95	516	26	64
469	Rio Olympics Semi USA v FRA Q2	2nd Quarter	FRA	95	517	27	59
470	Rio Olympics Semi USA v FRA Q2	2nd Quarter	FRA	95	518	28	52
471	Rio Olympics Semi USA v FRA Q2	2nd Quarter	FRA	95	519	30	49
472	Rio Olympics Semi USA v FRA Q2	2nd Quarter	FRA	95	520	32	44
473	Rio Olympics Semi USA v FRA Q2	2nd Quarter	FRA	95	523	39	44
474	Rio Olympics Semi USA v FRA Q2	2nd Quarter	FRA	95	525	47	36
475	Rio Olympics Semi USA v FRA Q2	2nd Quarter	FRA	95	526	53	32
476	Rio Olympics Semi USA v FRA Q2	2nd Quarter	FRA	95	527	49	35	On-ball
477	Rio Olympics Semi USA v FRA Q2	2nd Quarter	FRA	95	527	45	36
478	Rio Olympics Semi USA v FRA Q2	2nd Quarter	FRA	95	528	36	37
479	Rio Olympics Semi USA v FRA Q2	2nd Quarter	FRA	95	528	29	26
480	Rio Olympics Semi USA v FRA Q2	2nd Quarter	FRA	95	530	27	18	Shot	Shooting Foul
481	Rio Olympics Semi USA v FRA Q2	2nd Quarter	FRA	98	583	36	111
482	Rio Olympics Semi USA v FRA Q2	2nd Quarter	FRA	98	583	30	90
483	Rio Olympics Semi USA v FRA Q2	2nd Quarter	FRA	98	585	30	87
484	Rio Olympics Semi USA v FRA Q2	2nd Quarter	FRA	98	586	31	78
485	Rio Olympics Semi USA v FRA Q2	2nd Quarter	FRA	98	586	31	69
486	Rio Olympics Semi USA v FRA Q2	2nd Quarter	FRA	98	587	31	60
487	Rio Olympics Semi USA v FRA Q2	2nd Quarter	FRA	98	588	32	55
488	Rio Olympics Semi USA v FRA Q2	2nd Quarter	FRA	98	588	32	51
489	Rio Olympics Semi USA v FRA Q2	2nd Quarter	FRA	98	589	35	47
490	Rio Olympics Semi USA v FRA Q2	2nd Quarter	FRA	98	590	39	44
491	Rio Olympics Semi USA v FRA Q2	2nd Quarter	FRA	98	591	46	30
492	Rio Olympics Semi USA v FRA Q2	2nd Quarter	FRA	98	592	48	28
493	Rio Olympics Semi USA v FRA Q2	2nd Quarter	FRA	98	592	50	27
494	Rio Olympics Semi USA v FRA Q2	2nd Quarter	FRA	98	593	53	27
495	Rio Olympics Semi USA v FRA Q2	2nd Quarter	FRA	98	594	33	17	Shot	Score
496	Rio Olympics Semi USA v FRA Q2	2nd Quarter	FRA	101	613	51	98
497	Rio Olympics Semi USA v FRA Q2	2nd Quarter	FRA	101	613	46	92
498	Rio Olympics Semi USA v FRA Q2	2nd Quarter	FRA	101	614	38	85
499	Rio Olympics Semi USA v FRA Q2	2nd Quarter	FRA	101	615	34	78
500	Rio Olympics Semi USA v FRA Q2	2nd Quarter	FRA	101	615	31	68
501	Rio Olympics Semi USA v FRA Q2	2nd Quarter	FRA	101	616	29	63
502	Rio Olympics Semi USA v FRA Q2	2nd Quarter	FRA	101	617	24	53
503	Rio Olympics Semi USA v FRA Q2	2nd Quarter	FRA	101	618	20	45
504	Rio Olympics Semi USA v FRA Q2	2nd Quarter	FRA	101	620	14	28
505	Rio Olympics Semi USA v FRA Q2	2nd Quarter	FRA	101	620	13	24
506	Rio Olympics Semi USA v FRA Q2	2nd Quarter	FRA	101	621	16	21
507	Rio Olympics Semi USA v FRA Q2	2nd Quarter	FRA	101	621	27	15
508	Rio Olympics Semi USA v FRA Q2	2nd Quarter	FRA	101	621	28	15
509	Rio Olympics Semi USA v FRA Q2	2nd Quarter	FRA	101	623	27	33
510	Rio Olympics Semi USA v FRA Q2	2nd Quarter	FRA	101	624	9	26
511	Rio Olympics Semi USA v FRA Q2	2nd Quarter	FRA	101	624	12	29
512	Rio Olympics Semi USA v FRA Q2	2nd Quarter	FRA	101	625	13	29	Shot	Score
513	Rio Olympics Semi USA v FRA Q2	2nd Quarter	FRA	103	647	40	110
514	Rio Olympics Semi USA v FRA Q2	2nd Quarter	FRA	103	649	44	85
515	Rio Olympics Semi USA v FRA Q2	2nd Quarter	FRA	103	651	35	87
516	Rio Olympics Semi USA v FRA Q2	2nd Quarter	FRA	103	652	34	83
517	Rio Olympics Semi USA v FRA Q2	2nd Quarter	FRA	103	653	34	77
518	Rio Olympics Semi USA v FRA Q2	2nd Quarter	FRA	103	653	33	69
519	Rio Olympics Semi USA v FRA Q2	2nd Quarter	FRA	103	654	33	62
520	Rio Olympics Semi USA v FRA Q2	2nd Quarter	FRA	103	655	32	56
521	Rio Olympics Semi USA v FRA Q2	2nd Quarter	FRA	103	656	32	53
522	Rio Olympics Semi USA v FRA Q2	2nd Quarter	FRA	103	657	32	53
523	Rio Olympics Semi USA v FRA Q2	2nd Quarter	FRA	103	658	32	53
524	Rio Olympics Semi USA v FRA Q2	2nd Quarter	FRA	103	659	32	53
525	Rio Olympics Semi USA v FRA Q2	2nd Quarter	FRA	103	660	32	49
526	Rio Olympics Semi USA v FRA Q2	2nd Quarter	FRA	103	661	24	38
527	Rio Olympics Semi USA v FRA Q2	2nd Quarter	FRA	103	661	21	35
528	Rio Olympics Semi USA v FRA Q2	2nd Quarter	FRA	103	662	13	25	Shot	Miss
529	Rio Olympics Semi USA v FRA Q2	2nd Quarter	FRA	105	681	40	107
530	Rio Olympics Semi USA v FRA Q2	2nd Quarter	FRA	105	681	40	99
531	Rio Olympics Semi USA v FRA Q2	2nd Quarter	FRA	105	683	40	91
532	Rio Olympics Semi USA v FRA Q2	2nd Quarter	FRA	105	684	38	86
533	Rio Olympics Semi USA v FRA Q2	2nd Quarter	FRA	105	685	37	77
534	Rio Olympics Semi USA v FRA Q2	2nd Quarter	FRA	105	686	34	69
535	Rio Olympics Semi USA v FRA Q2	2nd Quarter	FRA	105	687	32	61
536	Rio Olympics Semi USA v FRA Q2	2nd Quarter	FRA	105	687	30	55
537	Rio Olympics Semi USA v FRA Q2	2nd Quarter	FRA	105	688	26	50
538	Rio Olympics Semi USA v FRA Q2	2nd Quarter	FRA	105	688	25	43
539	Rio Olympics Semi USA v FRA Q2	2nd Quarter	FRA	105	689	23	39
540	Rio Olympics Semi USA v FRA Q2	2nd Quarter	FRA	105	689	23	44
541	Rio Olympics Semi USA v FRA Q2	2nd Quarter	FRA	105	690	26	45
542	Rio Olympics Semi USA v FRA Q2	2nd Quarter	FRA	105	690	39	32
543	Rio Olympics Semi USA v FRA Q2	2nd Quarter	FRA	105	691	42	37
544	Rio Olympics Semi USA v FRA Q2	2nd Quarter	FRA	105	692	45	35
545	Rio Olympics Semi USA v FRA Q2	2nd Quarter	FRA	105	693	48	28
546	Rio Olympics Semi USA v FRA Q2	2nd Quarter	FRA	105	693	50	25
547	Rio Olympics Semi USA v FRA Q2	2nd Quarter	FRA	105	693	53	27
548	Rio Olympics Semi USA v FRA Q2	2nd Quarter	FRA	105	694	53	30
549	Rio Olympics Semi USA v FRA Q2	2nd Quarter	FRA	105	694	49	36
550	Rio Olympics Semi USA v FRA Q2	2nd Quarter	FRA	105	694	42	41
551	Rio Olympics Semi USA v FRA Q2	2nd Quarter	FRA	105	695	30	39	TO
552	Rio Olympics Semi USA v FRA Q2	2nd Quarter	FRA	107	708	32	90
553	Rio Olympics Semi USA v FRA Q2	2nd Quarter	FRA	107	708	34	77
554	Rio Olympics Semi USA v FRA Q2	2nd Quarter	FRA	107	709	36	65
555	Rio Olympics Semi USA v FRA Q2	2nd Quarter	FRA	107	710	37	56
556	Rio Olympics Semi USA v FRA Q2	2nd Quarter	FRA	107	710	36	48
557	Rio Olympics Semi USA v FRA Q2	2nd Quarter	FRA	107	710	38	38
558	Rio Olympics Semi USA v FRA Q2	2nd Quarter	FRA	107	711	39	27
559	Rio Olympics Semi USA v FRA Q2	2nd Quarter	FRA	107	711	37	21
560	Rio Olympics Semi USA v FRA Q2	2nd Quarter	FRA	107	712	34	18	Shot	Shooting Foul
561	Rio Olympics Semi USA v FRA Q2	2nd Quarter	FRA	112	784	42	112
562	Rio Olympics Semi USA v FRA Q2	2nd Quarter	FRA	112	785	48	91
563	Rio Olympics Semi USA v FRA Q2	2nd Quarter	FRA	112	786	39	92
564	Rio Olympics Semi USA v FRA Q2	2nd Quarter	FRA	112	787	36	86
565	Rio Olympics Semi USA v FRA Q2	2nd Quarter	FRA	112	788	36	77
566	Rio Olympics Semi USA v FRA Q2	2nd Quarter	FRA	112	789	36	68
567	Rio Olympics Semi USA v FRA Q2	2nd Quarter	FRA	112	789	37	62
568	Rio Olympics Semi USA v FRA Q2	2nd Quarter	FRA	112	790	37	56
569	Rio Olympics Semi USA v FRA Q2	2nd Quarter	FRA	112	791	42	52
570	Rio Olympics Semi USA v FRA Q2	2nd Quarter	FRA	112	791	44	49
571	Rio Olympics Semi USA v FRA Q2	2nd Quarter	FRA	112	792	47	43
572	Rio Olympics Semi USA v FRA Q2	2nd Quarter	FRA	112	793	52	32
573	Rio Olympics Semi USA v FRA Q2	2nd Quarter	FRA	112	794	47	48
574	Rio Olympics Semi USA v FRA Q2	2nd Quarter	FRA	112	795	42	48
575	Rio Olympics Semi USA v FRA Q2	2nd Quarter	FRA	112	795	37	49
576	Rio Olympics Semi USA v FRA Q2	2nd Quarter	FRA	112	796	34	48
577	Rio Olympics Semi USA v FRA Q2	2nd Quarter	FRA	112	798	25	17
578	Rio Olympics Semi USA v FRA Q2	2nd Quarter	FRA	112	798	21	18
579	Rio Olympics Semi USA v FRA Q2	2nd Quarter	FRA	112	799	15	19
580	Rio Olympics Semi USA v FRA Q2	2nd Quarter	FRA	112	799	13	27
581	Rio Olympics Semi USA v FRA Q2	2nd Quarter	FRA	112	800	16	34
582	Rio Olympics Semi USA v FRA Q2	2nd Quarter	FRA	112	800	20	37	On-ball
583	Rio Olympics Semi USA v FRA Q2	2nd Quarter	FRA	112	801	26	38	On-ball
584	Rio Olympics Semi USA v FRA Q2	2nd Quarter	FRA	112	802	31	37
585	Rio Olympics Semi USA v FRA Q2	2nd Quarter	FRA	112	805	48	16	Shot	Miss
586	Rio Olympics Semi USA v FRA Q2	2nd Quarter	FRA	114	807	40	19	OR
587	Rio Olympics Semi USA v FRA Q2	2nd Quarter	FRA	114	809	48	24	Shot	Score
588	Rio Olympics Semi USA v FRA Q2	2nd Quarter	FRA	117	861	35	85
589	Rio Olympics Semi USA v FRA Q2	2nd Quarter	FRA	117	862	28	85
590	Rio Olympics Semi USA v FRA Q2	2nd Quarter	FRA	117	863	29	77
591	Rio Olympics Semi USA v FRA Q2	2nd Quarter	FRA	117	864	28	68
592	Rio Olympics Semi USA v FRA Q2	2nd Quarter	FRA	117	864	26	62
593	Rio Olympics Semi USA v FRA Q2	2nd Quarter	FRA	117	865	24	55
594	Rio Olympics Semi USA v FRA Q2	2nd Quarter	FRA	117	865	23	47
595	Rio Olympics Semi USA v FRA Q2	2nd Quarter	FRA	117	867	36	38
596	Rio Olympics Semi USA v FRA Q2	2nd Quarter	FRA	117	868	39	41	On-ball
597	Rio Olympics Semi USA v FRA Q2	2nd Quarter	FRA	117	869	36	42
598	Rio Olympics Semi USA v FRA Q2	2nd Quarter	FRA	117	870	31	42
599	Rio Olympics Semi USA v FRA Q2	2nd Quarter	FRA	117	872	33	45
600	Rio Olympics Semi USA v FRA Q2	2nd Quarter	FRA	117	873	38	45
601	Rio Olympics Semi USA v FRA Q2	2nd Quarter	FRA	117	874	51	30
602	Rio Olympics Semi USA v FRA Q2	2nd Quarter	FRA	117	875	42	18
603	Rio Olympics Semi USA v FRA Q2	2nd Quarter	FRA	117	875	41	19
604	Rio Olympics Semi USA v FRA Q2	2nd Quarter	FRA	117	878	36	38	Shot	Miss
605	Rio Olympics Semi USA v FRA Q2	2nd Quarter	FRA	119	898	35	110
606	Rio Olympics Semi USA v FRA Q2	2nd Quarter	FRA	119	898	32	90
607	Rio Olympics Semi USA v FRA Q2	2nd Quarter	FRA	119	900	33	83
608	Rio Olympics Semi USA v FRA Q2	2nd Quarter	FRA	119	900	33	76
609	Rio Olympics Semi USA v FRA Q2	2nd Quarter	FRA	119	901	33	68
610	Rio Olympics Semi USA v FRA Q2	2nd Quarter	FRA	119	902	32	62
611	Rio Olympics Semi USA v FRA Q2	2nd Quarter	FRA	119	903	35	57
612	Rio Olympics Semi USA v FRA Q2	2nd Quarter	FRA	119	904	39	55
613	Rio Olympics Semi USA v FRA Q2	2nd Quarter	FRA	119	904	42	54
614	Rio Olympics Semi USA v FRA Q2	2nd Quarter	FRA	119	905	50	35
615	Rio Olympics Semi USA v FRA Q2	2nd Quarter	FRA	119	906	51	32
616	Rio Olympics Semi USA v FRA Q2	2nd Quarter	FRA	119	907	51	35
617	Rio Olympics Semi USA v FRA Q2	2nd Quarter	FRA	119	908	49	38
618	Rio Olympics Semi USA v FRA Q2	2nd Quarter	FRA	119	909	46	41
619	Rio Olympics Semi USA v FRA Q2	2nd Quarter	FRA	119	910	27	37
620	Rio Olympics Semi USA v FRA Q2	2nd Quarter	FRA	119	910	31	35
621	Rio Olympics Semi USA v FRA Q2	2nd Quarter	FRA	119	911	34	31
622	Rio Olympics Semi USA v FRA Q2	2nd Quarter	FRA	119	911	37	25
623	Rio Olympics Semi USA v FRA Q2	2nd Quarter	FRA	119	912	35	18	Shot	Miss
624	Rio Olympics Semi USA v FRA Q2	2nd Quarter	FRA	120	914	26	18	OR
625	Rio Olympics Semi USA v FRA Q2	2nd Quarter	FRA	120	914	16	19
626	Rio Olympics Semi USA v FRA Q2	2nd Quarter	FRA	120	915	14	25
627	Rio Olympics Semi USA v FRA Q2	2nd Quarter	FRA	120	917	14	29
628	Rio Olympics Semi USA v FRA Q2	2nd Quarter	FRA	120	918	16	35	On-ball
629	Rio Olympics Semi USA v FRA Q2	2nd Quarter	FRA	120	919	23	39	Shot	Score
630	Rio Olympics Semi USA v FRA Q2	2nd Quarter	FRA	122	976	25	92
631	Rio Olympics Semi USA v FRA Q2	2nd Quarter	FRA	122	976	20	82
632	Rio Olympics Semi USA v FRA Q2	2nd Quarter	FRA	122	977	20	70
633	Rio Olympics Semi USA v FRA Q2	2nd Quarter	FRA	122	978	19	61
634	Rio Olympics Semi USA v FRA Q2	2nd Quarter	FRA	122	979	19	52
635	Rio Olympics Semi USA v FRA Q2	2nd Quarter	FRA	122	980	23	49
636	Rio Olympics Semi USA v FRA Q2	2nd Quarter	FRA	122	981	25	49
637	Rio Olympics Semi USA v FRA Q2	2nd Quarter	FRA	122	982	31	50
638	Rio Olympics Semi USA v FRA Q2	2nd Quarter	FRA	122	983	33	49
639	Rio Olympics Semi USA v FRA Q2	2nd Quarter	FRA	122	985	28	41
640	Rio Olympics Semi USA v FRA Q2	2nd Quarter	FRA	122	986	18	39
641	Rio Olympics Semi USA v FRA Q2	2nd Quarter	FRA	122	986	27	40
642	Rio Olympics Semi USA v FRA Q2	2nd Quarter	FRA	122	987	30	42
643	Rio Olympics Semi USA v FRA Q2	2nd Quarter	FRA	122	988	34	47
644	Rio Olympics Semi USA v FRA Q2	2nd Quarter	FRA	122	989	34	47
645	Rio Olympics Semi USA v FRA Q2	2nd Quarter	FRA	122	990	34	47
646	Rio Olympics Semi USA v FRA Q2	2nd Quarter	FRA	122	991	34	47
647	Rio Olympics Semi USA v FRA Q2	2nd Quarter	FRA	122	992	34	47
648	Rio Olympics Semi USA v FRA Q2	2nd Quarter	FRA	122	993	35	44
649	Rio Olympics Semi USA v FRA Q2	2nd Quarter	FRA	122	994	32	40
650	Rio Olympics Semi USA v FRA Q2	2nd Quarter	FRA	122	995	33	37
651	Rio Olympics Semi USA v FRA Q2	2nd Quarter	FRA	122	996	38	34	Shot	Miss
652	Rio Olympics Semi USA v FRA Q2	2nd Quarter	FRA	123	998	31	16	OR
653	Rio Olympics Semi USA v FRA Q2	2nd Quarter	FRA	123	1000	28	18	Shot	Score
654	Rio Olympics Semi USA v FRA Q3	3rd Quarter	FRA	126	22	31	109
655	Rio Olympics Semi USA v FRA Q3	3rd Quarter	FRA	126	24	31	93
656	Rio Olympics Semi USA v FRA Q3	3rd Quarter	FRA	126	24	32	81
657	Rio Olympics Semi USA v FRA Q3	3rd Quarter	FRA	126	25	34	72
658	Rio Olympics Semi USA v FRA Q3	3rd Quarter	FRA	126	26	34	63
659	Rio Olympics Semi USA v FRA Q3	3rd Quarter	FRA	126	26	34	57
660	Rio Olympics Semi USA v FRA Q3	3rd Quarter	FRA	126	27	34	51
661	Rio Olympics Semi USA v FRA Q3	3rd Quarter	FRA	126	28	31	47
662	Rio Olympics Semi USA v FRA Q3	3rd Quarter	FRA	126	29	23	31
663	Rio Olympics Semi USA v FRA Q3	3rd Quarter	FRA	126	30	23	34
664	Rio Olympics Semi USA v FRA Q3	3rd Quarter	FRA	126	31	23	35
665	Rio Olympics Semi USA v FRA Q3	3rd Quarter	FRA	126	32	33	22	TO
666	Rio Olympics Semi USA v FRA Q3	3rd Quarter	FRA	129	49	32	109
667	Rio Olympics Semi USA v FRA Q3	3rd Quarter	FRA	129	50	31	80
668	Rio Olympics Semi USA v FRA Q3	3rd Quarter	FRA	129	51	31	73
669	Rio Olympics Semi USA v FRA Q3	3rd Quarter	FRA	129	52	32	68
670	Rio Olympics Semi USA v FRA Q3	3rd Quarter	FRA	129	53	32	61
671	Rio Olympics Semi USA v FRA Q3	3rd Quarter	FRA	129	53	31	53
672	Rio Olympics Semi USA v FRA Q3	3rd Quarter	FRA	129	54	29	49
673	Rio Olympics Semi USA v FRA Q3	3rd Quarter	FRA	129	55	22	46
674	Rio Olympics Semi USA v FRA Q3	3rd Quarter	FRA	129	55	18	42
675	Rio Olympics Semi USA v FRA Q3	3rd Quarter	FRA	129	56	16	39
676	Rio Olympics Semi USA v FRA Q3	3rd Quarter	FRA	129	56	18	41
677	Rio Olympics Semi USA v FRA Q3	3rd Quarter	FRA	129	57	39	37
678	Rio Olympics Semi USA v FRA Q3	3rd Quarter	FRA	129	60	25	35	Shot	Miss
679	Rio Olympics Semi USA v FRA Q3	3rd Quarter	FRA	132	106	4	83
680	Rio Olympics Semi USA v FRA Q3	3rd Quarter	FRA	132	106	21	86
681	Rio Olympics Semi USA v FRA Q3	3rd Quarter	FRA	132	107	26	79
682	Rio Olympics Semi USA v FRA Q3	3rd Quarter	FRA	132	108	31	72
683	Rio Olympics Semi USA v FRA Q3	3rd Quarter	FRA	132	109	32	64
684	Rio Olympics Semi USA v FRA Q3	3rd Quarter	FRA	132	110	32	57
685	Rio Olympics Semi USA v FRA Q3	3rd Quarter	FRA	132	111	33	49
686	Rio Olympics Semi USA v FRA Q3	3rd Quarter	FRA	132	114	38	39
687	Rio Olympics Semi USA v FRA Q3	3rd Quarter	FRA	132	115	40	36
688	Rio Olympics Semi USA v FRA Q3	3rd Quarter	FRA	132	115	41	39
689	Rio Olympics Semi USA v FRA Q3	3rd Quarter	FRA	132	118	39	41
690	Rio Olympics Semi USA v FRA Q3	3rd Quarter	FRA	132	118	39	41
691	Rio Olympics Semi USA v FRA Q3	3rd Quarter	FRA	132	121	37	43
692	Rio Olympics Semi USA v FRA Q3	3rd Quarter	FRA	132	121	37	43
693	Rio Olympics Semi USA v FRA Q3	3rd Quarter	FRA	132	121	31	43
694	Rio Olympics Semi USA v FRA Q3	3rd Quarter	FRA	132	121	27	42
695	Rio Olympics Semi USA v FRA Q3	3rd Quarter	FRA	132	122	19	36
696	Rio Olympics Semi USA v FRA Q3	3rd Quarter	FRA	132	123	35	18
697	Rio Olympics Semi USA v FRA Q3	3rd Quarter	FRA	132	125	29	16	Shot	Score
698	Rio Olympics Semi USA v FRA Q3	3rd Quarter	FRA	134	146	30	110
699	Rio Olympics Semi USA v FRA Q3	3rd Quarter	FRA	134	148	33	90
700	Rio Olympics Semi USA v FRA Q3	3rd Quarter	FRA	134	149	34	76
701	Rio Olympics Semi USA v FRA Q3	3rd Quarter	FRA	134	150	36	69
702	Rio Olympics Semi USA v FRA Q3	3rd Quarter	FRA	134	151	36	66
703	Rio Olympics Semi USA v FRA Q3	3rd Quarter	FRA	134	152	35	58
704	Rio Olympics Semi USA v FRA Q3	3rd Quarter	FRA	134	153	35	52
705	Rio Olympics Semi USA v FRA Q3	3rd Quarter	FRA	134	154	37	45
706	Rio Olympics Semi USA v FRA Q3	3rd Quarter	FRA	134	154	44	40
707	Rio Olympics Semi USA v FRA Q3	3rd Quarter	FRA	134	155	40	45
708	Rio Olympics Semi USA v FRA Q3	3rd Quarter	FRA	134	156	38	44
709	Rio Olympics Semi USA v FRA Q3	3rd Quarter	FRA	134	156	31	44
710	Rio Olympics Semi USA v FRA Q3	3rd Quarter	FRA	134	157	24	35
711	Rio Olympics Semi USA v FRA Q3	3rd Quarter	FRA	134	159	37	34
712	Rio Olympics Semi USA v FRA Q3	3rd Quarter	FRA	134	160	36	38
713	Rio Olympics Semi USA v FRA Q3	3rd Quarter	FRA	134	161	33	40
714	Rio Olympics Semi USA v FRA Q3	3rd Quarter	FRA	134	162	31	40
715	Rio Olympics Semi USA v FRA Q3	3rd Quarter	FRA	134	163	26	45
716	Rio Olympics Semi USA v FRA Q3	3rd Quarter	FRA	134	164	30	46
717	Rio Olympics Semi USA v FRA Q3	3rd Quarter	FRA	134	167	32	43	On-ball
718	Rio Olympics Semi USA v FRA Q3	3rd Quarter	FRA	134	167	28	41
719	Rio Olympics Semi USA v FRA Q3	3rd Quarter	FRA	134	168	26	38
720	Rio Olympics Semi USA v FRA Q3	3rd Quarter	FRA	134	169	10	17
721	Rio Olympics Semi USA v FRA Q3	3rd Quarter	FRA	134	170	15	15
722	Rio Olympics Semi USA v FRA Q3	3rd Quarter	FRA	134	171	24	14	TO
723	Rio Olympics Semi USA v FRA Q3	3rd Quarter	FRA	136	210	29	112
724	Rio Olympics Semi USA v FRA Q3	3rd Quarter	FRA	136	211	31	82
725	Rio Olympics Semi USA v FRA Q3	3rd Quarter	FRA	136	211	31	79
726	Rio Olympics Semi USA v FRA Q3	3rd Quarter	FRA	136	212	30	72
727	Rio Olympics Semi USA v FRA Q3	3rd Quarter	FRA	136	212	30	64
728	Rio Olympics Semi USA v FRA Q3	3rd Quarter	FRA	136	213	34	55
729	Rio Olympics Semi USA v FRA Q3	3rd Quarter	FRA	136	213	38	51
730	Rio Olympics Semi USA v FRA Q3	3rd Quarter	FRA	136	214	41	47
731	Rio Olympics Semi USA v FRA Q3	3rd Quarter	FRA	136	215	43	45
732	Rio Olympics Semi USA v FRA Q3	3rd Quarter	FRA	136	215	47	32	TO
733	Rio Olympics Semi USA v FRA Q3	3rd Quarter	FRA	141	277	30	91
734	Rio Olympics Semi USA v FRA Q3	3rd Quarter	FRA	141	277	32	70
735	Rio Olympics Semi USA v FRA Q3	3rd Quarter	FRA	141	277	30	60
736	Rio Olympics Semi USA v FRA Q3	3rd Quarter	FRA	141	277	22	34
737	Rio Olympics Semi USA v FRA Q3	3rd Quarter	FRA	141	277	25	25
738	Rio Olympics Semi USA v FRA Q3	3rd Quarter	FRA	141	280	25	19	Shot	Miss
739	Rio Olympics Semi USA v FRA Q3	3rd Quarter	FRA	143	288	41	83
740	Rio Olympics Semi USA v FRA Q3	3rd Quarter	FRA	143	288	35	78
741	Rio Olympics Semi USA v FRA Q3	3rd Quarter	FRA	143	289	30	71
742	Rio Olympics Semi USA v FRA Q3	3rd Quarter	FRA	143	289	24	66
743	Rio Olympics Semi USA v FRA Q3	3rd Quarter	FRA	143	290	24	57
744	Rio Olympics Semi USA v FRA Q3	3rd Quarter	FRA	143	290	28	52
745	Rio Olympics Semi USA v FRA Q3	3rd Quarter	FRA	143	291	31	49
746	Rio Olympics Semi USA v FRA Q3	3rd Quarter	FRA	143	293	33	44
747	Rio Olympics Semi USA v FRA Q3	3rd Quarter	FRA	143	294	30	39
748	Rio Olympics Semi USA v FRA Q3	3rd Quarter	FRA	143	295	31	33	Shot	Score
749	Rio Olympics Semi USA v FRA Q3	3rd Quarter	FRA	147	316	27	108
750	Rio Olympics Semi USA v FRA Q3	3rd Quarter	FRA	147	317	20	82
751	Rio Olympics Semi USA v FRA Q3	3rd Quarter	FRA	147	318	16	68
752	Rio Olympics Semi USA v FRA Q3	3rd Quarter	FRA	147	319	22	58
753	Rio Olympics Semi USA v FRA Q3	3rd Quarter	FRA	147	320	28	53
754	Rio Olympics Semi USA v FRA Q3	3rd Quarter	FRA	147	321	34	52
755	Rio Olympics Semi USA v FRA Q3	3rd Quarter	FRA	147	322	38	51
756	Rio Olympics Semi USA v FRA Q3	3rd Quarter	FRA	147	323	42	49
757	Rio Olympics Semi USA v FRA Q3	3rd Quarter	FRA	147	324	46	38
758	Rio Olympics Semi USA v FRA Q3	3rd Quarter	FRA	147	325	46	38
759	Rio Olympics Semi USA v FRA Q3	3rd Quarter	FRA	147	326	46	38
760	Rio Olympics Semi USA v FRA Q3	3rd Quarter	FRA	147	327	46	38
761	Rio Olympics Semi USA v FRA Q3	3rd Quarter	FRA	147	328	27	32
762	Rio Olympics Semi USA v FRA Q3	3rd Quarter	FRA	147	329	24	30
763	Rio Olympics Semi USA v FRA Q3	3rd Quarter	FRA	147	329	19	27
764	Rio Olympics Semi USA v FRA Q3	3rd Quarter	FRA	147	330	14	29	On-ball
765	Rio Olympics Semi USA v FRA Q3	3rd Quarter	FRA	147	330	14	31
766	Rio Olympics Semi USA v FRA Q3	3rd Quarter	FRA	147	331	22	36
767	Rio Olympics Semi USA v FRA Q3	3rd Quarter	FRA	147	332	33	31
768	Rio Olympics Semi USA v FRA Q3	3rd Quarter	FRA	147	333	30	19	Shot	Shooting Foul
769	Rio Olympics Semi USA v FRA Q3	3rd Quarter	FRA	150	418	58	74
770	Rio Olympics Semi USA v FRA Q3	3rd Quarter	FRA	150	419	51	89
771	Rio Olympics Semi USA v FRA Q3	3rd Quarter	FRA	150	420	47	90
772	Rio Olympics Semi USA v FRA Q3	3rd Quarter	FRA	150	421	43	85
773	Rio Olympics Semi USA v FRA Q3	3rd Quarter	FRA	150	421	42	80
774	Rio Olympics Semi USA v FRA Q3	3rd Quarter	FRA	150	422	43	74
775	Rio Olympics Semi USA v FRA Q3	3rd Quarter	FRA	150	422	44	66
776	Rio Olympics Semi USA v FRA Q3	3rd Quarter	FRA	150	423	45	57
777	Rio Olympics Semi USA v FRA Q3	3rd Quarter	FRA	150	424	46	51
778	Rio Olympics Semi USA v FRA Q3	3rd Quarter	FRA	150	425	47	44
779	Rio Olympics Semi USA v FRA Q3	3rd Quarter	FRA	150	425	45	36
780	Rio Olympics Semi USA v FRA Q3	3rd Quarter	FRA	150	427	43	36
781	Rio Olympics Semi USA v FRA Q3	3rd Quarter	FRA	150	428	36	39
782	Rio Olympics Semi USA v FRA Q3	3rd Quarter	FRA	150	429	29	41
783	Rio Olympics Semi USA v FRA Q3	3rd Quarter	FRA	150	430	24	39
784	Rio Olympics Semi USA v FRA Q3	3rd Quarter	FRA	150	430	17	35
785	Rio Olympics Semi USA v FRA Q3	3rd Quarter	FRA	150	431	12	31	On-ball
786	Rio Olympics Semi USA v FRA Q3	3rd Quarter	FRA	150	432	16	24
787	Rio Olympics Semi USA v FRA Q3	3rd Quarter	FRA	150	432	18	22
788	Rio Olympics Semi USA v FRA Q3	3rd Quarter	FRA	150	433	17	30
789	Rio Olympics Semi USA v FRA Q3	3rd Quarter	FRA	150	433	16	33
790	Rio Olympics Semi USA v FRA Q3	3rd Quarter	FRA	150	434	18	35
791	Rio Olympics Semi USA v FRA Q3	3rd Quarter	FRA	150	435	29	38
792	Rio Olympics Semi USA v FRA Q3	3rd Quarter	FRA	150	436	33	34	Shot	Miss
793	Rio Olympics Semi USA v FRA Q3	3rd Quarter	FRA	152	463	30	111
794	Rio Olympics Semi USA v FRA Q3	3rd Quarter	FRA	152	463	31	96
795	Rio Olympics Semi USA v FRA Q3	3rd Quarter	FRA	152	464	31	96
796	Rio Olympics Semi USA v FRA Q3	3rd Quarter	FRA	152	465	32	93
797	Rio Olympics Semi USA v FRA Q3	3rd Quarter	FRA	152	466	31	82
798	Rio Olympics Semi USA v FRA Q3	3rd Quarter	FRA	152	466	28	71
799	Rio Olympics Semi USA v FRA Q3	3rd Quarter	FRA	152	467	31	59
800	Rio Olympics Semi USA v FRA Q3	3rd Quarter	FRA	152	468	33	51
801	Rio Olympics Semi USA v FRA Q3	3rd Quarter	FRA	152	470	38	49
802	Rio Olympics Semi USA v FRA Q3	3rd Quarter	FRA	152	471	45	38
803	Rio Olympics Semi USA v FRA Q3	3rd Quarter	FRA	152	474	29	43
804	Rio Olympics Semi USA v FRA Q3	3rd Quarter	FRA	152	477	26	43
805	Rio Olympics Semi USA v FRA Q3	3rd Quarter	FRA	152	477	19	40
806	Rio Olympics Semi USA v FRA Q3	3rd Quarter	FRA	152	478	11	23
807	Rio Olympics Semi USA v FRA Q3	3rd Quarter	FRA	152	480	13	26
808	Rio Olympics Semi USA v FRA Q3	3rd Quarter	FRA	152	481	15	30
809	Rio Olympics Semi USA v FRA Q3	3rd Quarter	FRA	152	482	16	33
810	Rio Olympics Semi USA v FRA Q3	3rd Quarter	FRA	152	483	20	33
811	Rio Olympics Semi USA v FRA Q3	3rd Quarter	FRA	152	484	24	30
812	Rio Olympics Semi USA v FRA Q3	3rd Quarter	FRA	152	484	31	27
813	Rio Olympics Semi USA v FRA Q3	3rd Quarter	FRA	152	485	33	26	Shot	Score
814	Rio Olympics Semi USA v FRA Q3	3rd Quarter	FRA	156	590	7	109
815	Rio Olympics Semi USA v FRA Q3	3rd Quarter	FRA	156	591	14	96
816	Rio Olympics Semi USA v FRA Q3	3rd Quarter	FRA	156	592	26	89
817	Rio Olympics Semi USA v FRA Q3	3rd Quarter	FRA	156	592	30	85
818	Rio Olympics Semi USA v FRA Q3	3rd Quarter	FRA	156	593	33	78
819	Rio Olympics Semi USA v FRA Q3	3rd Quarter	FRA	156	593	40	71
820	Rio Olympics Semi USA v FRA Q3	3rd Quarter	FRA	156	593	44	67
821	Rio Olympics Semi USA v FRA Q3	3rd Quarter	FRA	156	594	45	58
822	Rio Olympics Semi USA v FRA Q3	3rd Quarter	FRA	156	595	48	52
823	Rio Olympics Semi USA v FRA Q3	3rd Quarter	FRA	156	596	51	48
824	Rio Olympics Semi USA v FRA Q3	3rd Quarter	FRA	156	596	40	51
825	Rio Olympics Semi USA v FRA Q3	3rd Quarter	FRA	156	597	40	51
826	Rio Olympics Semi USA v FRA Q3	3rd Quarter	FRA	156	598	40	51
827	Rio Olympics Semi USA v FRA Q3	3rd Quarter	FRA	156	599	40	51
828	Rio Olympics Semi USA v FRA Q3	3rd Quarter	FRA	156	600	39	48
829	Rio Olympics Semi USA v FRA Q3	3rd Quarter	FRA	156	600	36	44
830	Rio Olympics Semi USA v FRA Q3	3rd Quarter	FRA	156	601	32	43
831	Rio Olympics Semi USA v FRA Q3	3rd Quarter	FRA	156	601	16	32
832	Rio Olympics Semi USA v FRA Q3	3rd Quarter	FRA	156	602	13	29
833	Rio Olympics Semi USA v FRA Q3	3rd Quarter	FRA	156	602	12	22
834	Rio Olympics Semi USA v FRA Q3	3rd Quarter	FRA	156	605	11	25
835	Rio Olympics Semi USA v FRA Q3	3rd Quarter	FRA	156	606	12	30
836	Rio Olympics Semi USA v FRA Q3	3rd Quarter	FRA	156	607	26	38
837	Rio Olympics Semi USA v FRA Q3	3rd Quarter	FRA	156	608	27	39
838	Rio Olympics Semi USA v FRA Q3	3rd Quarter	FRA	156	609	33	40
839	Rio Olympics Semi USA v FRA Q3	3rd Quarter	FRA	156	610	39	30
840	Rio Olympics Semi USA v FRA Q3	3rd Quarter	FRA	156	611	40	41
841	Rio Olympics Semi USA v FRA Q3	3rd Quarter	FRA	156	611	31	41
842	Rio Olympics Semi USA v FRA Q3	3rd Quarter	FRA	156	612	27	30
843	Rio Olympics Semi USA v FRA Q3	3rd Quarter	FRA	156	613	39	42
844	Rio Olympics Semi USA v FRA Q3	3rd Quarter	FRA	156	614	33	37
845	Rio Olympics Semi USA v FRA Q3	3rd Quarter	FRA	156	615	28	28	TO
846	Rio Olympics Semi USA v FRA Q3	3rd Quarter	FRA	159	696	28	110
847	Rio Olympics Semi USA v FRA Q3	3rd Quarter	FRA	159	697	28	100
848	Rio Olympics Semi USA v FRA Q3	3rd Quarter	FRA	159	698	31	98
849	Rio Olympics Semi USA v FRA Q3	3rd Quarter	FRA	159	699	34	91
850	Rio Olympics Semi USA v FRA Q3	3rd Quarter	FRA	159	701	34	85
851	Rio Olympics Semi USA v FRA Q3	3rd Quarter	FRA	159	701	32	76
852	Rio Olympics Semi USA v FRA Q3	3rd Quarter	FRA	159	702	25	66
853	Rio Olympics Semi USA v FRA Q3	3rd Quarter	FRA	159	702	16	57
854	Rio Olympics Semi USA v FRA Q3	3rd Quarter	FRA	159	704	27	55
855	Rio Olympics Semi USA v FRA Q3	3rd Quarter	FRA	159	704	33	53
856	Rio Olympics Semi USA v FRA Q3	3rd Quarter	FRA	159	705	40	50
857	Rio Olympics Semi USA v FRA Q3	3rd Quarter	FRA	159	705	43	48
858	Rio Olympics Semi USA v FRA Q3	3rd Quarter	FRA	159	705	47	44
859	Rio Olympics Semi USA v FRA Q3	3rd Quarter	FRA	159	705	43	42
860	Rio Olympics Semi USA v FRA Q3	3rd Quarter	FRA	159	705	35	43
861	Rio Olympics Semi USA v FRA Q3	3rd Quarter	FRA	159	708	25	38
862	Rio Olympics Semi USA v FRA Q3	3rd Quarter	FRA	159	710	24	35
863	Rio Olympics Semi USA v FRA Q3	3rd Quarter	FRA	159	711	21	32
864	Rio Olympics Semi USA v FRA Q3	3rd Quarter	FRA	159	711	16	28
865	Rio Olympics Semi USA v FRA Q3	3rd Quarter	FRA	159	712	13	25
866	Rio Olympics Semi USA v FRA Q3	3rd Quarter	FRA	159	712	13	29
867	Rio Olympics Semi USA v FRA Q3	3rd Quarter	FRA	159	713	19	34
868	Rio Olympics Semi USA v FRA Q3	3rd Quarter	FRA	159	713	36	36
869	Rio Olympics Semi USA v FRA Q3	3rd Quarter	FRA	159	714	40	34
870	Rio Olympics Semi USA v FRA Q3	3rd Quarter	FRA	159	715	41	30
871	Rio Olympics Semi USA v FRA Q3	3rd Quarter	FRA	159	716	50	35
872	Rio Olympics Semi USA v FRA Q3	3rd Quarter	FRA	159	717	53	32
873	Rio Olympics Semi USA v FRA Q3	3rd Quarter	FRA	159	717	48	24
874	Rio Olympics Semi USA v FRA Q3	3rd Quarter	FRA	159	718	43	19
875	Rio Olympics Semi USA v FRA Q3	3rd Quarter	FRA	159	718	48	16
876	Rio Olympics Semi USA v FRA Q3	3rd Quarter	FRA	159	719	51	23
877	Rio Olympics Semi USA v FRA Q3	3rd Quarter	FRA	159	719	48	27
878	Rio Olympics Semi USA v FRA Q3	3rd Quarter	FRA	159	720	41	29
879	Rio Olympics Semi USA v FRA Q3	3rd Quarter	FRA	159	721	36	30	TO
880	Rio Olympics Semi USA v FRA Q3	3rd Quarter	FRA	162	742	30	94
881	Rio Olympics Semi USA v FRA Q3	3rd Quarter	FRA	162	743	33	88
882	Rio Olympics Semi USA v FRA Q3	3rd Quarter	FRA	162	743	37	76
883	Rio Olympics Semi USA v FRA Q3	3rd Quarter	FRA	162	743	38	75
884	Rio Olympics Semi USA v FRA Q3	3rd Quarter	FRA	162	743	42	65
885	Rio Olympics Semi USA v FRA Q3	3rd Quarter	FRA	162	745	21	48
886	Rio Olympics Semi USA v FRA Q3	3rd Quarter	FRA	162	745	17	36
887	Rio Olympics Semi USA v FRA Q3	3rd Quarter	FRA	162	746	16	27
888	Rio Olympics Semi USA v FRA Q3	3rd Quarter	FRA	162	747	12	27	Shot	Miss
889	Rio Olympics Semi USA v FRA Q3	3rd Quarter	FRA	164	790	61	61
890	Rio Olympics Semi USA v FRA Q3	3rd Quarter	FRA	164	791	43	56
891	Rio Olympics Semi USA v FRA Q3	3rd Quarter	FRA	164	792	43	56
892	Rio Olympics Semi USA v FRA Q3	3rd Quarter	FRA	164	793	43	56
893	Rio Olympics Semi USA v FRA Q3	3rd Quarter	FRA	164	794	43	56
894	Rio Olympics Semi USA v FRA Q3	3rd Quarter	FRA	164	795	42	54
895	Rio Olympics Semi USA v FRA Q3	3rd Quarter	FRA	164	795	43	46
896	Rio Olympics Semi USA v FRA Q3	3rd Quarter	FRA	164	796	46	33
897	Rio Olympics Semi USA v FRA Q3	3rd Quarter	FRA	164	797	38	19
898	Rio Olympics Semi USA v FRA Q3	3rd Quarter	FRA	164	800	49	33
899	Rio Olympics Semi USA v FRA Q3	3rd Quarter	FRA	164	801	39	19
900	Rio Olympics Semi USA v FRA Q3	3rd Quarter	FRA	164	802	39	22
901	Rio Olympics Semi USA v FRA Q3	3rd Quarter	FRA	164	804	43	36
902	Rio Olympics Semi USA v FRA Q3	3rd Quarter	FRA	164	804	43	36	TO
903	Rio Olympics Semi USA v FRA Q3	3rd Quarter	FRA	166	836	31	109
904	Rio Olympics Semi USA v FRA Q3	3rd Quarter	FRA	166	837	40	91
905	Rio Olympics Semi USA v FRA Q3	3rd Quarter	FRA	166	838	39	78
906	Rio Olympics Semi USA v FRA Q3	3rd Quarter	FRA	166	838	34	68
907	Rio Olympics Semi USA v FRA Q3	3rd Quarter	FRA	166	839	27	64
908	Rio Olympics Semi USA v FRA Q3	3rd Quarter	FRA	166	839	22	61
909	Rio Olympics Semi USA v FRA Q3	3rd Quarter	FRA	166	840	17	52
910	Rio Olympics Semi USA v FRA Q3	3rd Quarter	FRA	166	841	14	46
911	Rio Olympics Semi USA v FRA Q3	3rd Quarter	FRA	166	841	12	39
912	Rio Olympics Semi USA v FRA Q3	3rd Quarter	FRA	166	842	30	42
913	Rio Olympics Semi USA v FRA Q3	3rd Quarter	FRA	166	843	32	45	On-ball
914	Rio Olympics Semi USA v FRA Q3	3rd Quarter	FRA	166	845	30	49
915	Rio Olympics Semi USA v FRA Q3	3rd Quarter	FRA	166	846	28	39
916	Rio Olympics Semi USA v FRA Q3	3rd Quarter	FRA	166	847	25	29
917	Rio Olympics Semi USA v FRA Q3	3rd Quarter	FRA	166	848	26	25
918	Rio Olympics Semi USA v FRA Q3	3rd Quarter	FRA	166	848	31	32
919	Rio Olympics Semi USA v FRA Q3	3rd Quarter	FRA	166	849	35	27
920	Rio Olympics Semi USA v FRA Q3	3rd Quarter	FRA	166	850	42	39
921	Rio Olympics Semi USA v FRA Q3	3rd Quarter	FRA	166	851	42	39
922	Rio Olympics Semi USA v FRA Q3	3rd Quarter	FRA	166	852	42	39
923	Rio Olympics Semi USA v FRA Q3	3rd Quarter	FRA	166	853	42	39
924	Rio Olympics Semi USA v FRA Q3	3rd Quarter	FRA	166	854	44	31
925	Rio Olympics Semi USA v FRA Q3	3rd Quarter	FRA	166	855	42	23
926	Rio Olympics Semi USA v FRA Q3	3rd Quarter	FRA	166	856	41	26
927	Rio Olympics Semi USA v FRA Q3	3rd Quarter	FRA	166	856	40	29
928	Rio Olympics Semi USA v FRA Q3	3rd Quarter	FRA	166	858	38	23	Shot	Miss
929	Rio Olympics Semi USA v FRA Q3	3rd Quarter	FRA	167	859	24	14	OR
930	Rio Olympics Semi USA v FRA Q3	3rd Quarter	FRA	167	859	22	14	Shot	Miss
931	Rio Olympics Semi USA v FRA Q3	3rd Quarter	FRA	168	862	27	19	OR
932	Rio Olympics Semi USA v FRA Q3	3rd Quarter	FRA	168	864	37	22
933	Rio Olympics Semi USA v FRA Q3	3rd Quarter	FRA	168	865	34	31	TO
934	Rio Olympics Semi USA v FRA Q3	3rd Quarter	FRA	171	915	31	109
935	Rio Olympics Semi USA v FRA Q3	3rd Quarter	FRA	171	915	31	90
936	Rio Olympics Semi USA v FRA Q3	3rd Quarter	FRA	171	916	36	88
937	Rio Olympics Semi USA v FRA Q3	3rd Quarter	FRA	171	917	38	75
938	Rio Olympics Semi USA v FRA Q3	3rd Quarter	FRA	171	919	37	63
939	Rio Olympics Semi USA v FRA Q3	3rd Quarter	FRA	171	920	31	54
940	Rio Olympics Semi USA v FRA Q3	3rd Quarter	FRA	171	922	33	48
941	Rio Olympics Semi USA v FRA Q3	3rd Quarter	FRA	171	922	45	33
942	Rio Olympics Semi USA v FRA Q3	3rd Quarter	FRA	171	923	46	29
943	Rio Olympics Semi USA v FRA Q3	3rd Quarter	FRA	171	924	37	18
944	Rio Olympics Semi USA v FRA Q3	3rd Quarter	FRA	171	925	35	14
945	Rio Olympics Semi USA v FRA Q3	3rd Quarter	FRA	171	926	31	18
946	Rio Olympics Semi USA v FRA Q3	3rd Quarter	FRA	171	928	33	18	Shot	Miss
947	Rio Olympics Semi USA v FRA Q3	3rd Quarter	FRA	178	1006	30	98
948	Rio Olympics Semi USA v FRA Q3	3rd Quarter	FRA	178	1007	35	85
949	Rio Olympics Semi USA v FRA Q3	3rd Quarter	FRA	178	1008	40	76
950	Rio Olympics Semi USA v FRA Q3	3rd Quarter	FRA	178	1008	43	68
951	Rio Olympics Semi USA v FRA Q3	3rd Quarter	FRA	178	1009	51	54
952	Rio Olympics Semi USA v FRA Q3	3rd Quarter	FRA	178	1010	54	44
953	Rio Olympics Semi USA v FRA Q3	3rd Quarter	FRA	178	1010	47	30
954	Rio Olympics Semi USA v FRA Q3	3rd Quarter	FRA	178	1012	39	19	TO
955	Rio Olympics Semi USA v FRA Q3	3rd Quarter	FRA	182	1068	33	111
956	Rio Olympics Semi USA v FRA Q3	3rd Quarter	FRA	182	1069	31	63
957	Rio Olympics Semi USA v FRA Q3	3rd Quarter	FRA	182	1071	31	49
958	Rio Olympics Semi USA v FRA Q3	3rd Quarter	FRA	182	1071	33	45
959	Rio Olympics Semi USA v FRA Q3	3rd Quarter	FRA	182	1072	49	37
960	Rio Olympics Semi USA v FRA Q3	3rd Quarter	FRA	182	1074	30	44
961	Rio Olympics Semi USA v FRA Q3	3rd Quarter	FRA	182	1075	23	42
962	Rio Olympics Semi USA v FRA Q3	3rd Quarter	FRA	182	1076	17	37
963	Rio Olympics Semi USA v FRA Q3	3rd Quarter	FRA	182	1077	12	32
964	Rio Olympics Semi USA v FRA Q3	3rd Quarter	FRA	182	1077	14	34
965	Rio Olympics Semi USA v FRA Q3	3rd Quarter	FRA	182	1078	22	39
966	Rio Olympics Semi USA v FRA Q3	3rd Quarter	FRA	182	1078	28	41
967	Rio Olympics Semi USA v FRA Q3	3rd Quarter	FRA	182	1079	49	33
968	Rio Olympics Semi USA v FRA Q3	3rd Quarter	FRA	182	1082	38	22
969	Rio Olympics Semi USA v FRA Q3	3rd Quarter	FRA	182	1083	35	24
970	Rio Olympics Semi USA v FRA Q3	3rd Quarter	FRA	182	1084	35	32
971	Rio Olympics Semi USA v FRA Q3	3rd Quarter	FRA	182	1085	39	26
972	Rio Olympics Semi USA v FRA Q3	3rd Quarter	FRA	182	1086	36	20	Shot	Miss	Shooting Foul
973	Rio Olympics Semi USA v FRA Q4	4th Quarter	FRA	184	1	58	58
974	Rio Olympics Semi USA v FRA Q4	4th Quarter	FRA	184	2	51	71
975	Rio Olympics Semi USA v FRA Q4	4th Quarter	FRA	184	3	44	79
976	Rio Olympics Semi USA v FRA Q4	4th Quarter	FRA	184	3	42	80
977	Rio Olympics Semi USA v FRA Q4	4th Quarter	FRA	184	4	40	75
978	Rio Olympics Semi USA v FRA Q4	4th Quarter	FRA	184	4	37	67
979	Rio Olympics Semi USA v FRA Q4	4th Quarter	FRA	184	5	35	62
980	Rio Olympics Semi USA v FRA Q4	4th Quarter	FRA	184	5	29	57
981	Rio Olympics Semi USA v FRA Q4	4th Quarter	FRA	184	6	26	53
982	Rio Olympics Semi USA v FRA Q4	4th Quarter	FRA	184	7	23	47
983	Rio Olympics Semi USA v FRA Q4	4th Quarter	FRA	184	9	25	40
984	Rio Olympics Semi USA v FRA Q4	4th Quarter	FRA	184	9	29	38
985	Rio Olympics Semi USA v FRA Q4	4th Quarter	FRA	184	10	35	40	On-ball
986	Rio Olympics Semi USA v FRA Q4	4th Quarter	FRA	184	11	41	36
987	Rio Olympics Semi USA v FRA Q4	4th Quarter	FRA	184	11	51	28
988	Rio Olympics Semi USA v FRA Q4	4th Quarter	FRA	184	13	49	17
989	Rio Olympics Semi USA v FRA Q4	4th Quarter	FRA	184	14	47	22
990	Rio Olympics Semi USA v FRA Q4	4th Quarter	FRA	184	14	44	25
991	Rio Olympics Semi USA v FRA Q4	4th Quarter	FRA	184	15	45	35
992	Rio Olympics Semi USA v FRA Q4	4th Quarter	FRA	184	15	46	32
993	Rio Olympics Semi USA v FRA Q4	4th Quarter	FRA	184	16	46	26	TO
994	Rio Olympics Semi USA v FRA Q4	4th Quarter	FRA	186	27	32	108
995	Rio Olympics Semi USA v FRA Q4	4th Quarter	FRA	186	28	31	88
996	Rio Olympics Semi USA v FRA Q4	4th Quarter	FRA	186	28	30	79
997	Rio Olympics Semi USA v FRA Q4	4th Quarter	FRA	186	29	29	66
998	Rio Olympics Semi USA v FRA Q4	4th Quarter	FRA	186	29	33	58
999	Rio Olympics Semi USA v FRA Q4	4th Quarter	FRA	186	29	36	53
1000	Rio Olympics Semi USA v FRA Q4	4th Quarter	FRA	186	30	39	47
1001	Rio Olympics Semi USA v FRA Q4	4th Quarter	FRA	186	31	44	45	TO	Foul
1002	Rio Olympics Semi USA v FRA Q4	4th Quarter	FRA	189	71	33	110
1003	Rio Olympics Semi USA v FRA Q4	4th Quarter	FRA	189	71	36	86
1004	Rio Olympics Semi USA v FRA Q4	4th Quarter	FRA	189	72	36	79
1005	Rio Olympics Semi USA v FRA Q4	4th Quarter	FRA	189	73	35	66
1006	Rio Olympics Semi USA v FRA Q4	4th Quarter	FRA	189	74	34	56
1007	Rio Olympics Semi USA v FRA Q4	4th Quarter	FRA	189	75	23	48
1008	Rio Olympics Semi USA v FRA Q4	4th Quarter	FRA	189	75	15	43
1009	Rio Olympics Semi USA v FRA Q4	4th Quarter	FRA	189	76	11	34
1010	Rio Olympics Semi USA v FRA Q4	4th Quarter	FRA	189	77	32	37
1011	Rio Olympics Semi USA v FRA Q4	4th Quarter	FRA	189	78	42	23
1012	Rio Olympics Semi USA v FRA Q4	4th Quarter	FRA	189	79	42	17
1013	Rio Olympics Semi USA v FRA Q4	4th Quarter	FRA	189	80	48	19
1014	Rio Olympics Semi USA v FRA Q4	4th Quarter	FRA	189	80	48	32
1015	Rio Olympics Semi USA v FRA Q4	4th Quarter	FRA	189	81	44	20
1016	Rio Olympics Semi USA v FRA Q4	4th Quarter	FRA	189	82	40	17
1017	Rio Olympics Semi USA v FRA Q4	4th Quarter	FRA	189	83	36	15
1018	Rio Olympics Semi USA v FRA Q4	4th Quarter	FRA	189	84	33	15
1019	Rio Olympics Semi USA v FRA Q4	4th Quarter	FRA	189	84	20	17	Shot	Score
1020	Rio Olympics Semi USA v FRA Q4	4th Quarter	FRA	191	110	24	72
1021	Rio Olympics Semi USA v FRA Q4	4th Quarter	FRA	191	110	26	60
1022	Rio Olympics Semi USA v FRA Q4	4th Quarter	FRA	191	111	26	51
1023	Rio Olympics Semi USA v FRA Q4	4th Quarter	FRA	191	111	36	30
1024	Rio Olympics Semi USA v FRA Q4	4th Quarter	FRA	191	112	36	26
1025	Rio Olympics Semi USA v FRA Q4	4th Quarter	FRA	191	112	32	16	Shot	Score
1026	Rio Olympics Semi USA v FRA Q4	4th Quarter	FRA	193	143	4	63
1027	Rio Olympics Semi USA v FRA Q4	4th Quarter	FRA	193	144	14	56
1028	Rio Olympics Semi USA v FRA Q4	4th Quarter	FRA	193	145	19	51
1029	Rio Olympics Semi USA v FRA Q4	4th Quarter	FRA	193	145	27	49
1030	Rio Olympics Semi USA v FRA Q4	4th Quarter	FRA	193	146	31	47
1031	Rio Olympics Semi USA v FRA Q4	4th Quarter	FRA	193	147	33	44
1032	Rio Olympics Semi USA v FRA Q4	4th Quarter	FRA	193	148	36	40	On-ball
1033	Rio Olympics Semi USA v FRA Q4	4th Quarter	FRA	193	149	38	36
1034	Rio Olympics Semi USA v FRA Q4	4th Quarter	FRA	193	150	38	29
1035	Rio Olympics Semi USA v FRA Q4	4th Quarter	FRA	193	150	37	22	Shot	Shooting Foul
1036	Rio Olympics Semi USA v FRA Q4	4th Quarter	FRA	196	222	32	80
1037	Rio Olympics Semi USA v FRA Q4	4th Quarter	FRA	196	222	33	69
1038	Rio Olympics Semi USA v FRA Q4	4th Quarter	FRA	196	223	35	58
1039	Rio Olympics Semi USA v FRA Q4	4th Quarter	FRA	196	224	35	49
1040	Rio Olympics Semi USA v FRA Q4	4th Quarter	FRA	196	224	29	45
1041	Rio Olympics Semi USA v FRA Q4	4th Quarter	FRA	196	225	46	38
1042	Rio Olympics Semi USA v FRA Q4	4th Quarter	FRA	196	226	47	31
1043	Rio Olympics Semi USA v FRA Q4	4th Quarter	FRA	196	226	49	19
1044	Rio Olympics Semi USA v FRA Q4	4th Quarter	FRA	196	229	12	18
1045	Rio Olympics Semi USA v FRA Q4	4th Quarter	FRA	196	229	14	23
1046	Rio Olympics Semi USA v FRA Q4	4th Quarter	FRA	196	230	20	24
1047	Rio Olympics Semi USA v FRA Q4	4th Quarter	FRA	196	230	17	32
1048	Rio Olympics Semi USA v FRA Q4	4th Quarter	FRA	196	231	16	35
1049	Rio Olympics Semi USA v FRA Q4	4th Quarter	FRA	196	232	25	20
1050	Rio Olympics Semi USA v FRA Q4	4th Quarter	FRA	196	234	28	16	Shot	Score
1051	Rio Olympics Semi USA v FRA Q4	4th Quarter	FRA	199	355	28	92
1052	Rio Olympics Semi USA v FRA Q4	4th Quarter	FRA	199	356	25	83
1053	Rio Olympics Semi USA v FRA Q4	4th Quarter	FRA	199	357	27	70
1054	Rio Olympics Semi USA v FRA Q4	4th Quarter	FRA	199	358	28	65
1055	Rio Olympics Semi USA v FRA Q4	4th Quarter	FRA	199	359	33	58
1056	Rio Olympics Semi USA v FRA Q4	4th Quarter	FRA	199	359	36	52
1057	Rio Olympics Semi USA v FRA Q4	4th Quarter	FRA	199	360	38	47
1058	Rio Olympics Semi USA v FRA Q4	4th Quarter	FRA	199	360	40	45
1059	Rio Olympics Semi USA v FRA Q4	4th Quarter	FRA	199	361	39	52
1060	Rio Olympics Semi USA v FRA Q4	4th Quarter	FRA	199	361	38	53
1061	Rio Olympics Semi USA v FRA Q4	4th Quarter	FRA	199	362	37	44
1062	Rio Olympics Semi USA v FRA Q4	4th Quarter	FRA	199	362	39	40	On-ball
1063	Rio Olympics Semi USA v FRA Q4	4th Quarter	FRA	199	363	42	36
1064	Rio Olympics Semi USA v FRA Q4	4th Quarter	FRA	199	364	45	33
1065	Rio Olympics Semi USA v FRA Q4	4th Quarter	FRA	199	365	42	34	On-ball
1066	Rio Olympics Semi USA v FRA Q4	4th Quarter	FRA	199	365	40	34
1067	Rio Olympics Semi USA v FRA Q4	4th Quarter	FRA	199	365	35	35
1068	Rio Olympics Semi USA v FRA Q4	4th Quarter	FRA	199	367	29	37
1069	Rio Olympics Semi USA v FRA Q4	4th Quarter	FRA	199	368	20	31	TO
1070	Rio Olympics Semi USA v FRA Q4	4th Quarter	FRA	205	415	34	97
1071	Rio Olympics Semi USA v FRA Q4	4th Quarter	FRA	205	415	44	77
1072	Rio Olympics Semi USA v FRA Q4	4th Quarter	FRA	205	416	45	68
1073	Rio Olympics Semi USA v FRA Q4	4th Quarter	FRA	205	417	44	58
1074	Rio Olympics Semi USA v FRA Q4	4th Quarter	FRA	205	418	44	50
1075	Rio Olympics Semi USA v FRA Q4	4th Quarter	FRA	205	419	45	46
1076	Rio Olympics Semi USA v FRA Q4	4th Quarter	FRA	205	419	44	42
1077	Rio Olympics Semi USA v FRA Q4	4th Quarter	FRA	205	420	42	39
1078	Rio Olympics Semi USA v FRA Q4	4th Quarter	FRA	205	421	39	39	On-ball
1079	Rio Olympics Semi USA v FRA Q4	4th Quarter	FRA	205	421	32	39
1080	Rio Olympics Semi USA v FRA Q4	4th Quarter	FRA	205	421	31	39
1081	Rio Olympics Semi USA v FRA Q4	4th Quarter	FRA	205	423	27	37
1082	Rio Olympics Semi USA v FRA Q4	4th Quarter	FRA	205	423	33	37	On-ball
1083	Rio Olympics Semi USA v FRA Q4	4th Quarter	FRA	205	423	35	36
1084	Rio Olympics Semi USA v FRA Q4	4th Quarter	FRA	205	425	37	32	Shot	Score
1085	Rio Olympics Semi USA v FRA Q4	4th Quarter	FRA	207	444	29	109
1086	Rio Olympics Semi USA v FRA Q4	4th Quarter	FRA	207	445	42	91
1087	Rio Olympics Semi USA v FRA Q4	4th Quarter	FRA	207	446	47	85
1088	Rio Olympics Semi USA v FRA Q4	4th Quarter	FRA	207	446	47	79
1089	Rio Olympics Semi USA v FRA Q4	4th Quarter	FRA	207	447	41	71
1090	Rio Olympics Semi USA v FRA Q4	4th Quarter	FRA	207	447	37	66
1091	Rio Olympics Semi USA v FRA Q4	4th Quarter	FRA	207	448	31	62
1092	Rio Olympics Semi USA v FRA Q4	4th Quarter	FRA	207	448	27	58
1093	Rio Olympics Semi USA v FRA Q4	4th Quarter	FRA	207	449	19	52
1094	Rio Olympics Semi USA v FRA Q4	4th Quarter	FRA	207	450	17	47
1095	Rio Olympics Semi USA v FRA Q4	4th Quarter	FRA	207	450	23	48
1096	Rio Olympics Semi USA v FRA Q4	4th Quarter	FRA	207	452	27	50
1097	Rio Olympics Semi USA v FRA Q4	4th Quarter	FRA	207	453	31	48
1098	Rio Olympics Semi USA v FRA Q4	4th Quarter	FRA	207	454	14	30	Shot	Miss
1099	Rio Olympics Semi USA v FRA Q4	4th Quarter	FRA	210	518	29	108
1100	Rio Olympics Semi USA v FRA Q4	4th Quarter	FRA	210	518	15	99	TO
1101	Rio Olympics Semi USA v FRA Q4	4th Quarter	FRA	213	554	30	111
1102	Rio Olympics Semi USA v FRA Q4	4th Quarter	FRA	213	554	40	93
1103	Rio Olympics Semi USA v FRA Q4	4th Quarter	FRA	213	555	37	90
1104	Rio Olympics Semi USA v FRA Q4	4th Quarter	FRA	213	556	32	83
1105	Rio Olympics Semi USA v FRA Q4	4th Quarter	FRA	213	557	33	75
1106	Rio Olympics Semi USA v FRA Q4	4th Quarter	FRA	213	558	32	69
1107	Rio Olympics Semi USA v FRA Q4	4th Quarter	FRA	213	559	31	62
1108	Rio Olympics Semi USA v FRA Q4	4th Quarter	FRA	213	559	27	53
1109	Rio Olympics Semi USA v FRA Q4	4th Quarter	FRA	213	560	17	47
1110	Rio Olympics Semi USA v FRA Q4	4th Quarter	FRA	213	560	11	39
1111	Rio Olympics Semi USA v FRA Q4	4th Quarter	FRA	213	560	11	35
1112	Rio Olympics Semi USA v FRA Q4	4th Quarter	FRA	213	560	15	38
1113	Rio Olympics Semi USA v FRA Q4	4th Quarter	FRA	213	560	18	41
1114	Rio Olympics Semi USA v FRA Q4	4th Quarter	FRA	213	563	22	42
1115	Rio Olympics Semi USA v FRA Q4	4th Quarter	FRA	213	564	38	21
1116	Rio Olympics Semi USA v FRA Q4	4th Quarter	FRA	213	566	35	17	Shot	Score
1117	Rio Olympics Semi USA v FRA Q4	4th Quarter	FRA	215	584	32	96
1118	Rio Olympics Semi USA v FRA Q4	4th Quarter	FRA	215	585	16	74
1119	Rio Olympics Semi USA v FRA Q4	4th Quarter	FRA	215	586	18	65
1120	Rio Olympics Semi USA v FRA Q4	4th Quarter	FRA	215	586	19	54
1121	Rio Olympics Semi USA v FRA Q4	4th Quarter	FRA	215	587	21	47
1122	Rio Olympics Semi USA v FRA Q4	4th Quarter	FRA	215	587	26	42
1123	Rio Olympics Semi USA v FRA Q4	4th Quarter	FRA	215	588	28	39	Foul
1124	Rio Olympics Semi USA v FRA Q4	4th Quarter	FRA	216	604	5	40	SLOB
1125	Rio Olympics Semi USA v FRA Q4	4th Quarter	FRA	216	605	10	47
1126	Rio Olympics Semi USA v FRA Q4	4th Quarter	FRA	216	606	11	38
1127	Rio Olympics Semi USA v FRA Q4	4th Quarter	FRA	216	609	33	38	Shot	Score
1128	Rio Olympics Semi USA v FRA Q4	4th Quarter	FRA	218	632	34	97
1129	Rio Olympics Semi USA v FRA Q4	4th Quarter	FRA	218	632	23	84
1130	Rio Olympics Semi USA v FRA Q4	4th Quarter	FRA	218	633	23	72
1131	Rio Olympics Semi USA v FRA Q4	4th Quarter	FRA	218	634	22	62
1132	Rio Olympics Semi USA v FRA Q4	4th Quarter	FRA	218	635	22	54
1133	Rio Olympics Semi USA v FRA Q4	4th Quarter	FRA	218	635	21	48
1134	Rio Olympics Semi USA v FRA Q4	4th Quarter	FRA	218	635	21	39
1135	Rio Olympics Semi USA v FRA Q4	4th Quarter	FRA	218	636	24	33
1136	Rio Olympics Semi USA v FRA Q4	4th Quarter	FRA	218	636	30	29
1137	Rio Olympics Semi USA v FRA Q4	4th Quarter	FRA	218	636	38	26
1138	Rio Olympics Semi USA v FRA Q4	4th Quarter	FRA	218	638	35	17	Shot	Score
1139	Rio Olympics Semi USA v FRA Q4	4th Quarter	FRA	220	650	34	98
1140	Rio Olympics Semi USA v FRA Q4	4th Quarter	FRA	220	650	39	92
1141	Rio Olympics Semi USA v FRA Q4	4th Quarter	FRA	220	652	42	86
1142	Rio Olympics Semi USA v FRA Q4	4th Quarter	FRA	220	653	42	78
1143	Rio Olympics Semi USA v FRA Q4	4th Quarter	FRA	220	653	47	70
1144	Rio Olympics Semi USA v FRA Q4	4th Quarter	FRA	220	654	51	65
1145	Rio Olympics Semi USA v FRA Q4	4th Quarter	FRA	220	654	51	53
1146	Rio Olympics Semi USA v FRA Q4	4th Quarter	FRA	220	655	46	53
1147	Rio Olympics Semi USA v FRA Q4	4th Quarter	FRA	220	657	29	43
1148	Rio Olympics Semi USA v FRA Q4	4th Quarter	FRA	220	658	29	47
1149	Rio Olympics Semi USA v FRA Q4	4th Quarter	FRA	220	659	29	47
1150	Rio Olympics Semi USA v FRA Q4	4th Quarter	FRA	220	660	29	47
1151	Rio Olympics Semi USA v FRA Q4	4th Quarter	FRA	220	661	29	47
1152	Rio Olympics Semi USA v FRA Q4	4th Quarter	FRA	220	662	32	46
1153	Rio Olympics Semi USA v FRA Q4	4th Quarter	FRA	220	662	37	43
1154	Rio Olympics Semi USA v FRA Q4	4th Quarter	FRA	220	663	47	33
1155	Rio Olympics Semi USA v FRA Q4	4th Quarter	FRA	220	664	42	33
1156	Rio Olympics Semi USA v FRA Q4	4th Quarter	FRA	220	665	36	30	Shot	Miss
1157	Rio Olympics Semi USA v FRA Q4	4th Quarter	FRA	224	688	35	88
1158	Rio Olympics Semi USA v FRA Q4	4th Quarter	FRA	224	689	38	44
1159	Rio Olympics Semi USA v FRA Q4	4th Quarter	FRA	224	690	38	31
1160	Rio Olympics Semi USA v FRA Q4	4th Quarter	FRA	224	691	34	18	Shot	Score
1161	Rio Olympics Semi USA v FRA Q4	4th Quarter	FRA	227	802	34	108
1162	Rio Olympics Semi USA v FRA Q4	4th Quarter	FRA	227	803	31	93
1163	Rio Olympics Semi USA v FRA Q4	4th Quarter	FRA	227	804	32	86
1164	Rio Olympics Semi USA v FRA Q4	4th Quarter	FRA	227	805	33	73
1165	Rio Olympics Semi USA v FRA Q4	4th Quarter	FRA	227	806	33	66
1166	Rio Olympics Semi USA v FRA Q4	4th Quarter	FRA	227	807	33	57
1167	Rio Olympics Semi USA v FRA Q4	4th Quarter	FRA	227	808	35	51
1168	Rio Olympics Semi USA v FRA Q4	4th Quarter	FRA	227	809	44	35
1169	Rio Olympics Semi USA v FRA Q4	4th Quarter	FRA	227	809	47	38
1170	Rio Olympics Semi USA v FRA Q4	4th Quarter	FRA	227	809	49	40
1171	Rio Olympics Semi USA v FRA Q4	4th Quarter	FRA	227	812	47	32
1172	Rio Olympics Semi USA v FRA Q4	4th Quarter	FRA	227	812	42	26
1173	Rio Olympics Semi USA v FRA Q4	4th Quarter	FRA	227	813	36	17	Shot	Score
1174	Rio Olympics Semi USA v FRA Q4	4th Quarter	FRA	229	829	13	80
1175	Rio Olympics Semi USA v FRA Q4	4th Quarter	FRA	229	830	27	73
1176	Rio Olympics Semi USA v FRA Q4	4th Quarter	FRA	229	831	32	58
1177	Rio Olympics Semi USA v FRA Q4	4th Quarter	FRA	229	831	34	47
1178	Rio Olympics Semi USA v FRA Q4	4th Quarter	FRA	229	832	34	38
1179	Rio Olympics Semi USA v FRA Q4	4th Quarter	FRA	229	832	33	29
1180	Rio Olympics Semi USA v FRA Q4	4th Quarter	FRA	229	833	35	19	Shot	Miss
1181	Rio Olympics Semi USA v FRA Q4	4th Quarter	FRA	230	835	28	20	OR
1182	Rio Olympics Semi USA v FRA Q4	4th Quarter	FRA	230	837	34	18	Shot	Score
1183	Rio Olympics Semi USA v FRA Q4	4th Quarter	FRA	232	854	36	108
1184	Rio Olympics Semi USA v FRA Q4	4th Quarter	FRA	232	855	36	90
1185	Rio Olympics Semi USA v FRA Q4	4th Quarter	FRA	232	856	35	81
1186	Rio Olympics Semi USA v FRA Q4	4th Quarter	FRA	232	856	35	74
1187	Rio Olympics Semi USA v FRA Q4	4th Quarter	FRA	232	857	32	67
1188	Rio Olympics Semi USA v FRA Q4	4th Quarter	FRA	232	858	28	58
1189	Rio Olympics Semi USA v FRA Q4	4th Quarter	FRA	232	858	22	50
1190	Rio Olympics Semi USA v FRA Q4	4th Quarter	FRA	232	858	18	48
1191	Rio Olympics Semi USA v FRA Q4	4th Quarter	FRA	232	859	13	36
1192	Rio Olympics Semi USA v FRA Q4	4th Quarter	FRA	232	861	32	38
1193	Rio Olympics Semi USA v FRA Q4	4th Quarter	FRA	232	862	36	40
1194	Rio Olympics Semi USA v FRA Q4	4th Quarter	FRA	232	863	36	40
1195	Rio Olympics Semi USA v FRA Q4	4th Quarter	FRA	232	864	36	40
1196	Rio Olympics Semi USA v FRA Q4	4th Quarter	FRA	232	865	36	40
1197	Rio Olympics Semi USA v FRA Q4	4th Quarter	FRA	232	866	48	33
1198	Rio Olympics Semi USA v FRA Q4	4th Quarter	FRA	232	867	46	34
1199	Rio Olympics Semi USA v FRA Q4	4th Quarter	FRA	232	867	35	30
1200	Rio Olympics Semi USA v FRA Q4	4th Quarter	FRA	232	868	32	24	Shot	Miss
1201	Rio Olympics Semi USA v FRA Q4	4th Quarter	FRA	237	993	31	109
1202	Rio Olympics Semi USA v FRA Q4	4th Quarter	FRA	237	993	34	98
1203	Rio Olympics Semi USA v FRA Q4	4th Quarter	FRA	237	995	34	89
1204	Rio Olympics Semi USA v FRA Q4	4th Quarter	FRA	237	996	33	81
1205	Rio Olympics Semi USA v FRA Q4	4th Quarter	FRA	237	997	29	74
1206	Rio Olympics Semi USA v FRA Q4	4th Quarter	FRA	237	997	24	69
1207	Rio Olympics Semi USA v FRA Q4	4th Quarter	FRA	237	998	22	58
1208	Rio Olympics Semi USA v FRA Q4	4th Quarter	FRA	237	998	22	52
1209	Rio Olympics Semi USA v FRA Q4	4th Quarter	FRA	237	999	24	44
1210	Rio Olympics Semi USA v FRA Q4	4th Quarter	FRA	237	1000	42	38
1211	Rio Olympics Semi USA v FRA Q4	4th Quarter	FRA	237	1001	49	38
1212	Rio Olympics Semi USA v FRA Q4	4th Quarter	FRA	237	1002	51	35
1213	Rio Olympics Semi USA v FRA Q4	4th Quarter	FRA	237	1005	48	37
1214	Rio Olympics Semi USA v FRA Q4	4th Quarter	FRA	237	1005	44	40
1215	Rio Olympics Semi USA v FRA Q4	4th Quarter	FRA	237	1006	31	41
1216	Rio Olympics Semi USA v FRA Q4	4th Quarter	FRA	237	1007	12	28
1217	Rio Olympics Semi USA v FRA Q4	4th Quarter	FRA	237	1008	12	35
1218	Rio Olympics Semi USA v FRA Q4	4th Quarter	FRA	237	1009	12	31
1219	Rio Olympics Semi USA v FRA Q4	4th Quarter	FRA	237	1009	17	23
1220	Rio Olympics Semi USA v FRA Q4	4th Quarter	FRA	237	1010	24	21
1221	Rio Olympics Semi USA v FRA Q4	4th Quarter	FRA	237	1011	33	17	Shot	Miss
1222	Rio Olympics Semi USA v FRA Q4	4th Quarter	FRA	240	1093	34	110
1223	Rio Olympics Semi USA v FRA Q4	4th Quarter	FRA	240	1094	29	90
1224	Rio Olympics Semi USA v FRA Q4	4th Quarter	FRA	240	1095	32	84
1225	Rio Olympics Semi USA v FRA Q4	4th Quarter	FRA	240	1095	34	78
1226	Rio Olympics Semi USA v FRA Q4	4th Quarter	FRA	240	1096	35	70
1227	Rio Olympics Semi USA v FRA Q4	4th Quarter	FRA	240	1096	33	62
1228	Rio Olympics Semi USA v FRA Q4	4th Quarter	FRA	240	1097	29	56
1229	Rio Olympics Semi USA v FRA Q4	4th Quarter	FRA	240	1098	29	51
1230	Rio Olympics Semi USA v FRA Q4	4th Quarter	FRA	240	1099	31	47
1231	Rio Olympics Semi USA v FRA Q4	4th Quarter	FRA	240	1101	34	44
1232	Rio Olympics Semi USA v FRA Q4	4th Quarter	FRA	240	1102	32	38
1233	Rio Olympics Semi USA v FRA Q4	4th Quarter	FRA	240	1103	27	34
1234	Rio Olympics Semi USA v FRA Q4	4th Quarter	FRA	240	1103	25	37	Shot	Miss
1235	Rio Olympics Semi USA v FRA Q4	4th Quarter	FRA	242	1123	24	89
1236	Rio Olympics Semi USA v FRA Q4	4th Quarter	FRA	242	1123	44	75
1237	Rio Olympics Semi USA v FRA Q4	4th Quarter	FRA	242	1124	44	59
1238	Rio Olympics Semi USA v FRA Q4	4th Quarter	FRA	242	1125	46	52
1239	Rio Olympics Semi USA v FRA Q4	4th Quarter	FRA	242	1125	45	44
1240	Rio Olympics Semi USA v FRA Q4	4th Quarter	FRA	242	1126	45	36
1241	Rio Olympics Semi USA v FRA Q4	4th Quarter	FRA	242	1126	46	32
1242	Rio Olympics Semi USA v FRA Q4	4th Quarter	FRA	242	1128	47	30
1243	Rio Olympics Semi USA v FRA Q4	4th Quarter	FRA	242	1129	39	41
1244	Rio Olympics Semi USA v FRA Q4	4th Quarter	FRA	242	1129	35	45
1245	Rio Olympics Semi USA v FRA Q4	4th Quarter	FRA	242	1130	33	46
1246	Rio Olympics Semi USA v FRA Q4	4th Quarter	FRA	242	1132	37	41
1247	Rio Olympics Semi USA v FRA Q4	4th Quarter	FRA	242	1132	40	38
1248	Rio Olympics Semi USA v FRA Q4	4th Quarter	FRA	242	1133	43	35
1249	Rio Olympics Semi USA v FRA Q4	4th Quarter	FRA	242	1135	32	21	Stoppage
1250	Rio Olympics Semi USA v FRA Q4	4th Quarter	FRA	243	1123	24	89
1251	Rio Olympics Semi USA v FRA Q4	4th Quarter	FRA	243	1123	44	75
1252	Rio Olympics Semi USA v FRA Q4	4th Quarter	FRA	243	1124	44	59
1253	Rio Olympics Semi USA v FRA Q4	4th Quarter	FRA	243	1125	46	52
1254	Rio Olympics Semi USA v FRA Q4	4th Quarter	FRA	243	1125	45	44
1255	Rio Olympics Semi USA v FRA Q4	4th Quarter	FRA	243	1126	45	36
1256	Rio Olympics Semi USA v FRA Q4	4th Quarter	FRA	243	1126	46	32
1257	Rio Olympics Semi USA v FRA Q4	4th Quarter	FRA	243	1128	47	30
1258	Rio Olympics Semi USA v FRA Q4	4th Quarter	FRA	243	1129	39	41
1259	Rio Olympics Semi USA v FRA Q4	4th Quarter	FRA	243	1129	35	45
1260	Rio Olympics Semi USA v FRA Q4	4th Quarter	FRA	243	1130	33	46
1261	Rio Olympics Semi USA v FRA Q4	4th Quarter	FRA	243	1132	37	41
1262	Rio Olympics Semi USA v FRA Q4	4th Quarter	FRA	243	1132	40	38
1263	Rio Olympics Semi USA v FRA Q4	4th Quarter	FRA	243	1133	43	35
1264	Rio Olympics Semi USA v FRA Q4	4th Quarter	FRA	243	1135	32	21
1265	Rio Olympics Semi USA v FRA Q4	4th Quarter	FRA	244	1148	43	7	BLOB
1266	Rio Olympics Semi USA v FRA Q4	4th Quarter	FRA	244	1149	46	22
1267	Rio Olympics Semi USA v FRA Q4	4th Quarter	FRA	244	1150	50	27	Shot	Miss
