# Supplementary material for: Classifying ball trajectories in invasion sports using dynamic time warping: A basketball case study
Source: PLoS One. 2022 Oct 20;17(10):e0272848. doi: 10.1371/journal.pone.0272848 (PMC9584368; doi:10.1371/journal.pone.0272848)
Supplement: S1 Data — (ZIP) [file pone.0272848.s012.zip › Data/FRA/frag11_full.csv]

	GameID	TimeCriteria	TeamName	RecordID	Time	x	y	Label1	Label2	Label3	Label4
1	FRA v JPN Q1	1st Quarter	FRA	2	12	24	67
2	FRA v JPN Q1	1st Quarter	FRA	2	13	33	67
3	FRA v JPN Q1	1st Quarter	FRA	2	14	33	62
4	FRA v JPN Q1	1st Quarter	FRA	2	15	32	55
5	FRA v JPN Q1	1st Quarter	FRA	2	16	33	50
6	FRA v JPN Q1	1st Quarter	FRA	2	18	39	42
7	FRA v JPN Q1	1st Quarter	FRA	2	20	35	42
8	FRA v JPN Q1	1st Quarter	FRA	2	20	39	42
9	FRA v JPN Q1	1st Quarter	FRA	2	21	43	37
10	FRA v JPN Q1	1st Quarter	FRA	2	22	47	35
11	FRA v JPN Q1	1st Quarter	FRA	2	23	47	21
12	FRA v JPN Q1	1st Quarter	FRA	2	23	48	13	Foul
13	FRA v JPN Q1	1st Quarter	FRA	3	41	44	9	BLOB
14	FRA v JPN Q1	1st Quarter	FRA	3	42	49	29
15	FRA v JPN Q1	1st Quarter	FRA	3	43	42	24
16	FRA v JPN Q1	1st Quarter	FRA	3	44	36	18	Shot	Miss
17	FRA v JPN Q1	1st Quarter	FRA	5	63	30	93
18	FRA v JPN Q1	1st Quarter	FRA	5	64	19	79
19	FRA v JPN Q1	1st Quarter	FRA	5	65	20	69
20	FRA v JPN Q1	1st Quarter	FRA	5	66	21	59
21	FRA v JPN Q1	1st Quarter	FRA	5	67	25	52
22	FRA v JPN Q1	1st Quarter	FRA	5	68	28	49
23	FRA v JPN Q1	1st Quarter	FRA	5	69	33	47
24	FRA v JPN Q1	1st Quarter	FRA	5	69	36	45
25	FRA v JPN Q1	1st Quarter	FRA	5	70	42	37
26	FRA v JPN Q1	1st Quarter	FRA	5	71	46	38
27	FRA v JPN Q1	1st Quarter	FRA	5	71	44	41
28	FRA v JPN Q1	1st Quarter	FRA	5	72	24	37
29	FRA v JPN Q1	1st Quarter	FRA	5	73	23	37
30	FRA v JPN Q1	1st Quarter	FRA	5	74	35	36
31	FRA v JPN Q1	1st Quarter	FRA	5	75	37	19
32	FRA v JPN Q1	1st Quarter	FRA	5	76	35	20
33	FRA v JPN Q1	1st Quarter	FRA	5	77	31	20	Shot	Miss
34	FRA v JPN Q1	1st Quarter	FRA	7	86	31	111
35	FRA v JPN Q1	1st Quarter	FRA	7	88	38	90
36	FRA v JPN Q1	1st Quarter	FRA	7	89	39	82
37	FRA v JPN Q1	1st Quarter	FRA	7	90	39	73
38	FRA v JPN Q1	1st Quarter	FRA	7	91	36	59
39	FRA v JPN Q1	1st Quarter	FRA	7	92	32	53
40	FRA v JPN Q1	1st Quarter	FRA	7	94	30	48
41	FRA v JPN Q1	1st Quarter	FRA	7	95	41	39
42	FRA v JPN Q1	1st Quarter	FRA	7	96	42	37
43	FRA v JPN Q1	1st Quarter	FRA	7	97	48	31
44	FRA v JPN Q1	1st Quarter	FRA	7	98	54	26
45	FRA v JPN Q1	1st Quarter	FRA	7	99	37	19
46	FRA v JPN Q1	1st Quarter	FRA	7	100	37	20
47	FRA v JPN Q1	1st Quarter	FRA	7	101	34	26
48	FRA v JPN Q1	1st Quarter	FRA	7	103	34	29	Shot	Score
49	FRA v JPN Q1	1st Quarter	FRA	9	118	25	109
50	FRA v JPN Q1	1st Quarter	FRA	9	118	27	92
51	FRA v JPN Q1	1st Quarter	FRA	9	120	29	83
52	FRA v JPN Q1	1st Quarter	FRA	9	122	33	73
53	FRA v JPN Q1	1st Quarter	FRA	9	122	30	64
54	FRA v JPN Q1	1st Quarter	FRA	9	123	26	54
55	FRA v JPN Q1	1st Quarter	FRA	9	124	25	50
56	FRA v JPN Q1	1st Quarter	FRA	9	125	38	41	Stoppage
57	FRA v JPN Q1	1st Quarter	FRA	10	139	4	47
58	FRA v JPN Q1	1st Quarter	FRA	10	140	12	50
59	FRA v JPN Q1	1st Quarter	FRA	10	142	12	46
60	FRA v JPN Q1	1st Quarter	FRA	10	143	13	39
61	FRA v JPN Q1	1st Quarter	FRA	10	144	17	36
62	FRA v JPN Q1	1st Quarter	FRA	10	144	28	32
63	FRA v JPN Q1	1st Quarter	FRA	10	145	27	27
64	FRA v JPN Q1	1st Quarter	FRA	10	146	24	22	Shot	Score
65	FRA v JPN Q1	1st Quarter	FRA	12	163	29	110
66	FRA v JPN Q1	1st Quarter	FRA	12	163	30	91
67	FRA v JPN Q1	1st Quarter	FRA	12	165	31	83
68	FRA v JPN Q1	1st Quarter	FRA	12	166	31	72
69	FRA v JPN Q1	1st Quarter	FRA	12	167	29	64
70	FRA v JPN Q1	1st Quarter	FRA	12	168	26	57
71	FRA v JPN Q1	1st Quarter	FRA	12	168	14	44
72	FRA v JPN Q1	1st Quarter	FRA	12	168	9	36
73	FRA v JPN Q1	1st Quarter	FRA	12	171	8	33
74	FRA v JPN Q1	1st Quarter	FRA	12	172	10	34
75	FRA v JPN Q1	1st Quarter	FRA	12	173	13	35
76	FRA v JPN Q1	1st Quarter	FRA	12	174	14	37
77	FRA v JPN Q1	1st Quarter	FRA	12	175	39	31
78	FRA v JPN Q1	1st Quarter	FRA	12	176	40	34
79	FRA v JPN Q1	1st Quarter	FRA	12	177	50	24
80	FRA v JPN Q1	1st Quarter	FRA	12	178	38	19
81	FRA v JPN Q1	1st Quarter	FRA	12	179	42	19
82	FRA v JPN Q1	1st Quarter	FRA	12	179	44	19
83	FRA v JPN Q1	1st Quarter	FRA	12	180	41	38
84	FRA v JPN Q1	1st Quarter	FRA	12	181	41	34
85	FRA v JPN Q1	1st Quarter	FRA	12	182	41	26
86	FRA v JPN Q1	1st Quarter	FRA	12	183	33	34
87	FRA v JPN Q1	1st Quarter	FRA	12	184	33	31	Shot	Miss
88	FRA v JPN Q1	1st Quarter	FRA	15	205	33	109
89	FRA v JPN Q1	1st Quarter	FRA	15	206	34	100
90	FRA v JPN Q1	1st Quarter	FRA	15	207	36	93
91	FRA v JPN Q1	1st Quarter	FRA	15	208	36	84
92	FRA v JPN Q1	1st Quarter	FRA	15	209	36	78
93	FRA v JPN Q1	1st Quarter	FRA	15	210	34	72
94	FRA v JPN Q1	1st Quarter	FRA	15	210	30	67
95	FRA v JPN Q1	1st Quarter	FRA	15	211	26	58
96	FRA v JPN Q1	1st Quarter	FRA	15	211	22	52
97	FRA v JPN Q1	1st Quarter	FRA	15	211	14	52
98	FRA v JPN Q1	1st Quarter	FRA	15	213	36	39
99	FRA v JPN Q1	1st Quarter	FRA	15	214	32	39
100	FRA v JPN Q1	1st Quarter	FRA	15	214	25	32
101	FRA v JPN Q1	1st Quarter	FRA	15	216	28	19	Shot	Miss
102	FRA v JPN Q1	1st Quarter	FRA	16	230	26	8	BLOB
103	FRA v JPN Q1	1st Quarter	FRA	16	231	35	21
104	FRA v JPN Q1	1st Quarter	FRA	16	233	38	21
105	FRA v JPN Q1	1st Quarter	FRA	16	233	37	24
106	FRA v JPN Q1	1st Quarter	FRA	16	235	32	24	Shot	Miss
107	FRA v JPN Q1	1st Quarter	FRA	17	238	37	31	OR
108	FRA v JPN Q1	1st Quarter	FRA	17	240	45	34
109	FRA v JPN Q1	1st Quarter	FRA	17	241	49	29
110	FRA v JPN Q1	1st Quarter	FRA	17	242	51	25
111	FRA v JPN Q1	1st Quarter	FRA	17	243	42	19
112	FRA v JPN Q1	1st Quarter	FRA	17	244	40	20
113	FRA v JPN Q1	1st Quarter	FRA	17	245	37	22
114	FRA v JPN Q1	1st Quarter	FRA	17	247	43	35	Shot	Miss
115	FRA v JPN Q1	1st Quarter	FRA	18	249	29	19	OR
116	FRA v JPN Q1	1st Quarter	FRA	18	250	29	17	Shot	Shooting Foul
117	FRA v JPN Q1	1st Quarter	FRA	21	327	4	92
118	FRA v JPN Q1	1st Quarter	FRA	21	327	22	76
119	FRA v JPN Q1	1st Quarter	FRA	21	328	24	73
120	FRA v JPN Q1	1st Quarter	FRA	21	329	22	65
121	FRA v JPN Q1	1st Quarter	FRA	21	330	19	58
122	FRA v JPN Q1	1st Quarter	FRA	21	331	19	53
123	FRA v JPN Q1	1st Quarter	FRA	21	332	17	47
124	FRA v JPN Q1	1st Quarter	FRA	21	333	15	40
125	FRA v JPN Q1	1st Quarter	FRA	21	334	11	37
126	FRA v JPN Q1	1st Quarter	FRA	21	335	8	37
127	FRA v JPN Q1	1st Quarter	FRA	21	336	10	38	On-ball
128	FRA v JPN Q1	1st Quarter	FRA	21	337	14	35
129	FRA v JPN Q1	1st Quarter	FRA	21	338	13	30
130	FRA v JPN Q1	1st Quarter	FRA	21	339	14	29
131	FRA v JPN Q1	1st Quarter	FRA	21	339	25	17
132	FRA v JPN Q1	1st Quarter	FRA	21	341	31	31
133	FRA v JPN Q1	1st Quarter	FRA	21	342	48	30
134	FRA v JPN Q1	1st Quarter	FRA	21	342	45	32	On-ball
135	FRA v JPN Q1	1st Quarter	FRA	21	342	40	34
136	FRA v JPN Q1	1st Quarter	FRA	21	344	37	31	Shot	Miss
137	FRA v JPN Q1	1st Quarter	FRA	25	407	31	110
138	FRA v JPN Q1	1st Quarter	FRA	25	408	26	95
139	FRA v JPN Q1	1st Quarter	FRA	25	410	26	90
140	FRA v JPN Q1	1st Quarter	FRA	25	411	27	83
141	FRA v JPN Q1	1st Quarter	FRA	25	412	30	75
142	FRA v JPN Q1	1st Quarter	FRA	25	413	33	65
143	FRA v JPN Q1	1st Quarter	FRA	25	414	32	57
144	FRA v JPN Q1	1st Quarter	FRA	25	415	32	51
145	FRA v JPN Q1	1st Quarter	FRA	25	415	25	46
146	FRA v JPN Q1	1st Quarter	FRA	25	416	14	34
147	FRA v JPN Q1	1st Quarter	FRA	25	417	12	27
148	FRA v JPN Q1	1st Quarter	FRA	25	418	12	27	On-ball
149	FRA v JPN Q1	1st Quarter	FRA	25	419	12	27
150	FRA v JPN Q1	1st Quarter	FRA	25	420	12	24
151	FRA v JPN Q1	1st Quarter	FRA	25	421	15	31
152	FRA v JPN Q1	1st Quarter	FRA	25	422	30	36
153	FRA v JPN Q1	1st Quarter	FRA	25	423	27	19
154	FRA v JPN Q1	1st Quarter	FRA	25	424	33	18	Shot	Shooting Foul
155	FRA v JPN Q1	1st Quarter	FRA	27	494	30	109
156	FRA v JPN Q1	1st Quarter	FRA	27	495	32	84
157	FRA v JPN Q1	1st Quarter	FRA	27	497	32	82
158	FRA v JPN Q1	1st Quarter	FRA	27	498	34	75
159	FRA v JPN Q1	1st Quarter	FRA	27	499	32	66
160	FRA v JPN Q1	1st Quarter	FRA	27	500	30	56
161	FRA v JPN Q1	1st Quarter	FRA	27	500	31	52
162	FRA v JPN Q1	1st Quarter	FRA	27	501	32	51
163	FRA v JPN Q1	1st Quarter	FRA	27	502	27	51
164	FRA v JPN Q1	1st Quarter	FRA	27	502	25	49
165	FRA v JPN Q1	1st Quarter	FRA	27	502	15	30
166	FRA v JPN Q1	1st Quarter	FRA	27	504	13	30
167	FRA v JPN Q1	1st Quarter	FRA	27	504	11	32
168	FRA v JPN Q1	1st Quarter	FRA	27	504	12	40
169	FRA v JPN Q1	1st Quarter	FRA	27	506	15	40
170	FRA v JPN Q1	1st Quarter	FRA	27	507	15	32	On-ball
171	FRA v JPN Q1	1st Quarter	FRA	27	508	15	23
172	FRA v JPN Q1	1st Quarter	FRA	27	509	17	24
173	FRA v JPN Q1	1st Quarter	FRA	27	511	25	21
174	FRA v JPN Q1	1st Quarter	FRA	27	511	22	21
175	FRA v JPN Q1	1st Quarter	FRA	27	511	27	19
176	FRA v JPN Q1	1st Quarter	FRA	27	513	34	16
177	FRA v JPN Q1	1st Quarter	FRA	27	515	51	26	Shot	Score
178	FRA v JPN Q1	1st Quarter	FRA	29	546	30	97
179	FRA v JPN Q1	1st Quarter	FRA	29	547	33	92
180	FRA v JPN Q1	1st Quarter	FRA	29	548	33	85
181	FRA v JPN Q1	1st Quarter	FRA	29	549	34	77
182	FRA v JPN Q1	1st Quarter	FRA	29	550	34	64
183	FRA v JPN Q1	1st Quarter	FRA	29	551	33	54
184	FRA v JPN Q1	1st Quarter	FRA	29	552	33	51
185	FRA v JPN Q1	1st Quarter	FRA	29	553	33	48
186	FRA v JPN Q1	1st Quarter	FRA	29	555	35	46
187	FRA v JPN Q1	1st Quarter	FRA	29	555	41	37	Stoppage
188	FRA v JPN Q1	1st Quarter	FRA	30	577	58	40	SLOB
189	FRA v JPN Q1	1st Quarter	FRA	30	579	51	37
190	FRA v JPN Q1	1st Quarter	FRA	30	580	47	34
191	FRA v JPN Q1	1st Quarter	FRA	30	581	42	21
192	FRA v JPN Q1	1st Quarter	FRA	30	582	41	19
193	FRA v JPN Q1	1st Quarter	FRA	30	583	35	15
194	FRA v JPN Q1	1st Quarter	FRA	30	584	26	19
195	FRA v JPN Q1	1st Quarter	FRA	30	585	28	22	Shot	Miss
196	FRA v JPN Q1	1st Quarter	FRA	34	630	27	93
197	FRA v JPN Q1	1st Quarter	FRA	34	632	28	79
198	FRA v JPN Q1	1st Quarter	FRA	34	632	30	74
199	FRA v JPN Q1	1st Quarter	FRA	34	633	32	65
200	FRA v JPN Q1	1st Quarter	FRA	34	634	32	53
201	FRA v JPN Q1	1st Quarter	FRA	34	635	29	46
202	FRA v JPN Q1	1st Quarter	FRA	34	636	15	43
203	FRA v JPN Q1	1st Quarter	FRA	34	637	12	37
204	FRA v JPN Q1	1st Quarter	FRA	34	637	16	41
205	FRA v JPN Q1	1st Quarter	FRA	34	638	19	42
206	FRA v JPN Q1	1st Quarter	FRA	34	638	36	32
207	FRA v JPN Q1	1st Quarter	FRA	34	639	39	34
208	FRA v JPN Q1	1st Quarter	FRA	34	640	39	20
209	FRA v JPN Q1	1st Quarter	FRA	34	641	41	17
210	FRA v JPN Q1	1st Quarter	FRA	34	641	43	20
211	FRA v JPN Q1	1st Quarter	FRA	34	642	48	28
212	FRA v JPN Q1	1st Quarter	FRA	34	643	47	33
213	FRA v JPN Q1	1st Quarter	FRA	34	644	44	24
214	FRA v JPN Q1	1st Quarter	FRA	34	645	37	21
215	FRA v JPN Q1	1st Quarter	FRA	34	645	34	16	Shot	Miss
216	FRA v JPN Q1	1st Quarter	FRA	35	647	29	18	OR
217	FRA v JPN Q1	1st Quarter	FRA	35	648	33	17	Shot	Miss
218	FRA v JPN Q1	1st Quarter	FRA	36	673	38	9	BLOB
219	FRA v JPN Q1	1st Quarter	FRA	36	674	27	20
220	FRA v JPN Q1	1st Quarter	FRA	36	675	28	19
221	FRA v JPN Q1	1st Quarter	FRA	36	676	14	28
222	FRA v JPN Q1	1st Quarter	FRA	36	677	12	30
223	FRA v JPN Q1	1st Quarter	FRA	36	678	11	34
224	FRA v JPN Q1	1st Quarter	FRA	36	679	31	44
225	FRA v JPN Q1	1st Quarter	FRA	36	679	31	41	On-ball
226	FRA v JPN Q1	1st Quarter	FRA	36	680	34	39
227	FRA v JPN Q1	1st Quarter	FRA	36	681	26	36	Shot	Score
228	FRA v JPN Q1	1st Quarter	FRA	40	742	45	113
229	FRA v JPN Q1	1st Quarter	FRA	40	742	39	92
230	FRA v JPN Q1	1st Quarter	FRA	40	744	36	86
231	FRA v JPN Q1	1st Quarter	FRA	40	745	32	74
232	FRA v JPN Q1	1st Quarter	FRA	40	745	31	68
233	FRA v JPN Q1	1st Quarter	FRA	40	747	29	58
234	FRA v JPN Q1	1st Quarter	FRA	40	748	31	54
235	FRA v JPN Q1	1st Quarter	FRA	40	749	30	50
236	FRA v JPN Q1	1st Quarter	FRA	40	750	28	48
237	FRA v JPN Q1	1st Quarter	FRA	40	751	38	33
238	FRA v JPN Q1	1st Quarter	FRA	40	752	38	35
239	FRA v JPN Q1	1st Quarter	FRA	40	753	39	44
240	FRA v JPN Q1	1st Quarter	FRA	40	754	38	46
241	FRA v JPN Q1	1st Quarter	FRA	40	754	32	43	On-ball
242	FRA v JPN Q1	1st Quarter	FRA	40	755	25	28
243	FRA v JPN Q1	1st Quarter	FRA	40	756	36	35
244	FRA v JPN Q1	1st Quarter	FRA	40	757	47	32
245	FRA v JPN Q1	1st Quarter	FRA	40	758	45	35
246	FRA v JPN Q1	1st Quarter	FRA	40	758	33	32
247	FRA v JPN Q1	1st Quarter	FRA	40	760	37	35
248	FRA v JPN Q1	1st Quarter	FRA	40	760	40	38
249	FRA v JPN Q1	1st Quarter	FRA	40	762	39	26
250	FRA v JPN Q1	1st Quarter	FRA	40	763	34	17	Foul
251	FRA v JPN Q1	1st Quarter	FRA	42	788	41	9	BLOB
252	FRA v JPN Q1	1st Quarter	FRA	42	790	10	20
253	FRA v JPN Q1	1st Quarter	FRA	42	791	11	22
254	FRA v JPN Q1	1st Quarter	FRA	42	791	18	27
255	FRA v JPN Q1	1st Quarter	FRA	42	792	27	28
256	FRA v JPN Q1	1st Quarter	FRA	42	792	31	26	Shot	Miss
257	FRA v JPN Q1	1st Quarter	FRA	44	813	35	93
258	FRA v JPN Q1	1st Quarter	FRA	44	814	19	75
259	FRA v JPN Q1	1st Quarter	FRA	44	815	13	64
260	FRA v JPN Q1	1st Quarter	FRA	44	816	12	49
261	FRA v JPN Q1	1st Quarter	FRA	44	817	17	38
262	FRA v JPN Q1	1st Quarter	FRA	44	818	26	29	Shot	Shooting Foul
263	FRA v JPN Q1	1st Quarter	FRA	46	886	27	109
264	FRA v JPN Q1	1st Quarter	FRA	46	888	22	83
265	FRA v JPN Q1	1st Quarter	FRA	46	889	21	67
266	FRA v JPN Q1	1st Quarter	FRA	46	890	17	55
267	FRA v JPN Q1	1st Quarter	FRA	46	891	17	41
268	FRA v JPN Q1	1st Quarter	FRA	46	892	10	21
269	FRA v JPN Q1	1st Quarter	FRA	46	893	25	19
270	FRA v JPN Q1	1st Quarter	FRA	46	894	25	19
271	FRA v JPN Q1	1st Quarter	FRA	46	895	26	24
272	FRA v JPN Q1	1st Quarter	FRA	46	896	28	18	Shot	Miss
273	FRA v JPN Q1	1st Quarter	FRA	48	909	28	99
274	FRA v JPN Q1	1st Quarter	FRA	48	911	25	85
275	FRA v JPN Q1	1st Quarter	FRA	48	912	26	77
276	FRA v JPN Q1	1st Quarter	FRA	48	913	27	65
277	FRA v JPN Q1	1st Quarter	FRA	48	914	31	59
278	FRA v JPN Q1	1st Quarter	FRA	48	915	41	54
279	FRA v JPN Q1	1st Quarter	FRA	48	915	45	48
280	FRA v JPN Q1	1st Quarter	FRA	48	916	50	37
281	FRA v JPN Q1	1st Quarter	FRA	48	917	51	36
282	FRA v JPN Q1	1st Quarter	FRA	48	919	51	36
283	FRA v JPN Q1	1st Quarter	FRA	48	921	26	31
284	FRA v JPN Q1	1st Quarter	FRA	48	922	26	20
285	FRA v JPN Q1	1st Quarter	FRA	48	923	29	17	Shot	Score
286	FRA v JPN Q1	1st Quarter	FRA	50	939	31	88
287	FRA v JPN Q1	1st Quarter	FRA	50	940	46	80
288	FRA v JPN Q1	1st Quarter	FRA	50	941	46	64
289	FRA v JPN Q1	1st Quarter	FRA	50	942	45	54
290	FRA v JPN Q1	1st Quarter	FRA	50	942	37	49
291	FRA v JPN Q1	1st Quarter	FRA	50	943	28	47
292	FRA v JPN Q1	1st Quarter	FRA	50	943	13	30
293	FRA v JPN Q1	1st Quarter	FRA	50	944	14	26
294	FRA v JPN Q1	1st Quarter	FRA	50	945	19	23
295	FRA v JPN Q1	1st Quarter	FRA	50	946	16	19
296	FRA v JPN Q1	1st Quarter	FRA	50	947	11	21
297	FRA v JPN Q1	1st Quarter	FRA	50	948	13	38
298	FRA v JPN Q1	1st Quarter	FRA	50	949	16	34	On-ball
299	FRA v JPN Q1	1st Quarter	FRA	50	949	19	28
300	FRA v JPN Q1	1st Quarter	FRA	50	951	28	32
301	FRA v JPN Q1	1st Quarter	FRA	50	952	36	32
302	FRA v JPN Q1	1st Quarter	FRA	50	953	23	34
303	FRA v JPN Q1	1st Quarter	FRA	50	954	31	24
304	FRA v JPN Q1	1st Quarter	FRA	50	955	28	19	Shot	Miss
305	FRA v JPN Q1	1st Quarter	FRA	52	965	30	95
306	FRA v JPN Q1	1st Quarter	FRA	52	967	30	87
307	FRA v JPN Q1	1st Quarter	FRA	52	968	33	75
308	FRA v JPN Q1	1st Quarter	FRA	52	969	28	65
309	FRA v JPN Q1	1st Quarter	FRA	52	970	25	59
310	FRA v JPN Q1	1st Quarter	FRA	52	971	26	54
311	FRA v JPN Q1	1st Quarter	FRA	52	972	29	51
312	FRA v JPN Q1	1st Quarter	FRA	52	974	34	50
313	FRA v JPN Q1	1st Quarter	FRA	52	974	37	33
314	FRA v JPN Q1	1st Quarter	FRA	52	975	37	33
315	FRA v JPN Q1	1st Quarter	FRA	52	977	36	32
316	FRA v JPN Q1	1st Quarter	FRA	52	979	37	32
317	FRA v JPN Q1	1st Quarter	FRA	52	980	37	32	Shot	Miss
318	FRA v JPN Q1	1st Quarter	FRA	53	983	29	18	OR	Shot	Miss
319	FRA v JPN Q1	1st Quarter	FRA	54	985	33	16	OR
320	FRA v JPN Q1	1st Quarter	FRA	54	986	15	17
321	FRA v JPN Q1	1st Quarter	FRA	54	987	12	19
322	FRA v JPN Q1	1st Quarter	FRA	54	988	13	35
323	FRA v JPN Q1	1st Quarter	FRA	54	989	16	43
324	FRA v JPN Q1	1st Quarter	FRA	54	990	23	46
325	FRA v JPN Q1	1st Quarter	FRA	54	990	28	47
326	FRA v JPN Q1	1st Quarter	FRA	54	991	32	47
327	FRA v JPN Q1	1st Quarter	FRA	54	992	32	47
328	FRA v JPN Q1	1st Quarter	FRA	54	994	40	45
329	FRA v JPN Q1	1st Quarter	FRA	54	994	47	31	TO
330	FRA v JPN Q1	1st Quarter	FRA	56	1000	48	71
331	FRA v JPN Q1	1st Quarter	FRA	56	1002	47	44
332	FRA v JPN Q1	1st Quarter	FRA	56	1003	43	36	Shot	Score
333	FRA v JPN Q2	2nd Quarter	FRA	58	29	34	111
334	FRA v JPN Q2	2nd Quarter	FRA	58	31	27	86
335	FRA v JPN Q2	2nd Quarter	FRA	58	32	28	76
336	FRA v JPN Q2	2nd Quarter	FRA	58	33	28	69
337	FRA v JPN Q2	2nd Quarter	FRA	58	34	28	67
338	FRA v JPN Q2	2nd Quarter	FRA	58	35	32	59
339	FRA v JPN Q2	2nd Quarter	FRA	58	36	35	54
340	FRA v JPN Q2	2nd Quarter	FRA	58	37	24	46
341	FRA v JPN Q2	2nd Quarter	FRA	58	38	19	43
342	FRA v JPN Q2	2nd Quarter	FRA	58	38	11	27
343	FRA v JPN Q2	2nd Quarter	FRA	58	40	24	20
344	FRA v JPN Q2	2nd Quarter	FRA	58	41	24	20
345	FRA v JPN Q2	2nd Quarter	FRA	58	42	27	18	Shot	Miss
346	FRA v JPN Q2	2nd Quarter	FRA	59	44	35	19	OR	Shot	Miss
347	FRA v JPN Q2	2nd Quarter	FRA	61	64	28	108
348	FRA v JPN Q2	2nd Quarter	FRA	61	66	28	83
349	FRA v JPN Q2	2nd Quarter	FRA	61	67	28	76
350	FRA v JPN Q2	2nd Quarter	FRA	61	68	28	69
351	FRA v JPN Q2	2nd Quarter	FRA	61	69	35	66
352	FRA v JPN Q2	2nd Quarter	FRA	61	69	54	51
353	FRA v JPN Q2	2nd Quarter	FRA	61	70	54	44
354	FRA v JPN Q2	2nd Quarter	FRA	61	72	32	42
355	FRA v JPN Q2	2nd Quarter	FRA	61	73	42	40
356	FRA v JPN Q2	2nd Quarter	FRA	61	74	37	40	On-ball
357	FRA v JPN Q2	2nd Quarter	FRA	61	74	31	40
358	FRA v JPN Q2	2nd Quarter	FRA	61	75	24	32
359	FRA v JPN Q2	2nd Quarter	FRA	61	76	36	33
360	FRA v JPN Q2	2nd Quarter	FRA	61	77	37	29	Shot	Score
361	FRA v JPN Q2	2nd Quarter	FRA	64	122	32	110
362	FRA v JPN Q2	2nd Quarter	FRA	64	123	35	88
363	FRA v JPN Q2	2nd Quarter	FRA	64	124	33	77
364	FRA v JPN Q2	2nd Quarter	FRA	64	125	35	66
365	FRA v JPN Q2	2nd Quarter	FRA	64	128	32	62
366	FRA v JPN Q2	2nd Quarter	FRA	64	129	26	56
367	FRA v JPN Q2	2nd Quarter	FRA	64	130	21	52
368	FRA v JPN Q2	2nd Quarter	FRA	64	131	13	46
369	FRA v JPN Q2	2nd Quarter	FRA	64	131	9	28
370	FRA v JPN Q2	2nd Quarter	FRA	64	132	12	25
371	FRA v JPN Q2	2nd Quarter	FRA	64	133	15	24
372	FRA v JPN Q2	2nd Quarter	FRA	64	134	15	37
373	FRA v JPN Q2	2nd Quarter	FRA	64	135	15	34
374	FRA v JPN Q2	2nd Quarter	FRA	64	136	13	29
375	FRA v JPN Q2	2nd Quarter	FRA	64	138	24	17
376	FRA v JPN Q2	2nd Quarter	FRA	64	138	28	16	Shot	Score
377	FRA v JPN Q2	2nd Quarter	FRA	66	154	34	109
378	FRA v JPN Q2	2nd Quarter	FRA	66	155	34	84
379	FRA v JPN Q2	2nd Quarter	FRA	66	157	33	75
380	FRA v JPN Q2	2nd Quarter	FRA	66	158	33	72
381	FRA v JPN Q2	2nd Quarter	FRA	66	159	33	61
382	FRA v JPN Q2	2nd Quarter	FRA	66	160	27	55
383	FRA v JPN Q2	2nd Quarter	FRA	66	161	22	53
384	FRA v JPN Q2	2nd Quarter	FRA	66	162	15	50
385	FRA v JPN Q2	2nd Quarter	FRA	66	163	11	31
386	FRA v JPN Q2	2nd Quarter	FRA	66	164	11	31
387	FRA v JPN Q2	2nd Quarter	FRA	66	165	30	41
388	FRA v JPN Q2	2nd Quarter	FRA	66	166	36	18	TO
389	FRA v JPN Q2	2nd Quarter	FRA	68	205	34	98
390	FRA v JPN Q2	2nd Quarter	FRA	68	206	49	85
391	FRA v JPN Q2	2nd Quarter	FRA	68	206	45	73
392	FRA v JPN Q2	2nd Quarter	FRA	68	207	37	70
393	FRA v JPN Q2	2nd Quarter	FRA	68	207	29	62
394	FRA v JPN Q2	2nd Quarter	FRA	68	208	16	47
395	FRA v JPN Q2	2nd Quarter	FRA	68	209	14	38
396	FRA v JPN Q2	2nd Quarter	FRA	68	209	19	30
397	FRA v JPN Q2	2nd Quarter	FRA	68	210	24	24
398	FRA v JPN Q2	2nd Quarter	FRA	68	211	27	18	Shot	Score
399	FRA v JPN Q2	2nd Quarter	FRA	71	302	35	108
400	FRA v JPN Q2	2nd Quarter	FRA	71	303	34	89
401	FRA v JPN Q2	2nd Quarter	FRA	71	304	35	83
402	FRA v JPN Q2	2nd Quarter	FRA	71	306	32	75
403	FRA v JPN Q2	2nd Quarter	FRA	71	307	33	67
404	FRA v JPN Q2	2nd Quarter	FRA	71	308	31	61
405	FRA v JPN Q2	2nd Quarter	FRA	71	309	30	53
406	FRA v JPN Q2	2nd Quarter	FRA	71	311	30	52
407	FRA v JPN Q2	2nd Quarter	FRA	71	312	30	52
408	FRA v JPN Q2	2nd Quarter	FRA	71	314	15	28
409	FRA v JPN Q2	2nd Quarter	FRA	71	315	11	25
410	FRA v JPN Q2	2nd Quarter	FRA	71	316	10	30	On-ball
411	FRA v JPN Q2	2nd Quarter	FRA	71	317	15	25
412	FRA v JPN Q2	2nd Quarter	FRA	71	318	22	19
413	FRA v JPN Q2	2nd Quarter	FRA	71	318	29	17	TO
414	FRA v JPN Q2	2nd Quarter	FRA	73	344	26	100
415	FRA v JPN Q2	2nd Quarter	FRA	73	346	33	97
416	FRA v JPN Q2	2nd Quarter	FRA	73	347	33	91
417	FRA v JPN Q2	2nd Quarter	FRA	73	348	34	80
418	FRA v JPN Q2	2nd Quarter	FRA	73	349	32	69
419	FRA v JPN Q2	2nd Quarter	FRA	73	350	32	59
420	FRA v JPN Q2	2nd Quarter	FRA	73	351	34	53
421	FRA v JPN Q2	2nd Quarter	FRA	73	352	40	50
422	FRA v JPN Q2	2nd Quarter	FRA	73	352	43	44
423	FRA v JPN Q2	2nd Quarter	FRA	73	353	43	38
424	FRA v JPN Q2	2nd Quarter	FRA	73	353	41	41
425	FRA v JPN Q2	2nd Quarter	FRA	73	354	32	39
426	FRA v JPN Q2	2nd Quarter	FRA	73	355	22	33
427	FRA v JPN Q2	2nd Quarter	FRA	73	356	25	34
428	FRA v JPN Q2	2nd Quarter	FRA	73	357	44	37
429	FRA v JPN Q2	2nd Quarter	FRA	73	358	44	36
430	FRA v JPN Q2	2nd Quarter	FRA	73	359	46	30
431	FRA v JPN Q2	2nd Quarter	FRA	73	361	38	18
432	FRA v JPN Q2	2nd Quarter	FRA	73	362	38	21
433	FRA v JPN Q2	2nd Quarter	FRA	73	362	36	25
434	FRA v JPN Q2	2nd Quarter	FRA	73	363	29	22	Shot	Miss
435	FRA v JPN Q2	2nd Quarter	FRA	75	377	40	96
436	FRA v JPN Q2	2nd Quarter	FRA	75	378	40	84
437	FRA v JPN Q2	2nd Quarter	FRA	75	379	34	73
438	FRA v JPN Q2	2nd Quarter	FRA	75	379	44	53
439	FRA v JPN Q2	2nd Quarter	FRA	75	380	43	45
440	FRA v JPN Q2	2nd Quarter	FRA	75	381	40	36
441	FRA v JPN Q2	2nd Quarter	FRA	75	381	36	29
442	FRA v JPN Q2	2nd Quarter	FRA	75	382	29	18	Shot	Miss
443	FRA v JPN Q2	2nd Quarter	FRA	76	383	27	22	OR
444	FRA v JPN Q2	2nd Quarter	FRA	76	385	26	31
445	FRA v JPN Q2	2nd Quarter	FRA	76	386	27	43	Stoppage
446	FRA v JPN Q2	2nd Quarter	FRA	77	424	59	78
447	FRA v JPN Q2	2nd Quarter	FRA	77	425	43	71
448	FRA v JPN Q2	2nd Quarter	FRA	77	426	36	68
449	FRA v JPN Q2	2nd Quarter	FRA	77	427	32	59
450	FRA v JPN Q2	2nd Quarter	FRA	77	428	33	53
451	FRA v JPN Q2	2nd Quarter	FRA	77	429	32	50
452	FRA v JPN Q2	2nd Quarter	FRA	77	430	33	46
453	FRA v JPN Q2	2nd Quarter	FRA	77	430	37	43
454	FRA v JPN Q2	2nd Quarter	FRA	77	431	50	32
455	FRA v JPN Q2	2nd Quarter	FRA	77	432	50	33
456	FRA v JPN Q2	2nd Quarter	FRA	77	433	48	33	On-ball
457	FRA v JPN Q2	2nd Quarter	FRA	77	434	46	30
458	FRA v JPN Q2	2nd Quarter	FRA	77	435	43	29
459	FRA v JPN Q2	2nd Quarter	FRA	77	436	41	20	TO
460	FRA v JPN Q2	2nd Quarter	FRA	79	481	58	75
461	FRA v JPN Q2	2nd Quarter	FRA	79	483	43	71
462	FRA v JPN Q2	2nd Quarter	FRA	79	484	35	66
463	FRA v JPN Q2	2nd Quarter	FRA	79	485	29	53
464	FRA v JPN Q2	2nd Quarter	FRA	79	485	24	50
465	FRA v JPN Q2	2nd Quarter	FRA	79	486	15	46
466	FRA v JPN Q2	2nd Quarter	FRA	79	487	11	39
467	FRA v JPN Q2	2nd Quarter	FRA	79	488	11	26
468	FRA v JPN Q2	2nd Quarter	FRA	79	489	12	29
469	FRA v JPN Q2	2nd Quarter	FRA	79	491	12	30
470	FRA v JPN Q2	2nd Quarter	FRA	79	492	15	25
471	FRA v JPN Q2	2nd Quarter	FRA	79	493	18	35
472	FRA v JPN Q2	2nd Quarter	FRA	79	494	17	35
473	FRA v JPN Q2	2nd Quarter	FRA	79	496	16	35
474	FRA v JPN Q2	2nd Quarter	FRA	79	497	15	30
475	FRA v JPN Q2	2nd Quarter	FRA	79	498	23	36
476	FRA v JPN Q2	2nd Quarter	FRA	79	499	27	34
477	FRA v JPN Q2	2nd Quarter	FRA	79	500	33	31
478	FRA v JPN Q2	2nd Quarter	FRA	79	500	35	20	Shot	Miss
479	FRA v JPN Q2	2nd Quarter	FRA	80	502	32	18	OR	Shot	Score
480	FRA v JPN Q2	2nd Quarter	FRA	84	529	22	102
481	FRA v JPN Q2	2nd Quarter	FRA	84	531	15	80
482	FRA v JPN Q2	2nd Quarter	FRA	84	531	17	72
483	FRA v JPN Q2	2nd Quarter	FRA	84	532	18	60
484	FRA v JPN Q2	2nd Quarter	FRA	84	532	16	51
485	FRA v JPN Q2	2nd Quarter	FRA	84	533	14	40
486	FRA v JPN Q2	2nd Quarter	FRA	84	534	16	32
487	FRA v JPN Q2	2nd Quarter	FRA	84	534	16	27
488	FRA v JPN Q2	2nd Quarter	FRA	84	535	24	38
489	FRA v JPN Q2	2nd Quarter	FRA	84	536	30	39
490	FRA v JPN Q2	2nd Quarter	FRA	84	537	32	40
491	FRA v JPN Q2	2nd Quarter	FRA	84	539	27	39	On-ball
492	FRA v JPN Q2	2nd Quarter	FRA	84	539	21	35
493	FRA v JPN Q2	2nd Quarter	FRA	84	540	14	29
494	FRA v JPN Q2	2nd Quarter	FRA	84	540	19	24
495	FRA v JPN Q2	2nd Quarter	FRA	84	541	27	18	Shot	Miss
496	FRA v JPN Q2	2nd Quarter	FRA	89	629	30	109
497	FRA v JPN Q2	2nd Quarter	FRA	89	631	29	90
498	FRA v JPN Q2	2nd Quarter	FRA	89	632	29	84
499	FRA v JPN Q2	2nd Quarter	FRA	89	633	28	76
500	FRA v JPN Q2	2nd Quarter	FRA	89	633	21	69
501	FRA v JPN Q2	2nd Quarter	FRA	89	634	18	60
502	FRA v JPN Q2	2nd Quarter	FRA	89	635	17	54
503	FRA v JPN Q2	2nd Quarter	FRA	89	636	51	50
504	FRA v JPN Q2	2nd Quarter	FRA	89	638	32	50
505	FRA v JPN Q2	2nd Quarter	FRA	89	640	32	48
506	FRA v JPN Q2	2nd Quarter	FRA	89	640	43	35
507	FRA v JPN Q2	2nd Quarter	FRA	89	642	43	35
508	FRA v JPN Q2	2nd Quarter	FRA	89	643	40	38
509	FRA v JPN Q2	2nd Quarter	FRA	89	644	50	37
510	FRA v JPN Q2	2nd Quarter	FRA	89	645	54	28
511	FRA v JPN Q2	2nd Quarter	FRA	89	646	34	44
512	FRA v JPN Q2	2nd Quarter	FRA	89	646	29	39
513	FRA v JPN Q2	2nd Quarter	FRA	89	647	15	31
514	FRA v JPN Q2	2nd Quarter	FRA	89	649	31	37
515	FRA v JPN Q2	2nd Quarter	FRA	89	650	31	36
516	FRA v JPN Q2	2nd Quarter	FRA	89	651	43	35
517	FRA v JPN Q2	2nd Quarter	FRA	89	652	48	34
518	FRA v JPN Q2	2nd Quarter	FRA	89	653	50	24
519	FRA v JPN Q2	2nd Quarter	FRA	89	654	41	14	TO
520	FRA v JPN Q2	2nd Quarter	FRA	91	686	36	110
521	FRA v JPN Q2	2nd Quarter	FRA	91	688	42	99
522	FRA v JPN Q2	2nd Quarter	FRA	91	689	40	94
523	FRA v JPN Q2	2nd Quarter	FRA	91	690	38	86
524	FRA v JPN Q2	2nd Quarter	FRA	91	691	35	76
525	FRA v JPN Q2	2nd Quarter	FRA	91	692	31	67
526	FRA v JPN Q2	2nd Quarter	FRA	91	693	30	58
527	FRA v JPN Q2	2nd Quarter	FRA	91	694	28	50
528	FRA v JPN Q2	2nd Quarter	FRA	91	695	16	45
529	FRA v JPN Q2	2nd Quarter	FRA	91	695	9	39
530	FRA v JPN Q2	2nd Quarter	FRA	91	697	12	26
531	FRA v JPN Q2	2nd Quarter	FRA	91	698	12	26
532	FRA v JPN Q2	2nd Quarter	FRA	91	699	16	38
533	FRA v JPN Q2	2nd Quarter	FRA	91	701	10	19
534	FRA v JPN Q2	2nd Quarter	FRA	91	702	23	16
535	FRA v JPN Q2	2nd Quarter	FRA	91	704	30	27	TO
536	FRA v JPN Q2	2nd Quarter	FRA	93	715	31	79
537	FRA v JPN Q2	2nd Quarter	FRA	93	715	44	76
538	FRA v JPN Q2	2nd Quarter	FRA	93	717	43	68
539	FRA v JPN Q2	2nd Quarter	FRA	93	718	35	64
540	FRA v JPN Q2	2nd Quarter	FRA	93	718	24	60
541	FRA v JPN Q2	2nd Quarter	FRA	93	719	22	54
542	FRA v JPN Q2	2nd Quarter	FRA	93	720	24	52
543	FRA v JPN Q2	2nd Quarter	FRA	93	720	31	52
544	FRA v JPN Q2	2nd Quarter	FRA	93	721	29	45
545	FRA v JPN Q2	2nd Quarter	FRA	93	722	21	41
546	FRA v JPN Q2	2nd Quarter	FRA	93	723	15	37
547	FRA v JPN Q2	2nd Quarter	FRA	93	723	14	35
548	FRA v JPN Q2	2nd Quarter	FRA	93	724	15	39
549	FRA v JPN Q2	2nd Quarter	FRA	93	725	22	45
550	FRA v JPN Q2	2nd Quarter	FRA	93	726	36	36
551	FRA v JPN Q2	2nd Quarter	FRA	93	727	36	36
552	FRA v JPN Q2	2nd Quarter	FRA	93	729	50	31
553	FRA v JPN Q2	2nd Quarter	FRA	93	729	49	34
554	FRA v JPN Q2	2nd Quarter	FRA	93	730	43	39
555	FRA v JPN Q2	2nd Quarter	FRA	93	730	39	39
556	FRA v JPN Q2	2nd Quarter	FRA	93	732	50	29
557	FRA v JPN Q2	2nd Quarter	FRA	93	733	51	23
558	FRA v JPN Q2	2nd Quarter	FRA	93	734	48	26
559	FRA v JPN Q2	2nd Quarter	FRA	93	734	43	26
560	FRA v JPN Q2	2nd Quarter	FRA	93	735	33	26	TO
561	FRA v JPN Q2	2nd Quarter	FRA	96	813	30	108
562	FRA v JPN Q2	2nd Quarter	FRA	96	815	31	82
563	FRA v JPN Q2	2nd Quarter	FRA	96	816	27	78
564	FRA v JPN Q2	2nd Quarter	FRA	96	817	26	67
565	FRA v JPN Q2	2nd Quarter	FRA	96	818	28	54
566	FRA v JPN Q2	2nd Quarter	FRA	96	819	24	52
567	FRA v JPN Q2	2nd Quarter	FRA	96	819	19	52
568	FRA v JPN Q2	2nd Quarter	FRA	96	821	20	34
569	FRA v JPN Q2	2nd Quarter	FRA	96	822	18	32
570	FRA v JPN Q2	2nd Quarter	FRA	96	822	34	19	TO
571	FRA v JPN Q2	2nd Quarter	FRA	99	858	33	96
572	FRA v JPN Q2	2nd Quarter	FRA	99	860	22	78
573	FRA v JPN Q2	2nd Quarter	FRA	99	861	22	72
574	FRA v JPN Q2	2nd Quarter	FRA	99	862	22	65
575	FRA v JPN Q2	2nd Quarter	FRA	99	863	23	54
576	FRA v JPN Q2	2nd Quarter	FRA	99	864	28	52
577	FRA v JPN Q2	2nd Quarter	FRA	99	865	31	50
578	FRA v JPN Q2	2nd Quarter	FRA	99	866	28	48
579	FRA v JPN Q2	2nd Quarter	FRA	99	868	26	46
580	FRA v JPN Q2	2nd Quarter	FRA	99	869	18	34
581	FRA v JPN Q2	2nd Quarter	FRA	99	870	13	30
582	FRA v JPN Q2	2nd Quarter	FRA	99	870	30	21	Shot	Miss
583	FRA v JPN Q2	2nd Quarter	FRA	101	918	30	97
584	FRA v JPN Q2	2nd Quarter	FRA	101	920	47	78
585	FRA v JPN Q2	2nd Quarter	FRA	101	921	48	68
586	FRA v JPN Q2	2nd Quarter	FRA	101	922	50	56
587	FRA v JPN Q2	2nd Quarter	FRA	101	923	52	48
588	FRA v JPN Q2	2nd Quarter	FRA	101	924	52	38
589	FRA v JPN Q2	2nd Quarter	FRA	101	925	47	32
590	FRA v JPN Q2	2nd Quarter	FRA	101	926	31	34
591	FRA v JPN Q2	2nd Quarter	FRA	101	928	34	44
592	FRA v JPN Q2	2nd Quarter	FRA	101	930	31	47
593	FRA v JPN Q2	2nd Quarter	FRA	101	931	31	47
594	FRA v JPN Q2	2nd Quarter	FRA	101	932	24	45
595	FRA v JPN Q2	2nd Quarter	FRA	101	932	20	42
596	FRA v JPN Q2	2nd Quarter	FRA	101	933	12	27
597	FRA v JPN Q2	2nd Quarter	FRA	101	934	11	25
598	FRA v JPN Q2	2nd Quarter	FRA	101	935	16	21
599	FRA v JPN Q2	2nd Quarter	FRA	101	936	25	17
600	FRA v JPN Q2	2nd Quarter	FRA	101	937	30	20
601	FRA v JPN Q2	2nd Quarter	FRA	101	938	48	29	Shot	Score
602	FRA v JPN Q2	2nd Quarter	FRA	103	992	29	109
603	FRA v JPN Q2	2nd Quarter	FRA	103	994	24	89
604	FRA v JPN Q2	2nd Quarter	FRA	103	995	24	81
605	FRA v JPN Q2	2nd Quarter	FRA	103	995	27	73
606	FRA v JPN Q2	2nd Quarter	FRA	103	996	27	60
607	FRA v JPN Q2	2nd Quarter	FRA	103	997	24	52
608	FRA v JPN Q2	2nd Quarter	FRA	103	998	12	50
609	FRA v JPN Q2	2nd Quarter	FRA	103	999	11	32
610	FRA v JPN Q2	2nd Quarter	FRA	103	1000	24	34
611	FRA v JPN Q2	2nd Quarter	FRA	103	1001	30	49
612	FRA v JPN Q2	2nd Quarter	FRA	103	1002	31	50
613	FRA v JPN Q2	2nd Quarter	FRA	103	1003	35	48
614	FRA v JPN Q2	2nd Quarter	FRA	103	1003	42	45
615	FRA v JPN Q2	2nd Quarter	FRA	103	1004	46	41
616	FRA v JPN Q2	2nd Quarter	FRA	103	1005	49	36
617	FRA v JPN Q2	2nd Quarter	FRA	103	1006	53	35
618	FRA v JPN Q2	2nd Quarter	FRA	103	1007	36	43
619	FRA v JPN Q2	2nd Quarter	FRA	103	1009	36	44
620	FRA v JPN Q2	2nd Quarter	FRA	103	1011	32	45
621	FRA v JPN Q2	2nd Quarter	FRA	103	1011	30	39
622	FRA v JPN Q2	2nd Quarter	FRA	103	1012	29	32
623	FRA v JPN Q2	2nd Quarter	FRA	103	1013	26	28
624	FRA v JPN Q2	2nd Quarter	FRA	103	1014	32	25	TO
625	FRA v JPN Q3	3rd Quarter	FRA	105	1	4	59
626	FRA v JPN Q3	3rd Quarter	FRA	105	1	15	68
627	FRA v JPN Q3	3rd Quarter	FRA	105	2	24	58
628	FRA v JPN Q3	3rd Quarter	FRA	105	3	23	53
629	FRA v JPN Q3	3rd Quarter	FRA	105	4	27	47
630	FRA v JPN Q3	3rd Quarter	FRA	105	6	27	42
631	FRA v JPN Q3	3rd Quarter	FRA	105	7	34	40	On-ball
632	FRA v JPN Q3	3rd Quarter	FRA	105	8	38	35
633	FRA v JPN Q3	3rd Quarter	FRA	105	9	40	30
634	FRA v JPN Q3	3rd Quarter	FRA	105	10	26	35	Shot	Miss
635	FRA v JPN Q3	3rd Quarter	FRA	106	12	30	29	OR
636	FRA v JPN Q3	3rd Quarter	FRA	106	14	31	37
637	FRA v JPN Q3	3rd Quarter	FRA	106	15	30	42
638	FRA v JPN Q3	3rd Quarter	FRA	106	16	29	45
639	FRA v JPN Q3	3rd Quarter	FRA	106	17	30	48
640	FRA v JPN Q3	3rd Quarter	FRA	106	18	35	50
641	FRA v JPN Q3	3rd Quarter	FRA	106	18	33	50
642	FRA v JPN Q3	3rd Quarter	FRA	106	20	32	43
643	FRA v JPN Q3	3rd Quarter	FRA	106	21	30	36
644	FRA v JPN Q3	3rd Quarter	FRA	106	22	27	33	Shot	Score
645	FRA v JPN Q3	3rd Quarter	FRA	108	43	25	96
646	FRA v JPN Q3	3rd Quarter	FRA	108	44	22	82
647	FRA v JPN Q3	3rd Quarter	FRA	108	45	21	67
648	FRA v JPN Q3	3rd Quarter	FRA	108	45	27	60
649	FRA v JPN Q3	3rd Quarter	FRA	108	46	35	55
650	FRA v JPN Q3	3rd Quarter	FRA	108	47	35	49
651	FRA v JPN Q3	3rd Quarter	FRA	108	49	34	47
652	FRA v JPN Q3	3rd Quarter	FRA	108	50	34	47
653	FRA v JPN Q3	3rd Quarter	FRA	108	50	28	45
654	FRA v JPN Q3	3rd Quarter	FRA	108	52	14	30
655	FRA v JPN Q3	3rd Quarter	FRA	108	53	13	27	Shot	Miss
656	FRA v JPN Q3	3rd Quarter	FRA	109	71	34	9	BLOB
657	FRA v JPN Q3	3rd Quarter	FRA	109	73	11	16
658	FRA v JPN Q3	3rd Quarter	FRA	109	74	11	24	On-ball
659	FRA v JPN Q3	3rd Quarter	FRA	109	74	15	29
660	FRA v JPN Q3	3rd Quarter	FRA	109	75	20	35
661	FRA v JPN Q3	3rd Quarter	FRA	109	76	25	19
662	FRA v JPN Q3	3rd Quarter	FRA	109	77	10	18
663	FRA v JPN Q3	3rd Quarter	FRA	109	79	11	15
664	FRA v JPN Q3	3rd Quarter	FRA	109	79	19	17
665	FRA v JPN Q3	3rd Quarter	FRA	109	80	24	26
666	FRA v JPN Q3	3rd Quarter	FRA	109	81	35	41	Shot	Score
667	FRA v JPN Q3	3rd Quarter	FRA	111	102	30	98
668	FRA v JPN Q3	3rd Quarter	FRA	111	104	25	93
669	FRA v JPN Q3	3rd Quarter	FRA	111	105	24	89
670	FRA v JPN Q3	3rd Quarter	FRA	111	105	28	77
671	FRA v JPN Q3	3rd Quarter	FRA	111	106	29	68
672	FRA v JPN Q3	3rd Quarter	FRA	111	107	33	59
673	FRA v JPN Q3	3rd Quarter	FRA	111	108	33	53
674	FRA v JPN Q3	3rd Quarter	FRA	111	109	33	51
675	FRA v JPN Q3	3rd Quarter	FRA	111	111	33	51
676	FRA v JPN Q3	3rd Quarter	FRA	111	111	27	50
677	FRA v JPN Q3	3rd Quarter	FRA	111	112	14	33
678	FRA v JPN Q3	3rd Quarter	FRA	111	113	15	38
679	FRA v JPN Q3	3rd Quarter	FRA	111	113	15	45
680	FRA v JPN Q3	3rd Quarter	FRA	111	114	18	48
681	FRA v JPN Q3	3rd Quarter	FRA	111	115	21	43
682	FRA v JPN Q3	3rd Quarter	FRA	111	116	20	38	On-ball
683	FRA v JPN Q3	3rd Quarter	FRA	111	116	14	28
684	FRA v JPN Q3	3rd Quarter	FRA	111	117	19	22
685	FRA v JPN Q3	3rd Quarter	FRA	111	118	26	17
686	FRA v JPN Q3	3rd Quarter	FRA	111	119	28	29
687	FRA v JPN Q3	3rd Quarter	FRA	111	119	28	22
688	FRA v JPN Q3	3rd Quarter	FRA	111	120	29	18	Shot	Shooting Foul	Score
689	FRA v JPN Q3	3rd Quarter	FRA	113	159	30	109
690	FRA v JPN Q3	3rd Quarter	FRA	113	159	37	98
691	FRA v JPN Q3	3rd Quarter	FRA	113	161	37	81
692	FRA v JPN Q3	3rd Quarter	FRA	113	163	37	74
693	FRA v JPN Q3	3rd Quarter	FRA	113	164	38	64
694	FRA v JPN Q3	3rd Quarter	FRA	113	165	38	53
695	FRA v JPN Q3	3rd Quarter	FRA	113	167	41	46
696	FRA v JPN Q3	3rd Quarter	FRA	113	167	49	35
697	FRA v JPN Q3	3rd Quarter	FRA	113	168	51	41
698	FRA v JPN Q3	3rd Quarter	FRA	113	169	49	47
699	FRA v JPN Q3	3rd Quarter	FRA	113	170	46	41
700	FRA v JPN Q3	3rd Quarter	FRA	113	171	46	31
701	FRA v JPN Q3	3rd Quarter	FRA	113	171	41	25
702	FRA v JPN Q3	3rd Quarter	FRA	113	172	36	19
703	FRA v JPN Q3	3rd Quarter	FRA	113	172	47	16
704	FRA v JPN Q3	3rd Quarter	FRA	113	175	46	16
705	FRA v JPN Q3	3rd Quarter	FRA	113	176	53	39
706	FRA v JPN Q3	3rd Quarter	FRA	113	177	46	40
707	FRA v JPN Q3	3rd Quarter	FRA	113	177	40	28
708	FRA v JPN Q3	3rd Quarter	FRA	113	178	37	24
709	FRA v JPN Q3	3rd Quarter	FRA	113	179	52	15	TO
710	FRA v JPN Q3	3rd Quarter	FRA	115	206	42	94
711	FRA v JPN Q3	3rd Quarter	FRA	115	208	42	68
712	FRA v JPN Q3	3rd Quarter	FRA	115	209	36	64
713	FRA v JPN Q3	3rd Quarter	FRA	115	209	29	59
714	FRA v JPN Q3	3rd Quarter	FRA	115	209	23	52
715	FRA v JPN Q3	3rd Quarter	FRA	115	210	35	25
716	FRA v JPN Q3	3rd Quarter	FRA	115	211	34	18	TO
717	FRA v JPN Q3	3rd Quarter	FRA	120	314	28	111
718	FRA v JPN Q3	3rd Quarter	FRA	120	315	28	91
719	FRA v JPN Q3	3rd Quarter	FRA	120	317	31	79
720	FRA v JPN Q3	3rd Quarter	FRA	120	318	34	68
721	FRA v JPN Q3	3rd Quarter	FRA	120	319	37	60
722	FRA v JPN Q3	3rd Quarter	FRA	120	320	34	52
723	FRA v JPN Q3	3rd Quarter	FRA	120	322	35	47
724	FRA v JPN Q3	3rd Quarter	FRA	120	322	43	34
725	FRA v JPN Q3	3rd Quarter	FRA	120	323	47	28
726	FRA v JPN Q3	3rd Quarter	FRA	120	323	49	20
727	FRA v JPN Q3	3rd Quarter	FRA	120	324	37	19	TO
728	FRA v JPN Q3	3rd Quarter	FRA	122	336	31	108
729	FRA v JPN Q3	3rd Quarter	FRA	122	338	32	88
730	FRA v JPN Q3	3rd Quarter	FRA	122	340	33	81
731	FRA v JPN Q3	3rd Quarter	FRA	122	341	36	76
732	FRA v JPN Q3	3rd Quarter	FRA	122	343	35	66
733	FRA v JPN Q3	3rd Quarter	FRA	122	343	29	62
734	FRA v JPN Q3	3rd Quarter	FRA	122	344	18	61
735	FRA v JPN Q3	3rd Quarter	FRA	122	345	14	56
736	FRA v JPN Q3	3rd Quarter	FRA	122	346	16	53
737	FRA v JPN Q3	3rd Quarter	FRA	122	347	15	49
738	FRA v JPN Q3	3rd Quarter	FRA	122	348	11	31
739	FRA v JPN Q3	3rd Quarter	FRA	122	349	10	25
740	FRA v JPN Q3	3rd Quarter	FRA	122	350	23	17
741	FRA v JPN Q3	3rd Quarter	FRA	122	352	23	18
742	FRA v JPN Q3	3rd Quarter	FRA	122	352	25	22
743	FRA v JPN Q3	3rd Quarter	FRA	122	353	29	23
744	FRA v JPN Q3	3rd Quarter	FRA	122	354	28	20
745	FRA v JPN Q3	3rd Quarter	FRA	122	355	10	18	Shot	Score
746	FRA v JPN Q3	3rd Quarter	FRA	124	379	23	110
747	FRA v JPN Q3	3rd Quarter	FRA	124	381	16	91
748	FRA v JPN Q3	3rd Quarter	FRA	124	382	16	79
749	FRA v JPN Q3	3rd Quarter	FRA	124	383	15	69
750	FRA v JPN Q3	3rd Quarter	FRA	124	384	14	63
751	FRA v JPN Q3	3rd Quarter	FRA	124	384	14	57
752	FRA v JPN Q3	3rd Quarter	FRA	124	385	15	50
753	FRA v JPN Q3	3rd Quarter	FRA	124	387	12	30
754	FRA v JPN Q3	3rd Quarter	FRA	124	388	24	16
755	FRA v JPN Q3	3rd Quarter	FRA	124	390	26	19
756	FRA v JPN Q3	3rd Quarter	FRA	124	391	32	24
757	FRA v JPN Q3	3rd Quarter	FRA	124	393	27	23	Shot	Miss
758	FRA v JPN Q3	3rd Quarter	FRA	126	402	31	96
759	FRA v JPN Q3	3rd Quarter	FRA	126	404	36	73
760	FRA v JPN Q3	3rd Quarter	FRA	126	405	39	61
761	FRA v JPN Q3	3rd Quarter	FRA	126	405	50	46
762	FRA v JPN Q3	3rd Quarter	FRA	126	406	52	34
763	FRA v JPN Q3	3rd Quarter	FRA	126	406	51	27
764	FRA v JPN Q3	3rd Quarter	FRA	126	407	46	25
765	FRA v JPN Q3	3rd Quarter	FRA	126	407	45	29
766	FRA v JPN Q3	3rd Quarter	FRA	126	409	52	21
767	FRA v JPN Q3	3rd Quarter	FRA	126	410	42	17
768	FRA v JPN Q3	3rd Quarter	FRA	126	411	42	17
769	FRA v JPN Q3	3rd Quarter	FRA	126	412	40	21
770	FRA v JPN Q3	3rd Quarter	FRA	126	413	37	24
771	FRA v JPN Q3	3rd Quarter	FRA	126	414	31	24
772	FRA v JPN Q3	3rd Quarter	FRA	126	415	11	16	Shot	Score
773	FRA v JPN Q3	3rd Quarter	FRA	128	433	38	92
774	FRA v JPN Q3	3rd Quarter	FRA	128	433	34	86
775	FRA v JPN Q3	3rd Quarter	FRA	128	435	34	79
776	FRA v JPN Q3	3rd Quarter	FRA	128	435	37	69
777	FRA v JPN Q3	3rd Quarter	FRA	128	436	47	46
778	FRA v JPN Q3	3rd Quarter	FRA	128	436	47	36
779	FRA v JPN Q3	3rd Quarter	FRA	128	436	44	24
780	FRA v JPN Q3	3rd Quarter	FRA	128	438	38	17
781	FRA v JPN Q3	3rd Quarter	FRA	128	439	37	22	Shot	Miss
782	FRA v JPN Q3	3rd Quarter	FRA	130	449	35	112
783	FRA v JPN Q3	3rd Quarter	FRA	130	450	43	94
784	FRA v JPN Q3	3rd Quarter	FRA	130	452	31	79
785	FRA v JPN Q3	3rd Quarter	FRA	130	453	28	70
786	FRA v JPN Q3	3rd Quarter	FRA	130	454	22	62
787	FRA v JPN Q3	3rd Quarter	FRA	130	455	15	56
788	FRA v JPN Q3	3rd Quarter	FRA	130	456	14	49
789	FRA v JPN Q3	3rd Quarter	FRA	130	457	13	46
790	FRA v JPN Q3	3rd Quarter	FRA	130	458	11	43
791	FRA v JPN Q3	3rd Quarter	FRA	130	461	14	42
792	FRA v JPN Q3	3rd Quarter	FRA	130	461	20	43
793	FRA v JPN Q3	3rd Quarter	FRA	130	463	30	34
794	FRA v JPN Q3	3rd Quarter	FRA	130	464	33	37
795	FRA v JPN Q3	3rd Quarter	FRA	130	466	36	21
796	FRA v JPN Q3	3rd Quarter	FRA	130	468	36	26	Shot	Score
797	FRA v JPN Q3	3rd Quarter	FRA	133	521	31	110
798	FRA v JPN Q3	3rd Quarter	FRA	133	522	24	91
799	FRA v JPN Q3	3rd Quarter	FRA	133	524	29	79
800	FRA v JPN Q3	3rd Quarter	FRA	133	525	31	70
801	FRA v JPN Q3	3rd Quarter	FRA	133	527	35	60
802	FRA v JPN Q3	3rd Quarter	FRA	133	527	38	50
803	FRA v JPN Q3	3rd Quarter	FRA	133	528	43	43
804	FRA v JPN Q3	3rd Quarter	FRA	133	528	47	38
805	FRA v JPN Q3	3rd Quarter	FRA	133	529	50	32
806	FRA v JPN Q3	3rd Quarter	FRA	133	529	51	37
807	FRA v JPN Q3	3rd Quarter	FRA	133	530	48	39
808	FRA v JPN Q3	3rd Quarter	FRA	133	530	39	41
809	FRA v JPN Q3	3rd Quarter	FRA	133	531	30	39
810	FRA v JPN Q3	3rd Quarter	FRA	133	532	26	34
811	FRA v JPN Q3	3rd Quarter	FRA	133	534	26	20	Stoppage
812	FRA v JPN Q3	3rd Quarter	FRA	134	557	22	9	BLOB
813	FRA v JPN Q3	3rd Quarter	FRA	134	558	21	24
814	FRA v JPN Q3	3rd Quarter	FRA	134	559	16	20	Shot	Miss
815	FRA v JPN Q3	3rd Quarter	FRA	137	611	28	110
816	FRA v JPN Q3	3rd Quarter	FRA	137	611	32	94
817	FRA v JPN Q3	3rd Quarter	FRA	137	613	32	90
818	FRA v JPN Q3	3rd Quarter	FRA	137	614	31	81
819	FRA v JPN Q3	3rd Quarter	FRA	137	615	31	73
820	FRA v JPN Q3	3rd Quarter	FRA	137	616	31	67
821	FRA v JPN Q3	3rd Quarter	FRA	137	617	31	57
822	FRA v JPN Q3	3rd Quarter	FRA	137	618	29	48
823	FRA v JPN Q3	3rd Quarter	FRA	137	618	24	41
824	FRA v JPN Q3	3rd Quarter	FRA	137	619	32	39
825	FRA v JPN Q3	3rd Quarter	FRA	137	620	39	38
826	FRA v JPN Q3	3rd Quarter	FRA	137	623	48	34
827	FRA v JPN Q3	3rd Quarter	FRA	137	624	48	34
828	FRA v JPN Q3	3rd Quarter	FRA	137	625	48	31
829	FRA v JPN Q3	3rd Quarter	FRA	137	626	40	39
830	FRA v JPN Q3	3rd Quarter	FRA	137	627	39	43
831	FRA v JPN Q3	3rd Quarter	FRA	137	629	31	41
832	FRA v JPN Q3	3rd Quarter	FRA	137	630	11	33	TO
833	FRA v JPN Q3	3rd Quarter	FRA	139	638	29	89
834	FRA v JPN Q3	3rd Quarter	FRA	139	640	18	76
835	FRA v JPN Q3	3rd Quarter	FRA	139	641	17	64
836	FRA v JPN Q3	3rd Quarter	FRA	139	642	20	52
837	FRA v JPN Q3	3rd Quarter	FRA	139	643	28	52
838	FRA v JPN Q3	3rd Quarter	FRA	139	643	30	50
839	FRA v JPN Q3	3rd Quarter	FRA	139	645	34	47
840	FRA v JPN Q3	3rd Quarter	FRA	139	646	24	34
841	FRA v JPN Q3	3rd Quarter	FRA	139	647	25	36
842	FRA v JPN Q3	3rd Quarter	FRA	139	649	30	39
843	FRA v JPN Q3	3rd Quarter	FRA	139	650	29	39
844	FRA v JPN Q3	3rd Quarter	FRA	139	652	36	40
845	FRA v JPN Q3	3rd Quarter	FRA	139	653	39	40
846	FRA v JPN Q3	3rd Quarter	FRA	139	654	43	36
847	FRA v JPN Q3	3rd Quarter	FRA	139	655	50	29
848	FRA v JPN Q3	3rd Quarter	FRA	139	656	32	35
849	FRA v JPN Q3	3rd Quarter	FRA	139	657	35	19	Shot	Miss
850	FRA v JPN Q3	3rd Quarter	FRA	140	660	29	18	OR	Shot	Score
851	FRA v JPN Q3	3rd Quarter	FRA	142	673	33	111
852	FRA v JPN Q3	3rd Quarter	FRA	142	673	33	93
853	FRA v JPN Q3	3rd Quarter	FRA	142	675	43	78
854	FRA v JPN Q3	3rd Quarter	FRA	142	675	46	69
855	FRA v JPN Q3	3rd Quarter	FRA	142	677	47	55
856	FRA v JPN Q3	3rd Quarter	FRA	142	678	49	47
857	FRA v JPN Q3	3rd Quarter	FRA	142	679	54	40	TO
858	FRA v JPN Q3	3rd Quarter	FRA	145	711	35	111
859	FRA v JPN Q3	3rd Quarter	FRA	145	712	36	98
860	FRA v JPN Q3	3rd Quarter	FRA	145	714	36	93
861	FRA v JPN Q3	3rd Quarter	FRA	145	715	38	84
862	FRA v JPN Q3	3rd Quarter	FRA	145	716	39	77
863	FRA v JPN Q3	3rd Quarter	FRA	145	717	40	63
864	FRA v JPN Q3	3rd Quarter	FRA	145	718	40	57
865	FRA v JPN Q3	3rd Quarter	FRA	145	719	43	48
866	FRA v JPN Q3	3rd Quarter	FRA	145	720	46	42
867	FRA v JPN Q3	3rd Quarter	FRA	145	721	48	46
868	FRA v JPN Q3	3rd Quarter	FRA	145	721	44	47
869	FRA v JPN Q3	3rd Quarter	FRA	145	722	34	42
870	FRA v JPN Q3	3rd Quarter	FRA	145	722	25	36
871	FRA v JPN Q3	3rd Quarter	FRA	145	724	25	36
872	FRA v JPN Q3	3rd Quarter	FRA	145	725	22	34
873	FRA v JPN Q3	3rd Quarter	FRA	145	725	18	35
874	FRA v JPN Q3	3rd Quarter	FRA	145	727	20	38
875	FRA v JPN Q3	3rd Quarter	FRA	145	727	18	34
876	FRA v JPN Q3	3rd Quarter	FRA	145	728	20	25
877	FRA v JPN Q3	3rd Quarter	FRA	145	729	28	17	Shot	Miss
878	FRA v JPN Q3	3rd Quarter	FRA	148	755	38	10
879	FRA v JPN Q3	3rd Quarter	FRA	148	756	38	29
880	FRA v JPN Q3	3rd Quarter	FRA	148	759	41	38
881	FRA v JPN Q3	3rd Quarter	FRA	148	760	42	42
882	FRA v JPN Q3	3rd Quarter	FRA	148	760	38	46
883	FRA v JPN Q3	3rd Quarter	FRA	148	761	34	48
884	FRA v JPN Q3	3rd Quarter	FRA	148	762	32	49
885	FRA v JPN Q3	3rd Quarter	FRA	148	764	34	46
886	FRA v JPN Q3	3rd Quarter	FRA	148	764	41	44
887	FRA v JPN Q3	3rd Quarter	FRA	148	765	44	41
888	FRA v JPN Q3	3rd Quarter	FRA	148	766	51	39
889	FRA v JPN Q3	3rd Quarter	FRA	148	767	50	44
890	FRA v JPN Q3	3rd Quarter	FRA	148	767	46	46
891	FRA v JPN Q3	3rd Quarter	FRA	148	768	40	49
892	FRA v JPN Q3	3rd Quarter	FRA	148	769	42	40	On-ball
893	FRA v JPN Q3	3rd Quarter	FRA	148	769	47	32
894	FRA v JPN Q3	3rd Quarter	FRA	148	771	52	25	Stoppage
895	FRA v JPN Q3	3rd Quarter	FRA	149	783	59	34
896	FRA v JPN Q3	3rd Quarter	FRA	149	784	51	32
897	FRA v JPN Q3	3rd Quarter	FRA	149	786	48	30	Foul
898	FRA v JPN Q3	3rd Quarter	FRA	150	807	3	36	SLOB
899	FRA v JPN Q3	3rd Quarter	FRA	150	808	11	37
900	FRA v JPN Q3	3rd Quarter	FRA	150	809	11	30
901	FRA v JPN Q3	3rd Quarter	FRA	150	810	12	31
902	FRA v JPN Q3	3rd Quarter	FRA	150	812	12	31
903	FRA v JPN Q3	3rd Quarter	FRA	150	813	25	24
904	FRA v JPN Q3	3rd Quarter	FRA	150	814	26	21
905	FRA v JPN Q3	3rd Quarter	FRA	150	814	32	23	Shot	Miss
906	FRA v JPN Q3	3rd Quarter	FRA	151	832	22	9	BLOB
907	FRA v JPN Q3	3rd Quarter	FRA	151	833	12	18
908	FRA v JPN Q3	3rd Quarter	FRA	151	834	12	24
909	FRA v JPN Q3	3rd Quarter	FRA	151	834	14	30
910	FRA v JPN Q3	3rd Quarter	FRA	151	835	14	39
911	FRA v JPN Q3	3rd Quarter	FRA	151	836	13	39
912	FRA v JPN Q3	3rd Quarter	FRA	151	837	31	40
913	FRA v JPN Q3	3rd Quarter	FRA	151	838	32	44
914	FRA v JPN Q3	3rd Quarter	FRA	151	839	34	42	On-ball
915	FRA v JPN Q3	3rd Quarter	FRA	151	839	37	32
916	FRA v JPN Q3	3rd Quarter	FRA	151	841	40	25	Shot	Score
917	FRA v JPN Q3	3rd Quarter	FRA	153	854	31	110
918	FRA v JPN Q3	3rd Quarter	FRA	153	854	33	93
919	FRA v JPN Q3	3rd Quarter	FRA	153	855	35	85
920	FRA v JPN Q3	3rd Quarter	FRA	153	857	45	80
921	FRA v JPN Q3	3rd Quarter	FRA	153	859	45	80
922	FRA v JPN Q3	3rd Quarter	FRA	153	860	40	63
923	FRA v JPN Q3	3rd Quarter	FRA	153	861	41	54
924	FRA v JPN Q3	3rd Quarter	FRA	153	862	44	45
925	FRA v JPN Q3	3rd Quarter	FRA	153	862	52	34
926	FRA v JPN Q3	3rd Quarter	FRA	153	863	51	40
927	FRA v JPN Q3	3rd Quarter	FRA	153	864	48	40
928	FRA v JPN Q3	3rd Quarter	FRA	153	864	43	40
929	FRA v JPN Q3	3rd Quarter	FRA	153	865	38	42
930	FRA v JPN Q3	3rd Quarter	FRA	153	866	34	47
931	FRA v JPN Q3	3rd Quarter	FRA	153	867	32	47
932	FRA v JPN Q3	3rd Quarter	FRA	153	868	32	47
933	FRA v JPN Q3	3rd Quarter	FRA	153	870	33	44
934	FRA v JPN Q3	3rd Quarter	FRA	153	870	29	38
935	FRA v JPN Q3	3rd Quarter	FRA	153	871	25	26
936	FRA v JPN Q3	3rd Quarter	FRA	153	872	12	28
937	FRA v JPN Q3	3rd Quarter	FRA	153	873	16	31
938	FRA v JPN Q3	3rd Quarter	FRA	153	874	25	32
939	FRA v JPN Q3	3rd Quarter	FRA	153	874	29	37
940	FRA v JPN Q3	3rd Quarter	FRA	153	875	35	31
941	FRA v JPN Q3	3rd Quarter	FRA	153	876	38	24	Shot	Miss
942	FRA v JPN Q3	3rd Quarter	FRA	154	877	29	21	OR
943	FRA v JPN Q3	3rd Quarter	FRA	154	878	30	18	Shot	Score
944	FRA v JPN Q4	4th Quarter	FRA	160	35	4	82
945	FRA v JPN Q4	4th Quarter	FRA	160	35	18	84
946	FRA v JPN Q4	4th Quarter	FRA	160	37	17	67
947	FRA v JPN Q4	4th Quarter	FRA	160	38	17	58
948	FRA v JPN Q4	4th Quarter	FRA	160	39	15	48
949	FRA v JPN Q4	4th Quarter	FRA	160	41	10	45
950	FRA v JPN Q4	4th Quarter	FRA	160	42	12	39
951	FRA v JPN Q4	4th Quarter	FRA	160	43	16	36	On-ball
952	FRA v JPN Q4	4th Quarter	FRA	160	43	13	28
953	FRA v JPN Q4	4th Quarter	FRA	160	45	31	35
954	FRA v JPN Q4	4th Quarter	FRA	160	47	22	39
955	FRA v JPN Q4	4th Quarter	FRA	160	48	28	38	On-ball
956	FRA v JPN Q4	4th Quarter	FRA	160	48	39	35
957	FRA v JPN Q4	4th Quarter	FRA	160	50	39	33
958	FRA v JPN Q4	4th Quarter	FRA	160	51	45	30
959	FRA v JPN Q4	4th Quarter	FRA	160	52	37	22	Stoppage
960	FRA v JPN Q4	4th Quarter	FRA	161	66	59	35	SLOB
961	FRA v JPN Q4	4th Quarter	FRA	161	66	52	41
962	FRA v JPN Q4	4th Quarter	FRA	161	68	50	36
963	FRA v JPN Q4	4th Quarter	FRA	161	69	37	23
964	FRA v JPN Q4	4th Quarter	FRA	161	70	35	29
965	FRA v JPN Q4	4th Quarter	FRA	161	71	27	19	Shot	Score
966	FRA v JPN Q4	4th Quarter	FRA	164	138	38	66
967	FRA v JPN Q4	4th Quarter	FRA	164	139	39	48
968	FRA v JPN Q4	4th Quarter	FRA	164	139	37	35
969	FRA v JPN Q4	4th Quarter	FRA	164	140	36	24
970	FRA v JPN Q4	4th Quarter	FRA	164	141	34	17	Shot	Score
971	FRA v JPN Q4	4th Quarter	FRA	167	181	30	96
972	FRA v JPN Q4	4th Quarter	FRA	167	182	20	85
973	FRA v JPN Q4	4th Quarter	FRA	167	184	20	77
974	FRA v JPN Q4	4th Quarter	FRA	167	185	22	69
975	FRA v JPN Q4	4th Quarter	FRA	167	186	23	60
976	FRA v JPN Q4	4th Quarter	FRA	167	187	28	52
977	FRA v JPN Q4	4th Quarter	FRA	167	189	19	51
978	FRA v JPN Q4	4th Quarter	FRA	167	190	11	50
979	FRA v JPN Q4	4th Quarter	FRA	167	190	10	46
980	FRA v JPN Q4	4th Quarter	FRA	167	192	10	47
981	FRA v JPN Q4	4th Quarter	FRA	167	193	34	39	TO
982	FRA v JPN Q4	4th Quarter	FRA	169	199	31	109
983	FRA v JPN Q4	4th Quarter	FRA	169	200	28	82
984	FRA v JPN Q4	4th Quarter	FRA	169	201	29	76
985	FRA v JPN Q4	4th Quarter	FRA	169	203	29	71
986	FRA v JPN Q4	4th Quarter	FRA	169	204	36	63
987	FRA v JPN Q4	4th Quarter	FRA	169	205	41	57
988	FRA v JPN Q4	4th Quarter	FRA	169	205	44	51
989	FRA v JPN Q4	4th Quarter	FRA	169	207	47	45
990	FRA v JPN Q4	4th Quarter	FRA	169	207	51	41
991	FRA v JPN Q4	4th Quarter	FRA	169	207	51	34
992	FRA v JPN Q4	4th Quarter	FRA	169	209	53	35
993	FRA v JPN Q4	4th Quarter	FRA	169	211	53	37
994	FRA v JPN Q4	4th Quarter	FRA	169	213	29	38
995	FRA v JPN Q4	4th Quarter	FRA	169	214	28	20
996	FRA v JPN Q4	4th Quarter	FRA	169	215	25	20
997	FRA v JPN Q4	4th Quarter	FRA	169	217	40	17	TO
998	FRA v JPN Q4	4th Quarter	FRA	172	276	4	68
999	FRA v JPN Q4	4th Quarter	FRA	172	276	20	71
1000	FRA v JPN Q4	4th Quarter	FRA	172	278	26	60
1001	FRA v JPN Q4	4th Quarter	FRA	172	279	34	56
1002	FRA v JPN Q4	4th Quarter	FRA	172	280	36	51
1003	FRA v JPN Q4	4th Quarter	FRA	172	281	40	39
1004	FRA v JPN Q4	4th Quarter	FRA	172	282	40	38
1005	FRA v JPN Q4	4th Quarter	FRA	172	283	40	38
1006	FRA v JPN Q4	4th Quarter	FRA	172	284	40	38
1007	FRA v JPN Q4	4th Quarter	FRA	172	284	38	41
1008	FRA v JPN Q4	4th Quarter	FRA	172	286	45	39
1009	FRA v JPN Q4	4th Quarter	FRA	172	286	49	33
1010	FRA v JPN Q4	4th Quarter	FRA	172	287	49	18
1011	FRA v JPN Q4	4th Quarter	FRA	172	289	48	18
1012	FRA v JPN Q4	4th Quarter	FRA	172	291	51	27
1013	FRA v JPN Q4	4th Quarter	FRA	172	292	42	17
1014	FRA v JPN Q4	4th Quarter	FRA	172	293	38	18
1015	FRA v JPN Q4	4th Quarter	FRA	172	294	35	19	Shot	Miss
1016	FRA v JPN Q4	4th Quarter	FRA	174	310	30	97
1017	FRA v JPN Q4	4th Quarter	FRA	174	311	50	76
1018	FRA v JPN Q4	4th Quarter	FRA	174	313	50	70
1019	FRA v JPN Q4	4th Quarter	FRA	174	314	40	75
1020	FRA v JPN Q4	4th Quarter	FRA	174	315	38	71
1021	FRA v JPN Q4	4th Quarter	FRA	174	315	37	62
1022	FRA v JPN Q4	4th Quarter	FRA	174	316	38	53
1023	FRA v JPN Q4	4th Quarter	FRA	174	317	42	47	TO
1024	FRA v JPN Q4	4th Quarter	FRA	177	366	32	93
1025	FRA v JPN Q4	4th Quarter	FRA	177	368	41	85
1026	FRA v JPN Q4	4th Quarter	FRA	177	369	39	79
1027	FRA v JPN Q4	4th Quarter	FRA	177	369	35	70
1028	FRA v JPN Q4	4th Quarter	FRA	177	370	33	63
1029	FRA v JPN Q4	4th Quarter	FRA	177	371	27	58
1030	FRA v JPN Q4	4th Quarter	FRA	177	372	26	50
1031	FRA v JPN Q4	4th Quarter	FRA	177	373	28	48
1032	FRA v JPN Q4	4th Quarter	FRA	177	373	35	45
1033	FRA v JPN Q4	4th Quarter	FRA	177	374	46	39
1034	FRA v JPN Q4	4th Quarter	FRA	177	374	42	46
1035	FRA v JPN Q4	4th Quarter	FRA	177	375	36	50
1036	FRA v JPN Q4	4th Quarter	FRA	177	376	23	39
1037	FRA v JPN Q4	4th Quarter	FRA	177	377	23	39
1038	FRA v JPN Q4	4th Quarter	FRA	177	378	9	29
1039	FRA v JPN Q4	4th Quarter	FRA	177	379	14	33
1040	FRA v JPN Q4	4th Quarter	FRA	177	379	18	34	On-ball
1041	FRA v JPN Q4	4th Quarter	FRA	177	379	30	38
1042	FRA v JPN Q4	4th Quarter	FRA	177	380	40	36
1043	FRA v JPN Q4	4th Quarter	FRA	177	382	40	37
1044	FRA v JPN Q4	4th Quarter	FRA	177	383	35	38
1045	FRA v JPN Q4	4th Quarter	FRA	177	383	31	31	TO
1046	FRA v JPN Q4	4th Quarter	FRA	180	417	58	75
1047	FRA v JPN Q4	4th Quarter	FRA	180	417	49	74
1048	FRA v JPN Q4	4th Quarter	FRA	180	419	38	71
1049	FRA v JPN Q4	4th Quarter	FRA	180	420	33	63
1050	FRA v JPN Q4	4th Quarter	FRA	180	421	30	59
1051	FRA v JPN Q4	4th Quarter	FRA	180	422	36	51
1052	FRA v JPN Q4	4th Quarter	FRA	180	424	34	48
1053	FRA v JPN Q4	4th Quarter	FRA	180	425	25	34
1054	FRA v JPN Q4	4th Quarter	FRA	180	426	20	37
1055	FRA v JPN Q4	4th Quarter	FRA	180	426	19	41
1056	FRA v JPN Q4	4th Quarter	FRA	180	427	22	41
1057	FRA v JPN Q4	4th Quarter	FRA	180	427	27	40	On-ball
1058	FRA v JPN Q4	4th Quarter	FRA	180	428	33	38
1059	FRA v JPN Q4	4th Quarter	FRA	180	429	39	33
1060	FRA v JPN Q4	4th Quarter	FRA	180	431	35	18
1061	FRA v JPN Q4	4th Quarter	FRA	180	432	35	22
1062	FRA v JPN Q4	4th Quarter	FRA	180	432	51	19
1063	FRA v JPN Q4	4th Quarter	FRA	180	434	38	38
1064	FRA v JPN Q4	4th Quarter	FRA	180	435	39	29	TO
1065	FRA v JPN Q4	4th Quarter	FRA	182	474	45	110
1066	FRA v JPN Q4	4th Quarter	FRA	182	476	30	91
1067	FRA v JPN Q4	4th Quarter	FRA	182	477	35	83
1068	FRA v JPN Q4	4th Quarter	FRA	182	479	34	70
1069	FRA v JPN Q4	4th Quarter	FRA	182	480	40	59
1070	FRA v JPN Q4	4th Quarter	FRA	182	481	36	50	TO
1071	FRA v JPN Q4	4th Quarter	FRA	185	543	31	111
1072	FRA v JPN Q4	4th Quarter	FRA	185	545	26	96
1073	FRA v JPN Q4	4th Quarter	FRA	185	546	26	85
1074	FRA v JPN Q4	4th Quarter	FRA	185	547	27	73
1075	FRA v JPN Q4	4th Quarter	FRA	185	549	30	62
1076	FRA v JPN Q4	4th Quarter	FRA	185	549	28	56
1077	FRA v JPN Q4	4th Quarter	FRA	185	551	25	51
1078	FRA v JPN Q4	4th Quarter	FRA	185	551	24	35
1079	FRA v JPN Q4	4th Quarter	FRA	185	553	24	38
1080	FRA v JPN Q4	4th Quarter	FRA	185	554	28	38
1081	FRA v JPN Q4	4th Quarter	FRA	185	555	30	40
1082	FRA v JPN Q4	4th Quarter	FRA	185	557	38	37
1083	FRA v JPN Q4	4th Quarter	FRA	185	558	40	35
1084	FRA v JPN Q4	4th Quarter	FRA	185	559	51	19
1085	FRA v JPN Q4	4th Quarter	FRA	185	560	51	22
1086	FRA v JPN Q4	4th Quarter	FRA	185	561	43	42
1087	FRA v JPN Q4	4th Quarter	FRA	185	562	31	38
1088	FRA v JPN Q4	4th Quarter	FRA	185	563	31	38
1089	FRA v JPN Q4	4th Quarter	FRA	185	564	48	35
1090	FRA v JPN Q4	4th Quarter	FRA	185	565	38	23
1091	FRA v JPN Q4	4th Quarter	FRA	185	567	35	18	Shot	Score
1092	FRA v JPN Q4	4th Quarter	FRA	187	587	18	98
1093	FRA v JPN Q4	4th Quarter	FRA	187	588	18	80
1094	FRA v JPN Q4	4th Quarter	FRA	187	590	23	71
1095	FRA v JPN Q4	4th Quarter	FRA	187	590	28	66
1096	FRA v JPN Q4	4th Quarter	FRA	187	591	33	58
1097	FRA v JPN Q4	4th Quarter	FRA	187	592	36	51
1098	FRA v JPN Q4	4th Quarter	FRA	187	593	41	36
1099	FRA v JPN Q4	4th Quarter	FRA	187	595	41	36
1100	FRA v JPN Q4	4th Quarter	FRA	187	596	40	36
1101	FRA v JPN Q4	4th Quarter	FRA	187	596	35	43
1102	FRA v JPN Q4	4th Quarter	FRA	187	597	38	43
1103	FRA v JPN Q4	4th Quarter	FRA	187	598	42	40
1104	FRA v JPN Q4	4th Quarter	FRA	187	599	49	19
1105	FRA v JPN Q4	4th Quarter	FRA	187	600	48	21
1106	FRA v JPN Q4	4th Quarter	FRA	187	600	41	24
1107	FRA v JPN Q4	4th Quarter	FRA	187	601	37	24
1108	FRA v JPN Q4	4th Quarter	FRA	187	602	43	37
1109	FRA v JPN Q4	4th Quarter	FRA	187	603	51	19
1110	FRA v JPN Q4	4th Quarter	FRA	187	604	47	16
1111	FRA v JPN Q4	4th Quarter	FRA	187	605	41	15
1112	FRA v JPN Q4	4th Quarter	FRA	187	606	33	14
1113	FRA v JPN Q4	4th Quarter	FRA	187	606	28	15	TO
1114	FRA v JPN Q4	4th Quarter	FRA	189	642	38	88
1115	FRA v JPN Q4	4th Quarter	FRA	189	644	43	66
1116	FRA v JPN Q4	4th Quarter	FRA	189	645	37	59
1117	FRA v JPN Q4	4th Quarter	FRA	189	645	33	50
1118	FRA v JPN Q4	4th Quarter	FRA	189	646	14	35
1119	FRA v JPN Q4	4th Quarter	FRA	189	647	14	34
1120	FRA v JPN Q4	4th Quarter	FRA	189	649	24	20
1121	FRA v JPN Q4	4th Quarter	FRA	189	650	24	20
1122	FRA v JPN Q4	4th Quarter	FRA	189	651	28	23
1123	FRA v JPN Q4	4th Quarter	FRA	189	652	31	23
1124	FRA v JPN Q4	4th Quarter	FRA	189	653	11	22	Shot	Miss
1125	FRA v JPN Q4	4th Quarter	FRA	190	683	20	8	BLOB
1126	FRA v JPN Q4	4th Quarter	FRA	190	684	13	21
1127	FRA v JPN Q4	4th Quarter	FRA	190	685	13	27
1128	FRA v JPN Q4	4th Quarter	FRA	190	686	13	31
1129	FRA v JPN Q4	4th Quarter	FRA	190	687	15	35
1130	FRA v JPN Q4	4th Quarter	FRA	190	688	15	37
1131	FRA v JPN Q4	4th Quarter	FRA	190	690	24	30
1132	FRA v JPN Q4	4th Quarter	FRA	190	691	35	29
1133	FRA v JPN Q4	4th Quarter	FRA	190	692	37	24
1134	FRA v JPN Q4	4th Quarter	FRA	190	693	47	33
1135	FRA v JPN Q4	4th Quarter	FRA	190	694	38	17
1136	FRA v JPN Q4	4th Quarter	FRA	190	695	32	17	Shot	Score
1137	FRA v JPN Q4	4th Quarter	FRA	193	719	39	95
1138	FRA v JPN Q4	4th Quarter	FRA	193	720	33	95
1139	FRA v JPN Q4	4th Quarter	FRA	193	722	32	88
1140	FRA v JPN Q4	4th Quarter	FRA	193	723	32	78
1141	FRA v JPN Q4	4th Quarter	FRA	193	724	35	71
1142	FRA v JPN Q4	4th Quarter	FRA	193	725	38	62
1143	FRA v JPN Q4	4th Quarter	FRA	193	726	34	53	TO
1144	FRA v JPN Q4	4th Quarter	FRA	195	736	31	110
1145	FRA v JPN Q4	4th Quarter	FRA	195	736	32	85
1146	FRA v JPN Q4	4th Quarter	FRA	195	738	29	78
1147	FRA v JPN Q4	4th Quarter	FRA	195	740	30	72
1148	FRA v JPN Q4	4th Quarter	FRA	195	741	32	65
1149	FRA v JPN Q4	4th Quarter	FRA	195	741	38	55
1150	FRA v JPN Q4	4th Quarter	FRA	195	743	33	50
1151	FRA v JPN Q4	4th Quarter	FRA	195	744	39	47
1152	FRA v JPN Q4	4th Quarter	FRA	195	745	47	30
1153	FRA v JPN Q4	4th Quarter	FRA	195	746	50	24
1154	FRA v JPN Q4	4th Quarter	FRA	195	747	52	19
1155	FRA v JPN Q4	4th Quarter	FRA	195	748	37	19
1156	FRA v JPN Q4	4th Quarter	FRA	195	749	38	22
1157	FRA v JPN Q4	4th Quarter	FRA	195	750	37	24
1158	FRA v JPN Q4	4th Quarter	FRA	195	750	33	26
1159	FRA v JPN Q4	4th Quarter	FRA	195	752	15	15
1160	FRA v JPN Q4	4th Quarter	FRA	195	753	17	18
1161	FRA v JPN Q4	4th Quarter	FRA	195	754	26	41	TO
1162	FRA v JPN Q4	4th Quarter	FRA	197	802	31	110
1163	FRA v JPN Q4	4th Quarter	FRA	197	802	29	92
1164	FRA v JPN Q4	4th Quarter	FRA	197	804	30	84
1165	FRA v JPN Q4	4th Quarter	FRA	197	805	22	75
1166	FRA v JPN Q4	4th Quarter	FRA	197	805	11	58
1167	FRA v JPN Q4	4th Quarter	FRA	197	806	10	47	TO
1168	FRA v JPN Q4	4th Quarter	FRA	199	822	20	56
1169	FRA v JPN Q4	4th Quarter	FRA	199	824	22	40
1170	FRA v JPN Q4	4th Quarter	FRA	199	824	24	24
1171	FRA v JPN Q4	4th Quarter	FRA	199	825	29	18	Shot	Score
1172	FRA v JPN Q4	4th Quarter	FRA	201	835	37	111
1173	FRA v JPN Q4	4th Quarter	FRA	201	837	30	93
1174	FRA v JPN Q4	4th Quarter	FRA	201	839	32	86
1175	FRA v JPN Q4	4th Quarter	FRA	201	841	36	74
1176	FRA v JPN Q4	4th Quarter	FRA	201	842	36	66
1177	FRA v JPN Q4	4th Quarter	FRA	201	843	41	58
1178	FRA v JPN Q4	4th Quarter	FRA	201	844	36	54
1179	FRA v JPN Q4	4th Quarter	FRA	201	845	31	54
1180	FRA v JPN Q4	4th Quarter	FRA	201	846	31	48
1181	FRA v JPN Q4	4th Quarter	FRA	201	847	31	48
1182	FRA v JPN Q4	4th Quarter	FRA	201	849	35	47
1183	FRA v JPN Q4	4th Quarter	FRA	201	850	40	44
1184	FRA v JPN Q4	4th Quarter	FRA	201	850	48	41
1185	FRA v JPN Q4	4th Quarter	FRA	201	851	52	25	Shot	Score
1186	FRA v JPN Q4	4th Quarter	FRA	203	888	4	41
1187	FRA v JPN Q4	4th Quarter	FRA	203	890	24	44
1188	FRA v JPN Q4	4th Quarter	FRA	203	892	19	42
1189	FRA v JPN Q4	4th Quarter	FRA	203	893	15	42
1190	FRA v JPN Q4	4th Quarter	FRA	203	894	8	22
1191	FRA v JPN Q4	4th Quarter	FRA	203	894	11	29
1192	FRA v JPN Q4	4th Quarter	FRA	203	895	10	37
1193	FRA v JPN Q4	4th Quarter	FRA	203	896	10	39	Foul
1194	FRA v JPN Q4	4th Quarter	FRA	204	909	3	38	SLOB
1195	FRA v JPN Q4	4th Quarter	FRA	204	910	21	45
1196	FRA v JPN Q4	4th Quarter	FRA	204	911	25	45
1197	FRA v JPN Q4	4th Quarter	FRA	204	911	33	43
1198	FRA v JPN Q4	4th Quarter	FRA	204	913	45	39
1199	FRA v JPN Q4	4th Quarter	FRA	204	914	50	32	Foul
1200	FRA v JPN Q4	4th Quarter	FRA	206	976	33	112
1201	FRA v JPN Q4	4th Quarter	FRA	206	976	28	92
1202	FRA v JPN Q4	4th Quarter	FRA	206	978	17	81
1203	FRA v JPN Q4	4th Quarter	FRA	206	979	15	72
1204	FRA v JPN Q4	4th Quarter	FRA	206	979	17	61	Foul
