# Supplementary material for: Classifying ball trajectories in invasion sports using dynamic time warping: A basketball case study
Source: PLoS One. 2022 Oct 20;17(10):e0272848. doi: 10.1371/journal.pone.0272848 (PMC9584368; doi:10.1371/journal.pone.0272848)
Supplement: S1 Data — (ZIP) [file pone.0272848.s012.zip › Data/FRA/frag2_full.csv]

	GameID	TimeCriteria	TeamName	RecordID	Time	x	y	Label1	Label2	Label3	Label4
1	FRA v BLR Rio Q1	1st Quarter	FRA	4	47	25	107
2	FRA v BLR Rio Q1	1st Quarter	FRA	4	47	24	95
3	FRA v BLR Rio Q1	1st Quarter	FRA	4	49	24	79
4	FRA v BLR Rio Q1	1st Quarter	FRA	4	49	26	69
5	FRA v BLR Rio Q1	1st Quarter	FRA	4	50	28	58
6	FRA v BLR Rio Q1	1st Quarter	FRA	4	51	32	53
7	FRA v BLR Rio Q1	1st Quarter	FRA	4	52	28	48
8	FRA v BLR Rio Q1	1st Quarter	FRA	4	53	14	32
9	FRA v BLR Rio Q1	1st Quarter	FRA	4	54	14	32
10	FRA v BLR Rio Q1	1st Quarter	FRA	4	55	14	32
11	FRA v BLR Rio Q1	1st Quarter	FRA	4	56	14	32
12	FRA v BLR Rio Q1	1st Quarter	FRA	4	57	14	32
13	FRA v BLR Rio Q1	1st Quarter	FRA	4	58	40	35
14	FRA v BLR Rio Q1	1st Quarter	FRA	4	59	37	19
15	FRA v BLR Rio Q1	1st Quarter	FRA	4	60	36	21
16	FRA v BLR Rio Q1	1st Quarter	FRA	4	60	34	21
17	FRA v BLR Rio Q1	1st Quarter	FRA	4	62	49	30	Shot	Score
18	FRA v BLR Rio Q1	1st Quarter	FRA	6	82	30	108
19	FRA v BLR Rio Q1	1st Quarter	FRA	6	83	29	85
20	FRA v BLR Rio Q1	1st Quarter	FRA	6	84	31	77
21	FRA v BLR Rio Q1	1st Quarter	FRA	6	85	33	69
22	FRA v BLR Rio Q1	1st Quarter	FRA	6	86	32	60
23	FRA v BLR Rio Q1	1st Quarter	FRA	6	87	32	49
24	FRA v BLR Rio Q1	1st Quarter	FRA	6	88	32	49
25	FRA v BLR Rio Q1	1st Quarter	FRA	6	89	32	49
26	FRA v BLR Rio Q1	1st Quarter	FRA	6	90	32	49
27	FRA v BLR Rio Q1	1st Quarter	FRA	6	91	21	34
28	FRA v BLR Rio Q1	1st Quarter	FRA	6	91	21	28
29	FRA v BLR Rio Q1	1st Quarter	FRA	6	92	26	20
30	FRA v BLR Rio Q1	1st Quarter	FRA	6	94	28	18	Shot	Score
31	FRA v BLR Rio Q1	1st Quarter	FRA	10	170	23	110
32	FRA v BLR Rio Q1	1st Quarter	FRA	10	171	24	78
33	FRA v BLR Rio Q1	1st Quarter	FRA	10	172	28	60
34	FRA v BLR Rio Q1	1st Quarter	FRA	10	172	42	48
35	FRA v BLR Rio Q1	1st Quarter	FRA	10	173	46	41
36	FRA v BLR Rio Q1	1st Quarter	FRA	10	173	51	28
37	FRA v BLR Rio Q1	1st Quarter	FRA	10	174	51	28
38	FRA v BLR Rio Q1	1st Quarter	FRA	10	175	51	28
39	FRA v BLR Rio Q1	1st Quarter	FRA	10	176	51	28
40	FRA v BLR Rio Q1	1st Quarter	FRA	10	177	51	28
41	FRA v BLR Rio Q1	1st Quarter	FRA	10	178	49	33
42	FRA v BLR Rio Q1	1st Quarter	FRA	10	178	47	36
43	FRA v BLR Rio Q1	1st Quarter	FRA	10	179	37	40
44	FRA v BLR Rio Q1	1st Quarter	FRA	10	180	14	32
45	FRA v BLR Rio Q1	1st Quarter	FRA	10	181	22	19	TO
46	FRA v BLR Rio Q1	1st Quarter	FRA	13	187	16	70
47	FRA v BLR Rio Q1	1st Quarter	FRA	13	188	19	52
48	FRA v BLR Rio Q1	1st Quarter	FRA	13	188	21	40
49	FRA v BLR Rio Q1	1st Quarter	FRA	13	189	24	29
50	FRA v BLR Rio Q1	1st Quarter	FRA	13	190	28	19	Shot	Miss
51	FRA v BLR Rio Q1	1st Quarter	FRA	15	201	29	109
52	FRA v BLR Rio Q1	1st Quarter	FRA	15	201	23	94
53	FRA v BLR Rio Q1	1st Quarter	FRA	15	202	26	84
54	FRA v BLR Rio Q1	1st Quarter	FRA	15	203	26	74
55	FRA v BLR Rio Q1	1st Quarter	FRA	15	203	26	66
56	FRA v BLR Rio Q1	1st Quarter	FRA	15	204	26	59
57	FRA v BLR Rio Q1	1st Quarter	FRA	15	205	27	52
58	FRA v BLR Rio Q1	1st Quarter	FRA	15	206	31	46
59	FRA v BLR Rio Q1	1st Quarter	FRA	15	207	31	46
60	FRA v BLR Rio Q1	1st Quarter	FRA	15	208	31	46
61	FRA v BLR Rio Q1	1st Quarter	FRA	15	209	31	46
62	FRA v BLR Rio Q1	1st Quarter	FRA	15	210	31	46
63	FRA v BLR Rio Q1	1st Quarter	FRA	15	211	45	28
64	FRA v BLR Rio Q1	1st Quarter	FRA	15	212	48	23
65	FRA v BLR Rio Q1	1st Quarter	FRA	15	213	48	17
66	FRA v BLR Rio Q1	1st Quarter	FRA	15	214	50	22
67	FRA v BLR Rio Q1	1st Quarter	FRA	15	214	50	26
68	FRA v BLR Rio Q1	1st Quarter	FRA	15	215	33	38
69	FRA v BLR Rio Q1	1st Quarter	FRA	15	218	27	23
70	FRA v BLR Rio Q1	1st Quarter	FRA	15	219	26	20
71	FRA v BLR Rio Q1	1st Quarter	FRA	15	220	27	18	Shot	Miss
72	FRA v BLR Rio Q1	1st Quarter	FRA	18	257	24	97
73	FRA v BLR Rio Q1	1st Quarter	FRA	18	258	16	81
74	FRA v BLR Rio Q1	1st Quarter	FRA	18	259	17	75
75	FRA v BLR Rio Q1	1st Quarter	FRA	18	260	19	65
76	FRA v BLR Rio Q1	1st Quarter	FRA	18	261	22	58
77	FRA v BLR Rio Q1	1st Quarter	FRA	18	261	26	51
78	FRA v BLR Rio Q1	1st Quarter	FRA	18	262	27	46
79	FRA v BLR Rio Q1	1st Quarter	FRA	18	263	26	43
80	FRA v BLR Rio Q1	1st Quarter	FRA	18	263	24	38
81	FRA v BLR Rio Q1	1st Quarter	FRA	18	263	23	36
82	FRA v BLR Rio Q1	1st Quarter	FRA	18	264	25	40
83	FRA v BLR Rio Q1	1st Quarter	FRA	18	265	29	42
84	FRA v BLR Rio Q1	1st Quarter	FRA	18	266	32	46
85	FRA v BLR Rio Q1	1st Quarter	FRA	18	269	31	43
86	FRA v BLR Rio Q1	1st Quarter	FRA	18	270	39	40
87	FRA v BLR Rio Q1	1st Quarter	FRA	18	271	51	23
88	FRA v BLR Rio Q1	1st Quarter	FRA	18	271	46	25
89	FRA v BLR Rio Q1	1st Quarter	FRA	18	272	40	25
90	FRA v BLR Rio Q1	1st Quarter	FRA	18	272	35	24
91	FRA v BLR Rio Q1	1st Quarter	FRA	18	273	32	22	Shot	Miss
92	FRA v BLR Rio Q1	1st Quarter	FRA	21	332	23	111
93	FRA v BLR Rio Q1	1st Quarter	FRA	21	333	26	91
94	FRA v BLR Rio Q1	1st Quarter	FRA	21	334	27	85
95	FRA v BLR Rio Q1	1st Quarter	FRA	21	335	28	78
96	FRA v BLR Rio Q1	1st Quarter	FRA	21	336	32	72
97	FRA v BLR Rio Q1	1st Quarter	FRA	21	337	32	65
98	FRA v BLR Rio Q1	1st Quarter	FRA	21	337	32	58
99	FRA v BLR Rio Q1	1st Quarter	FRA	21	338	33	49
100	FRA v BLR Rio Q1	1st Quarter	FRA	21	339	33	49
101	FRA v BLR Rio Q1	1st Quarter	FRA	21	340	33	49
102	FRA v BLR Rio Q1	1st Quarter	FRA	21	341	33	49
103	FRA v BLR Rio Q1	1st Quarter	FRA	21	342	44	27
104	FRA v BLR Rio Q1	1st Quarter	FRA	21	343	50	25	TO
105	FRA v BLR Rio Q1	1st Quarter	FRA	23	382	32	108
106	FRA v BLR Rio Q1	1st Quarter	FRA	23	382	23	91
107	FRA v BLR Rio Q1	1st Quarter	FRA	23	383	23	91
108	FRA v BLR Rio Q1	1st Quarter	FRA	23	383	18	80
109	FRA v BLR Rio Q1	1st Quarter	FRA	23	384	19	71
110	FRA v BLR Rio Q1	1st Quarter	FRA	23	385	20	64
111	FRA v BLR Rio Q1	1st Quarter	FRA	23	386	25	55
112	FRA v BLR Rio Q1	1st Quarter	FRA	23	386	32	50
113	FRA v BLR Rio Q1	1st Quarter	FRA	23	387	38	45
114	FRA v BLR Rio Q1	1st Quarter	FRA	23	387	46	40
115	FRA v BLR Rio Q1	1st Quarter	FRA	23	388	50	38
116	FRA v BLR Rio Q1	1st Quarter	FRA	23	390	53	24
117	FRA v BLR Rio Q1	1st Quarter	FRA	23	391	53	24
118	FRA v BLR Rio Q1	1st Quarter	FRA	23	392	53	24
119	FRA v BLR Rio Q1	1st Quarter	FRA	23	393	53	24
120	FRA v BLR Rio Q1	1st Quarter	FRA	23	394	53	24
121	FRA v BLR Rio Q1	1st Quarter	FRA	23	395	22	33	Shot	Miss
122	FRA v BLR Rio Q1	1st Quarter	FRA	24	431	22	8	BLOB
123	FRA v BLR Rio Q1	1st Quarter	FRA	24	433	12	27
124	FRA v BLR Rio Q1	1st Quarter	FRA	24	434	15	30
125	FRA v BLR Rio Q1	1st Quarter	FRA	24	434	20	34
126	FRA v BLR Rio Q1	1st Quarter	FRA	24	435	24	37
127	FRA v BLR Rio Q1	1st Quarter	FRA	24	437	42	30
128	FRA v BLR Rio Q1	1st Quarter	FRA	24	440	22	41
129	FRA v BLR Rio Q1	1st Quarter	FRA	24	441	14	35
130	FRA v BLR Rio Q1	1st Quarter	FRA	24	442	15	27
131	FRA v BLR Rio Q1	1st Quarter	FRA	24	443	22	21	Shot	Miss
132	FRA v BLR Rio Q1	1st Quarter	FRA	25	445	31	20	OR	Shot	Miss
133	FRA v BLR Rio Q1	1st Quarter	FRA	26	448	34	18	OR	Shot	Miss
134	FRA v BLR Rio Q1	1st Quarter	FRA	28	499	31	110
135	FRA v BLR Rio Q1	1st Quarter	FRA	28	499	44	92
136	FRA v BLR Rio Q1	1st Quarter	FRA	28	500	43	80
137	FRA v BLR Rio Q1	1st Quarter	FRA	28	501	43	70
138	FRA v BLR Rio Q1	1st Quarter	FRA	28	502	43	58
139	FRA v BLR Rio Q1	1st Quarter	FRA	28	503	41	49
140	FRA v BLR Rio Q1	1st Quarter	FRA	28	504	36	47
141	FRA v BLR Rio Q1	1st Quarter	FRA	28	505	33	45
142	FRA v BLR Rio Q1	1st Quarter	FRA	28	507	36	44
143	FRA v BLR Rio Q1	1st Quarter	FRA	28	508	44	42
144	FRA v BLR Rio Q1	1st Quarter	FRA	28	509	52	40
145	FRA v BLR Rio Q1	1st Quarter	FRA	28	510	32	42
146	FRA v BLR Rio Q1	1st Quarter	FRA	28	511	26	42
147	FRA v BLR Rio Q1	1st Quarter	FRA	28	513	38	26
148	FRA v BLR Rio Q1	1st Quarter	FRA	28	515	35	34
149	FRA v BLR Rio Q1	1st Quarter	FRA	28	515	31	34
150	FRA v BLR Rio Q1	1st Quarter	FRA	28	516	41	39
151	FRA v BLR Rio Q1	1st Quarter	FRA	28	516	44	33	On-ball
152	FRA v BLR Rio Q1	1st Quarter	FRA	28	517	40	36
153	FRA v BLR Rio Q1	1st Quarter	FRA	28	518	31	35
154	FRA v BLR Rio Q1	1st Quarter	FRA	28	519	31	32	Shot	Score
155	FRA v BLR Rio Q1	1st Quarter	FRA	32	570	26	109
156	FRA v BLR Rio Q1	1st Quarter	FRA	32	570	23	90
157	FRA v BLR Rio Q1	1st Quarter	FRA	32	571	22	84
158	FRA v BLR Rio Q1	1st Quarter	FRA	32	572	23	75
159	FRA v BLR Rio Q1	1st Quarter	FRA	32	574	23	69
160	FRA v BLR Rio Q1	1st Quarter	FRA	32	575	31	56
161	FRA v BLR Rio Q1	1st Quarter	FRA	32	576	46	34
162	FRA v BLR Rio Q1	1st Quarter	FRA	32	577	37	19
163	FRA v BLR Rio Q1	1st Quarter	FRA	32	578	34	18
164	FRA v BLR Rio Q1	1st Quarter	FRA	32	579	30	18	Shot	Miss
165	FRA v BLR Rio Q1	1st Quarter	FRA	34	679	40	108
166	FRA v BLR Rio Q1	1st Quarter	FRA	34	680	32	97
167	FRA v BLR Rio Q1	1st Quarter	FRA	34	681	33	91
168	FRA v BLR Rio Q1	1st Quarter	FRA	34	682	32	85
169	FRA v BLR Rio Q1	1st Quarter	FRA	34	683	29	75
170	FRA v BLR Rio Q1	1st Quarter	FRA	34	684	30	68
171	FRA v BLR Rio Q1	1st Quarter	FRA	34	684	30	63
172	FRA v BLR Rio Q1	1st Quarter	FRA	34	685	28	57
173	FRA v BLR Rio Q1	1st Quarter	FRA	34	685	24	51
174	FRA v BLR Rio Q1	1st Quarter	FRA	34	686	21	47
175	FRA v BLR Rio Q1	1st Quarter	FRA	34	687	18	43
176	FRA v BLR Rio Q1	1st Quarter	FRA	34	688	12	25
177	FRA v BLR Rio Q1	1st Quarter	FRA	34	689	29	41
178	FRA v BLR Rio Q1	1st Quarter	FRA	34	690	46	40
179	FRA v BLR Rio Q1	1st Quarter	FRA	34	691	41	41
180	FRA v BLR Rio Q1	1st Quarter	FRA	34	691	35	41
181	FRA v BLR Rio Q1	1st Quarter	FRA	34	692	32	26
182	FRA v BLR Rio Q1	1st Quarter	FRA	34	694	32	29
183	FRA v BLR Rio Q1	1st Quarter	FRA	34	695	15	30
184	FRA v BLR Rio Q1	1st Quarter	FRA	34	695	14	22
185	FRA v BLR Rio Q1	1st Quarter	FRA	34	696	21	15	Shot	Miss
186	FRA v BLR Rio Q1	1st Quarter	FRA	35	698	29	18	OR	Shot	Score
187	FRA v BLR Rio Q1	1st Quarter	FRA	37	719	12	89
188	FRA v BLR Rio Q1	1st Quarter	FRA	37	719	12	76
189	FRA v BLR Rio Q1	1st Quarter	FRA	37	720	20	66
190	FRA v BLR Rio Q1	1st Quarter	FRA	37	720	25	59
191	FRA v BLR Rio Q1	1st Quarter	FRA	37	721	34	52
192	FRA v BLR Rio Q1	1st Quarter	FRA	37	721	42	49
193	FRA v BLR Rio Q1	1st Quarter	FRA	37	722	48	44
194	FRA v BLR Rio Q1	1st Quarter	FRA	37	722	51	26
195	FRA v BLR Rio Q1	1st Quarter	FRA	37	723	37	20
196	FRA v BLR Rio Q1	1st Quarter	FRA	37	724	34	17	Shot	Shooting Foul
197	FRA v BLR Rio Q1	1st Quarter	FRA	40	797	28	109
198	FRA v BLR Rio Q1	1st Quarter	FRA	40	798	28	76
199	FRA v BLR Rio Q1	1st Quarter	FRA	40	799	28	62
200	FRA v BLR Rio Q1	1st Quarter	FRA	40	799	30	54
201	FRA v BLR Rio Q1	1st Quarter	FRA	40	801	32	51
202	FRA v BLR Rio Q1	1st Quarter	FRA	40	803	50	32
203	FRA v BLR Rio Q1	1st Quarter	FRA	40	806	33	42
204	FRA v BLR Rio Q1	1st Quarter	FRA	40	807	29	42
205	FRA v BLR Rio Q1	1st Quarter	FRA	40	808	28	34
206	FRA v BLR Rio Q1	1st Quarter	FRA	40	809	28	27
207	FRA v BLR Rio Q1	1st Quarter	FRA	40	810	27	21
208	FRA v BLR Rio Q1	1st Quarter	FRA	40	811	13	19	Stoppage
209	FRA v BLR Rio Q1	1st Quarter	FRA	41	848	20	9	BLOB
210	FRA v BLR Rio Q1	1st Quarter	FRA	41	849	16	20
211	FRA v BLR Rio Q1	1st Quarter	FRA	41	850	12	25	Shot	Miss	Miss
212	FRA v BLR Rio Q1	1st Quarter	FRA	43	862	28	95
213	FRA v BLR Rio Q1	1st Quarter	FRA	43	863	43	85
214	FRA v BLR Rio Q1	1st Quarter	FRA	43	864	44	80
215	FRA v BLR Rio Q1	1st Quarter	FRA	43	864	44	72
216	FRA v BLR Rio Q1	1st Quarter	FRA	43	865	42	62
217	FRA v BLR Rio Q1	1st Quarter	FRA	43	866	52	30
218	FRA v BLR Rio Q1	1st Quarter	FRA	43	867	49	25
219	FRA v BLR Rio Q1	1st Quarter	FRA	43	867	46	22
220	FRA v BLR Rio Q1	1st Quarter	FRA	43	868	37	20
221	FRA v BLR Rio Q1	1st Quarter	FRA	43	871	37	18
222	FRA v BLR Rio Q1	1st Quarter	FRA	43	872	34	17
223	FRA v BLR Rio Q1	1st Quarter	FRA	43	873	45	46
224	FRA v BLR Rio Q1	1st Quarter	FRA	43	874	44	48
225	FRA v BLR Rio Q1	1st Quarter	FRA	43	875	40	49
226	FRA v BLR Rio Q1	1st Quarter	FRA	43	876	37	50
227	FRA v BLR Rio Q1	1st Quarter	FRA	43	877	32	47
228	FRA v BLR Rio Q1	1st Quarter	FRA	43	877	32	42
229	FRA v BLR Rio Q1	1st Quarter	FRA	43	878	33	40	On-ball
230	FRA v BLR Rio Q1	1st Quarter	FRA	43	879	29	35
231	FRA v BLR Rio Q1	1st Quarter	FRA	43	880	33	23	TO
232	FRA v BLR Rio Q1	1st Quarter	FRA	47	979	28	99
233	FRA v BLR Rio Q1	1st Quarter	FRA	47	979	22	92
234	FRA v BLR Rio Q1	1st Quarter	FRA	47	980	14	69
235	FRA v BLR Rio Q1	1st Quarter	FRA	47	980	14	59
236	FRA v BLR Rio Q1	1st Quarter	FRA	47	981	14	49
237	FRA v BLR Rio Q1	1st Quarter	FRA	47	981	18	42
238	FRA v BLR Rio Q1	1st Quarter	FRA	47	983	33	42
239	FRA v BLR Rio Q1	1st Quarter	FRA	47	986	32	45
240	FRA v BLR Rio Q1	1st Quarter	FRA	47	987	32	49
241	FRA v BLR Rio Q1	1st Quarter	FRA	47	988	33	48
242	FRA v BLR Rio Q1	1st Quarter	FRA	47	989	36	40
243	FRA v BLR Rio Q1	1st Quarter	FRA	47	990	43	32
244	FRA v BLR Rio Q1	1st Quarter	FRA	47	991	49	28
245	FRA v BLR Rio Q1	1st Quarter	FRA	47	991	45	31
246	FRA v BLR Rio Q1	1st Quarter	FRA	47	992	43	35
247	FRA v BLR Rio Q1	1st Quarter	FRA	47	992	37	41
248	FRA v BLR Rio Q1	1st Quarter	FRA	47	993	32	44
249	FRA v BLR Rio Q1	1st Quarter	FRA	47	995	33	42
250	FRA v BLR Rio Q1	1st Quarter	FRA	47	996	30	37
251	FRA v BLR Rio Q1	1st Quarter	FRA	47	997	27	31
252	FRA v BLR Rio Q1	1st Quarter	FRA	47	998	25	29	TO
253	FRA v BLR Rio Q1	1st Quarter	FRA	49	1040	26	111
254	FRA v BLR Rio Q1	1st Quarter	FRA	49	1040	29	95
255	FRA v BLR Rio Q1	1st Quarter	FRA	49	1042	29	83
256	FRA v BLR Rio Q1	1st Quarter	FRA	49	1043	29	75
257	FRA v BLR Rio Q1	1st Quarter	FRA	49	1044	29	71
258	FRA v BLR Rio Q1	1st Quarter	FRA	49	1045	30	60
259	FRA v BLR Rio Q1	1st Quarter	FRA	49	1046	26	56
260	FRA v BLR Rio Q1	1st Quarter	FRA	49	1046	22	54
261	FRA v BLR Rio Q1	1st Quarter	FRA	49	1047	18	50
262	FRA v BLR Rio Q1	1st Quarter	FRA	49	1048	21	33
263	FRA v BLR Rio Q1	1st Quarter	FRA	49	1049	20	35
264	FRA v BLR Rio Q1	1st Quarter	FRA	49	1049	16	36
265	FRA v BLR Rio Q1	1st Quarter	FRA	49	1050	21	37	On-ball
266	FRA v BLR Rio Q1	1st Quarter	FRA	49	1050	28	37
267	FRA v BLR Rio Q1	1st Quarter	FRA	49	1051	37	31	Shot	Miss
268	FRA v BLR Rio Q1	1st Quarter	FRA	51	1057	15	36
269	FRA v BLR Rio Q1	1st Quarter	FRA	51	1057	13	29
270	FRA v BLR Rio Q1	1st Quarter	FRA	51	1058	13	23
271	FRA v BLR Rio Q1	1st Quarter	FRA	51	1061	19	39
272	FRA v BLR Rio Q1	1st Quarter	FRA	51	1062	27	22
273	FRA v BLR Rio Q1	1st Quarter	FRA	51	1064	26	21
274	FRA v BLR Rio Q1	1st Quarter	FRA	51	1065	31	22	Foul
275	FRA v BLR Rio Q1	1st Quarter	FRA	52	1087	20	9	BLOB
276	FRA v BLR Rio Q1	1st Quarter	FRA	52	1088	12	29	Shot	Miss
277	FRA v BLR Rio Q1	1st Quarter	FRA	54	1108	32	107
278	FRA v BLR Rio Q1	1st Quarter	FRA	54	1108	20	87
279	FRA v BLR Rio Q1	1st Quarter	FRA	54	1110	21	82
280	FRA v BLR Rio Q1	1st Quarter	FRA	54	1112	21	69
281	FRA v BLR Rio Q1	1st Quarter	FRA	54	1113	29	59
282	FRA v BLR Rio Q1	1st Quarter	FRA	54	1113	36	55
283	FRA v BLR Rio Q1	1st Quarter	FRA	54	1114	43	50
284	FRA v BLR Rio Q1	1st Quarter	FRA	54	1115	50	48
285	FRA v BLR Rio Q1	1st Quarter	FRA	54	1116	54	40
286	FRA v BLR Rio Q1	1st Quarter	FRA	54	1117	54	37
287	FRA v BLR Rio Q1	1st Quarter	FRA	54	1118	52	39
288	FRA v BLR Rio Q1	1st Quarter	FRA	54	1119	48	42
289	FRA v BLR Rio Q1	1st Quarter	FRA	54	1120	29	39
290	FRA v BLR Rio Q1	1st Quarter	FRA	54	1122	35	20
291	FRA v BLR Rio Q1	1st Quarter	FRA	54	1122	34	18	Shot	Score
292	FRA v BLR Rio Q1	1st Quarter	FRA	56	1151	31	109
293	FRA v BLR Rio Q1	1st Quarter	FRA	56	1152	30	90
294	FRA v BLR Rio Q1	1st Quarter	FRA	56	1153	34	80
295	FRA v BLR Rio Q1	1st Quarter	FRA	56	1154	34	71
296	FRA v BLR Rio Q1	1st Quarter	FRA	56	1155	35	59
297	FRA v BLR Rio Q1	1st Quarter	FRA	56	1155	39	54
298	FRA v BLR Rio Q1	1st Quarter	FRA	56	1156	50	50
299	FRA v BLR Rio Q1	1st Quarter	FRA	56	1157	48	31
300	FRA v BLR Rio Q1	1st Quarter	FRA	56	1157	51	33
301	FRA v BLR Rio Q1	1st Quarter	FRA	56	1158	53	34
302	FRA v BLR Rio Q1	1st Quarter	FRA	56	1159	52	36
303	FRA v BLR Rio Q1	1st Quarter	FRA	56	1162	27	34
304	FRA v BLR Rio Q1	1st Quarter	FRA	56	1163	17	34	On-ball
305	FRA v BLR Rio Q1	1st Quarter	FRA	56	1164	24	38
306	FRA v BLR Rio Q1	1st Quarter	FRA	56	1165	32	33
307	FRA v BLR Rio Q1	1st Quarter	FRA	56	1166	35	23
308	FRA v BLR Rio Q1	1st Quarter	FRA	56	1169	16	18	Shot	Miss
309	FRA v BLR Rio Q1	1st Quarter	FRA	57	1171	32	21	OR	Shot	Score
310	FRA v BLR Rio Q2	2nd Quarter	FRA	58	19	4	59
311	FRA v BLR Rio Q2	2nd Quarter	FRA	58	20	18	64
312	FRA v BLR Rio Q2	2nd Quarter	FRA	58	20	17	58
313	FRA v BLR Rio Q2	2nd Quarter	FRA	58	21	18	51
314	FRA v BLR Rio Q2	2nd Quarter	FRA	58	22	18	44
315	FRA v BLR Rio Q2	2nd Quarter	FRA	58	23	16	41
316	FRA v BLR Rio Q2	2nd Quarter	FRA	58	23	21	41
317	FRA v BLR Rio Q2	2nd Quarter	FRA	58	24	41	36
318	FRA v BLR Rio Q2	2nd Quarter	FRA	58	26	45	35
319	FRA v BLR Rio Q2	2nd Quarter	FRA	58	27	50	31
320	FRA v BLR Rio Q2	2nd Quarter	FRA	58	27	47	36
321	FRA v BLR Rio Q2	2nd Quarter	FRA	58	28	36	38
322	FRA v BLR Rio Q2	2nd Quarter	FRA	58	28	25	31
323	FRA v BLR Rio Q2	2nd Quarter	FRA	58	30	24	37
324	FRA v BLR Rio Q2	2nd Quarter	FRA	58	31	24	38
325	FRA v BLR Rio Q2	2nd Quarter	FRA	58	32	20	38
326	FRA v BLR Rio Q2	2nd Quarter	FRA	58	34	16	27
327	FRA v BLR Rio Q2	2nd Quarter	FRA	58	35	21	19
328	FRA v BLR Rio Q2	2nd Quarter	FRA	58	36	23	18
329	FRA v BLR Rio Q2	2nd Quarter	FRA	58	37	24	33
330	FRA v BLR Rio Q2	2nd Quarter	FRA	58	38	40	38	On-ball
331	FRA v BLR Rio Q2	2nd Quarter	FRA	58	39	33	36
332	FRA v BLR Rio Q2	2nd Quarter	FRA	58	40	29	37
333	FRA v BLR Rio Q2	2nd Quarter	FRA	58	42	15	30	Shot	Miss
334	FRA v BLR Rio Q2	2nd Quarter	FRA	61	95	32	108
335	FRA v BLR Rio Q2	2nd Quarter	FRA	61	97	34	94
336	FRA v BLR Rio Q2	2nd Quarter	FRA	61	98	33	87
337	FRA v BLR Rio Q2	2nd Quarter	FRA	61	98	32	72
338	FRA v BLR Rio Q2	2nd Quarter	FRA	61	99	31	63
339	FRA v BLR Rio Q2	2nd Quarter	FRA	61	99	31	56
340	FRA v BLR Rio Q2	2nd Quarter	FRA	61	101	31	45
341	FRA v BLR Rio Q2	2nd Quarter	FRA	61	102	24	31
342	FRA v BLR Rio Q2	2nd Quarter	FRA	61	104	17	35
343	FRA v BLR Rio Q2	2nd Quarter	FRA	61	107	25	39
344	FRA v BLR Rio Q2	2nd Quarter	FRA	61	108	11	28
345	FRA v BLR Rio Q2	2nd Quarter	FRA	61	110	13	17
346	FRA v BLR Rio Q2	2nd Quarter	FRA	61	111	14	32
347	FRA v BLR Rio Q2	2nd Quarter	FRA	61	111	18	36
348	FRA v BLR Rio Q2	2nd Quarter	FRA	61	112	26	34
349	FRA v BLR Rio Q2	2nd Quarter	FRA	61	112	29	28
350	FRA v BLR Rio Q2	2nd Quarter	FRA	61	113	31	22
351	FRA v BLR Rio Q2	2nd Quarter	FRA	61	113	36	40
352	FRA v BLR Rio Q2	2nd Quarter	FRA	61	114	33	40
353	FRA v BLR Rio Q2	2nd Quarter	FRA	61	116	32	38	Shot	Miss
354	FRA v BLR Rio Q2	2nd Quarter	FRA	63	136	30	84
355	FRA v BLR Rio Q2	2nd Quarter	FRA	63	136	30	75
356	FRA v BLR Rio Q2	2nd Quarter	FRA	63	137	30	65
357	FRA v BLR Rio Q2	2nd Quarter	FRA	63	137	30	53
358	FRA v BLR Rio Q2	2nd Quarter	FRA	63	138	30	41
359	FRA v BLR Rio Q2	2nd Quarter	FRA	63	138	30	35
360	FRA v BLR Rio Q2	2nd Quarter	FRA	63	139	34	25
361	FRA v BLR Rio Q2	2nd Quarter	FRA	63	140	34	17	Shot	Miss
362	FRA v BLR Rio Q2	2nd Quarter	FRA	65	148	32	111
363	FRA v BLR Rio Q2	2nd Quarter	FRA	65	149	29	90
364	FRA v BLR Rio Q2	2nd Quarter	FRA	65	151	30	84
365	FRA v BLR Rio Q2	2nd Quarter	FRA	65	152	32	75
366	FRA v BLR Rio Q2	2nd Quarter	FRA	65	153	32	68
367	FRA v BLR Rio Q2	2nd Quarter	FRA	65	155	31	57
368	FRA v BLR Rio Q2	2nd Quarter	FRA	65	155	31	51
369	FRA v BLR Rio Q2	2nd Quarter	FRA	65	156	31	45
370	FRA v BLR Rio Q2	2nd Quarter	FRA	65	157	51	33
371	FRA v BLR Rio Q2	2nd Quarter	FRA	65	158	37	40
372	FRA v BLR Rio Q2	2nd Quarter	FRA	65	159	24	49
373	FRA v BLR Rio Q2	2nd Quarter	FRA	65	160	34	49
374	FRA v BLR Rio Q2	2nd Quarter	FRA	65	161	38	46
375	FRA v BLR Rio Q2	2nd Quarter	FRA	65	161	36	39
376	FRA v BLR Rio Q2	2nd Quarter	FRA	65	163	23	40	On-ball
377	FRA v BLR Rio Q2	2nd Quarter	FRA	65	166	30	40
378	FRA v BLR Rio Q2	2nd Quarter	FRA	65	166	35	34
379	FRA v BLR Rio Q2	2nd Quarter	FRA	65	167	37	30	Shot	Miss
383	FRA v BLR Rio Q2	2nd Quarter	FRA	67	200	44	27	OR
384	FRA v BLR Rio Q2	2nd Quarter	FRA	67	202	32	27	TO
385	FRA v BLR Rio Q2	2nd Quarter	FRA	70	215	28	57
386	FRA v BLR Rio Q2	2nd Quarter	FRA	70	215	28	44
387	FRA v BLR Rio Q2	2nd Quarter	FRA	70	216	29	31
388	FRA v BLR Rio Q2	2nd Quarter	FRA	70	217	29	19	Shot	Miss
389	FRA v BLR Rio Q2	2nd Quarter	FRA	72	234	24	93
390	FRA v BLR Rio Q2	2nd Quarter	FRA	72	234	33	84
391	FRA v BLR Rio Q2	2nd Quarter	FRA	72	235	33	77
392	FRA v BLR Rio Q2	2nd Quarter	FRA	72	236	34	66
393	FRA v BLR Rio Q2	2nd Quarter	FRA	72	236	35	56
394	FRA v BLR Rio Q2	2nd Quarter	FRA	72	237	37	46
395	FRA v BLR Rio Q2	2nd Quarter	FRA	72	237	33	42
396	FRA v BLR Rio Q2	2nd Quarter	FRA	72	238	29	33
397	FRA v BLR Rio Q2	2nd Quarter	FRA	72	238	27	29
398	FRA v BLR Rio Q2	2nd Quarter	FRA	72	239	24	23
399	FRA v BLR Rio Q2	2nd Quarter	FRA	72	239	23	29
400	FRA v BLR Rio Q2	2nd Quarter	FRA	72	239	22	33
401	FRA v BLR Rio Q2	2nd Quarter	FRA	72	240	19	37
402	FRA v BLR Rio Q2	2nd Quarter	FRA	72	241	37	31
403	FRA v BLR Rio Q2	2nd Quarter	FRA	72	242	37	38
404	FRA v BLR Rio Q2	2nd Quarter	FRA	72	243	38	20
405	FRA v BLR Rio Q2	2nd Quarter	FRA	72	245	30	19	Shot	Score
406	FRA v BLR Rio Q2	2nd Quarter	FRA	78	333	29	109
407	FRA v BLR Rio Q2	2nd Quarter	FRA	78	334	29	84
408	FRA v BLR Rio Q2	2nd Quarter	FRA	78	335	28	70
409	FRA v BLR Rio Q2	2nd Quarter	FRA	78	337	28	59
410	FRA v BLR Rio Q2	2nd Quarter	FRA	78	339	25	49
411	FRA v BLR Rio Q2	2nd Quarter	FRA	78	340	32	45
412	FRA v BLR Rio Q2	2nd Quarter	FRA	78	341	42	43
413	FRA v BLR Rio Q2	2nd Quarter	FRA	78	341	46	38
414	FRA v BLR Rio Q2	2nd Quarter	FRA	78	342	51	29	Foul
415	FRA v BLR Rio Q2	2nd Quarter	FRA	79	362	41	9	BLOB
416	FRA v BLR Rio Q2	2nd Quarter	FRA	79	363	51	29
417	FRA v BLR Rio Q2	2nd Quarter	FRA	79	365	52	31
418	FRA v BLR Rio Q2	2nd Quarter	FRA	79	368	37	18
419	FRA v BLR Rio Q2	2nd Quarter	FRA	79	371	30	38	Shot	Score
420	FRA v BLR Rio Q2	2nd Quarter	FRA	82	415	28	111
421	FRA v BLR Rio Q2	2nd Quarter	FRA	82	417	27	61
422	FRA v BLR Rio Q2	2nd Quarter	FRA	82	418	29	53
423	FRA v BLR Rio Q2	2nd Quarter	FRA	82	419	26	39
424	FRA v BLR Rio Q2	2nd Quarter	FRA	82	420	26	39
425	FRA v BLR Rio Q2	2nd Quarter	FRA	82	421	26	39
426	FRA v BLR Rio Q2	2nd Quarter	FRA	82	422	26	39
427	FRA v BLR Rio Q2	2nd Quarter	FRA	82	423	30	42
428	FRA v BLR Rio Q2	2nd Quarter	FRA	82	424	24	44
429	FRA v BLR Rio Q2	2nd Quarter	FRA	82	425	20	43
430	FRA v BLR Rio Q2	2nd Quarter	FRA	82	426	34	39
431	FRA v BLR Rio Q2	2nd Quarter	FRA	82	426	42	39
432	FRA v BLR Rio Q2	2nd Quarter	FRA	82	427	49	32
433	FRA v BLR Rio Q2	2nd Quarter	FRA	82	429	53	19
434	FRA v BLR Rio Q2	2nd Quarter	FRA	82	431	26	34	Foul
435	FRA v BLR Rio Q2	2nd Quarter	FRA	83	461	22	8	BLOB
436	FRA v BLR Rio Q2	2nd Quarter	FRA	83	462	26	54	TO
437	FRA v BLR Rio Q2	2nd Quarter	FRA	85	487	26	92
438	FRA v BLR Rio Q2	2nd Quarter	FRA	85	487	22	82
439	FRA v BLR Rio Q2	2nd Quarter	FRA	85	488	27	54
440	FRA v BLR Rio Q2	2nd Quarter	FRA	85	489	33	40
441	FRA v BLR Rio Q2	2nd Quarter	FRA	85	490	31	35
442	FRA v BLR Rio Q2	2nd Quarter	FRA	85	490	28	31
443	FRA v BLR Rio Q2	2nd Quarter	FRA	85	491	25	30
444	FRA v BLR Rio Q2	2nd Quarter	FRA	85	492	31	23
445	FRA v BLR Rio Q2	2nd Quarter	FRA	85	493	32	19	Shot	Shooting Foul
446	FRA v BLR Rio Q2	2nd Quarter	FRA	86	535	36	17	OR
447	FRA v BLR Rio Q2	2nd Quarter	FRA	86	536	51	23
448	FRA v BLR Rio Q2	2nd Quarter	FRA	86	538	51	25
449	FRA v BLR Rio Q2	2nd Quarter	FRA	86	539	29	48
450	FRA v BLR Rio Q2	2nd Quarter	FRA	86	542	32	47
451	FRA v BLR Rio Q2	2nd Quarter	FRA	86	544	16	17
452	FRA v BLR Rio Q2	2nd Quarter	FRA	86	544	20	16
453	FRA v BLR Rio Q2	2nd Quarter	FRA	86	545	27	17
454	FRA v BLR Rio Q2	2nd Quarter	FRA	86	546	30	20	Shot	Score
455	FRA v BLR Rio Q2	2nd Quarter	FRA	88	570	26	111
456	FRA v BLR Rio Q2	2nd Quarter	FRA	88	570	35	92
457	FRA v BLR Rio Q2	2nd Quarter	FRA	88	572	33	84
458	FRA v BLR Rio Q2	2nd Quarter	FRA	88	573	33	74
459	FRA v BLR Rio Q2	2nd Quarter	FRA	88	574	33	67
460	FRA v BLR Rio Q2	2nd Quarter	FRA	88	575	40	58
461	FRA v BLR Rio Q2	2nd Quarter	FRA	88	575	47	50
462	FRA v BLR Rio Q2	2nd Quarter	FRA	88	576	48	43
463	FRA v BLR Rio Q2	2nd Quarter	FRA	88	578	50	31
464	FRA v BLR Rio Q2	2nd Quarter	FRA	88	581	25	33
465	FRA v BLR Rio Q2	2nd Quarter	FRA	88	583	22	30	Shot	Miss
466	FRA v BLR Rio Q2	2nd Quarter	FRA	89	584	36	30	OR
467	FRA v BLR Rio Q2	2nd Quarter	FRA	89	586	30	48
468	FRA v BLR Rio Q2	2nd Quarter	FRA	89	587	31	50
469	FRA v BLR Rio Q2	2nd Quarter	FRA	89	590	33	47
470	FRA v BLR Rio Q2	2nd Quarter	FRA	89	592	33	40
471	FRA v BLR Rio Q2	2nd Quarter	FRA	89	592	28	34
472	FRA v BLR Rio Q2	2nd Quarter	FRA	89	593	27	31	Shot	Score
473	FRA v BLR Rio Q2	2nd Quarter	FRA	92	710	29	109
474	FRA v BLR Rio Q2	2nd Quarter	FRA	92	710	27	80
475	FRA v BLR Rio Q2	2nd Quarter	FRA	92	711	26	73
476	FRA v BLR Rio Q2	2nd Quarter	FRA	92	712	27	62
477	FRA v BLR Rio Q2	2nd Quarter	FRA	92	713	28	56
478	FRA v BLR Rio Q2	2nd Quarter	FRA	92	715	28	52
479	FRA v BLR Rio Q2	2nd Quarter	FRA	92	716	19	48
480	FRA v BLR Rio Q2	2nd Quarter	FRA	92	716	11	43
481	FRA v BLR Rio Q2	2nd Quarter	FRA	92	717	12	37
482	FRA v BLR Rio Q2	2nd Quarter	FRA	92	719	15	36
483	FRA v BLR Rio Q2	2nd Quarter	FRA	92	719	25	35	On-ball
484	FRA v BLR Rio Q2	2nd Quarter	FRA	92	719	36	35
485	FRA v BLR Rio Q2	2nd Quarter	FRA	92	721	36	26
486	FRA v BLR Rio Q2	2nd Quarter	FRA	92	723	11	19
487	FRA v BLR Rio Q2	2nd Quarter	FRA	92	723	14	22
488	FRA v BLR Rio Q2	2nd Quarter	FRA	92	724	20	25
489	FRA v BLR Rio Q2	2nd Quarter	FRA	92	725	27	30	Shot	Score
490	FRA v BLR Rio Q2	2nd Quarter	FRA	94	739	10	87
491	FRA v BLR Rio Q2	2nd Quarter	FRA	94	739	11	80
492	FRA v BLR Rio Q2	2nd Quarter	FRA	94	740	15	59
493	FRA v BLR Rio Q2	2nd Quarter	FRA	94	741	19	52
494	FRA v BLR Rio Q2	2nd Quarter	FRA	94	741	26	48
495	FRA v BLR Rio Q2	2nd Quarter	FRA	94	742	30	41
496	FRA v BLR Rio Q2	2nd Quarter	FRA	94	742	32	32
497	FRA v BLR Rio Q2	2nd Quarter	FRA	94	743	37	23	Shot	Shooting Foul
498	FRA v BLR Rio Q2	2nd Quarter	FRA	96	851	25	111
499	FRA v BLR Rio Q2	2nd Quarter	FRA	96	851	23	94
500	FRA v BLR Rio Q2	2nd Quarter	FRA	96	852	25	88
501	FRA v BLR Rio Q2	2nd Quarter	FRA	96	853	27	78
502	FRA v BLR Rio Q2	2nd Quarter	FRA	96	854	29	68
503	FRA v BLR Rio Q2	2nd Quarter	FRA	96	855	24	56
504	FRA v BLR Rio Q2	2nd Quarter	FRA	96	855	21	49
505	FRA v BLR Rio Q2	2nd Quarter	FRA	96	856	16	40
506	FRA v BLR Rio Q2	2nd Quarter	FRA	96	857	19	33
507	FRA v BLR Rio Q2	2nd Quarter	FRA	96	858	22	35
508	FRA v BLR Rio Q2	2nd Quarter	FRA	96	859	27	43
509	FRA v BLR Rio Q2	2nd Quarter	FRA	96	859	30	46
510	FRA v BLR Rio Q2	2nd Quarter	FRA	96	861	34	46
511	FRA v BLR Rio Q2	2nd Quarter	FRA	96	862	39	43
512	FRA v BLR Rio Q2	2nd Quarter	FRA	96	863	17	44
513	FRA v BLR Rio Q2	2nd Quarter	FRA	96	864	17	44
514	FRA v BLR Rio Q2	2nd Quarter	FRA	96	865	17	44
515	FRA v BLR Rio Q2	2nd Quarter	FRA	96	866	17	44
516	FRA v BLR Rio Q2	2nd Quarter	FRA	96	867	32	42
517	FRA v BLR Rio Q2	2nd Quarter	FRA	96	868	50	40
518	FRA v BLR Rio Q2	2nd Quarter	FRA	96	870	51	15
519	FRA v BLR Rio Q2	2nd Quarter	FRA	96	871	34	21
520	FRA v BLR Rio Q2	2nd Quarter	FRA	96	871	33	18	Shot	Score
521	FRA v BLR Rio Q2	2nd Quarter	FRA	98	930	26	111
522	FRA v BLR Rio Q2	2nd Quarter	FRA	98	930	18	92
523	FRA v BLR Rio Q2	2nd Quarter	FRA	98	931	25	84
524	FRA v BLR Rio Q2	2nd Quarter	FRA	98	932	33	74
525	FRA v BLR Rio Q2	2nd Quarter	FRA	98	933	35	65
526	FRA v BLR Rio Q2	2nd Quarter	FRA	98	934	38	55
527	FRA v BLR Rio Q2	2nd Quarter	FRA	98	935	51	34
528	FRA v BLR Rio Q2	2nd Quarter	FRA	98	937	32	44
529	FRA v BLR Rio Q2	2nd Quarter	FRA	98	938	17	44
530	FRA v BLR Rio Q2	2nd Quarter	FRA	98	938	25	46
531	FRA v BLR Rio Q2	2nd Quarter	FRA	98	939	31	46
532	FRA v BLR Rio Q2	2nd Quarter	FRA	98	940	12	31
533	FRA v BLR Rio Q2	2nd Quarter	FRA	98	941	20	36	TO
534	FRA v BLR Rio Q2	2nd Quarter	FRA	101	970	52	89
535	FRA v BLR Rio Q2	2nd Quarter	FRA	101	971	39	85
536	FRA v BLR Rio Q2	2nd Quarter	FRA	101	971	37	76
537	FRA v BLR Rio Q2	2nd Quarter	FRA	101	972	31	70
538	FRA v BLR Rio Q2	2nd Quarter	FRA	101	972	26	59
539	FRA v BLR Rio Q2	2nd Quarter	FRA	101	973	22	53
540	FRA v BLR Rio Q2	2nd Quarter	FRA	101	973	25	45
541	FRA v BLR Rio Q2	2nd Quarter	FRA	101	974	17	23
542	FRA v BLR Rio Q2	2nd Quarter	FRA	101	976	18	36
543	FRA v BLR Rio Q2	2nd Quarter	FRA	101	977	39	37
544	FRA v BLR Rio Q2	2nd Quarter	FRA	101	979	32	39
545	FRA v BLR Rio Q2	2nd Quarter	FRA	101	979	31	30
546	FRA v BLR Rio Q2	2nd Quarter	FRA	101	982	28	19
547	FRA v BLR Rio Q2	2nd Quarter	FRA	101	983	52	15
548	FRA v BLR Rio Q2	2nd Quarter	FRA	101	984	47	17	Shot	Miss
549	FRA v BLR Rio Q2	2nd Quarter	FRA	103	1025	38	108
550	FRA v BLR Rio Q2	2nd Quarter	FRA	103	1025	38	85
551	FRA v BLR Rio Q2	2nd Quarter	FRA	103	1026	30	82
552	FRA v BLR Rio Q2	2nd Quarter	FRA	103	1027	28	72
553	FRA v BLR Rio Q2	2nd Quarter	FRA	103	1028	28	66
554	FRA v BLR Rio Q2	2nd Quarter	FRA	103	1029	28	54
555	FRA v BLR Rio Q2	2nd Quarter	FRA	103	1029	32	49
556	FRA v BLR Rio Q2	2nd Quarter	FRA	103	1030	54	35
557	FRA v BLR Rio Q2	2nd Quarter	FRA	103	1031	40	35
558	FRA v BLR Rio Q2	2nd Quarter	FRA	103	1033	33	44
559	FRA v BLR Rio Q2	2nd Quarter	FRA	103	1034	35	28	Foul
560	FRA v BLR Rio Q2	2nd Quarter	FRA	105	1106	25	110
561	FRA v BLR Rio Q2	2nd Quarter	FRA	105	1107	43	93
562	FRA v BLR Rio Q2	2nd Quarter	FRA	105	1108	46	84
563	FRA v BLR Rio Q2	2nd Quarter	FRA	105	1109	44	73
564	FRA v BLR Rio Q2	2nd Quarter	FRA	105	1110	46	62
565	FRA v BLR Rio Q2	2nd Quarter	FRA	105	1111	35	55
566	FRA v BLR Rio Q2	2nd Quarter	FRA	105	1112	10	35
567	FRA v BLR Rio Q2	2nd Quarter	FRA	105	1114	31	40
568	FRA v BLR Rio Q2	2nd Quarter	FRA	105	1116	52	40
569	FRA v BLR Rio Q2	2nd Quarter	FRA	105	1117	48	41
570	FRA v BLR Rio Q2	2nd Quarter	FRA	105	1117	45	43
571	FRA v BLR Rio Q2	2nd Quarter	FRA	105	1118	35	43
572	FRA v BLR Rio Q2	2nd Quarter	FRA	105	1119	30	43
573	FRA v BLR Rio Q2	2nd Quarter	FRA	105	1120	48	38
574	FRA v BLR Rio Q2	2nd Quarter	FRA	105	1121	37	29
575	FRA v BLR Rio Q2	2nd Quarter	FRA	105	1122	24	40	On-ball
576	FRA v BLR Rio Q2	2nd Quarter	FRA	105	1124	27	43
577	FRA v BLR Rio Q2	2nd Quarter	FRA	105	1125	21	40
578	FRA v BLR Rio Q2	2nd Quarter	FRA	105	1126	28	40
579	FRA v BLR Rio Q2	2nd Quarter	FRA	105	1127	31	39
580	FRA v BLR Rio Q2	2nd Quarter	FRA	105	1129	27	25
581	FRA v BLR Rio Q2	2nd Quarter	FRA	105	1131	34	35	TO
582	FRA v BLR Rio Q2	2nd Quarter	FRA	107	1232	31	114
583	FRA v BLR Rio Q2	2nd Quarter	FRA	107	1232	25	90
584	FRA v BLR Rio Q2	2nd Quarter	FRA	107	1234	26	76
585	FRA v BLR Rio Q2	2nd Quarter	FRA	107	1235	27	64
586	FRA v BLR Rio Q2	2nd Quarter	FRA	107	1235	33	55
587	FRA v BLR Rio Q2	2nd Quarter	FRA	107	1235	36	51
588	FRA v BLR Rio Q2	2nd Quarter	FRA	107	1236	52	47
589	FRA v BLR Rio Q2	2nd Quarter	FRA	107	1237	52	39
590	FRA v BLR Rio Q2	2nd Quarter	FRA	107	1237	52	34
591	FRA v BLR Rio Q2	2nd Quarter	FRA	107	1238	50	31
592	FRA v BLR Rio Q2	2nd Quarter	FRA	107	1239	50	31
593	FRA v BLR Rio Q2	2nd Quarter	FRA	107	1240	50	31
594	FRA v BLR Rio Q2	2nd Quarter	FRA	107	1241	50	31
595	FRA v BLR Rio Q2	2nd Quarter	FRA	107	1242	32	37
596	FRA v BLR Rio Q2	2nd Quarter	FRA	107	1244	30	21	Foul
597	FRA v BLR Rio Q2	2nd Quarter	FRA	110	1343	60	79
598	FRA v BLR Rio Q2	2nd Quarter	FRA	110	1343	48	86
599	FRA v BLR Rio Q2	2nd Quarter	FRA	110	1344	44	79
600	FRA v BLR Rio Q2	2nd Quarter	FRA	110	1345	39	72
601	FRA v BLR Rio Q2	2nd Quarter	FRA	110	1346	37	65
602	FRA v BLR Rio Q2	2nd Quarter	FRA	110	1346	33	53
603	FRA v BLR Rio Q2	2nd Quarter	FRA	110	1347	30	47
604	FRA v BLR Rio Q2	2nd Quarter	FRA	110	1347	32	39
605	FRA v BLR Rio Q2	2nd Quarter	FRA	110	1349	26	34
606	FRA v BLR Rio Q2	2nd Quarter	FRA	110	1349	25	28
607	FRA v BLR Rio Q2	2nd Quarter	FRA	110	1350	14	33
608	FRA v BLR Rio Q2	2nd Quarter	FRA	110	1351	11	19	Shot	Miss
609	FRA v BLR Rio Q3	3rd Quarter	FRA	112	23	30	97
610	FRA v BLR Rio Q3	3rd Quarter	FRA	112	23	16	85
611	FRA v BLR Rio Q3	3rd Quarter	FRA	112	24	16	75
612	FRA v BLR Rio Q3	3rd Quarter	FRA	112	25	16	63
613	FRA v BLR Rio Q3	3rd Quarter	FRA	112	26	15	55
614	FRA v BLR Rio Q3	3rd Quarter	FRA	112	26	16	45
615	FRA v BLR Rio Q3	3rd Quarter	FRA	112	27	18	36
616	FRA v BLR Rio Q3	3rd Quarter	FRA	112	27	19	29
617	FRA v BLR Rio Q3	3rd Quarter	FRA	112	28	20	25
618	FRA v BLR Rio Q3	3rd Quarter	FRA	112	28	25	18
619	FRA v BLR Rio Q3	3rd Quarter	FRA	112	29	22	17
620	FRA v BLR Rio Q3	3rd Quarter	FRA	112	29	15	19
621	FRA v BLR Rio Q3	3rd Quarter	FRA	112	30	29	41
622	FRA v BLR Rio Q3	3rd Quarter	FRA	112	31	29	44
623	FRA v BLR Rio Q3	3rd Quarter	FRA	112	32	31	40
624	FRA v BLR Rio Q3	3rd Quarter	FRA	112	34	37	29
625	FRA v BLR Rio Q3	3rd Quarter	FRA	112	34	46	31	Shot	Miss
626	FRA v BLR Rio Q3	3rd Quarter	FRA	114	99	27	96
627	FRA v BLR Rio Q3	3rd Quarter	FRA	114	99	18	79
628	FRA v BLR Rio Q3	3rd Quarter	FRA	114	101	17	60
629	FRA v BLR Rio Q3	3rd Quarter	FRA	114	102	20	51
630	FRA v BLR Rio Q3	3rd Quarter	FRA	114	103	25	49
631	FRA v BLR Rio Q3	3rd Quarter	FRA	114	104	30	49
632	FRA v BLR Rio Q3	3rd Quarter	FRA	114	105	31	48
633	FRA v BLR Rio Q3	3rd Quarter	FRA	114	108	16	27
634	FRA v BLR Rio Q3	3rd Quarter	FRA	114	109	13	25
635	FRA v BLR Rio Q3	3rd Quarter	FRA	114	109	11	23	Shot	Score
636	FRA v BLR Rio Q3	3rd Quarter	FRA	117	124	28	110
637	FRA v BLR Rio Q3	3rd Quarter	FRA	117	124	27	93
638	FRA v BLR Rio Q3	3rd Quarter	FRA	117	125	29	84
639	FRA v BLR Rio Q3	3rd Quarter	FRA	117	126	30	73
640	FRA v BLR Rio Q3	3rd Quarter	FRA	117	127	30	65
641	FRA v BLR Rio Q3	3rd Quarter	FRA	117	127	30	57
642	FRA v BLR Rio Q3	3rd Quarter	FRA	117	128	31	49
643	FRA v BLR Rio Q3	3rd Quarter	FRA	117	131	19	29
644	FRA v BLR Rio Q3	3rd Quarter	FRA	117	132	14	27
645	FRA v BLR Rio Q3	3rd Quarter	FRA	117	132	12	19
646	FRA v BLR Rio Q3	3rd Quarter	FRA	117	134	27	19
647	FRA v BLR Rio Q3	3rd Quarter	FRA	117	135	25	20
648	FRA v BLR Rio Q3	3rd Quarter	FRA	117	137	29	17	Shot	Miss
649	FRA v BLR Rio Q3	3rd Quarter	FRA	118	139	25	27	OR
650	FRA v BLR Rio Q3	3rd Quarter	FRA	118	141	15	31	Shot	Miss
651	FRA v BLR Rio Q3	3rd Quarter	FRA	122	210	32	95
652	FRA v BLR Rio Q3	3rd Quarter	FRA	122	210	32	88
653	FRA v BLR Rio Q3	3rd Quarter	FRA	122	211	32	82
654	FRA v BLR Rio Q3	3rd Quarter	FRA	122	211	31	74
655	FRA v BLR Rio Q3	3rd Quarter	FRA	122	212	30	60
656	FRA v BLR Rio Q3	3rd Quarter	FRA	122	212	33	50
657	FRA v BLR Rio Q3	3rd Quarter	FRA	122	213	33	36
658	FRA v BLR Rio Q3	3rd Quarter	FRA	122	214	32	31
659	FRA v BLR Rio Q3	3rd Quarter	FRA	122	214	30	36
660	FRA v BLR Rio Q3	3rd Quarter	FRA	122	215	29	41
661	FRA v BLR Rio Q3	3rd Quarter	FRA	122	216	24	42
662	FRA v BLR Rio Q3	3rd Quarter	FRA	122	216	24	42
663	FRA v BLR Rio Q3	3rd Quarter	FRA	122	218	27	43
664	FRA v BLR Rio Q3	3rd Quarter	FRA	122	218	27	43
665	FRA v BLR Rio Q3	3rd Quarter	FRA	122	219	29	44
666	FRA v BLR Rio Q3	3rd Quarter	FRA	122	221	25	40
667	FRA v BLR Rio Q3	3rd Quarter	FRA	122	222	19	32
668	FRA v BLR Rio Q3	3rd Quarter	FRA	122	222	10	22
669	FRA v BLR Rio Q3	3rd Quarter	FRA	122	224	11	21
670	FRA v BLR Rio Q3	3rd Quarter	FRA	122	224	19	20
671	FRA v BLR Rio Q3	3rd Quarter	FRA	122	224	24	19	Shot	Score
672	FRA v BLR Rio Q3	3rd Quarter	FRA	125	245	29	81
673	FRA v BLR Rio Q3	3rd Quarter	FRA	125	246	30	69	Foul
674	FRA v BLR Rio Q3	3rd Quarter	FRA	126	271	58	67
675	FRA v BLR Rio Q3	3rd Quarter	FRA	126	271	51	54
676	FRA v BLR Rio Q3	3rd Quarter	FRA	126	273	48	50
677	FRA v BLR Rio Q3	3rd Quarter	FRA	126	275	43	46
678	FRA v BLR Rio Q3	3rd Quarter	FRA	126	276	41	41
679	FRA v BLR Rio Q3	3rd Quarter	FRA	126	277	38	26
680	FRA v BLR Rio Q3	3rd Quarter	FRA	126	278	37	20
681	FRA v BLR Rio Q3	3rd Quarter	FRA	126	278	35	18	Shot	Score
682	FRA v BLR Rio Q3	3rd Quarter	FRA	128	304	28	89
683	FRA v BLR Rio Q3	3rd Quarter	FRA	128	304	26	77
684	FRA v BLR Rio Q3	3rd Quarter	FRA	128	305	31	65
685	FRA v BLR Rio Q3	3rd Quarter	FRA	128	306	33	53
686	FRA v BLR Rio Q3	3rd Quarter	FRA	128	307	30	47
687	FRA v BLR Rio Q3	3rd Quarter	FRA	128	308	27	38
688	FRA v BLR Rio Q3	3rd Quarter	FRA	128	309	26	28	Foul
689	FRA v BLR Rio Q3	3rd Quarter	FRA	129	330	4	35
690	FRA v BLR Rio Q3	3rd Quarter	FRA	129	331	11	31
691	FRA v BLR Rio Q3	3rd Quarter	FRA	129	333	30	39
692	FRA v BLR Rio Q3	3rd Quarter	FRA	129	334	32	36	Shot	Score
693	FRA v BLR Rio Q3	3rd Quarter	FRA	132	374	23	88
694	FRA v BLR Rio Q3	3rd Quarter	FRA	132	374	22	76
695	FRA v BLR Rio Q3	3rd Quarter	FRA	132	375	21	60
696	FRA v BLR Rio Q3	3rd Quarter	FRA	132	375	20	49
697	FRA v BLR Rio Q3	3rd Quarter	FRA	132	376	25	42
698	FRA v BLR Rio Q3	3rd Quarter	FRA	132	376	29	37
699	FRA v BLR Rio Q3	3rd Quarter	FRA	132	377	28	27
700	FRA v BLR Rio Q3	3rd Quarter	FRA	132	378	29	18	Shot	Miss
701	FRA v BLR Rio Q3	3rd Quarter	FRA	133	381	27	25	OR
702	FRA v BLR Rio Q3	3rd Quarter	FRA	133	383	17	36
703	FRA v BLR Rio Q3	3rd Quarter	FRA	133	384	11	26
704	FRA v BLR Rio Q3	3rd Quarter	FRA	133	387	11	28
705	FRA v BLR Rio Q3	3rd Quarter	FRA	133	388	11	31	On-ball
706	FRA v BLR Rio Q3	3rd Quarter	FRA	134	381	27	25
707	FRA v BLR Rio Q3	3rd Quarter	FRA	134	383	17	36
708	FRA v BLR Rio Q3	3rd Quarter	FRA	134	384	11	26
709	FRA v BLR Rio Q3	3rd Quarter	FRA	134	387	11	28
710	FRA v BLR Rio Q3	3rd Quarter	FRA	134	388	11	31
711	FRA v BLR Rio Q3	3rd Quarter	FRA	134	389	14	28
712	FRA v BLR Rio Q3	3rd Quarter	FRA	134	390	18	26
713	FRA v BLR Rio Q3	3rd Quarter	FRA	134	391	16	23
714	FRA v BLR Rio Q3	3rd Quarter	FRA	134	391	11	26
715	FRA v BLR Rio Q3	3rd Quarter	FRA	134	392	20	38
716	FRA v BLR Rio Q3	3rd Quarter	FRA	134	393	26	42	Shot	Miss
717	FRA v BLR Rio Q3	3rd Quarter	FRA	137	463	26	86
718	FRA v BLR Rio Q3	3rd Quarter	FRA	137	463	22	76
719	FRA v BLR Rio Q3	3rd Quarter	FRA	137	464	25	52
720	FRA v BLR Rio Q3	3rd Quarter	FRA	137	465	26	42
721	FRA v BLR Rio Q3	3rd Quarter	FRA	137	466	25	32	Foul
722	FRA v BLR Rio Q3	3rd Quarter	FRA	138	491	4	35
723	FRA v BLR Rio Q3	3rd Quarter	FRA	138	491	15	45
724	FRA v BLR Rio Q3	3rd Quarter	FRA	138	493	12	29
725	FRA v BLR Rio Q3	3rd Quarter	FRA	138	495	29	41
726	FRA v BLR Rio Q3	3rd Quarter	FRA	138	496	48	34
727	FRA v BLR Rio Q3	3rd Quarter	FRA	138	497	38	20
728	FRA v BLR Rio Q3	3rd Quarter	FRA	138	499	36	22
729	FRA v BLR Rio Q3	3rd Quarter	FRA	138	499	31	22	Shot	Miss
730	FRA v BLR Rio Q3	3rd Quarter	FRA	140	510	28	101
731	FRA v BLR Rio Q3	3rd Quarter	FRA	140	510	25	84
732	FRA v BLR Rio Q3	3rd Quarter	FRA	140	511	28	60
733	FRA v BLR Rio Q3	3rd Quarter	FRA	140	513	34	48
734	FRA v BLR Rio Q3	3rd Quarter	FRA	140	514	28	41
735	FRA v BLR Rio Q3	3rd Quarter	FRA	140	514	27	29
736	FRA v BLR Rio Q3	3rd Quarter	FRA	140	516	31	22	Shot	Shooting Foul
737	FRA v BLR Rio Q3	3rd Quarter	FRA	141	639	35	22	OR
738	FRA v BLR Rio Q3	3rd Quarter	FRA	141	640	35	18	Shot	Miss
739	FRA v BLR Rio Q3	3rd Quarter	FRA	142	641	30	20	OR	Shot	Miss
740	FRA v BLR Rio Q3	3rd Quarter	FRA	144	645	52	19	OR
741	FRA v BLR Rio Q3	3rd Quarter	FRA	144	646	46	35
742	FRA v BLR Rio Q3	3rd Quarter	FRA	144	647	40	40
743	FRA v BLR Rio Q3	3rd Quarter	FRA	144	648	32	40
744	FRA v BLR Rio Q3	3rd Quarter	FRA	144	649	22	37
745	FRA v BLR Rio Q3	3rd Quarter	FRA	144	650	15	31
746	FRA v BLR Rio Q3	3rd Quarter	FRA	144	652	21	18
747	FRA v BLR Rio Q3	3rd Quarter	FRA	144	653	22	21
748	FRA v BLR Rio Q3	3rd Quarter	FRA	144	654	30	23	Shot	Score
749	FRA v BLR Rio Q3	3rd Quarter	FRA	146	728	28	110
750	FRA v BLR Rio Q3	3rd Quarter	FRA	146	728	27	85
751	FRA v BLR Rio Q3	3rd Quarter	FRA	146	730	29	76
752	FRA v BLR Rio Q3	3rd Quarter	FRA	146	731	27	65
753	FRA v BLR Rio Q3	3rd Quarter	FRA	146	732	24	59
754	FRA v BLR Rio Q3	3rd Quarter	FRA	146	733	23	53
755	FRA v BLR Rio Q3	3rd Quarter	FRA	146	734	17	50
756	FRA v BLR Rio Q3	3rd Quarter	FRA	146	735	12	42
757	FRA v BLR Rio Q3	3rd Quarter	FRA	146	736	13	37
758	FRA v BLR Rio Q3	3rd Quarter	FRA	146	737	16	38
759	FRA v BLR Rio Q3	3rd Quarter	FRA	146	738	20	37	On-ball
760	FRA v BLR Rio Q3	3rd Quarter	FRA	146	739	21	31
761	FRA v BLR Rio Q3	3rd Quarter	FRA	146	739	24	24	Stoppage
762	FRA v BLR Rio Q3	3rd Quarter	FRA	147	759	41	10	BLOB
763	FRA v BLR Rio Q3	3rd Quarter	FRA	147	760	52	27	TO
764	FRA v BLR Rio Q3	3rd Quarter	FRA	149	776	23	92
765	FRA v BLR Rio Q3	3rd Quarter	FRA	149	776	31	80
766	FRA v BLR Rio Q3	3rd Quarter	FRA	149	777	11	51
767	FRA v BLR Rio Q3	3rd Quarter	FRA	149	778	12	41
768	FRA v BLR Rio Q3	3rd Quarter	FRA	149	778	13	30
769	FRA v BLR Rio Q3	3rd Quarter	FRA	149	779	12	22
770	FRA v BLR Rio Q3	3rd Quarter	FRA	149	780	18	35
771	FRA v BLR Rio Q3	3rd Quarter	FRA	149	781	21	37
772	FRA v BLR Rio Q3	3rd Quarter	FRA	149	781	31	39
773	FRA v BLR Rio Q3	3rd Quarter	FRA	149	782	31	40	On-ball
774	FRA v BLR Rio Q3	3rd Quarter	FRA	149	783	27	35
775	FRA v BLR Rio Q3	3rd Quarter	FRA	149	784	25	29
776	FRA v BLR Rio Q3	3rd Quarter	FRA	149	785	49	28	Shot	Miss
777	FRA v BLR Rio Q3	3rd Quarter	FRA	151	857	29	111
778	FRA v BLR Rio Q3	3rd Quarter	FRA	151	858	27	92
779	FRA v BLR Rio Q3	3rd Quarter	FRA	151	859	28	87
780	FRA v BLR Rio Q3	3rd Quarter	FRA	151	860	29	80
781	FRA v BLR Rio Q3	3rd Quarter	FRA	151	860	31	71
782	FRA v BLR Rio Q3	3rd Quarter	FRA	151	861	32	62
783	FRA v BLR Rio Q3	3rd Quarter	FRA	151	862	33	55
784	FRA v BLR Rio Q3	3rd Quarter	FRA	151	862	52	46
785	FRA v BLR Rio Q3	3rd Quarter	FRA	151	863	37	44
786	FRA v BLR Rio Q3	3rd Quarter	FRA	151	864	37	44
787	FRA v BLR Rio Q3	3rd Quarter	FRA	151	865	37	44
788	FRA v BLR Rio Q3	3rd Quarter	FRA	151	866	37	44
789	FRA v BLR Rio Q3	3rd Quarter	FRA	151	867	15	40	On-ball
790	FRA v BLR Rio Q3	3rd Quarter	FRA	151	868	19	40
791	FRA v BLR Rio Q3	3rd Quarter	FRA	151	869	27	41
792	FRA v BLR Rio Q3	3rd Quarter	FRA	151	870	45	34
793	FRA v BLR Rio Q3	3rd Quarter	FRA	151	870	40	33
794	FRA v BLR Rio Q3	3rd Quarter	FRA	151	871	35	30
795	FRA v BLR Rio Q3	3rd Quarter	FRA	151	872	51	18	Shot	Miss
796	FRA v BLR Rio Q3	3rd Quarter	FRA	152	875	19	16	OR
797	FRA v BLR Rio Q3	3rd Quarter	FRA	152	877	14	43	TO
798	FRA v BLR Rio Q3	3rd Quarter	FRA	154	897	31	108
799	FRA v BLR Rio Q3	3rd Quarter	FRA	154	897	27	99
800	FRA v BLR Rio Q3	3rd Quarter	FRA	154	899	28	90
801	FRA v BLR Rio Q3	3rd Quarter	FRA	154	900	29	77
802	FRA v BLR Rio Q3	3rd Quarter	FRA	154	901	31	66
803	FRA v BLR Rio Q3	3rd Quarter	FRA	154	903	31	60
804	FRA v BLR Rio Q3	3rd Quarter	FRA	154	904	31	51
805	FRA v BLR Rio Q3	3rd Quarter	FRA	154	906	31	47
806	FRA v BLR Rio Q3	3rd Quarter	FRA	154	906	50	38
807	FRA v BLR Rio Q3	3rd Quarter	FRA	154	909	33	39
808	FRA v BLR Rio Q3	3rd Quarter	FRA	154	911	11	30
809	FRA v BLR Rio Q3	3rd Quarter	FRA	154	912	25	20
810	FRA v BLR Rio Q3	3rd Quarter	FRA	154	915	25	23
811	FRA v BLR Rio Q3	3rd Quarter	FRA	154	916	26	25
812	FRA v BLR Rio Q3	3rd Quarter	FRA	154	917	23	20	Shot	Miss
813	FRA v BLR Rio Q3	3rd Quarter	FRA	156	929	31	84
814	FRA v BLR Rio Q3	3rd Quarter	FRA	156	929	26	72
815	FRA v BLR Rio Q3	3rd Quarter	FRA	156	930	20	63
816	FRA v BLR Rio Q3	3rd Quarter	FRA	156	931	19	52
817	FRA v BLR Rio Q3	3rd Quarter	FRA	156	932	20	45
818	FRA v BLR Rio Q3	3rd Quarter	FRA	156	932	22	35
819	FRA v BLR Rio Q3	3rd Quarter	FRA	156	933	25	28
820	FRA v BLR Rio Q3	3rd Quarter	FRA	156	934	19	24
821	FRA v BLR Rio Q3	3rd Quarter	FRA	156	935	13	16
822	FRA v BLR Rio Q3	3rd Quarter	FRA	156	936	16	31	Shot	Miss
823	FRA v BLR Rio Q3	3rd Quarter	FRA	158	998	4	51
824	FRA v BLR Rio Q3	3rd Quarter	FRA	158	999	13	53
825	FRA v BLR Rio Q3	3rd Quarter	FRA	158	1000	18	55
826	FRA v BLR Rio Q3	3rd Quarter	FRA	158	1000	25	52
827	FRA v BLR Rio Q3	3rd Quarter	FRA	158	1001	47	30
828	FRA v BLR Rio Q3	3rd Quarter	FRA	158	1002	52	34
829	FRA v BLR Rio Q3	3rd Quarter	FRA	158	1003	52	36
830	FRA v BLR Rio Q3	3rd Quarter	FRA	158	1004	31	40
831	FRA v BLR Rio Q3	3rd Quarter	FRA	158	1006	10	31
832	FRA v BLR Rio Q3	3rd Quarter	FRA	158	1007	12	34
833	FRA v BLR Rio Q3	3rd Quarter	FRA	158	1007	18	38
834	FRA v BLR Rio Q3	3rd Quarter	FRA	158	1008	23	39
835	FRA v BLR Rio Q3	3rd Quarter	FRA	158	1008	30	40	On-ball
836	FRA v BLR Rio Q3	3rd Quarter	FRA	158	1008	32	39
837	FRA v BLR Rio Q3	3rd Quarter	FRA	158	1010	36	36
838	FRA v BLR Rio Q3	3rd Quarter	FRA	158	1010	40	34
839	FRA v BLR Rio Q3	3rd Quarter	FRA	158	1011	23	30
840	FRA v BLR Rio Q3	3rd Quarter	FRA	158	1012	25	19	Foul
841	FRA v BLR Rio Q3	3rd Quarter	FRA	160	1095	30	110
842	FRA v BLR Rio Q3	3rd Quarter	FRA	160	1096	29	90
843	FRA v BLR Rio Q3	3rd Quarter	FRA	160	1097	30	71
844	FRA v BLR Rio Q3	3rd Quarter	FRA	160	1098	30	65
845	FRA v BLR Rio Q3	3rd Quarter	FRA	160	1098	32	57
846	FRA v BLR Rio Q3	3rd Quarter	FRA	160	1099	32	51
847	FRA v BLR Rio Q3	3rd Quarter	FRA	160	1100	32	47
848	FRA v BLR Rio Q3	3rd Quarter	FRA	160	1101	44	36
849	FRA v BLR Rio Q3	3rd Quarter	FRA	160	1101	47	31
850	FRA v BLR Rio Q3	3rd Quarter	FRA	160	1102	42	22
851	FRA v BLR Rio Q3	3rd Quarter	FRA	160	1103	36	15	Shot	Shooting Foul
852	FRA v BLR Rio Q3	3rd Quarter	FRA	164	1208	32	111
853	FRA v BLR Rio Q3	3rd Quarter	FRA	164	1208	30	97
854	FRA v BLR Rio Q3	3rd Quarter	FRA	164	1210	37	93
855	FRA v BLR Rio Q3	3rd Quarter	FRA	164	1211	34	81
856	FRA v BLR Rio Q3	3rd Quarter	FRA	164	1211	32	71
857	FRA v BLR Rio Q3	3rd Quarter	FRA	164	1212	27	62
858	FRA v BLR Rio Q3	3rd Quarter	FRA	164	1213	25	56
859	FRA v BLR Rio Q3	3rd Quarter	FRA	164	1214	28	49
860	FRA v BLR Rio Q3	3rd Quarter	FRA	164	1214	34	39
861	FRA v BLR Rio Q3	3rd Quarter	FRA	164	1215	40	38
862	FRA v BLR Rio Q3	3rd Quarter	FRA	164	1215	45	33
863	FRA v BLR Rio Q3	3rd Quarter	FRA	164	1216	47	31
864	FRA v BLR Rio Q3	3rd Quarter	FRA	164	1219	43	25
865	FRA v BLR Rio Q3	3rd Quarter	FRA	164	1219	44	29
866	FRA v BLR Rio Q3	3rd Quarter	FRA	164	1219	41	32	On-ball
867	FRA v BLR Rio Q3	3rd Quarter	FRA	164	1219	35	34
868	FRA v BLR Rio Q3	3rd Quarter	FRA	164	1221	32	36
869	FRA v BLR Rio Q3	3rd Quarter	FRA	164	1222	42	21
870	FRA v BLR Rio Q3	3rd Quarter	FRA	164	1223	41	16
871	FRA v BLR Rio Q3	3rd Quarter	FRA	164	1223	37	18
872	FRA v BLR Rio Q3	3rd Quarter	FRA	164	1223	50	18
873	FRA v BLR Rio Q3	3rd Quarter	FRA	164	1225	46	35
874	FRA v BLR Rio Q3	3rd Quarter	FRA	164	1225	43	37
875	FRA v BLR Rio Q3	3rd Quarter	FRA	164	1227	37	24
876	FRA v BLR Rio Q3	3rd Quarter	FRA	164	1228	30	21	Shot	Score
877	FRA v BLR Rio Q4	4th Quarter	FRA	167	8	58	62
878	FRA v BLR Rio Q4	4th Quarter	FRA	167	9	42	55
879	FRA v BLR Rio Q4	4th Quarter	FRA	167	10	39	52
880	FRA v BLR Rio Q4	4th Quarter	FRA	167	10	32	50
881	FRA v BLR Rio Q4	4th Quarter	FRA	167	11	27	47
882	FRA v BLR Rio Q4	4th Quarter	FRA	167	12	15	28
883	FRA v BLR Rio Q4	4th Quarter	FRA	167	14	32	38
884	FRA v BLR Rio Q4	4th Quarter	FRA	167	15	21	40
885	FRA v BLR Rio Q4	4th Quarter	FRA	167	15	14	40
886	FRA v BLR Rio Q4	4th Quarter	FRA	167	16	25	42
887	FRA v BLR Rio Q4	4th Quarter	FRA	167	16	31	41	On-ball
888	FRA v BLR Rio Q4	4th Quarter	FRA	167	17	34	39
889	FRA v BLR Rio Q4	4th Quarter	FRA	167	17	39	32
890	FRA v BLR Rio Q4	4th Quarter	FRA	167	18	40	24
891	FRA v BLR Rio Q4	4th Quarter	FRA	167	18	36	19
892	FRA v BLR Rio Q4	4th Quarter	FRA	167	19	24	26
893	FRA v BLR Rio Q4	4th Quarter	FRA	167	21	10	22	Shot	Miss
894	FRA v BLR Rio Q4	4th Quarter	FRA	169	68	32	113
895	FRA v BLR Rio Q4	4th Quarter	FRA	169	68	27	92
896	FRA v BLR Rio Q4	4th Quarter	FRA	169	69	29	85
897	FRA v BLR Rio Q4	4th Quarter	FRA	169	70	31	73
898	FRA v BLR Rio Q4	4th Quarter	FRA	169	72	31	61
899	FRA v BLR Rio Q4	4th Quarter	FRA	169	72	32	55
900	FRA v BLR Rio Q4	4th Quarter	FRA	169	74	34	48
901	FRA v BLR Rio Q4	4th Quarter	FRA	169	77	30	47
902	FRA v BLR Rio Q4	4th Quarter	FRA	169	78	16	25
903	FRA v BLR Rio Q4	4th Quarter	FRA	169	79	12	23
904	FRA v BLR Rio Q4	4th Quarter	FRA	169	81	12	25	On-ball
905	FRA v BLR Rio Q4	4th Quarter	FRA	169	81	16	32
906	FRA v BLR Rio Q4	4th Quarter	FRA	169	82	24	34
907	FRA v BLR Rio Q4	4th Quarter	FRA	169	83	29	31
908	FRA v BLR Rio Q4	4th Quarter	FRA	169	84	16	19
909	FRA v BLR Rio Q4	4th Quarter	FRA	169	86	16	20
910	FRA v BLR Rio Q4	4th Quarter	FRA	169	87	18	24
911	FRA v BLR Rio Q4	4th Quarter	FRA	169	88	17	18	Shot	Score
912	FRA v BLR Rio Q4	4th Quarter	FRA	171	182	31	112
913	FRA v BLR Rio Q4	4th Quarter	FRA	171	182	32	86
914	FRA v BLR Rio Q4	4th Quarter	FRA	171	183	34	67
915	FRA v BLR Rio Q4	4th Quarter	FRA	171	184	38	57
916	FRA v BLR Rio Q4	4th Quarter	FRA	171	185	47	40
917	FRA v BLR Rio Q4	4th Quarter	FRA	171	186	50	45
918	FRA v BLR Rio Q4	4th Quarter	FRA	171	187	47	39
919	FRA v BLR Rio Q4	4th Quarter	FRA	171	188	31	35
920	FRA v BLR Rio Q4	4th Quarter	FRA	171	189	25	30
921	FRA v BLR Rio Q4	4th Quarter	FRA	171	189	25	23
922	FRA v BLR Rio Q4	4th Quarter	FRA	171	190	29	19
923	FRA v BLR Rio Q4	4th Quarter	FRA	171	191	12	19
924	FRA v BLR Rio Q4	4th Quarter	FRA	171	192	12	22
925	FRA v BLR Rio Q4	4th Quarter	FRA	171	193	12	26
926	FRA v BLR Rio Q4	4th Quarter	FRA	171	193	13	31	On-ball
927	FRA v BLR Rio Q4	4th Quarter	FRA	171	194	13	22
928	FRA v BLR Rio Q4	4th Quarter	FRA	171	195	22	19
929	FRA v BLR Rio Q4	4th Quarter	FRA	171	196	26	17	Shot	Score	Shooting Foul
930	FRA v BLR Rio Q4	4th Quarter	FRA	173	234	30	110
931	FRA v BLR Rio Q4	4th Quarter	FRA	173	234	44	88
932	FRA v BLR Rio Q4	4th Quarter	FRA	173	235	45	78
933	FRA v BLR Rio Q4	4th Quarter	FRA	173	236	44	68
934	FRA v BLR Rio Q4	4th Quarter	FRA	173	237	46	54
935	FRA v BLR Rio Q4	4th Quarter	FRA	173	237	47	48
936	FRA v BLR Rio Q4	4th Quarter	FRA	173	238	47	42
937	FRA v BLR Rio Q4	4th Quarter	FRA	173	240	45	38
938	FRA v BLR Rio Q4	4th Quarter	FRA	173	241	45	38
939	FRA v BLR Rio Q4	4th Quarter	FRA	173	242	45	38
940	FRA v BLR Rio Q4	4th Quarter	FRA	173	243	45	38
941	FRA v BLR Rio Q4	4th Quarter	FRA	173	244	24	29
942	FRA v BLR Rio Q4	4th Quarter	FRA	173	245	19	27	Shot	Miss
943	FRA v BLR Rio Q4	4th Quarter	FRA	175	266	38	84
944	FRA v BLR Rio Q4	4th Quarter	FRA	175	266	39	81
945	FRA v BLR Rio Q4	4th Quarter	FRA	175	267	39	70
946	FRA v BLR Rio Q4	4th Quarter	FRA	175	267	35	58
947	FRA v BLR Rio Q4	4th Quarter	FRA	175	268	31	51
948	FRA v BLR Rio Q4	4th Quarter	FRA	175	268	28	46
949	FRA v BLR Rio Q4	4th Quarter	FRA	175	268	29	43
950	FRA v BLR Rio Q4	4th Quarter	FRA	175	269	34	31	Foul
951	FRA v BLR Rio Q4	4th Quarter	FRA	176	297	59	36	SLOB
952	FRA v BLR Rio Q4	4th Quarter	FRA	176	298	53	45
953	FRA v BLR Rio Q4	4th Quarter	FRA	176	299	51	43
954	FRA v BLR Rio Q4	4th Quarter	FRA	176	300	31	40
955	FRA v BLR Rio Q4	4th Quarter	FRA	176	302	14	30
956	FRA v BLR Rio Q4	4th Quarter	FRA	176	303	24	19
957	FRA v BLR Rio Q4	4th Quarter	FRA	176	305	24	20
958	FRA v BLR Rio Q4	4th Quarter	FRA	176	305	28	23
959	FRA v BLR Rio Q4	4th Quarter	FRA	176	307	26	19	Shot	Miss
960	FRA v BLR Rio Q4	4th Quarter	FRA	179	329	29	108
961	FRA v BLR Rio Q4	4th Quarter	FRA	179	329	28	92
962	FRA v BLR Rio Q4	4th Quarter	FRA	179	330	31	80
963	FRA v BLR Rio Q4	4th Quarter	FRA	179	331	31	71
964	FRA v BLR Rio Q4	4th Quarter	FRA	179	332	29	61
965	FRA v BLR Rio Q4	4th Quarter	FRA	179	333	29	52
966	FRA v BLR Rio Q4	4th Quarter	FRA	179	334	30	47
967	FRA v BLR Rio Q4	4th Quarter	FRA	179	336	15	27
968	FRA v BLR Rio Q4	4th Quarter	FRA	179	336	13	22	On-ball
969	FRA v BLR Rio Q4	4th Quarter	FRA	179	339	13	25
970	FRA v BLR Rio Q4	4th Quarter	FRA	179	340	21	19
971	FRA v BLR Rio Q4	4th Quarter	FRA	179	341	29	17
972	FRA v BLR Rio Q4	4th Quarter	FRA	179	341	35	17
973	FRA v BLR Rio Q4	4th Quarter	FRA	179	342	48	31
974	FRA v BLR Rio Q4	4th Quarter	FRA	179	343	42	33
975	FRA v BLR Rio Q4	4th Quarter	FRA	179	343	40	32
976	FRA v BLR Rio Q4	4th Quarter	FRA	179	343	34	28
977	FRA v BLR Rio Q4	4th Quarter	FRA	179	345	28	21	Shot	Miss
978	FRA v BLR Rio Q4	4th Quarter	FRA	181	379	3	35	SLOB
979	FRA v BLR Rio Q4	4th Quarter	FRA	181	380	14	44
980	FRA v BLR Rio Q4	4th Quarter	FRA	181	382	12	33
981	FRA v BLR Rio Q4	4th Quarter	FRA	181	383	33	34
982	FRA v BLR Rio Q4	4th Quarter	FRA	181	384	37	33	Shot	Score
983	FRA v BLR Rio Q4	4th Quarter	FRA	183	405	29	113
984	FRA v BLR Rio Q4	4th Quarter	FRA	183	405	41	93
985	FRA v BLR Rio Q4	4th Quarter	FRA	183	406	41	80
986	FRA v BLR Rio Q4	4th Quarter	FRA	183	407	43	74
987	FRA v BLR Rio Q4	4th Quarter	FRA	183	408	44	64
988	FRA v BLR Rio Q4	4th Quarter	FRA	183	409	43	56
989	FRA v BLR Rio Q4	4th Quarter	FRA	183	410	43	51
990	FRA v BLR Rio Q4	4th Quarter	FRA	183	411	44	44
991	FRA v BLR Rio Q4	4th Quarter	FRA	183	412	45	38
992	FRA v BLR Rio Q4	4th Quarter	FRA	183	412	51	31
993	FRA v BLR Rio Q4	4th Quarter	FRA	183	413	29	40
994	FRA v BLR Rio Q4	4th Quarter	FRA	183	415	16	28
995	FRA v BLR Rio Q4	4th Quarter	FRA	183	416	15	18
996	FRA v BLR Rio Q4	4th Quarter	FRA	183	416	24	18
997	FRA v BLR Rio Q4	4th Quarter	FRA	183	418	25	20
998	FRA v BLR Rio Q4	4th Quarter	FRA	183	419	28	19
999	FRA v BLR Rio Q4	4th Quarter	FRA	183	420	34	17	Shot	Score
1000	FRA v BLR Rio Q4	4th Quarter	FRA	185	439	22	87
1001	FRA v BLR Rio Q4	4th Quarter	FRA	185	439	36	68
1002	FRA v BLR Rio Q4	4th Quarter	FRA	185	440	39	57
1003	FRA v BLR Rio Q4	4th Quarter	FRA	185	441	28	23
1004	FRA v BLR Rio Q4	4th Quarter	FRA	185	442	31	20
1005	FRA v BLR Rio Q4	4th Quarter	FRA	185	442	36	15
1006	FRA v BLR Rio Q4	4th Quarter	FRA	185	444	37	16	Shot	Miss
1007	FRA v BLR Rio Q4	4th Quarter	FRA	187	465	50	80
1008	FRA v BLR Rio Q4	4th Quarter	FRA	187	465	50	71
1009	FRA v BLR Rio Q4	4th Quarter	FRA	187	466	49	62
1010	FRA v BLR Rio Q4	4th Quarter	FRA	187	466	46	54
1011	FRA v BLR Rio Q4	4th Quarter	FRA	187	467	41	49
1012	FRA v BLR Rio Q4	4th Quarter	FRA	187	467	56	43
1013	FRA v BLR Rio Q4	4th Quarter	FRA	187	468	53	36
1014	FRA v BLR Rio Q4	4th Quarter	FRA	187	469	47	31
1015	FRA v BLR Rio Q4	4th Quarter	FRA	187	469	44	34
1016	FRA v BLR Rio Q4	4th Quarter	FRA	187	470	42	36
1017	FRA v BLR Rio Q4	4th Quarter	FRA	187	470	37	38
1018	FRA v BLR Rio Q4	4th Quarter	FRA	187	471	31	38
1019	FRA v BLR Rio Q4	4th Quarter	FRA	187	473	32	44
1020	FRA v BLR Rio Q4	4th Quarter	FRA	187	476	32	41
1021	FRA v BLR Rio Q4	4th Quarter	FRA	187	476	38	41
1022	FRA v BLR Rio Q4	4th Quarter	FRA	187	478	47	34	On-ball
1023	FRA v BLR Rio Q4	4th Quarter	FRA	187	480	45	29
1024	FRA v BLR Rio Q4	4th Quarter	FRA	187	481	47	24
1025	FRA v BLR Rio Q4	4th Quarter	FRA	187	483	37	20
1026	FRA v BLR Rio Q4	4th Quarter	FRA	187	484	30	19	Shot	Shooting Foul
1027	FRA v BLR Rio Q4	4th Quarter	FRA	189	555	32	96
1028	FRA v BLR Rio Q4	4th Quarter	FRA	189	555	40	94
1029	FRA v BLR Rio Q4	4th Quarter	FRA	189	556	43	88
1030	FRA v BLR Rio Q4	4th Quarter	FRA	189	557	43	79
1031	FRA v BLR Rio Q4	4th Quarter	FRA	189	557	44	72
1032	FRA v BLR Rio Q4	4th Quarter	FRA	189	558	44	63
1033	FRA v BLR Rio Q4	4th Quarter	FRA	189	559	30	26
1034	FRA v BLR Rio Q4	4th Quarter	FRA	189	560	34	17	Shot	Miss
1035	FRA v BLR Rio Q4	4th Quarter	FRA	191	587	29	86
1036	FRA v BLR Rio Q4	4th Quarter	FRA	191	587	42	75
1037	FRA v BLR Rio Q4	4th Quarter	FRA	191	588	42	63
1038	FRA v BLR Rio Q4	4th Quarter	FRA	191	589	43	54
1039	FRA v BLR Rio Q4	4th Quarter	FRA	191	589	44	44
1040	FRA v BLR Rio Q4	4th Quarter	FRA	191	590	42	35
1041	FRA v BLR Rio Q4	4th Quarter	FRA	191	591	40	38
1042	FRA v BLR Rio Q4	4th Quarter	FRA	191	593	43	47
1043	FRA v BLR Rio Q4	4th Quarter	FRA	191	595	10	19
1044	FRA v BLR Rio Q4	4th Quarter	FRA	191	598	16	42
1045	FRA v BLR Rio Q4	4th Quarter	FRA	191	600	11	25
1046	FRA v BLR Rio Q4	4th Quarter	FRA	191	601	25	20	TO
1047	FRA v BLR Rio Q4	4th Quarter	FRA	193	645	30	111
1048	FRA v BLR Rio Q4	4th Quarter	FRA	193	646	35	88
1049	FRA v BLR Rio Q4	4th Quarter	FRA	193	648	35	84
1050	FRA v BLR Rio Q4	4th Quarter	FRA	193	648	35	77
1051	FRA v BLR Rio Q4	4th Quarter	FRA	193	650	34	72
1052	FRA v BLR Rio Q4	4th Quarter	FRA	193	651	32	68
1053	FRA v BLR Rio Q4	4th Quarter	FRA	193	652	39	62
1054	FRA v BLR Rio Q4	4th Quarter	FRA	193	653	44	53
1055	FRA v BLR Rio Q4	4th Quarter	FRA	193	653	46	37
1056	FRA v BLR Rio Q4	4th Quarter	FRA	193	654	46	37
1057	FRA v BLR Rio Q4	4th Quarter	FRA	193	655	46	37
1058	FRA v BLR Rio Q4	4th Quarter	FRA	193	656	46	37
1059	FRA v BLR Rio Q4	4th Quarter	FRA	193	657	46	37
1060	FRA v BLR Rio Q4	4th Quarter	FRA	193	658	33	42
1061	FRA v BLR Rio Q4	4th Quarter	FRA	193	660	35	40
1062	FRA v BLR Rio Q4	4th Quarter	FRA	193	661	39	34
1063	FRA v BLR Rio Q4	4th Quarter	FRA	193	661	36	25
1064	FRA v BLR Rio Q4	4th Quarter	FRA	193	663	35	21	Shot	Shooting Foul
1065	FRA v BLR Rio Q4	4th Quarter	FRA	194	701	33	19	OR	Shot	Score
1066	FRA v BLR Rio Q4	4th Quarter	FRA	196	732	28	97
1067	FRA v BLR Rio Q4	4th Quarter	FRA	196	732	32	82
1068	FRA v BLR Rio Q4	4th Quarter	FRA	196	733	28	67
1069	FRA v BLR Rio Q4	4th Quarter	FRA	196	733	26	58
1070	FRA v BLR Rio Q4	4th Quarter	FRA	196	734	26	49
1071	FRA v BLR Rio Q4	4th Quarter	FRA	196	735	24	34
1072	FRA v BLR Rio Q4	4th Quarter	FRA	196	736	20	30
1073	FRA v BLR Rio Q4	4th Quarter	FRA	196	736	15	27	Foul
1074	FRA v BLR Rio Q4	4th Quarter	FRA	198	805	29	109
1075	FRA v BLR Rio Q4	4th Quarter	FRA	198	806	28	89	Shot
1076	FRA v BLR Rio Q4	4th Quarter	FRA	199	898	43	109
1077	FRA v BLR Rio Q4	4th Quarter	FRA	199	899	35	87
1078	FRA v BLR Rio Q4	4th Quarter	FRA	199	900	33	80
1079	FRA v BLR Rio Q4	4th Quarter	FRA	199	900	31	71
1080	FRA v BLR Rio Q4	4th Quarter	FRA	199	901	30	64
1081	FRA v BLR Rio Q4	4th Quarter	FRA	199	901	29	59
1082	FRA v BLR Rio Q4	4th Quarter	FRA	199	902	32	47
1083	FRA v BLR Rio Q4	4th Quarter	FRA	199	903	32	44
1084	FRA v BLR Rio Q4	4th Quarter	FRA	199	904	40	38
1085	FRA v BLR Rio Q4	4th Quarter	FRA	199	907	38	42
1086	FRA v BLR Rio Q4	4th Quarter	FRA	199	908	43	43
1087	FRA v BLR Rio Q4	4th Quarter	FRA	199	908	48	41
1088	FRA v BLR Rio Q4	4th Quarter	FRA	199	910	49	23
1089	FRA v BLR Rio Q4	4th Quarter	FRA	199	911	25	38
1090	FRA v BLR Rio Q4	4th Quarter	FRA	199	912	33	37
1091	FRA v BLR Rio Q4	4th Quarter	FRA	199	912	33	30
1092	FRA v BLR Rio Q4	4th Quarter	FRA	199	913	33	23	Shot	Miss
1093	FRA v BLR Rio Q4	4th Quarter	FRA	200	916	24	23	OR
1094	FRA v BLR Rio Q4	4th Quarter	FRA	200	916	26	34
1095	FRA v BLR Rio Q4	4th Quarter	FRA	200	917	28	43
1096	FRA v BLR Rio Q4	4th Quarter	FRA	200	918	29	45
1097	FRA v BLR Rio Q4	4th Quarter	FRA	200	919	31	48
1098	FRA v BLR Rio Q4	4th Quarter	FRA	200	920	27	47
1099	FRA v BLR Rio Q4	4th Quarter	FRA	200	920	21	40
1100	FRA v BLR Rio Q4	4th Quarter	FRA	200	920	17	32
1101	FRA v BLR Rio Q4	4th Quarter	FRA	200	921	15	27
1102	FRA v BLR Rio Q4	4th Quarter	FRA	200	921	11	24
1103	FRA v BLR Rio Q4	4th Quarter	FRA	200	923	35	33
1104	FRA v BLR Rio Q4	4th Quarter	FRA	200	925	28	18	Shot	Score
1105	FRA v BLR Rio Q4	4th Quarter	FRA	204	972	32	111
1106	FRA v BLR Rio Q4	4th Quarter	FRA	204	973	32	92
1107	FRA v BLR Rio Q4	4th Quarter	FRA	204	974	32	80
1108	FRA v BLR Rio Q4	4th Quarter	FRA	204	975	32	71
1109	FRA v BLR Rio Q4	4th Quarter	FRA	204	975	31	63
1110	FRA v BLR Rio Q4	4th Quarter	FRA	204	976	32	54
1111	FRA v BLR Rio Q4	4th Quarter	FRA	204	977	34	47
1112	FRA v BLR Rio Q4	4th Quarter	FRA	204	977	50	42
1113	FRA v BLR Rio Q4	4th Quarter	FRA	204	979	26	37
1114	FRA v BLR Rio Q4	4th Quarter	FRA	204	980	12	24
1115	FRA v BLR Rio Q4	4th Quarter	FRA	204	982	28	17
1116	FRA v BLR Rio Q4	4th Quarter	FRA	204	985	30	17	Shot	Shooting Foul
1117	FRA v BLR Rio Q4	4th Quarter	FRA	207	1049	17	20
1118	FRA v BLR Rio Q4	4th Quarter	FRA	207	1049	19	26
1119	FRA v BLR Rio Q4	4th Quarter	FRA	207	1050	26	26
1120	FRA v BLR Rio Q4	4th Quarter	FRA	207	1051	31	24
1121	FRA v BLR Rio Q4	4th Quarter	FRA	207	1051	32	21	Shot	Miss
1122	FRA v BLR Rio Q4	4th Quarter	FRA	209	1098	32	79
1123	FRA v BLR Rio Q4	4th Quarter	FRA	209	1098	31	68
1124	FRA v BLR Rio Q4	4th Quarter	FRA	209	1099	32	49
1125	FRA v BLR Rio Q4	4th Quarter	FRA	209	1099	31	44
1126	FRA v BLR Rio Q4	4th Quarter	FRA	209	1100	29	36
1127	FRA v BLR Rio Q4	4th Quarter	FRA	209	1100	26	32
1128	FRA v BLR Rio Q4	4th Quarter	FRA	209	1101	21	30
1129	FRA v BLR Rio Q4	4th Quarter	FRA	209	1101	21	36
1130	FRA v BLR Rio Q4	4th Quarter	FRA	209	1102	24	40
1131	FRA v BLR Rio Q4	4th Quarter	FRA	209	1102	29	41
1132	FRA v BLR Rio Q4	4th Quarter	FRA	209	1103	31	41
1133	FRA v BLR Rio Q4	4th Quarter	FRA	209	1105	35	41
1134	FRA v BLR Rio Q4	4th Quarter	FRA	209	1106	44	40
1135	FRA v BLR Rio Q4	4th Quarter	FRA	209	1107	48	31
1136	FRA v BLR Rio Q4	4th Quarter	FRA	209	1108	32	39
1137	FRA v BLR Rio Q4	4th Quarter	FRA	209	1110	16	25
1138	FRA v BLR Rio Q4	4th Quarter	FRA	209	1112	32	40
1139	FRA v BLR Rio Q4	4th Quarter	FRA	209	1114	42	37
1140	FRA v BLR Rio Q4	4th Quarter	FRA	209	1115	42	31
1141	FRA v BLR Rio Q4	4th Quarter	FRA	209	1116	39	25
1142	FRA v BLR Rio Q4	4th Quarter	FRA	209	1117	37	23	Shot	Score
1143	FRA v BLR Rio Q4	4th Quarter	FRA	213	1395	58	35	SLOB
1144	FRA v BLR Rio Q4	4th Quarter	FRA	213	1396	43	48
1145	FRA v BLR Rio Q4	4th Quarter	FRA	213	1397	44	45
1146	FRA v BLR Rio Q4	4th Quarter	FRA	213	1398	40	39	On-ball
1147	FRA v BLR Rio Q4	4th Quarter	FRA	213	1398	31	35
1148	FRA v BLR Rio Q4	4th Quarter	FRA	213	1400	24	32
1149	FRA v BLR Rio Q4	4th Quarter	FRA	213	1401	17	31
1150	FRA v BLR Rio Q4	4th Quarter	FRA	213	1402	17	26
1151	FRA v BLR Rio Q4	4th Quarter	FRA	213	1402	26	23
1152	FRA v BLR Rio Q4	4th Quarter	FRA	213	1404	27	21
1153	FRA v BLR Rio Q4	4th Quarter	FRA	213	1403	32	21	Shot	Miss
1154	FRA v BLR Rio Q4	4th Quarter	FRA	214	1405	29	19	OR	Shot	Miss
1155	FRA v BLR Rio Q4	4th Quarter	FRA	215	1407	34	14	OR
1156	FRA v BLR Rio Q4	4th Quarter	FRA	215	1407	35	21	Shot	Score
