# Supplementary material for: Classifying ball trajectories in invasion sports using dynamic time warping: A basketball case study
Source: PLoS One. 2022 Oct 20;17(10):e0272848. doi: 10.1371/journal.pone.0272848 (PMC9584368; doi:10.1371/journal.pone.0272848)
Supplement: S1 Data — (ZIP) [file pone.0272848.s012.zip › Data/FRA/frag3_full.csv]

	GameID	TimeCriteria	TeamName	RecordID	Time	x	y	Label1	Label2	Label3	Label4
1	FRA v BRA	1st Quarter	FRA	2	12	45	67
2	FRA v BRA	1st Quarter	FRA	2	13	36	61
3	FRA v BRA	1st Quarter	FRA	2	14	31	56
4	FRA v BRA	1st Quarter	FRA	2	15	33	48
5	FRA v BRA	1st Quarter	FRA	2	16	48	32
6	FRA v BRA	1st Quarter	FRA	2	17	52	31
7	FRA v BRA	1st Quarter	FRA	2	19	32	42
8	FRA v BRA	1st Quarter	FRA	2	21	33	41
9	FRA v BRA	1st Quarter	FRA	2	21	35	41
10	FRA v BRA	1st Quarter	FRA	2	23	53	15
11	FRA v BRA	1st Quarter	FRA	2	24	38	21
12	FRA v BRA	1st Quarter	FRA	2	27	17	33	Shot	Miss
13	FRA v BRA	1st Quarter	FRA	3	37	32	112
14	FRA v BRA	1st Quarter	FRA	3	37	29	89
15	FRA v BRA	1st Quarter	FRA	3	39	29	82
16	FRA v BRA	1st Quarter	FRA	3	40	29	72
17	FRA v BRA	1st Quarter	FRA	3	41	30	65
18	FRA v BRA	1st Quarter	FRA	3	42	25	57
19	FRA v BRA	1st Quarter	FRA	3	43	25	48
20	FRA v BRA	1st Quarter	FRA	3	44	10	37
21	FRA v BRA	1st Quarter	FRA	3	46	23	42
22	FRA v BRA	1st Quarter	FRA	3	47	42	41
23	FRA v BRA	1st Quarter	FRA	3	47	39	43
24	FRA v BRA	1st Quarter	FRA	3	48	32	45
25	FRA v BRA	1st Quarter	FRA	3	48	31	45
26	FRA v BRA	1st Quarter	FRA	3	49	31	29
27	FRA v BRA	1st Quarter	FRA	3	51	32	18
28	FRA v BRA	1st Quarter	FRA	3	52	31	18	Shot	Miss
29	FRA v BRA	1st Quarter	FRA	4	117	34	108
30	FRA v BRA	1st Quarter	FRA	4	118	26	94
31	FRA v BRA	1st Quarter	FRA	4	120	49	86
32	FRA v BRA	1st Quarter	FRA	4	122	30	60
33	FRA v BRA	1st Quarter	FRA	4	122	27	50
34	FRA v BRA	1st Quarter	FRA	4	124	9	39
35	FRA v BRA	1st Quarter	FRA	4	124	25	46
36	FRA v BRA	1st Quarter	FRA	4	125	33	47
37	FRA v BRA	1st Quarter	FRA	4	125	36	46
38	FRA v BRA	1st Quarter	FRA	4	126	53	35
39	FRA v BRA	1st Quarter	FRA	4	128	51	31
40	FRA v BRA	1st Quarter	FRA	4	131	32	48
41	FRA v BRA	1st Quarter	FRA	4	132	17	33
42	FRA v BRA	1st Quarter	FRA	4	134	44	35	Shot	Miss
43	FRA v BRA	1st Quarter	FRA	5	137	25	16	OR
44	FRA v BRA	1st Quarter	FRA	5	139	21	47
45	FRA v BRA	1st Quarter	FRA	5	140	23	47
46	FRA v BRA	1st Quarter	FRA	5	141	27	48
47	FRA v BRA	1st Quarter	FRA	5	141	33	49
48	FRA v BRA	1st Quarter	FRA	5	143	32	45
49	FRA v BRA	1st Quarter	FRA	5	144	28	39	On-ball
50	FRA v BRA	1st Quarter	FRA	5	145	22	30
51	FRA v BRA	1st Quarter	FRA	5	145	22	25
52	FRA v BRA	1st Quarter	FRA	5	146	11	20
53	FRA v BRA	1st Quarter	FRA	5	146	13	23
54	FRA v BRA	1st Quarter	FRA	5	147	18	31
55	FRA v BRA	1st Quarter	FRA	5	147	23	32
56	FRA v BRA	1st Quarter	FRA	5	148	51	21	TO
57	FRA v BRA	1st Quarter	FRA	6	158	46	82
58	FRA v BRA	1st Quarter	FRA	6	158	44	69
59	FRA v BRA	1st Quarter	FRA	6	159	46	47	Foul
60	FRA v BRA	1st Quarter	FRA	7	210	42	107
61	FRA v BRA	1st Quarter	FRA	7	211	31	82
62	FRA v BRA	1st Quarter	FRA	7	211	31	72
63	FRA v BRA	1st Quarter	FRA	7	212	36	59
64	FRA v BRA	1st Quarter	FRA	7	212	39	54
65	FRA v BRA	1st Quarter	FRA	7	213	52	29
66	FRA v BRA	1st Quarter	FRA	7	214	51	22
67	FRA v BRA	1st Quarter	FRA	7	215	44	40
68	FRA v BRA	1st Quarter	FRA	7	216	32	33
69	FRA v BRA	1st Quarter	FRA	7	217	13	33	On-ball
70	FRA v BRA	1st Quarter	FRA	7	218	16	34
71	FRA v BRA	1st Quarter	FRA	7	219	25	34
72	FRA v BRA	1st Quarter	FRA	7	220	48	31
73	FRA v BRA	1st Quarter	FRA	7	221	34	21	TO
74	FRA v BRA	1st Quarter	FRA	8	250	40	98
75	FRA v BRA	1st Quarter	FRA	8	250	40	87
76	FRA v BRA	1st Quarter	FRA	8	252	42	76
77	FRA v BRA	1st Quarter	FRA	8	253	44	67
78	FRA v BRA	1st Quarter	FRA	8	253	48	54
79	FRA v BRA	1st Quarter	FRA	8	253	48	41
80	FRA v BRA	1st Quarter	FRA	8	254	47	28
81	FRA v BRA	1st Quarter	FRA	8	256	34	47
82	FRA v BRA	1st Quarter	FRA	8	259	34	49
83	FRA v BRA	1st Quarter	FRA	8	262	32	47
84	FRA v BRA	1st Quarter	FRA	8	263	28	36	On-ball
85	FRA v BRA	1st Quarter	FRA	8	263	9	19	Shot	Miss
86	FRA v BRA	1st Quarter	FRA	9	294	59	65
87	FRA v BRA	1st Quarter	FRA	9	294	37	51
88	FRA v BRA	1st Quarter	FRA	9	296	50	33
89	FRA v BRA	1st Quarter	FRA	9	297	38	30
90	FRA v BRA	1st Quarter	FRA	9	298	30	18	TO
91	FRA v BRA	1st Quarter	FRA	10	384	40	111
92	FRA v BRA	1st Quarter	FRA	10	384	32	97
93	FRA v BRA	1st Quarter	FRA	10	386	32	92
94	FRA v BRA	1st Quarter	FRA	10	387	31	83
95	FRA v BRA	1st Quarter	FRA	10	387	30	77
96	FRA v BRA	1st Quarter	FRA	10	388	28	69
97	FRA v BRA	1st Quarter	FRA	10	389	25	57
98	FRA v BRA	1st Quarter	FRA	10	389	22	50
99	FRA v BRA	1st Quarter	FRA	10	390	20	44
100	FRA v BRA	1st Quarter	FRA	10	391	10	24
101	FRA v BRA	1st Quarter	FRA	10	392	22	38
102	FRA v BRA	1st Quarter	FRA	10	393	48	35
103	FRA v BRA	1st Quarter	FRA	10	394	51	36	On-ball
104	FRA v BRA	1st Quarter	FRA	10	396	44	36
105	FRA v BRA	1st Quarter	FRA	10	397	32	40
106	FRA v BRA	1st Quarter	FRA	10	398	12	38
107	FRA v BRA	1st Quarter	FRA	10	399	9	19
108	FRA v BRA	1st Quarter	FRA	10	400	11	25
109	FRA v BRA	1st Quarter	FRA	10	400	14	31
110	FRA v BRA	1st Quarter	FRA	10	401	21	37
111	FRA v BRA	1st Quarter	FRA	10	402	36	38
112	FRA v BRA	1st Quarter	FRA	10	402	31	32
113	FRA v BRA	1st Quarter	FRA	10	403	29	29
114	FRA v BRA	1st Quarter	FRA	10	404	23	38	Shot	Miss
115	FRA v BRA	1st Quarter	FRA	11	415	42	96
116	FRA v BRA	1st Quarter	FRA	11	416	47	92
117	FRA v BRA	1st Quarter	FRA	11	416	49	77
118	FRA v BRA	1st Quarter	FRA	11	417	48	65
119	FRA v BRA	1st Quarter	FRA	11	417	49	55
120	FRA v BRA	1st Quarter	FRA	11	418	47	46
121	FRA v BRA	1st Quarter	FRA	11	418	45	36
122	FRA v BRA	1st Quarter	FRA	11	419	38	29
123	FRA v BRA	1st Quarter	FRA	11	419	32	30
124	FRA v BRA	1st Quarter	FRA	11	420	30	33
125	FRA v BRA	1st Quarter	FRA	11	421	31	39	Shot	Score
126	FRA v BRA	1st Quarter	FRA	12	451	31	109
127	FRA v BRA	1st Quarter	FRA	12	451	24	88
128	FRA v BRA	1st Quarter	FRA	12	453	25	77
129	FRA v BRA	1st Quarter	FRA	12	454	25	71
130	FRA v BRA	1st Quarter	FRA	12	455	23	60
131	FRA v BRA	1st Quarter	FRA	12	455	22	54
132	FRA v BRA	1st Quarter	FRA	12	457	11	31
133	FRA v BRA	1st Quarter	FRA	12	458	28	31
134	FRA v BRA	1st Quarter	FRA	12	459	50	30
135	FRA v BRA	1st Quarter	FRA	12	459	50	30	On-ball
136	FRA v BRA	1st Quarter	FRA	12	450	36	114
137	FRA v BRA	1st Quarter	FRA	13	449	34	111
138	FRA v BRA	1st Quarter	FRA	13	449	20	81
139	FRA v BRA	1st Quarter	FRA	13	451	21	74
140	FRA v BRA	1st Quarter	FRA	13	452	22	67
141	FRA v BRA	1st Quarter	FRA	13	452	22	59
142	FRA v BRA	1st Quarter	FRA	13	453	23	55
143	FRA v BRA	1st Quarter	FRA	13	455	23	49
144	FRA v BRA	1st Quarter	FRA	13	456	12	28
145	FRA v BRA	1st Quarter	FRA	13	458	26	31
146	FRA v BRA	1st Quarter	FRA	13	459	52	28	On-ball
147	FRA v BRA	1st Quarter	FRA	13	461	51	28
148	FRA v BRA	1st Quarter	FRA	13	461	46	32
149	FRA v BRA	1st Quarter	FRA	13	462	40	36
150	FRA v BRA	1st Quarter	FRA	13	463	20	34
151	FRA v BRA	1st Quarter	FRA	13	464	29	18	Shot	Score
152	FRA v BRA	1st Quarter	FRA	14	484	29	112
153	FRA v BRA	1st Quarter	FRA	14	486	39	91
154	FRA v BRA	1st Quarter	FRA	14	486	41	80
155	FRA v BRA	1st Quarter	FRA	14	487	40	73
156	FRA v BRA	1st Quarter	FRA	14	488	37	61
157	FRA v BRA	1st Quarter	FRA	14	489	33	54
158	FRA v BRA	1st Quarter	FRA	14	489	30	50
159	FRA v BRA	1st Quarter	FRA	14	490	13	32
160	FRA v BRA	1st Quarter	FRA	14	491	24	41
161	FRA v BRA	1st Quarter	FRA	14	494	10	17	Shot	Score
162	FRA v BRA	1st Quarter	FRA	15	534	15	112
163	FRA v BRA	1st Quarter	FRA	15	536	26	97
164	FRA v BRA	1st Quarter	FRA	15	538	28	91
165	FRA v BRA	1st Quarter	FRA	15	539	28	84
166	FRA v BRA	1st Quarter	FRA	15	540	29	77
167	FRA v BRA	1st Quarter	FRA	15	541	28	67
168	FRA v BRA	1st Quarter	FRA	15	542	28	58
169	FRA v BRA	1st Quarter	FRA	15	542	26	46
170	FRA v BRA	1st Quarter	FRA	15	543	12	30
171	FRA v BRA	1st Quarter	FRA	15	545	29	32
172	FRA v BRA	1st Quarter	FRA	15	546	34	30
173	FRA v BRA	1st Quarter	FRA	15	546	35	19
174	FRA v BRA	1st Quarter	FRA	15	547	34	17	Shot	Score
175	FRA v BRA	1st Quarter	FRA	16	610	33	111
176	FRA v BRA	1st Quarter	FRA	16	611	25	93
177	FRA v BRA	1st Quarter	FRA	16	612	24	85
178	FRA v BRA	1st Quarter	FRA	16	613	25	74
179	FRA v BRA	1st Quarter	FRA	16	614	26	67
180	FRA v BRA	1st Quarter	FRA	16	615	28	61
181	FRA v BRA	1st Quarter	FRA	16	615	32	53
182	FRA v BRA	1st Quarter	FRA	16	616	35	51
183	FRA v BRA	1st Quarter	FRA	16	617	45	46
184	FRA v BRA	1st Quarter	FRA	16	618	50	28	TO
185	FRA v BRA	1st Quarter	FRA	17	669	24	115
186	FRA v BRA	1st Quarter	FRA	17	669	17	94
187	FRA v BRA	1st Quarter	FRA	17	670	18	86
188	FRA v BRA	1st Quarter	FRA	17	671	18	76
189	FRA v BRA	1st Quarter	FRA	17	672	20	69
190	FRA v BRA	1st Quarter	FRA	17	673	24	61
191	FRA v BRA	1st Quarter	FRA	17	674	23	51
192	FRA v BRA	1st Quarter	FRA	17	676	21	44
193	FRA v BRA	1st Quarter	FRA	17	679	18	43
194	FRA v BRA	1st Quarter	FRA	17	680	11	26
195	FRA v BRA	1st Quarter	FRA	17	681	23	19
196	FRA v BRA	1st Quarter	FRA	17	682	24	22
197	FRA v BRA	1st Quarter	FRA	17	683	26	25
198	FRA v BRA	1st Quarter	FRA	17	684	29	32
199	FRA v BRA	1st Quarter	FRA	17	684	29	36	TO
200	FRA v BRA	1st Quarter	FRA	18	689	33	110
201	FRA v BRA	1st Quarter	FRA	18	691	36	93
202	FRA v BRA	1st Quarter	FRA	18	692	36	88
203	FRA v BRA	1st Quarter	FRA	18	693	36	81
204	FRA v BRA	1st Quarter	FRA	18	695	36	73
205	FRA v BRA	1st Quarter	FRA	18	695	35	62
206	FRA v BRA	1st Quarter	FRA	18	696	32	56
207	FRA v BRA	1st Quarter	FRA	18	697	26	50
208	FRA v BRA	1st Quarter	FRA	18	698	20	44
209	FRA v BRA	1st Quarter	FRA	18	699	13	30	On-ball
210	FRA v BRA	1st Quarter	FRA	18	700	15	23
211	FRA v BRA	1st Quarter	FRA	18	701	26	27
212	FRA v BRA	1st Quarter	FRA	18	702	24	29	Shot	Score
213	FRA v BRA	1st Quarter	FRA	19	721	34	95
214	FRA v BRA	1st Quarter	FRA	19	721	33	89
215	FRA v BRA	1st Quarter	FRA	19	723	32	82
216	FRA v BRA	1st Quarter	FRA	19	723	32	64
217	FRA v BRA	1st Quarter	FRA	19	724	31	56
218	FRA v BRA	1st Quarter	FRA	19	725	32	45
219	FRA v BRA	1st Quarter	FRA	19	726	16	36	On-ball
220	FRA v BRA	1st Quarter	FRA	19	727	14	30
221	FRA v BRA	1st Quarter	FRA	19	728	14	24
222	FRA v BRA	1st Quarter	FRA	19	730	27	30
223	FRA v BRA	1st Quarter	FRA	19	731	31	31
224	FRA v BRA	1st Quarter	FRA	19	732	35	30
225	FRA v BRA	1st Quarter	FRA	19	733	24	37
226	FRA v BRA	1st Quarter	FRA	19	734	24	32
227	FRA v BRA	1st Quarter	FRA	19	734	25	22
228	FRA v BRA	1st Quarter	FRA	19	735	9	20	Shot	Miss
229	FRA v BRA	1st Quarter	FRA	20	770	31	93
230	FRA v BRA	1st Quarter	FRA	20	771	28	88
231	FRA v BRA	1st Quarter	FRA	20	771	24	77
232	FRA v BRA	1st Quarter	FRA	20	772	21	68
233	FRA v BRA	1st Quarter	FRA	20	773	19	56
234	FRA v BRA	1st Quarter	FRA	20	773	19	50
235	FRA v BRA	1st Quarter	FRA	20	774	11	30
236	FRA v BRA	1st Quarter	FRA	20	776	24	15	TO
237	FRA v BRA	1st Quarter	FRA	21	807	31	108
238	FRA v BRA	1st Quarter	FRA	21	807	22	87
239	FRA v BRA	1st Quarter	FRA	21	809	23	78
240	FRA v BRA	1st Quarter	FRA	21	809	23	68
241	FRA v BRA	1st Quarter	FRA	21	810	25	64
242	FRA v BRA	1st Quarter	FRA	21	811	28	58
243	FRA v BRA	1st Quarter	FRA	21	812	28	51
244	FRA v BRA	1st Quarter	FRA	21	813	22	48
245	FRA v BRA	1st Quarter	FRA	21	813	14	43
246	FRA v BRA	1st Quarter	FRA	21	814	22	45
247	FRA v BRA	1st Quarter	FRA	21	814	31	47
248	FRA v BRA	1st Quarter	FRA	21	815	41	41
249	FRA v BRA	1st Quarter	FRA	21	817	18	33	On-ball
250	FRA v BRA	1st Quarter	FRA	21	819	20	35
251	FRA v BRA	1st Quarter	FRA	21	819	28	34
252	FRA v BRA	1st Quarter	FRA	21	820	30	31
253	FRA v BRA	1st Quarter	FRA	21	821	39	39	Shot	Score
254	FRA v BRA	1st Quarter	FRA	22	928	37	109
255	FRA v BRA	1st Quarter	FRA	22	930	28	91
256	FRA v BRA	1st Quarter	FRA	22	931	27	84
257	FRA v BRA	1st Quarter	FRA	22	932	49	76
258	FRA v BRA	1st Quarter	FRA	22	933	48	66
259	FRA v BRA	1st Quarter	FRA	22	934	34	74
260	FRA v BRA	1st Quarter	FRA	22	934	33	69
261	FRA v BRA	1st Quarter	FRA	22	935	34	58
262	FRA v BRA	1st Quarter	FRA	22	936	40	55
263	FRA v BRA	1st Quarter	FRA	22	936	45	51
264	FRA v BRA	1st Quarter	FRA	22	937	53	46
265	FRA v BRA	1st Quarter	FRA	22	938	51	27
266	FRA v BRA	1st Quarter	FRA	22	939	50	30
267	FRA v BRA	1st Quarter	FRA	22	939	45	35
268	FRA v BRA	1st Quarter	FRA	22	941	28	19	Shot	Score
269	FRA v BRA	1st Quarter	FRA	23	957	30	100
270	FRA v BRA	1st Quarter	FRA	23	957	34	100
271	FRA v BRA	1st Quarter	FRA	23	958	40	98
272	FRA v BRA	1st Quarter	FRA	23	958	44	89
273	FRA v BRA	1st Quarter	FRA	23	959	44	78
274	FRA v BRA	1st Quarter	FRA	23	960	44	71
275	FRA v BRA	1st Quarter	FRA	23	960	40	60
276	FRA v BRA	1st Quarter	FRA	23	961	38	49
277	FRA v BRA	1st Quarter	FRA	23	962	52	29
278	FRA v BRA	1st Quarter	FRA	23	964	38	18
279	FRA v BRA	1st Quarter	FRA	23	965	50	18	Shot	Miss
280	FRA v BRA	1st Quarter	FRA	24	968	25	19	OR
281	FRA v BRA	1st Quarter	FRA	24	970	30	51
282	FRA v BRA	1st Quarter	FRA	24	972	32	53
283	FRA v BRA	1st Quarter	FRA	24	973	32	53
284	FRA v BRA	1st Quarter	FRA	24	974	32	53
285	FRA v BRA	1st Quarter	FRA	24	975	32	53
286	FRA v BRA	1st Quarter	FRA	24	976	32	53
287	FRA v BRA	1st Quarter	FRA	24	978	33	49	On-ball
288	FRA v BRA	1st Quarter	FRA	24	978	36	45
289	FRA v BRA	1st Quarter	FRA	24	980	38	38
290	FRA v BRA	1st Quarter	FRA	24	980	30	39
291	FRA v BRA	1st Quarter	FRA	24	981	28	36
292	FRA v BRA	1st Quarter	FRA	24	982	28	32	Shot	Miss
293	FRA v BRA	1st Quarter	FRA	25	1013	40	100
294	FRA v BRA	1st Quarter	FRA	25	1013	52	90
295	FRA v BRA	1st Quarter	FRA	25	1014	52	82
296	FRA v BRA	1st Quarter	FRA	25	1015	50	73
297	FRA v BRA	1st Quarter	FRA	25	1015	50	64
298	FRA v BRA	1st Quarter	FRA	25	1016	50	55
299	FRA v BRA	1st Quarter	FRA	25	1016	50	46
300	FRA v BRA	1st Quarter	FRA	25	1017	51	34	TO
301	FRA v BRA Q2	2nd Quarter	FRA	26	23	30	109
302	FRA v BRA Q2	2nd Quarter	FRA	26	24	27	95
303	FRA v BRA Q2	2nd Quarter	FRA	26	25	26	79
304	FRA v BRA Q2	2nd Quarter	FRA	26	25	28	64
305	FRA v BRA Q2	2nd Quarter	FRA	26	26	31	57
306	FRA v BRA Q2	2nd Quarter	FRA	26	26	40	53
307	FRA v BRA Q2	2nd Quarter	FRA	26	28	47	26
308	FRA v BRA Q2	2nd Quarter	FRA	26	29	52	26	On-ball
309	FRA v BRA Q2	2nd Quarter	FRA	26	29	50	22
310	FRA v BRA Q2	2nd Quarter	FRA	26	30	48	15
311	FRA v BRA Q2	2nd Quarter	FRA	26	31	35	18
312	FRA v BRA Q2	2nd Quarter	FRA	26	32	36	19
313	FRA v BRA Q2	2nd Quarter	FRA	26	33	38	19
314	FRA v BRA Q2	2nd Quarter	FRA	26	34	51	35	On-ball
315	FRA v BRA Q2	2nd Quarter	FRA	26	36	49	29
316	FRA v BRA Q2	2nd Quarter	FRA	26	37	51	23
317	FRA v BRA Q2	2nd Quarter	FRA	26	37	49	19
318	FRA v BRA Q2	2nd Quarter	FRA	26	38	44	16
319	FRA v BRA Q2	2nd Quarter	FRA	26	38	35	16
320	FRA v BRA Q2	2nd Quarter	FRA	26	39	30	17
321	FRA v BRA Q2	2nd Quarter	FRA	26	40	26	28
322	FRA v BRA Q2	2nd Quarter	FRA	26	41	34	22	Shot	Score
323	FRA v BRA Q2	2nd Quarter	FRA	27	85	26	97
324	FRA v BRA Q2	2nd Quarter	FRA	27	85	34	86
325	FRA v BRA Q2	2nd Quarter	FRA	27	86	25	76
326	FRA v BRA Q2	2nd Quarter	FRA	27	87	12	67
327	FRA v BRA Q2	2nd Quarter	FRA	27	88	11	56
328	FRA v BRA Q2	2nd Quarter	FRA	27	88	10	41
329	FRA v BRA Q2	2nd Quarter	FRA	27	89	11	34
330	FRA v BRA Q2	2nd Quarter	FRA	27	90	16	37
331	FRA v BRA Q2	2nd Quarter	FRA	27	91	21	39
332	FRA v BRA Q2	2nd Quarter	FRA	27	92	30	39	On-ball
333	FRA v BRA Q2	2nd Quarter	FRA	27	92	36	39
334	FRA v BRA Q2	2nd Quarter	FRA	27	93	43	34
335	FRA v BRA Q2	2nd Quarter	FRA	27	94	37	15
336	FRA v BRA Q2	2nd Quarter	FRA	27	95	43	15
337	FRA v BRA Q2	2nd Quarter	FRA	27	96	51	25
338	FRA v BRA Q2	2nd Quarter	FRA	27	98	31	36
339	FRA v BRA Q2	2nd Quarter	FRA	27	99	31	39	On-ball
340	FRA v BRA Q2	2nd Quarter	FRA	27	100	33	38
341	FRA v BRA Q2	2nd Quarter	FRA	27	100	37	31
342	FRA v BRA Q2	2nd Quarter	FRA	27	101	35	19
343	FRA v BRA Q2	2nd Quarter	FRA	27	102	32	18	Shot	Miss
344	FRA v BRA Q2	2nd Quarter	FRA	29	154	35	109
345	FRA v BRA Q2	2nd Quarter	FRA	29	154	37	81
346	FRA v BRA Q2	2nd Quarter	FRA	29	156	36	75
347	FRA v BRA Q2	2nd Quarter	FRA	29	156	37	68
348	FRA v BRA Q2	2nd Quarter	FRA	29	157	33	59
349	FRA v BRA Q2	2nd Quarter	FRA	29	158	33	53
350	FRA v BRA Q2	2nd Quarter	FRA	29	159	52	32
351	FRA v BRA Q2	2nd Quarter	FRA	29	160	52	32
352	FRA v BRA Q2	2nd Quarter	FRA	29	161	52	32
353	FRA v BRA Q2	2nd Quarter	FRA	29	162	52	32
354	FRA v BRA Q2	2nd Quarter	FRA	29	163	52	32
355	FRA v BRA Q2	2nd Quarter	FRA	29	164	33	36
356	FRA v BRA Q2	2nd Quarter	FRA	29	165	30	36
357	FRA v BRA Q2	2nd Quarter	FRA	29	165	21	37
358	FRA v BRA Q2	2nd Quarter	FRA	29	166	24	38	On-ball	Shot	Miss
359	FRA v BRA Q2	2nd Quarter	FRA	30	235	25	97
360	FRA v BRA Q2	2nd Quarter	FRA	30	235	28	97
361	FRA v BRA Q2	2nd Quarter	FRA	30	237	30	90
362	FRA v BRA Q2	2nd Quarter	FRA	30	238	31	81
363	FRA v BRA Q2	2nd Quarter	FRA	30	239	30	72
364	FRA v BRA Q2	2nd Quarter	FRA	30	240	30	64
365	FRA v BRA Q2	2nd Quarter	FRA	30	240	32	56
366	FRA v BRA Q2	2nd Quarter	FRA	30	241	38	51
367	FRA v BRA Q2	2nd Quarter	FRA	30	242	42	48
368	FRA v BRA Q2	2nd Quarter	FRA	30	242	46	40
369	FRA v BRA Q2	2nd Quarter	FRA	30	243	44	40
370	FRA v BRA Q2	2nd Quarter	FRA	30	243	40	41
371	FRA v BRA Q2	2nd Quarter	FRA	30	246	44	35	On-ball
372	FRA v BRA Q2	2nd Quarter	FRA	30	247	47	29
373	FRA v BRA Q2	2nd Quarter	FRA	30	248	48	22
374	FRA v BRA Q2	2nd Quarter	FRA	30	249	36	19
375	FRA v BRA Q2	2nd Quarter	FRA	30	249	35	23
376	FRA v BRA Q2	2nd Quarter	FRA	30	250	34	23
377	FRA v BRA Q2	2nd Quarter	FRA	30	251	36	20
378	FRA v BRA Q2	2nd Quarter	FRA	30	252	36	18	Shot	Miss
379	FRA v BRA Q2	2nd Quarter	FRA	31	281	34	91
380	FRA v BRA Q2	2nd Quarter	FRA	31	281	38	85
381	FRA v BRA Q2	2nd Quarter	FRA	31	282	38	76
382	FRA v BRA Q2	2nd Quarter	FRA	31	283	35	63
383	FRA v BRA Q2	2nd Quarter	FRA	31	283	32	56
384	FRA v BRA Q2	2nd Quarter	FRA	31	284	32	48
385	FRA v BRA Q2	2nd Quarter	FRA	31	284	33	40
386	FRA v BRA Q2	2nd Quarter	FRA	31	285	31	32
387	FRA v BRA Q2	2nd Quarter	FRA	31	286	30	19	Shot	Score
388	FRA v BRA Q2	2nd Quarter	FRA	32	302	28	94
389	FRA v BRA Q2	2nd Quarter	FRA	32	302	29	87
390	FRA v BRA Q2	2nd Quarter	FRA	32	303	38	70
391	FRA v BRA Q2	2nd Quarter	FRA	32	304	46	55
392	FRA v BRA Q2	2nd Quarter	FRA	32	304	49	45
393	FRA v BRA Q2	2nd Quarter	FRA	32	305	46	34
394	FRA v BRA Q2	2nd Quarter	FRA	32	306	33	47
395	FRA v BRA Q2	2nd Quarter	FRA	32	307	17	35
396	FRA v BRA Q2	2nd Quarter	FRA	32	308	22	36
397	FRA v BRA Q2	2nd Quarter	FRA	32	308	29	36	Shot	Miss
398	FRA v BRA Q2	2nd Quarter	FRA	33	324	18	100
399	FRA v BRA Q2	2nd Quarter	FRA	33	324	22	96
400	FRA v BRA Q2	2nd Quarter	FRA	33	326	23	88
401	FRA v BRA Q2	2nd Quarter	FRA	33	326	22	79
402	FRA v BRA Q2	2nd Quarter	FRA	33	327	24	72
403	FRA v BRA Q2	2nd Quarter	FRA	33	328	24	65
404	FRA v BRA Q2	2nd Quarter	FRA	33	328	24	59
405	FRA v BRA Q2	2nd Quarter	FRA	33	329	25	53
406	FRA v BRA Q2	2nd Quarter	FRA	33	330	27	48
407	FRA v BRA Q2	2nd Quarter	FRA	33	331	27	48
408	FRA v BRA Q2	2nd Quarter	FRA	33	332	27	48
409	FRA v BRA Q2	2nd Quarter	FRA	33	333	27	48
410	FRA v BRA Q2	2nd Quarter	FRA	33	334	22	45
411	FRA v BRA Q2	2nd Quarter	FRA	33	335	17	45
412	FRA v BRA Q2	2nd Quarter	FRA	33	336	12	34
413	FRA v BRA Q2	2nd Quarter	FRA	33	338	28	43	On-ball
414	FRA v BRA Q2	2nd Quarter	FRA	33	341	26	39
415	FRA v BRA Q2	2nd Quarter	FRA	33	342	25	24
416	FRA v BRA Q2	2nd Quarter	FRA	33	343	29	19	TO
417	FRA v BRA Q2	2nd Quarter	FRA	34	363	31	110
418	FRA v BRA Q2	2nd Quarter	FRA	34	365	25	94
419	FRA v BRA Q2	2nd Quarter	FRA	34	365	24	87
420	FRA v BRA Q2	2nd Quarter	FRA	34	367	23	80
421	FRA v BRA Q2	2nd Quarter	FRA	34	368	23	73
422	FRA v BRA Q2	2nd Quarter	FRA	34	369	22	66
423	FRA v BRA Q2	2nd Quarter	FRA	34	369	22	57
424	FRA v BRA Q2	2nd Quarter	FRA	34	370	22	51
425	FRA v BRA Q2	2nd Quarter	FRA	34	372	22	45
426	FRA v BRA Q2	2nd Quarter	FRA	34	373	18	43
427	FRA v BRA Q2	2nd Quarter	FRA	34	373	10	27
428	FRA v BRA Q2	2nd Quarter	FRA	34	374	12	20
429	FRA v BRA Q2	2nd Quarter	FRA	34	375	23	19
430	FRA v BRA Q2	2nd Quarter	FRA	34	376	23	21
431	FRA v BRA Q2	2nd Quarter	FRA	34	376	19	26
432	FRA v BRA Q2	2nd Quarter	FRA	34	377	14	29	Stoppage
433	FRA v BRA Q2	2nd Quarter	FRA	35	403	4	33	SLOB
434	FRA v BRA Q2	2nd Quarter	FRA	35	404	15	40
435	FRA v BRA Q2	2nd Quarter	FRA	35	404	25	44
436	FRA v BRA Q2	2nd Quarter	FRA	35	405	30	47
437	FRA v BRA Q2	2nd Quarter	FRA	35	406	32	46
438	FRA v BRA Q2	2nd Quarter	FRA	35	407	32	40
439	FRA v BRA Q2	2nd Quarter	FRA	35	407	36	35
440	FRA v BRA Q2	2nd Quarter	FRA	35	408	36	27
441	FRA v BRA Q2	2nd Quarter	FRA	35	409	37	30
442	FRA v BRA Q2	2nd Quarter	FRA	35	410	47	17	Shot	Miss
443	FRA v BRA Q2	2nd Quarter	FRA	36	445	3	38	SLOB
444	FRA v BRA Q2	2nd Quarter	FRA	36	446	18	46
445	FRA v BRA Q2	2nd Quarter	FRA	36	448	21	47
446	FRA v BRA Q2	2nd Quarter	FRA	36	449	23	37
447	FRA v BRA Q2	2nd Quarter	FRA	36	450	25	38	On-ball
448	FRA v BRA Q2	2nd Quarter	FRA	36	453	22	39
449	FRA v BRA Q2	2nd Quarter	FRA	36	453	16	35
450	FRA v BRA Q2	2nd Quarter	FRA	36	455	32	44
451	FRA v BRA Q2	2nd Quarter	FRA	36	456	35	44
452	FRA v BRA Q2	2nd Quarter	FRA	36	456	38	39
453	FRA v BRA Q2	2nd Quarter	FRA	36	457	47	32
454	FRA v BRA Q2	2nd Quarter	FRA	36	458	37	18	Foul
455	FRA v BRA Q2	2nd Quarter	FRA	37	489	40	8	BLOB
456	FRA v BRA Q2	2nd Quarter	FRA	37	490	51	21
457	FRA v BRA Q2	2nd Quarter	FRA	37	492	37	22
458	FRA v BRA Q2	2nd Quarter	FRA	37	493	43	43
459	FRA v BRA Q2	2nd Quarter	FRA	37	495	39	43
460	FRA v BRA Q2	2nd Quarter	FRA	37	496	51	24
461	FRA v BRA Q2	2nd Quarter	FRA	37	497	42	16
462	FRA v BRA Q2	2nd Quarter	FRA	37	498	48	31
463	FRA v BRA Q2	2nd Quarter	FRA	37	498	44	35
464	FRA v BRA Q2	2nd Quarter	FRA	37	499	39	38
465	FRA v BRA Q2	2nd Quarter	FRA	37	500	11	24	Shot	Score
466	FRA v BRA Q2	2nd Quarter	FRA	38	519	32	100
467	FRA v BRA Q2	2nd Quarter	FRA	38	519	27	93
468	FRA v BRA Q2	2nd Quarter	FRA	38	521	25	79
469	FRA v BRA Q2	2nd Quarter	FRA	38	522	26	63
470	FRA v BRA Q2	2nd Quarter	FRA	38	523	46	45
471	FRA v BRA Q2	2nd Quarter	FRA	38	523	53	36
472	FRA v BRA Q2	2nd Quarter	FRA	38	524	52	25
473	FRA v BRA Q2	2nd Quarter	FRA	38	525	39	18
474	FRA v BRA Q2	2nd Quarter	FRA	38	526	37	18
475	FRA v BRA Q2	2nd Quarter	FRA	38	527	34	18
476	FRA v BRA Q2	2nd Quarter	FRA	38	528	29	17
477	FRA v BRA Q2	2nd Quarter	FRA	38	530	34	22	TO
478	FRA v BRA Q2	2nd Quarter	FRA	39	561	29	99
479	FRA v BRA Q2	2nd Quarter	FRA	39	561	36	95
480	FRA v BRA Q2	2nd Quarter	FRA	39	562	37	84
481	FRA v BRA Q2	2nd Quarter	FRA	39	563	41	74
482	FRA v BRA Q2	2nd Quarter	FRA	39	563	42	67
483	FRA v BRA Q2	2nd Quarter	FRA	39	564	40	54
484	FRA v BRA Q2	2nd Quarter	FRA	39	564	41	44
485	FRA v BRA Q2	2nd Quarter	FRA	39	565	42	37
486	FRA v BRA Q2	2nd Quarter	FRA	39	567	35	44
487	FRA v BRA Q2	2nd Quarter	FRA	39	568	28	33
488	FRA v BRA Q2	2nd Quarter	FRA	39	569	28	37	On-ball
489	FRA v BRA Q2	2nd Quarter	FRA	39	569	31	38
490	FRA v BRA Q2	2nd Quarter	FRA	39	570	37	30
491	FRA v BRA Q2	2nd Quarter	FRA	39	571	35	33	Shot	Miss
492	FRA v BRA Q2	2nd Quarter	FRA	40	577	51	95
493	FRA v BRA Q2	2nd Quarter	FRA	40	579	48	95
494	FRA v BRA Q2	2nd Quarter	FRA	40	580	48	89
495	FRA v BRA Q2	2nd Quarter	FRA	40	580	40	82
496	FRA v BRA Q2	2nd Quarter	FRA	40	581	32	74
497	FRA v BRA Q2	2nd Quarter	FRA	40	582	32	66
498	FRA v BRA Q2	2nd Quarter	FRA	40	583	30	57
499	FRA v BRA Q2	2nd Quarter	FRA	40	585	30	50
500	FRA v BRA Q2	2nd Quarter	FRA	40	587	30	46
501	FRA v BRA Q2	2nd Quarter	FRA	40	589	44	34
502	FRA v BRA Q2	2nd Quarter	FRA	40	589	48	32
503	FRA v BRA Q2	2nd Quarter	FRA	40	590	50	27
504	FRA v BRA Q2	2nd Quarter	FRA	40	591	32	18
505	FRA v BRA Q2	2nd Quarter	FRA	40	593	34	19	Shot	Miss
506	FRA v BRA Q2	2nd Quarter	FRA	42	621	20	8	BLOB
507	FRA v BRA Q2	2nd Quarter	FRA	42	621	12	26	On-ball
508	FRA v BRA Q2	2nd Quarter	FRA	42	623	21	35
509	FRA v BRA Q2	2nd Quarter	FRA	42	624	22	40
510	FRA v BRA Q2	2nd Quarter	FRA	42	625	23	44
511	FRA v BRA Q2	2nd Quarter	FRA	42	625	24	46
512	FRA v BRA Q2	2nd Quarter	FRA	42	626	23	36	On-ball
513	FRA v BRA Q2	2nd Quarter	FRA	42	627	22	32
514	FRA v BRA Q2	2nd Quarter	FRA	42	628	34	36	Shot	Miss
515	FRA v BRA Q2	2nd Quarter	FRA	43	631	34	19	OR	Shot	Score
516	FRA v BRA Q2	2nd Quarter	FRA	44	724	32	96
517	FRA v BRA Q2	2nd Quarter	FRA	44	725	18	79
518	FRA v BRA Q2	2nd Quarter	FRA	44	726	18	69
519	FRA v BRA Q2	2nd Quarter	FRA	44	727	16	61
520	FRA v BRA Q2	2nd Quarter	FRA	44	727	13	50
521	FRA v BRA Q2	2nd Quarter	FRA	44	728	12	37
522	FRA v BRA Q2	2nd Quarter	FRA	44	729	16	33
523	FRA v BRA Q2	2nd Quarter	FRA	44	730	20	26
524	FRA v BRA Q2	2nd Quarter	FRA	44	731	24	18
525	FRA v BRA Q2	2nd Quarter	FRA	44	733	26	21
526	FRA v BRA Q2	2nd Quarter	FRA	44	733	27	22
527	FRA v BRA Q2	2nd Quarter	FRA	44	733	30	25
528	FRA v BRA Q2	2nd Quarter	FRA	44	734	28	21	Shot	Score
529	FRA v BRA Q2	2nd Quarter	FRA	45	841	3	59
530	FRA v BRA Q2	2nd Quarter	FRA	45	843	35	43
531	FRA v BRA Q2	2nd Quarter	FRA	45	844	35	45
532	FRA v BRA Q2	2nd Quarter	FRA	45	844	33	47
533	FRA v BRA Q2	2nd Quarter	FRA	45	845	29	47
534	FRA v BRA Q2	2nd Quarter	FRA	45	846	14	30
535	FRA v BRA Q2	2nd Quarter	FRA	45	847	11	25
536	FRA v BRA Q2	2nd Quarter	FRA	45	848	22	20
537	FRA v BRA Q2	2nd Quarter	FRA	45	849	23	17
538	FRA v BRA Q2	2nd Quarter	FRA	45	850	26	21
539	FRA v BRA Q2	2nd Quarter	FRA	45	851	28	23	Foul
540	FRA v BRA Q2	2nd Quarter	FRA	46	868	22	9	BLOB
541	FRA v BRA Q2	2nd Quarter	FRA	46	869	12	24
542	FRA v BRA Q2	2nd Quarter	FRA	46	871	22	35
543	FRA v BRA Q2	2nd Quarter	FRA	46	873	13	28
544	FRA v BRA Q2	2nd Quarter	FRA	46	874	15	32
545	FRA v BRA Q2	2nd Quarter	FRA	46	874	17	34
546	FRA v BRA Q2	2nd Quarter	FRA	46	875	26	30	Shot	Miss
547	FRA v BRA Q2	2nd Quarter	FRA	47	901	30	84
548	FRA v BRA Q2	2nd Quarter	FRA	47	901	32	75
549	FRA v BRA Q2	2nd Quarter	FRA	47	902	33	60
550	FRA v BRA Q2	2nd Quarter	FRA	47	903	33	49
551	FRA v BRA Q2	2nd Quarter	FRA	47	903	31	38
552	FRA v BRA Q2	2nd Quarter	FRA	47	904	30	28
553	FRA v BRA Q2	2nd Quarter	FRA	47	905	30	18	Shot	Score
554	FRA v BRA Q2	2nd Quarter	FRA	48	935	32	98
555	FRA v BRA Q2	2nd Quarter	FRA	48	935	25	89
556	FRA v BRA Q2	2nd Quarter	FRA	48	936	24	76
557	FRA v BRA Q2	2nd Quarter	FRA	48	937	22	66
558	FRA v BRA Q2	2nd Quarter	FRA	48	938	20	52
559	FRA v BRA Q2	2nd Quarter	FRA	48	938	21	42
560	FRA v BRA Q2	2nd Quarter	FRA	48	939	27	33
561	FRA v BRA Q2	2nd Quarter	FRA	48	939	31	32
562	FRA v BRA Q2	2nd Quarter	FRA	48	940	33	17	Shot	Miss
563	FRA v BRA Q2	2nd Quarter	FRA	50	961	30	99
564	FRA v BRA Q2	2nd Quarter	FRA	50	961	40	89
565	FRA v BRA Q2	2nd Quarter	FRA	50	962	40	77
566	FRA v BRA Q2	2nd Quarter	FRA	50	963	38	63
567	FRA v BRA Q2	2nd Quarter	FRA	50	964	37	52
568	FRA v BRA Q2	2nd Quarter	FRA	50	964	42	44
569	FRA v BRA Q2	2nd Quarter	FRA	50	965	47	39
570	FRA v BRA Q2	2nd Quarter	FRA	50	965	49	32
571	FRA v BRA Q2	2nd Quarter	FRA	50	966	50	26
572	FRA v BRA Q2	2nd Quarter	FRA	50	967	37	19
573	FRA v BRA Q2	2nd Quarter	FRA	50	968	42	17
574	FRA v BRA Q2	2nd Quarter	FRA	50	969	26	20
575	FRA v BRA Q2	2nd Quarter	FRA	50	970	29	17	Shot	Score
576	FRA v BRA Q2	2nd Quarter	FRA	51	1001	2	85
577	FRA v BRA Q2	2nd Quarter	FRA	51	1001	19	79
578	FRA v BRA Q2	2nd Quarter	FRA	51	1003	21	71
579	FRA v BRA Q2	2nd Quarter	FRA	51	1004	20	61
580	FRA v BRA Q2	2nd Quarter	FRA	51	1005	20	53
581	FRA v BRA Q2	2nd Quarter	FRA	51	1006	21	48
582	FRA v BRA Q2	2nd Quarter	FRA	51	1007	21	48
583	FRA v BRA Q2	2nd Quarter	FRA	51	1008	21	48
584	FRA v BRA Q2	2nd Quarter	FRA	51	1009	21	48
585	FRA v BRA Q2	2nd Quarter	FRA	51	1010	22	42
586	FRA v BRA Q2	2nd Quarter	FRA	51	1011	28	42	On-ball
587	FRA v BRA Q2	2nd Quarter	FRA	51	1011	33	39
588	FRA v BRA Q2	2nd Quarter	FRA	51	1012	27	39
589	FRA v BRA Q2	2nd Quarter	FRA	51	1013	25	31	Shot	Miss
590	FRA v BRA Q3	3rd Quarter	FRA	52	10	58	59
591	FRA v BRA Q3	3rd Quarter	FRA	52	11	53	67
592	FRA v BRA Q3	3rd Quarter	FRA	52	12	48	64
593	FRA v BRA Q3	3rd Quarter	FRA	52	12	40	60
594	FRA v BRA Q3	3rd Quarter	FRA	52	13	34	53
595	FRA v BRA Q3	3rd Quarter	FRA	52	14	31	46
596	FRA v BRA Q3	3rd Quarter	FRA	52	15	26	44
597	FRA v BRA Q3	3rd Quarter	FRA	52	16	14	29
598	FRA v BRA Q3	3rd Quarter	FRA	52	17	24	20
599	FRA v BRA Q3	3rd Quarter	FRA	52	19	25	23	Foul
600	FRA v BRA Q3	3rd Quarter	FRA	53	39	23	8	BLOB
601	FRA v BRA Q3	3rd Quarter	FRA	53	40	11	20
602	FRA v BRA Q3	3rd Quarter	FRA	53	42	19	42
603	FRA v BRA Q3	3rd Quarter	FRA	53	43	22	43
604	FRA v BRA Q3	3rd Quarter	FRA	53	44	29	38
605	FRA v BRA Q3	3rd Quarter	FRA	53	44	30	36
606	FRA v BRA Q3	3rd Quarter	FRA	53	45	32	39
607	FRA v BRA Q3	3rd Quarter	FRA	53	46	28	37	On-ball
608	FRA v BRA Q3	3rd Quarter	FRA	53	46	24	34
609	FRA v BRA Q3	3rd Quarter	FRA	53	46	23	28
610	FRA v BRA Q3	3rd Quarter	FRA	53	48	32	25	Shot	Miss
611	FRA v BRA Q3	3rd Quarter	FRA	54	63	33	110
612	FRA v BRA Q3	3rd Quarter	FRA	54	64	34	88
613	FRA v BRA Q3	3rd Quarter	FRA	54	65	35	80
614	FRA v BRA Q3	3rd Quarter	FRA	54	66	37	65
615	FRA v BRA Q3	3rd Quarter	FRA	54	67	40	52
616	FRA v BRA Q3	3rd Quarter	FRA	54	67	42	44
617	FRA v BRA Q3	3rd Quarter	FRA	54	69	21	38
618	FRA v BRA Q3	3rd Quarter	FRA	54	70	23	41
619	FRA v BRA Q3	3rd Quarter	FRA	54	71	32	41
620	FRA v BRA Q3	3rd Quarter	FRA	54	72	36	40
621	FRA v BRA Q3	3rd Quarter	FRA	54	73	37	26
622	FRA v BRA Q3	3rd Quarter	FRA	54	74	39	16
623	FRA v BRA Q3	3rd Quarter	FRA	54	76	46	35	Shot	Miss
624	FRA v BRA Q3	3rd Quarter	FRA	55	100	29	110
625	FRA v BRA Q3	3rd Quarter	FRA	55	101	30	80
626	FRA v BRA Q3	3rd Quarter	FRA	55	102	30	74
627	FRA v BRA Q3	3rd Quarter	FRA	55	103	30	65
628	FRA v BRA Q3	3rd Quarter	FRA	55	104	28	58
629	FRA v BRA Q3	3rd Quarter	FRA	55	105	28	53
630	FRA v BRA Q3	3rd Quarter	FRA	55	106	30	48
631	FRA v BRA Q3	3rd Quarter	FRA	55	108	34	48
632	FRA v BRA Q3	3rd Quarter	FRA	55	109	48	34
633	FRA v BRA Q3	3rd Quarter	FRA	55	110	47	35	On-ball
634	FRA v BRA Q3	3rd Quarter	FRA	55	111	43	36
635	FRA v BRA Q3	3rd Quarter	FRA	55	112	33	31
636	FRA v BRA Q3	3rd Quarter	FRA	55	113	44	25
637	FRA v BRA Q3	3rd Quarter	FRA	55	113	44	21
638	FRA v BRA Q3	3rd Quarter	FRA	55	114	38	18	Stoppage
639	FRA v BRA Q3	3rd Quarter	FRA	56	127	24	9	BLOB
640	FRA v BRA Q3	3rd Quarter	FRA	56	128	13	17
641	FRA v BRA Q3	3rd Quarter	FRA	56	129	24	36
642	FRA v BRA Q3	3rd Quarter	FRA	56	130	14	29
643	FRA v BRA Q3	3rd Quarter	FRA	56	131	14	30
644	FRA v BRA Q3	3rd Quarter	FRA	56	132	22	33	On-ball
645	FRA v BRA Q3	3rd Quarter	FRA	56	132	28	34
646	FRA v BRA Q3	3rd Quarter	FRA	56	133	34	30
647	FRA v BRA Q3	3rd Quarter	FRA	56	133	36	23	Shot	Score
648	FRA v BRA Q3	3rd Quarter	FRA	57	159	5	90
649	FRA v BRA Q3	3rd Quarter	FRA	57	159	21	88
650	FRA v BRA Q3	3rd Quarter	FRA	57	160	27	83
651	FRA v BRA Q3	3rd Quarter	FRA	57	161	30	70
652	FRA v BRA Q3	3rd Quarter	FRA	57	162	33	59
653	FRA v BRA Q3	3rd Quarter	FRA	57	163	39	50
654	FRA v BRA Q3	3rd Quarter	FRA	57	163	45	32
655	FRA v BRA Q3	3rd Quarter	FRA	57	164	47	36
656	FRA v BRA Q3	3rd Quarter	FRA	57	167	26	35
657	FRA v BRA Q3	3rd Quarter	FRA	57	168	23	32
658	FRA v BRA Q3	3rd Quarter	FRA	57	169	8	20	On-ball
659	FRA v BRA Q3	3rd Quarter	FRA	57	170	20	18
660	FRA v BRA Q3	3rd Quarter	FRA	57	171	28	17
661	FRA v BRA Q3	3rd Quarter	FRA	57	172	21	18
662	FRA v BRA Q3	3rd Quarter	FRA	57	173	27	31
663	FRA v BRA Q3	3rd Quarter	FRA	57	174	39	37
664	FRA v BRA Q3	3rd Quarter	FRA	57	175	52	18	Shot	Score
665	FRA v BRA Q3	3rd Quarter	FRA	58	260	30	109
666	FRA v BRA Q3	3rd Quarter	FRA	58	262	33	97
667	FRA v BRA Q3	3rd Quarter	FRA	58	263	34	95
668	FRA v BRA Q3	3rd Quarter	FRA	58	263	38	87
669	FRA v BRA Q3	3rd Quarter	FRA	58	265	36	69
670	FRA v BRA Q3	3rd Quarter	FRA	58	267	33	58
671	FRA v BRA Q3	3rd Quarter	FRA	58	268	30	50
672	FRA v BRA Q3	3rd Quarter	FRA	58	269	26	45
673	FRA v BRA Q3	3rd Quarter	FRA	58	270	12	24
674	FRA v BRA Q3	3rd Quarter	FRA	58	270	10	18
675	FRA v BRA Q3	3rd Quarter	FRA	58	272	24	17
676	FRA v BRA Q3	3rd Quarter	FRA	58	273	26	17
677	FRA v BRA Q3	3rd Quarter	FRA	58	274	35	17
678	FRA v BRA Q3	3rd Quarter	FRA	58	275	37	18
679	FRA v BRA Q3	3rd Quarter	FRA	58	277	33	39
680	FRA v BRA Q3	3rd Quarter	FRA	58	278	31	39
681	FRA v BRA Q3	3rd Quarter	FRA	58	279	35	38
682	FRA v BRA Q3	3rd Quarter	FRA	58	280	39	30
683	FRA v BRA Q3	3rd Quarter	FRA	58	281	47	19
684	FRA v BRA Q3	3rd Quarter	FRA	58	282	47	25	Shot	Score
685	FRA v BRA Q3	3rd Quarter	FRA	59	303	29	101
686	FRA v BRA Q3	3rd Quarter	FRA	59	303	19	93
687	FRA v BRA Q3	3rd Quarter	FRA	59	304	16	80
688	FRA v BRA Q3	3rd Quarter	FRA	59	304	17	67
689	FRA v BRA Q3	3rd Quarter	FRA	59	305	17	56
690	FRA v BRA Q3	3rd Quarter	FRA	59	306	17	48
691	FRA v BRA Q3	3rd Quarter	FRA	59	307	24	45
692	FRA v BRA Q3	3rd Quarter	FRA	59	309	31	47
693	FRA v BRA Q3	3rd Quarter	FRA	59	311	27	46
694	FRA v BRA Q3	3rd Quarter	FRA	59	312	21	28
695	FRA v BRA Q3	3rd Quarter	FRA	59	313	18	25
696	FRA v BRA Q3	3rd Quarter	FRA	59	314	14	23
697	FRA v BRA Q3	3rd Quarter	FRA	59	314	17	19
698	FRA v BRA Q3	3rd Quarter	FRA	59	315	21	17
699	FRA v BRA Q3	3rd Quarter	FRA	59	316	20	18
700	FRA v BRA Q3	3rd Quarter	FRA	59	316	18	20	On-ball
701	FRA v BRA Q3	3rd Quarter	FRA	59	316	17	27
702	FRA v BRA Q3	3rd Quarter	FRA	59	316	18	32
703	FRA v BRA Q3	3rd Quarter	FRA	59	318	17	37
704	FRA v BRA Q3	3rd Quarter	FRA	59	319	10	38
705	FRA v BRA Q3	3rd Quarter	FRA	59	320	13	34
706	FRA v BRA Q3	3rd Quarter	FRA	59	321	17	34	On-ball
707	FRA v BRA Q3	3rd Quarter	FRA	59	322	23	33
708	FRA v BRA Q3	3rd Quarter	FRA	59	323	16	25
709	FRA v BRA Q3	3rd Quarter	FRA	59	323	15	19
710	FRA v BRA Q3	3rd Quarter	FRA	59	324	15	16	Shot	Score
711	FRA v BRA Q3	3rd Quarter	FRA	60	348	31	93
712	FRA v BRA Q3	3rd Quarter	FRA	60	349	28	90
713	FRA v BRA Q3	3rd Quarter	FRA	60	349	25	76
714	FRA v BRA Q3	3rd Quarter	FRA	60	349	27	67
715	FRA v BRA Q3	3rd Quarter	FRA	60	350	32	57	Foul
716	FRA v BRA Q3	3rd Quarter	FRA	61	381	4	62
717	FRA v BRA Q3	3rd Quarter	FRA	61	382	10	55
718	FRA v BRA Q3	3rd Quarter	FRA	61	385	11	50
719	FRA v BRA Q3	3rd Quarter	FRA	61	385	12	46
720	FRA v BRA Q3	3rd Quarter	FRA	61	386	11	37
721	FRA v BRA Q3	3rd Quarter	FRA	61	386	13	30
722	FRA v BRA Q3	3rd Quarter	FRA	61	388	15	32
723	FRA v BRA Q3	3rd Quarter	FRA	61	388	19	35
724	FRA v BRA Q3	3rd Quarter	FRA	61	389	23	36	On-ball
725	FRA v BRA Q3	3rd Quarter	FRA	61	389	28	37
726	FRA v BRA Q3	3rd Quarter	FRA	61	390	34	37
727	FRA v BRA Q3	3rd Quarter	FRA	61	390	46	33
728	FRA v BRA Q3	3rd Quarter	FRA	61	391	43	27
729	FRA v BRA Q3	3rd Quarter	FRA	61	392	35	24	TO
730	FRA v BRA Q3	3rd Quarter	FRA	63	433	33	111
731	FRA v BRA Q3	3rd Quarter	FRA	63	433	33	88
732	FRA v BRA Q3	3rd Quarter	FRA	63	434	34	77
733	FRA v BRA Q3	3rd Quarter	FRA	63	435	33	70
734	FRA v BRA Q3	3rd Quarter	FRA	63	436	32	57
735	FRA v BRA Q3	3rd Quarter	FRA	63	439	28	47
736	FRA v BRA Q3	3rd Quarter	FRA	63	439	12	31
737	FRA v BRA Q3	3rd Quarter	FRA	63	440	26	31
738	FRA v BRA Q3	3rd Quarter	FRA	63	441	33	17	Shot	Shooting Foul
739	FRA v BRA Q3	3rd Quarter	FRA	64	541	29	115
740	FRA v BRA Q3	3rd Quarter	FRA	64	542	29	87
741	FRA v BRA Q3	3rd Quarter	FRA	64	544	28	79
742	FRA v BRA Q3	3rd Quarter	FRA	64	544	28	71
743	FRA v BRA Q3	3rd Quarter	FRA	64	545	30	61
744	FRA v BRA Q3	3rd Quarter	FRA	64	546	31	52
745	FRA v BRA Q3	3rd Quarter	FRA	64	547	34	47
746	FRA v BRA Q3	3rd Quarter	FRA	64	547	43	35
747	FRA v BRA Q3	3rd Quarter	FRA	64	548	49	30
748	FRA v BRA Q3	3rd Quarter	FRA	64	549	43	46
749	FRA v BRA Q3	3rd Quarter	FRA	64	550	35	32
750	FRA v BRA Q3	3rd Quarter	FRA	64	552	31	33
751	FRA v BRA Q3	3rd Quarter	FRA	64	552	24	32
752	FRA v BRA Q3	3rd Quarter	FRA	64	553	12	35
753	FRA v BRA Q3	3rd Quarter	FRA	64	553	11	29
754	FRA v BRA Q3	3rd Quarter	FRA	64	554	14	28	On-ball
755	FRA v BRA Q3	3rd Quarter	FRA	64	554	18	33
756	FRA v BRA Q3	3rd Quarter	FRA	64	554	22	34
757	FRA v BRA Q3	3rd Quarter	FRA	64	555	28	33	TO
758	FRA v BRA Q3	3rd Quarter	FRA	65	578	17	88
759	FRA v BRA Q3	3rd Quarter	FRA	65	579	20	70
760	FRA v BRA Q3	3rd Quarter	FRA	65	580	23	61
761	FRA v BRA Q3	3rd Quarter	FRA	65	580	26	46
762	FRA v BRA Q3	3rd Quarter	FRA	65	581	27	34
763	FRA v BRA Q3	3rd Quarter	FRA	65	581	27	26
764	FRA v BRA Q3	3rd Quarter	FRA	65	582	30	17	Shot	Score
765	FRA v BRA Q3	3rd Quarter	FRA	66	607	40	95
766	FRA v BRA Q3	3rd Quarter	FRA	66	607	45	86
767	FRA v BRA Q3	3rd Quarter	FRA	66	609	47	64
768	FRA v BRA Q3	3rd Quarter	FRA	66	609	46	50
769	FRA v BRA Q3	3rd Quarter	FRA	66	610	46	39
770	FRA v BRA Q3	3rd Quarter	FRA	66	613	38	41
771	FRA v BRA Q3	3rd Quarter	FRA	66	614	37	23
772	FRA v BRA Q3	3rd Quarter	FRA	66	615	39	18
773	FRA v BRA Q3	3rd Quarter	FRA	66	615	46	17
774	FRA v BRA Q3	3rd Quarter	FRA	66	617	38	39
775	FRA v BRA Q3	3rd Quarter	FRA	66	618	25	31
776	FRA v BRA Q3	3rd Quarter	FRA	66	620	11	26	Shot	Score
777	FRA v BRA Q3	3rd Quarter	FRA	67	763	30	113
778	FRA v BRA Q3	3rd Quarter	FRA	67	763	34	97
779	FRA v BRA Q3	3rd Quarter	FRA	67	763	27	91
780	FRA v BRA Q3	3rd Quarter	FRA	67	764	25	85
781	FRA v BRA Q3	3rd Quarter	FRA	67	765	12	73
782	FRA v BRA Q3	3rd Quarter	FRA	67	766	12	67
783	FRA v BRA Q3	3rd Quarter	FRA	67	766	11	59
784	FRA v BRA Q3	3rd Quarter	FRA	67	767	17	54
785	FRA v BRA Q3	3rd Quarter	FRA	67	767	26	51
786	FRA v BRA Q3	3rd Quarter	FRA	67	768	31	50
787	FRA v BRA Q3	3rd Quarter	FRA	67	770	35	56
788	FRA v BRA Q3	3rd Quarter	FRA	67	771	35	56
789	FRA v BRA Q3	3rd Quarter	FRA	67	772	35	56
790	FRA v BRA Q3	3rd Quarter	FRA	67	773	35	56
791	FRA v BRA Q3	3rd Quarter	FRA	67	774	35	56
792	FRA v BRA Q3	3rd Quarter	FRA	67	775	29	49
793	FRA v BRA Q3	3rd Quarter	FRA	67	776	24	42
794	FRA v BRA Q3	3rd Quarter	FRA	67	777	28	45
795	FRA v BRA Q3	3rd Quarter	FRA	67	780	32	44
796	FRA v BRA Q3	3rd Quarter	FRA	67	781	34	40	On-ball
797	FRA v BRA Q3	3rd Quarter	FRA	67	781	36	37
798	FRA v BRA Q3	3rd Quarter	FRA	67	781	38	31
799	FRA v BRA Q3	3rd Quarter	FRA	67	782	36	23
800	FRA v BRA Q3	3rd Quarter	FRA	67	783	30	18	TO
801	FRA v BRA Q3	3rd Quarter	FRA	68	788	10	82
802	FRA v BRA Q3	3rd Quarter	FRA	68	789	23	77
803	FRA v BRA Q3	3rd Quarter	FRA	68	789	17	62
804	FRA v BRA Q3	3rd Quarter	FRA	68	790	17	54
805	FRA v BRA Q3	3rd Quarter	FRA	68	791	13	40
806	FRA v BRA Q3	3rd Quarter	FRA	68	792	11	33
807	FRA v BRA Q3	3rd Quarter	FRA	68	793	13	35
808	FRA v BRA Q3	3rd Quarter	FRA	68	794	10	39
809	FRA v BRA Q3	3rd Quarter	FRA	68	796	11	41
810	FRA v BRA Q3	3rd Quarter	FRA	68	796	14	46
811	FRA v BRA Q3	3rd Quarter	FRA	68	797	21	49
812	FRA v BRA Q3	3rd Quarter	FRA	68	798	25	50
813	FRA v BRA Q3	3rd Quarter	FRA	68	799	29	50
814	FRA v BRA Q3	3rd Quarter	FRA	68	800	33	50
815	FRA v BRA Q3	3rd Quarter	FRA	68	801	30	44
816	FRA v BRA Q3	3rd Quarter	FRA	68	801	23	41
817	FRA v BRA Q3	3rd Quarter	FRA	68	802	10	18	Shot	Score
818	FRA v BRA Q3	3rd Quarter	FRA	69	869	30	110
819	FRA v BRA Q3	3rd Quarter	FRA	69	869	41	90
820	FRA v BRA Q3	3rd Quarter	FRA	69	872	42	81
821	FRA v BRA Q3	3rd Quarter	FRA	69	873	17	76
822	FRA v BRA Q3	3rd Quarter	FRA	69	874	15	64
823	FRA v BRA Q3	3rd Quarter	FRA	69	874	15	51
824	FRA v BRA Q3	3rd Quarter	FRA	69	875	14	39
825	FRA v BRA Q3	3rd Quarter	FRA	69	875	18	29
826	FRA v BRA Q3	3rd Quarter	FRA	69	876	18	20
827	FRA v BRA Q3	3rd Quarter	FRA	69	877	13	19
828	FRA v BRA Q3	3rd Quarter	FRA	69	877	10	22
829	FRA v BRA Q3	3rd Quarter	FRA	69	878	19	42
830	FRA v BRA Q3	3rd Quarter	FRA	69	880	11	30
831	FRA v BRA Q3	3rd Quarter	FRA	69	880	13	34
832	FRA v BRA Q3	3rd Quarter	FRA	69	880	14	41
833	FRA v BRA Q3	3rd Quarter	FRA	69	881	32	39
834	FRA v BRA Q3	3rd Quarter	FRA	69	883	36	39
835	FRA v BRA Q3	3rd Quarter	FRA	69	884	40	37
836	FRA v BRA Q3	3rd Quarter	FRA	69	885	46	38
837	FRA v BRA Q3	3rd Quarter	FRA	69	886	44	42
838	FRA v BRA Q3	3rd Quarter	FRA	69	886	25	33
839	FRA v BRA Q3	3rd Quarter	FRA	69	887	24	27
840	FRA v BRA Q3	3rd Quarter	FRA	69	887	25	22
841	FRA v BRA Q3	3rd Quarter	FRA	69	889	27	18	Shot	Score
842	FRA v BRA Q3	3rd Quarter	FRA	70	915	35	109
843	FRA v BRA Q3	3rd Quarter	FRA	70	917	29	85
844	FRA v BRA Q3	3rd Quarter	FRA	70	918	29	76
845	FRA v BRA Q3	3rd Quarter	FRA	70	919	29	69
846	FRA v BRA Q3	3rd Quarter	FRA	70	921	31	60
847	FRA v BRA Q3	3rd Quarter	FRA	70	922	39	57
848	FRA v BRA Q3	3rd Quarter	FRA	70	922	45	51
849	FRA v BRA Q3	3rd Quarter	FRA	70	923	49	42
850	FRA v BRA Q3	3rd Quarter	FRA	70	923	46	44
851	FRA v BRA Q3	3rd Quarter	FRA	70	924	44	46
852	FRA v BRA Q3	3rd Quarter	FRA	70	925	24	31
853	FRA v BRA Q3	3rd Quarter	FRA	70	926	24	34
854	FRA v BRA Q3	3rd Quarter	FRA	70	928	23	26
855	FRA v BRA Q3	3rd Quarter	FRA	70	929	20	21
856	FRA v BRA Q3	3rd Quarter	FRA	70	931	32	35	Shot	Miss
857	FRA v BRA Q3	3rd Quarter	FRA	72	995	33	111
858	FRA v BRA Q3	3rd Quarter	FRA	72	996	21	90
859	FRA v BRA Q3	3rd Quarter	FRA	72	997	20	86
860	FRA v BRA Q3	3rd Quarter	FRA	72	998	24	82
861	FRA v BRA Q3	3rd Quarter	FRA	72	999	31	77
862	FRA v BRA Q3	3rd Quarter	FRA	72	1000	36	75
863	FRA v BRA Q3	3rd Quarter	FRA	72	1001	34	60
864	FRA v BRA Q3	3rd Quarter	FRA	72	1001	29	55
865	FRA v BRA Q3	3rd Quarter	FRA	72	1002	29	55
866	FRA v BRA Q3	3rd Quarter	FRA	72	1003	29	55
867	FRA v BRA Q3	3rd Quarter	FRA	72	1004	29	55
868	FRA v BRA Q3	3rd Quarter	FRA	72	1005	29	55
869	FRA v BRA Q3	3rd Quarter	FRA	72	1006	27	49
870	FRA v BRA Q3	3rd Quarter	FRA	72	1007	29	45
871	FRA v BRA Q3	3rd Quarter	FRA	72	1007	30	39
872	FRA v BRA Q3	3rd Quarter	FRA	72	1008	33	30
873	FRA v BRA Q3	3rd Quarter	FRA	72	1009	30	21	Foul
874	FRA v BRA Q3	3rd Quarter	FRA	73	1031	4	32	SLOB
875	FRA v BRA Q3	3rd Quarter	FRA	73	1031	16	42
876	FRA v BRA Q3	3rd Quarter	FRA	73	1033	12	27
877	FRA v BRA Q3	3rd Quarter	FRA	73	1036	35	37
878	FRA v BRA Q3	3rd Quarter	FRA	73	1037	35	23
879	FRA v BRA Q3	3rd Quarter	FRA	73	1039	29	20	Shot	Shooting Foul
880	FRA v BRA Q3	3rd Quarter	FRA	74	1142	33	109
881	FRA v BRA Q3	3rd Quarter	FRA	74	1143	32	94
882	FRA v BRA Q3	3rd Quarter	FRA	74	1144	10	83
883	FRA v BRA Q3	3rd Quarter	FRA	74	1144	13	84
884	FRA v BRA Q3	3rd Quarter	FRA	74	1145	17	82
885	FRA v BRA Q3	3rd Quarter	FRA	74	1145	27	81
886	FRA v BRA Q3	3rd Quarter	FRA	74	1146	30	77
887	FRA v BRA Q3	3rd Quarter	FRA	74	1147	31	70
888	FRA v BRA Q3	3rd Quarter	FRA	74	1148	26	60
889	FRA v BRA Q3	3rd Quarter	FRA	74	1149	21	52
890	FRA v BRA Q3	3rd Quarter	FRA	74	1150	16	45
891	FRA v BRA Q3	3rd Quarter	FRA	74	1150	12	31
892	FRA v BRA Q3	3rd Quarter	FRA	74	1151	12	31
893	FRA v BRA Q3	3rd Quarter	FRA	74	1152	12	31
894	FRA v BRA Q3	3rd Quarter	FRA	74	1153	12	31
895	FRA v BRA Q3	3rd Quarter	FRA	74	1154	12	31
896	FRA v BRA Q3	3rd Quarter	FRA	74	1156	32	37
897	FRA v BRA Q3	3rd Quarter	FRA	74	1157	28	34
898	FRA v BRA Q3	3rd Quarter	FRA	74	1158	23	32	Shot	Miss
899	FRA v BRA Q3	3rd Quarter	FRA	75	1162	54	15	OR
900	FRA v BRA Q3	3rd Quarter	FRA	75	1164	50	40
901	FRA v BRA Q3	3rd Quarter	FRA	75	1165	49	42
902	FRA v BRA Q3	3rd Quarter	FRA	75	1166	46	44
903	FRA v BRA Q3	3rd Quarter	FRA	75	1166	39	45
904	FRA v BRA Q3	3rd Quarter	FRA	75	1167	33	49
905	FRA v BRA Q3	3rd Quarter	FRA	75	1168	30	49
906	FRA v BRA Q3	3rd Quarter	FRA	75	1169	28	45
907	FRA v BRA Q3	3rd Quarter	FRA	75	1170	16	38
908	FRA v BRA Q3	3rd Quarter	FRA	75	1170	11	24
909	FRA v BRA Q3	3rd Quarter	FRA	75	1173	17	21
910	FRA v BRA Q3	3rd Quarter	FRA	75	1173	23	21
911	FRA v BRA Q3	3rd Quarter	FRA	75	1174	25	20	TO
912	FRA v BRA Q3	3rd Quarter	FRA	76	1238	32	109
913	FRA v BRA Q3	3rd Quarter	FRA	76	1239	46	89
914	FRA v BRA Q3	3rd Quarter	FRA	76	1241	46	84
915	FRA v BRA Q3	3rd Quarter	FRA	76	1241	16	77
916	FRA v BRA Q3	3rd Quarter	FRA	76	1242	16	68
917	FRA v BRA Q3	3rd Quarter	FRA	76	1243	14	58
918	FRA v BRA Q3	3rd Quarter	FRA	76	1243	11	53
919	FRA v BRA Q3	3rd Quarter	FRA	76	1244	11	48
920	FRA v BRA Q3	3rd Quarter	FRA	76	1245	11	43
921	FRA v BRA Q3	3rd Quarter	FRA	76	1245	12	37
922	FRA v BRA Q3	3rd Quarter	FRA	76	1246	20	34
923	FRA v BRA Q3	3rd Quarter	FRA	76	1246	25	33
924	FRA v BRA Q3	3rd Quarter	FRA	76	1247	29	33
925	FRA v BRA Q3	3rd Quarter	FRA	76	1247	38	37
926	FRA v BRA Q3	3rd Quarter	FRA	76	1248	44	38
927	FRA v BRA Q3	3rd Quarter	FRA	76	1248	49	36
928	FRA v BRA Q3	3rd Quarter	FRA	76	1249	53	34
929	FRA v BRA Q3	3rd Quarter	FRA	76	1250	37	46
930	FRA v BRA Q3	3rd Quarter	FRA	76	1251	34	49
931	FRA v BRA Q3	3rd Quarter	FRA	76	1251	32	50
932	FRA v BRA Q3	3rd Quarter	FRA	76	1254	31	46
933	FRA v BRA Q3	3rd Quarter	FRA	76	1254	31	41
934	FRA v BRA Q3	3rd Quarter	FRA	76	1255	35	38
935	FRA v BRA Q3	3rd Quarter	FRA	76	1257	31	35
936	FRA v BRA Q3	3rd Quarter	FRA	76	1257	29	32
937	FRA v BRA Q3	3rd Quarter	FRA	76	1258	28	30
938	FRA v BRA Q3	3rd Quarter	FRA	76	1259	14	17
939	FRA v BRA Q3	3rd Quarter	FRA	76	1260	12	35
940	FRA v BRA Q3	3rd Quarter	FRA	76	1260	14	27
941	FRA v BRA Q3	3rd Quarter	FRA	76	1261	17	21
942	FRA v BRA Q3	3rd Quarter	FRA	76	1261	29	20
943	FRA v BRA Q3	3rd Quarter	FRA	76	1262	37	38	Shot	Miss
944	FRA v BRA Q4	4th Quarter	FRA	77	30	20	93
945	FRA v BRA Q4	4th Quarter	FRA	77	31	17	86
946	FRA v BRA Q4	4th Quarter	FRA	77	32	16	81
947	FRA v BRA Q4	4th Quarter	FRA	77	33	18	74
948	FRA v BRA Q4	4th Quarter	FRA	77	33	18	65
949	FRA v BRA Q4	4th Quarter	FRA	77	34	16	54
950	FRA v BRA Q4	4th Quarter	FRA	77	35	17	49
951	FRA v BRA Q4	4th Quarter	FRA	77	36	18	45
952	FRA v BRA Q4	4th Quarter	FRA	77	37	16	38
953	FRA v BRA Q4	4th Quarter	FRA	77	38	19	36
954	FRA v BRA Q4	4th Quarter	FRA	77	39	23	37
955	FRA v BRA Q4	4th Quarter	FRA	77	39	30	39
956	FRA v BRA Q4	4th Quarter	FRA	77	40	15	29
957	FRA v BRA Q4	4th Quarter	FRA	77	41	16	27	Shot	Score
958	FRA v BRA Q4	4th Quarter	FRA	78	99	30	110
959	FRA v BRA Q4	4th Quarter	FRA	78	100	28	95
960	FRA v BRA Q4	4th Quarter	FRA	78	101	27	92
961	FRA v BRA Q4	4th Quarter	FRA	78	101	28	82
962	FRA v BRA Q4	4th Quarter	FRA	78	102	27	73
963	FRA v BRA Q4	4th Quarter	FRA	78	104	22	64
964	FRA v BRA Q4	4th Quarter	FRA	78	104	14	52
965	FRA v BRA Q4	4th Quarter	FRA	78	105	12	46
966	FRA v BRA Q4	4th Quarter	FRA	78	106	12	44
967	FRA v BRA Q4	4th Quarter	FRA	78	106	18	42
968	FRA v BRA Q4	4th Quarter	FRA	78	106	23	40
969	FRA v BRA Q4	4th Quarter	FRA	78	106	26	40	On-ball
970	FRA v BRA Q4	4th Quarter	FRA	78	106	31	39
971	FRA v BRA Q4	4th Quarter	FRA	78	108	34	37
972	FRA v BRA Q4	4th Quarter	FRA	78	108	36	30
973	FRA v BRA Q4	4th Quarter	FRA	78	110	32	22	Stoppage
974	FRA v BRA Q4	4th Quarter	FRA	79	133	38	8	BLOB
975	FRA v BRA Q4	4th Quarter	FRA	79	134	52	23
976	FRA v BRA Q4	4th Quarter	FRA	79	134	50	30
977	FRA v BRA Q4	4th Quarter	FRA	79	135	47	33
978	FRA v BRA Q4	4th Quarter	FRA	79	136	42	47
979	FRA v BRA Q4	4th Quarter	FRA	79	138	16	40
980	FRA v BRA Q4	4th Quarter	FRA	79	138	11	39
981	FRA v BRA Q4	4th Quarter	FRA	79	139	10	32
982	FRA v BRA Q4	4th Quarter	FRA	79	140	9	27
983	FRA v BRA Q4	4th Quarter	FRA	79	141	10	32
984	FRA v BRA Q4	4th Quarter	FRA	79	142	11	38
985	FRA v BRA Q4	4th Quarter	FRA	79	142	12	40	Shot	Miss
986	FRA v BRA Q4	4th Quarter	FRA	80	179	31	98
987	FRA v BRA Q4	4th Quarter	FRA	80	179	19	94
988	FRA v BRA Q4	4th Quarter	FRA	80	181	19	88
989	FRA v BRA Q4	4th Quarter	FRA	80	181	23	84
990	FRA v BRA Q4	4th Quarter	FRA	80	182	26	75
991	FRA v BRA Q4	4th Quarter	FRA	80	183	27	66
992	FRA v BRA Q4	4th Quarter	FRA	80	184	9	39
993	FRA v BRA Q4	4th Quarter	FRA	80	185	8	32
994	FRA v BRA Q4	4th Quarter	FRA	80	187	11	36
995	FRA v BRA Q4	4th Quarter	FRA	80	189	12	42
996	FRA v BRA Q4	4th Quarter	FRA	80	189	12	44
997	FRA v BRA Q4	4th Quarter	FRA	80	190	31	30	Foul
998	FRA v BRA Q4	4th Quarter	FRA	81	225	44	10	BLOB
999	FRA v BRA Q4	4th Quarter	FRA	81	225	49	25
1000	FRA v BRA Q4	4th Quarter	FRA	81	227	26	35
1001	FRA v BRA Q4	4th Quarter	FRA	81	228	29	39
1002	FRA v BRA Q4	4th Quarter	FRA	81	229	24	20
1003	FRA v BRA Q4	4th Quarter	FRA	81	230	25	26	Shot	Score
1004	FRA v BRA Q4	4th Quarter	FRA	82	265	34	112
1005	FRA v BRA Q4	4th Quarter	FRA	82	265	28	80
1006	FRA v BRA Q4	4th Quarter	FRA	82	266	28	67
1007	FRA v BRA Q4	4th Quarter	FRA	82	267	28	58
1008	FRA v BRA Q4	4th Quarter	FRA	82	267	28	50
1009	FRA v BRA Q4	4th Quarter	FRA	82	268	25	46
1010	FRA v BRA Q4	4th Quarter	FRA	82	269	21	41
1011	FRA v BRA Q4	4th Quarter	FRA	82	270	12	29
1012	FRA v BRA Q4	4th Quarter	FRA	82	271	11	24
1013	FRA v BRA Q4	4th Quarter	FRA	82	272	14	15	Shot	Miss
1014	FRA v BRA Q4	4th Quarter	FRA	83	283	27	99
1015	FRA v BRA Q4	4th Quarter	FRA	83	283	14	79
1016	FRA v BRA Q4	4th Quarter	FRA	83	285	14	73
1017	FRA v BRA Q4	4th Quarter	FRA	83	285	19	65
1018	FRA v BRA Q4	4th Quarter	FRA	83	286	22	51
1019	FRA v BRA Q4	4th Quarter	FRA	83	288	23	50
1020	FRA v BRA Q4	4th Quarter	FRA	83	289	28	48
1021	FRA v BRA Q4	4th Quarter	FRA	83	290	30	48
1022	FRA v BRA Q4	4th Quarter	FRA	83	292	25	44
1023	FRA v BRA Q4	4th Quarter	FRA	83	293	14	16
1024	FRA v BRA Q4	4th Quarter	FRA	83	294	18	16
1025	FRA v BRA Q4	4th Quarter	FRA	83	294	24	16
1026	FRA v BRA Q4	4th Quarter	FRA	83	295	35	20
1027	FRA v BRA Q4	4th Quarter	FRA	83	297	33	18	Shot	Score
1028	FRA v BRA Q4	4th Quarter	FRA	84	312	26	96
1029	FRA v BRA Q4	4th Quarter	FRA	84	312	27	88
1030	FRA v BRA Q4	4th Quarter	FRA	84	314	25	76
1031	FRA v BRA Q4	4th Quarter	FRA	84	315	26	66
1032	FRA v BRA Q4	4th Quarter	FRA	84	315	30	56
1033	FRA v BRA Q4	4th Quarter	FRA	84	316	29	48
1034	FRA v BRA Q4	4th Quarter	FRA	84	317	25	39
1035	FRA v BRA Q4	4th Quarter	FRA	84	317	23	29
1036	FRA v BRA Q4	4th Quarter	FRA	84	318	34	21
1037	FRA v BRA Q4	4th Quarter	FRA	84	319	35	17	Shot	Miss
1038	FRA v BRA Q4	4th Quarter	FRA	85	321	25	32	OR
1039	FRA v BRA Q4	4th Quarter	FRA	85	323	24	42
1040	FRA v BRA Q4	4th Quarter	FRA	85	326	25	44
1041	FRA v BRA Q4	4th Quarter	FRA	85	327	29	47
1042	FRA v BRA Q4	4th Quarter	FRA	85	327	32	48
1043	FRA v BRA Q4	4th Quarter	FRA	85	329	34	47
1044	FRA v BRA Q4	4th Quarter	FRA	85	330	36	44
1045	FRA v BRA Q4	4th Quarter	FRA	85	330	50	33
1046	FRA v BRA Q4	4th Quarter	FRA	85	333	49	34	On-ball
1047	FRA v BRA Q4	4th Quarter	FRA	85	333	45	34
1048	FRA v BRA Q4	4th Quarter	FRA	85	334	38	34
1049	FRA v BRA Q4	4th Quarter	FRA	85	334	32	31
1050	FRA v BRA Q4	4th Quarter	FRA	85	335	30	26
1051	FRA v BRA Q4	4th Quarter	FRA	85	336	26	30
1052	FRA v BRA Q4	4th Quarter	FRA	85	337	32	28	Shot	Miss
1053	FRA v BRA Q4	4th Quarter	FRA	86	353	11	19
1054	FRA v BRA Q4	4th Quarter	FRA	86	354	11	24
1055	FRA v BRA Q4	4th Quarter	FRA	86	355	15	33
1056	FRA v BRA Q4	4th Quarter	FRA	86	356	18	36
1057	FRA v BRA Q4	4th Quarter	FRA	86	357	17	26
1058	FRA v BRA Q4	4th Quarter	FRA	86	357	18	22
1059	FRA v BRA Q4	4th Quarter	FRA	86	357	24	16
1060	FRA v BRA Q4	4th Quarter	FRA	86	358	25	19
1061	FRA v BRA Q4	4th Quarter	FRA	86	359	20	29
1062	FRA v BRA Q4	4th Quarter	FRA	86	359	22	38
1063	FRA v BRA Q4	4th Quarter	FRA	86	360	23	43
1064	FRA v BRA Q4	4th Quarter	FRA	86	361	29	48
1065	FRA v BRA Q4	4th Quarter	FRA	86	363	29	47
1066	FRA v BRA Q4	4th Quarter	FRA	86	365	9	17
1067	FRA v BRA Q4	4th Quarter	FRA	86	367	10	22
1068	FRA v BRA Q4	4th Quarter	FRA	86	367	11	28	On-ball
1069	FRA v BRA Q4	4th Quarter	FRA	86	368	17	31
1070	FRA v BRA Q4	4th Quarter	FRA	86	369	27	31
1071	FRA v BRA Q4	4th Quarter	FRA	86	370	18	20
1072	FRA v BRA Q4	4th Quarter	FRA	86	370	22	19
1073	FRA v BRA Q4	4th Quarter	FRA	86	371	24	18
1074	FRA v BRA Q4	4th Quarter	FRA	86	371	24	21
1075	FRA v BRA Q4	4th Quarter	FRA	86	372	27	23
1076	FRA v BRA Q4	4th Quarter	FRA	86	373	31	22	Shot	Score
1077	FRA v BRA Q4	4th Quarter	FRA	87	486	28	112
1078	FRA v BRA Q4	4th Quarter	FRA	87	486	25	97
1079	FRA v BRA Q4	4th Quarter	FRA	87	488	25	84
1080	FRA v BRA Q4	4th Quarter	FRA	87	488	35	79
1081	FRA v BRA Q4	4th Quarter	FRA	87	489	37	70
1082	FRA v BRA Q4	4th Quarter	FRA	87	490	34	59
1083	FRA v BRA Q4	4th Quarter	FRA	87	490	29	53
1084	FRA v BRA Q4	4th Quarter	FRA	87	491	25	49
1085	FRA v BRA Q4	4th Quarter	FRA	87	493	20	47
1086	FRA v BRA Q4	4th Quarter	FRA	87	494	14	40
1087	FRA v BRA Q4	4th Quarter	FRA	87	495	12	29
1088	FRA v BRA Q4	4th Quarter	FRA	87	497	23	19
1089	FRA v BRA Q4	4th Quarter	FRA	87	500	12	27
1090	FRA v BRA Q4	4th Quarter	FRA	87	501	24	20
1091	FRA v BRA Q4	4th Quarter	FRA	87	501	27	22
1092	FRA v BRA Q4	4th Quarter	FRA	87	502	30	19	TO
1093	FRA v BRA Q4	4th Quarter	FRA	88	552	34	110
1094	FRA v BRA Q4	4th Quarter	FRA	88	553	39	95
1095	FRA v BRA Q4	4th Quarter	FRA	88	555	39	89
1096	FRA v BRA Q4	4th Quarter	FRA	88	555	38	81
1097	FRA v BRA Q4	4th Quarter	FRA	88	557	32	72
1098	FRA v BRA Q4	4th Quarter	FRA	88	558	29	64
1099	FRA v BRA Q4	4th Quarter	FRA	88	559	27	56
1100	FRA v BRA Q4	4th Quarter	FRA	88	560	25	51
1101	FRA v BRA Q4	4th Quarter	FRA	88	561	19	45
1102	FRA v BRA Q4	4th Quarter	FRA	88	562	15	25
1103	FRA v BRA Q4	4th Quarter	FRA	88	564	25	19
1104	FRA v BRA Q4	4th Quarter	FRA	88	567	22	19
1105	FRA v BRA Q4	4th Quarter	FRA	88	567	16	19
1106	FRA v BRA Q4	4th Quarter	FRA	88	568	13	31	On-ball
1107	FRA v BRA Q4	4th Quarter	FRA	88	570	13	27
1108	FRA v BRA Q4	4th Quarter	FRA	88	571	14	18
1109	FRA v BRA Q4	4th Quarter	FRA	88	573	11	20
1110	FRA v BRA Q4	4th Quarter	FRA	88	574	10	23
1111	FRA v BRA Q4	4th Quarter	FRA	88	574	12	27	On-ball
1112	FRA v BRA Q4	4th Quarter	FRA	88	574	14	30
1113	FRA v BRA Q4	4th Quarter	FRA	88	574	18	35
1114	FRA v BRA Q4	4th Quarter	FRA	88	575	24	35
1115	FRA v BRA Q4	4th Quarter	FRA	88	576	32	33
1116	FRA v BRA Q4	4th Quarter	FRA	88	576	34	31	TO
1117	FRA v BRA Q4	4th Quarter	FRA	89	607	47	97
1118	FRA v BRA Q4	4th Quarter	FRA	89	608	49	93
1119	FRA v BRA Q4	4th Quarter	FRA	89	609	33	87
1120	FRA v BRA Q4	4th Quarter	FRA	89	610	33	78
1121	FRA v BRA Q4	4th Quarter	FRA	89	610	31	71
1122	FRA v BRA Q4	4th Quarter	FRA	89	612	29	61
1123	FRA v BRA Q4	4th Quarter	FRA	89	613	26	54
1124	FRA v BRA Q4	4th Quarter	FRA	89	614	29	48
1125	FRA v BRA Q4	4th Quarter	FRA	89	616	31	44
1126	FRA v BRA Q4	4th Quarter	FRA	89	616	34	43
1127	FRA v BRA Q4	4th Quarter	FRA	89	617	48	34
1128	FRA v BRA Q4	4th Quarter	FRA	89	620	48	32
1129	FRA v BRA Q4	4th Quarter	FRA	89	621	46	28	On-ball
1130	FRA v BRA Q4	4th Quarter	FRA	89	621	44	30
1131	FRA v BRA Q4	4th Quarter	FRA	89	622	39	30	Shot	Score
1132	FRA v BRA Q4	4th Quarter	FRA	90	641	29	100
1133	FRA v BRA Q4	4th Quarter	FRA	90	642	27	100
1134	FRA v BRA Q4	4th Quarter	FRA	90	643	32	95
1135	FRA v BRA Q4	4th Quarter	FRA	90	644	35	80
1136	FRA v BRA Q4	4th Quarter	FRA	90	645	35	71
1137	FRA v BRA Q4	4th Quarter	FRA	90	646	35	63
1138	FRA v BRA Q4	4th Quarter	FRA	90	647	35	55
1139	FRA v BRA Q4	4th Quarter	FRA	90	649	36	50
1140	FRA v BRA Q4	4th Quarter	FRA	90	650	40	50
1141	FRA v BRA Q4	4th Quarter	FRA	90	651	47	47
1142	FRA v BRA Q4	4th Quarter	FRA	90	652	44	34
1143	FRA v BRA Q4	4th Quarter	FRA	90	653	48	30
1144	FRA v BRA Q4	4th Quarter	FRA	90	655	48	26
1145	FRA v BRA Q4	4th Quarter	FRA	90	655	48	20
1146	FRA v BRA Q4	4th Quarter	FRA	90	656	47	26
1147	FRA v BRA Q4	4th Quarter	FRA	90	656	47	30	On-ball
1148	FRA v BRA Q4	4th Quarter	FRA	90	656	46	33
1149	FRA v BRA Q4	4th Quarter	FRA	90	657	42	38
1150	FRA v BRA Q4	4th Quarter	FRA	90	659	42	43
1151	FRA v BRA Q4	4th Quarter	FRA	90	661	39	23
1152	FRA v BRA Q4	4th Quarter	FRA	90	662	42	23
1153	FRA v BRA Q4	4th Quarter	FRA	90	664	40	26
1154	FRA v BRA Q4	4th Quarter	FRA	90	664	36	28
1155	FRA v BRA Q4	4th Quarter	FRA	90	665	34	30	Shot	Miss
1156	FRA v BRA Q4	4th Quarter	FRA	91	726	37	96
1157	FRA v BRA Q4	4th Quarter	FRA	91	727	33	92
1158	FRA v BRA Q4	4th Quarter	FRA	91	728	32	85
1159	FRA v BRA Q4	4th Quarter	FRA	91	729	32	76
1160	FRA v BRA Q4	4th Quarter	FRA	91	729	30	68
1161	FRA v BRA Q4	4th Quarter	FRA	91	730	34	58
1162	FRA v BRA Q4	4th Quarter	FRA	91	730	35	52
1163	FRA v BRA Q4	4th Quarter	FRA	91	732	33	49
1164	FRA v BRA Q4	4th Quarter	FRA	91	733	27	48
1165	FRA v BRA Q4	4th Quarter	FRA	91	733	18	42
1166	FRA v BRA Q4	4th Quarter	FRA	91	734	12	28
1167	FRA v BRA Q4	4th Quarter	FRA	91	735	12	27	On-ball
1168	FRA v BRA Q4	4th Quarter	FRA	91	736	15	29
1169	FRA v BRA Q4	4th Quarter	FRA	91	737	16	32	TO
1170	FRA v BRA Q4	4th Quarter	FRA	93	842	12	109
1171	FRA v BRA Q4	4th Quarter	FRA	93	842	33	95
1172	FRA v BRA Q4	4th Quarter	FRA	93	843	34	89
1173	FRA v BRA Q4	4th Quarter	FRA	93	845	35	82
1174	FRA v BRA Q4	4th Quarter	FRA	93	845	39	74
1175	FRA v BRA Q4	4th Quarter	FRA	93	846	41	63
1176	FRA v BRA Q4	4th Quarter	FRA	93	847	42	52
1177	FRA v BRA Q4	4th Quarter	FRA	93	848	48	35
1178	FRA v BRA Q4	4th Quarter	FRA	93	849	45	37
1179	FRA v BRA Q4	4th Quarter	FRA	93	849	40	41
1180	FRA v BRA Q4	4th Quarter	FRA	93	850	28	42
1181	FRA v BRA Q4	4th Quarter	FRA	93	853	12	34
1182	FRA v BRA Q4	4th Quarter	FRA	93	855	12	34
1183	FRA v BRA Q4	4th Quarter	FRA	93	855	16	40
1184	FRA v BRA Q4	4th Quarter	FRA	93	856	46	33	Shot	Score
1185	FRA v BRA Q4	4th Quarter	FRA	94	939	31	112
1186	FRA v BRA Q4	4th Quarter	FRA	94	939	22	95
1187	FRA v BRA Q4	4th Quarter	FRA	94	941	24	84
1188	FRA v BRA Q4	4th Quarter	FRA	94	943	24	78
1189	FRA v BRA Q4	4th Quarter	FRA	94	943	23	68
1190	FRA v BRA Q4	4th Quarter	FRA	94	944	22	57
1191	FRA v BRA Q4	4th Quarter	FRA	94	945	16	46
1192	FRA v BRA Q4	4th Quarter	FRA	94	946	13	35
1193	FRA v BRA Q4	4th Quarter	FRA	94	946	14	38
1194	FRA v BRA Q4	4th Quarter	FRA	94	947	17	43
1195	FRA v BRA Q4	4th Quarter	FRA	94	948	18	45
1196	FRA v BRA Q4	4th Quarter	FRA	94	949	29	44
1197	FRA v BRA Q4	4th Quarter	FRA	94	950	32	44
1198	FRA v BRA Q4	4th Quarter	FRA	94	951	30	40
1199	FRA v BRA Q4	4th Quarter	FRA	94	952	27	31
1200	FRA v BRA Q4	4th Quarter	FRA	94	952	31	22
1201	FRA v BRA Q4	4th Quarter	FRA	94	954	30	17	Shot	Score
1202	FRA v BRA Q4	4th Quarter	FRA	95	973	32	97
1203	FRA v BRA Q4	4th Quarter	FRA	95	974	27	99
1204	FRA v BRA Q4	4th Quarter	FRA	95	976	27	93
1205	FRA v BRA Q4	4th Quarter	FRA	95	977	28	86
1206	FRA v BRA Q4	4th Quarter	FRA	95	978	27	74
1207	FRA v BRA Q4	4th Quarter	FRA	95	978	24	67
1208	FRA v BRA Q4	4th Quarter	FRA	95	979	24	56
1209	FRA v BRA Q4	4th Quarter	FRA	95	980	29	49
1210	FRA v BRA Q4	4th Quarter	FRA	95	981	23	44	Foul
1211	FRA v BRA Q4	4th Quarter	FRA	96	1006	3	37
1212	FRA v BRA Q4	4th Quarter	FRA	96	1006	11	52
1213	FRA v BRA Q4	4th Quarter	FRA	96	1008	12	56
1214	FRA v BRA Q4	4th Quarter	FRA	96	1009	23	64
1215	FRA v BRA Q4	4th Quarter	FRA	96	1011	25	58
1216	FRA v BRA Q4	4th Quarter	FRA	96	1011	27	48
1217	FRA v BRA Q4	4th Quarter	FRA	96	1013	24	36
1218	FRA v BRA Q4	4th Quarter	FRA	96	1014	12	28
1219	FRA v BRA Q4	4th Quarter	FRA	96	1014	13	34
1220	FRA v BRA Q4	4th Quarter	FRA	96	1014	13	35
1221	FRA v BRA Q4	4th Quarter	FRA	96	1016	17	38
1222	FRA v BRA Q4	4th Quarter	FRA	96	1016	23	36
1223	FRA v BRA Q4	4th Quarter	FRA	96	1016	29	31
1224	FRA v BRA Q4	4th Quarter	FRA	96	1019	51	24	Shot	Miss
1225	FRA v BRA Q4	4th Quarter	FRA	97	1106	32	112
1226	FRA v BRA Q4	4th Quarter	FRA	97	1107	23	97
1227	FRA v BRA Q4	4th Quarter	FRA	97	1107	27	100
1228	FRA v BRA Q4	4th Quarter	FRA	97	1108	36	99
1229	FRA v BRA Q4	4th Quarter	FRA	97	1108	38	96
1230	FRA v BRA Q4	4th Quarter	FRA	97	1109	39	90
1231	FRA v BRA Q4	4th Quarter	FRA	97	1110	39	79
1232	FRA v BRA Q4	4th Quarter	FRA	97	1111	39	75
1233	FRA v BRA Q4	4th Quarter	FRA	97	1111	44	69
1234	FRA v BRA Q4	4th Quarter	FRA	97	1112	49	56
1235	FRA v BRA Q4	4th Quarter	FRA	97	1113	50	48
1236	FRA v BRA Q4	4th Quarter	FRA	97	1113	50	33
1237	FRA v BRA Q4	4th Quarter	FRA	97	1115	49	37
1238	FRA v BRA Q4	4th Quarter	FRA	97	1116	48	40
1239	FRA v BRA Q4	4th Quarter	FRA	97	1116	34	44
1240	FRA v BRA Q4	4th Quarter	FRA	97	1117	30	44
1241	FRA v BRA Q4	4th Quarter	FRA	97	1118	14	32
1242	FRA v BRA Q4	4th Quarter	FRA	97	1120	38	34
1243	FRA v BRA Q4	4th Quarter	FRA	97	1121	40	38	Shot	Miss
