# Supplementary material for: Classifying ball trajectories in invasion sports using dynamic time warping: A basketball case study
Source: PLoS One. 2022 Oct 20;17(10):e0272848. doi: 10.1371/journal.pone.0272848 (PMC9584368; doi:10.1371/journal.pone.0272848)
Supplement: S1 Data — (ZIP) [file pone.0272848.s012.zip › Data/FRA/frag4_full.csv]

	GameID	TimeCriteria	TeamName	RecordID	Time	x	y	Label1	Label2	Label3	Label4
1	Rio Olympics QF FRA v CAN	1st Quarter	FRA	2	22	16	82
2	Rio Olympics QF FRA v CAN	1st Quarter	FRA	2	23	18	83
3	Rio Olympics QF FRA v CAN	1st Quarter	FRA	2	24	20	79
4	Rio Olympics QF FRA v CAN	1st Quarter	FRA	2	24	22	72
5	Rio Olympics QF FRA v CAN	1st Quarter	FRA	2	26	24	66
6	Rio Olympics QF FRA v CAN	1st Quarter	FRA	2	26	31	59
7	Rio Olympics QF FRA v CAN	1st Quarter	FRA	2	26	36	54
8	Rio Olympics QF FRA v CAN	1st Quarter	FRA	2	27	39	49
9	Rio Olympics QF FRA v CAN	1st Quarter	FRA	2	28	41	41
10	Rio Olympics QF FRA v CAN	1st Quarter	FRA	2	28	43	39
11	Rio Olympics QF FRA v CAN	1st Quarter	FRA	2	29	39	43
12	Rio Olympics QF FRA v CAN	1st Quarter	FRA	2	30	34	44
13	Rio Olympics QF FRA v CAN	1st Quarter	FRA	2	31	31	44
14	Rio Olympics QF FRA v CAN	1st Quarter	FRA	2	31	30	47
15	Rio Olympics QF FRA v CAN	1st Quarter	FRA	2	32	29	47
16	Rio Olympics QF FRA v CAN	1st Quarter	FRA	2	33	16	35	On-ball
17	Rio Olympics QF FRA v CAN	1st Quarter	FRA	2	35	20	35
18	Rio Olympics QF FRA v CAN	1st Quarter	FRA	2	35	24	36
19	Rio Olympics QF FRA v CAN	1st Quarter	FRA	2	36	27	34
20	Rio Olympics QF FRA v CAN	1st Quarter	FRA	2	36	25	26
21	Rio Olympics QF FRA v CAN	1st Quarter	FRA	2	37	26	19
22	Rio Olympics QF FRA v CAN	1st Quarter	FRA	2	37	29	16	Shot	Score
23	Rio Olympics QF FRA v CAN	1st Quarter	FRA	3	49	33	108
24	Rio Olympics QF FRA v CAN	1st Quarter	FRA	3	50	26	98
25	Rio Olympics QF FRA v CAN	1st Quarter	FRA	3	52	28	90
26	Rio Olympics QF FRA v CAN	1st Quarter	FRA	3	53	27	82
27	Rio Olympics QF FRA v CAN	1st Quarter	FRA	3	54	30	73
28	Rio Olympics QF FRA v CAN	1st Quarter	FRA	3	54	33	64
29	Rio Olympics QF FRA v CAN	1st Quarter	FRA	3	55	33	55
30	Rio Olympics QF FRA v CAN	1st Quarter	FRA	3	56	35	49
31	Rio Olympics QF FRA v CAN	1st Quarter	FRA	3	56	38	44
32	Rio Olympics QF FRA v CAN	1st Quarter	FRA	3	57	40	42
33	Rio Olympics QF FRA v CAN	1st Quarter	FRA	3	60	40	43
34	Rio Olympics QF FRA v CAN	1st Quarter	FRA	3	61	35	44
35	Rio Olympics QF FRA v CAN	1st Quarter	FRA	3	61	32	43
36	Rio Olympics QF FRA v CAN	1st Quarter	FRA	3	62	20	36
37	Rio Olympics QF FRA v CAN	1st Quarter	FRA	3	63	21	35
38	Rio Olympics QF FRA v CAN	1st Quarter	FRA	3	64	22	33
39	Rio Olympics QF FRA v CAN	1st Quarter	FRA	3	65	23	32
40	Rio Olympics QF FRA v CAN	1st Quarter	FRA	3	65	26	36
41	Rio Olympics QF FRA v CAN	1st Quarter	FRA	3	65	30	37
42	Rio Olympics QF FRA v CAN	1st Quarter	FRA	3	66	37	36
43	Rio Olympics QF FRA v CAN	1st Quarter	FRA	3	68	30	22	TO
44	Rio Olympics QF FRA v CAN	1st Quarter	FRA	5	131	28	107
45	Rio Olympics QF FRA v CAN	1st Quarter	FRA	5	132	25	95
46	Rio Olympics QF FRA v CAN	1st Quarter	FRA	5	132	24	91
47	Rio Olympics QF FRA v CAN	1st Quarter	FRA	5	133	25	81
48	Rio Olympics QF FRA v CAN	1st Quarter	FRA	5	134	27	72
49	Rio Olympics QF FRA v CAN	1st Quarter	FRA	5	135	28	65
50	Rio Olympics QF FRA v CAN	1st Quarter	FRA	5	136	30	57
51	Rio Olympics QF FRA v CAN	1st Quarter	FRA	5	136	31	52
52	Rio Olympics QF FRA v CAN	1st Quarter	FRA	5	137	33	44
53	Rio Olympics QF FRA v CAN	1st Quarter	FRA	5	138	40	43
54	Rio Olympics QF FRA v CAN	1st Quarter	FRA	5	138	48	30
55	Rio Olympics QF FRA v CAN	1st Quarter	FRA	5	140	52	27	On-ball
56	Rio Olympics QF FRA v CAN	1st Quarter	FRA	5	142	49	31
57	Rio Olympics QF FRA v CAN	1st Quarter	FRA	5	142	44	35
58	Rio Olympics QF FRA v CAN	1st Quarter	FRA	5	144	32	38
59	Rio Olympics QF FRA v CAN	1st Quarter	FRA	5	146	48	27
60	Rio Olympics QF FRA v CAN	1st Quarter	FRA	5	147	38	19
61	Rio Olympics QF FRA v CAN	1st Quarter	FRA	5	148	36	21
62	Rio Olympics QF FRA v CAN	1st Quarter	FRA	5	149	31	22	Shot	Miss
63	Rio Olympics QF FRA v CAN	1st Quarter	FRA	12	183	45	89
64	Rio Olympics QF FRA v CAN	1st Quarter	FRA	12	183	46	75
65	Rio Olympics QF FRA v CAN	1st Quarter	FRA	12	184	46	61
66	Rio Olympics QF FRA v CAN	1st Quarter	FRA	12	185	47	50
67	Rio Olympics QF FRA v CAN	1st Quarter	FRA	12	186	49	42
68	Rio Olympics QF FRA v CAN	1st Quarter	FRA	12	186	44	32
69	Rio Olympics QF FRA v CAN	1st Quarter	FRA	12	187	39	26
70	Rio Olympics QF FRA v CAN	1st Quarter	FRA	12	187	30	25
71	Rio Olympics QF FRA v CAN	1st Quarter	FRA	12	188	26	30
72	Rio Olympics QF FRA v CAN	1st Quarter	FRA	12	188	21	36
73	Rio Olympics QF FRA v CAN	1st Quarter	FRA	12	189	23	31
74	Rio Olympics QF FRA v CAN	1st Quarter	FRA	12	190	26	25
75	Rio Olympics QF FRA v CAN	1st Quarter	FRA	12	190	28	19	Shot	Score
76	Rio Olympics QF FRA v CAN	1st Quarter	FRA	14	222	31	108
77	Rio Olympics QF FRA v CAN	1st Quarter	FRA	14	223	31	74
78	Rio Olympics QF FRA v CAN	1st Quarter	FRA	14	224	32	62
79	Rio Olympics QF FRA v CAN	1st Quarter	FRA	14	224	27	52
80	Rio Olympics QF FRA v CAN	1st Quarter	FRA	14	225	27	52
81	Rio Olympics QF FRA v CAN	1st Quarter	FRA	14	226	27	52
82	Rio Olympics QF FRA v CAN	1st Quarter	FRA	14	227	27	52
83	Rio Olympics QF FRA v CAN	1st Quarter	FRA	14	228	25	48
84	Rio Olympics QF FRA v CAN	1st Quarter	FRA	14	230	23	45
85	Rio Olympics QF FRA v CAN	1st Quarter	FRA	14	230	16	33
86	Rio Olympics QF FRA v CAN	1st Quarter	FRA	14	232	25	21
87	Rio Olympics QF FRA v CAN	1st Quarter	FRA	14	233	23	21
88	Rio Olympics QF FRA v CAN	1st Quarter	FRA	14	235	33	40	Foul
89	Rio Olympics QF FRA v CAN	1st Quarter	FRA	15	260	19	9	BLOB
90	Rio Olympics QF FRA v CAN	1st Quarter	FRA	15	261	25	44
91	Rio Olympics QF FRA v CAN	1st Quarter	FRA	15	263	37	33
92	Rio Olympics QF FRA v CAN	1st Quarter	FRA	15	264	30	30
93	Rio Olympics QF FRA v CAN	1st Quarter	FRA	15	264	27	19	Shot	Miss
94	Rio Olympics QF FRA v CAN	1st Quarter	FRA	16	286	35	109
95	Rio Olympics QF FRA v CAN	1st Quarter	FRA	16	287	39	80
96	Rio Olympics QF FRA v CAN	1st Quarter	FRA	16	289	39	76
97	Rio Olympics QF FRA v CAN	1st Quarter	FRA	16	290	39	67
98	Rio Olympics QF FRA v CAN	1st Quarter	FRA	16	292	35	59
99	Rio Olympics QF FRA v CAN	1st Quarter	FRA	16	293	32	54
100	Rio Olympics QF FRA v CAN	1st Quarter	FRA	16	294	31	50
101	Rio Olympics QF FRA v CAN	1st Quarter	FRA	16	297	34	45
102	Rio Olympics QF FRA v CAN	1st Quarter	FRA	16	297	40	41
103	Rio Olympics QF FRA v CAN	1st Quarter	FRA	16	298	49	31	On-ball
104	Rio Olympics QF FRA v CAN	1st Quarter	FRA	16	300	49	33
105	Rio Olympics QF FRA v CAN	1st Quarter	FRA	16	301	48	38
106	Rio Olympics QF FRA v CAN	1st Quarter	FRA	16	303	31	37
107	Rio Olympics QF FRA v CAN	1st Quarter	FRA	16	305	10	20
108	Rio Olympics QF FRA v CAN	1st Quarter	FRA	16	306	11	24
109	Rio Olympics QF FRA v CAN	1st Quarter	FRA	16	306	14	29	Shot	Score
110	Rio Olympics QF FRA v CAN	1st Quarter	FRA	18	327	35	109
111	Rio Olympics QF FRA v CAN	1st Quarter	FRA	18	328	36	80
112	Rio Olympics QF FRA v CAN	1st Quarter	FRA	18	329	35	70
113	Rio Olympics QF FRA v CAN	1st Quarter	FRA	18	329	35	62
114	Rio Olympics QF FRA v CAN	1st Quarter	FRA	18	330	34	52
115	Rio Olympics QF FRA v CAN	1st Quarter	FRA	18	331	33	45
116	Rio Olympics QF FRA v CAN	1st Quarter	FRA	18	332	39	42
117	Rio Olympics QF FRA v CAN	1st Quarter	FRA	18	333	52	24
118	Rio Olympics QF FRA v CAN	1st Quarter	FRA	18	334	46	19
119	Rio Olympics QF FRA v CAN	1st Quarter	FRA	18	335	39	17
120	Rio Olympics QF FRA v CAN	1st Quarter	FRA	18	336	34	18
121	Rio Olympics QF FRA v CAN	1st Quarter	FRA	18	339	41	45
122	Rio Olympics QF FRA v CAN	1st Quarter	FRA	18	340	43	40
123	Rio Olympics QF FRA v CAN	1st Quarter	FRA	18	340	44	33
124	Rio Olympics QF FRA v CAN	1st Quarter	FRA	18	342	42	35
125	Rio Olympics QF FRA v CAN	1st Quarter	FRA	18	342	37	36
126	Rio Olympics QF FRA v CAN	1st Quarter	FRA	18	343	32	38	On-ball
127	Rio Olympics QF FRA v CAN	1st Quarter	FRA	18	344	28	38
128	Rio Olympics QF FRA v CAN	1st Quarter	FRA	18	345	24	36
129	Rio Olympics QF FRA v CAN	1st Quarter	FRA	18	346	41	35
130	Rio Olympics QF FRA v CAN	1st Quarter	FRA	18	347	39	32
131	Rio Olympics QF FRA v CAN	1st Quarter	FRA	18	347	36	30	Shot	Miss
132	Rio Olympics QF FRA v CAN	1st Quarter	FRA	19	349	30	19	OR	Shot	Miss
133	Rio Olympics QF FRA v CAN	1st Quarter	FRA	20	364	33	108
134	Rio Olympics QF FRA v CAN	1st Quarter	FRA	20	365	37	91
135	Rio Olympics QF FRA v CAN	1st Quarter	FRA	20	366	37	82
136	Rio Olympics QF FRA v CAN	1st Quarter	FRA	20	368	35	72
137	Rio Olympics QF FRA v CAN	1st Quarter	FRA	20	369	33	68
138	Rio Olympics QF FRA v CAN	1st Quarter	FRA	20	371	31	58
139	Rio Olympics QF FRA v CAN	1st Quarter	FRA	20	372	30	51
140	Rio Olympics QF FRA v CAN	1st Quarter	FRA	20	373	30	47
141	Rio Olympics QF FRA v CAN	1st Quarter	FRA	20	374	30	47
142	Rio Olympics QF FRA v CAN	1st Quarter	FRA	20	375	30	47
143	Rio Olympics QF FRA v CAN	1st Quarter	FRA	20	376	30	47
144	Rio Olympics QF FRA v CAN	1st Quarter	FRA	20	377	46	44
145	Rio Olympics QF FRA v CAN	1st Quarter	FRA	20	378	47	42
146	Rio Olympics QF FRA v CAN	1st Quarter	FRA	20	379	49	36
147	Rio Olympics QF FRA v CAN	1st Quarter	FRA	20	380	51	32
148	Rio Olympics QF FRA v CAN	1st Quarter	FRA	20	382	33	34
149	Rio Olympics QF FRA v CAN	1st Quarter	FRA	20	383	31	41
150	Rio Olympics QF FRA v CAN	1st Quarter	FRA	20	383	27	20
151	Rio Olympics QF FRA v CAN	1st Quarter	FRA	20	385	31	24
152	Rio Olympics QF FRA v CAN	1st Quarter	FRA	20	385	44	16
153	Rio Olympics QF FRA v CAN	1st Quarter	FRA	20	387	49	27	Shot	Miss
154	Rio Olympics QF FRA v CAN	1st Quarter	FRA	21	534	41	110
155	Rio Olympics QF FRA v CAN	1st Quarter	FRA	21	535	42	97
156	Rio Olympics QF FRA v CAN	1st Quarter	FRA	21	537	16	86
157	Rio Olympics QF FRA v CAN	1st Quarter	FRA	21	538	15	83
158	Rio Olympics QF FRA v CAN	1st Quarter	FRA	21	539	13	74
159	Rio Olympics QF FRA v CAN	1st Quarter	FRA	21	539	13	68
160	Rio Olympics QF FRA v CAN	1st Quarter	FRA	21	540	36	72
161	Rio Olympics QF FRA v CAN	1st Quarter	FRA	21	541	37	68
162	Rio Olympics QF FRA v CAN	1st Quarter	FRA	21	541	38	61
163	Rio Olympics QF FRA v CAN	1st Quarter	FRA	21	542	36	54
164	Rio Olympics QF FRA v CAN	1st Quarter	FRA	21	542	34	47
165	Rio Olympics QF FRA v CAN	1st Quarter	FRA	21	543	34	47
166	Rio Olympics QF FRA v CAN	1st Quarter	FRA	21	544	34	47
167	Rio Olympics QF FRA v CAN	1st Quarter	FRA	21	545	34	47
168	Rio Olympics QF FRA v CAN	1st Quarter	FRA	21	546	41	37
169	Rio Olympics QF FRA v CAN	1st Quarter	FRA	21	547	41	37
170	Rio Olympics QF FRA v CAN	1st Quarter	FRA	21	548	41	37
171	Rio Olympics QF FRA v CAN	1st Quarter	FRA	21	549	41	37
172	Rio Olympics QF FRA v CAN	1st Quarter	FRA	21	550	45	37
173	Rio Olympics QF FRA v CAN	1st Quarter	FRA	21	551	45	39
174	Rio Olympics QF FRA v CAN	1st Quarter	FRA	21	552	43	41
175	Rio Olympics QF FRA v CAN	1st Quarter	FRA	21	553	42	45
176	Rio Olympics QF FRA v CAN	1st Quarter	FRA	21	554	40	44
177	Rio Olympics QF FRA v CAN	1st Quarter	FRA	21	554	39	39
178	Rio Olympics QF FRA v CAN	1st Quarter	FRA	21	555	38	35
179	Rio Olympics QF FRA v CAN	1st Quarter	FRA	21	556	46	20
180	Rio Olympics QF FRA v CAN	1st Quarter	FRA	21	557	51	23	Shot	Miss
181	Rio Olympics QF FRA v CAN	1st Quarter	FRA	22	561	33	22	OR
182	Rio Olympics QF FRA v CAN	1st Quarter	FRA	22	563	48	39
183	Rio Olympics QF FRA v CAN	1st Quarter	FRA	22	565	33	44
184	Rio Olympics QF FRA v CAN	1st Quarter	FRA	22	566	33	46
185	Rio Olympics QF FRA v CAN	1st Quarter	FRA	22	567	33	48
186	Rio Olympics QF FRA v CAN	1st Quarter	FRA	22	567	32	50
187	Rio Olympics QF FRA v CAN	1st Quarter	FRA	22	568	30	47
188	Rio Olympics QF FRA v CAN	1st Quarter	FRA	22	569	30	47
189	Rio Olympics QF FRA v CAN	1st Quarter	FRA	22	570	30	47
190	Rio Olympics QF FRA v CAN	1st Quarter	FRA	22	571	30	47
191	Rio Olympics QF FRA v CAN	1st Quarter	FRA	22	572	49	21	Shot	Score
192	Rio Olympics QF FRA v CAN	1st Quarter	FRA	23	632	34	109
193	Rio Olympics QF FRA v CAN	1st Quarter	FRA	23	633	31	96
194	Rio Olympics QF FRA v CAN	1st Quarter	FRA	23	634	39	95
195	Rio Olympics QF FRA v CAN	1st Quarter	FRA	23	635	38	91
196	Rio Olympics QF FRA v CAN	1st Quarter	FRA	23	636	38	84
197	Rio Olympics QF FRA v CAN	1st Quarter	FRA	23	637	38	79
198	Rio Olympics QF FRA v CAN	1st Quarter	FRA	23	638	38	71
199	Rio Olympics QF FRA v CAN	1st Quarter	FRA	23	638	43	62
200	Rio Olympics QF FRA v CAN	1st Quarter	FRA	23	639	46	53
201	Rio Olympics QF FRA v CAN	1st Quarter	FRA	23	639	48	43
202	Rio Olympics QF FRA v CAN	1st Quarter	FRA	23	640	50	29
203	Rio Olympics QF FRA v CAN	1st Quarter	FRA	23	643	31	38
204	Rio Olympics QF FRA v CAN	1st Quarter	FRA	23	644	31	41
205	Rio Olympics QF FRA v CAN	1st Quarter	FRA	23	646	20	35
206	Rio Olympics QF FRA v CAN	1st Quarter	FRA	23	646	22	33
207	Rio Olympics QF FRA v CAN	1st Quarter	FRA	23	647	26	31
208	Rio Olympics QF FRA v CAN	1st Quarter	FRA	23	647	28	36
209	Rio Olympics QF FRA v CAN	1st Quarter	FRA	23	648	35	40
210	Rio Olympics QF FRA v CAN	1st Quarter	FRA	23	649	50	28
211	Rio Olympics QF FRA v CAN	1st Quarter	FRA	23	650	49	25
212	Rio Olympics QF FRA v CAN	1st Quarter	FRA	23	650	50	15
213	Rio Olympics QF FRA v CAN	1st Quarter	FRA	23	651	52	21
214	Rio Olympics QF FRA v CAN	1st Quarter	FRA	23	651	50	24	On-ball
215	Rio Olympics QF FRA v CAN	1st Quarter	FRA	23	651	48	27	Shot	Score
216	Rio Olympics QF FRA v CAN	1st Quarter	FRA	24	729	29	110
217	Rio Olympics QF FRA v CAN	1st Quarter	FRA	24	730	28	88
218	Rio Olympics QF FRA v CAN	1st Quarter	FRA	24	731	28	88
219	Rio Olympics QF FRA v CAN	1st Quarter	FRA	24	732	28	88
220	Rio Olympics QF FRA v CAN	1st Quarter	FRA	24	733	28	88
221	Rio Olympics QF FRA v CAN	1st Quarter	FRA	24	734	28	88
222	Rio Olympics QF FRA v CAN	1st Quarter	FRA	24	736	31	85
223	Rio Olympics QF FRA v CAN	1st Quarter	FRA	24	737	34	80
224	Rio Olympics QF FRA v CAN	1st Quarter	FRA	24	738	39	71
225	Rio Olympics QF FRA v CAN	1st Quarter	FRA	24	738	41	64
226	Rio Olympics QF FRA v CAN	1st Quarter	FRA	24	739	42	53
227	Rio Olympics QF FRA v CAN	1st Quarter	FRA	24	739	42	47
228	Rio Olympics QF FRA v CAN	1st Quarter	FRA	24	740	36	54
229	Rio Olympics QF FRA v CAN	1st Quarter	FRA	24	740	30	54
230	Rio Olympics QF FRA v CAN	1st Quarter	FRA	24	743	27	50
231	Rio Olympics QF FRA v CAN	1st Quarter	FRA	24	744	21	33
232	Rio Olympics QF FRA v CAN	1st Quarter	FRA	24	746	23	22
233	Rio Olympics QF FRA v CAN	1st Quarter	FRA	24	748	25	23
234	Rio Olympics QF FRA v CAN	1st Quarter	FRA	24	749	28	25
235	Rio Olympics QF FRA v CAN	1st Quarter	FRA	24	749	27	22
236	Rio Olympics QF FRA v CAN	1st Quarter	FRA	24	750	9	17
237	Rio Olympics QF FRA v CAN	1st Quarter	FRA	24	751	11	21
238	Rio Olympics QF FRA v CAN	1st Quarter	FRA	24	751	17	22
239	Rio Olympics QF FRA v CAN	1st Quarter	FRA	24	751	21	21
240	Rio Olympics QF FRA v CAN	1st Quarter	FRA	24	753	23	38	Shot	Miss
241	Rio Olympics QF FRA v CAN	1st Quarter	FRA	25	777	23	9	BLOB
242	Rio Olympics QF FRA v CAN	1st Quarter	FRA	25	778	16	26
243	Rio Olympics QF FRA v CAN	1st Quarter	FRA	25	779	31	46	Stoppage
244	Rio Olympics QF FRA v CAN	1st Quarter	FRA	26	799	3	34	SLOB
245	Rio Olympics QF FRA v CAN	1st Quarter	FRA	26	800	17	36
246	Rio Olympics QF FRA v CAN	1st Quarter	FRA	26	801	20	40
247	Rio Olympics QF FRA v CAN	1st Quarter	FRA	26	802	16	43
248	Rio Olympics QF FRA v CAN	1st Quarter	FRA	26	804	31	36
249	Rio Olympics QF FRA v CAN	1st Quarter	FRA	26	804	30	32
250	Rio Olympics QF FRA v CAN	1st Quarter	FRA	26	805	27	30	Shot	Score
251	Rio Olympics QF FRA v CAN	1st Quarter	FRA	27	864	34	109
252	Rio Olympics QF FRA v CAN	1st Quarter	FRA	27	865	37	77
253	Rio Olympics QF FRA v CAN	1st Quarter	FRA	27	866	35	71
254	Rio Olympics QF FRA v CAN	1st Quarter	FRA	27	866	30	61
255	Rio Olympics QF FRA v CAN	1st Quarter	FRA	27	867	21	57
256	Rio Olympics QF FRA v CAN	1st Quarter	FRA	27	867	16	52
257	Rio Olympics QF FRA v CAN	1st Quarter	FRA	27	868	10	47
258	Rio Olympics QF FRA v CAN	1st Quarter	FRA	27	869	17	50
259	Rio Olympics QF FRA v CAN	1st Quarter	FRA	27	870	20	50
260	Rio Olympics QF FRA v CAN	1st Quarter	FRA	27	871	27	50
261	Rio Olympics QF FRA v CAN	1st Quarter	FRA	27	873	29	48	TO
262	Rio Olympics QF FRA v CAN	1st Quarter	FRA	28	890	19	110
263	Rio Olympics QF FRA v CAN	1st Quarter	FRA	28	891	28	100
264	Rio Olympics QF FRA v CAN	1st Quarter	FRA	28	893	33	95
265	Rio Olympics QF FRA v CAN	1st Quarter	FRA	28	894	36	87
266	Rio Olympics QF FRA v CAN	1st Quarter	FRA	28	895	38	76
267	Rio Olympics QF FRA v CAN	1st Quarter	FRA	28	895	46	66
268	Rio Olympics QF FRA v CAN	1st Quarter	FRA	28	896	51	55
269	Rio Olympics QF FRA v CAN	1st Quarter	FRA	28	896	53	45
270	Rio Olympics QF FRA v CAN	1st Quarter	FRA	28	896	53	34
271	Rio Olympics QF FRA v CAN	1st Quarter	FRA	28	897	51	25
272	Rio Olympics QF FRA v CAN	1st Quarter	FRA	28	898	49	26	TO
273	Rio Olympics QF FRA v CAN	1st Quarter	FRA	29	981	34	109
274	Rio Olympics QF FRA v CAN	1st Quarter	FRA	29	982	33	98
275	Rio Olympics QF FRA v CAN	1st Quarter	FRA	29	983	18	81
276	Rio Olympics QF FRA v CAN	1st Quarter	FRA	29	984	18	87
277	Rio Olympics QF FRA v CAN	1st Quarter	FRA	29	985	20	85
278	Rio Olympics QF FRA v CAN	1st Quarter	FRA	29	987	23	81
279	Rio Olympics QF FRA v CAN	1st Quarter	FRA	29	988	27	70
280	Rio Olympics QF FRA v CAN	1st Quarter	FRA	29	988	29	65
281	Rio Olympics QF FRA v CAN	1st Quarter	FRA	29	989	30	53
282	Rio Olympics QF FRA v CAN	1st Quarter	FRA	29	991	25	53
283	Rio Olympics QF FRA v CAN	1st Quarter	FRA	29	991	17	52
284	Rio Olympics QF FRA v CAN	1st Quarter	FRA	29	992	12	45
285	Rio Olympics QF FRA v CAN	1st Quarter	FRA	29	993	16	33	On-ball
286	Rio Olympics QF FRA v CAN	1st Quarter	FRA	29	994	23	36
287	Rio Olympics QF FRA v CAN	1st Quarter	FRA	29	994	32	37
288	Rio Olympics QF FRA v CAN	1st Quarter	FRA	29	996	34	29	Shot	Score
289	Rio Olympics QF FRA v CAN	1st Quarter	FRA	30	1027	37	86
290	Rio Olympics QF FRA v CAN	1st Quarter	FRA	30	1028	41	81
291	Rio Olympics QF FRA v CAN	1st Quarter	FRA	30	1028	46	76
292	Rio Olympics QF FRA v CAN	1st Quarter	FRA	30	1029	49	66
293	Rio Olympics QF FRA v CAN	1st Quarter	FRA	30	1029	50	59
294	Rio Olympics QF FRA v CAN	1st Quarter	FRA	30	1030	50	49
295	Rio Olympics QF FRA v CAN	1st Quarter	FRA	30	1031	52	42
296	Rio Olympics QF FRA v CAN	1st Quarter	FRA	30	1032	50	36
297	Rio Olympics QF FRA v CAN	1st Quarter	FRA	30	1033	31	41
298	Rio Olympics QF FRA v CAN	1st Quarter	FRA	30	1035	13	35
299	Rio Olympics QF FRA v CAN	1st Quarter	FRA	30	1036	15	38
300	Rio Olympics QF FRA v CAN	1st Quarter	FRA	30	1036	18	39
301	Rio Olympics QF FRA v CAN	1st Quarter	FRA	30	1037	23	41	Stoppage
302	Rio Olympics QF FRA v CAN	1st Quarter	FRA	31	1068	58	37	SLOB
303	Rio Olympics QF FRA v CAN	1st Quarter	FRA	31	1069	50	45
304	Rio Olympics QF FRA v CAN	1st Quarter	FRA	31	1070	50	45
305	Rio Olympics QF FRA v CAN	1st Quarter	FRA	31	1070	51	39
306	Rio Olympics QF FRA v CAN	1st Quarter	FRA	31	1073	28	36
307	Rio Olympics QF FRA v CAN	1st Quarter	FRA	31	1075	29	19
308	Rio Olympics QF FRA v CAN	1st Quarter	FRA	31	1076	29	17	Shot	Miss
309	Rio Olympics QF FRA v CAN	1st Quarter	FRA	32	1093	21	110
310	Rio Olympics QF FRA v CAN	1st Quarter	FRA	32	1094	26	96
311	Rio Olympics QF FRA v CAN	1st Quarter	FRA	32	1096	25	87
312	Rio Olympics QF FRA v CAN	1st Quarter	FRA	32	1097	24	82
313	Rio Olympics QF FRA v CAN	1st Quarter	FRA	32	1098	23	77
314	Rio Olympics QF FRA v CAN	1st Quarter	FRA	32	1099	21	70
315	Rio Olympics QF FRA v CAN	1st Quarter	FRA	32	1100	22	63
316	Rio Olympics QF FRA v CAN	1st Quarter	FRA	32	1100	27	57
317	Rio Olympics QF FRA v CAN	1st Quarter	FRA	32	1101	32	53
318	Rio Olympics QF FRA v CAN	1st Quarter	FRA	32	1101	43	36
319	Rio Olympics QF FRA v CAN	1st Quarter	FRA	32	1102	49	32
320	Rio Olympics QF FRA v CAN	1st Quarter	FRA	32	1103	51	29
321	Rio Olympics QF FRA v CAN	1st Quarter	FRA	32	1104	47	32	On-ball
322	Rio Olympics QF FRA v CAN	1st Quarter	FRA	32	1105	43	34
323	Rio Olympics QF FRA v CAN	1st Quarter	FRA	32	1106	40	33
324	Rio Olympics QF FRA v CAN	1st Quarter	FRA	32	1107	29	36	Shot	Miss
325	Rio Olympics QF FRA v CAN	1st Quarter	FRA	33	1167	30	111
326	Rio Olympics QF FRA v CAN	1st Quarter	FRA	33	1167	38	84
327	Rio Olympics QF FRA v CAN	1st Quarter	FRA	33	1168	32	91
328	Rio Olympics QF FRA v CAN	1st Quarter	FRA	33	1169	30	85
329	Rio Olympics QF FRA v CAN	1st Quarter	FRA	33	1170	32	76
330	Rio Olympics QF FRA v CAN	1st Quarter	FRA	33	1170	37	70
331	Rio Olympics QF FRA v CAN	1st Quarter	FRA	33	1171	43	62
332	Rio Olympics QF FRA v CAN	1st Quarter	FRA	33	1172	44	56
333	Rio Olympics QF FRA v CAN	1st Quarter	FRA	33	1172	41	51
334	Rio Olympics QF FRA v CAN	1st Quarter	FRA	33	1173	37	51
335	Rio Olympics QF FRA v CAN	1st Quarter	FRA	33	1174	34	51
336	Rio Olympics QF FRA v CAN	1st Quarter	FRA	33	1175	47	39
337	Rio Olympics QF FRA v CAN	1st Quarter	FRA	33	1176	51	39
338	Rio Olympics QF FRA v CAN	1st Quarter	FRA	33	1177	54	37
339	Rio Olympics QF FRA v CAN	1st Quarter	FRA	33	1178	33	40
340	Rio Olympics QF FRA v CAN	1st Quarter	FRA	33	1179	27	42
341	Rio Olympics QF FRA v CAN	1st Quarter	FRA	33	1180	14	34
342	Rio Olympics QF FRA v CAN	1st Quarter	FRA	33	1181	20	38
343	Rio Olympics QF FRA v CAN	1st Quarter	FRA	33	1182	29	39
344	Rio Olympics QF FRA v CAN	1st Quarter	FRA	33	1182	33	38
345	Rio Olympics QF FRA v CAN	1st Quarter	FRA	33	1183	45	18
346	Rio Olympics QF FRA v CAN	1st Quarter	FRA	33	1184	40	17
347	Rio Olympics QF FRA v CAN	1st Quarter	FRA	33	1185	36	17	Stoppage
348	Rio Olympics QF FRA v CAN	1st Quarter	FRA	34	1198	58	37	SLOB
349	Rio Olympics QF FRA v CAN	1st Quarter	FRA	34	1199	36	45
350	Rio Olympics QF FRA v CAN	1st Quarter	FRA	34	1200	31	41	On-ball
351	Rio Olympics QF FRA v CAN	1st Quarter	FRA	34	1201	34	39
352	Rio Olympics QF FRA v CAN	1st Quarter	FRA	34	1202	37	34
353	Rio Olympics QF FRA v CAN	1st Quarter	FRA	34	1202	38	30	TO
354	Rio Olympics QF FRA v CAN Q2	2nd Quarter	FRA	35	20	29	102
355	Rio Olympics QF FRA v CAN Q2	2nd Quarter	FRA	35	21	26	98
356	Rio Olympics QF FRA v CAN Q2	2nd Quarter	FRA	35	21	23	92
357	Rio Olympics QF FRA v CAN Q2	2nd Quarter	FRA	35	23	20	81
358	Rio Olympics QF FRA v CAN Q2	2nd Quarter	FRA	35	23	29	78
359	Rio Olympics QF FRA v CAN Q2	2nd Quarter	FRA	35	24	43	56
360	Rio Olympics QF FRA v CAN Q2	2nd Quarter	FRA	35	24	46	52
361	Rio Olympics QF FRA v CAN Q2	2nd Quarter	FRA	35	25	49	43
362	Rio Olympics QF FRA v CAN Q2	2nd Quarter	FRA	35	26	44	34
363	Rio Olympics QF FRA v CAN Q2	2nd Quarter	FRA	35	27	46	38
364	Rio Olympics QF FRA v CAN Q2	2nd Quarter	FRA	35	28	47	40
365	Rio Olympics QF FRA v CAN Q2	2nd Quarter	FRA	35	29	45	45
366	Rio Olympics QF FRA v CAN Q2	2nd Quarter	FRA	35	30	36	51
367	Rio Olympics QF FRA v CAN Q2	2nd Quarter	FRA	35	30	40	37
368	Rio Olympics QF FRA v CAN Q2	2nd Quarter	FRA	35	33	47	24
369	Rio Olympics QF FRA v CAN Q2	2nd Quarter	FRA	35	34	39	38
370	Rio Olympics QF FRA v CAN Q2	2nd Quarter	FRA	35	36	39	38
371	Rio Olympics QF FRA v CAN Q2	2nd Quarter	FRA	35	37	46	34
372	Rio Olympics QF FRA v CAN Q2	2nd Quarter	FRA	35	37	49	30
373	Rio Olympics QF FRA v CAN Q2	2nd Quarter	FRA	35	38	39	19
374	Rio Olympics QF FRA v CAN Q2	2nd Quarter	FRA	35	39	37	22
375	Rio Olympics QF FRA v CAN Q2	2nd Quarter	FRA	35	39	34	23	TO
376	Rio Olympics QF FRA v CAN Q2	2nd Quarter	FRA	36	54	35	94
377	Rio Olympics QF FRA v CAN Q2	2nd Quarter	FRA	36	55	39	92
378	Rio Olympics QF FRA v CAN Q2	2nd Quarter	FRA	36	55	45	79	Foul
379	Rio Olympics QF FRA v CAN Q2	2nd Quarter	FRA	37	77	45	112
380	Rio Olympics QF FRA v CAN Q2	2nd Quarter	FRA	37	78	38	92
381	Rio Olympics QF FRA v CAN Q2	2nd Quarter	FRA	37	79	38	80
382	Rio Olympics QF FRA v CAN Q2	2nd Quarter	FRA	37	81	36	71
383	Rio Olympics QF FRA v CAN Q2	2nd Quarter	FRA	37	81	36	64
384	Rio Olympics QF FRA v CAN Q2	2nd Quarter	FRA	37	82	33	54
385	Rio Olympics QF FRA v CAN Q2	2nd Quarter	FRA	37	83	32	50
386	Rio Olympics QF FRA v CAN Q2	2nd Quarter	FRA	37	85	51	33	Foul
387	Rio Olympics QF FRA v CAN Q2	2nd Quarter	FRA	38	103	59	40	SLOB
388	Rio Olympics QF FRA v CAN Q2	2nd Quarter	FRA	38	104	48	51
389	Rio Olympics QF FRA v CAN Q2	2nd Quarter	FRA	38	104	50	44
390	Rio Olympics QF FRA v CAN Q2	2nd Quarter	FRA	38	104	50	36
391	Rio Olympics QF FRA v CAN Q2	2nd Quarter	FRA	38	105	50	31
392	Rio Olympics QF FRA v CAN Q2	2nd Quarter	FRA	38	108	31	27
393	Rio Olympics QF FRA v CAN Q2	2nd Quarter	FRA	38	108	34	24
394	Rio Olympics QF FRA v CAN Q2	2nd Quarter	FRA	38	109	35	18	Shot	Miss
395	Rio Olympics QF FRA v CAN Q2	2nd Quarter	FRA	39	145	59	36	SLOB
396	Rio Olympics QF FRA v CAN Q2	2nd Quarter	FRA	39	147	53	41
397	Rio Olympics QF FRA v CAN Q2	2nd Quarter	FRA	39	148	52	36
398	Rio Olympics QF FRA v CAN Q2	2nd Quarter	FRA	39	148	51	32
399	Rio Olympics QF FRA v CAN Q2	2nd Quarter	FRA	39	150	49	33
400	Rio Olympics QF FRA v CAN Q2	2nd Quarter	FRA	39	151	47	36
401	Rio Olympics QF FRA v CAN Q2	2nd Quarter	FRA	39	152	36	24
402	Rio Olympics QF FRA v CAN Q2	2nd Quarter	FRA	39	152	34	29
403	Rio Olympics QF FRA v CAN Q2	2nd Quarter	FRA	39	153	29	30
404	Rio Olympics QF FRA v CAN Q2	2nd Quarter	FRA	39	154	16	43
405	Rio Olympics QF FRA v CAN Q2	2nd Quarter	FRA	39	154	19	43
406	Rio Olympics QF FRA v CAN Q2	2nd Quarter	FRA	39	155	23	37	On-ball
407	Rio Olympics QF FRA v CAN Q2	2nd Quarter	FRA	39	155	30	38
408	Rio Olympics QF FRA v CAN Q2	2nd Quarter	FRA	39	157	25	37	Shot	Miss
409	Rio Olympics QF FRA v CAN Q2	2nd Quarter	FRA	41	177	30	113
410	Rio Olympics QF FRA v CAN Q2	2nd Quarter	FRA	41	178	24	99
411	Rio Olympics QF FRA v CAN Q2	2nd Quarter	FRA	41	179	23	95
412	Rio Olympics QF FRA v CAN Q2	2nd Quarter	FRA	41	179	23	87
413	Rio Olympics QF FRA v CAN Q2	2nd Quarter	FRA	41	180	22	80
414	Rio Olympics QF FRA v CAN Q2	2nd Quarter	FRA	41	180	24	72
415	Rio Olympics QF FRA v CAN Q2	2nd Quarter	FRA	41	181	23	64
416	Rio Olympics QF FRA v CAN Q2	2nd Quarter	FRA	41	182	30	59
417	Rio Olympics QF FRA v CAN Q2	2nd Quarter	FRA	41	183	32	53
418	Rio Olympics QF FRA v CAN Q2	2nd Quarter	FRA	41	184	33	49
419	Rio Olympics QF FRA v CAN Q2	2nd Quarter	FRA	41	186	14	35
420	Rio Olympics QF FRA v CAN Q2	2nd Quarter	FRA	41	188	13	32
421	Rio Olympics QF FRA v CAN Q2	2nd Quarter	FRA	41	189	17	32
422	Rio Olympics QF FRA v CAN Q2	2nd Quarter	FRA	41	191	15	25
423	Rio Olympics QF FRA v CAN Q2	2nd Quarter	FRA	41	192	16	26	On-ball
424	Rio Olympics QF FRA v CAN Q2	2nd Quarter	FRA	41	192	19	34
425	Rio Olympics QF FRA v CAN Q2	2nd Quarter	FRA	41	194	24	37
426	Rio Olympics QF FRA v CAN Q2	2nd Quarter	FRA	41	195	41	38
427	Rio Olympics QF FRA v CAN Q2	2nd Quarter	FRA	41	197	29	21	Foul
428	Rio Olympics QF FRA v CAN Q2	2nd Quarter	FRA	44	307	4	36	SLOB
429	Rio Olympics QF FRA v CAN Q2	2nd Quarter	FRA	44	308	22	44
430	Rio Olympics QF FRA v CAN Q2	2nd Quarter	FRA	44	309	27	46
431	Rio Olympics QF FRA v CAN Q2	2nd Quarter	FRA	44	309	32	47
432	Rio Olympics QF FRA v CAN Q2	2nd Quarter	FRA	44	309	37	47
433	Rio Olympics QF FRA v CAN Q2	2nd Quarter	FRA	44	310	42	45
434	Rio Olympics QF FRA v CAN Q2	2nd Quarter	FRA	44	310	46	41
435	Rio Olympics QF FRA v CAN Q2	2nd Quarter	FRA	44	311	47	37
436	Rio Olympics QF FRA v CAN Q2	2nd Quarter	FRA	44	312	47	37
437	Rio Olympics QF FRA v CAN Q2	2nd Quarter	FRA	44	313	47	37
438	Rio Olympics QF FRA v CAN Q2	2nd Quarter	FRA	44	314	47	37
439	Rio Olympics QF FRA v CAN Q2	2nd Quarter	FRA	44	315	46	34	On-ball
440	Rio Olympics QF FRA v CAN Q2	2nd Quarter	FRA	44	315	42	36
441	Rio Olympics QF FRA v CAN Q2	2nd Quarter	FRA	44	317	36	38
442	Rio Olympics QF FRA v CAN Q2	2nd Quarter	FRA	44	318	51	23
443	Rio Olympics QF FRA v CAN Q2	2nd Quarter	FRA	44	319	39	19
444	Rio Olympics QF FRA v CAN Q2	2nd Quarter	FRA	44	320	38	20
445	Rio Olympics QF FRA v CAN Q2	2nd Quarter	FRA	44	321	38	24
446	Rio Olympics QF FRA v CAN Q2	2nd Quarter	FRA	44	322	32	24	TO
447	Rio Olympics QF FRA v CAN Q2	2nd Quarter	FRA	45	365	32	109
448	Rio Olympics QF FRA v CAN Q2	2nd Quarter	FRA	45	365	27	97
449	Rio Olympics QF FRA v CAN Q2	2nd Quarter	FRA	45	367	28	85
450	Rio Olympics QF FRA v CAN Q2	2nd Quarter	FRA	45	368	28	78
451	Rio Olympics QF FRA v CAN Q2	2nd Quarter	FRA	45	369	28	69
452	Rio Olympics QF FRA v CAN Q2	2nd Quarter	FRA	45	370	32	60
453	Rio Olympics QF FRA v CAN Q2	2nd Quarter	FRA	45	370	38	56
454	Rio Olympics QF FRA v CAN Q2	2nd Quarter	FRA	45	371	45	53
455	Rio Olympics QF FRA v CAN Q2	2nd Quarter	FRA	45	372	48	46
456	Rio Olympics QF FRA v CAN Q2	2nd Quarter	FRA	45	372	46	40
457	Rio Olympics QF FRA v CAN Q2	2nd Quarter	FRA	45	373	44	37	On-ball
458	Rio Olympics QF FRA v CAN Q2	2nd Quarter	FRA	45	374	44	37
459	Rio Olympics QF FRA v CAN Q2	2nd Quarter	FRA	45	375	44	37
460	Rio Olympics QF FRA v CAN Q2	2nd Quarter	FRA	45	376	44	37
461	Rio Olympics QF FRA v CAN Q2	2nd Quarter	FRA	45	377	43	37
462	Rio Olympics QF FRA v CAN Q2	2nd Quarter	FRA	45	377	39	40	Foul
463	Rio Olympics QF FRA v CAN Q2	2nd Quarter	FRA	46	397	60	40	SLOB
464	Rio Olympics QF FRA v CAN Q2	2nd Quarter	FRA	46	398	52	44
465	Rio Olympics QF FRA v CAN Q2	2nd Quarter	FRA	46	400	25	35
466	Rio Olympics QF FRA v CAN Q2	2nd Quarter	FRA	46	401	11	20
467	Rio Olympics QF FRA v CAN Q2	2nd Quarter	FRA	46	402	24	19
468	Rio Olympics QF FRA v CAN Q2	2nd Quarter	FRA	46	404	24	21
469	Rio Olympics QF FRA v CAN Q2	2nd Quarter	FRA	46	404	26	23
470	Rio Olympics QF FRA v CAN Q2	2nd Quarter	FRA	46	405	32	21	Shot	Score
471	Rio Olympics QF FRA v CAN Q2	2nd Quarter	FRA	47	416	36	86
472	Rio Olympics QF FRA v CAN Q2	2nd Quarter	FRA	47	416	38	72
473	Rio Olympics QF FRA v CAN Q2	2nd Quarter	FRA	47	416	37	60
474	Rio Olympics QF FRA v CAN Q2	2nd Quarter	FRA	47	416	30	38
475	Rio Olympics QF FRA v CAN Q2	2nd Quarter	FRA	47	418	28	28
476	Rio Olympics QF FRA v CAN Q2	2nd Quarter	FRA	47	419	25	19	TO
477	Rio Olympics QF FRA v CAN Q2	2nd Quarter	FRA	48	453	26	97
478	Rio Olympics QF FRA v CAN Q2	2nd Quarter	FRA	48	454	27	89	Foul
479	Rio Olympics QF FRA v CAN Q2	2nd Quarter	FRA	50	570	5	83
480	Rio Olympics QF FRA v CAN Q2	2nd Quarter	FRA	50	571	13	85
481	Rio Olympics QF FRA v CAN Q2	2nd Quarter	FRA	50	572	16	79
482	Rio Olympics QF FRA v CAN Q2	2nd Quarter	FRA	50	573	20	73
483	Rio Olympics QF FRA v CAN Q2	2nd Quarter	FRA	50	574	24	63
484	Rio Olympics QF FRA v CAN Q2	2nd Quarter	FRA	50	575	25	56
485	Rio Olympics QF FRA v CAN Q2	2nd Quarter	FRA	50	576	26	49
486	Rio Olympics QF FRA v CAN Q2	2nd Quarter	FRA	50	577	24	43
487	Rio Olympics QF FRA v CAN Q2	2nd Quarter	FRA	50	577	15	34	Stoppage
488	Rio Olympics QF FRA v CAN Q2	2nd Quarter	FRA	52	598	5	40	SLOB
489	Rio Olympics QF FRA v CAN Q2	2nd Quarter	FRA	52	599	12	23
490	Rio Olympics QF FRA v CAN Q2	2nd Quarter	FRA	52	601	21	38
491	Rio Olympics QF FRA v CAN Q2	2nd Quarter	FRA	52	603	25	22
492	Rio Olympics QF FRA v CAN Q2	2nd Quarter	FRA	52	605	27	24
493	Rio Olympics QF FRA v CAN Q2	2nd Quarter	FRA	52	605	32	24
494	Rio Olympics QF FRA v CAN Q2	2nd Quarter	FRA	52	608	26	20	Shot	Shooting Foul
495	Rio Olympics QF FRA v CAN Q2	2nd Quarter	FRA	53	749	39	8	BLOB
496	Rio Olympics QF FRA v CAN Q2	2nd Quarter	FRA	53	750	46	47
497	Rio Olympics QF FRA v CAN Q2	2nd Quarter	FRA	53	753	30	35
498	Rio Olympics QF FRA v CAN Q2	2nd Quarter	FRA	53	755	15	34	On-ball
499	Rio Olympics QF FRA v CAN Q2	2nd Quarter	FRA	53	756	19	38	Shot	Score
500	Rio Olympics QF FRA v CAN Q2	2nd Quarter	FRA	54	882	5	85
501	Rio Olympics QF FRA v CAN Q2	2nd Quarter	FRA	54	883	19	86
502	Rio Olympics QF FRA v CAN Q2	2nd Quarter	FRA	54	884	23	86
503	Rio Olympics QF FRA v CAN Q2	2nd Quarter	FRA	54	885	27	80
504	Rio Olympics QF FRA v CAN Q2	2nd Quarter	FRA	54	886	29	76
505	Rio Olympics QF FRA v CAN Q2	2nd Quarter	FRA	54	886	31	66
506	Rio Olympics QF FRA v CAN Q2	2nd Quarter	FRA	54	887	34	59
507	Rio Olympics QF FRA v CAN Q2	2nd Quarter	FRA	54	888	38	55
508	Rio Olympics QF FRA v CAN Q2	2nd Quarter	FRA	54	888	41	52
509	Rio Olympics QF FRA v CAN Q2	2nd Quarter	FRA	54	889	45	48
510	Rio Olympics QF FRA v CAN Q2	2nd Quarter	FRA	54	890	44	37
511	Rio Olympics QF FRA v CAN Q2	2nd Quarter	FRA	54	890	44	36
512	Rio Olympics QF FRA v CAN Q2	2nd Quarter	FRA	54	891	26	37
513	Rio Olympics QF FRA v CAN Q2	2nd Quarter	FRA	54	893	15	35
514	Rio Olympics QF FRA v CAN Q2	2nd Quarter	FRA	54	894	13	31
515	Rio Olympics QF FRA v CAN Q2	2nd Quarter	FRA	54	895	17	35
516	Rio Olympics QF FRA v CAN Q2	2nd Quarter	FRA	54	896	34	37
517	Rio Olympics QF FRA v CAN Q2	2nd Quarter	FRA	54	897	34	29
518	Rio Olympics QF FRA v CAN Q2	2nd Quarter	FRA	54	898	37	22
519	Rio Olympics QF FRA v CAN Q2	2nd Quarter	FRA	54	899	50	23
520	Rio Olympics QF FRA v CAN Q2	2nd Quarter	FRA	54	902	44	57
521	Rio Olympics QF FRA v CAN Q2	2nd Quarter	FRA	54	903	43	32
522	Rio Olympics QF FRA v CAN Q2	2nd Quarter	FRA	54	904	51	21	Shot	Score
523	Rio Olympics QF FRA v CAN Q2	2nd Quarter	FRA	55	921	33	85
524	Rio Olympics QF FRA v CAN Q2	2nd Quarter	FRA	55	921	29	80
525	Rio Olympics QF FRA v CAN Q2	2nd Quarter	FRA	55	922	27	66
526	Rio Olympics QF FRA v CAN Q2	2nd Quarter	FRA	55	923	24	55
527	Rio Olympics QF FRA v CAN Q2	2nd Quarter	FRA	55	923	22	45
528	Rio Olympics QF FRA v CAN Q2	2nd Quarter	FRA	55	924	27	35
529	Rio Olympics QF FRA v CAN Q2	2nd Quarter	FRA	55	924	32	27
530	Rio Olympics QF FRA v CAN Q2	2nd Quarter	FRA	55	925	27	22
531	Rio Olympics QF FRA v CAN Q2	2nd Quarter	FRA	55	926	28	19	Shot	Miss
532	Rio Olympics QF FRA v CAN Q2	2nd Quarter	FRA	56	927	30	17	OR	Shot	Score
533	Rio Olympics QF FRA v CAN Q2	2nd Quarter	FRA	57	992	34	109
534	Rio Olympics QF FRA v CAN Q2	2nd Quarter	FRA	57	993	31	89
535	Rio Olympics QF FRA v CAN Q2	2nd Quarter	FRA	57	994	32	83
536	Rio Olympics QF FRA v CAN Q2	2nd Quarter	FRA	57	995	32	75
537	Rio Olympics QF FRA v CAN Q2	2nd Quarter	FRA	57	995	32	70
538	Rio Olympics QF FRA v CAN Q2	2nd Quarter	FRA	57	996	29	64
539	Rio Olympics QF FRA v CAN Q2	2nd Quarter	FRA	57	997	25	54
540	Rio Olympics QF FRA v CAN Q2	2nd Quarter	FRA	57	998	24	52
541	Rio Olympics QF FRA v CAN Q2	2nd Quarter	FRA	57	998	15	34	On-ball
542	Rio Olympics QF FRA v CAN Q2	2nd Quarter	FRA	57	999	15	34
543	Rio Olympics QF FRA v CAN Q2	2nd Quarter	FRA	57	1000	15	34
544	Rio Olympics QF FRA v CAN Q2	2nd Quarter	FRA	57	1001	15	34
545	Rio Olympics QF FRA v CAN Q2	2nd Quarter	FRA	57	1002	19	36
546	Rio Olympics QF FRA v CAN Q2	2nd Quarter	FRA	57	1002	26	38
547	Rio Olympics QF FRA v CAN Q2	2nd Quarter	FRA	57	1003	36	38
548	Rio Olympics QF FRA v CAN Q2	2nd Quarter	FRA	57	1005	26	21	TO
549	Rio Olympics QF FRA v CAN Q2	2nd Quarter	FRA	58	1031	37	100
550	Rio Olympics QF FRA v CAN Q2	2nd Quarter	FRA	58	1031	28	99
551	Rio Olympics QF FRA v CAN Q2	2nd Quarter	FRA	58	1033	28	84
552	Rio Olympics QF FRA v CAN Q2	2nd Quarter	FRA	58	1033	32	72
553	Rio Olympics QF FRA v CAN Q2	2nd Quarter	FRA	58	1034	33	62
554	Rio Olympics QF FRA v CAN Q2	2nd Quarter	FRA	58	1034	35	53
555	Rio Olympics QF FRA v CAN Q2	2nd Quarter	FRA	58	1034	37	43
556	Rio Olympics QF FRA v CAN Q2	2nd Quarter	FRA	58	1035	38	31
557	Rio Olympics QF FRA v CAN Q2	2nd Quarter	FRA	58	1036	35	27
558	Rio Olympics QF FRA v CAN Q2	2nd Quarter	FRA	58	1036	26	38
559	Rio Olympics QF FRA v CAN Q2	2nd Quarter	FRA	58	1037	31	36
560	Rio Olympics QF FRA v CAN Q2	2nd Quarter	FRA	58	1038	30	24	Shot	Miss
561	Rio Olympics QF FRA v CAN Q2	2nd Quarter	FRA	59	1054	42	111
562	Rio Olympics QF FRA v CAN Q2	2nd Quarter	FRA	59	1054	38	87
563	Rio Olympics QF FRA v CAN Q2	2nd Quarter	FRA	59	1056	39	82
564	Rio Olympics QF FRA v CAN Q2	2nd Quarter	FRA	59	1056	37	74
565	Rio Olympics QF FRA v CAN Q2	2nd Quarter	FRA	59	1057	36	68
566	Rio Olympics QF FRA v CAN Q2	2nd Quarter	FRA	59	1058	34	62
567	Rio Olympics QF FRA v CAN Q2	2nd Quarter	FRA	59	1059	30	56
568	Rio Olympics QF FRA v CAN Q2	2nd Quarter	FRA	59	1059	25	49
569	Rio Olympics QF FRA v CAN Q2	2nd Quarter	FRA	59	1060	22	44
570	Rio Olympics QF FRA v CAN Q2	2nd Quarter	FRA	59	1061	19	38
571	Rio Olympics QF FRA v CAN Q2	2nd Quarter	FRA	59	1062	37	34	TO	Foul
572	Rio Olympics QF FRA v CAN Q2	2nd Quarter	FRA	60	1100	33	114
573	Rio Olympics QF FRA v CAN Q2	2nd Quarter	FRA	60	1100	24	95
574	Rio Olympics QF FRA v CAN Q2	2nd Quarter	FRA	60	1102	24	86
575	Rio Olympics QF FRA v CAN Q2	2nd Quarter	FRA	60	1102	24	76
576	Rio Olympics QF FRA v CAN Q2	2nd Quarter	FRA	60	1104	24	65
577	Rio Olympics QF FRA v CAN Q2	2nd Quarter	FRA	60	1104	28	56
578	Rio Olympics QF FRA v CAN Q2	2nd Quarter	FRA	60	1105	32	53
579	Rio Olympics QF FRA v CAN Q2	2nd Quarter	FRA	60	1107	33	50
580	Rio Olympics QF FRA v CAN Q2	2nd Quarter	FRA	60	1107	40	36
581	Rio Olympics QF FRA v CAN Q2	2nd Quarter	FRA	60	1108	44	34
582	Rio Olympics QF FRA v CAN Q2	2nd Quarter	FRA	60	1108	48	29
583	Rio Olympics QF FRA v CAN Q2	2nd Quarter	FRA	60	1110	45	23
584	Rio Olympics QF FRA v CAN Q2	2nd Quarter	FRA	60	1110	39	18
585	Rio Olympics QF FRA v CAN Q2	2nd Quarter	FRA	60	1111	35	17	Shot	Shooting Foul
586	Rio Olympics QF FRA v CAN Q2	2nd Quarter	FRA	61	1174	30	111
587	Rio Olympics QF FRA v CAN Q2	2nd Quarter	FRA	61	1175	25	95
588	Rio Olympics QF FRA v CAN Q2	2nd Quarter	FRA	61	1176	27	94
589	Rio Olympics QF FRA v CAN Q2	2nd Quarter	FRA	61	1177	30	92
590	Rio Olympics QF FRA v CAN Q2	2nd Quarter	FRA	61	1177	33	87
591	Rio Olympics QF FRA v CAN Q2	2nd Quarter	FRA	61	1178	35	81
592	Rio Olympics QF FRA v CAN Q2	2nd Quarter	FRA	61	1178	37	73
593	Rio Olympics QF FRA v CAN Q2	2nd Quarter	FRA	61	1179	37	66
594	Rio Olympics QF FRA v CAN Q2	2nd Quarter	FRA	61	1180	37	62
595	Rio Olympics QF FRA v CAN Q2	2nd Quarter	FRA	61	1180	39	56
596	Rio Olympics QF FRA v CAN Q2	2nd Quarter	FRA	61	1180	42	50
597	Rio Olympics QF FRA v CAN Q2	2nd Quarter	FRA	61	1181	48	32
598	Rio Olympics QF FRA v CAN Q2	2nd Quarter	FRA	61	1182	52	24
599	Rio Olympics QF FRA v CAN Q2	2nd Quarter	FRA	61	1183	53	24
600	Rio Olympics QF FRA v CAN Q2	2nd Quarter	FRA	61	1185	53	27	On-ball
601	Rio Olympics QF FRA v CAN Q2	2nd Quarter	FRA	61	1186	50	30
602	Rio Olympics QF FRA v CAN Q2	2nd Quarter	FRA	61	1187	48	38
603	Rio Olympics QF FRA v CAN Q2	2nd Quarter	FRA	61	1187	46	41
604	Rio Olympics QF FRA v CAN Q2	2nd Quarter	FRA	61	1190	49	29
605	Rio Olympics QF FRA v CAN Q2	2nd Quarter	FRA	61	1190	45	35
606	Rio Olympics QF FRA v CAN Q2	2nd Quarter	FRA	61	1191	36	39
607	Rio Olympics QF FRA v CAN Q2	2nd Quarter	FRA	61	1192	30	48
608	Rio Olympics QF FRA v CAN Q2	2nd Quarter	FRA	61	1192	29	44
609	Rio Olympics QF FRA v CAN Q2	2nd Quarter	FRA	61	1192	27	33
610	Rio Olympics QF FRA v CAN Q2	2nd Quarter	FRA	61	1193	23	26
611	Rio Olympics QF FRA v CAN Q2	2nd Quarter	FRA	61	1194	23	19
612	Rio Olympics QF FRA v CAN Q2	2nd Quarter	FRA	61	1195	23	24	Shot	Miss
613	Rio Olympics QF FRA v CAN Q2	2nd Quarter	FRA	62	1246	5	95
614	Rio Olympics QF FRA v CAN Q2	2nd Quarter	FRA	62	1246	30	83
615	Rio Olympics QF FRA v CAN Q2	2nd Quarter	FRA	62	1247	33	69
616	Rio Olympics QF FRA v CAN Q2	2nd Quarter	FRA	62	1248	36	64
617	Rio Olympics QF FRA v CAN Q2	2nd Quarter	FRA	62	1249	38	59
618	Rio Olympics QF FRA v CAN Q2	2nd Quarter	FRA	62	1249	41	53
619	Rio Olympics QF FRA v CAN Q2	2nd Quarter	FRA	62	1250	34	49
620	Rio Olympics QF FRA v CAN Q2	2nd Quarter	FRA	62	1251	25	40
621	Rio Olympics QF FRA v CAN Q2	2nd Quarter	FRA	62	1251	21	36
622	Rio Olympics QF FRA v CAN Q2	2nd Quarter	FRA	62	1252	20	25
623	Rio Olympics QF FRA v CAN Q2	2nd Quarter	FRA	62	1253	21	17
624	Rio Olympics QF FRA v CAN Q2	2nd Quarter	FRA	62	1253	20	43
625	Rio Olympics QF FRA v CAN Q2	2nd Quarter	FRA	62	1254	22	40	On-ball
626	Rio Olympics QF FRA v CAN Q2	2nd Quarter	FRA	62	1254	28	39
627	Rio Olympics QF FRA v CAN Q2	2nd Quarter	FRA	62	1255	33	37
628	Rio Olympics QF FRA v CAN Q2	2nd Quarter	FRA	62	1256	31	37	Shot	Miss
629	Rio Olympics QF FRA v CAN Q2	2nd Quarter	FRA	63	1258	43	34	OR	Shot	Miss
630	Rio Olympics QF FRA v CAN Q2	2nd Quarter	FRA	64	1268	34	93
631	Rio Olympics QF FRA v CAN Q2	2nd Quarter	FRA	64	1269	36	81
632	Rio Olympics QF FRA v CAN Q2	2nd Quarter	FRA	64	1270	36	68
633	Rio Olympics QF FRA v CAN Q2	2nd Quarter	FRA	64	1270	31	55
634	Rio Olympics QF FRA v CAN Q2	2nd Quarter	FRA	64	1270	28	47
635	Rio Olympics QF FRA v CAN Q2	2nd Quarter	FRA	64	1271	30	38
636	Rio Olympics QF FRA v CAN Q2	2nd Quarter	FRA	64	1272	29	31
637	Rio Olympics QF FRA v CAN Q2	2nd Quarter	FRA	64	1273	24	35
638	Rio Olympics QF FRA v CAN Q2	2nd Quarter	FRA	64	1273	13	31
639	Rio Olympics QF FRA v CAN Q2	2nd Quarter	FRA	64	1274	19	42
640	Rio Olympics QF FRA v CAN Q2	2nd Quarter	FRA	64	1275	22	45
641	Rio Olympics QF FRA v CAN Q2	2nd Quarter	FRA	64	1276	24	49
642	Rio Olympics QF FRA v CAN Q2	2nd Quarter	FRA	64	1277	27	50
643	Rio Olympics QF FRA v CAN Q2	2nd Quarter	FRA	64	1280	29	46
644	Rio Olympics QF FRA v CAN Q2	2nd Quarter	FRA	64	1281	32	39	On-ball
645	Rio Olympics QF FRA v CAN Q2	2nd Quarter	FRA	64	1281	38	37
646	Rio Olympics QF FRA v CAN Q2	2nd Quarter	FRA	64	1282	45	34
647	Rio Olympics QF FRA v CAN Q2	2nd Quarter	FRA	64	1283	21	37
648	Rio Olympics QF FRA v CAN Q2	2nd Quarter	FRA	64	1285	45	17
649	Rio Olympics QF FRA v CAN Q2	2nd Quarter	FRA	64	1286	48	32
650	Rio Olympics QF FRA v CAN Q2	2nd Quarter	FRA	64	1287	46	26
651	Rio Olympics QF FRA v CAN Q2	2nd Quarter	FRA	64	1287	44	20
652	Rio Olympics QF FRA v CAN Q2	2nd Quarter	FRA	64	1288	36	22
653	Rio Olympics QF FRA v CAN Q2	2nd Quarter	FRA	64	1290	34	16	Shot	Score
654	Rio Olympics QF FRA v CAN Q2	2nd Quarter	FRA	65	1321	32	95
655	Rio Olympics QF FRA v CAN Q2	2nd Quarter	FRA	65	1322	29	75	TO
656	Rio Olympics QF FRA v CAN Q2	2nd Quarter	FRA	66	1349	27	99
657	Rio Olympics QF FRA v CAN Q2	2nd Quarter	FRA	66	1349	26	94
658	Rio Olympics QF FRA v CAN Q2	2nd Quarter	FRA	66	1350	21	86
659	Rio Olympics QF FRA v CAN Q2	2nd Quarter	FRA	66	1350	19	80
660	Rio Olympics QF FRA v CAN Q2	2nd Quarter	FRA	66	1351	18	71
661	Rio Olympics QF FRA v CAN Q2	2nd Quarter	FRA	66	1351	19	67
662	Rio Olympics QF FRA v CAN Q2	2nd Quarter	FRA	66	1352	21	68
663	Rio Olympics QF FRA v CAN Q2	2nd Quarter	FRA	66	1353	18	73
664	Rio Olympics QF FRA v CAN Q2	2nd Quarter	FRA	66	1354	49	45
665	Rio Olympics QF FRA v CAN Q2	2nd Quarter	FRA	66	1355	49	38
666	Rio Olympics QF FRA v CAN Q2	2nd Quarter	FRA	66	1355	47	30
667	Rio Olympics QF FRA v CAN Q2	2nd Quarter	FRA	66	1356	43	21
668	Rio Olympics QF FRA v CAN Q2	2nd Quarter	FRA	66	1358	41	18	Stoppage
669	Rio Olympics QF FRA v CAN Q3	3rd Quarter	FRA	67	31	32	93
670	Rio Olympics QF FRA v CAN Q3	3rd Quarter	FRA	67	32	34	89
671	Rio Olympics QF FRA v CAN Q3	3rd Quarter	FRA	67	32	35	81
672	Rio Olympics QF FRA v CAN Q3	3rd Quarter	FRA	67	34	36	72
673	Rio Olympics QF FRA v CAN Q3	3rd Quarter	FRA	67	34	36	61
674	Rio Olympics QF FRA v CAN Q3	3rd Quarter	FRA	67	35	36	54
675	Rio Olympics QF FRA v CAN Q3	3rd Quarter	FRA	67	36	38	46
676	Rio Olympics QF FRA v CAN Q3	3rd Quarter	FRA	67	37	37	44
677	Rio Olympics QF FRA v CAN Q3	3rd Quarter	FRA	67	38	35	45
678	Rio Olympics QF FRA v CAN Q3	3rd Quarter	FRA	67	38	26	44
679	Rio Olympics QF FRA v CAN Q3	3rd Quarter	FRA	67	39	18	41
680	Rio Olympics QF FRA v CAN Q3	3rd Quarter	FRA	67	40	13	34
681	Rio Olympics QF FRA v CAN Q3	3rd Quarter	FRA	67	40	19	39
682	Rio Olympics QF FRA v CAN Q3	3rd Quarter	FRA	67	41	24	41
683	Rio Olympics QF FRA v CAN Q3	3rd Quarter	FRA	67	41	30	42
684	Rio Olympics QF FRA v CAN Q3	3rd Quarter	FRA	67	42	39	40
685	Rio Olympics QF FRA v CAN Q3	3rd Quarter	FRA	67	43	38	43
686	Rio Olympics QF FRA v CAN Q3	3rd Quarter	FRA	67	45	23	38
687	Rio Olympics QF FRA v CAN Q3	3rd Quarter	FRA	67	47	30	20
688	Rio Olympics QF FRA v CAN Q3	3rd Quarter	FRA	67	47	30	16	Shot	Score
689	Rio Olympics QF FRA v CAN Q3	3rd Quarter	FRA	69	73	40	111
690	Rio Olympics QF FRA v CAN Q3	3rd Quarter	FRA	69	74	39	94
691	Rio Olympics QF FRA v CAN Q3	3rd Quarter	FRA	69	74	39	87
692	Rio Olympics QF FRA v CAN Q3	3rd Quarter	FRA	69	75	39	80
693	Rio Olympics QF FRA v CAN Q3	3rd Quarter	FRA	69	76	37	70
694	Rio Olympics QF FRA v CAN Q3	3rd Quarter	FRA	69	77	36	65
695	Rio Olympics QF FRA v CAN Q3	3rd Quarter	FRA	69	78	34	59
696	Rio Olympics QF FRA v CAN Q3	3rd Quarter	FRA	69	78	31	55
697	Rio Olympics QF FRA v CAN Q3	3rd Quarter	FRA	69	79	25	49
698	Rio Olympics QF FRA v CAN Q3	3rd Quarter	FRA	69	79	21	41
699	Rio Olympics QF FRA v CAN Q3	3rd Quarter	FRA	69	80	25	45
700	Rio Olympics QF FRA v CAN Q3	3rd Quarter	FRA	69	81	37	43
701	Rio Olympics QF FRA v CAN Q3	3rd Quarter	FRA	69	83	39	39
702	Rio Olympics QF FRA v CAN Q3	3rd Quarter	FRA	69	83	46	32
703	Rio Olympics QF FRA v CAN Q3	3rd Quarter	FRA	69	84	46	37
704	Rio Olympics QF FRA v CAN Q3	3rd Quarter	FRA	69	84	43	40
705	Rio Olympics QF FRA v CAN Q3	3rd Quarter	FRA	69	87	41	36
706	Rio Olympics QF FRA v CAN Q3	3rd Quarter	FRA	69	88	43	18
707	Rio Olympics QF FRA v CAN Q3	3rd Quarter	FRA	69	90	47	32
708	Rio Olympics QF FRA v CAN Q3	3rd Quarter	FRA	69	91	38	18
709	Rio Olympics QF FRA v CAN Q3	3rd Quarter	FRA	69	93	40	19
710	Rio Olympics QF FRA v CAN Q3	3rd Quarter	FRA	69	93	43	19
711	Rio Olympics QF FRA v CAN Q3	3rd Quarter	FRA	69	95	17	37
712	Rio Olympics QF FRA v CAN Q3	3rd Quarter	FRA	69	96	14	34
713	Rio Olympics QF FRA v CAN Q3	3rd Quarter	FRA	69	97	15	30	Shot	Score
714	Rio Olympics QF FRA v CAN Q3	3rd Quarter	FRA	71	120	58	78
715	Rio Olympics QF FRA v CAN Q3	3rd Quarter	FRA	71	122	41	74
716	Rio Olympics QF FRA v CAN Q3	3rd Quarter	FRA	71	123	40	67
717	Rio Olympics QF FRA v CAN Q3	3rd Quarter	FRA	71	124	41	59
718	Rio Olympics QF FRA v CAN Q3	3rd Quarter	FRA	71	125	39	54
719	Rio Olympics QF FRA v CAN Q3	3rd Quarter	FRA	71	125	37	50
720	Rio Olympics QF FRA v CAN Q3	3rd Quarter	FRA	71	126	31	47
721	Rio Olympics QF FRA v CAN Q3	3rd Quarter	FRA	71	127	27	45
722	Rio Olympics QF FRA v CAN Q3	3rd Quarter	FRA	71	129	20	44
723	Rio Olympics QF FRA v CAN Q3	3rd Quarter	FRA	71	130	18	42	Stoppage
724	Rio Olympics QF FRA v CAN Q3	3rd Quarter	FRA	72	140	3	38	SLOB
725	Rio Olympics QF FRA v CAN Q3	3rd Quarter	FRA	72	142	12	42
726	Rio Olympics QF FRA v CAN Q3	3rd Quarter	FRA	72	143	12	42
727	Rio Olympics QF FRA v CAN Q3	3rd Quarter	FRA	72	144	12	42
728	Rio Olympics QF FRA v CAN Q3	3rd Quarter	FRA	72	145	12	42
729	Rio Olympics QF FRA v CAN Q3	3rd Quarter	FRA	72	146	30	37
730	Rio Olympics QF FRA v CAN Q3	3rd Quarter	FRA	72	147	33	39
731	Rio Olympics QF FRA v CAN Q3	3rd Quarter	FRA	72	148	48	40
732	Rio Olympics QF FRA v CAN Q3	3rd Quarter	FRA	72	149	47	38
733	Rio Olympics QF FRA v CAN Q3	3rd Quarter	FRA	72	150	37	31
734	Rio Olympics QF FRA v CAN Q3	3rd Quarter	FRA	72	151	20	38
735	Rio Olympics QF FRA v CAN Q3	3rd Quarter	FRA	72	153	24	39
736	Rio Olympics QF FRA v CAN Q3	3rd Quarter	FRA	72	153	38	39	Shot	Miss
737	Rio Olympics QF FRA v CAN Q3	3rd Quarter	FRA	73	157	37	21	OR
738	Rio Olympics QF FRA v CAN Q3	3rd Quarter	FRA	73	159	37	19	Shot	Shooting Foul
739	Rio Olympics QF FRA v CAN Q3	3rd Quarter	FRA	76	297	25	113
740	Rio Olympics QF FRA v CAN Q3	3rd Quarter	FRA	76	298	26	96
741	Rio Olympics QF FRA v CAN Q3	3rd Quarter	FRA	76	299	44	81
742	Rio Olympics QF FRA v CAN Q3	3rd Quarter	FRA	76	300	23	78
743	Rio Olympics QF FRA v CAN Q3	3rd Quarter	FRA	76	300	20	69
744	Rio Olympics QF FRA v CAN Q3	3rd Quarter	FRA	76	301	23	60
745	Rio Olympics QF FRA v CAN Q3	3rd Quarter	FRA	76	302	27	58
746	Rio Olympics QF FRA v CAN Q3	3rd Quarter	FRA	76	302	22	53
747	Rio Olympics QF FRA v CAN Q3	3rd Quarter	FRA	76	305	20	45
748	Rio Olympics QF FRA v CAN Q3	3rd Quarter	FRA	76	306	14	38
749	Rio Olympics QF FRA v CAN Q3	3rd Quarter	FRA	76	306	17	34
750	Rio Olympics QF FRA v CAN Q3	3rd Quarter	FRA	76	308	33	37
751	Rio Olympics QF FRA v CAN Q3	3rd Quarter	FRA	76	308	37	37
752	Rio Olympics QF FRA v CAN Q3	3rd Quarter	FRA	76	309	40	35
753	Rio Olympics QF FRA v CAN Q3	3rd Quarter	FRA	76	309	40	38
754	Rio Olympics QF FRA v CAN Q3	3rd Quarter	FRA	76	310	36	40
755	Rio Olympics QF FRA v CAN Q3	3rd Quarter	FRA	76	312	21	38
756	Rio Olympics QF FRA v CAN Q3	3rd Quarter	FRA	76	314	32	42
757	Rio Olympics QF FRA v CAN Q3	3rd Quarter	FRA	76	316	29	39	On-ball
758	Rio Olympics QF FRA v CAN Q3	3rd Quarter	FRA	76	318	36	31
759	Rio Olympics QF FRA v CAN Q3	3rd Quarter	FRA	76	318	37	19	Shot	Miss
760	Rio Olympics QF FRA v CAN Q3	3rd Quarter	FRA	79	347	26	96
761	Rio Olympics QF FRA v CAN Q3	3rd Quarter	FRA	79	349	17	78
762	Rio Olympics QF FRA v CAN Q3	3rd Quarter	FRA	79	349	17	67
763	Rio Olympics QF FRA v CAN Q3	3rd Quarter	FRA	79	350	17	58
764	Rio Olympics QF FRA v CAN Q3	3rd Quarter	FRA	79	350	22	52
765	Rio Olympics QF FRA v CAN Q3	3rd Quarter	FRA	79	351	27	48
766	Rio Olympics QF FRA v CAN Q3	3rd Quarter	FRA	79	352	29	41
767	Rio Olympics QF FRA v CAN Q3	3rd Quarter	FRA	79	352	25	34
768	Rio Olympics QF FRA v CAN Q3	3rd Quarter	FRA	79	353	23	37
769	Rio Olympics QF FRA v CAN Q3	3rd Quarter	FRA	79	353	22	42
770	Rio Olympics QF FRA v CAN Q3	3rd Quarter	FRA	79	355	29	49
771	Rio Olympics QF FRA v CAN Q3	3rd Quarter	FRA	79	356	31	50
772	Rio Olympics QF FRA v CAN Q3	3rd Quarter	FRA	79	357	31	50
773	Rio Olympics QF FRA v CAN Q3	3rd Quarter	FRA	79	358	31	50
774	Rio Olympics QF FRA v CAN Q3	3rd Quarter	FRA	79	359	31	50
775	Rio Olympics QF FRA v CAN Q3	3rd Quarter	FRA	79	360	34	45
776	Rio Olympics QF FRA v CAN Q3	3rd Quarter	FRA	79	361	45	36
777	Rio Olympics QF FRA v CAN Q3	3rd Quarter	FRA	79	362	49	31	On-ball
778	Rio Olympics QF FRA v CAN Q3	3rd Quarter	FRA	79	364	45	34
779	Rio Olympics QF FRA v CAN Q3	3rd Quarter	FRA	79	366	39	33
780	Rio Olympics QF FRA v CAN Q3	3rd Quarter	FRA	79	366	34	30
781	Rio Olympics QF FRA v CAN Q3	3rd Quarter	FRA	79	367	36	34
782	Rio Olympics QF FRA v CAN Q3	3rd Quarter	FRA	79	368	40	40
783	Rio Olympics QF FRA v CAN Q3	3rd Quarter	FRA	79	368	38	25
784	Rio Olympics QF FRA v CAN Q3	3rd Quarter	FRA	79	370	40	37	Shot	Miss
785	Rio Olympics QF FRA v CAN Q3	3rd Quarter	FRA	81	452	34	110
786	Rio Olympics QF FRA v CAN Q3	3rd Quarter	FRA	81	453	34	99
787	Rio Olympics QF FRA v CAN Q3	3rd Quarter	FRA	81	455	35	96
788	Rio Olympics QF FRA v CAN Q3	3rd Quarter	FRA	81	457	29	85
789	Rio Olympics QF FRA v CAN Q3	3rd Quarter	FRA	81	457	28	84
790	Rio Olympics QF FRA v CAN Q3	3rd Quarter	FRA	81	457	32	78
791	Rio Olympics QF FRA v CAN Q3	3rd Quarter	FRA	81	458	31	72
792	Rio Olympics QF FRA v CAN Q3	3rd Quarter	FRA	81	458	29	69
793	Rio Olympics QF FRA v CAN Q3	3rd Quarter	FRA	81	459	27	57
794	Rio Olympics QF FRA v CAN Q3	3rd Quarter	FRA	81	461	31	54
795	Rio Olympics QF FRA v CAN Q3	3rd Quarter	FRA	81	462	32	50
796	Rio Olympics QF FRA v CAN Q3	3rd Quarter	FRA	81	463	37	36
797	Rio Olympics QF FRA v CAN Q3	3rd Quarter	FRA	81	464	37	36
798	Rio Olympics QF FRA v CAN Q3	3rd Quarter	FRA	81	465	37	36
799	Rio Olympics QF FRA v CAN Q3	3rd Quarter	FRA	81	466	37	36
800	Rio Olympics QF FRA v CAN Q3	3rd Quarter	FRA	81	467	37	36
801	Rio Olympics QF FRA v CAN Q3	3rd Quarter	FRA	81	468	37	37
802	Rio Olympics QF FRA v CAN Q3	3rd Quarter	FRA	81	468	37	37
803	Rio Olympics QF FRA v CAN Q3	3rd Quarter	FRA	81	469	33	42
804	Rio Olympics QF FRA v CAN Q3	3rd Quarter	FRA	81	469	40	44
805	Rio Olympics QF FRA v CAN Q3	3rd Quarter	FRA	81	471	42	39
806	Rio Olympics QF FRA v CAN Q3	3rd Quarter	FRA	81	472	27	37
807	Rio Olympics QF FRA v CAN Q3	3rd Quarter	FRA	81	472	31	42
808	Rio Olympics QF FRA v CAN Q3	3rd Quarter	FRA	81	473	34	45
809	Rio Olympics QF FRA v CAN Q3	3rd Quarter	FRA	81	473	42	41
810	Rio Olympics QF FRA v CAN Q3	3rd Quarter	FRA	81	474	46	37
811	Rio Olympics QF FRA v CAN Q3	3rd Quarter	FRA	81	475	48	31
812	Rio Olympics QF FRA v CAN Q3	3rd Quarter	FRA	81	476	44	34	Shot	Miss
813	Rio Olympics QF FRA v CAN Q3	3rd Quarter	FRA	83	516	40	98
814	Rio Olympics QF FRA v CAN Q3	3rd Quarter	FRA	83	517	48	85
815	Rio Olympics QF FRA v CAN Q3	3rd Quarter	FRA	83	517	48	78
816	Rio Olympics QF FRA v CAN Q3	3rd Quarter	FRA	83	518	48	69
817	Rio Olympics QF FRA v CAN Q3	3rd Quarter	FRA	83	518	46	55
818	Rio Olympics QF FRA v CAN Q3	3rd Quarter	FRA	83	519	41	42
819	Rio Olympics QF FRA v CAN Q3	3rd Quarter	FRA	83	520	47	34
820	Rio Olympics QF FRA v CAN Q3	3rd Quarter	FRA	83	521	32	39
821	Rio Olympics QF FRA v CAN Q3	3rd Quarter	FRA	83	522	41	20
822	Rio Olympics QF FRA v CAN Q3	3rd Quarter	FRA	83	522	44	16
823	Rio Olympics QF FRA v CAN Q3	3rd Quarter	FRA	83	523	33	16	Shot	Score
824	Rio Olympics QF FRA v CAN Q3	3rd Quarter	FRA	84	581	32	97
825	Rio Olympics QF FRA v CAN Q3	3rd Quarter	FRA	84	581	42	77
826	Rio Olympics QF FRA v CAN Q3	3rd Quarter	FRA	84	583	41	68
827	Rio Olympics QF FRA v CAN Q3	3rd Quarter	FRA	84	583	41	59
828	Rio Olympics QF FRA v CAN Q3	3rd Quarter	FRA	84	583	41	52
829	Rio Olympics QF FRA v CAN Q3	3rd Quarter	FRA	84	583	43	38
830	Rio Olympics QF FRA v CAN Q3	3rd Quarter	FRA	84	584	43	35
831	Rio Olympics QF FRA v CAN Q3	3rd Quarter	FRA	84	585	41	30
832	Rio Olympics QF FRA v CAN Q3	3rd Quarter	FRA	84	585	36	24
833	Rio Olympics QF FRA v CAN Q3	3rd Quarter	FRA	84	586	29	18	TO
834	Rio Olympics QF FRA v CAN Q3	3rd Quarter	FRA	85	607	29	63
835	Rio Olympics QF FRA v CAN Q3	3rd Quarter	FRA	85	607	32	55
836	Rio Olympics QF FRA v CAN Q3	3rd Quarter	FRA	85	608	34	42
837	Rio Olympics QF FRA v CAN Q3	3rd Quarter	FRA	85	609	34	29
838	Rio Olympics QF FRA v CAN Q3	3rd Quarter	FRA	85	610	34	18	Shot	Miss
839	Rio Olympics QF FRA v CAN Q3	3rd Quarter	FRA	86	638	24	9	BLOB
840	Rio Olympics QF FRA v CAN Q3	3rd Quarter	FRA	86	639	16	19	Shot	Score
841	Rio Olympics QF FRA v CAN Q3	3rd Quarter	FRA	87	658	34	110
842	Rio Olympics QF FRA v CAN Q3	3rd Quarter	FRA	87	659	33	87
843	Rio Olympics QF FRA v CAN Q3	3rd Quarter	FRA	87	660	33	80
844	Rio Olympics QF FRA v CAN Q3	3rd Quarter	FRA	87	660	32	73
845	Rio Olympics QF FRA v CAN Q3	3rd Quarter	FRA	87	661	30	66
846	Rio Olympics QF FRA v CAN Q3	3rd Quarter	FRA	87	662	24	60
847	Rio Olympics QF FRA v CAN Q3	3rd Quarter	FRA	87	662	17	54
848	Rio Olympics QF FRA v CAN Q3	3rd Quarter	FRA	87	663	12	44
849	Rio Olympics QF FRA v CAN Q3	3rd Quarter	FRA	87	664	16	40
850	Rio Olympics QF FRA v CAN Q3	3rd Quarter	FRA	87	665	16	40
851	Rio Olympics QF FRA v CAN Q3	3rd Quarter	FRA	87	666	16	40
852	Rio Olympics QF FRA v CAN Q3	3rd Quarter	FRA	87	667	16	40
853	Rio Olympics QF FRA v CAN Q3	3rd Quarter	FRA	87	669	12	35
854	Rio Olympics QF FRA v CAN Q3	3rd Quarter	FRA	87	671	11	39
855	Rio Olympics QF FRA v CAN Q3	3rd Quarter	FRA	87	672	12	47
856	Rio Olympics QF FRA v CAN Q3	3rd Quarter	FRA	87	673	30	41
857	Rio Olympics QF FRA v CAN Q3	3rd Quarter	FRA	87	675	31	22
858	Rio Olympics QF FRA v CAN Q3	3rd Quarter	FRA	87	676	30	18	Shot	Score
859	Rio Olympics QF FRA v CAN Q3	3rd Quarter	FRA	88	749	42	109
860	Rio Olympics QF FRA v CAN Q3	3rd Quarter	FRA	88	750	27	97
861	Rio Olympics QF FRA v CAN Q3	3rd Quarter	FRA	88	751	33	99
862	Rio Olympics QF FRA v CAN Q3	3rd Quarter	FRA	88	752	32	94
863	Rio Olympics QF FRA v CAN Q3	3rd Quarter	FRA	88	753	30	84
864	Rio Olympics QF FRA v CAN Q3	3rd Quarter	FRA	88	754	29	77
865	Rio Olympics QF FRA v CAN Q3	3rd Quarter	FRA	88	754	28	68
866	Rio Olympics QF FRA v CAN Q3	3rd Quarter	FRA	88	755	29	61
867	Rio Olympics QF FRA v CAN Q3	3rd Quarter	FRA	88	756	30	55
868	Rio Olympics QF FRA v CAN Q3	3rd Quarter	FRA	88	756	33	50
869	Rio Olympics QF FRA v CAN Q3	3rd Quarter	FRA	88	758	35	49
870	Rio Olympics QF FRA v CAN Q3	3rd Quarter	FRA	88	758	38	46
871	Rio Olympics QF FRA v CAN Q3	3rd Quarter	FRA	88	759	48	37
872	Rio Olympics QF FRA v CAN Q3	3rd Quarter	FRA	88	760	47	32
873	Rio Olympics QF FRA v CAN Q3	3rd Quarter	FRA	88	761	36	32	Shot	Score
874	Rio Olympics QF FRA v CAN Q3	3rd Quarter	FRA	89	804	50	111
875	Rio Olympics QF FRA v CAN Q3	3rd Quarter	FRA	89	804	41	102
876	Rio Olympics QF FRA v CAN Q3	3rd Quarter	FRA	89	806	41	98
877	Rio Olympics QF FRA v CAN Q3	3rd Quarter	FRA	89	807	37	91
878	Rio Olympics QF FRA v CAN Q3	3rd Quarter	FRA	89	808	30	82
879	Rio Olympics QF FRA v CAN Q3	3rd Quarter	FRA	89	808	27	76
880	Rio Olympics QF FRA v CAN Q3	3rd Quarter	FRA	89	809	23	70
881	Rio Olympics QF FRA v CAN Q3	3rd Quarter	FRA	89	809	20	63
882	Rio Olympics QF FRA v CAN Q3	3rd Quarter	FRA	89	810	29	59
883	Rio Olympics QF FRA v CAN Q3	3rd Quarter	FRA	89	811	33	53
884	Rio Olympics QF FRA v CAN Q3	3rd Quarter	FRA	89	813	29	48
885	Rio Olympics QF FRA v CAN Q3	3rd Quarter	FRA	89	814	14	37
886	Rio Olympics QF FRA v CAN Q3	3rd Quarter	FRA	89	815	26	32
887	Rio Olympics QF FRA v CAN Q3	3rd Quarter	FRA	89	816	31	20
888	Rio Olympics QF FRA v CAN Q3	3rd Quarter	FRA	89	818	19	16
889	Rio Olympics QF FRA v CAN Q3	3rd Quarter	FRA	89	819	30	21
890	Rio Olympics QF FRA v CAN Q3	3rd Quarter	FRA	89	820	32	18	Shot	Miss
891	Rio Olympics QF FRA v CAN Q3	3rd Quarter	FRA	90	835	27	9	BLOB
892	Rio Olympics QF FRA v CAN Q3	3rd Quarter	FRA	90	836	11	21
893	Rio Olympics QF FRA v CAN Q3	3rd Quarter	FRA	90	837	11	21
894	Rio Olympics QF FRA v CAN Q3	3rd Quarter	FRA	90	838	11	21
895	Rio Olympics QF FRA v CAN Q3	3rd Quarter	FRA	90	839	11	21
896	Rio Olympics QF FRA v CAN Q3	3rd Quarter	FRA	90	840	25	27	Shot	Miss
897	Rio Olympics QF FRA v CAN Q3	3rd Quarter	FRA	91	869	33	99
898	Rio Olympics QF FRA v CAN Q3	3rd Quarter	FRA	91	870	21	94
899	Rio Olympics QF FRA v CAN Q3	3rd Quarter	FRA	91	871	19	83
900	Rio Olympics QF FRA v CAN Q3	3rd Quarter	FRA	91	871	9	70
901	Rio Olympics QF FRA v CAN Q3	3rd Quarter	FRA	91	872	10	62
902	Rio Olympics QF FRA v CAN Q3	3rd Quarter	FRA	91	872	10	50
903	Rio Olympics QF FRA v CAN Q3	3rd Quarter	FRA	91	873	10	37
904	Rio Olympics QF FRA v CAN Q3	3rd Quarter	FRA	91	873	10	33
905	Rio Olympics QF FRA v CAN Q3	3rd Quarter	FRA	91	874	20	42
906	Rio Olympics QF FRA v CAN Q3	3rd Quarter	FRA	91	874	31	37
907	Rio Olympics QF FRA v CAN Q3	3rd Quarter	FRA	91	875	33	40
908	Rio Olympics QF FRA v CAN Q3	3rd Quarter	FRA	91	875	35	34
909	Rio Olympics QF FRA v CAN Q3	3rd Quarter	FRA	91	876	36	29
910	Rio Olympics QF FRA v CAN Q3	3rd Quarter	FRA	91	877	35	36
911	Rio Olympics QF FRA v CAN Q3	3rd Quarter	FRA	91	877	31	37	On-ball
912	Rio Olympics QF FRA v CAN Q3	3rd Quarter	FRA	91	878	27	32	Shot	Miss
913	Rio Olympics QF FRA v CAN Q3	3rd Quarter	FRA	95	960	38	111
914	Rio Olympics QF FRA v CAN Q3	3rd Quarter	FRA	95	961	43	99
915	Rio Olympics QF FRA v CAN Q3	3rd Quarter	FRA	95	962	39	94
916	Rio Olympics QF FRA v CAN Q3	3rd Quarter	FRA	95	962	27	92
917	Rio Olympics QF FRA v CAN Q3	3rd Quarter	FRA	95	963	28	83
918	Rio Olympics QF FRA v CAN Q3	3rd Quarter	FRA	95	964	32	77
919	Rio Olympics QF FRA v CAN Q3	3rd Quarter	FRA	95	964	36	69
920	Rio Olympics QF FRA v CAN Q3	3rd Quarter	FRA	95	965	38	61
921	Rio Olympics QF FRA v CAN Q3	3rd Quarter	FRA	95	966	37	50
922	Rio Olympics QF FRA v CAN Q3	3rd Quarter	FRA	95	969	33	48
923	Rio Olympics QF FRA v CAN Q3	3rd Quarter	FRA	95	970	19	35
924	Rio Olympics QF FRA v CAN Q3	3rd Quarter	FRA	95	971	11	29
925	Rio Olympics QF FRA v CAN Q3	3rd Quarter	FRA	95	974	13	34
926	Rio Olympics QF FRA v CAN Q3	3rd Quarter	FRA	95	975	27	38
927	Rio Olympics QF FRA v CAN Q3	3rd Quarter	FRA	95	975	32	38
928	Rio Olympics QF FRA v CAN Q3	3rd Quarter	FRA	95	976	34	41
929	Rio Olympics QF FRA v CAN Q3	3rd Quarter	FRA	95	977	27	35
930	Rio Olympics QF FRA v CAN Q3	3rd Quarter	FRA	95	977	22	30
931	Rio Olympics QF FRA v CAN Q3	3rd Quarter	FRA	95	978	16	29	Shot	Miss
932	Rio Olympics QF FRA v CAN Q3	3rd Quarter	FRA	96	1038	32	95
933	Rio Olympics QF FRA v CAN Q3	3rd Quarter	FRA	96	1039	47	86
934	Rio Olympics QF FRA v CAN Q3	3rd Quarter	FRA	96	1039	46	73
935	Rio Olympics QF FRA v CAN Q3	3rd Quarter	FRA	96	1040	46	66
936	Rio Olympics QF FRA v CAN Q3	3rd Quarter	FRA	96	1041	48	53
937	Rio Olympics QF FRA v CAN Q3	3rd Quarter	FRA	96	1041	48	47
938	Rio Olympics QF FRA v CAN Q3	3rd Quarter	FRA	96	1042	45	46
939	Rio Olympics QF FRA v CAN Q3	3rd Quarter	FRA	96	1043	37	48
940	Rio Olympics QF FRA v CAN Q3	3rd Quarter	FRA	96	1044	31	47
941	Rio Olympics QF FRA v CAN Q3	3rd Quarter	FRA	96	1045	31	47
942	Rio Olympics QF FRA v CAN Q3	3rd Quarter	FRA	96	1046	31	47
943	Rio Olympics QF FRA v CAN Q3	3rd Quarter	FRA	96	1047	31	47
944	Rio Olympics QF FRA v CAN Q3	3rd Quarter	FRA	96	1048	45	33
945	Rio Olympics QF FRA v CAN Q3	3rd Quarter	FRA	96	1049	50	36
946	Rio Olympics QF FRA v CAN Q3	3rd Quarter	FRA	96	1051	41	25
947	Rio Olympics QF FRA v CAN Q3	3rd Quarter	FRA	96	1052	39	20
948	Rio Olympics QF FRA v CAN Q3	3rd Quarter	FRA	96	1054	38	23
949	Rio Olympics QF FRA v CAN Q3	3rd Quarter	FRA	96	1055	37	30
950	Rio Olympics QF FRA v CAN Q3	3rd Quarter	FRA	96	1056	15	32
951	Rio Olympics QF FRA v CAN Q3	3rd Quarter	FRA	96	1056	9	16
952	Rio Olympics QF FRA v CAN Q3	3rd Quarter	FRA	96	1057	17	15
953	Rio Olympics QF FRA v CAN Q3	3rd Quarter	FRA	96	1058	27	19	Shot	Miss
954	Rio Olympics QF FRA v CAN Q3	3rd Quarter	FRA	100	1108	32	100
955	Rio Olympics QF FRA v CAN Q3	3rd Quarter	FRA	100	1109	45	78
956	Rio Olympics QF FRA v CAN Q3	3rd Quarter	FRA	100	1110	42	71
957	Rio Olympics QF FRA v CAN Q3	3rd Quarter	FRA	100	1110	38	61
958	Rio Olympics QF FRA v CAN Q3	3rd Quarter	FRA	100	1111	27	48
959	Rio Olympics QF FRA v CAN Q3	3rd Quarter	FRA	100	1111	18	41
960	Rio Olympics QF FRA v CAN Q3	3rd Quarter	FRA	100	1112	11	20
961	Rio Olympics QF FRA v CAN Q3	3rd Quarter	FRA	100	1113	33	18	Shot	Score
962	Rio Olympics QF FRA v CAN Q3	3rd Quarter	FRA	102	1179	25	113
963	Rio Olympics QF FRA v CAN Q3	3rd Quarter	FRA	102	1181	15	89
964	Rio Olympics QF FRA v CAN Q3	3rd Quarter	FRA	102	1181	22	95
965	Rio Olympics QF FRA v CAN Q3	3rd Quarter	FRA	102	1182	29	96	TO
966	Rio Olympics QF FRA v CAN Q3	3rd Quarter	FRA	103	1205	31	99
967	Rio Olympics QF FRA v CAN Q3	3rd Quarter	FRA	103	1207	23	68
968	Rio Olympics QF FRA v CAN Q3	3rd Quarter	FRA	103	1207	20	57
969	Rio Olympics QF FRA v CAN Q3	3rd Quarter	FRA	103	1208	21	45
970	Rio Olympics QF FRA v CAN Q3	3rd Quarter	FRA	103	1208	32	30
971	Rio Olympics QF FRA v CAN Q3	3rd Quarter	FRA	103	1209	34	18	Shot	Score
972	Rio Olympics QF FRA v CAN Q4	4th Quarter	FRA	104	10	58	61
973	Rio Olympics QF FRA v CAN Q4	4th Quarter	FRA	104	11	40	80
974	Rio Olympics QF FRA v CAN Q4	4th Quarter	FRA	104	12	37	80
975	Rio Olympics QF FRA v CAN Q4	4th Quarter	FRA	104	12	36	76
976	Rio Olympics QF FRA v CAN Q4	4th Quarter	FRA	104	13	35	59
977	Rio Olympics QF FRA v CAN Q4	4th Quarter	FRA	104	14	35	50
978	Rio Olympics QF FRA v CAN Q4	4th Quarter	FRA	104	14	30	44
979	Rio Olympics QF FRA v CAN Q4	4th Quarter	FRA	104	15	23	37
980	Rio Olympics QF FRA v CAN Q4	4th Quarter	FRA	104	16	22	33
981	Rio Olympics QF FRA v CAN Q4	4th Quarter	FRA	104	17	20	36	Shot	Miss
982	Rio Olympics QF FRA v CAN Q4	4th Quarter	FRA	105	22	40	45	OR
983	Rio Olympics QF FRA v CAN Q4	4th Quarter	FRA	105	24	34	50
984	Rio Olympics QF FRA v CAN Q4	4th Quarter	FRA	105	25	34	50
985	Rio Olympics QF FRA v CAN Q4	4th Quarter	FRA	105	26	34	50
986	Rio Olympics QF FRA v CAN Q4	4th Quarter	FRA	105	27	34	50
987	Rio Olympics QF FRA v CAN Q4	4th Quarter	FRA	105	28	31	47
988	Rio Olympics QF FRA v CAN Q4	4th Quarter	FRA	105	29	32	43
989	Rio Olympics QF FRA v CAN Q4	4th Quarter	FRA	105	30	29	35	TO
990	Rio Olympics QF FRA v CAN Q4	4th Quarter	FRA	106	43	30	110
991	Rio Olympics QF FRA v CAN Q4	4th Quarter	FRA	106	45	24	98
992	Rio Olympics QF FRA v CAN Q4	4th Quarter	FRA	106	46	25	91
993	Rio Olympics QF FRA v CAN Q4	4th Quarter	FRA	106	47	23	83
994	Rio Olympics QF FRA v CAN Q4	4th Quarter	FRA	106	48	23	76
995	Rio Olympics QF FRA v CAN Q4	4th Quarter	FRA	106	49	24	71
996	Rio Olympics QF FRA v CAN Q4	4th Quarter	FRA	106	49	28	64
997	Rio Olympics QF FRA v CAN Q4	4th Quarter	FRA	106	50	30	60
998	Rio Olympics QF FRA v CAN Q4	4th Quarter	FRA	106	51	32	54
999	Rio Olympics QF FRA v CAN Q4	4th Quarter	FRA	106	51	33	49
1000	Rio Olympics QF FRA v CAN Q4	4th Quarter	FRA	106	53	23	39
1001	Rio Olympics QF FRA v CAN Q4	4th Quarter	FRA	106	53	23	39
1002	Rio Olympics QF FRA v CAN Q4	4th Quarter	FRA	106	54	26	43
1003	Rio Olympics QF FRA v CAN Q4	4th Quarter	FRA	106	54	37	36
1004	Rio Olympics QF FRA v CAN Q4	4th Quarter	FRA	106	56	38	31
1005	Rio Olympics QF FRA v CAN Q4	4th Quarter	FRA	106	57	37	26
1006	Rio Olympics QF FRA v CAN Q4	4th Quarter	FRA	106	57	32	23
1007	Rio Olympics QF FRA v CAN Q4	4th Quarter	FRA	106	59	51	28
1008	Rio Olympics QF FRA v CAN Q4	4th Quarter	FRA	106	60	49	35
1009	Rio Olympics QF FRA v CAN Q4	4th Quarter	FRA	106	61	39	42	Shot	Miss
1010	Rio Olympics QF FRA v CAN Q4	4th Quarter	FRA	107	77	34	97
1011	Rio Olympics QF FRA v CAN Q4	4th Quarter	FRA	107	79	22	95
1012	Rio Olympics QF FRA v CAN Q4	4th Quarter	FRA	107	80	20	90
1013	Rio Olympics QF FRA v CAN Q4	4th Quarter	FRA	107	80	35	84
1014	Rio Olympics QF FRA v CAN Q4	4th Quarter	FRA	107	81	36	78
1015	Rio Olympics QF FRA v CAN Q4	4th Quarter	FRA	107	82	36	69
1016	Rio Olympics QF FRA v CAN Q4	4th Quarter	FRA	107	82	34	62
1017	Rio Olympics QF FRA v CAN Q4	4th Quarter	FRA	107	83	31	53
1018	Rio Olympics QF FRA v CAN Q4	4th Quarter	FRA	107	84	30	48
1019	Rio Olympics QF FRA v CAN Q4	4th Quarter	FRA	107	87	29	43
1020	Rio Olympics QF FRA v CAN Q4	4th Quarter	FRA	107	88	19	40
1021	Rio Olympics QF FRA v CAN Q4	4th Quarter	FRA	107	89	13	30
1022	Rio Olympics QF FRA v CAN Q4	4th Quarter	FRA	107	90	17	25
1023	Rio Olympics QF FRA v CAN Q4	4th Quarter	FRA	107	90	26	18	Shot	Shooting Foul
1024	Rio Olympics QF FRA v CAN Q4	4th Quarter	FRA	109	224	20	108
1025	Rio Olympics QF FRA v CAN Q4	4th Quarter	FRA	109	225	14	90
1026	Rio Olympics QF FRA v CAN Q4	4th Quarter	FRA	109	226	15	83
1027	Rio Olympics QF FRA v CAN Q4	4th Quarter	FRA	109	227	17	72
1028	Rio Olympics QF FRA v CAN Q4	4th Quarter	FRA	109	228	19	66
1029	Rio Olympics QF FRA v CAN Q4	4th Quarter	FRA	109	229	22	62
1030	Rio Olympics QF FRA v CAN Q4	4th Quarter	FRA	109	229	26	55
1031	Rio Olympics QF FRA v CAN Q4	4th Quarter	FRA	109	230	32	50
1032	Rio Olympics QF FRA v CAN Q4	4th Quarter	FRA	109	231	25	47
1033	Rio Olympics QF FRA v CAN Q4	4th Quarter	FRA	109	232	16	42
1034	Rio Olympics QF FRA v CAN Q4	4th Quarter	FRA	109	232	12	34
1035	Rio Olympics QF FRA v CAN Q4	4th Quarter	FRA	109	233	17	36
1036	Rio Olympics QF FRA v CAN Q4	4th Quarter	FRA	109	233	21	41
1037	Rio Olympics QF FRA v CAN Q4	4th Quarter	FRA	109	234	34	38
1038	Rio Olympics QF FRA v CAN Q4	4th Quarter	FRA	109	236	26	35
1039	Rio Olympics QF FRA v CAN Q4	4th Quarter	FRA	109	238	21	33
1040	Rio Olympics QF FRA v CAN Q4	4th Quarter	FRA	109	238	15	29
1041	Rio Olympics QF FRA v CAN Q4	4th Quarter	FRA	109	239	16	33
1042	Rio Olympics QF FRA v CAN Q4	4th Quarter	FRA	109	239	19	35
1043	Rio Olympics QF FRA v CAN Q4	4th Quarter	FRA	109	239	24	35
1044	Rio Olympics QF FRA v CAN Q4	4th Quarter	FRA	109	240	28	33
1045	Rio Olympics QF FRA v CAN Q4	4th Quarter	FRA	109	241	41	21
1046	Rio Olympics QF FRA v CAN Q4	4th Quarter	FRA	109	242	45	18
1047	Rio Olympics QF FRA v CAN Q4	4th Quarter	FRA	109	242	51	19
1048	Rio Olympics QF FRA v CAN Q4	4th Quarter	FRA	109	243	49	30
1049	Rio Olympics QF FRA v CAN Q4	4th Quarter	FRA	109	244	45	33
1050	Rio Olympics QF FRA v CAN Q4	4th Quarter	FRA	109	244	35	30
1051	Rio Olympics QF FRA v CAN Q4	4th Quarter	FRA	109	245	33	27
1052	Rio Olympics QF FRA v CAN Q4	4th Quarter	FRA	109	245	50	25	Shot	Miss
1053	Rio Olympics QF FRA v CAN Q4	4th Quarter	FRA	110	247	32	18	OR	Shot	Score
1054	Rio Olympics QF FRA v CAN Q4	4th Quarter	FRA	111	292	38	110
1055	Rio Olympics QF FRA v CAN Q4	4th Quarter	FRA	111	293	31	98
1056	Rio Olympics QF FRA v CAN Q4	4th Quarter	FRA	111	295	31	92
1057	Rio Olympics QF FRA v CAN Q4	4th Quarter	FRA	111	296	31	85
1058	Rio Olympics QF FRA v CAN Q4	4th Quarter	FRA	111	297	32	79
1059	Rio Olympics QF FRA v CAN Q4	4th Quarter	FRA	111	297	34	73
1060	Rio Olympics QF FRA v CAN Q4	4th Quarter	FRA	111	298	35	66
1061	Rio Olympics QF FRA v CAN Q4	4th Quarter	FRA	111	299	39	56
1062	Rio Olympics QF FRA v CAN Q4	4th Quarter	FRA	111	300	44	49
1063	Rio Olympics QF FRA v CAN Q4	4th Quarter	FRA	111	300	47	32
1064	Rio Olympics QF FRA v CAN Q4	4th Quarter	FRA	111	302	45	24
1065	Rio Olympics QF FRA v CAN Q4	4th Quarter	FRA	111	302	45	22
1066	Rio Olympics QF FRA v CAN Q4	4th Quarter	FRA	111	303	46	27	Shot	Miss
1067	Rio Olympics QF FRA v CAN Q4	4th Quarter	FRA	112	306	33	22	OR	Foul	Mistake
1068	Rio Olympics QF FRA v CAN Q4	4th Quarter	FRA	113	340	29	77
1069	Rio Olympics QF FRA v CAN Q4	4th Quarter	FRA	113	341	28	66
1070	Rio Olympics QF FRA v CAN Q4	4th Quarter	FRA	113	341	25	57
1071	Rio Olympics QF FRA v CAN Q4	4th Quarter	FRA	113	341	19	42
1072	Rio Olympics QF FRA v CAN Q4	4th Quarter	FRA	113	342	20	33
1073	Rio Olympics QF FRA v CAN Q4	4th Quarter	FRA	113	343	28	18	Shot	Score
1074	Rio Olympics QF FRA v CAN Q4	4th Quarter	FRA	114	460	26	110
1075	Rio Olympics QF FRA v CAN Q4	4th Quarter	FRA	114	461	29	98
1076	Rio Olympics QF FRA v CAN Q4	4th Quarter	FRA	114	462	29	93
1077	Rio Olympics QF FRA v CAN Q4	4th Quarter	FRA	114	463	29	88
1078	Rio Olympics QF FRA v CAN Q4	4th Quarter	FRA	114	464	31	82
1079	Rio Olympics QF FRA v CAN Q4	4th Quarter	FRA	114	465	30	75
1080	Rio Olympics QF FRA v CAN Q4	4th Quarter	FRA	114	466	31	71
1081	Rio Olympics QF FRA v CAN Q4	4th Quarter	FRA	114	467	31	62
1082	Rio Olympics QF FRA v CAN Q4	4th Quarter	FRA	114	467	26	57
1083	Rio Olympics QF FRA v CAN Q4	4th Quarter	FRA	114	469	12	31
1084	Rio Olympics QF FRA v CAN Q4	4th Quarter	FRA	114	470	11	27
1085	Rio Olympics QF FRA v CAN Q4	4th Quarter	FRA	114	470	16	28
1086	Rio Olympics QF FRA v CAN Q4	4th Quarter	FRA	114	471	24	29	Shot	Score
1087	Rio Olympics QF FRA v CAN Q4	4th Quarter	FRA	116	488	31	97
1088	Rio Olympics QF FRA v CAN Q4	4th Quarter	FRA	116	490	41	98
1089	Rio Olympics QF FRA v CAN Q4	4th Quarter	FRA	116	491	39	92
1090	Rio Olympics QF FRA v CAN Q4	4th Quarter	FRA	116	492	39	82
1091	Rio Olympics QF FRA v CAN Q4	4th Quarter	FRA	116	492	35	84
1092	Rio Olympics QF FRA v CAN Q4	4th Quarter	FRA	116	493	34	78
1093	Rio Olympics QF FRA v CAN Q4	4th Quarter	FRA	116	493	34	70
1094	Rio Olympics QF FRA v CAN Q4	4th Quarter	FRA	116	494	35	61
1095	Rio Olympics QF FRA v CAN Q4	4th Quarter	FRA	116	495	35	59
1096	Rio Olympics QF FRA v CAN Q4	4th Quarter	FRA	116	496	34	53
1097	Rio Olympics QF FRA v CAN Q4	4th Quarter	FRA	116	497	34	53
1098	Rio Olympics QF FRA v CAN Q4	4th Quarter	FRA	116	498	34	53
1099	Rio Olympics QF FRA v CAN Q4	4th Quarter	FRA	116	499	34	53
1100	Rio Olympics QF FRA v CAN Q4	4th Quarter	FRA	116	500	34	53
1101	Rio Olympics QF FRA v CAN Q4	4th Quarter	FRA	116	501	34	53
1102	Rio Olympics QF FRA v CAN Q4	4th Quarter	FRA	116	503	37	51
1103	Rio Olympics QF FRA v CAN Q4	4th Quarter	FRA	116	504	38	51
1104	Rio Olympics QF FRA v CAN Q4	4th Quarter	FRA	116	505	43	47
1105	Rio Olympics QF FRA v CAN Q4	4th Quarter	FRA	116	506	47	34
1106	Rio Olympics QF FRA v CAN Q4	4th Quarter	FRA	116	508	46	33
1107	Rio Olympics QF FRA v CAN Q4	4th Quarter	FRA	116	509	43	34	On-ball
1108	Rio Olympics QF FRA v CAN Q4	4th Quarter	FRA	116	509	42	35
1109	Rio Olympics QF FRA v CAN Q4	4th Quarter	FRA	116	510	36	38
1110	Rio Olympics QF FRA v CAN Q4	4th Quarter	FRA	116	511	23	36
1111	Rio Olympics QF FRA v CAN Q4	4th Quarter	FRA	116	512	40	36
1112	Rio Olympics QF FRA v CAN Q4	4th Quarter	FRA	116	515	11	17
1113	Rio Olympics QF FRA v CAN Q4	4th Quarter	FRA	116	516	14	22
1114	Rio Olympics QF FRA v CAN Q4	4th Quarter	FRA	116	516	20	23
1115	Rio Olympics QF FRA v CAN Q4	4th Quarter	FRA	116	517	25	22
1116	Rio Olympics QF FRA v CAN Q4	4th Quarter	FRA	116	518	21	37	TO
1117	Rio Olympics QF FRA v CAN Q4	4th Quarter	FRA	118	585	32	87
1118	Rio Olympics QF FRA v CAN Q4	4th Quarter	FRA	118	587	32	68
1119	Rio Olympics QF FRA v CAN Q4	4th Quarter	FRA	118	587	29	56
1120	Rio Olympics QF FRA v CAN Q4	4th Quarter	FRA	118	588	30	44
1121	Rio Olympics QF FRA v CAN Q4	4th Quarter	FRA	118	588	31	31
1122	Rio Olympics QF FRA v CAN Q4	4th Quarter	FRA	118	589	32	19	Shot	Miss
1123	Rio Olympics QF FRA v CAN Q4	4th Quarter	FRA	119	605	31	111
1124	Rio Olympics QF FRA v CAN Q4	4th Quarter	FRA	119	606	23	85
1125	Rio Olympics QF FRA v CAN Q4	4th Quarter	FRA	119	607	26	75
1126	Rio Olympics QF FRA v CAN Q4	4th Quarter	FRA	119	608	33	63
1127	Rio Olympics QF FRA v CAN Q4	4th Quarter	FRA	119	608	32	54
1128	Rio Olympics QF FRA v CAN Q4	4th Quarter	FRA	119	610	32	49
1129	Rio Olympics QF FRA v CAN Q4	4th Quarter	FRA	119	610	33	44
1130	Rio Olympics QF FRA v CAN Q4	4th Quarter	FRA	119	611	28	39	On-ball
1131	Rio Olympics QF FRA v CAN Q4	4th Quarter	FRA	119	612	24	34
1132	Rio Olympics QF FRA v CAN Q4	4th Quarter	FRA	119	613	20	27
1133	Rio Olympics QF FRA v CAN Q4	4th Quarter	FRA	119	613	16	26
1134	Rio Olympics QF FRA v CAN Q4	4th Quarter	FRA	119	614	13	25
1135	Rio Olympics QF FRA v CAN Q4	4th Quarter	FRA	119	614	12	29
1136	Rio Olympics QF FRA v CAN Q4	4th Quarter	FRA	119	615	14	35
1137	Rio Olympics QF FRA v CAN Q4	4th Quarter	FRA	119	616	28	33	TO
1138	Rio Olympics QF FRA v CAN Q4	4th Quarter	FRA	121	646	33	111
1139	Rio Olympics QF FRA v CAN Q4	4th Quarter	FRA	121	646	31	78
1140	Rio Olympics QF FRA v CAN Q4	4th Quarter	FRA	121	647	31	63
1141	Rio Olympics QF FRA v CAN Q4	4th Quarter	FRA	121	648	31	56
1142	Rio Olympics QF FRA v CAN Q4	4th Quarter	FRA	121	649	31	51
1143	Rio Olympics QF FRA v CAN Q4	4th Quarter	FRA	121	650	31	47
1144	Rio Olympics QF FRA v CAN Q4	4th Quarter	FRA	121	653	13	29
1145	Rio Olympics QF FRA v CAN Q4	4th Quarter	FRA	121	654	12	25
1146	Rio Olympics QF FRA v CAN Q4	4th Quarter	FRA	121	655	12	25
1147	Rio Olympics QF FRA v CAN Q4	4th Quarter	FRA	121	656	14	30
1148	Rio Olympics QF FRA v CAN Q4	4th Quarter	FRA	121	656	19	38	On-ball
1149	Rio Olympics QF FRA v CAN Q4	4th Quarter	FRA	121	658	20	29
1150	Rio Olympics QF FRA v CAN Q4	4th Quarter	FRA	121	658	23	23
1151	Rio Olympics QF FRA v CAN Q4	4th Quarter	FRA	121	660	24	22	Shot	Shooting Foul
1152	Rio Olympics QF FRA v CAN Q4	4th Quarter	FRA	122	765	27	112
1153	Rio Olympics QF FRA v CAN Q4	4th Quarter	FRA	122	766	31	98
1154	Rio Olympics QF FRA v CAN Q4	4th Quarter	FRA	122	768	33	97
1155	Rio Olympics QF FRA v CAN Q4	4th Quarter	FRA	122	769	37	90
1156	Rio Olympics QF FRA v CAN Q4	4th Quarter	FRA	122	770	39	84
1157	Rio Olympics QF FRA v CAN Q4	4th Quarter	FRA	122	771	41	78
1158	Rio Olympics QF FRA v CAN Q4	4th Quarter	FRA	122	772	36	74
1159	Rio Olympics QF FRA v CAN Q4	4th Quarter	FRA	122	772	31	69
1160	Rio Olympics QF FRA v CAN Q4	4th Quarter	FRA	122	774	48	44
1161	Rio Olympics QF FRA v CAN Q4	4th Quarter	FRA	122	775	49	49
1162	Rio Olympics QF FRA v CAN Q4	4th Quarter	FRA	122	776	48	53
1163	Rio Olympics QF FRA v CAN Q4	4th Quarter	FRA	122	777	43	53
1164	Rio Olympics QF FRA v CAN Q4	4th Quarter	FRA	122	778	40	54
1165	Rio Olympics QF FRA v CAN Q4	4th Quarter	FRA	122	779	37	51
1166	Rio Olympics QF FRA v CAN Q4	4th Quarter	FRA	122	780	35	48
1167	Rio Olympics QF FRA v CAN Q4	4th Quarter	FRA	122	781	33	45
1168	Rio Olympics QF FRA v CAN Q4	4th Quarter	FRA	122	781	26	42
1169	Rio Olympics QF FRA v CAN Q4	4th Quarter	FRA	122	783	13	28	On-ball
1170	Rio Olympics QF FRA v CAN Q4	4th Quarter	FRA	122	785	14	30
1171	Rio Olympics QF FRA v CAN Q4	4th Quarter	FRA	122	786	19	35
1172	Rio Olympics QF FRA v CAN Q4	4th Quarter	FRA	122	786	24	33
1173	Rio Olympics QF FRA v CAN Q4	4th Quarter	FRA	122	787	26	31
1174	Rio Olympics QF FRA v CAN Q4	4th Quarter	FRA	122	789	22	21	TO
1175	Rio Olympics QF FRA v CAN Q4	4th Quarter	FRA	124	840	43	101
1176	Rio Olympics QF FRA v CAN Q4	4th Quarter	FRA	124	841	29	81
1177	Rio Olympics QF FRA v CAN Q4	4th Quarter	FRA	124	842	27	69
1178	Rio Olympics QF FRA v CAN Q4	4th Quarter	FRA	124	843	26	57
1179	Rio Olympics QF FRA v CAN Q4	4th Quarter	FRA	124	843	24	50
1180	Rio Olympics QF FRA v CAN Q4	4th Quarter	FRA	124	844	19	40
1181	Rio Olympics QF FRA v CAN Q4	4th Quarter	FRA	124	844	15	31
1182	Rio Olympics QF FRA v CAN Q4	4th Quarter	FRA	124	845	11	27
1183	Rio Olympics QF FRA v CAN Q4	4th Quarter	FRA	124	845	11	37
1184	Rio Olympics QF FRA v CAN Q4	4th Quarter	FRA	124	846	18	42
1185	Rio Olympics QF FRA v CAN Q4	4th Quarter	FRA	124	846	20	42
1186	Rio Olympics QF FRA v CAN Q4	4th Quarter	FRA	124	847	24	44
1187	Rio Olympics QF FRA v CAN Q4	4th Quarter	FRA	124	848	31	45
1188	Rio Olympics QF FRA v CAN Q4	4th Quarter	FRA	124	851	40	37
1189	Rio Olympics QF FRA v CAN Q4	4th Quarter	FRA	124	852	44	33
1190	Rio Olympics QF FRA v CAN Q4	4th Quarter	FRA	124	853	47	29
1191	Rio Olympics QF FRA v CAN Q4	4th Quarter	FRA	124	854	49	26	Foul
1192	Rio Olympics QF FRA v CAN Q4	4th Quarter	FRA	127	876	40	8	BLOB
1193	Rio Olympics QF FRA v CAN Q4	4th Quarter	FRA	127	877	42	22
1194	Rio Olympics QF FRA v CAN Q4	4th Quarter	FRA	127	877	41	32
1195	Rio Olympics QF FRA v CAN Q4	4th Quarter	FRA	127	879	42	35
1196	Rio Olympics QF FRA v CAN Q4	4th Quarter	FRA	127	879	39	40
1197	Rio Olympics QF FRA v CAN Q4	4th Quarter	FRA	127	880	36	41
1198	Rio Olympics QF FRA v CAN Q4	4th Quarter	FRA	127	881	38	23
1199	Rio Olympics QF FRA v CAN Q4	4th Quarter	FRA	127	883	31	39
1200	Rio Olympics QF FRA v CAN Q4	4th Quarter	FRA	127	883	29	35
1201	Rio Olympics QF FRA v CAN Q4	4th Quarter	FRA	127	884	29	26
1202	Rio Olympics QF FRA v CAN Q4	4th Quarter	FRA	127	885	34	18	Shot	Miss
1203	Rio Olympics QF FRA v CAN Q4	4th Quarter	FRA	129	908	41	94
1204	Rio Olympics QF FRA v CAN Q4	4th Quarter	FRA	129	909	48	84	Foul
1205	Rio Olympics QF FRA v CAN Q4	4th Quarter	FRA	130	928	58	85
1206	Rio Olympics QF FRA v CAN Q4	4th Quarter	FRA	130	928	37	90
1207	Rio Olympics QF FRA v CAN Q4	4th Quarter	FRA	130	930	36	79
1208	Rio Olympics QF FRA v CAN Q4	4th Quarter	FRA	130	930	36	66
1209	Rio Olympics QF FRA v CAN Q4	4th Quarter	FRA	130	931	38	56
1210	Rio Olympics QF FRA v CAN Q4	4th Quarter	FRA	130	932	42	49
1211	Rio Olympics QF FRA v CAN Q4	4th Quarter	FRA	130	933	49	35
1212	Rio Olympics QF FRA v CAN Q4	4th Quarter	FRA	130	934	49	35
1213	Rio Olympics QF FRA v CAN Q4	4th Quarter	FRA	130	935	49	35
1214	Rio Olympics QF FRA v CAN Q4	4th Quarter	FRA	130	936	49	35
1215	Rio Olympics QF FRA v CAN Q4	4th Quarter	FRA	130	937	47	36
1216	Rio Olympics QF FRA v CAN Q4	4th Quarter	FRA	130	938	43	40
1217	Rio Olympics QF FRA v CAN Q4	4th Quarter	FRA	130	938	28	39
1218	Rio Olympics QF FRA v CAN Q4	4th Quarter	FRA	130	940	12	30
1219	Rio Olympics QF FRA v CAN Q4	4th Quarter	FRA	130	942	14	29	On-ball
1220	Rio Olympics QF FRA v CAN Q4	4th Quarter	FRA	130	942	17	30
1221	Rio Olympics QF FRA v CAN Q4	4th Quarter	FRA	130	942	21	34
1222	Rio Olympics QF FRA v CAN Q4	4th Quarter	FRA	130	944	31	32
1223	Rio Olympics QF FRA v CAN Q4	4th Quarter	FRA	130	947	51	21
1224	Rio Olympics QF FRA v CAN Q4	4th Quarter	FRA	130	947	49	24
1225	Rio Olympics QF FRA v CAN Q4	4th Quarter	FRA	130	948	44	25	Shot	Miss
1226	Rio Olympics QF FRA v CAN Q4	4th Quarter	FRA	132	952	29	16	OR
1227	Rio Olympics QF FRA v CAN Q4	4th Quarter	FRA	132	953	12	30
1228	Rio Olympics QF FRA v CAN Q4	4th Quarter	FRA	132	953	33	42
1229	Rio Olympics QF FRA v CAN Q4	4th Quarter	FRA	132	955	33	46
1230	Rio Olympics QF FRA v CAN Q4	4th Quarter	FRA	132	956	33	46
1231	Rio Olympics QF FRA v CAN Q4	4th Quarter	FRA	132	957	33	46
1232	Rio Olympics QF FRA v CAN Q4	4th Quarter	FRA	132	958	33	46
1233	Rio Olympics QF FRA v CAN Q4	4th Quarter	FRA	132	959	33	46
1234	Rio Olympics QF FRA v CAN Q4	4th Quarter	FRA	132	960	37	46
1235	Rio Olympics QF FRA v CAN Q4	4th Quarter	FRA	132	960	44	36	On-ball
1236	Rio Olympics QF FRA v CAN Q4	4th Quarter	FRA	132	962	45	32
1237	Rio Olympics QF FRA v CAN Q4	4th Quarter	FRA	132	963	44	24
1238	Rio Olympics QF FRA v CAN Q4	4th Quarter	FRA	132	963	36	19
1239	Rio Olympics QF FRA v CAN Q4	4th Quarter	FRA	132	965	21	18	TO
1240	Rio Olympics QF FRA v CAN Q4	4th Quarter	FRA	133	1112	33	95
1241	Rio Olympics QF FRA v CAN Q4	4th Quarter	FRA	133	1113	23	94
1242	Rio Olympics QF FRA v CAN Q4	4th Quarter	FRA	133	1114	22	90
1243	Rio Olympics QF FRA v CAN Q4	4th Quarter	FRA	133	1115	23	83
1244	Rio Olympics QF FRA v CAN Q4	4th Quarter	FRA	133	1116	26	75
1245	Rio Olympics QF FRA v CAN Q4	4th Quarter	FRA	133	1116	33	67
1246	Rio Olympics QF FRA v CAN Q4	4th Quarter	FRA	133	1117	35	60
1247	Rio Olympics QF FRA v CAN Q4	4th Quarter	FRA	133	1118	33	52
1248	Rio Olympics QF FRA v CAN Q4	4th Quarter	FRA	133	1119	34	47
1249	Rio Olympics QF FRA v CAN Q4	4th Quarter	FRA	133	1121	49	35	Stoppage
1250	Rio Olympics QF FRA v CAN Q4	4th Quarter	FRA	134	1140	59	41	SLOB
1251	Rio Olympics QF FRA v CAN Q4	4th Quarter	FRA	134	1141	53	47
1252	Rio Olympics QF FRA v CAN Q4	4th Quarter	FRA	134	1143	47	44
1253	Rio Olympics QF FRA v CAN Q4	4th Quarter	FRA	134	1144	47	38
1254	Rio Olympics QF FRA v CAN Q4	4th Quarter	FRA	134	1147	45	36
1255	Rio Olympics QF FRA v CAN Q4	4th Quarter	FRA	134	1149	28	33
1256	Rio Olympics QF FRA v CAN Q4	4th Quarter	FRA	134	1150	32	36
1257	Rio Olympics QF FRA v CAN Q4	4th Quarter	FRA	134	1151	35	34
1258	Rio Olympics QF FRA v CAN Q4	4th Quarter	FRA	134	1152	37	30
1259	Rio Olympics QF FRA v CAN Q4	4th Quarter	FRA	134	1153	26	40
1260	Rio Olympics QF FRA v CAN Q4	4th Quarter	FRA	134	1154	30	42
1261	Rio Olympics QF FRA v CAN Q4	4th Quarter	FRA	134	1154	35	39	Shot	Miss
1262	Rio Olympics QF FRA v CAN Q4	4th Quarter	FRA	135	1175	26	100
1263	Rio Olympics QF FRA v CAN Q4	4th Quarter	FRA	135	1177	21	95	Foul
1264	Rio Olympics QF FRA v CAN Q4	4th Quarter	FRA	137	1248	36	92
1265	Rio Olympics QF FRA v CAN Q4	4th Quarter	FRA	137	1249	36	81
1266	Rio Olympics QF FRA v CAN Q4	4th Quarter	FRA	137	1250	37	73
1267	Rio Olympics QF FRA v CAN Q4	4th Quarter	FRA	137	1251	39	67
1268	Rio Olympics QF FRA v CAN Q4	4th Quarter	FRA	137	1252	40	61
1269	Rio Olympics QF FRA v CAN Q4	4th Quarter	FRA	137	1252	46	50
1270	Rio Olympics QF FRA v CAN Q4	4th Quarter	FRA	137	1253	50	41
1271	Rio Olympics QF FRA v CAN Q4	4th Quarter	FRA	137	1254	53	37
1272	Rio Olympics QF FRA v CAN Q4	4th Quarter	FRA	137	1256	51	38
1273	Rio Olympics QF FRA v CAN Q4	4th Quarter	FRA	137	1257	48	48
1274	Rio Olympics QF FRA v CAN Q4	4th Quarter	FRA	137	1259	32	40
1275	Rio Olympics QF FRA v CAN Q4	4th Quarter	FRA	137	1261	12	31
1276	Rio Olympics QF FRA v CAN Q4	4th Quarter	FRA	137	1263	25	22
1277	Rio Olympics QF FRA v CAN Q4	4th Quarter	FRA	137	1264	18	17
1278	Rio Olympics QF FRA v CAN Q4	4th Quarter	FRA	137	1265	34	18	Shot	Score
1279	Rio Olympics QF FRA v CAN Q4	4th Quarter	FRA	139	1448	58	38	SLOB	TO
1280	Rio Olympics QF FRA v CAN Q4	4th Quarter	FRA	140	1485	31	109
1281	Rio Olympics QF FRA v CAN Q4	4th Quarter	FRA	140	1486	29	96	Foul
1282	Rio Olympics QF FRA v CAN Q4	4th Quarter	FRA	141	1536	59	60
1283	Rio Olympics QF FRA v CAN Q4	4th Quarter	FRA	141	1537	53	46	Foul
1284	Rio Olympics QF FRA v CAN Q4	4th Quarter	FRA	142	1583	31	107
1285	Rio Olympics QF FRA v CAN Q4	4th Quarter	FRA	142	1584	25	99
1286	Rio Olympics QF FRA v CAN Q4	4th Quarter	FRA	142	1585	26	92	Foul
1287	Rio Olympics QF FRA v CAN Q4	4th Quarter	FRA	143	1676	58	36	SLOB
1288	Rio Olympics QF FRA v CAN Q4	4th Quarter	FRA	143	1678	51	23
1289	Rio Olympics QF FRA v CAN Q4	4th Quarter	FRA	143	1679	53	18	Foul
