# Supplementary material for: Classifying ball trajectories in invasion sports using dynamic time warping: A basketball case study
Source: PLoS One. 2022 Oct 20;17(10):e0272848. doi: 10.1371/journal.pone.0272848 (PMC9584368; doi:10.1371/journal.pone.0272848)
Supplement: S1 Data — (ZIP) [file pone.0272848.s012.zip › Data/FRA/frag5_full.csv]

	GameID	TimeCriteria	TeamName	RecordID	Time	x	y	Label1	Label2	Label3	Label4
1	FRA v CUB Q1	1st Quarter	FRA	2	32	36	95
2	FRA v CUB Q1	1st Quarter	FRA	2	32	26	92
3	FRA v CUB Q1	1st Quarter	FRA	2	33	44	73
4	FRA v CUB Q1	1st Quarter	FRA	2	34	49	63
5	FRA v CUB Q1	1st Quarter	FRA	2	35	52	45
6	FRA v CUB Q1	1st Quarter	FRA	2	36	53	29
7	FRA v CUB Q1	1st Quarter	FRA	2	37	44	42
8	FRA v CUB Q1	1st Quarter	FRA	2	37	41	40
9	FRA v CUB Q1	1st Quarter	FRA	2	38	39	38	On-ball
10	FRA v CUB Q1	1st Quarter	FRA	2	39	33	38
11	FRA v CUB Q1	1st Quarter	FRA	2	39	28	32
12	FRA v CUB Q1	1st Quarter	FRA	2	40	28	20	Shot	Miss
13	FRA v CUB Q1	1st Quarter	FRA	3	80	31	110
14	FRA v CUB Q1	1st Quarter	FRA	3	81	37	89
15	FRA v CUB Q1	1st Quarter	FRA	3	82	38	85
16	FRA v CUB Q1	1st Quarter	FRA	3	83	38	76
17	FRA v CUB Q1	1st Quarter	FRA	3	84	40	66
18	FRA v CUB Q1	1st Quarter	FRA	3	85	39	60
19	FRA v CUB Q1	1st Quarter	FRA	3	86	40	50
20	FRA v CUB Q1	1st Quarter	FRA	3	86	42	44
21	FRA v CUB Q1	1st Quarter	FRA	3	87	31	38
22	FRA v CUB Q1	1st Quarter	FRA	3	89	31	20
23	FRA v CUB Q1	1st Quarter	FRA	3	90	28	18	Shot	Score
24	FRA v CUB Q1	1st Quarter	FRA	4	111	26	98
25	FRA v CUB Q1	1st Quarter	FRA	4	111	25	83
26	FRA v CUB Q1	1st Quarter	FRA	4	112	24	75
27	FRA v CUB Q1	1st Quarter	FRA	4	113	24	67
28	FRA v CUB Q1	1st Quarter	FRA	4	113	25	58
29	FRA v CUB Q1	1st Quarter	FRA	4	114	27	48
30	FRA v CUB Q1	1st Quarter	FRA	4	115	38	38
31	FRA v CUB Q1	1st Quarter	FRA	4	115	38	31
32	FRA v CUB Q1	1st Quarter	FRA	4	116	34	24
33	FRA v CUB Q1	1st Quarter	FRA	4	117	35	17	Foul
34	FRA v CUB Q1	1st Quarter	FRA	5	138	35	9	BLOB
35	FRA v CUB Q1	1st Quarter	FRA	5	139	51	24
36	FRA v CUB Q1	1st Quarter	FRA	5	140	51	24
37	FRA v CUB Q1	1st Quarter	FRA	5	141	51	24
38	FRA v CUB Q1	1st Quarter	FRA	5	143	38	32
39	FRA v CUB Q1	1st Quarter	FRA	5	144	35	37
40	FRA v CUB Q1	1st Quarter	FRA	5	145	51	20
41	FRA v CUB Q1	1st Quarter	FRA	5	146	50	23
42	FRA v CUB Q1	1st Quarter	FRA	5	148	29	39	TO
43	FRA v CUB Q1	1st Quarter	FRA	6	179	32	96
44	FRA v CUB Q1	1st Quarter	FRA	6	180	33	90
45	FRA v CUB Q1	1st Quarter	FRA	6	180	34	81
46	FRA v CUB Q1	1st Quarter	FRA	6	181	34	77
47	FRA v CUB Q1	1st Quarter	FRA	6	181	36	72
48	FRA v CUB Q1	1st Quarter	FRA	6	182	37	64
49	FRA v CUB Q1	1st Quarter	FRA	6	183	38	59
50	FRA v CUB Q1	1st Quarter	FRA	6	183	41	56
51	FRA v CUB Q1	1st Quarter	FRA	6	184	47	52
52	FRA v CUB Q1	1st Quarter	FRA	6	185	51	46
53	FRA v CUB Q1	1st Quarter	FRA	6	185	47	41
54	FRA v CUB Q1	1st Quarter	FRA	6	186	43	36
55	FRA v CUB Q1	1st Quarter	FRA	6	186	38	36	On-ball
56	FRA v CUB Q1	1st Quarter	FRA	6	187	33	36
57	FRA v CUB Q1	1st Quarter	FRA	6	188	40	33	Shot	Score
58	FRA v CUB Q1	1st Quarter	FRA	7	201	31	109
59	FRA v CUB Q1	1st Quarter	FRA	7	202	33	93
60	FRA v CUB Q1	1st Quarter	FRA	7	203	34	88
61	FRA v CUB Q1	1st Quarter	FRA	7	203	33	79
62	FRA v CUB Q1	1st Quarter	FRA	7	204	34	71
63	FRA v CUB Q1	1st Quarter	FRA	7	205	37	65
64	FRA v CUB Q1	1st Quarter	FRA	7	205	41	59
65	FRA v CUB Q1	1st Quarter	FRA	7	206	43	54
66	FRA v CUB Q1	1st Quarter	FRA	7	207	41	45
67	FRA v CUB Q1	1st Quarter	FRA	7	208	28	38
68	FRA v CUB Q1	1st Quarter	FRA	7	210	29	44
69	FRA v CUB Q1	1st Quarter	FRA	7	211	25	38
70	FRA v CUB Q1	1st Quarter	FRA	7	212	13	25
71	FRA v CUB Q1	1st Quarter	FRA	7	213	14	19
72	FRA v CUB Q1	1st Quarter	FRA	7	214	14	15
73	FRA v CUB Q1	1st Quarter	FRA	7	215	18	33
74	FRA v CUB Q1	1st Quarter	FRA	7	216	17	28
75	FRA v CUB Q1	1st Quarter	FRA	7	216	18	24
76	FRA v CUB Q1	1st Quarter	FRA	7	217	24	21
77	FRA v CUB Q1	1st Quarter	FRA	7	218	29	18	Shot	Miss
78	FRA v CUB Q1	1st Quarter	FRA	8	235	4	89
79	FRA v CUB Q1	1st Quarter	FRA	8	236	13	90
80	FRA v CUB Q1	1st Quarter	FRA	8	237	17	86
81	FRA v CUB Q1	1st Quarter	FRA	8	238	17	79
82	FRA v CUB Q1	1st Quarter	FRA	8	238	19	72
83	FRA v CUB Q1	1st Quarter	FRA	8	239	21	67
84	FRA v CUB Q1	1st Quarter	FRA	8	240	22	60
85	FRA v CUB Q1	1st Quarter	FRA	8	241	22	54
86	FRA v CUB Q1	1st Quarter	FRA	8	241	27	51
87	FRA v CUB Q1	1st Quarter	FRA	8	242	34	48
88	FRA v CUB Q1	1st Quarter	FRA	8	243	27	37
89	FRA v CUB Q1	1st Quarter	FRA	8	244	19	35
90	FRA v CUB Q1	1st Quarter	FRA	8	244	14	30
91	FRA v CUB Q1	1st Quarter	FRA	8	245	13	19
92	FRA v CUB Q1	1st Quarter	FRA	8	246	24	17
93	FRA v CUB Q1	1st Quarter	FRA	8	247	26	19
94	FRA v CUB Q1	1st Quarter	FRA	8	247	31	20	Shot	Miss
95	FRA v CUB Q1	1st Quarter	FRA	9	251	35	17	OR
96	FRA v CUB Q1	1st Quarter	FRA	9	251	32	43
97	FRA v CUB Q1	1st Quarter	FRA	9	252	32	43
98	FRA v CUB Q1	1st Quarter	FRA	9	253	32	43
99	FRA v CUB Q1	1st Quarter	FRA	9	254	32	43
100	FRA v CUB Q1	1st Quarter	FRA	9	255	33	47
101	FRA v CUB Q1	1st Quarter	FRA	9	256	35	45
102	FRA v CUB Q1	1st Quarter	FRA	9	257	32	40
103	FRA v CUB Q1	1st Quarter	FRA	9	258	13	20	Shot	Score
104	FRA v CUB Q1	1st Quarter	FRA	10	321	30	111
105	FRA v CUB Q1	1st Quarter	FRA	10	322	16	81
106	FRA v CUB Q1	1st Quarter	FRA	10	322	16	75
107	FRA v CUB Q1	1st Quarter	FRA	10	323	15	67
108	FRA v CUB Q1	1st Quarter	FRA	10	323	15	60
109	FRA v CUB Q1	1st Quarter	FRA	10	324	16	54
110	FRA v CUB Q1	1st Quarter	FRA	10	325	18	51
111	FRA v CUB Q1	1st Quarter	FRA	10	326	18	44
112	FRA v CUB Q1	1st Quarter	FRA	10	326	13	38
113	FRA v CUB Q1	1st Quarter	FRA	10	329	36	39
114	FRA v CUB Q1	1st Quarter	FRA	10	332	47	23
115	FRA v CUB Q1	1st Quarter	FRA	10	333	40	27	Shot	Score
116	FRA v CUB Q1	1st Quarter	FRA	11	347	24	92
117	FRA v CUB Q1	1st Quarter	FRA	11	347	22	87
118	FRA v CUB Q1	1st Quarter	FRA	11	348	23	77
119	FRA v CUB Q1	1st Quarter	FRA	11	348	24	70
120	FRA v CUB Q1	1st Quarter	FRA	11	349	48	43
121	FRA v CUB Q1	1st Quarter	FRA	11	350	50	34
122	FRA v CUB Q1	1st Quarter	FRA	11	350	51	29
123	FRA v CUB Q1	1st Quarter	FRA	11	352	46	37
124	FRA v CUB Q1	1st Quarter	FRA	11	352	41	36	TO
125	FRA v CUB Q1	1st Quarter	FRA	12	384	32	96
126	FRA v CUB Q1	1st Quarter	FRA	12	384	36	91
127	FRA v CUB Q1	1st Quarter	FRA	12	385	42	84
128	FRA v CUB Q1	1st Quarter	FRA	12	385	45	78
129	FRA v CUB Q1	1st Quarter	FRA	12	386	47	52
130	FRA v CUB Q1	1st Quarter	FRA	12	386	40	46
131	FRA v CUB Q1	1st Quarter	FRA	12	387	28	29
132	FRA v CUB Q1	1st Quarter	FRA	12	387	30	21
133	FRA v CUB Q1	1st Quarter	FRA	12	388	30	18	Foul
134	FRA v CUB Q1	1st Quarter	FRA	13	482	28	85
135	FRA v CUB Q1	1st Quarter	FRA	13	483	29	75
136	FRA v CUB Q1	1st Quarter	FRA	13	483	30	67
137	FRA v CUB Q1	1st Quarter	FRA	13	484	31	58
138	FRA v CUB Q1	1st Quarter	FRA	13	484	31	52
139	FRA v CUB Q1	1st Quarter	FRA	13	485	30	40
140	FRA v CUB Q1	1st Quarter	FRA	13	485	30	35
141	FRA v CUB Q1	1st Quarter	FRA	13	486	24	38
142	FRA v CUB Q1	1st Quarter	FRA	13	486	13	33
143	FRA v CUB Q1	1st Quarter	FRA	13	488	22	20
144	FRA v CUB Q1	1st Quarter	FRA	13	489	25	22
145	FRA v CUB Q1	1st Quarter	FRA	13	489	29	22
146	FRA v CUB Q1	1st Quarter	FRA	13	491	35	18
147	FRA v CUB Q1	1st Quarter	FRA	13	492	30	17	Shot	Miss
148	FRA v CUB Q1	1st Quarter	FRA	14	506	32	106
149	FRA v CUB Q1	1st Quarter	FRA	14	508	32	93
150	FRA v CUB Q1	1st Quarter	FRA	14	509	33	89
151	FRA v CUB Q1	1st Quarter	FRA	14	509	32	82
152	FRA v CUB Q1	1st Quarter	FRA	14	510	32	77
153	FRA v CUB Q1	1st Quarter	FRA	14	511	31	69
154	FRA v CUB Q1	1st Quarter	FRA	14	512	32	61
155	FRA v CUB Q1	1st Quarter	FRA	14	512	32	56
156	FRA v CUB Q1	1st Quarter	FRA	14	513	31	49
157	FRA v CUB Q1	1st Quarter	FRA	14	515	31	46
158	FRA v CUB Q1	1st Quarter	FRA	14	515	41	37
159	FRA v CUB Q1	1st Quarter	FRA	14	516	48	33
160	FRA v CUB Q1	1st Quarter	FRA	14	516	52	26
161	FRA v CUB Q1	1st Quarter	FRA	14	518	39	19
162	FRA v CUB Q1	1st Quarter	FRA	14	519	34	18	Shot	Score
163	FRA v CUB Q1	1st Quarter	FRA	15	543	25	96
164	FRA v CUB Q1	1st Quarter	FRA	15	544	13	83
165	FRA v CUB Q1	1st Quarter	FRA	15	545	12	73	TO
166	FRA v CUB Q1	1st Quarter	FRA	16	552	30	109
167	FRA v CUB Q1	1st Quarter	FRA	16	553	32	93
168	FRA v CUB Q1	1st Quarter	FRA	16	554	33	88
169	FRA v CUB Q1	1st Quarter	FRA	16	554	32	76
170	FRA v CUB Q1	1st Quarter	FRA	16	555	31	64
171	FRA v CUB Q1	1st Quarter	FRA	16	556	31	58
172	FRA v CUB Q1	1st Quarter	FRA	16	557	31	54
173	FRA v CUB Q1	1st Quarter	FRA	16	558	32	50
174	FRA v CUB Q1	1st Quarter	FRA	16	559	34	44
175	FRA v CUB Q1	1st Quarter	FRA	16	560	43	35
176	FRA v CUB Q1	1st Quarter	FRA	16	562	47	35
177	FRA v CUB Q1	1st Quarter	FRA	16	562	49	31
178	FRA v CUB Q1	1st Quarter	FRA	16	564	45	20
179	FRA v CUB Q1	1st Quarter	FRA	16	565	38	16
180	FRA v CUB Q1	1st Quarter	FRA	16	565	36	17
181	FRA v CUB Q1	1st Quarter	FRA	16	567	38	20
182	FRA v CUB Q1	1st Quarter	FRA	16	567	38	23
183	FRA v CUB Q1	1st Quarter	FRA	16	568	34	25	Shot	Miss
184	FRA v CUB Q1	1st Quarter	FRA	17	624	26	106
185	FRA v CUB Q1	1st Quarter	FRA	17	624	36	96
186	FRA v CUB Q1	1st Quarter	FRA	17	625	38	87
187	FRA v CUB Q1	1st Quarter	FRA	17	626	38	79
188	FRA v CUB Q1	1st Quarter	FRA	17	627	40	73
189	FRA v CUB Q1	1st Quarter	FRA	17	627	44	61
190	FRA v CUB Q1	1st Quarter	FRA	17	628	47	53
191	FRA v CUB Q1	1st Quarter	FRA	17	628	47	47
192	FRA v CUB Q1	1st Quarter	FRA	17	629	46	45
193	FRA v CUB Q1	1st Quarter	FRA	17	630	43	46
194	FRA v CUB Q1	1st Quarter	FRA	17	631	40	47
195	FRA v CUB Q1	1st Quarter	FRA	17	632	42	33
196	FRA v CUB Q1	1st Quarter	FRA	17	633	48	32
197	FRA v CUB Q1	1st Quarter	FRA	17	635	34	20
198	FRA v CUB Q1	1st Quarter	FRA	17	637	28	21	TO
199	FRA v CUB Q1	1st Quarter	FRA	18	662	22	10	BLOB
200	FRA v CUB Q1	1st Quarter	FRA	18	663	22	25
201	FRA v CUB Q1	1st Quarter	FRA	18	663	16	20
202	FRA v CUB Q1	1st Quarter	FRA	18	664	16	17	Shot	Score
203	FRA v CUB Q1	1st Quarter	FRA	19	700	47	109
204	FRA v CUB Q1	1st Quarter	FRA	19	701	42	89
205	FRA v CUB Q1	1st Quarter	FRA	19	702	42	86
206	FRA v CUB Q1	1st Quarter	FRA	19	702	40	79
207	FRA v CUB Q1	1st Quarter	FRA	19	703	37	64
208	FRA v CUB Q1	1st Quarter	FRA	19	703	33	52
209	FRA v CUB Q1	1st Quarter	FRA	19	704	34	48
210	FRA v CUB Q1	1st Quarter	FRA	19	705	26	36
211	FRA v CUB Q1	1st Quarter	FRA	19	708	27	38	Foul
212	FRA v CUB Q1	1st Quarter	FRA	20	739	42	8	BLOB
213	FRA v CUB Q1	1st Quarter	FRA	20	740	54	23
214	FRA v CUB Q1	1st Quarter	FRA	20	742	39	22
215	FRA v CUB Q1	1st Quarter	FRA	20	744	49	31
216	FRA v CUB Q1	1st Quarter	FRA	20	746	49	32
217	FRA v CUB Q1	1st Quarter	FRA	20	747	43	32	On-ball
218	FRA v CUB Q1	1st Quarter	FRA	20	748	20	36
219	FRA v CUB Q1	1st Quarter	FRA	20	749	26	34
220	FRA v CUB Q1	1st Quarter	FRA	20	750	37	38	Shot	Miss
221	FRA v CUB Q1	1st Quarter	FRA	21	767	32	94
222	FRA v CUB Q1	1st Quarter	FRA	21	768	29	78
223	FRA v CUB Q1	1st Quarter	FRA	21	768	27	70
224	FRA v CUB Q1	1st Quarter	FRA	21	769	27	59
225	FRA v CUB Q1	1st Quarter	FRA	21	769	28	50
226	FRA v CUB Q1	1st Quarter	FRA	21	770	34	42
227	FRA v CUB Q1	1st Quarter	FRA	21	770	35	34
228	FRA v CUB Q1	1st Quarter	FRA	21	773	39	34
229	FRA v CUB Q1	1st Quarter	FRA	21	773	41	35
230	FRA v CUB Q1	1st Quarter	FRA	21	773	41	40
231	FRA v CUB Q1	1st Quarter	FRA	21	774	40	45
232	FRA v CUB Q1	1st Quarter	FRA	21	775	35	50
233	FRA v CUB Q1	1st Quarter	FRA	21	776	33	48
234	FRA v CUB Q1	1st Quarter	FRA	21	779	50	21
235	FRA v CUB Q1	1st Quarter	FRA	21	780	50	23
236	FRA v CUB Q1	1st Quarter	FRA	21	781	49	27	On-ball
237	FRA v CUB Q1	1st Quarter	FRA	21	783	50	21
238	FRA v CUB Q1	1st Quarter	FRA	21	785	48	19	Shot	Miss
239	FRA v CUB Q1	1st Quarter	FRA	23	803	31	97
240	FRA v CUB Q1	1st Quarter	FRA	23	803	26	93
241	FRA v CUB Q1	1st Quarter	FRA	23	804	23	85
242	FRA v CUB Q1	1st Quarter	FRA	23	805	23	77
243	FRA v CUB Q1	1st Quarter	FRA	23	805	25	68
244	FRA v CUB Q1	1st Quarter	FRA	23	806	30	59
245	FRA v CUB Q1	1st Quarter	FRA	23	807	35	55
246	FRA v CUB Q1	1st Quarter	FRA	23	807	40	51
247	FRA v CUB Q1	1st Quarter	FRA	23	808	51	48
248	FRA v CUB Q1	1st Quarter	FRA	23	808	54	45
249	FRA v CUB Q1	1st Quarter	FRA	23	809	51	41
250	FRA v CUB Q1	1st Quarter	FRA	23	812	34	18	Shot	Score
251	FRA v CUB Q1	1st Quarter	FRA	24	825	26	94
252	FRA v CUB Q1	1st Quarter	FRA	24	825	25	87
253	FRA v CUB Q1	1st Quarter	FRA	24	826	29	79
254	FRA v CUB Q1	1st Quarter	FRA	24	827	34	71
255	FRA v CUB Q1	1st Quarter	FRA	24	828	33	43
256	FRA v CUB Q1	1st Quarter	FRA	24	828	33	34
257	FRA v CUB Q1	1st Quarter	FRA	24	828	33	27
258	FRA v CUB Q1	1st Quarter	FRA	24	829	33	19	Shot	Score
259	FRA v CUB Q1	1st Quarter	FRA	25	938	33	109
260	FRA v CUB Q1	1st Quarter	FRA	25	939	27	98
261	FRA v CUB Q1	1st Quarter	FRA	25	940	27	94
262	FRA v CUB Q1	1st Quarter	FRA	25	941	28	87
263	FRA v CUB Q1	1st Quarter	FRA	25	942	28	84
264	FRA v CUB Q1	1st Quarter	FRA	25	943	28	75
265	FRA v CUB Q1	1st Quarter	FRA	25	943	31	64
266	FRA v CUB Q1	1st Quarter	FRA	25	944	31	56
267	FRA v CUB Q1	1st Quarter	FRA	25	946	26	36
268	FRA v CUB Q1	1st Quarter	FRA	25	946	24	38
269	FRA v CUB Q1	1st Quarter	FRA	25	947	24	40	On-ball
270	FRA v CUB Q1	1st Quarter	FRA	25	948	29	41
271	FRA v CUB Q1	1st Quarter	FRA	25	948	34	35
272	FRA v CUB Q1	1st Quarter	FRA	25	949	41	35
273	FRA v CUB Q1	1st Quarter	FRA	25	950	42	41
274	FRA v CUB Q1	1st Quarter	FRA	25	951	37	46
275	FRA v CUB Q1	1st Quarter	FRA	25	951	33	45
276	FRA v CUB Q1	1st Quarter	FRA	25	952	33	40
277	FRA v CUB Q1	1st Quarter	FRA	25	953	34	34
278	FRA v CUB Q1	1st Quarter	FRA	25	954	36	29
279	FRA v CUB Q1	1st Quarter	FRA	25	955	37	22	Shot	Miss
280	FRA v CUB Q1	1st Quarter	FRA	26	1132	31	111
281	FRA v CUB Q1	1st Quarter	FRA	26	1033	20	94
282	FRA v CUB Q1	1st Quarter	FRA	26	1035	20	89
283	FRA v CUB Q1	1st Quarter	FRA	26	1036	20	85
284	FRA v CUB Q1	1st Quarter	FRA	26	1036	21	80
285	FRA v CUB Q1	1st Quarter	FRA	26	1037	21	70
286	FRA v CUB Q1	1st Quarter	FRA	26	1038	24	63
287	FRA v CUB Q1	1st Quarter	FRA	26	1038	30	58
288	FRA v CUB Q1	1st Quarter	FRA	26	1039	32	49
289	FRA v CUB Q1	1st Quarter	FRA	26	1040	32	49
290	FRA v CUB Q1	1st Quarter	FRA	26	1041	32	49
291	FRA v CUB Q1	1st Quarter	FRA	26	1042	32	49
292	FRA v CUB Q1	1st Quarter	FRA	26	1043	32	49
293	FRA v CUB Q1	1st Quarter	FRA	26	1045	32	46
294	FRA v CUB Q1	1st Quarter	FRA	26	1046	32	44
295	FRA v CUB Q1	1st Quarter	FRA	26	1046	28	40
296	FRA v CUB Q1	1st Quarter	FRA	26	1047	21	38
297	FRA v CUB Q1	1st Quarter	FRA	26	1047	19	36
298	FRA v CUB Q1	1st Quarter	FRA	26	1048	23	38
299	FRA v CUB Q1	1st Quarter	FRA	26	1049	30	45
300	FRA v CUB Q1	1st Quarter	FRA	26	1049	32	47
301	FRA v CUB Q1	1st Quarter	FRA	26	1050	33	39	TO
302	FRA v CUB Q2	2nd Quarter	FRA	27	15	57	60
303	FRA v CUB Q2	2nd Quarter	FRA	27	16	50	66
304	FRA v CUB Q2	2nd Quarter	FRA	27	17	49	62
305	FRA v CUB Q2	2nd Quarter	FRA	27	18	46	56
306	FRA v CUB Q2	2nd Quarter	FRA	27	18	44	50
307	FRA v CUB Q2	2nd Quarter	FRA	27	19	42	45
308	FRA v CUB Q2	2nd Quarter	FRA	27	20	50	33
309	FRA v CUB Q2	2nd Quarter	FRA	27	20	52	28
310	FRA v CUB Q2	2nd Quarter	FRA	27	21	52	22
311	FRA v CUB Q2	2nd Quarter	FRA	27	21	46	35	On-ball
312	FRA v CUB Q2	2nd Quarter	FRA	27	22	42	37
313	FRA v CUB Q2	2nd Quarter	FRA	27	23	36	36
314	FRA v CUB Q2	2nd Quarter	FRA	27	23	33	34	Shot	Score
315	FRA v CUB Q2	2nd Quarter	FRA	28	80	31	92
316	FRA v CUB Q2	2nd Quarter	FRA	28	80	31	88
317	FRA v CUB Q2	2nd Quarter	FRA	28	81	30	81
318	FRA v CUB Q2	2nd Quarter	FRA	28	82	28	74
319	FRA v CUB Q2	2nd Quarter	FRA	28	82	24	64
320	FRA v CUB Q2	2nd Quarter	FRA	28	83	24	53
321	FRA v CUB Q2	2nd Quarter	FRA	28	83	28	49
322	FRA v CUB Q2	2nd Quarter	FRA	28	84	31	44
323	FRA v CUB Q2	2nd Quarter	FRA	28	86	27	33
324	FRA v CUB Q2	2nd Quarter	FRA	28	89	31	37
325	FRA v CUB Q2	2nd Quarter	FRA	28	91	15	20	Shot	Score
326	FRA v CUB Q2	2nd Quarter	FRA	29	158	29	109
327	FRA v CUB Q2	2nd Quarter	FRA	29	159	20	96
328	FRA v CUB Q2	2nd Quarter	FRA	29	161	22	95
329	FRA v CUB Q2	2nd Quarter	FRA	29	162	24	93
330	FRA v CUB Q2	2nd Quarter	FRA	29	162	27	88
331	FRA v CUB Q2	2nd Quarter	FRA	29	163	28	83
332	FRA v CUB Q2	2nd Quarter	FRA	29	164	30	75
333	FRA v CUB Q2	2nd Quarter	FRA	29	164	36	67
334	FRA v CUB Q2	2nd Quarter	FRA	29	165	44	64
335	FRA v CUB Q2	2nd Quarter	FRA	29	166	40	60
336	FRA v CUB Q2	2nd Quarter	FRA	29	166	41	53
337	FRA v CUB Q2	2nd Quarter	FRA	29	167	54	33
338	FRA v CUB Q2	2nd Quarter	FRA	29	169	53	42
339	FRA v CUB Q2	2nd Quarter	FRA	29	169	52	45
340	FRA v CUB Q2	2nd Quarter	FRA	29	170	34	52
341	FRA v CUB Q2	2nd Quarter	FRA	29	171	33	50
342	FRA v CUB Q2	2nd Quarter	FRA	29	172	34	45
343	FRA v CUB Q2	2nd Quarter	FRA	29	173	41	43
344	FRA v CUB Q2	2nd Quarter	FRA	29	174	46	38
345	FRA v CUB Q2	2nd Quarter	FRA	29	176	45	35	On-ball
346	FRA v CUB Q2	2nd Quarter	FRA	29	177	39	36
347	FRA v CUB Q2	2nd Quarter	FRA	29	177	33	38	Shot	Score
348	FRA v CUB Q2	2nd Quarter	FRA	30	256	37	97
349	FRA v CUB Q2	2nd Quarter	FRA	30	257	26	93
350	FRA v CUB Q2	2nd Quarter	FRA	30	259	27	86
351	FRA v CUB Q2	2nd Quarter	FRA	30	259	24	74
352	FRA v CUB Q2	2nd Quarter	FRA	30	260	18	64
353	FRA v CUB Q2	2nd Quarter	FRA	30	261	13	56	Stoppage
354	FRA v CUB Q2	2nd Quarter	FRA	31	313	35	96
355	FRA v CUB Q2	2nd Quarter	FRA	31	313	40	88
356	FRA v CUB Q2	2nd Quarter	FRA	31	314	46	59
357	FRA v CUB Q2	2nd Quarter	FRA	31	314	46	50
358	FRA v CUB Q2	2nd Quarter	FRA	31	315	50	29
359	FRA v CUB Q2	2nd Quarter	FRA	31	316	52	22
360	FRA v CUB Q2	2nd Quarter	FRA	31	318	28	19	Shot	Foul
361	FRA v CUB Q2	2nd Quarter	FRA	32	375	28	110
362	FRA v CUB Q2	2nd Quarter	FRA	32	376	31	91
363	FRA v CUB Q2	2nd Quarter	FRA	32	377	31	82
364	FRA v CUB Q2	2nd Quarter	FRA	32	378	31	76
365	FRA v CUB Q2	2nd Quarter	FRA	32	379	30	67
366	FRA v CUB Q2	2nd Quarter	FRA	32	380	31	61
367	FRA v CUB Q2	2nd Quarter	FRA	32	380	28	54
368	FRA v CUB Q2	2nd Quarter	FRA	32	381	25	48
369	FRA v CUB Q2	2nd Quarter	FRA	32	382	20	41
370	FRA v CUB Q2	2nd Quarter	FRA	32	383	23	39	On-ball
371	FRA v CUB Q2	2nd Quarter	FRA	32	383	28	40
372	FRA v CUB Q2	2nd Quarter	FRA	32	385	41	41
373	FRA v CUB Q2	2nd Quarter	FRA	32	387	49	31	Shot	Score
374	FRA v CUB Q2	2nd Quarter	FRA	33	405	26	102
375	FRA v CUB Q2	2nd Quarter	FRA	33	405	28	96
376	FRA v CUB Q2	2nd Quarter	FRA	33	406	22	83
377	FRA v CUB Q2	2nd Quarter	FRA	33	407	28	61
378	FRA v CUB Q2	2nd Quarter	FRA	33	407	32	51
379	FRA v CUB Q2	2nd Quarter	FRA	33	408	36	41
380	FRA v CUB Q2	2nd Quarter	FRA	33	408	32	34
381	FRA v CUB Q2	2nd Quarter	FRA	33	409	29	28
382	FRA v CUB Q2	2nd Quarter	FRA	33	409	24	33
383	FRA v CUB Q2	2nd Quarter	FRA	33	410	22	38
384	FRA v CUB Q2	2nd Quarter	FRA	33	410	28	39
385	FRA v CUB Q2	2nd Quarter	FRA	33	411	32	39
386	FRA v CUB Q2	2nd Quarter	FRA	33	412	32	41
387	FRA v CUB Q2	2nd Quarter	FRA	33	413	32	45
388	FRA v CUB Q2	2nd Quarter	FRA	33	413	32	49
389	FRA v CUB Q2	2nd Quarter	FRA	33	415	33	48
390	FRA v CUB Q2	2nd Quarter	FRA	33	415	37	40
391	FRA v CUB Q2	2nd Quarter	FRA	33	416	48	25
392	FRA v CUB Q2	2nd Quarter	FRA	33	417	45	20	On-ball
393	FRA v CUB Q2	2nd Quarter	FRA	33	418	42	18	Shot	Score
394	FRA v CUB Q2	2nd Quarter	FRA	34	442	33	97
395	FRA v CUB Q2	2nd Quarter	FRA	34	442	37	87
396	FRA v CUB Q2	2nd Quarter	FRA	34	442	38	76
397	FRA v CUB Q2	2nd Quarter	FRA	34	442	39	65
398	FRA v CUB Q2	2nd Quarter	FRA	34	442	39	57
399	FRA v CUB Q2	2nd Quarter	FRA	34	444	38	49
400	FRA v CUB Q2	2nd Quarter	FRA	34	445	35	34
401	FRA v CUB Q2	2nd Quarter	FRA	34	446	34	20	Shot	Miss
402	FRA v CUB Q2	2nd Quarter	FRA	35	449	31	24	OR
403	FRA v CUB Q2	2nd Quarter	FRA	35	450	49	28
404	FRA v CUB Q2	2nd Quarter	FRA	35	452	32	20	Shot	Score
405	FRA v CUB Q2	2nd Quarter	FRA	36	564	31	98
406	FRA v CUB Q2	2nd Quarter	FRA	36	565	21	80
407	FRA v CUB Q2	2nd Quarter	FRA	36	565	19	70
408	FRA v CUB Q2	2nd Quarter	FRA	36	566	17	61
409	FRA v CUB Q2	2nd Quarter	FRA	36	566	16	54
410	FRA v CUB Q2	2nd Quarter	FRA	36	567	15	46
411	FRA v CUB Q2	2nd Quarter	FRA	36	567	13	36
412	FRA v CUB Q2	2nd Quarter	FRA	36	568	12	31
413	FRA v CUB Q2	2nd Quarter	FRA	36	568	14	35
414	FRA v CUB Q2	2nd Quarter	FRA	36	569	15	38
415	FRA v CUB Q2	2nd Quarter	FRA	36	569	32	40
416	FRA v CUB Q2	2nd Quarter	FRA	36	569	33	42	Shot	Score	On-ball
417	FRA v CUB Q2	2nd Quarter	FRA	37	593	33	94
418	FRA v CUB Q2	2nd Quarter	FRA	37	593	32	87
419	FRA v CUB Q2	2nd Quarter	FRA	37	594	28	81
420	FRA v CUB Q2	2nd Quarter	FRA	37	594	30	74
421	FRA v CUB Q2	2nd Quarter	FRA	37	595	36	32
422	FRA v CUB Q2	2nd Quarter	FRA	37	596	36	22
423	FRA v CUB Q2	2nd Quarter	FRA	37	596	33	17	Shot	Score
424	FRA v CUB Q2	2nd Quarter	FRA	38	621	33	110
425	FRA v CUB Q2	2nd Quarter	FRA	38	622	33	93
426	FRA v CUB Q2	2nd Quarter	FRA	38	622	33	83
427	FRA v CUB Q2	2nd Quarter	FRA	38	623	33	76
428	FRA v CUB Q2	2nd Quarter	FRA	38	624	32	71
429	FRA v CUB Q2	2nd Quarter	FRA	38	625	33	65
430	FRA v CUB Q2	2nd Quarter	FRA	38	626	33	60
431	FRA v CUB Q2	2nd Quarter	FRA	38	627	33	56
432	FRA v CUB Q2	2nd Quarter	FRA	38	628	33	50
433	FRA v CUB Q2	2nd Quarter	FRA	38	629	39	37
434	FRA v CUB Q2	2nd Quarter	FRA	38	629	46	31
435	FRA v CUB Q2	2nd Quarter	FRA	38	630	50	28
436	FRA v CUB Q2	2nd Quarter	FRA	38	632	48	28	On-ball
437	FRA v CUB Q2	2nd Quarter	FRA	38	633	48	24
438	FRA v CUB Q2	2nd Quarter	FRA	38	633	45	20
439	FRA v CUB Q2	2nd Quarter	FRA	38	635	34	33	Shot	Score
440	FRA v CUB Q2	2nd Quarter	FRA	40	690	29	110
441	FRA v CUB Q2	2nd Quarter	FRA	40	690	25	90
442	FRA v CUB Q2	2nd Quarter	FRA	40	691	24	80
443	FRA v CUB Q2	2nd Quarter	FRA	40	692	22	50
444	FRA v CUB Q2	2nd Quarter	FRA	40	693	14	30
445	FRA v CUB Q2	2nd Quarter	FRA	40	693	37	39
446	FRA v CUB Q2	2nd Quarter	FRA	40	694	49	29
447	FRA v CUB Q2	2nd Quarter	FRA	40	696	37	21
448	FRA v CUB Q2	2nd Quarter	FRA	40	698	37	22
449	FRA v CUB Q2	2nd Quarter	FRA	40	698	32	22	Shot	Miss
450	FRA v CUB Q2	2nd Quarter	FRA	41	701	41	20	OR	Shot	Miss
451	FRA v CUB Q2	2nd Quarter	FRA	42	726	31	111
452	FRA v CUB Q2	2nd Quarter	FRA	42	727	20	92
453	FRA v CUB Q2	2nd Quarter	FRA	42	727	19	82
454	FRA v CUB Q2	2nd Quarter	FRA	42	728	18	77
455	FRA v CUB Q2	2nd Quarter	FRA	42	728	20	72
456	FRA v CUB Q2	2nd Quarter	FRA	42	728	20	65
457	FRA v CUB Q2	2nd Quarter	FRA	42	729	13	41
458	FRA v CUB Q2	2nd Quarter	FRA	42	729	12	37
459	FRA v CUB Q2	2nd Quarter	FRA	42	730	13	28
460	FRA v CUB Q2	2nd Quarter	FRA	42	732	22	39
461	FRA v CUB Q2	2nd Quarter	FRA	42	733	26	41
462	FRA v CUB Q2	2nd Quarter	FRA	42	733	32	38	On-ball
463	FRA v CUB Q2	2nd Quarter	FRA	42	734	39	33	Foul
464	FRA v CUB Q2	2nd Quarter	FRA	43	755	58	36	SLOB
465	FRA v CUB Q2	2nd Quarter	FRA	43	756	48	42
466	FRA v CUB Q2	2nd Quarter	FRA	43	757	50	28
467	FRA v CUB Q2	2nd Quarter	FRA	43	759	35	39
468	FRA v CUB Q2	2nd Quarter	FRA	43	761	12	25
469	FRA v CUB Q2	2nd Quarter	FRA	43	762	24	19
470	FRA v CUB Q2	2nd Quarter	FRA	43	763	34	25	Shot	Score
471	FRA v CUB Q2	2nd Quarter	FRA	44	785	33	93
472	FRA v CUB Q2	2nd Quarter	FRA	44	786	36	77
473	FRA v CUB Q2	2nd Quarter	FRA	44	787	38	69
474	FRA v CUB Q2	2nd Quarter	FRA	44	787	42	60
475	FRA v CUB Q2	2nd Quarter	FRA	44	788	48	53
476	FRA v CUB Q2	2nd Quarter	FRA	44	788	44	45
477	FRA v CUB Q2	2nd Quarter	FRA	44	789	38	42
478	FRA v CUB Q2	2nd Quarter	FRA	44	790	34	38
479	FRA v CUB Q2	2nd Quarter	FRA	44	790	32	34
480	FRA v CUB Q2	2nd Quarter	FRA	44	791	28	36
481	FRA v CUB Q2	2nd Quarter	FRA	44	791	26	39
482	FRA v CUB Q2	2nd Quarter	FRA	44	793	25	21	TO
483	FRA v CUB Q2	2nd Quarter	FRA	45	796	30	22
484	FRA v CUB Q2	2nd Quarter	FRA	45	798	30	17	Shot	Score
485	FRA v CUB Q2	2nd Quarter	FRA	46	825	34	110
486	FRA v CUB Q2	2nd Quarter	FRA	46	825	32	89
487	FRA v CUB Q2	2nd Quarter	FRA	46	826	31	77
488	FRA v CUB Q2	2nd Quarter	FRA	46	827	31	69
489	FRA v CUB Q2	2nd Quarter	FRA	46	827	31	63
490	FRA v CUB Q2	2nd Quarter	FRA	46	828	31	59
491	FRA v CUB Q2	2nd Quarter	FRA	46	829	32	53
492	FRA v CUB Q2	2nd Quarter	FRA	46	829	39	50
493	FRA v CUB Q2	2nd Quarter	FRA	46	830	41	48
494	FRA v CUB Q2	2nd Quarter	FRA	46	831	21	44
495	FRA v CUB Q2	2nd Quarter	FRA	46	832	20	40
496	FRA v CUB Q2	2nd Quarter	FRA	46	832	19	31
497	FRA v CUB Q2	2nd Quarter	FRA	46	832	18	24
498	FRA v CUB Q2	2nd Quarter	FRA	46	833	16	17
499	FRA v CUB Q2	2nd Quarter	FRA	46	834	26	18
500	FRA v CUB Q2	2nd Quarter	FRA	46	835	34	18	Shot	Score
501	FRA v CUB Q2	2nd Quarter	FRA	47	862	34	88
502	FRA v CUB Q2	2nd Quarter	FRA	47	862	33	83
503	FRA v CUB Q2	2nd Quarter	FRA	47	863	31	72
504	FRA v CUB Q2	2nd Quarter	FRA	47	863	31	67
505	FRA v CUB Q2	2nd Quarter	FRA	47	864	53	50
506	FRA v CUB Q2	2nd Quarter	FRA	47	864	51	40
507	FRA v CUB Q2	2nd Quarter	FRA	47	865	53	30
508	FRA v CUB Q2	2nd Quarter	FRA	47	866	50	27
509	FRA v CUB Q2	2nd Quarter	FRA	47	868	48	16
510	FRA v CUB Q2	2nd Quarter	FRA	47	868	52	16
511	FRA v CUB Q2	2nd Quarter	FRA	47	870	36	21
512	FRA v CUB Q2	2nd Quarter	FRA	47	871	31	34
513	FRA v CUB Q2	2nd Quarter	FRA	47	871	31	34	Shot	Miss
514	FRA v CUB Q2	2nd Quarter	FRA	48	960	4	89
515	FRA v CUB Q2	2nd Quarter	FRA	48	961	10	97
516	FRA v CUB Q2	2nd Quarter	FRA	48	962	11	93
517	FRA v CUB Q2	2nd Quarter	FRA	48	963	12	91
518	FRA v CUB Q2	2nd Quarter	FRA	48	964	20	83
519	FRA v CUB Q2	2nd Quarter	FRA	48	964	20	73
520	FRA v CUB Q2	2nd Quarter	FRA	48	965	18	62
521	FRA v CUB Q2	2nd Quarter	FRA	48	965	19	53
522	FRA v CUB Q2	2nd Quarter	FRA	48	966	15	42
523	FRA v CUB Q2	2nd Quarter	FRA	48	969	26	39
524	FRA v CUB Q2	2nd Quarter	FRA	48	970	29	38
525	FRA v CUB Q2	2nd Quarter	FRA	48	972	31	39	Foul
526	FRA v CUB Q2	2nd Quarter	FRA	49	992	42	9	BLOB
527	FRA v CUB Q2	2nd Quarter	FRA	49	993	53	21
528	FRA v CUB Q2	2nd Quarter	FRA	49	995	48	20	Shot	Miss
529	FRA v CUB Q2	2nd Quarter	FRA	50	1009	32	97
530	FRA v CUB Q2	2nd Quarter	FRA	50	1009	28	92
531	FRA v CUB Q2	2nd Quarter	FRA	50	1010	27	73
532	FRA v CUB Q2	2nd Quarter	FRA	50	1011	24	63
533	FRA v CUB Q2	2nd Quarter	FRA	50	1012	24	55
534	FRA v CUB Q2	2nd Quarter	FRA	50	1012	24	48
535	FRA v CUB Q2	2nd Quarter	FRA	50	1013	24	40
536	FRA v CUB Q2	2nd Quarter	FRA	50	1016	12	31
537	FRA v CUB Q2	2nd Quarter	FRA	50	1017	24	18
538	FRA v CUB Q2	2nd Quarter	FRA	50	1018	25	21
539	FRA v CUB Q2	2nd Quarter	FRA	50	1019	50	29
540	FRA v CUB Q2	2nd Quarter	FRA	50	1022	51	36
541	FRA v CUB Q2	2nd Quarter	FRA	50	1022	51	41
542	FRA v CUB Q2	2nd Quarter	FRA	50	1023	44	36	On-ball
543	FRA v CUB Q2	2nd Quarter	FRA	50	1025	39	35
544	FRA v CUB Q2	2nd Quarter	FRA	50	1025	35	32
545	FRA v CUB Q2	2nd Quarter	FRA	50	1026	31	27
546	FRA v CUB Q2	2nd Quarter	FRA	50	1027	28	18	Shot	Miss
547	FRA v CUB Q2	2nd Quarter	FRA	52	1137	20	9	BLOB
548	FRA v CUB Q2	2nd Quarter	FRA	52	1138	11	20
549	FRA v CUB Q2	2nd Quarter	FRA	52	1140	23	48
550	FRA v CUB Q2	2nd Quarter	FRA	52	1140	28	48
551	FRA v CUB Q2	2nd Quarter	FRA	52	1141	31	49
552	FRA v CUB Q2	2nd Quarter	FRA	52	1142	34	44
553	FRA v CUB Q2	2nd Quarter	FRA	52	1142	36	39
554	FRA v CUB Q2	2nd Quarter	FRA	52	1143	37	36	On-ball
555	FRA v CUB Q2	2nd Quarter	FRA	52	1144	41	34
556	FRA v CUB Q2	2nd Quarter	FRA	52	1146	39	38	Shot	Miss
557	FRA v CUB Q2	2nd Quarter	FRA	53	1148	30	21	OR	Shot	Score
558	FRA v CUB Q3	3rd Quarter	FRA	54	10	4	59
559	FRA v CUB Q3	3rd Quarter	FRA	54	11	15	63
560	FRA v CUB Q3	3rd Quarter	FRA	54	12	15	59
561	FRA v CUB Q3	3rd Quarter	FRA	54	12	14	54
562	FRA v CUB Q3	3rd Quarter	FRA	54	13	12	36
563	FRA v CUB Q3	3rd Quarter	FRA	54	14	12	31
564	FRA v CUB Q3	3rd Quarter	FRA	54	15	12	31
565	FRA v CUB Q3	3rd Quarter	FRA	54	16	12	31
566	FRA v CUB Q3	3rd Quarter	FRA	54	17	12	31
567	FRA v CUB Q3	3rd Quarter	FRA	54	18	31	35
568	FRA v CUB Q3	3rd Quarter	FRA	54	19	37	21
569	FRA v CUB Q3	3rd Quarter	FRA	54	20	37	17
570	FRA v CUB Q3	3rd Quarter	FRA	54	21	38	21
571	FRA v CUB Q3	3rd Quarter	FRA	54	22	38	23
572	FRA v CUB Q3	3rd Quarter	FRA	54	23	36	26
573	FRA v CUB Q3	3rd Quarter	FRA	54	24	34	20	TO
574	FRA v CUB Q3	3rd Quarter	FRA	55	51	33	109
575	FRA v CUB Q3	3rd Quarter	FRA	55	52	32	92
576	FRA v CUB Q3	3rd Quarter	FRA	55	53	32	86
577	FRA v CUB Q3	3rd Quarter	FRA	55	53	31	78
578	FRA v CUB Q3	3rd Quarter	FRA	55	54	38	70
579	FRA v CUB Q3	3rd Quarter	FRA	55	55	38	62
580	FRA v CUB Q3	3rd Quarter	FRA	55	56	32	51
581	FRA v CUB Q3	3rd Quarter	FRA	55	56	22	43
582	FRA v CUB Q3	3rd Quarter	FRA	55	57	14	35
583	FRA v CUB Q3	3rd Quarter	FRA	55	58	22	41
584	FRA v CUB Q3	3rd Quarter	FRA	55	61	29	43
585	FRA v CUB Q3	3rd Quarter	FRA	55	62	36	41
586	FRA v CUB Q3	3rd Quarter	FRA	55	62	45	27	Shot	Miss
587	FRA v CUB Q3	3rd Quarter	FRA	56	80	28	99
588	FRA v CUB Q3	3rd Quarter	FRA	56	80	26	89
589	FRA v CUB Q3	3rd Quarter	FRA	56	81	23	80
590	FRA v CUB Q3	3rd Quarter	FRA	56	81	22	69
591	FRA v CUB Q3	3rd Quarter	FRA	56	82	16	56
592	FRA v CUB Q3	3rd Quarter	FRA	56	82	12	47
593	FRA v CUB Q3	3rd Quarter	FRA	56	83	12	40
594	FRA v CUB Q3	3rd Quarter	FRA	56	83	11	29
595	FRA v CUB Q3	3rd Quarter	FRA	56	84	12	27
596	FRA v CUB Q3	3rd Quarter	FRA	56	86	20	34	TO
597	FRA v CUB Q3	3rd Quarter	FRA	57	104	42	88
598	FRA v CUB Q3	3rd Quarter	FRA	57	104	43	81
599	FRA v CUB Q3	3rd Quarter	FRA	57	105	44	70
600	FRA v CUB Q3	3rd Quarter	FRA	57	106	43	62
601	FRA v CUB Q3	3rd Quarter	FRA	57	106	42	52
602	FRA v CUB Q3	3rd Quarter	FRA	57	107	43	48
603	FRA v CUB Q3	3rd Quarter	FRA	57	107	35	41
604	FRA v CUB Q3	3rd Quarter	FRA	57	108	27	33
605	FRA v CUB Q3	3rd Quarter	FRA	57	108	26	28
606	FRA v CUB Q3	3rd Quarter	FRA	57	109	31	19	TO
607	FRA v CUB Q3	3rd Quarter	FRA	58	133	24	96
608	FRA v CUB Q3	3rd Quarter	FRA	58	133	20	84
609	FRA v CUB Q3	3rd Quarter	FRA	58	134	20	68
610	FRA v CUB Q3	3rd Quarter	FRA	58	135	20	60
611	FRA v CUB Q3	3rd Quarter	FRA	58	135	20	50
612	FRA v CUB Q3	3rd Quarter	FRA	58	136	20	50
613	FRA v CUB Q3	3rd Quarter	FRA	58	137	20	50
614	FRA v CUB Q3	3rd Quarter	FRA	58	138	20	50
615	FRA v CUB Q3	3rd Quarter	FRA	58	139	22	48
616	FRA v CUB Q3	3rd Quarter	FRA	58	139	25	48
617	FRA v CUB Q3	3rd Quarter	FRA	58	140	29	48
618	FRA v CUB Q3	3rd Quarter	FRA	58	141	32	47
619	FRA v CUB Q3	3rd Quarter	FRA	58	142	38	34	Foul
620	FRA v CUB Q3	3rd Quarter	FRA	59	161	20	9	BLOB
621	FRA v CUB Q3	3rd Quarter	FRA	59	162	51	16	Shot	Miss
622	FRA v CUB Q3	3rd Quarter	FRA	60	173	31	95
623	FRA v CUB Q3	3rd Quarter	FRA	60	174	24	89
624	FRA v CUB Q3	3rd Quarter	FRA	60	175	36	87
625	FRA v CUB Q3	3rd Quarter	FRA	60	176	37	77
626	FRA v CUB Q3	3rd Quarter	FRA	60	177	36	71
627	FRA v CUB Q3	3rd Quarter	FRA	60	177	37	66
628	FRA v CUB Q3	3rd Quarter	FRA	60	178	36	61
629	FRA v CUB Q3	3rd Quarter	FRA	60	178	34	55
630	FRA v CUB Q3	3rd Quarter	FRA	60	179	32	52
631	FRA v CUB Q3	3rd Quarter	FRA	60	181	32	50
632	FRA v CUB Q3	3rd Quarter	FRA	60	181	33	46
633	FRA v CUB Q3	3rd Quarter	FRA	60	182	26	32
634	FRA v CUB Q3	3rd Quarter	FRA	60	183	25	36
635	FRA v CUB Q3	3rd Quarter	FRA	60	186	32	20	Shot	Score
636	FRA v CUB Q3	3rd Quarter	FRA	61	208	35	100
637	FRA v CUB Q3	3rd Quarter	FRA	61	208	19	80
638	FRA v CUB Q3	3rd Quarter	FRA	61	209	16	66
639	FRA v CUB Q3	3rd Quarter	FRA	61	210	10	56
640	FRA v CUB Q3	3rd Quarter	FRA	61	211	10	48
641	FRA v CUB Q3	3rd Quarter	FRA	61	211	14	42
642	FRA v CUB Q3	3rd Quarter	FRA	61	211	20	32
643	FRA v CUB Q3	3rd Quarter	FRA	61	212	25	24
644	FRA v CUB Q3	3rd Quarter	FRA	61	212	26	21
645	FRA v CUB Q3	3rd Quarter	FRA	61	213	20	21
646	FRA v CUB Q3	3rd Quarter	FRA	61	213	17	21
647	FRA v CUB Q3	3rd Quarter	FRA	61	214	13	29
648	FRA v CUB Q3	3rd Quarter	FRA	61	215	11	16	Shot	Miss
649	FRA v CUB Q3	3rd Quarter	FRA	62	250	28	108
650	FRA v CUB Q3	3rd Quarter	FRA	62	250	29	87
651	FRA v CUB Q3	3rd Quarter	FRA	62	252	30	81
652	FRA v CUB Q3	3rd Quarter	FRA	62	252	29	71
653	FRA v CUB Q3	3rd Quarter	FRA	62	253	29	63
654	FRA v CUB Q3	3rd Quarter	FRA	62	253	28	56
655	FRA v CUB Q3	3rd Quarter	FRA	62	254	28	53
656	FRA v CUB Q3	3rd Quarter	FRA	62	254	28	48
657	FRA v CUB Q3	3rd Quarter	FRA	62	255	22	34
658	FRA v CUB Q3	3rd Quarter	FRA	62	258	24	36
659	FRA v CUB Q3	3rd Quarter	FRA	62	259	22	35	On-ball
660	FRA v CUB Q3	3rd Quarter	FRA	62	259	18	31
661	FRA v CUB Q3	3rd Quarter	FRA	62	260	12	18
662	FRA v CUB Q3	3rd Quarter	FRA	62	261	14	18	Shot	Miss
663	FRA v CUB Q3	3rd Quarter	FRA	64	272	33	111
664	FRA v CUB Q3	3rd Quarter	FRA	64	274	34	89
665	FRA v CUB Q3	3rd Quarter	FRA	64	275	30	77
666	FRA v CUB Q3	3rd Quarter	FRA	64	276	29	67
667	FRA v CUB Q3	3rd Quarter	FRA	64	277	30	59
668	FRA v CUB Q3	3rd Quarter	FRA	64	277	30	53
669	FRA v CUB Q3	3rd Quarter	FRA	64	278	29	45
670	FRA v CUB Q3	3rd Quarter	FRA	64	279	25	38
671	FRA v CUB Q3	3rd Quarter	FRA	64	279	16	33
672	FRA v CUB Q3	3rd Quarter	FRA	64	280	12	31
673	FRA v CUB Q3	3rd Quarter	FRA	64	280	12	33
674	FRA v CUB Q3	3rd Quarter	FRA	64	281	16	38
675	FRA v CUB Q3	3rd Quarter	FRA	64	282	32	40
676	FRA v CUB Q3	3rd Quarter	FRA	64	284	37	39
677	FRA v CUB Q3	3rd Quarter	FRA	64	285	41	38
678	FRA v CUB Q3	3rd Quarter	FRA	64	286	46	27
679	FRA v CUB Q3	3rd Quarter	FRA	64	287	31	38
680	FRA v CUB Q3	3rd Quarter	FRA	64	288	23	36	On-ball
681	FRA v CUB Q3	3rd Quarter	FRA	64	288	15	30
682	FRA v CUB Q3	3rd Quarter	FRA	64	289	13	20
683	FRA v CUB Q3	3rd Quarter	FRA	64	290	17	21
684	FRA v CUB Q3	3rd Quarter	FRA	64	291	22	20
685	FRA v CUB Q3	3rd Quarter	FRA	64	291	25	32
686	FRA v CUB Q3	3rd Quarter	FRA	64	293	33	22
687	FRA v CUB Q3	3rd Quarter	FRA	64	294	32	18	Foul
688	FRA v CUB Q3	3rd Quarter	FRA	65	414	29	97
689	FRA v CUB Q3	3rd Quarter	FRA	65	415	24	92
690	FRA v CUB Q3	3rd Quarter	FRA	65	417	23	87
691	FRA v CUB Q3	3rd Quarter	FRA	65	417	20	78
692	FRA v CUB Q3	3rd Quarter	FRA	65	418	21	64
693	FRA v CUB Q3	3rd Quarter	FRA	65	419	20	56
694	FRA v CUB Q3	3rd Quarter	FRA	65	419	19	51
695	FRA v CUB Q3	3rd Quarter	FRA	65	420	16	40
696	FRA v CUB Q3	3rd Quarter	FRA	65	421	20	41
697	FRA v CUB Q3	3rd Quarter	FRA	65	421	26	41
698	FRA v CUB Q3	3rd Quarter	FRA	65	421	31	37	On-ball
699	FRA v CUB Q3	3rd Quarter	FRA	65	422	33	41
700	FRA v CUB Q3	3rd Quarter	FRA	65	423	23	27
701	FRA v CUB Q3	3rd Quarter	FRA	65	424	26	28
702	FRA v CUB Q3	3rd Quarter	FRA	65	424	30	23	Shot	Miss
703	FRA v CUB Q3	3rd Quarter	FRA	66	436	31	111
704	FRA v CUB Q3	3rd Quarter	FRA	66	437	41	87
705	FRA v CUB Q3	3rd Quarter	FRA	66	439	42	83
706	FRA v CUB Q3	3rd Quarter	FRA	66	439	41	77
707	FRA v CUB Q3	3rd Quarter	FRA	66	440	42	71
708	FRA v CUB Q3	3rd Quarter	FRA	66	441	42	64
709	FRA v CUB Q3	3rd Quarter	FRA	66	442	41	58
710	FRA v CUB Q3	3rd Quarter	FRA	66	443	41	54
711	FRA v CUB Q3	3rd Quarter	FRA	66	443	41	50
712	FRA v CUB Q3	3rd Quarter	FRA	66	444	40	47
713	FRA v CUB Q3	3rd Quarter	FRA	66	446	36	45
714	FRA v CUB Q3	3rd Quarter	FRA	66	448	50	27
715	FRA v CUB Q3	3rd Quarter	FRA	66	449	48	32
716	FRA v CUB Q3	3rd Quarter	FRA	66	450	38	38
717	FRA v CUB Q3	3rd Quarter	FRA	66	451	13	28	On-ball
718	FRA v CUB Q3	3rd Quarter	FRA	66	453	13	29
719	FRA v CUB Q3	3rd Quarter	FRA	66	453	21	31
720	FRA v CUB Q3	3rd Quarter	FRA	66	454	39	38
721	FRA v CUB Q3	3rd Quarter	FRA	66	456	34	22
722	FRA v CUB Q3	3rd Quarter	FRA	66	457	30	21
723	FRA v CUB Q3	3rd Quarter	FRA	66	458	27	38
724	FRA v CUB Q3	3rd Quarter	FRA	66	459	26	34	On-ball
725	FRA v CUB Q3	3rd Quarter	FRA	66	459	25	29
726	FRA v CUB Q3	3rd Quarter	FRA	66	460	26	23	Shot	Score
727	FRA v CUB Q3	3rd Quarter	FRA	67	480	37	110
728	FRA v CUB Q3	3rd Quarter	FRA	67	481	34	94
729	FRA v CUB Q3	3rd Quarter	FRA	67	482	33	85
730	FRA v CUB Q3	3rd Quarter	FRA	67	483	32	79
731	FRA v CUB Q3	3rd Quarter	FRA	67	484	32	74
732	FRA v CUB Q3	3rd Quarter	FRA	67	485	32	70
733	FRA v CUB Q3	3rd Quarter	FRA	67	486	34	61
734	FRA v CUB Q3	3rd Quarter	FRA	67	487	33	55
735	FRA v CUB Q3	3rd Quarter	FRA	67	488	32	50
736	FRA v CUB Q3	3rd Quarter	FRA	67	489	13	34
737	FRA v CUB Q3	3rd Quarter	FRA	67	490	13	34
738	FRA v CUB Q3	3rd Quarter	FRA	67	491	13	34
739	FRA v CUB Q3	3rd Quarter	FRA	67	492	13	34
740	FRA v CUB Q3	3rd Quarter	FRA	67	493	13	34
741	FRA v CUB Q3	3rd Quarter	FRA	67	494	25	37
742	FRA v CUB Q3	3rd Quarter	FRA	67	495	45	33
743	FRA v CUB Q3	3rd Quarter	FRA	67	496	44	15
744	FRA v CUB Q3	3rd Quarter	FRA	67	498	18	34
745	FRA v CUB Q3	3rd Quarter	FRA	67	499	15	30
746	FRA v CUB Q3	3rd Quarter	FRA	67	500	13	23
747	FRA v CUB Q3	3rd Quarter	FRA	67	501	24	21
748	FRA v CUB Q3	3rd Quarter	FRA	67	503	51	27	Shot	Score
749	FRA v CUB Q3	3rd Quarter	FRA	68	575	32	111
750	FRA v CUB Q3	3rd Quarter	FRA	68	576	43	93
751	FRA v CUB Q3	3rd Quarter	FRA	68	578	17	73
752	FRA v CUB Q3	3rd Quarter	FRA	68	579	18	65
753	FRA v CUB Q3	3rd Quarter	FRA	68	580	45	62
754	FRA v CUB Q3	3rd Quarter	FRA	68	581	48	53
755	FRA v CUB Q3	3rd Quarter	FRA	68	581	35	41
756	FRA v CUB Q3	3rd Quarter	FRA	68	583	33	18	Shot	Score
757	FRA v CUB Q3	3rd Quarter	FRA	69	609	30	111
758	FRA v CUB Q3	3rd Quarter	FRA	69	610	28	91
759	FRA v CUB Q3	3rd Quarter	FRA	69	611	28	84
760	FRA v CUB Q3	3rd Quarter	FRA	69	612	28	70
761	FRA v CUB Q3	3rd Quarter	FRA	69	612	29	60
762	FRA v CUB Q3	3rd Quarter	FRA	69	614	49	60
763	FRA v CUB Q3	3rd Quarter	FRA	69	614	53	55
764	FRA v CUB Q3	3rd Quarter	FRA	69	615	52	32
765	FRA v CUB Q3	3rd Quarter	FRA	69	617	41	17
766	FRA v CUB Q3	3rd Quarter	FRA	69	619	42	41
767	FRA v CUB Q3	3rd Quarter	FRA	69	620	30	41
768	FRA v CUB Q3	3rd Quarter	FRA	69	622	49	27
769	FRA v CUB Q3	3rd Quarter	FRA	69	624	45	34
770	FRA v CUB Q3	3rd Quarter	FRA	69	624	38	31
771	FRA v CUB Q3	3rd Quarter	FRA	69	626	15	19	Shot	Miss
772	FRA v CUB Q3	3rd Quarter	FRA	70	645	37	109
773	FRA v CUB Q3	3rd Quarter	FRA	70	646	33	89
774	FRA v CUB Q3	3rd Quarter	FRA	70	647	34	81
775	FRA v CUB Q3	3rd Quarter	FRA	70	647	34	72
776	FRA v CUB Q3	3rd Quarter	FRA	70	648	34	67
777	FRA v CUB Q3	3rd Quarter	FRA	70	648	32	58
778	FRA v CUB Q3	3rd Quarter	FRA	70	649	35	46
779	FRA v CUB Q3	3rd Quarter	FRA	70	650	32	40
780	FRA v CUB Q3	3rd Quarter	FRA	70	651	27	42
781	FRA v CUB Q3	3rd Quarter	FRA	70	652	10	27
782	FRA v CUB Q3	3rd Quarter	FRA	70	653	14	36
783	FRA v CUB Q3	3rd Quarter	FRA	70	655	18	39
784	FRA v CUB Q3	3rd Quarter	FRA	70	655	45	38	On-ball
785	FRA v CUB Q3	3rd Quarter	FRA	70	657	38	38
786	FRA v CUB Q3	3rd Quarter	FRA	70	657	34	34
787	FRA v CUB Q3	3rd Quarter	FRA	70	658	18	34	Shot	Miss
788	FRA v CUB Q3	3rd Quarter	FRA	71	749	28	98
789	FRA v CUB Q3	3rd Quarter	FRA	71	750	46	64	TO
790	FRA v CUB Q3	3rd Quarter	FRA	72	881	36	111
791	FRA v CUB Q3	3rd Quarter	FRA	72	882	26	94
792	FRA v CUB Q3	3rd Quarter	FRA	72	883	25	90
793	FRA v CUB Q3	3rd Quarter	FRA	72	884	38	78
794	FRA v CUB Q3	3rd Quarter	FRA	72	885	24	64
795	FRA v CUB Q3	3rd Quarter	FRA	72	885	23	62
796	FRA v CUB Q3	3rd Quarter	FRA	72	887	20	55
797	FRA v CUB Q3	3rd Quarter	FRA	72	888	26	51
798	FRA v CUB Q3	3rd Quarter	FRA	72	891	22	45
799	FRA v CUB Q3	3rd Quarter	FRA	72	891	12	30
800	FRA v CUB Q3	3rd Quarter	FRA	72	892	19	40
801	FRA v CUB Q3	3rd Quarter	FRA	72	894	42	40
802	FRA v CUB Q3	3rd Quarter	FRA	72	895	33	40
803	FRA v CUB Q3	3rd Quarter	FRA	72	895	28	36
804	FRA v CUB Q3	3rd Quarter	FRA	72	897	47	32
805	FRA v CUB Q3	3rd Quarter	FRA	72	898	50	15	Shot	Miss
806	FRA v CUB Q3	3rd Quarter	FRA	73	990	31	112
807	FRA v CUB Q3	3rd Quarter	FRA	73	991	19	99
808	FRA v CUB Q3	3rd Quarter	FRA	73	992	49	66
809	FRA v CUB Q3	3rd Quarter	FRA	73	992	48	57
810	FRA v CUB Q3	3rd Quarter	FRA	73	993	49	51
811	FRA v CUB Q3	3rd Quarter	FRA	73	994	32	52
812	FRA v CUB Q3	3rd Quarter	FRA	73	996	32	49
813	FRA v CUB Q3	3rd Quarter	FRA	73	997	37	48
814	FRA v CUB Q3	3rd Quarter	FRA	73	998	49	34
815	FRA v CUB Q3	3rd Quarter	FRA	73	999	37	38
816	FRA v CUB Q3	3rd Quarter	FRA	73	1001	14	33
817	FRA v CUB Q3	3rd Quarter	FRA	73	1002	19	37
818	FRA v CUB Q3	3rd Quarter	FRA	73	1002	24	39
819	FRA v CUB Q3	3rd Quarter	FRA	73	1003	13	27
820	FRA v CUB Q3	3rd Quarter	FRA	73	1004	31	27
821	FRA v CUB Q3	3rd Quarter	FRA	73	1006	39	39
822	FRA v CUB Q3	3rd Quarter	FRA	73	1006	40	33
823	FRA v CUB Q3	3rd Quarter	FRA	73	1007	39	26
824	FRA v CUB Q3	3rd Quarter	FRA	73	1007	37	20
825	FRA v CUB Q3	3rd Quarter	FRA	73	1009	16	33
826	FRA v CUB Q3	3rd Quarter	FRA	73	1011	10	17	Shot	Score
827	FRA v CUB Q3	3rd Quarter	FRA	74	1070	33	109
828	FRA v CUB Q3	3rd Quarter	FRA	74	1070	21	93
829	FRA v CUB Q3	3rd Quarter	FRA	74	1071	53	76
830	FRA v CUB Q3	3rd Quarter	FRA	74	1072	50	65
831	FRA v CUB Q3	3rd Quarter	FRA	74	1073	25	61
832	FRA v CUB Q3	3rd Quarter	FRA	74	1074	21	54
833	FRA v CUB Q3	3rd Quarter	FRA	74	1075	26	50
834	FRA v CUB Q3	3rd Quarter	FRA	74	1076	19	40
835	FRA v CUB Q3	3rd Quarter	FRA	74	1077	15	30
836	FRA v CUB Q3	3rd Quarter	FRA	74	1077	14	32
837	FRA v CUB Q3	3rd Quarter	FRA	74	1078	16	35
838	FRA v CUB Q3	3rd Quarter	FRA	74	1079	37	39
839	FRA v CUB Q3	3rd Quarter	FRA	74	1080	35	41
840	FRA v CUB Q3	3rd Quarter	FRA	74	1081	27	39
841	FRA v CUB Q3	3rd Quarter	FRA	74	1082	45	35
842	FRA v CUB Q3	3rd Quarter	FRA	74	1083	38	33
843	FRA v CUB Q3	3rd Quarter	FRA	74	1084	36	32
844	FRA v CUB Q3	3rd Quarter	FRA	74	1085	51	19
845	FRA v CUB Q3	3rd Quarter	FRA	74	1087	45	25	Shot	Miss
846	FRA v CUB Q3	3rd Quarter	FRA	75	1097	28	111
847	FRA v CUB Q3	3rd Quarter	FRA	75	1098	27	88
848	FRA v CUB Q3	3rd Quarter	FRA	75	1099	28	82
849	FRA v CUB Q3	3rd Quarter	FRA	75	1099	28	73
850	FRA v CUB Q3	3rd Quarter	FRA	75	1100	28	67
851	FRA v CUB Q3	3rd Quarter	FRA	75	1101	28	62
852	FRA v CUB Q3	3rd Quarter	FRA	75	1103	22	52
853	FRA v CUB Q3	3rd Quarter	FRA	75	1104	12	32
854	FRA v CUB Q3	3rd Quarter	FRA	75	1104	12	39
855	FRA v CUB Q3	3rd Quarter	FRA	75	1105	11	45
856	FRA v CUB Q3	3rd Quarter	FRA	75	1105	31	41
857	FRA v CUB Q3	3rd Quarter	FRA	75	1106	51	38
858	FRA v CUB Q3	3rd Quarter	FRA	75	1107	49	39
859	FRA v CUB Q3	3rd Quarter	FRA	75	1107	40	40
860	FRA v CUB Q3	3rd Quarter	FRA	75	1108	31	41
861	FRA v CUB Q3	3rd Quarter	FRA	75	1109	32	28	Shot	Foul
862	FRA v CUB Q4	4th Quarter	FRA	76	10	5	60
863	FRA v CUB Q4	4th Quarter	FRA	76	11	13	66
864	FRA v CUB Q4	4th Quarter	FRA	76	11	16	64
865	FRA v CUB Q4	4th Quarter	FRA	76	12	17	60
866	FRA v CUB Q4	4th Quarter	FRA	76	12	16	55
867	FRA v CUB Q4	4th Quarter	FRA	76	13	11	33
868	FRA v CUB Q4	4th Quarter	FRA	76	14	11	35
869	FRA v CUB Q4	4th Quarter	FRA	76	14	14	41
870	FRA v CUB Q4	4th Quarter	FRA	76	15	17	44
871	FRA v CUB Q4	4th Quarter	FRA	76	15	33	40
872	FRA v CUB Q4	4th Quarter	FRA	76	16	49	35
873	FRA v CUB Q4	4th Quarter	FRA	76	17	43	38
874	FRA v CUB Q4	4th Quarter	FRA	76	17	37	39
875	FRA v CUB Q4	4th Quarter	FRA	76	18	50	32
876	FRA v CUB Q4	4th Quarter	FRA	76	20	33	32
877	FRA v CUB Q4	4th Quarter	FRA	76	22	16	32	On-ball
878	FRA v CUB Q4	4th Quarter	FRA	76	23	16	34
879	FRA v CUB Q4	4th Quarter	FRA	76	23	21	36
880	FRA v CUB Q4	4th Quarter	FRA	76	24	21	39
881	FRA v CUB Q4	4th Quarter	FRA	76	25	30	40
882	FRA v CUB Q4	4th Quarter	FRA	76	26	32	21
883	FRA v CUB Q4	4th Quarter	FRA	76	27	32	18	Shot	Score
884	FRA v CUB Q4	4th Quarter	FRA	77	57	33	108
885	FRA v CUB Q4	4th Quarter	FRA	77	58	31	82
886	FRA v CUB Q4	4th Quarter	FRA	77	58	31	77
887	FRA v CUB Q4	4th Quarter	FRA	77	59	32	70
888	FRA v CUB Q4	4th Quarter	FRA	77	59	32	59
889	FRA v CUB Q4	4th Quarter	FRA	77	60	26	52
890	FRA v CUB Q4	4th Quarter	FRA	77	62	12	38
891	FRA v CUB Q4	4th Quarter	FRA	77	64	47	38
892	FRA v CUB Q4	4th Quarter	FRA	77	65	44	41
893	FRA v CUB Q4	4th Quarter	FRA	77	66	29	32	Shot	Miss
894	FRA v CUB Q4	4th Quarter	FRA	78	102	42	10	BLOB
895	FRA v CUB Q4	4th Quarter	FRA	78	103	31	26
896	FRA v CUB Q4	4th Quarter	FRA	78	104	37	48
897	FRA v CUB Q4	4th Quarter	FRA	78	106	18	35
898	FRA v CUB Q4	4th Quarter	FRA	78	107	18	28
899	FRA v CUB Q4	4th Quarter	FRA	78	107	22	25
900	FRA v CUB Q4	4th Quarter	FRA	78	109	23	19	Shot	Miss
901	FRA v CUB Q4	4th Quarter	FRA	79	116	32	111
902	FRA v CUB Q4	4th Quarter	FRA	79	117	22	81
903	FRA v CUB Q4	4th Quarter	FRA	79	118	22	77
904	FRA v CUB Q4	4th Quarter	FRA	79	119	22	71
905	FRA v CUB Q4	4th Quarter	FRA	79	119	24	66
906	FRA v CUB Q4	4th Quarter	FRA	79	120	28	59
907	FRA v CUB Q4	4th Quarter	FRA	79	121	29	55
908	FRA v CUB Q4	4th Quarter	FRA	79	121	29	50
909	FRA v CUB Q4	4th Quarter	FRA	79	123	29	48
910	FRA v CUB Q4	4th Quarter	FRA	79	126	12	36
911	FRA v CUB Q4	4th Quarter	FRA	79	127	14	38
912	FRA v CUB Q4	4th Quarter	FRA	79	127	16	43
913	FRA v CUB Q4	4th Quarter	FRA	79	128	33	41
914	FRA v CUB Q4	4th Quarter	FRA	79	129	49	38
915	FRA v CUB Q4	4th Quarter	FRA	79	132	24	44
916	FRA v CUB Q4	4th Quarter	FRA	79	133	38	43
917	FRA v CUB Q4	4th Quarter	FRA	79	134	22	43
918	FRA v CUB Q4	4th Quarter	FRA	79	135	44	40
919	FRA v CUB Q4	4th Quarter	FRA	79	137	42	33
920	FRA v CUB Q4	4th Quarter	FRA	79	138	51	24	Shot	Score
921	FRA v CUB Q4	4th Quarter	FRA	80	159	34	111
922	FRA v CUB Q4	4th Quarter	FRA	80	159	30	84
923	FRA v CUB Q4	4th Quarter	FRA	80	161	30	71
924	FRA v CUB Q4	4th Quarter	FRA	80	162	29	60
925	FRA v CUB Q4	4th Quarter	FRA	80	163	24	52
926	FRA v CUB Q4	4th Quarter	FRA	80	163	18	44
927	FRA v CUB Q4	4th Quarter	FRA	80	164	11	35
928	FRA v CUB Q4	4th Quarter	FRA	80	166	27	30
929	FRA v CUB Q4	4th Quarter	FRA	80	168	37	18	Shot	Miss
930	FRA v CUB Q4	4th Quarter	FRA	81	190	44	9	BLOB
931	FRA v CUB Q4	4th Quarter	FRA	81	191	45	31
932	FRA v CUB Q4	4th Quarter	FRA	81	192	47	34
933	FRA v CUB Q4	4th Quarter	FRA	81	192	44	38
934	FRA v CUB Q4	4th Quarter	FRA	81	193	44	36	Shot
935	FRA v CUB Q4	4th Quarter	FRA	82	196	45	15	OR
936	FRA v CUB Q4	4th Quarter	FRA	82	198	31	32
937	FRA v CUB Q4	4th Quarter	FRA	82	198	18	35
938	FRA v CUB Q4	4th Quarter	FRA	82	201	18	36
939	FRA v CUB Q4	4th Quarter	FRA	82	202	18	34	On-ball
940	FRA v CUB Q4	4th Quarter	FRA	82	203	18	28
941	FRA v CUB Q4	4th Quarter	FRA	82	203	22	27
942	FRA v CUB Q4	4th Quarter	FRA	82	206	37	33	Shot	Score
943	FRA v CUB Q4	4th Quarter	FRA	83	239	31	94
944	FRA v CUB Q4	4th Quarter	FRA	83	239	27	89
945	FRA v CUB Q4	4th Quarter	FRA	83	240	24	80
946	FRA v CUB Q4	4th Quarter	FRA	83	241	22	69
947	FRA v CUB Q4	4th Quarter	FRA	83	241	14	59
948	FRA v CUB Q4	4th Quarter	FRA	83	242	12	49
949	FRA v CUB Q4	4th Quarter	FRA	83	243	37	34
950	FRA v CUB Q4	4th Quarter	FRA	83	243	36	25
951	FRA v CUB Q4	4th Quarter	FRA	83	244	36	18	Shot	Miss
952	FRA v CUB Q4	4th Quarter	FRA	84	248	38	23	OR
953	FRA v CUB Q4	4th Quarter	FRA	84	251	46	36
954	FRA v CUB Q4	4th Quarter	FRA	84	253	32	46
955	FRA v CUB Q4	4th Quarter	FRA	84	256	33	44
956	FRA v CUB Q4	4th Quarter	FRA	84	257	32	41
957	FRA v CUB Q4	4th Quarter	FRA	84	257	30	39
958	FRA v CUB Q4	4th Quarter	FRA	84	258	27	35
959	FRA v CUB Q4	4th Quarter	FRA	84	258	27	30
960	FRA v CUB Q4	4th Quarter	FRA	84	259	28	21
961	FRA v CUB Q4	4th Quarter	FRA	84	259	29	19	Shot	Miss
962	FRA v CUB Q4	4th Quarter	FRA	85	267	12	96
963	FRA v CUB Q4	4th Quarter	FRA	85	267	11	86
964	FRA v CUB Q4	4th Quarter	FRA	85	269	12	77
965	FRA v CUB Q4	4th Quarter	FRA	85	269	39	58
966	FRA v CUB Q4	4th Quarter	FRA	85	270	40	53
967	FRA v CUB Q4	4th Quarter	FRA	85	272	36	49
968	FRA v CUB Q4	4th Quarter	FRA	85	273	32	46
969	FRA v CUB Q4	4th Quarter	FRA	85	274	37	45
970	FRA v CUB Q4	4th Quarter	FRA	85	276	49	30
971	FRA v CUB Q4	4th Quarter	FRA	85	277	48	31
972	FRA v CUB Q4	4th Quarter	FRA	85	277	43	36
973	FRA v CUB Q4	4th Quarter	FRA	85	278	26	38
974	FRA v CUB Q4	4th Quarter	FRA	85	280	12	34
975	FRA v CUB Q4	4th Quarter	FRA	85	281	14	33
976	FRA v CUB Q4	4th Quarter	FRA	85	282	20	36
977	FRA v CUB Q4	4th Quarter	FRA	85	285	11	28
978	FRA v CUB Q4	4th Quarter	FRA	85	287	14	31
979	FRA v CUB Q4	4th Quarter	FRA	85	287	26	35
980	FRA v CUB Q4	4th Quarter	FRA	85	288	30	33	Shot	Miss
981	FRA v CUB Q4	4th Quarter	FRA	86	311	30	85
982	FRA v CUB Q4	4th Quarter	FRA	86	312	27	80
983	FRA v CUB Q4	4th Quarter	FRA	86	314	19	72
984	FRA v CUB Q4	4th Quarter	FRA	86	314	15	62
985	FRA v CUB Q4	4th Quarter	FRA	86	315	14	54
986	FRA v CUB Q4	4th Quarter	FRA	86	315	12	49
987	FRA v CUB Q4	4th Quarter	FRA	86	316	14	44
988	FRA v CUB Q4	4th Quarter	FRA	86	317	16	38
989	FRA v CUB Q4	4th Quarter	FRA	86	319	14	37
990	FRA v CUB Q4	4th Quarter	FRA	86	320	14	39
991	FRA v CUB Q4	4th Quarter	FRA	86	323	16	42
992	FRA v CUB Q4	4th Quarter	FRA	86	325	18	42
993	FRA v CUB Q4	4th Quarter	FRA	86	328	10	21	Foul
994	FRA v CUB Q4	4th Quarter	FRA	87	443	21	9	BLOB
995	FRA v CUB Q4	4th Quarter	FRA	87	444	13	39
996	FRA v CUB Q4	4th Quarter	FRA	87	445	14	44
997	FRA v CUB Q4	4th Quarter	FRA	87	447	35	43
998	FRA v CUB Q4	4th Quarter	FRA	87	449	34	43
999	FRA v CUB Q4	4th Quarter	FRA	87	449	30	41
1000	FRA v CUB Q4	4th Quarter	FRA	87	451	26	38
1001	FRA v CUB Q4	4th Quarter	FRA	87	452	24	35	On-ball
1002	FRA v CUB Q4	4th Quarter	FRA	87	452	22	30
1003	FRA v CUB Q4	4th Quarter	FRA	87	453	22	24	Shot	Miss
1004	FRA v CUB Q4	4th Quarter	FRA	88	475	33	115
1005	FRA v CUB Q4	4th Quarter	FRA	88	475	21	87
1006	FRA v CUB Q4	4th Quarter	FRA	88	476	19	75
1007	FRA v CUB Q4	4th Quarter	FRA	88	476	19	61
1008	FRA v CUB Q4	4th Quarter	FRA	88	477	20	54
1009	FRA v CUB Q4	4th Quarter	FRA	88	478	20	45
1010	FRA v CUB Q4	4th Quarter	FRA	88	478	20	36
1011	FRA v CUB Q4	4th Quarter	FRA	88	479	22	33
1012	FRA v CUB Q4	4th Quarter	FRA	88	479	24	30
1013	FRA v CUB Q4	4th Quarter	FRA	88	481	32	40
1014	FRA v CUB Q4	4th Quarter	FRA	88	482	45	39
1015	FRA v CUB Q4	4th Quarter	FRA	88	483	42	39	On-ball
1016	FRA v CUB Q4	4th Quarter	FRA	88	484	35	37
1017	FRA v CUB Q4	4th Quarter	FRA	88	484	30	34
1018	FRA v CUB Q4	4th Quarter	FRA	88	485	35	31
1019	FRA v CUB Q4	4th Quarter	FRA	88	486	40	28
1020	FRA v CUB Q4	4th Quarter	FRA	88	486	44	24
1021	FRA v CUB Q4	4th Quarter	FRA	88	487	47	19
1022	FRA v CUB Q4	4th Quarter	FRA	88	487	50	26
1023	FRA v CUB Q4	4th Quarter	FRA	88	489	37	19
1024	FRA v CUB Q4	4th Quarter	FRA	88	491	33	17	Shot	Score
1025	FRA v CUB Q4	4th Quarter	FRA	89	513	30	97
1026	FRA v CUB Q4	4th Quarter	FRA	89	514	30	92
1027	FRA v CUB Q4	4th Quarter	FRA	89	515	28	88
1028	FRA v CUB Q4	4th Quarter	FRA	89	516	26	80
1029	FRA v CUB Q4	4th Quarter	FRA	89	516	25	75
1030	FRA v CUB Q4	4th Quarter	FRA	89	518	25	67
1031	FRA v CUB Q4	4th Quarter	FRA	89	519	25	59
1032	FRA v CUB Q4	4th Quarter	FRA	89	520	29	50
1033	FRA v CUB Q4	4th Quarter	FRA	89	521	49	34
1034	FRA v CUB Q4	4th Quarter	FRA	89	523	40	41
1035	FRA v CUB Q4	4th Quarter	FRA	89	525	19	36
1036	FRA v CUB Q4	4th Quarter	FRA	89	525	21	38	On-ball
1037	FRA v CUB Q4	4th Quarter	FRA	89	527	28	39
1038	FRA v CUB Q4	4th Quarter	FRA	89	527	41	35
1039	FRA v CUB Q4	4th Quarter	FRA	89	528	53	17	Shot	Miss
1040	FRA v CUB Q4	4th Quarter	FRA	90	572	35	110
1041	FRA v CUB Q4	4th Quarter	FRA	90	573	40	79
1042	FRA v CUB Q4	4th Quarter	FRA	90	574	40	70
1043	FRA v CUB Q4	4th Quarter	FRA	90	574	41	63
1044	FRA v CUB Q4	4th Quarter	FRA	90	575	42	56
1045	FRA v CUB Q4	4th Quarter	FRA	90	575	43	49
1046	FRA v CUB Q4	4th Quarter	FRA	90	576	45	43
1047	FRA v CUB Q4	4th Quarter	FRA	90	576	51	31
1048	FRA v CUB Q4	4th Quarter	FRA	90	578	39	18
1049	FRA v CUB Q4	4th Quarter	FRA	90	579	40	36
1050	FRA v CUB Q4	4th Quarter	FRA	90	581	40	21
1051	FRA v CUB Q4	4th Quarter	FRA	90	583	39	22
1052	FRA v CUB Q4	4th Quarter	FRA	90	583	36	24
1053	FRA v CUB Q4	4th Quarter	FRA	90	583	34	24
1054	FRA v CUB Q4	4th Quarter	FRA	90	584	32	24	Shot	Miss
1055	FRA v CUB Q4	4th Quarter	FRA	91	587	27	16	OR
1056	FRA v CUB Q4	4th Quarter	FRA	91	589	16	19
1057	FRA v CUB Q4	4th Quarter	FRA	91	590	14	22
1058	FRA v CUB Q4	4th Quarter	FRA	91	591	15	36
1059	FRA v CUB Q4	4th Quarter	FRA	91	592	16	40
1060	FRA v CUB Q4	4th Quarter	FRA	91	592	20	46
1061	FRA v CUB Q4	4th Quarter	FRA	91	592	24	47
1062	FRA v CUB Q4	4th Quarter	FRA	91	595	34	49
1063	FRA v CUB Q4	4th Quarter	FRA	91	597	51	16	Stoppage
1064	FRA v CUB Q4	4th Quarter	FRA	92	610	52	8	BLOB
1065	FRA v CUB Q4	4th Quarter	FRA	92	611	48	35
1066	FRA v CUB Q4	4th Quarter	FRA	92	612	43	36
1067	FRA v CUB Q4	4th Quarter	FRA	92	613	42	36	On-ball	Shot	Miss
1068	FRA v CUB Q4	4th Quarter	FRA	93	640	26	110
1069	FRA v CUB Q4	4th Quarter	FRA	93	641	25	90
1070	FRA v CUB Q4	4th Quarter	FRA	93	642	24	82
1071	FRA v CUB Q4	4th Quarter	FRA	93	643	26	72
1072	FRA v CUB Q4	4th Quarter	FRA	93	643	30	59
1073	FRA v CUB Q4	4th Quarter	FRA	93	644	32	52
1074	FRA v CUB Q4	4th Quarter	FRA	93	645	51	33
1075	FRA v CUB Q4	4th Quarter	FRA	93	646	37	42
1076	FRA v CUB Q4	4th Quarter	FRA	93	647	27	31
1077	FRA v CUB Q4	4th Quarter	FRA	93	649	33	17	TO
1078	FRA v CUB Q4	4th Quarter	FRA	94	752	28	97
1079	FRA v CUB Q4	4th Quarter	FRA	94	752	40	82
1080	FRA v CUB Q4	4th Quarter	FRA	94	754	24	73
1081	FRA v CUB Q4	4th Quarter	FRA	94	757	44	63
1082	FRA v CUB Q4	4th Quarter	FRA	94	758	40	64
1083	FRA v CUB Q4	4th Quarter	FRA	94	759	35	62	Foul
1084	FRA v CUB Q4	4th Quarter	FRA	95	776	4	69
1085	FRA v CUB Q4	4th Quarter	FRA	95	776	13	65
1086	FRA v CUB Q4	4th Quarter	FRA	95	777	15	53
1087	FRA v CUB Q4	4th Quarter	FRA	95	779	12	40
1088	FRA v CUB Q4	4th Quarter	FRA	95	782	17	22
1089	FRA v CUB Q4	4th Quarter	FRA	95	785	54	20
1090	FRA v CUB Q4	4th Quarter	FRA	95	786	36	23
1091	FRA v CUB Q4	4th Quarter	FRA	95	786	35	18	Shot	Miss
1092	FRA v CUB Q4	4th Quarter	FRA	96	906	39	111
1093	FRA v CUB Q4	4th Quarter	FRA	96	906	39	85
1094	FRA v CUB Q4	4th Quarter	FRA	96	907	40	77
1095	FRA v CUB Q4	4th Quarter	FRA	96	908	36	66
1096	FRA v CUB Q4	4th Quarter	FRA	96	908	34	58
1097	FRA v CUB Q4	4th Quarter	FRA	96	909	33	48
1098	FRA v CUB Q4	4th Quarter	FRA	96	911	47	40
1099	FRA v CUB Q4	4th Quarter	FRA	96	913	45	39
1100	FRA v CUB Q4	4th Quarter	FRA	96	914	42	40
1101	FRA v CUB Q4	4th Quarter	FRA	96	915	24	40	On-ball
1102	FRA v CUB Q4	4th Quarter	FRA	96	917	28	41
1103	FRA v CUB Q4	4th Quarter	FRA	96	918	35	40
1104	FRA v CUB Q4	4th Quarter	FRA	96	919	48	30
1105	FRA v CUB Q4	4th Quarter	FRA	96	919	44	33
1106	FRA v CUB Q4	4th Quarter	FRA	96	920	38	33
1107	FRA v CUB Q4	4th Quarter	FRA	96	920	34	28
1108	FRA v CUB Q4	4th Quarter	FRA	96	921	30	18	Foul	Shot
1109	FRA v CUB Q4	4th Quarter	FRA	97	1081	30	99
1110	FRA v CUB Q4	4th Quarter	FRA	97	1081	13	86
1111	FRA v CUB Q4	4th Quarter	FRA	97	1082	13	79
1112	FRA v CUB Q4	4th Quarter	FRA	97	1083	13	70
1113	FRA v CUB Q4	4th Quarter	FRA	97	1084	14	63
1114	FRA v CUB Q4	4th Quarter	FRA	97	1084	13	55
1115	FRA v CUB Q4	4th Quarter	FRA	97	1085	13	48
1116	FRA v CUB Q4	4th Quarter	FRA	97	1085	14	43
1117	FRA v CUB Q4	4th Quarter	FRA	97	1086	15	39
1118	FRA v CUB Q4	4th Quarter	FRA	97	1086	17	43
1119	FRA v CUB Q4	4th Quarter	FRA	97	1087	28	47
1120	FRA v CUB Q4	4th Quarter	FRA	97	1088	16	37
1121	FRA v CUB Q4	4th Quarter	FRA	97	1089	11	34
1122	FRA v CUB Q4	4th Quarter	FRA	97	1091	12	39
1123	FRA v CUB Q4	4th Quarter	FRA	97	1091	16	41
1124	FRA v CUB Q4	4th Quarter	FRA	97	1092	37	40
1125	FRA v CUB Q4	4th Quarter	FRA	97	1093	32	40
1126	FRA v CUB Q4	4th Quarter	FRA	97	1094	27	38
1127	FRA v CUB Q4	4th Quarter	FRA	97	1095	47	35
1128	FRA v CUB Q4	4th Quarter	FRA	97	1096	43	40
1129	FRA v CUB Q4	4th Quarter	FRA	97	1096	36	41
1130	FRA v CUB Q4	4th Quarter	FRA	97	1097	28	40
1131	FRA v CUB Q4	4th Quarter	FRA	97	1098	28	26
1132	FRA v CUB Q4	4th Quarter	FRA	97	1099	34	19	Shot	Miss
1133	FRA v CUB Q4	4th Quarter	FRA	98	1121	20	9	BLOB
1134	FRA v CUB Q4	4th Quarter	FRA	98	1122	18	23
1135	FRA v CUB Q4	4th Quarter	FRA	98	1123	12	25
1136	FRA v CUB Q4	4th Quarter	FRA	98	1124	12	30
1137	FRA v CUB Q4	4th Quarter	FRA	98	1124	14	34
1138	FRA v CUB Q4	4th Quarter	FRA	98	1125	19	37
1139	FRA v CUB Q4	4th Quarter	FRA	98	1125	23	38
1140	FRA v CUB Q4	4th Quarter	FRA	98	1126	27	41
1141	FRA v CUB Q4	4th Quarter	FRA	98	1127	32	42	On-ball
1142	FRA v CUB Q4	4th Quarter	FRA	98	1130	26	34
1143	FRA v CUB Q4	4th Quarter	FRA	98	1130	12	22	Shot	Score
1144	FRA v CUB Q4	4th Quarter	FRA	99	1152	32	97
1145	FRA v CUB Q4	4th Quarter	FRA	99	1152	48	95
1146	FRA v CUB Q4	4th Quarter	FRA	99	1153	48	83
1147	FRA v CUB Q4	4th Quarter	FRA	99	1155	47	72
1148	FRA v CUB Q4	4th Quarter	FRA	99	1156	46	66
1149	FRA v CUB Q4	4th Quarter	FRA	99	1157	45	60
1150	FRA v CUB Q4	4th Quarter	FRA	99	1158	44	55
1151	FRA v CUB Q4	4th Quarter	FRA	99	1160	37	52
1152	FRA v CUB Q4	4th Quarter	FRA	99	1162	38	35
1153	FRA v CUB Q4	4th Quarter	FRA	99	1163	38	35
1154	FRA v CUB Q4	4th Quarter	FRA	99	1164	38	35
1155	FRA v CUB Q4	4th Quarter	FRA	99	1165	38	35
1156	FRA v CUB Q4	4th Quarter	FRA	99	1166	38	35
1157	FRA v CUB Q4	4th Quarter	FRA	99	1167	36	40
1158	FRA v CUB Q4	4th Quarter	FRA	99	1169	28	41
1159	FRA v CUB Q4	4th Quarter	FRA	99	1170	26	36
1160	FRA v CUB Q4	4th Quarter	FRA	99	1171	17	32
1161	FRA v CUB Q4	4th Quarter	FRA	99	1172	14	28
1162	FRA v CUB Q4	4th Quarter	FRA	99	1173	26	24	TO
1163	FRA v CUB Q4	4th Quarter	FRA	100	1182	32	110
1164	FRA v CUB Q4	4th Quarter	FRA	100	1183	27	90
1165	FRA v CUB Q4	4th Quarter	FRA	100	1185	26	79
1166	FRA v CUB Q4	4th Quarter	FRA	100	1186	27	73
1167	FRA v CUB Q4	4th Quarter	FRA	100	1187	27	67
1168	FRA v CUB Q4	4th Quarter	FRA	100	1187	27	61
1169	FRA v CUB Q4	4th Quarter	FRA	100	1188	28	55
1170	FRA v CUB Q4	4th Quarter	FRA	100	1189	28	50
1171	FRA v CUB Q4	4th Quarter	FRA	100	1189	22	46
1172	FRA v CUB Q4	4th Quarter	FRA	100	1190	17	39
1173	FRA v CUB Q4	4th Quarter	FRA	100	1191	14	34
1174	FRA v CUB Q4	4th Quarter	FRA	100	1191	11	32
1175	FRA v CUB Q4	4th Quarter	FRA	100	1192	13	35
1176	FRA v CUB Q4	4th Quarter	FRA	100	1193	14	39
1177	FRA v CUB Q4	4th Quarter	FRA	100	1194	31	42
1178	FRA v CUB Q4	4th Quarter	FRA	100	1196	51	28
1179	FRA v CUB Q4	4th Quarter	FRA	100	1196	50	33
1180	FRA v CUB Q4	4th Quarter	FRA	100	1196	42	37
1181	FRA v CUB Q4	4th Quarter	FRA	100	1197	35	40
1182	FRA v CUB Q4	4th Quarter	FRA	100	1198	34	38	Shot	Miss
