# Supplementary material for: Classifying ball trajectories in invasion sports using dynamic time warping: A basketball case study
Source: PLoS One. 2022 Oct 20;17(10):e0272848. doi: 10.1371/journal.pone.0272848 (PMC9584368; doi:10.1371/journal.pone.0272848)
Supplement: S1 Data — (ZIP) [file pone.0272848.s012.zip › Data/FRA/frag6_full.csv]

	GameID	TimeCriteria	TeamName	RecordID	Time	x	y	Label1	Label2	Label3	Label4
1	FRA v ESP Q1	1st Quarter	FRA	2	8	32	68
2	FRA v ESP Q1	1st Quarter	FRA	2	10	35	66
3	FRA v ESP Q1	1st Quarter	FRA	2	10	34	59
4	FRA v ESP Q1	1st Quarter	FRA	2	11	34	54
5	FRA v ESP Q1	1st Quarter	FRA	2	12	32	48
6	FRA v ESP Q1	1st Quarter	FRA	2	13	32	44
7	FRA v ESP Q1	1st Quarter	FRA	2	13	49	34
8	FRA v ESP Q1	1st Quarter	FRA	2	14	50	28
9	FRA v ESP Q1	1st Quarter	FRA	2	15	51	24
10	FRA v ESP Q1	1st Quarter	FRA	2	18	37	16
11	FRA v ESP Q1	1st Quarter	FRA	2	19	37	19
12	FRA v ESP Q1	1st Quarter	FRA	2	20	35	22
13	FRA v ESP Q1	1st Quarter	FRA	2	21	33	22	Shot	Score	Foul
14	FRA v ESP Q1	1st Quarter	FRA	3	57	22	9	BLOB
15	FRA v ESP Q1	1st Quarter	FRA	3	58	16	27
16	FRA v ESP Q1	1st Quarter	FRA	3	59	11	16
17	FRA v ESP Q1	1st Quarter	FRA	3	60	11	24	On-ball
18	FRA v ESP Q1	1st Quarter	FRA	3	60	11	26
19	FRA v ESP Q1	1st Quarter	FRA	3	61	15	29
20	FRA v ESP Q1	1st Quarter	FRA	3	61	19	34
21	FRA v ESP Q1	1st Quarter	FRA	3	63	37	39
22	FRA v ESP Q1	1st Quarter	FRA	3	64	37	29
23	FRA v ESP Q1	1st Quarter	FRA	3	65	52	21
24	FRA v ESP Q1	1st Quarter	FRA	3	67	40	42
25	FRA v ESP Q1	1st Quarter	FRA	3	68	36	39
26	FRA v ESP Q1	1st Quarter	FRA	3	68	32	33
27	FRA v ESP Q1	1st Quarter	FRA	3	69	30	24	Shot	Score
28	FRA v ESP Q1	1st Quarter	FRA	5	90	26	78
29	FRA v ESP Q1	1st Quarter	FRA	5	90	23	70
30	FRA v ESP Q1	1st Quarter	FRA	5	91	22	60
31	FRA v ESP Q1	1st Quarter	FRA	5	91	23	52
32	FRA v ESP Q1	1st Quarter	FRA	5	92	36	45
33	FRA v ESP Q1	1st Quarter	FRA	5	93	38	42
34	FRA v ESP Q1	1st Quarter	FRA	5	93	39	34
35	FRA v ESP Q1	1st Quarter	FRA	5	94	39	27
36	FRA v ESP Q1	1st Quarter	FRA	5	94	49	31
37	FRA v ESP Q1	1st Quarter	FRA	5	95	38	39	Shot	Score
38	FRA v ESP Q1	1st Quarter	FRA	7	115	36	96
39	FRA v ESP Q1	1st Quarter	FRA	7	115	36	81
40	FRA v ESP Q1	1st Quarter	FRA	7	116	36	72
41	FRA v ESP Q1	1st Quarter	FRA	7	116	34	61
42	FRA v ESP Q1	1st Quarter	FRA	7	117	28	51
43	FRA v ESP Q1	1st Quarter	FRA	7	117	38	39
44	FRA v ESP Q1	1st Quarter	FRA	7	118	38	26
45	FRA v ESP Q1	1st Quarter	FRA	7	118	38	19
46	FRA v ESP Q1	1st Quarter	FRA	7	120	30	24
47	FRA v ESP Q1	1st Quarter	FRA	7	121	33	18	Shot	Miss
48	FRA v ESP Q1	1st Quarter	FRA	9	132	29	111
49	FRA v ESP Q1	1st Quarter	FRA	9	133	44	80
50	FRA v ESP Q1	1st Quarter	FRA	9	134	44	77
51	FRA v ESP Q1	1st Quarter	FRA	9	135	44	69
52	FRA v ESP Q1	1st Quarter	FRA	9	136	29	43
53	FRA v ESP Q1	1st Quarter	FRA	9	138	16	51
54	FRA v ESP Q1	1st Quarter	FRA	9	140	20	49
55	FRA v ESP Q1	1st Quarter	FRA	9	140	29	49
56	FRA v ESP Q1	1st Quarter	FRA	9	141	48	35
57	FRA v ESP Q1	1st Quarter	FRA	9	144	40	36
58	FRA v ESP Q1	1st Quarter	FRA	9	145	29	35
59	FRA v ESP Q1	1st Quarter	FRA	9	145	32	29
60	FRA v ESP Q1	1st Quarter	FRA	9	146	32	25	Shot	Miss
61	FRA v ESP Q1	1st Quarter	FRA	11	194	31	98
62	FRA v ESP Q1	1st Quarter	FRA	11	195	45	86
63	FRA v ESP Q1	1st Quarter	FRA	11	195	47	76
64	FRA v ESP Q1	1st Quarter	FRA	11	196	48	70
65	FRA v ESP Q1	1st Quarter	FRA	11	197	48	60
66	FRA v ESP Q1	1st Quarter	FRA	11	197	47	54
67	FRA v ESP Q1	1st Quarter	FRA	11	197	41	49
68	FRA v ESP Q1	1st Quarter	FRA	11	199	34	46
69	FRA v ESP Q1	1st Quarter	FRA	11	200	50	38
70	FRA v ESP Q1	1st Quarter	FRA	11	201	31	39
71	FRA v ESP Q1	1st Quarter	FRA	11	203	31	34
72	FRA v ESP Q1	1st Quarter	FRA	11	204	17	35
73	FRA v ESP Q1	1st Quarter	FRA	11	204	25	40
74	FRA v ESP Q1	1st Quarter	FRA	11	205	30	38
75	FRA v ESP Q1	1st Quarter	FRA	11	206	12	26
76	FRA v ESP Q1	1st Quarter	FRA	11	207	12	30
77	FRA v ESP Q1	1st Quarter	FRA	11	208	26	30
78	FRA v ESP Q1	1st Quarter	FRA	11	209	31	29	Foul
79	FRA v ESP Q1	1st Quarter	FRA	12	223	5	36	SLOB
80	FRA v ESP Q1	1st Quarter	FRA	12	224	29	44
81	FRA v ESP Q1	1st Quarter	FRA	12	225	31	44
82	FRA v ESP Q1	1st Quarter	FRA	12	225	33	41
83	FRA v ESP Q1	1st Quarter	FRA	12	226	29	39	On-ball
84	FRA v ESP Q1	1st Quarter	FRA	12	226	25	35
85	FRA v ESP Q1	1st Quarter	FRA	12	227	23	29
86	FRA v ESP Q1	1st Quarter	FRA	12	228	31	34
87	FRA v ESP Q1	1st Quarter	FRA	12	229	28	29
88	FRA v ESP Q1	1st Quarter	FRA	12	230	25	27	Shot	Miss
89	FRA v ESP Q1	1st Quarter	FRA	14	254	30	108
90	FRA v ESP Q1	1st Quarter	FRA	14	255	29	98
91	FRA v ESP Q1	1st Quarter	FRA	14	256	28	91
92	FRA v ESP Q1	1st Quarter	FRA	14	256	24	80
93	FRA v ESP Q1	1st Quarter	FRA	14	257	41	77
94	FRA v ESP Q1	1st Quarter	FRA	14	258	26	66
95	FRA v ESP Q1	1st Quarter	FRA	14	258	24	59
96	FRA v ESP Q1	1st Quarter	FRA	14	259	17	49
97	FRA v ESP Q1	1st Quarter	FRA	14	260	11	30
98	FRA v ESP Q1	1st Quarter	FRA	14	261	16	37
99	FRA v ESP Q1	1st Quarter	FRA	14	262	18	39
100	FRA v ESP Q1	1st Quarter	FRA	14	263	25	42
101	FRA v ESP Q1	1st Quarter	FRA	14	263	30	44
102	FRA v ESP Q1	1st Quarter	FRA	14	264	32	44
103	FRA v ESP Q1	1st Quarter	FRA	14	264	36	42
104	FRA v ESP Q1	1st Quarter	FRA	14	266	17	33	On-ball
105	FRA v ESP Q1	1st Quarter	FRA	14	268	17	28
106	FRA v ESP Q1	1st Quarter	FRA	14	269	19	26
107	FRA v ESP Q1	1st Quarter	FRA	14	269	27	29
108	FRA v ESP Q1	1st Quarter	FRA	14	270	52	19
109	FRA v ESP Q1	1st Quarter	FRA	14	271	45	37
110	FRA v ESP Q1	1st Quarter	FRA	14	272	41	31
111	FRA v ESP Q1	1st Quarter	FRA	14	272	38	25
112	FRA v ESP Q1	1st Quarter	FRA	14	273	52	24	Shot	Miss
113	FRA v ESP Q1	1st Quarter	FRA	16	277	34	20
114	FRA v ESP Q1	1st Quarter	FRA	16	278	26	18
115	FRA v ESP Q1	1st Quarter	FRA	16	280	33	25
116	FRA v ESP Q1	1st Quarter	FRA	16	280	33	20	Shot	Score	OR
117	FRA v ESP Q1	1st Quarter	FRA	19	322	31	94
118	FRA v ESP Q1	1st Quarter	FRA	19	323	23	73
119	FRA v ESP Q1	1st Quarter	FRA	19	324	15	46
120	FRA v ESP Q1	1st Quarter	FRA	19	325	14	37
121	FRA v ESP Q1	1st Quarter	FRA	19	325	17	26
122	FRA v ESP Q1	1st Quarter	FRA	19	326	13	23
123	FRA v ESP Q1	1st Quarter	FRA	19	326	13	30
124	FRA v ESP Q1	1st Quarter	FRA	19	327	17	33
125	FRA v ESP Q1	1st Quarter	FRA	19	329	36	29	Shot	Score
126	FRA v ESP Q1	1st Quarter	FRA	21	347	32	97
127	FRA v ESP Q1	1st Quarter	FRA	21	347	41	83
128	FRA v ESP Q1	1st Quarter	FRA	21	348	44	71
129	FRA v ESP Q1	1st Quarter	FRA	21	348	45	63
130	FRA v ESP Q1	1st Quarter	FRA	21	349	43	56
131	FRA v ESP Q1	1st Quarter	FRA	21	349	40	42
132	FRA v ESP Q1	1st Quarter	FRA	21	350	38	33
133	FRA v ESP Q1	1st Quarter	FRA	21	351	37	28
134	FRA v ESP Q1	1st Quarter	FRA	21	352	25	32
135	FRA v ESP Q1	1st Quarter	FRA	21	353	38	38
136	FRA v ESP Q1	1st Quarter	FRA	21	356	50	26
137	FRA v ESP Q1	1st Quarter	FRA	21	358	40	17
138	FRA v ESP Q1	1st Quarter	FRA	21	360	53	20
139	FRA v ESP Q1	1st Quarter	FRA	21	361	41	38	Shot	Miss
140	FRA v ESP Q1	1st Quarter	FRA	22	396	40	9	BLOB
141	FRA v ESP Q1	1st Quarter	FRA	22	397	49	18
142	FRA v ESP Q1	1st Quarter	FRA	22	399	44	46
143	FRA v ESP Q1	1st Quarter	FRA	22	400	43	45
144	FRA v ESP Q1	1st Quarter	FRA	22	401	38	41
145	FRA v ESP Q1	1st Quarter	FRA	22	402	15	35
146	FRA v ESP Q1	1st Quarter	FRA	22	404	33	22
147	FRA v ESP Q1	1st Quarter	FRA	22	405	33	18	Shot	Miss
148	FRA v ESP Q1	1st Quarter	FRA	25	471	31	109
149	FRA v ESP Q1	1st Quarter	FRA	25	473	21	94
150	FRA v ESP Q1	1st Quarter	FRA	25	474	24	88
151	FRA v ESP Q1	1st Quarter	FRA	25	475	47	77
152	FRA v ESP Q1	1st Quarter	FRA	25	476	46	69
153	FRA v ESP Q1	1st Quarter	FRA	25	477	46	62
154	FRA v ESP Q1	1st Quarter	FRA	25	477	51	34
155	FRA v ESP Q1	1st Quarter	FRA	25	479	38	44
156	FRA v ESP Q1	1st Quarter	FRA	25	480	41	44
157	FRA v ESP Q1	1st Quarter	FRA	25	480	45	42
158	FRA v ESP Q1	1st Quarter	FRA	25	481	47	42
159	FRA v ESP Q1	1st Quarter	FRA	25	482	52	23
160	FRA v ESP Q1	1st Quarter	FRA	25	484	43	37
161	FRA v ESP Q1	1st Quarter	FRA	25	486	15	33	On-ball
162	FRA v ESP Q1	1st Quarter	FRA	25	488	21	35
163	FRA v ESP Q1	1st Quarter	FRA	25	488	27	34
164	FRA v ESP Q1	1st Quarter	FRA	25	489	28	30
165	FRA v ESP Q1	1st Quarter	FRA	25	491	52	21	Shot	Miss
166	FRA v ESP Q1	1st Quarter	FRA	27	508	30	96
167	FRA v ESP Q1	1st Quarter	FRA	27	508	16	71
168	FRA v ESP Q1	1st Quarter	FRA	27	509	13	58
169	FRA v ESP Q1	1st Quarter	FRA	27	510	12	52
170	FRA v ESP Q1	1st Quarter	FRA	27	510	13	46
171	FRA v ESP Q1	1st Quarter	FRA	27	511	14	41
172	FRA v ESP Q1	1st Quarter	FRA	27	511	17	34
173	FRA v ESP Q1	1st Quarter	FRA	27	512	18	28
174	FRA v ESP Q1	1st Quarter	FRA	27	513	27	23
175	FRA v ESP Q1	1st Quarter	FRA	27	514	10	18
176	FRA v ESP Q1	1st Quarter	FRA	27	516	18	37
177	FRA v ESP Q1	1st Quarter	FRA	27	518	10	17
178	FRA v ESP Q1	1st Quarter	FRA	27	519	25	18
179	FRA v ESP Q1	1st Quarter	FRA	27	521	25	21
180	FRA v ESP Q1	1st Quarter	FRA	27	521	29	24
181	FRA v ESP Q1	1st Quarter	FRA	27	522	24	39
182	FRA v ESP Q1	1st Quarter	FRA	27	524	27	40	On-ball
183	FRA v ESP Q1	1st Quarter	FRA	27	525	25	35
184	FRA v ESP Q1	1st Quarter	FRA	27	525	23	29	TO
185	FRA v ESP Q1	1st Quarter	FRA	30	613	32	99
186	FRA v ESP Q1	1st Quarter	FRA	30	614	42	82
187	FRA v ESP Q1	1st Quarter	FRA	30	615	41	76
188	FRA v ESP Q1	1st Quarter	FRA	30	616	40	68
189	FRA v ESP Q1	1st Quarter	FRA	30	617	37	59
190	FRA v ESP Q1	1st Quarter	FRA	30	617	37	54
191	FRA v ESP Q1	1st Quarter	FRA	30	618	29	47
192	FRA v ESP Q1	1st Quarter	FRA	30	619	23	45
193	FRA v ESP Q1	1st Quarter	FRA	30	619	17	41
194	FRA v ESP Q1	1st Quarter	FRA	30	621	10	29
195	FRA v ESP Q1	1st Quarter	FRA	30	623	13	30
196	FRA v ESP Q1	1st Quarter	FRA	30	623	13	25
197	FRA v ESP Q1	1st Quarter	FRA	30	624	11	17
198	FRA v ESP Q1	1st Quarter	FRA	30	625	18	40
199	FRA v ESP Q1	1st Quarter	FRA	30	626	40	43
200	FRA v ESP Q1	1st Quarter	FRA	30	627	52	19
201	FRA v ESP Q1	1st Quarter	FRA	30	629	45	41
202	FRA v ESP Q1	1st Quarter	FRA	30	630	33	32
203	FRA v ESP Q1	1st Quarter	FRA	30	632	27	19
204	FRA v ESP Q1	1st Quarter	FRA	30	632	27	18	Shot	Miss
205	FRA v ESP Q1	1st Quarter	FRA	32	659	31	111
206	FRA v ESP Q1	1st Quarter	FRA	32	659	32	94
207	FRA v ESP Q1	1st Quarter	FRA	32	660	32	79
208	FRA v ESP Q1	1st Quarter	FRA	32	661	35	69
209	FRA v ESP Q1	1st Quarter	FRA	32	662	45	51
210	FRA v ESP Q1	1st Quarter	FRA	32	662	47	41
211	FRA v ESP Q1	1st Quarter	FRA	32	663	48	37
212	FRA v ESP Q1	1st Quarter	FRA	32	663	49	30
213	FRA v ESP Q1	1st Quarter	FRA	32	666	25	39
214	FRA v ESP Q1	1st Quarter	FRA	32	667	26	35
215	FRA v ESP Q1	1st Quarter	FRA	32	668	12	28	On-ball
216	FRA v ESP Q1	1st Quarter	FRA	32	668	16	34
217	FRA v ESP Q1	1st Quarter	FRA	32	669	23	34
218	FRA v ESP Q1	1st Quarter	FRA	32	670	44	35
219	FRA v ESP Q1	1st Quarter	FRA	32	671	52	19
220	FRA v ESP Q1	1st Quarter	FRA	32	672	47	18
221	FRA v ESP Q1	1st Quarter	FRA	32	673	36	16
222	FRA v ESP Q1	1st Quarter	FRA	32	673	31	17
223	FRA v ESP Q1	1st Quarter	FRA	32	675	24	38
224	FRA v ESP Q1	1st Quarter	FRA	32	676	42	37	Shot	Miss
225	FRA v ESP Q1	1st Quarter	FRA	33	681	13	18	OR
226	FRA v ESP Q1	1st Quarter	FRA	33	682	14	29
227	FRA v ESP Q1	1st Quarter	FRA	33	684	23	39
228	FRA v ESP Q1	1st Quarter	FRA	33	686	42	38
229	FRA v ESP Q1	1st Quarter	FRA	33	687	24	37
230	FRA v ESP Q1	1st Quarter	FRA	33	687	28	34
231	FRA v ESP Q1	1st Quarter	FRA	33	688	32	28
232	FRA v ESP Q1	1st Quarter	FRA	33	688	33	25	Shot	Foul
233	FRA v ESP Q1	1st Quarter	FRA	36	760	59	80
234	FRA v ESP Q1	1st Quarter	FRA	36	761	47	87
235	FRA v ESP Q1	1st Quarter	FRA	36	762	46	82
236	FRA v ESP Q1	1st Quarter	FRA	36	762	45	71
237	FRA v ESP Q1	1st Quarter	FRA	36	763	46	63
238	FRA v ESP Q1	1st Quarter	FRA	36	764	46	56
239	FRA v ESP Q1	1st Quarter	FRA	36	764	43	50
240	FRA v ESP Q1	1st Quarter	FRA	36	766	51	34
241	FRA v ESP Q1	1st Quarter	FRA	36	768	33	41
242	FRA v ESP Q1	1st Quarter	FRA	36	769	13	33
243	FRA v ESP Q1	1st Quarter	FRA	36	770	15	36
244	FRA v ESP Q1	1st Quarter	FRA	36	771	22	37
245	FRA v ESP Q1	1st Quarter	FRA	36	771	27	37
246	FRA v ESP Q1	1st Quarter	FRA	36	772	9	25
247	FRA v ESP Q1	1st Quarter	FRA	36	773	16	23
248	FRA v ESP Q1	1st Quarter	FRA	36	773	20	23
249	FRA v ESP Q1	1st Quarter	FRA	36	774	20	23
250	FRA v ESP Q1	1st Quarter	FRA	36	775	20	23
251	FRA v ESP Q1	1st Quarter	FRA	36	776	20	23
252	FRA v ESP Q1	1st Quarter	FRA	36	777	20	23
253	FRA v ESP Q1	1st Quarter	FRA	36	778	22	42
254	FRA v ESP Q1	1st Quarter	FRA	36	779	26	40
255	FRA v ESP Q1	1st Quarter	FRA	36	779	30	36
256	FRA v ESP Q1	1st Quarter	FRA	36	780	35	26
257	FRA v ESP Q1	1st Quarter	FRA	36	781	30	21	Shot	Foul
258	FRA v ESP Q1	1st Quarter	FRA	37	814	21	20	OR
259	FRA v ESP Q1	1st Quarter	FRA	37	816	11	19
260	FRA v ESP Q1	1st Quarter	FRA	37	817	18	43
261	FRA v ESP Q1	1st Quarter	FRA	37	818	22	46
262	FRA v ESP Q1	1st Quarter	FRA	37	818	24	44
263	FRA v ESP Q1	1st Quarter	FRA	37	819	30	41
264	FRA v ESP Q1	1st Quarter	FRA	37	819	35	37	On-ball
265	FRA v ESP Q1	1st Quarter	FRA	37	820	36	31
266	FRA v ESP Q1	1st Quarter	FRA	37	821	54	24
267	FRA v ESP Q1	1st Quarter	FRA	37	822	48	28
268	FRA v ESP Q1	1st Quarter	FRA	37	822	40	26	Shot	Score
269	FRA v ESP Q1	1st Quarter	FRA	39	888	35	109
270	FRA v ESP Q1	1st Quarter	FRA	39	889	39	92
271	FRA v ESP Q1	1st Quarter	FRA	39	891	40	83
272	FRA v ESP Q1	1st Quarter	FRA	39	892	47	52
273	FRA v ESP Q1	1st Quarter	FRA	39	892	46	42
274	FRA v ESP Q1	1st Quarter	FRA	39	893	42	32
275	FRA v ESP Q1	1st Quarter	FRA	39	893	46	32
276	FRA v ESP Q1	1st Quarter	FRA	39	893	50	31
277	FRA v ESP Q1	1st Quarter	FRA	39	895	36	41
278	FRA v ESP Q1	1st Quarter	FRA	39	895	32	43
279	FRA v ESP Q1	1st Quarter	FRA	39	895	27	41
280	FRA v ESP Q1	1st Quarter	FRA	39	896	13	33
281	FRA v ESP Q1	1st Quarter	FRA	39	897	22	42
282	FRA v ESP Q1	1st Quarter	FRA	39	898	26	40
283	FRA v ESP Q1	1st Quarter	FRA	39	900	43	40
284	FRA v ESP Q1	1st Quarter	FRA	39	900	38	43
285	FRA v ESP Q1	1st Quarter	FRA	39	901	32	43
286	FRA v ESP Q1	1st Quarter	FRA	39	902	48	32
287	FRA v ESP Q1	1st Quarter	FRA	39	903	35	32
288	FRA v ESP Q1	1st Quarter	FRA	39	905	33	33	Shot	Miss
289	FRA v ESP Q1	1st Quarter	FRA	41	928	31	108
290	FRA v ESP Q1	1st Quarter	FRA	41	929	22	95
291	FRA v ESP Q1	1st Quarter	FRA	41	930	21	85
292	FRA v ESP Q1	1st Quarter	FRA	41	931	19	76
293	FRA v ESP Q1	1st Quarter	FRA	41	931	20	61
294	FRA v ESP Q1	1st Quarter	FRA	41	932	19	54
295	FRA v ESP Q1	1st Quarter	FRA	41	932	18	49
296	FRA v ESP Q1	1st Quarter	FRA	41	934	19	46
297	FRA v ESP Q1	1st Quarter	FRA	41	935	13	32
298	FRA v ESP Q1	1st Quarter	FRA	41	937	18	40
299	FRA v ESP Q1	1st Quarter	FRA	41	938	42	39
300	FRA v ESP Q1	1st Quarter	FRA	41	939	34	40
301	FRA v ESP Q1	1st Quarter	FRA	41	939	30	41
302	FRA v ESP Q1	1st Quarter	FRA	41	941	25	29
303	FRA v ESP Q1	1st Quarter	FRA	41	942	26	26
304	FRA v ESP Q1	1st Quarter	FRA	41	943	27	22
305	FRA v ESP Q1	1st Quarter	FRA	41	943	29	17
306	FRA v ESP Q1	1st Quarter	FRA	41	944	36	23
307	FRA v ESP Q1	1st Quarter	FRA	41	945	10	26
308	FRA v ESP Q1	1st Quarter	FRA	41	946	16	30
309	FRA v ESP Q1	1st Quarter	FRA	41	946	21	30
310	FRA v ESP Q1	1st Quarter	FRA	41	947	27	28	TO
311	FRA v ESP Q1	1st Quarter	FRA	44	1009	32	110
312	FRA v ESP Q1	1st Quarter	FRA	44	1010	36	96
313	FRA v ESP Q1	1st Quarter	FRA	44	1011	37	91
314	FRA v ESP Q1	1st Quarter	FRA	44	1012	35	80
315	FRA v ESP Q1	1st Quarter	FRA	44	1012	26	71
316	FRA v ESP Q1	1st Quarter	FRA	44	1012	22	62
317	FRA v ESP Q1	1st Quarter	FRA	44	1012	18	53
318	FRA v ESP Q1	1st Quarter	FRA	44	1012	16	47
319	FRA v ESP Q1	1st Quarter	FRA	44	1014	18	41
320	FRA v ESP Q1	1st Quarter	FRA	44	1014	16	35	On-ball
321	FRA v ESP Q1	1st Quarter	FRA	44	1014	17	30
322	FRA v ESP Q1	1st Quarter	FRA	44	1014	18	27
323	FRA v ESP Q1	1st Quarter	FRA	44	1016	13	28
324	FRA v ESP Q1	1st Quarter	FRA	44	1017	15	32	Shot	Miss
325	FRA v ESP Q2	2nd Quarter	FRA	47	28	32	109
326	FRA v ESP Q2	2nd Quarter	FRA	47	29	24	82
327	FRA v ESP Q2	2nd Quarter	FRA	47	30	22	73
328	FRA v ESP Q2	2nd Quarter	FRA	47	31	16	60
329	FRA v ESP Q2	2nd Quarter	FRA	47	31	14	48
330	FRA v ESP Q2	2nd Quarter	FRA	47	32	16	36
331	FRA v ESP Q2	2nd Quarter	FRA	47	32	11	34
332	FRA v ESP Q2	2nd Quarter	FRA	47	34	11	31
333	FRA v ESP Q2	2nd Quarter	FRA	47	35	10	17
334	FRA v ESP Q2	2nd Quarter	FRA	47	36	16	36
335	FRA v ESP Q2	2nd Quarter	FRA	47	37	33	41
336	FRA v ESP Q2	2nd Quarter	FRA	47	38	31	38
337	FRA v ESP Q2	2nd Quarter	FRA	47	39	26	33
338	FRA v ESP Q2	2nd Quarter	FRA	47	39	31	38
339	FRA v ESP Q2	2nd Quarter	FRA	47	40	34	30
340	FRA v ESP Q2	2nd Quarter	FRA	47	41	36	26
341	FRA v ESP Q2	2nd Quarter	FRA	47	41	35	22	TO
342	FRA v ESP Q2	2nd Quarter	FRA	49	128	30	111
343	FRA v ESP Q2	2nd Quarter	FRA	49	129	13	75
344	FRA v ESP Q2	2nd Quarter	FRA	49	129	12	68
345	FRA v ESP Q2	2nd Quarter	FRA	49	130	11	57	Stoppage
346	FRA v ESP Q2	2nd Quarter	FRA	51	140	4	56
347	FRA v ESP Q2	2nd Quarter	FRA	51	141	16	55
348	FRA v ESP Q2	2nd Quarter	FRA	51	142	11	30
349	FRA v ESP Q2	2nd Quarter	FRA	51	143	31	40
350	FRA v ESP Q2	2nd Quarter	FRA	51	144	24	41
351	FRA v ESP Q2	2nd Quarter	FRA	51	145	20	39
352	FRA v ESP Q2	2nd Quarter	FRA	51	146	47	36
353	FRA v ESP Q2	2nd Quarter	FRA	51	146	53	16
354	FRA v ESP Q2	2nd Quarter	FRA	51	147	53	22
355	FRA v ESP Q2	2nd Quarter	FRA	51	147	51	28
356	FRA v ESP Q2	2nd Quarter	FRA	51	147	50	31
357	FRA v ESP Q2	2nd Quarter	FRA	51	149	32	39
358	FRA v ESP Q2	2nd Quarter	FRA	51	149	26	32
359	FRA v ESP Q2	2nd Quarter	FRA	51	150	25	21
360	FRA v ESP Q2	2nd Quarter	FRA	51	152	16	34
361	FRA v ESP Q2	2nd Quarter	FRA	51	154	14	16	Shot	Score
362	FRA v ESP Q2	2nd Quarter	FRA	53	186	4	90
363	FRA v ESP Q2	2nd Quarter	FRA	53	187	13	88
364	FRA v ESP Q2	2nd Quarter	FRA	53	188	22	79
365	FRA v ESP Q2	2nd Quarter	FRA	53	188	26	70
366	FRA v ESP Q2	2nd Quarter	FRA	53	189	24	59
367	FRA v ESP Q2	2nd Quarter	FRA	53	189	20	52
368	FRA v ESP Q2	2nd Quarter	FRA	53	190	14	48
369	FRA v ESP Q2	2nd Quarter	FRA	53	191	14	45
370	FRA v ESP Q2	2nd Quarter	FRA	53	192	11	36
371	FRA v ESP Q2	2nd Quarter	FRA	53	193	19	38
372	FRA v ESP Q2	2nd Quarter	FRA	53	194	23	38
373	FRA v ESP Q2	2nd Quarter	FRA	53	194	32	37	On-ball
374	FRA v ESP Q2	2nd Quarter	FRA	53	195	36	34
375	FRA v ESP Q2	2nd Quarter	FRA	53	195	35	26
376	FRA v ESP Q2	2nd Quarter	FRA	53	196	36	20	Shot	Miss
377	FRA v ESP Q2	2nd Quarter	FRA	55	228	25	79
378	FRA v ESP Q2	2nd Quarter	FRA	55	230	24	73
379	FRA v ESP Q2	2nd Quarter	FRA	55	231	23	63
380	FRA v ESP Q2	2nd Quarter	FRA	55	233	21	51
381	FRA v ESP Q2	2nd Quarter	FRA	55	234	25	50
382	FRA v ESP Q2	2nd Quarter	FRA	55	235	28	49
383	FRA v ESP Q2	2nd Quarter	FRA	55	236	32	48
384	FRA v ESP Q2	2nd Quarter	FRA	55	236	38	47
385	FRA v ESP Q2	2nd Quarter	FRA	55	237	42	47
386	FRA v ESP Q2	2nd Quarter	FRA	55	237	45	45
387	FRA v ESP Q2	2nd Quarter	FRA	55	238	49	36
388	FRA v ESP Q2	2nd Quarter	FRA	55	239	42	40
389	FRA v ESP Q2	2nd Quarter	FRA	55	240	39	42
390	FRA v ESP Q2	2nd Quarter	FRA	55	240	30	41
391	FRA v ESP Q2	2nd Quarter	FRA	55	242	27	23	TO
392	FRA v ESP Q2	2nd Quarter	FRA	58	287	31	109
393	FRA v ESP Q2	2nd Quarter	FRA	58	288	32	91
394	FRA v ESP Q2	2nd Quarter	FRA	58	290	32	84
395	FRA v ESP Q2	2nd Quarter	FRA	58	291	29	72
396	FRA v ESP Q2	2nd Quarter	FRA	58	291	31	59
397	FRA v ESP Q2	2nd Quarter	FRA	58	292	27	50
398	FRA v ESP Q2	2nd Quarter	FRA	58	293	23	47
399	FRA v ESP Q2	2nd Quarter	FRA	58	293	12	32
400	FRA v ESP Q2	2nd Quarter	FRA	58	294	12	32
401	FRA v ESP Q2	2nd Quarter	FRA	58	295	12	32
402	FRA v ESP Q2	2nd Quarter	FRA	58	296	12	32
403	FRA v ESP Q2	2nd Quarter	FRA	58	298	31	33
404	FRA v ESP Q2	2nd Quarter	FRA	58	298	31	38
405	FRA v ESP Q2	2nd Quarter	FRA	58	300	47	34
406	FRA v ESP Q2	2nd Quarter	FRA	58	301	46	37
407	FRA v ESP Q2	2nd Quarter	FRA	58	302	40	38	On-ball
408	FRA v ESP Q2	2nd Quarter	FRA	58	302	33	35
409	FRA v ESP Q2	2nd Quarter	FRA	58	303	29	31	Foul
410	FRA v ESP Q2	2nd Quarter	FRA	59	322	59	41	SLOB
411	FRA v ESP Q2	2nd Quarter	FRA	59	323	40	45
412	FRA v ESP Q2	2nd Quarter	FRA	59	323	36	44
413	FRA v ESP Q2	2nd Quarter	FRA	59	324	30	44
414	FRA v ESP Q2	2nd Quarter	FRA	59	325	29	42
415	FRA v ESP Q2	2nd Quarter	FRA	59	326	30	39
416	FRA v ESP Q2	2nd Quarter	FRA	59	327	52	26
417	FRA v ESP Q2	2nd Quarter	FRA	59	329	50	30	Shot	Miss
418	FRA v ESP Q2	2nd Quarter	FRA	61	339	34	110
419	FRA v ESP Q2	2nd Quarter	FRA	61	340	35	98
420	FRA v ESP Q2	2nd Quarter	FRA	61	341	36	89
421	FRA v ESP Q2	2nd Quarter	FRA	61	342	29	74
422	FRA v ESP Q2	2nd Quarter	FRA	61	342	22	62
423	FRA v ESP Q2	2nd Quarter	FRA	61	343	17	53
424	FRA v ESP Q2	2nd Quarter	FRA	61	343	14	42
425	FRA v ESP Q2	2nd Quarter	FRA	61	344	11	24
426	FRA v ESP Q2	2nd Quarter	FRA	61	346	22	19
427	FRA v ESP Q2	2nd Quarter	FRA	61	347	25	17
428	FRA v ESP Q2	2nd Quarter	FRA	61	348	34	17	Shot	Foul
429	FRA v ESP Q2	2nd Quarter	FRA	65	548	34	86
430	FRA v ESP Q2	2nd Quarter	FRA	65	548	33	78
431	FRA v ESP Q2	2nd Quarter	FRA	65	549	27	68
432	FRA v ESP Q2	2nd Quarter	FRA	65	549	21	62
433	FRA v ESP Q2	2nd Quarter	FRA	65	550	18	55
434	FRA v ESP Q2	2nd Quarter	FRA	65	550	17	47
435	FRA v ESP Q2	2nd Quarter	FRA	65	551	14	39
436	FRA v ESP Q2	2nd Quarter	FRA	65	552	12	33
437	FRA v ESP Q2	2nd Quarter	FRA	65	553	16	37
438	FRA v ESP Q2	2nd Quarter	FRA	65	554	19	42
439	FRA v ESP Q2	2nd Quarter	FRA	65	554	27	47
440	FRA v ESP Q2	2nd Quarter	FRA	65	555	33	46
441	FRA v ESP Q2	2nd Quarter	FRA	65	556	36	42
442	FRA v ESP Q2	2nd Quarter	FRA	65	559	51	35
443	FRA v ESP Q2	2nd Quarter	FRA	65	560	32	39
444	FRA v ESP Q2	2nd Quarter	FRA	65	561	12	29
445	FRA v ESP Q2	2nd Quarter	FRA	65	561	15	32
446	FRA v ESP Q2	2nd Quarter	FRA	65	562	21	35
447	FRA v ESP Q2	2nd Quarter	FRA	65	563	10	20
448	FRA v ESP Q2	2nd Quarter	FRA	65	564	9	15	Shot	Miss
449	FRA v ESP Q2	2nd Quarter	FRA	67	575	34	99
450	FRA v ESP Q2	2nd Quarter	FRA	67	576	22	89
451	FRA v ESP Q2	2nd Quarter	FRA	67	576	15	76
452	FRA v ESP Q2	2nd Quarter	FRA	67	577	12	59
453	FRA v ESP Q2	2nd Quarter	FRA	67	578	10	40
454	FRA v ESP Q2	2nd Quarter	FRA	67	581	10	25
455	FRA v ESP Q2	2nd Quarter	FRA	67	582	10	25
456	FRA v ESP Q2	2nd Quarter	FRA	67	583	10	25
457	FRA v ESP Q2	2nd Quarter	FRA	67	584	10	25
458	FRA v ESP Q2	2nd Quarter	FRA	67	585	12	34
459	FRA v ESP Q2	2nd Quarter	FRA	67	585	13	36
460	FRA v ESP Q2	2nd Quarter	FRA	67	586	29	40
461	FRA v ESP Q2	2nd Quarter	FRA	67	588	46	34
462	FRA v ESP Q2	2nd Quarter	FRA	67	590	52	18
463	FRA v ESP Q2	2nd Quarter	FRA	67	592	38	17
464	FRA v ESP Q2	2nd Quarter	FRA	67	594	47	32	Shot	Score
465	FRA v ESP Q2	2nd Quarter	FRA	69	616	29	109
466	FRA v ESP Q2	2nd Quarter	FRA	69	617	29	89
467	FRA v ESP Q2	2nd Quarter	FRA	69	619	29	76
468	FRA v ESP Q2	2nd Quarter	FRA	69	621	37	61
469	FRA v ESP Q2	2nd Quarter	FRA	69	622	36	55
470	FRA v ESP Q2	2nd Quarter	FRA	69	624	38	44
471	FRA v ESP Q2	2nd Quarter	FRA	69	626	42	38
472	FRA v ESP Q2	2nd Quarter	FRA	69	626	50	29
473	FRA v ESP Q2	2nd Quarter	FRA	69	629	30	45
474	FRA v ESP Q2	2nd Quarter	FRA	69	631	28	45
475	FRA v ESP Q2	2nd Quarter	FRA	69	632	37	33	Shot	Miss
476	FRA v ESP Q2	2nd Quarter	FRA	70	636	30	19	OR
477	FRA v ESP Q2	2nd Quarter	FRA	70	636	30	17	Shot	Score
478	FRA v ESP Q2	2nd Quarter	FRA	72	703	28	95
479	FRA v ESP Q2	2nd Quarter	FRA	72	704	27	84
480	FRA v ESP Q2	2nd Quarter	FRA	72	705	27	77
481	FRA v ESP Q2	2nd Quarter	FRA	72	705	24	64
482	FRA v ESP Q2	2nd Quarter	FRA	72	705	20	59
483	FRA v ESP Q2	2nd Quarter	FRA	72	706	12	33
484	FRA v ESP Q2	2nd Quarter	FRA	72	707	16	39
485	FRA v ESP Q2	2nd Quarter	FRA	72	709	10	25
486	FRA v ESP Q2	2nd Quarter	FRA	72	710	19	38
487	FRA v ESP Q2	2nd Quarter	FRA	72	712	48	33	On-ball
488	FRA v ESP Q2	2nd Quarter	FRA	72	714	45	34
489	FRA v ESP Q2	2nd Quarter	FRA	72	714	35	34
490	FRA v ESP Q2	2nd Quarter	FRA	72	714	31	31
491	FRA v ESP Q2	2nd Quarter	FRA	72	717	11	28
492	FRA v ESP Q2	2nd Quarter	FRA	72	719	26	18
493	FRA v ESP Q2	2nd Quarter	FRA	72	721	20	16
494	FRA v ESP Q2	2nd Quarter	FRA	72	722	44	35
495	FRA v ESP Q2	2nd Quarter	FRA	72	723	29	40
496	FRA v ESP Q2	2nd Quarter	FRA	72	724	27	33	Shot	Miss
497	FRA v ESP Q2	2nd Quarter	FRA	74	753	31	110
498	FRA v ESP Q2	2nd Quarter	FRA	74	754	28	91
499	FRA v ESP Q2	2nd Quarter	FRA	74	755	27	84
500	FRA v ESP Q2	2nd Quarter	FRA	74	755	27	73
501	FRA v ESP Q2	2nd Quarter	FRA	74	756	27	65
502	FRA v ESP Q2	2nd Quarter	FRA	74	757	39	54
503	FRA v ESP Q2	2nd Quarter	FRA	74	758	47	36
504	FRA v ESP Q2	2nd Quarter	FRA	74	760	29	43
505	FRA v ESP Q2	2nd Quarter	FRA	74	761	29	47
506	FRA v ESP Q2	2nd Quarter	FRA	74	762	26	49
507	FRA v ESP Q2	2nd Quarter	FRA	74	763	20	44
508	FRA v ESP Q2	2nd Quarter	FRA	74	764	10	31
509	FRA v ESP Q2	2nd Quarter	FRA	74	766	9	15
510	FRA v ESP Q2	2nd Quarter	FRA	74	766	9	23
511	FRA v ESP Q2	2nd Quarter	FRA	74	767	11	30
512	FRA v ESP Q2	2nd Quarter	FRA	74	767	12	32
513	FRA v ESP Q2	2nd Quarter	FRA	74	769	46	35
514	FRA v ESP Q2	2nd Quarter	FRA	74	769	41	35
515	FRA v ESP Q2	2nd Quarter	FRA	74	770	36	29
516	FRA v ESP Q2	2nd Quarter	FRA	74	772	47	17
517	FRA v ESP Q2	2nd Quarter	FRA	74	773	43	22
518	FRA v ESP Q2	2nd Quarter	FRA	74	773	36	24
519	FRA v ESP Q2	2nd Quarter	FRA	74	774	29	22
520	FRA v ESP Q2	2nd Quarter	FRA	74	775	11	23	Shot	Miss
521	FRA v ESP Q2	2nd Quarter	FRA	76	796	32	90
522	FRA v ESP Q2	2nd Quarter	FRA	76	797	18	79
523	FRA v ESP Q2	2nd Quarter	FRA	76	797	17	68
524	FRA v ESP Q2	2nd Quarter	FRA	76	798	17	56
525	FRA v ESP Q2	2nd Quarter	FRA	76	798	16	49
526	FRA v ESP Q2	2nd Quarter	FRA	76	799	15	39
527	FRA v ESP Q2	2nd Quarter	FRA	76	801	11	34
528	FRA v ESP Q2	2nd Quarter	FRA	76	803	10	23
529	FRA v ESP Q2	2nd Quarter	FRA	76	803	10	23
530	FRA v ESP Q2	2nd Quarter	FRA	76	806	26	18
531	FRA v ESP Q2	2nd Quarter	FRA	76	808	34	18
532	FRA v ESP Q2	2nd Quarter	FRA	76	811	42	37
533	FRA v ESP Q2	2nd Quarter	FRA	76	811	43	26
534	FRA v ESP Q2	2nd Quarter	FRA	76	812	38	20
535	FRA v ESP Q2	2nd Quarter	FRA	76	814	32	18	TO
536	FRA v ESP Q2	2nd Quarter	FRA	78	870	26	96	TO
537	FRA v ESP Q2	2nd Quarter	FRA	82	919	30	97
538	FRA v ESP Q2	2nd Quarter	FRA	82	919	37	81
539	FRA v ESP Q2	2nd Quarter	FRA	82	920	40	74
540	FRA v ESP Q2	2nd Quarter	FRA	82	921	41	63
541	FRA v ESP Q2	2nd Quarter	FRA	82	921	41	54
542	FRA v ESP Q2	2nd Quarter	FRA	82	922	41	40
543	FRA v ESP Q2	2nd Quarter	FRA	82	922	42	34
544	FRA v ESP Q2	2nd Quarter	FRA	82	923	31	39
545	FRA v ESP Q2	2nd Quarter	FRA	82	924	13	34	On-ball
546	FRA v ESP Q2	2nd Quarter	FRA	82	926	18	36
547	FRA v ESP Q2	2nd Quarter	FRA	82	926	24	34
548	FRA v ESP Q2	2nd Quarter	FRA	82	928	31	31
549	FRA v ESP Q2	2nd Quarter	FRA	82	929	51	17
550	FRA v ESP Q2	2nd Quarter	FRA	82	931	39	19	Foul
551	FRA v ESP Q2	2nd Quarter	FRA	89	1126	59	90
552	FRA v ESP Q2	2nd Quarter	FRA	89	1127	45	93
553	FRA v ESP Q2	2nd Quarter	FRA	89	1128	15	63
554	FRA v ESP Q2	2nd Quarter	FRA	89	1129	15	51
555	FRA v ESP Q2	2nd Quarter	FRA	89	1129	14	45
556	FRA v ESP Q2	2nd Quarter	FRA	89	1130	13	38
557	FRA v ESP Q2	2nd Quarter	FRA	89	1133	10	30
558	FRA v ESP Q2	2nd Quarter	FRA	89	1136	20	38
559	FRA v ESP Q2	2nd Quarter	FRA	89	1138	27	41
560	FRA v ESP Q2	2nd Quarter	FRA	89	1139	14	32
561	FRA v ESP Q2	2nd Quarter	FRA	89	1140	12	18
562	FRA v ESP Q2	2nd Quarter	FRA	89	1141	13	17
563	FRA v ESP Q2	2nd Quarter	FRA	89	1143	13	33
564	FRA v ESP Q2	2nd Quarter	FRA	89	1144	33	40
565	FRA v ESP Q2	2nd Quarter	FRA	89	1145	47	31
566	FRA v ESP Q2	2nd Quarter	FRA	89	1146	38	21
567	FRA v ESP Q2	2nd Quarter	FRA	89	1147	38	21
568	FRA v ESP Q2	2nd Quarter	FRA	89	1148	38	21
569	FRA v ESP Q2	2nd Quarter	FRA	89	1150	32	31	Shot	Miss
570	FRA v ESP Q2	2nd Quarter	FRA	91	1185	33	110
571	FRA v ESP Q2	2nd Quarter	FRA	91	1186	28	95
572	FRA v ESP Q2	2nd Quarter	FRA	91	1187	29	91
573	FRA v ESP Q2	2nd Quarter	FRA	91	1187	26	83
574	FRA v ESP Q2	2nd Quarter	FRA	91	1188	25	75
575	FRA v ESP Q2	2nd Quarter	FRA	91	1189	26	69
576	FRA v ESP Q2	2nd Quarter	FRA	91	1189	26	61
577	FRA v ESP Q2	2nd Quarter	FRA	91	1190	26	56
578	FRA v ESP Q2	2nd Quarter	FRA	91	1191	27	51
579	FRA v ESP Q2	2nd Quarter	FRA	91	1192	29	47
580	FRA v ESP Q2	2nd Quarter	FRA	91	1192	30	44
581	FRA v ESP Q2	2nd Quarter	FRA	91	1193	28	38	On-ball
582	FRA v ESP Q2	2nd Quarter	FRA	91	1193	25	31
583	FRA v ESP Q2	2nd Quarter	FRA	91	1194	24	23	TO
584	FRA v ESP Q3	3rd Quarter	FRA	95	4	58	57
585	FRA v ESP Q3	3rd Quarter	FRA	95	5	48	56
586	FRA v ESP Q3	3rd Quarter	FRA	95	5	37	52
587	FRA v ESP Q3	3rd Quarter	FRA	95	6	30	49
588	FRA v ESP Q3	3rd Quarter	FRA	95	7	16	34
589	FRA v ESP Q3	3rd Quarter	FRA	95	9	21	38
590	FRA v ESP Q3	3rd Quarter	FRA	95	9	25	39
591	FRA v ESP Q3	3rd Quarter	FRA	95	10	32	39
592	FRA v ESP Q3	3rd Quarter	FRA	95	12	51	33
593	FRA v ESP Q3	3rd Quarter	FRA	95	13	47	16
594	FRA v ESP Q3	3rd Quarter	FRA	95	14	51	28
595	FRA v ESP Q3	3rd Quarter	FRA	95	16	30	24
596	FRA v ESP Q3	3rd Quarter	FRA	95	18	45	16	Shot	Score
597	FRA v ESP Q3	3rd Quarter	FRA	97	39	33	95
598	FRA v ESP Q3	3rd Quarter	FRA	97	40	38	87
599	FRA v ESP Q3	3rd Quarter	FRA	97	41	37	76
600	FRA v ESP Q3	3rd Quarter	FRA	97	42	34	65
601	FRA v ESP Q3	3rd Quarter	FRA	97	43	29	57
602	FRA v ESP Q3	3rd Quarter	FRA	97	44	20	40
603	FRA v ESP Q3	3rd Quarter	FRA	97	46	10	23
604	FRA v ESP Q3	3rd Quarter	FRA	97	47	13	19	Shot	Score
605	FRA v ESP Q3	3rd Quarter	FRA	99	58	29	109
606	FRA v ESP Q3	3rd Quarter	FRA	99	59	30	89
607	FRA v ESP Q3	3rd Quarter	FRA	99	60	31	83
608	FRA v ESP Q3	3rd Quarter	FRA	99	61	22	69
609	FRA v ESP Q3	3rd Quarter	FRA	99	62	15	59
610	FRA v ESP Q3	3rd Quarter	FRA	99	62	12	47
611	FRA v ESP Q3	3rd Quarter	FRA	99	63	12	34
612	FRA v ESP Q3	3rd Quarter	FRA	99	64	16	32
613	FRA v ESP Q3	3rd Quarter	FRA	99	67	32	26
614	FRA v ESP Q3	3rd Quarter	FRA	99	68	31	29
615	FRA v ESP Q3	3rd Quarter	FRA	99	69	33	26	Shot	Miss
616	FRA v ESP Q3	3rd Quarter	FRA	103	145	32	110
617	FRA v ESP Q3	3rd Quarter	FRA	103	147	26	81
618	FRA v ESP Q3	3rd Quarter	FRA	103	148	19	64
619	FRA v ESP Q3	3rd Quarter	FRA	103	148	14	40
620	FRA v ESP Q3	3rd Quarter	FRA	103	149	14	30
621	FRA v ESP Q3	3rd Quarter	FRA	103	149	26	45
622	FRA v ESP Q3	3rd Quarter	FRA	103	152	24	46
623	FRA v ESP Q3	3rd Quarter	FRA	103	155	34	42
624	FRA v ESP Q3	3rd Quarter	FRA	103	155	39	41
625	FRA v ESP Q3	3rd Quarter	FRA	103	156	46	39
626	FRA v ESP Q3	3rd Quarter	FRA	103	156	51	35
627	FRA v ESP Q3	3rd Quarter	FRA	103	157	53	28
628	FRA v ESP Q3	3rd Quarter	FRA	103	158	52	29
629	FRA v ESP Q3	3rd Quarter	FRA	103	160	34	41
630	FRA v ESP Q3	3rd Quarter	FRA	103	161	14	33
631	FRA v ESP Q3	3rd Quarter	FRA	103	162	25	19
632	FRA v ESP Q3	3rd Quarter	FRA	103	164	29	38
633	FRA v ESP Q3	3rd Quarter	FRA	103	165	48	32
634	FRA v ESP Q3	3rd Quarter	FRA	103	166	50	14	Shot	Score
635	FRA v ESP Q3	3rd Quarter	FRA	105	194	25	83
636	FRA v ESP Q3	3rd Quarter	FRA	105	194	22	73
637	FRA v ESP Q3	3rd Quarter	FRA	105	195	21	46
638	FRA v ESP Q3	3rd Quarter	FRA	105	196	22	36
639	FRA v ESP Q3	3rd Quarter	FRA	105	196	25	24
640	FRA v ESP Q3	3rd Quarter	FRA	105	197	29	19	Shot	Score
641	FRA v ESP Q3	3rd Quarter	FRA	107	218	26	111
642	FRA v ESP Q3	3rd Quarter	FRA	107	218	22	89
643	FRA v ESP Q3	3rd Quarter	FRA	107	219	21	75
644	FRA v ESP Q3	3rd Quarter	FRA	107	222	13	40
645	FRA v ESP Q3	3rd Quarter	FRA	107	223	16	30
646	FRA v ESP Q3	3rd Quarter	FRA	107	224	20	43
647	FRA v ESP Q3	3rd Quarter	FRA	107	225	34	46
648	FRA v ESP Q3	3rd Quarter	FRA	107	226	44	46
649	FRA v ESP Q3	3rd Quarter	FRA	107	227	51	32
650	FRA v ESP Q3	3rd Quarter	FRA	107	230	37	29
651	FRA v ESP Q3	3rd Quarter	FRA	107	232	38	32
652	FRA v ESP Q3	3rd Quarter	FRA	107	232	39	35
653	FRA v ESP Q3	3rd Quarter	FRA	107	232	39	38
654	FRA v ESP Q3	3rd Quarter	FRA	107	233	31	40
655	FRA v ESP Q3	3rd Quarter	FRA	107	235	12	27	Shot	Score
656	FRA v ESP Q3	3rd Quarter	FRA	109	280	32	109
657	FRA v ESP Q3	3rd Quarter	FRA	109	280	30	89
658	FRA v ESP Q3	3rd Quarter	FRA	109	281	28	70
659	FRA v ESP Q3	3rd Quarter	FRA	109	282	27	58
660	FRA v ESP Q3	3rd Quarter	FRA	109	282	25	51
661	FRA v ESP Q3	3rd Quarter	FRA	109	283	24	44
662	FRA v ESP Q3	3rd Quarter	FRA	109	284	13	39
663	FRA v ESP Q3	3rd Quarter	FRA	109	285	13	39
664	FRA v ESP Q3	3rd Quarter	FRA	109	286	13	39
665	FRA v ESP Q3	3rd Quarter	FRA	109	287	13	39
666	FRA v ESP Q3	3rd Quarter	FRA	109	288	36	39
667	FRA v ESP Q3	3rd Quarter	FRA	109	288	43	38
668	FRA v ESP Q3	3rd Quarter	FRA	109	289	52	35
669	FRA v ESP Q3	3rd Quarter	FRA	109	290	54	31
670	FRA v ESP Q3	3rd Quarter	FRA	109	293	37	43
671	FRA v ESP Q3	3rd Quarter	FRA	109	293	31	43
672	FRA v ESP Q3	3rd Quarter	FRA	109	294	30	23	TO
673	FRA v ESP Q3	3rd Quarter	FRA	111	304	30	109
674	FRA v ESP Q3	3rd Quarter	FRA	111	305	31	83
675	FRA v ESP Q3	3rd Quarter	FRA	111	306	30	74
676	FRA v ESP Q3	3rd Quarter	FRA	111	307	30	68
677	FRA v ESP Q3	3rd Quarter	FRA	111	309	30	64
678	FRA v ESP Q3	3rd Quarter	FRA	111	310	31	56
679	FRA v ESP Q3	3rd Quarter	FRA	111	311	35	54
680	FRA v ESP Q3	3rd Quarter	FRA	111	313	51	34
681	FRA v ESP Q3	3rd Quarter	FRA	111	314	35	42
682	FRA v ESP Q3	3rd Quarter	FRA	111	315	28	36
683	FRA v ESP Q3	3rd Quarter	FRA	111	316	12	29
684	FRA v ESP Q3	3rd Quarter	FRA	111	318	23	19
685	FRA v ESP Q3	3rd Quarter	FRA	111	319	33	39	Shot	Miss
686	FRA v ESP Q3	3rd Quarter	FRA	114	345	38	100
687	FRA v ESP Q3	3rd Quarter	FRA	114	345	41	94
688	FRA v ESP Q3	3rd Quarter	FRA	114	346	50	69
689	FRA v ESP Q3	3rd Quarter	FRA	114	347	51	59
690	FRA v ESP Q3	3rd Quarter	FRA	114	348	51	52
691	FRA v ESP Q3	3rd Quarter	FRA	114	348	52	40
692	FRA v ESP Q3	3rd Quarter	FRA	114	349	51	34
693	FRA v ESP Q3	3rd Quarter	FRA	114	350	43	34
694	FRA v ESP Q3	3rd Quarter	FRA	114	350	43	41
695	FRA v ESP Q3	3rd Quarter	FRA	114	351	40	44
696	FRA v ESP Q3	3rd Quarter	FRA	114	352	36	45
697	FRA v ESP Q3	3rd Quarter	FRA	114	353	32	45
698	FRA v ESP Q3	3rd Quarter	FRA	114	354	29	45
699	FRA v ESP Q3	3rd Quarter	FRA	114	355	21	43
700	FRA v ESP Q3	3rd Quarter	FRA	114	357	38	38
701	FRA v ESP Q3	3rd Quarter	FRA	114	357	41	37
702	FRA v ESP Q3	3rd Quarter	FRA	114	358	48	32
703	FRA v ESP Q3	3rd Quarter	FRA	114	359	52	29
704	FRA v ESP Q3	3rd Quarter	FRA	114	361	52	31
705	FRA v ESP Q3	3rd Quarter	FRA	114	362	42	40
706	FRA v ESP Q3	3rd Quarter	FRA	114	363	32	41
707	FRA v ESP Q3	3rd Quarter	FRA	114	364	29	32
708	FRA v ESP Q3	3rd Quarter	FRA	114	365	50	28	Shot	Score
709	FRA v ESP Q3	3rd Quarter	FRA	118	503	11	74
710	FRA v ESP Q3	3rd Quarter	FRA	118	503	10	68
711	FRA v ESP Q3	3rd Quarter	FRA	118	504	16	54
712	FRA v ESP Q3	3rd Quarter	FRA	118	504	20	43
713	FRA v ESP Q3	3rd Quarter	FRA	118	504	26	28
714	FRA v ESP Q3	3rd Quarter	FRA	118	505	29	17	Shot	Score
715	FRA v ESP Q3	3rd Quarter	FRA	120	553	4	70
716	FRA v ESP Q3	3rd Quarter	FRA	120	553	24	67
717	FRA v ESP Q3	3rd Quarter	FRA	120	554	28	56
718	FRA v ESP Q3	3rd Quarter	FRA	120	555	31	48
719	FRA v ESP Q3	3rd Quarter	FRA	120	555	36	46
720	FRA v ESP Q3	3rd Quarter	FRA	120	556	50	36
721	FRA v ESP Q3	3rd Quarter	FRA	120	558	53	30
722	FRA v ESP Q3	3rd Quarter	FRA	120	558	54	21
723	FRA v ESP Q3	3rd Quarter	FRA	120	559	53	17
724	FRA v ESP Q3	3rd Quarter	FRA	120	560	48	33
725	FRA v ESP Q3	3rd Quarter	FRA	120	562	30	45
726	FRA v ESP Q3	3rd Quarter	FRA	120	564	29	43
727	FRA v ESP Q3	3rd Quarter	FRA	120	565	25	40
728	FRA v ESP Q3	3rd Quarter	FRA	120	566	21	36
729	FRA v ESP Q3	3rd Quarter	FRA	120	567	45	27	Shot	Miss
730	FRA v ESP Q3	3rd Quarter	FRA	121	571	41	17	OR
731	FRA v ESP Q3	3rd Quarter	FRA	121	572	52	27
732	FRA v ESP Q3	3rd Quarter	FRA	121	574	38	44
733	FRA v ESP Q3	3rd Quarter	FRA	121	575	39	40	On-ball
734	FRA v ESP Q3	3rd Quarter	FRA	121	576	42	33
735	FRA v ESP Q3	3rd Quarter	FRA	121	576	42	29	Shot	Score
736	FRA v ESP Q3	3rd Quarter	FRA	126	695	31	95
737	FRA v ESP Q3	3rd Quarter	FRA	126	695	31	87
738	FRA v ESP Q3	3rd Quarter	FRA	126	696	23	79
739	FRA v ESP Q3	3rd Quarter	FRA	126	696	22	71
740	FRA v ESP Q3	3rd Quarter	FRA	126	697	20	61
741	FRA v ESP Q3	3rd Quarter	FRA	126	698	22	55
742	FRA v ESP Q3	3rd Quarter	FRA	126	698	28	51
743	FRA v ESP Q3	3rd Quarter	FRA	126	699	33	49
744	FRA v ESP Q3	3rd Quarter	FRA	126	700	54	32
745	FRA v ESP Q3	3rd Quarter	FRA	126	702	46	38
746	FRA v ESP Q3	3rd Quarter	FRA	126	703	46	38
747	FRA v ESP Q3	3rd Quarter	FRA	126	704	46	38
748	FRA v ESP Q3	3rd Quarter	FRA	126	705	46	38
749	FRA v ESP Q3	3rd Quarter	FRA	126	706	46	38
750	FRA v ESP Q3	3rd Quarter	FRA	126	707	51	26
751	FRA v ESP Q3	3rd Quarter	FRA	126	709	50	30
752	FRA v ESP Q3	3rd Quarter	FRA	126	709	50	33
753	FRA v ESP Q3	3rd Quarter	FRA	126	710	44	35
754	FRA v ESP Q3	3rd Quarter	FRA	126	710	32	36
755	FRA v ESP Q3	3rd Quarter	FRA	126	711	30	39	TO
756	FRA v ESP Q3	3rd Quarter	FRA	129	736	33	112
757	FRA v ESP Q3	3rd Quarter	FRA	129	737	33	92
758	FRA v ESP Q3	3rd Quarter	FRA	129	738	31	85
759	FRA v ESP Q3	3rd Quarter	FRA	129	739	31	77
760	FRA v ESP Q3	3rd Quarter	FRA	129	740	31	72
761	FRA v ESP Q3	3rd Quarter	FRA	129	741	32	70
762	FRA v ESP Q3	3rd Quarter	FRA	129	742	33	62
763	FRA v ESP Q3	3rd Quarter	FRA	129	743	33	59
764	FRA v ESP Q3	3rd Quarter	FRA	129	744	33	52
765	FRA v ESP Q3	3rd Quarter	FRA	129	745	19	45
766	FRA v ESP Q3	3rd Quarter	FRA	129	745	37	42
767	FRA v ESP Q3	3rd Quarter	FRA	129	746	42	40
768	FRA v ESP Q3	3rd Quarter	FRA	129	746	49	35
769	FRA v ESP Q3	3rd Quarter	FRA	129	748	54	33
770	FRA v ESP Q3	3rd Quarter	FRA	129	749	52	35
771	FRA v ESP Q3	3rd Quarter	FRA	129	750	32	41
772	FRA v ESP Q3	3rd Quarter	FRA	129	751	13	31
773	FRA v ESP Q3	3rd Quarter	FRA	129	753	20	17	TO
774	FRA v ESP Q3	3rd Quarter	FRA	131	799	26	110
775	FRA v ESP Q3	3rd Quarter	FRA	131	800	32	77
776	FRA v ESP Q3	3rd Quarter	FRA	131	801	32	66
777	FRA v ESP Q3	3rd Quarter	FRA	131	801	33	57
778	FRA v ESP Q3	3rd Quarter	FRA	131	802	48	32
779	FRA v ESP Q3	3rd Quarter	FRA	131	804	32	44
780	FRA v ESP Q3	3rd Quarter	FRA	131	807	19	37
781	FRA v ESP Q3	3rd Quarter	FRA	131	808	10	22
782	FRA v ESP Q3	3rd Quarter	FRA	131	809	15	23
783	FRA v ESP Q3	3rd Quarter	FRA	131	809	22	25
784	FRA v ESP Q3	3rd Quarter	FRA	131	810	24	19	Foul
785	FRA v ESP Q3	3rd Quarter	FRA	133	829	18	9	BLOB
786	FRA v ESP Q3	3rd Quarter	FRA	133	830	12	20
787	FRA v ESP Q3	3rd Quarter	FRA	133	831	18	36
788	FRA v ESP Q3	3rd Quarter	FRA	133	833	22	35	On-ball
789	FRA v ESP Q3	3rd Quarter	FRA	133	834	29	36
790	FRA v ESP Q3	3rd Quarter	FRA	133	835	33	31
791	FRA v ESP Q3	3rd Quarter	FRA	133	836	17	34
792	FRA v ESP Q3	3rd Quarter	FRA	133	837	22	33
793	FRA v ESP Q3	3rd Quarter	FRA	133	838	28	30
794	FRA v ESP Q3	3rd Quarter	FRA	133	838	38	37	Shot	Miss
795	FRA v ESP Q3	3rd Quarter	FRA	135	899	33	114
796	FRA v ESP Q3	3rd Quarter	FRA	135	899	25	96
797	FRA v ESP Q3	3rd Quarter	FRA	135	900	22	89
798	FRA v ESP Q3	3rd Quarter	FRA	135	901	21	83
799	FRA v ESP Q3	3rd Quarter	FRA	135	902	20	75
800	FRA v ESP Q3	3rd Quarter	FRA	135	902	20	67
801	FRA v ESP Q3	3rd Quarter	FRA	135	904	20	59
802	FRA v ESP Q3	3rd Quarter	FRA	135	904	20	53
803	FRA v ESP Q3	3rd Quarter	FRA	135	905	14	33
804	FRA v ESP Q3	3rd Quarter	FRA	135	907	10	22
805	FRA v ESP Q3	3rd Quarter	FRA	135	908	24	40
806	FRA v ESP Q3	3rd Quarter	FRA	135	909	43	38
807	FRA v ESP Q3	3rd Quarter	FRA	135	911	47	34
808	FRA v ESP Q3	3rd Quarter	FRA	135	911	52	30
809	FRA v ESP Q3	3rd Quarter	FRA	135	912	52	27
810	FRA v ESP Q3	3rd Quarter	FRA	135	912	48	32
811	FRA v ESP Q3	3rd Quarter	FRA	135	913	47	34
812	FRA v ESP Q3	3rd Quarter	FRA	135	914	40	39
813	FRA v ESP Q3	3rd Quarter	FRA	135	915	41	35	On-ball
814	FRA v ESP Q3	3rd Quarter	FRA	135	916	44	30
815	FRA v ESP Q3	3rd Quarter	FRA	135	916	43	25
816	FRA v ESP Q3	3rd Quarter	FRA	135	917	35	18	Shot	Miss	Foul
817	FRA v ESP Q3	3rd Quarter	FRA	137	965	31	111
818	FRA v ESP Q3	3rd Quarter	FRA	137	967	26	88
819	FRA v ESP Q3	3rd Quarter	FRA	137	968	25	80
820	FRA v ESP Q3	3rd Quarter	FRA	137	969	23	70
821	FRA v ESP Q3	3rd Quarter	FRA	137	969	25	65
822	FRA v ESP Q3	3rd Quarter	FRA	137	970	27	54
823	FRA v ESP Q3	3rd Quarter	FRA	137	971	32	48
824	FRA v ESP Q3	3rd Quarter	FRA	137	972	34	45
825	FRA v ESP Q3	3rd Quarter	FRA	137	973	34	43
826	FRA v ESP Q3	3rd Quarter	FRA	137	975	19	31
827	FRA v ESP Q3	3rd Quarter	FRA	137	976	16	31	On-ball
828	FRA v ESP Q3	3rd Quarter	FRA	137	978	19	33
829	FRA v ESP Q3	3rd Quarter	FRA	137	980	30	37
830	FRA v ESP Q3	3rd Quarter	FRA	137	981	44	33
831	FRA v ESP Q3	3rd Quarter	FRA	137	984	52	21	TO
832	FRA v ESP Q3	3rd Quarter	FRA	140	1025	32	109
833	FRA v ESP Q3	3rd Quarter	FRA	140	1026	26	95
834	FRA v ESP Q3	3rd Quarter	FRA	140	1027	29	82
835	FRA v ESP Q3	3rd Quarter	FRA	140	1028	27	68
836	FRA v ESP Q3	3rd Quarter	FRA	140	1029	28	63
837	FRA v ESP Q3	3rd Quarter	FRA	140	1030	28	52
838	FRA v ESP Q3	3rd Quarter	FRA	140	1030	19	36
839	FRA v ESP Q3	3rd Quarter	FRA	140	1032	23	35
840	FRA v ESP Q3	3rd Quarter	FRA	140	1033	18	25
841	FRA v ESP Q3	3rd Quarter	FRA	140	1035	23	38
842	FRA v ESP Q3	3rd Quarter	FRA	140	1036	27	35
843	FRA v ESP Q3	3rd Quarter	FRA	140	1036	28	29
844	FRA v ESP Q3	3rd Quarter	FRA	140	1037	31	21
845	FRA v ESP Q3	3rd Quarter	FRA	140	1038	11	23
846	FRA v ESP Q3	3rd Quarter	FRA	140	1039	14	20
847	FRA v ESP Q3	3rd Quarter	FRA	140	1040	20	18	Shot	Score
848	FRA v ESP Q3	3rd Quarter	FRA	142	1049	30	64
849	FRA v ESP Q3	3rd Quarter	FRA	142	1050	27	36
850	FRA v ESP Q3	3rd Quarter	FRA	142	1051	26	25
851	FRA v ESP Q3	3rd Quarter	FRA	142	1051	28	17
852	FRA v ESP Q3	3rd Quarter	FRA	142	1052	33	39
853	FRA v ESP Q3	3rd Quarter	FRA	142	1054	35	18	Shot	Score
854	FRA v ESP Q4	4th Quarter	FRA	144	28	30	109
855	FRA v ESP Q4	4th Quarter	FRA	144	29	38	84
856	FRA v ESP Q4	4th Quarter	FRA	144	30	38	77
857	FRA v ESP Q4	4th Quarter	FRA	144	31	38	70
858	FRA v ESP Q4	4th Quarter	FRA	144	32	41	61
859	FRA v ESP Q4	4th Quarter	FRA	144	32	42	56
860	FRA v ESP Q4	4th Quarter	FRA	144	33	46	50
861	FRA v ESP Q4	4th Quarter	FRA	144	34	52	46
862	FRA v ESP Q4	4th Quarter	FRA	144	34	53	39
863	FRA v ESP Q4	4th Quarter	FRA	144	36	50	16
864	FRA v ESP Q4	4th Quarter	FRA	144	37	53	17
865	FRA v ESP Q4	4th Quarter	FRA	144	38	50	32
866	FRA v ESP Q4	4th Quarter	FRA	144	41	50	15
867	FRA v ESP Q4	4th Quarter	FRA	144	42	48	16
868	FRA v ESP Q4	4th Quarter	FRA	144	43	46	19	TO
869	FRA v ESP Q4	4th Quarter	FRA	146	65	45	107
870	FRA v ESP Q4	4th Quarter	FRA	146	65	45	88
871	FRA v ESP Q4	4th Quarter	FRA	146	66	46	75
872	FRA v ESP Q4	4th Quarter	FRA	146	67	45	62
873	FRA v ESP Q4	4th Quarter	FRA	146	68	45	56
874	FRA v ESP Q4	4th Quarter	FRA	146	68	48	48
875	FRA v ESP Q4	4th Quarter	FRA	146	69	43	47
876	FRA v ESP Q4	4th Quarter	FRA	146	70	38	45
877	FRA v ESP Q4	4th Quarter	FRA	146	71	26	33
878	FRA v ESP Q4	4th Quarter	FRA	146	71	26	40
879	FRA v ESP Q4	4th Quarter	FRA	146	72	21	39
880	FRA v ESP Q4	4th Quarter	FRA	146	73	17	30	Stoppage
881	FRA v ESP Q4	4th Quarter	FRA	147	97	20	9	BLOB
882	FRA v ESP Q4	4th Quarter	FRA	147	98	12	29
883	FRA v ESP Q4	4th Quarter	FRA	147	100	13	32
884	FRA v ESP Q4	4th Quarter	FRA	147	100	25	40
885	FRA v ESP Q4	4th Quarter	FRA	147	101	30	42
886	FRA v ESP Q4	4th Quarter	FRA	147	102	35	39
887	FRA v ESP Q4	4th Quarter	FRA	147	102	38	31
888	FRA v ESP Q4	4th Quarter	FRA	147	103	30	29	Shot	Miss
889	FRA v ESP Q4	4th Quarter	FRA	150	150	32	93
890	FRA v ESP Q4	4th Quarter	FRA	150	151	27	82
891	FRA v ESP Q4	4th Quarter	FRA	150	151	22	70
892	FRA v ESP Q4	4th Quarter	FRA	150	151	18	58
893	FRA v ESP Q4	4th Quarter	FRA	150	152	16	51
894	FRA v ESP Q4	4th Quarter	FRA	150	152	20	48
895	FRA v ESP Q4	4th Quarter	FRA	150	153	29	42
896	FRA v ESP Q4	4th Quarter	FRA	150	154	34	42
897	FRA v ESP Q4	4th Quarter	FRA	150	155	33	44
898	FRA v ESP Q4	4th Quarter	FRA	150	158	34	39
899	FRA v ESP Q4	4th Quarter	FRA	150	158	36	36	On-ball
900	FRA v ESP Q4	4th Quarter	FRA	150	159	43	33
901	FRA v ESP Q4	4th Quarter	FRA	150	160	50	30
902	FRA v ESP Q4	4th Quarter	FRA	150	161	33	41
903	FRA v ESP Q4	4th Quarter	FRA	150	162	14	32
904	FRA v ESP Q4	4th Quarter	FRA	150	164	18	33
905	FRA v ESP Q4	4th Quarter	FRA	150	165	23	33
906	FRA v ESP Q4	4th Quarter	FRA	150	165	25	31
907	FRA v ESP Q4	4th Quarter	FRA	150	166	27	24
908	FRA v ESP Q4	4th Quarter	FRA	150	166	27	21	Shot	Miss
909	FRA v ESP Q4	4th Quarter	FRA	153	218	20	95
910	FRA v ESP Q4	4th Quarter	FRA	153	219	26	78
911	FRA v ESP Q4	4th Quarter	FRA	153	220	16	73
912	FRA v ESP Q4	4th Quarter	FRA	153	221	18	67
913	FRA v ESP Q4	4th Quarter	FRA	153	222	25	61
914	FRA v ESP Q4	4th Quarter	FRA	153	223	33	66
915	FRA v ESP Q4	4th Quarter	FRA	153	224	29	57
916	FRA v ESP Q4	4th Quarter	FRA	153	225	31	51
917	FRA v ESP Q4	4th Quarter	FRA	153	228	26	49
918	FRA v ESP Q4	4th Quarter	FRA	153	229	21	47
919	FRA v ESP Q4	4th Quarter	FRA	153	230	18	42
920	FRA v ESP Q4	4th Quarter	FRA	153	230	13	25
921	FRA v ESP Q4	4th Quarter	FRA	153	231	15	17	Shot	Score	Foul
922	FRA v ESP Q4	4th Quarter	FRA	157	302	32	108
923	FRA v ESP Q4	4th Quarter	FRA	157	303	23	87
924	FRA v ESP Q4	4th Quarter	FRA	157	304	23	80
925	FRA v ESP Q4	4th Quarter	FRA	157	305	22	70
926	FRA v ESP Q4	4th Quarter	FRA	157	306	22	59
927	FRA v ESP Q4	4th Quarter	FRA	157	306	23	53
928	FRA v ESP Q4	4th Quarter	FRA	157	309	14	36
929	FRA v ESP Q4	4th Quarter	FRA	157	312	30	42
930	FRA v ESP Q4	4th Quarter	FRA	157	314	48	37
931	FRA v ESP Q4	4th Quarter	FRA	157	315	48	15
932	FRA v ESP Q4	4th Quarter	FRA	157	317	50	35
933	FRA v ESP Q4	4th Quarter	FRA	157	318	22	38
934	FRA v ESP Q4	4th Quarter	FRA	157	318	27	35
935	FRA v ESP Q4	4th Quarter	FRA	157	319	30	31
936	FRA v ESP Q4	4th Quarter	FRA	157	320	43	38	TO
937	FRA v ESP Q4	4th Quarter	FRA	160	357	28	95
938	FRA v ESP Q4	4th Quarter	FRA	160	358	31	85
939	FRA v ESP Q4	4th Quarter	FRA	160	359	31	78
940	FRA v ESP Q4	4th Quarter	FRA	160	360	30	71
941	FRA v ESP Q4	4th Quarter	FRA	160	361	28	64
942	FRA v ESP Q4	4th Quarter	FRA	160	362	23	52
943	FRA v ESP Q4	4th Quarter	FRA	160	363	12	32
944	FRA v ESP Q4	4th Quarter	FRA	160	364	12	28
945	FRA v ESP Q4	4th Quarter	FRA	160	365	12	20
946	FRA v ESP Q4	4th Quarter	FRA	160	367	21	38
947	FRA v ESP Q4	4th Quarter	FRA	160	368	42	38	On-ball
948	FRA v ESP Q4	4th Quarter	FRA	160	370	36	36
949	FRA v ESP Q4	4th Quarter	FRA	160	371	31	32
950	FRA v ESP Q4	4th Quarter	FRA	160	372	30	27
951	FRA v ESP Q4	4th Quarter	FRA	160	373	43	28
952	FRA v ESP Q4	4th Quarter	FRA	160	374	43	24
953	FRA v ESP Q4	4th Quarter	FRA	160	375	41	18
954	FRA v ESP Q4	4th Quarter	FRA	160	376	29	19	Shot	Score
955	FRA v ESP Q4	4th Quarter	FRA	162	402	32	83
956	FRA v ESP Q4	4th Quarter	FRA	162	402	30	71
957	FRA v ESP Q4	4th Quarter	FRA	162	402	29	62
958	FRA v ESP Q4	4th Quarter	FRA	162	403	31	57
959	FRA v ESP Q4	4th Quarter	FRA	162	403	36	50
960	FRA v ESP Q4	4th Quarter	FRA	162	404	38	44
961	FRA v ESP Q4	4th Quarter	FRA	162	404	38	34
962	FRA v ESP Q4	4th Quarter	FRA	162	405	44	28
963	FRA v ESP Q4	4th Quarter	FRA	162	405	46	30
964	FRA v ESP Q4	4th Quarter	FRA	162	406	41	37
965	FRA v ESP Q4	4th Quarter	FRA	162	407	17	34
966	FRA v ESP Q4	4th Quarter	FRA	162	408	12	29	Shot	Miss
967	FRA v ESP Q4	4th Quarter	FRA	164	428	28	94
968	FRA v ESP Q4	4th Quarter	FRA	164	429	24	85
969	FRA v ESP Q4	4th Quarter	FRA	164	430	21	77
970	FRA v ESP Q4	4th Quarter	FRA	164	431	21	70
971	FRA v ESP Q4	4th Quarter	FRA	164	431	23	63
972	FRA v ESP Q4	4th Quarter	FRA	164	432	23	57
973	FRA v ESP Q4	4th Quarter	FRA	164	434	23	46
974	FRA v ESP Q4	4th Quarter	FRA	164	435	15	33
975	FRA v ESP Q4	4th Quarter	FRA	164	437	28	42
976	FRA v ESP Q4	4th Quarter	FRA	164	440	51	33
977	FRA v ESP Q4	4th Quarter	FRA	164	441	51	33
978	FRA v ESP Q4	4th Quarter	FRA	164	442	44	33	On-ball
979	FRA v ESP Q4	4th Quarter	FRA	164	442	39	33
980	FRA v ESP Q4	4th Quarter	FRA	164	444	21	35
981	FRA v ESP Q4	4th Quarter	FRA	164	444	27	18	TO
982	FRA v ESP Q4	4th Quarter	FRA	167	508	36	78
983	FRA v ESP Q4	4th Quarter	FRA	167	508	37	73
984	FRA v ESP Q4	4th Quarter	FRA	167	509	25	54
985	FRA v ESP Q4	4th Quarter	FRA	167	509	22	47
986	FRA v ESP Q4	4th Quarter	FRA	167	510	22	37
987	FRA v ESP Q4	4th Quarter	FRA	167	511	21	29
988	FRA v ESP Q4	4th Quarter	FRA	167	511	18	20
989	FRA v ESP Q4	4th Quarter	FRA	167	512	27	39	TO
990	FRA v ESP Q4	4th Quarter	FRA	169	562	31	109
991	FRA v ESP Q4	4th Quarter	FRA	169	564	28	89
992	FRA v ESP Q4	4th Quarter	FRA	169	565	28	79
993	FRA v ESP Q4	4th Quarter	FRA	169	566	46	53
994	FRA v ESP Q4	4th Quarter	FRA	169	566	49	41
995	FRA v ESP Q4	4th Quarter	FRA	169	567	51	29
996	FRA v ESP Q4	4th Quarter	FRA	169	568	46	45
997	FRA v ESP Q4	4th Quarter	FRA	169	570	47	43
998	FRA v ESP Q4	4th Quarter	FRA	169	571	48	38
999	FRA v ESP Q4	4th Quarter	FRA	169	572	48	38
1000	FRA v ESP Q4	4th Quarter	FRA	169	573	48	38
1001	FRA v ESP Q4	4th Quarter	FRA	169	574	48	38
1002	FRA v ESP Q4	4th Quarter	FRA	169	575	41	17
1003	FRA v ESP Q4	4th Quarter	FRA	169	576	52	18
1004	FRA v ESP Q4	4th Quarter	FRA	169	577	44	35
1005	FRA v ESP Q4	4th Quarter	FRA	169	579	18	33
1006	FRA v ESP Q4	4th Quarter	FRA	169	580	22	34	On-ball	On-ball
1007	FRA v ESP Q4	4th Quarter	FRA	169	581	16	25
1008	FRA v ESP Q4	4th Quarter	FRA	170	562	31	109
1009	FRA v ESP Q4	4th Quarter	FRA	170	564	28	89
1010	FRA v ESP Q4	4th Quarter	FRA	170	565	28	79
1011	FRA v ESP Q4	4th Quarter	FRA	170	566	46	53
1012	FRA v ESP Q4	4th Quarter	FRA	170	566	49	41
1013	FRA v ESP Q4	4th Quarter	FRA	170	567	51	29
1014	FRA v ESP Q4	4th Quarter	FRA	170	568	46	45
1015	FRA v ESP Q4	4th Quarter	FRA	170	570	47	43
1016	FRA v ESP Q4	4th Quarter	FRA	170	571	48	38
1017	FRA v ESP Q4	4th Quarter	FRA	170	572	48	38
1018	FRA v ESP Q4	4th Quarter	FRA	170	573	48	38
1019	FRA v ESP Q4	4th Quarter	FRA	170	574	48	38
1020	FRA v ESP Q4	4th Quarter	FRA	170	575	41	17
1021	FRA v ESP Q4	4th Quarter	FRA	170	576	52	18
1022	FRA v ESP Q4	4th Quarter	FRA	170	577	44	35
1023	FRA v ESP Q4	4th Quarter	FRA	170	579	18	33
1024	FRA v ESP Q4	4th Quarter	FRA	170	580	22	34
1025	FRA v ESP Q4	4th Quarter	FRA	170	581	16	25
1026	FRA v ESP Q4	4th Quarter	FRA	170	582	16	20
1027	FRA v ESP Q4	4th Quarter	FRA	170	583	24	17
1028	FRA v ESP Q4	4th Quarter	FRA	170	583	29	17	Shot	Miss
1029	FRA v ESP Q4	4th Quarter	FRA	172	593	22	96
1030	FRA v ESP Q4	4th Quarter	FRA	172	593	29	84
1031	FRA v ESP Q4	4th Quarter	FRA	172	594	35	74
1032	FRA v ESP Q4	4th Quarter	FRA	172	594	38	62
1033	FRA v ESP Q4	4th Quarter	FRA	172	595	40	54	Foul
1034	FRA v ESP Q4	4th Quarter	FRA	173	620	57	60
1035	FRA v ESP Q4	4th Quarter	FRA	173	621	50	67
1036	FRA v ESP Q4	4th Quarter	FRA	173	622	47	57
1037	FRA v ESP Q4	4th Quarter	FRA	173	622	41	51
1038	FRA v ESP Q4	4th Quarter	FRA	173	623	36	49
1039	FRA v ESP Q4	4th Quarter	FRA	173	624	14	34
1040	FRA v ESP Q4	4th Quarter	FRA	173	625	14	31
1041	FRA v ESP Q4	4th Quarter	FRA	173	626	11	25
1042	FRA v ESP Q4	4th Quarter	FRA	173	627	27	40
1043	FRA v ESP Q4	4th Quarter	FRA	173	628	50	32
1044	FRA v ESP Q4	4th Quarter	FRA	173	631	20	37
1045	FRA v ESP Q4	4th Quarter	FRA	173	632	10	19	Shot	Score
1046	FRA v ESP Q4	4th Quarter	FRA	175	681	30	109
1047	FRA v ESP Q4	4th Quarter	FRA	175	682	24	98
1048	FRA v ESP Q4	4th Quarter	FRA	175	684	23	95
1049	FRA v ESP Q4	4th Quarter	FRA	175	685	28	91
1050	FRA v ESP Q4	4th Quarter	FRA	175	685	33	87
1051	FRA v ESP Q4	4th Quarter	FRA	175	686	49	85
1052	FRA v ESP Q4	4th Quarter	FRA	175	687	39	87
1053	FRA v ESP Q4	4th Quarter	FRA	175	687	30	77
1054	FRA v ESP Q4	4th Quarter	FRA	175	687	29	65
1055	FRA v ESP Q4	4th Quarter	FRA	175	688	25	55
1056	FRA v ESP Q4	4th Quarter	FRA	175	689	22	49
1057	FRA v ESP Q4	4th Quarter	FRA	175	690	20	42
1058	FRA v ESP Q4	4th Quarter	FRA	175	691	15	38
1059	FRA v ESP Q4	4th Quarter	FRA	175	692	34	42
1060	FRA v ESP Q4	4th Quarter	FRA	175	693	37	40
1061	FRA v ESP Q4	4th Quarter	FRA	175	693	44	35
1062	FRA v ESP Q4	4th Quarter	FRA	175	694	48	32
1063	FRA v ESP Q4	4th Quarter	FRA	175	694	52	35
1064	FRA v ESP Q4	4th Quarter	FRA	175	696	54	37
1065	FRA v ESP Q4	4th Quarter	FRA	175	698	38	49
1066	FRA v ESP Q4	4th Quarter	FRA	175	699	32	49
1067	FRA v ESP Q4	4th Quarter	FRA	175	700	30	46
1068	FRA v ESP Q4	4th Quarter	FRA	175	701	24	27
1069	FRA v ESP Q4	4th Quarter	FRA	175	701	23	19
1070	FRA v ESP Q4	4th Quarter	FRA	175	702	24	17	Foul
1071	FRA v ESP Q4	4th Quarter	FRA	176	738	18	10	BLOB
1072	FRA v ESP Q4	4th Quarter	FRA	176	739	18	24
1073	FRA v ESP Q4	4th Quarter	FRA	176	740	18	27
1074	FRA v ESP Q4	4th Quarter	FRA	176	741	30	38
1075	FRA v ESP Q4	4th Quarter	FRA	176	744	35	26
1076	FRA v ESP Q4	4th Quarter	FRA	176	745	35	19
1077	FRA v ESP Q4	4th Quarter	FRA	176	746	50	22	Shot	Miss
1078	FRA v ESP Q4	4th Quarter	FRA	177	751	14	16	OR
1079	FRA v ESP Q4	4th Quarter	FRA	177	753	13	31
1080	FRA v ESP Q4	4th Quarter	FRA	177	753	14	35
1081	FRA v ESP Q4	4th Quarter	FRA	177	754	18	41
1082	FRA v ESP Q4	4th Quarter	FRA	177	754	28	47
1083	FRA v ESP Q4	4th Quarter	FRA	177	755	33	47
1084	FRA v ESP Q4	4th Quarter	FRA	177	756	35	44
1085	FRA v ESP Q4	4th Quarter	FRA	177	757	32	36	On-ball
1086	FRA v ESP Q4	4th Quarter	FRA	177	757	27	33	Shot	Miss
1087	FRA v ESP Q4	4th Quarter	FRA	179	775	29	96
1088	FRA v ESP Q4	4th Quarter	FRA	179	776	33	96
1089	FRA v ESP Q4	4th Quarter	FRA	179	777	34	87
1090	FRA v ESP Q4	4th Quarter	FRA	179	778	33	79
1091	FRA v ESP Q4	4th Quarter	FRA	179	779	34	73
1092	FRA v ESP Q4	4th Quarter	FRA	179	780	35	66
1093	FRA v ESP Q4	4th Quarter	FRA	179	780	40	62
1094	FRA v ESP Q4	4th Quarter	FRA	179	781	44	56
1095	FRA v ESP Q4	4th Quarter	FRA	179	782	47	51
1096	FRA v ESP Q4	4th Quarter	FRA	179	782	49	48
1097	FRA v ESP Q4	4th Quarter	FRA	179	783	52	35
1098	FRA v ESP Q4	4th Quarter	FRA	179	784	53	30
1099	FRA v ESP Q4	4th Quarter	FRA	179	785	54	17
1100	FRA v ESP Q4	4th Quarter	FRA	179	786	48	39
1101	FRA v ESP Q4	4th Quarter	FRA	179	787	46	39
1102	FRA v ESP Q4	4th Quarter	FRA	179	787	40	40
1103	FRA v ESP Q4	4th Quarter	FRA	179	788	32	39
1104	FRA v ESP Q4	4th Quarter	FRA	179	789	16	32
1105	FRA v ESP Q4	4th Quarter	FRA	179	790	24	20
1106	FRA v ESP Q4	4th Quarter	FRA	179	791	22	17
1107	FRA v ESP Q4	4th Quarter	FRA	179	794	25	25
1108	FRA v ESP Q4	4th Quarter	FRA	179	795	25	38	Shot	Miss
1109	FRA v ESP Q4	4th Quarter	FRA	182	835	32	93
1110	FRA v ESP Q4	4th Quarter	FRA	182	835	21	77
1111	FRA v ESP Q4	4th Quarter	FRA	182	836	17	67
1112	FRA v ESP Q4	4th Quarter	FRA	182	836	17	54
1113	FRA v ESP Q4	4th Quarter	FRA	182	837	17	47
1114	FRA v ESP Q4	4th Quarter	FRA	182	838	16	41
1115	FRA v ESP Q4	4th Quarter	FRA	182	839	23	48
1116	FRA v ESP Q4	4th Quarter	FRA	182	839	28	47
1117	FRA v ESP Q4	4th Quarter	FRA	182	841	33	48
1118	FRA v ESP Q4	4th Quarter	FRA	182	841	40	45
1119	FRA v ESP Q4	4th Quarter	FRA	182	842	48	42
1120	FRA v ESP Q4	4th Quarter	FRA	182	843	50	37
1121	FRA v ESP Q4	4th Quarter	FRA	182	846	52	41
1122	FRA v ESP Q4	4th Quarter	FRA	182	847	54	43
1123	FRA v ESP Q4	4th Quarter	FRA	182	847	54	47
1124	FRA v ESP Q4	4th Quarter	FRA	182	849	52	43
1125	FRA v ESP Q4	4th Quarter	FRA	182	849	50	37	On-ball
1126	FRA v ESP Q4	4th Quarter	FRA	182	850	50	30
1127	FRA v ESP Q4	4th Quarter	FRA	182	851	44	33
1128	FRA v ESP Q4	4th Quarter	FRA	182	852	40	36	On-ball
1129	FRA v ESP Q4	4th Quarter	FRA	182	853	31	35
1130	FRA v ESP Q4	4th Quarter	FRA	182	853	12	32
1131	FRA v ESP Q4	4th Quarter	FRA	182	854	32	39	Shot	Score
1132	FRA v ESP Q4	4th Quarter	FRA	185	892	29	109
1133	FRA v ESP Q4	4th Quarter	FRA	185	893	23	91
1134	FRA v ESP Q4	4th Quarter	FRA	185	894	28	79
1135	FRA v ESP Q4	4th Quarter	FRA	185	895	34	72
1136	FRA v ESP Q4	4th Quarter	FRA	185	895	43	64
1137	FRA v ESP Q4	4th Quarter	FRA	185	896	48	53
1138	FRA v ESP Q4	4th Quarter	FRA	185	896	50	46
1139	FRA v ESP Q4	4th Quarter	FRA	185	898	51	30
1140	FRA v ESP Q4	4th Quarter	FRA	185	900	50	33
1141	FRA v ESP Q4	4th Quarter	FRA	185	900	50	36
1142	FRA v ESP Q4	4th Quarter	FRA	185	901	50	31
1143	FRA v ESP Q4	4th Quarter	FRA	185	901	47	25
1144	FRA v ESP Q4	4th Quarter	FRA	185	902	50	21	TO
1145	FRA v ESP Q4	4th Quarter	FRA	188	932	31	112
1146	FRA v ESP Q4	4th Quarter	FRA	188	934	28	89
1147	FRA v ESP Q4	4th Quarter	FRA	188	935	36	79
1148	FRA v ESP Q4	4th Quarter	FRA	188	935	38	72
1149	FRA v ESP Q4	4th Quarter	FRA	188	936	41	64
1150	FRA v ESP Q4	4th Quarter	FRA	188	937	44	55
1151	FRA v ESP Q4	4th Quarter	FRA	188	938	48	49
1152	FRA v ESP Q4	4th Quarter	FRA	188	938	52	43
1153	FRA v ESP Q4	4th Quarter	FRA	188	939	51	32
1154	FRA v ESP Q4	4th Quarter	FRA	188	942	48	35
1155	FRA v ESP Q4	4th Quarter	FRA	188	943	32	40
1156	FRA v ESP Q4	4th Quarter	FRA	188	945	24	39	On-ball
1157	FRA v ESP Q4	4th Quarter	FRA	188	947	24	19
1158	FRA v ESP Q4	4th Quarter	FRA	188	949	27	37
1159	FRA v ESP Q4	4th Quarter	FRA	188	950	25	25
1160	FRA v ESP Q4	4th Quarter	FRA	188	951	26	17	TO
1161	FRA v ESP Q4	4th Quarter	FRA	192	1005	29	95
1162	FRA v ESP Q4	4th Quarter	FRA	192	1006	40	88
1163	FRA v ESP Q4	4th Quarter	FRA	192	1007	41	82
1164	FRA v ESP Q4	4th Quarter	FRA	192	1008	24	75
1165	FRA v ESP Q4	4th Quarter	FRA	192	1008	24	71
1166	FRA v ESP Q4	4th Quarter	FRA	192	1010	31	66	Foul
1167	FRA v ESP Q4	4th Quarter	FRA	193	1045	58	37	SLOB
1168	FRA v ESP Q4	4th Quarter	FRA	193	1046	54	51
1169	FRA v ESP Q4	4th Quarter	FRA	193	1046	50	53	Foul
