# Supplementary material for: Classifying ball trajectories in invasion sports using dynamic time warping: A basketball case study
Source: PLoS One. 2022 Oct 20;17(10):e0272848. doi: 10.1371/journal.pone.0272848 (PMC9584368; doi:10.1371/journal.pone.0272848)
Supplement: S1 Data — (ZIP) [file pone.0272848.s012.zip › Data/FRA/frag7_full.csv]

	GameID	TimeCriteria	TeamName	RecordID	Time	x	y	Label1	Label2	Label3	Label4
1	Rio Olympics FRA v SRB Q1	1st Quarter	FRA	3	21	32	108
2	Rio Olympics FRA v SRB Q1	1st Quarter	FRA	3	22	38	92
3	Rio Olympics FRA v SRB Q1	1st Quarter	FRA	3	24	31	94
4	Rio Olympics FRA v SRB Q1	1st Quarter	FRA	3	25	30	88
5	Rio Olympics FRA v SRB Q1	1st Quarter	FRA	3	25	31	82
6	Rio Olympics FRA v SRB Q1	1st Quarter	FRA	3	26	33	77
7	Rio Olympics FRA v SRB Q1	1st Quarter	FRA	3	27	36	71
8	Rio Olympics FRA v SRB Q1	1st Quarter	FRA	3	28	39	66
9	Rio Olympics FRA v SRB Q1	1st Quarter	FRA	3	28	47	56
10	Rio Olympics FRA v SRB Q1	1st Quarter	FRA	3	28	49	55
11	Rio Olympics FRA v SRB Q1	1st Quarter	FRA	3	29	46	54
12	Rio Olympics FRA v SRB Q1	1st Quarter	FRA	3	30	51	35
13	Rio Olympics FRA v SRB Q1	1st Quarter	FRA	3	32	51	30
14	Rio Olympics FRA v SRB Q1	1st Quarter	FRA	3	32	40	43
15	Rio Olympics FRA v SRB Q1	1st Quarter	FRA	3	33	35	45
16	Rio Olympics FRA v SRB Q1	1st Quarter	FRA	3	34	33	46
17	Rio Olympics FRA v SRB Q1	1st Quarter	FRA	3	35	19	31
18	Rio Olympics FRA v SRB Q1	1st Quarter	FRA	3	36	20	35
19	Rio Olympics FRA v SRB Q1	1st Quarter	FRA	3	37	24	38
20	Rio Olympics FRA v SRB Q1	1st Quarter	FRA	3	38	24	18
21	Rio Olympics FRA v SRB Q1	1st Quarter	FRA	3	40	22	40
22	Rio Olympics FRA v SRB Q1	1st Quarter	FRA	3	41	26	41
23	Rio Olympics FRA v SRB Q1	1st Quarter	FRA	3	42	32	35
24	Rio Olympics FRA v SRB Q1	1st Quarter	FRA	3	43	28	34
25	Rio Olympics FRA v SRB Q1	1st Quarter	FRA	3	44	22	33
26	Rio Olympics FRA v SRB Q1	1st Quarter	FRA	3	44	14	24
27	Rio Olympics FRA v SRB Q1	1st Quarter	FRA	3	45	21	15
28	Rio Olympics FRA v SRB Q1	1st Quarter	FRA	3	46	19	16	Shot	Miss
29	Rio Olympics FRA v SRB Q1	1st Quarter	FRA	5	48	28	18	OR
30	Rio Olympics FRA v SRB Q1	1st Quarter	FRA	5	50	30	15	Shot	Shooting Foul
31	Rio Olympics FRA v SRB Q1	1st Quarter	FRA	6	144	30	110
32	Rio Olympics FRA v SRB Q1	1st Quarter	FRA	6	145	48	85
33	Rio Olympics FRA v SRB Q1	1st Quarter	FRA	6	146	37	91
34	Rio Olympics FRA v SRB Q1	1st Quarter	FRA	6	147	37	86
35	Rio Olympics FRA v SRB Q1	1st Quarter	FRA	6	147	37	78
36	Rio Olympics FRA v SRB Q1	1st Quarter	FRA	6	148	33	74
37	Rio Olympics FRA v SRB Q1	1st Quarter	FRA	6	148	28	70
38	Rio Olympics FRA v SRB Q1	1st Quarter	FRA	6	149	27	59
39	Rio Olympics FRA v SRB Q1	1st Quarter	FRA	6	150	28	51
40	Rio Olympics FRA v SRB Q1	1st Quarter	FRA	6	153	39	36
41	Rio Olympics FRA v SRB Q1	1st Quarter	FRA	6	154	40	37
42	Rio Olympics FRA v SRB Q1	1st Quarter	FRA	6	157	41	40
43	Rio Olympics FRA v SRB Q1	1st Quarter	FRA	6	157	41	41
44	Rio Olympics FRA v SRB Q1	1st Quarter	FRA	6	158	42	46
45	Rio Olympics FRA v SRB Q1	1st Quarter	FRA	6	160	29	41
46	Rio Olympics FRA v SRB Q1	1st Quarter	FRA	6	161	26	37
47	Rio Olympics FRA v SRB Q1	1st Quarter	FRA	6	162	24	23
48	Rio Olympics FRA v SRB Q1	1st Quarter	FRA	6	162	26	18
49	Rio Olympics FRA v SRB Q1	1st Quarter	FRA	6	163	30	16	Shot	Miss
50	Rio Olympics FRA v SRB Q1	1st Quarter	FRA	7	167	29	19	OR
51	Rio Olympics FRA v SRB Q1	1st Quarter	FRA	7	169	33	41	TO
52	Rio Olympics FRA v SRB Q1	1st Quarter	FRA	8	204	31	110
53	Rio Olympics FRA v SRB Q1	1st Quarter	FRA	8	205	20	102
54	Rio Olympics FRA v SRB Q1	1st Quarter	FRA	8	206	24	99
55	Rio Olympics FRA v SRB Q1	1st Quarter	FRA	8	207	26	94
56	Rio Olympics FRA v SRB Q1	1st Quarter	FRA	8	209	28	86
57	Rio Olympics FRA v SRB Q1	1st Quarter	FRA	8	210	29	77
58	Rio Olympics FRA v SRB Q1	1st Quarter	FRA	8	210	32	70
59	Rio Olympics FRA v SRB Q1	1st Quarter	FRA	8	211	35	65
60	Rio Olympics FRA v SRB Q1	1st Quarter	FRA	8	212	30	57
61	Rio Olympics FRA v SRB Q1	1st Quarter	FRA	8	213	28	52
62	Rio Olympics FRA v SRB Q1	1st Quarter	FRA	8	214	26	35
63	Rio Olympics FRA v SRB Q1	1st Quarter	FRA	8	215	27	39
64	Rio Olympics FRA v SRB Q1	1st Quarter	FRA	8	217	30	41
65	Rio Olympics FRA v SRB Q1	1st Quarter	FRA	8	218	41	39
66	Rio Olympics FRA v SRB Q1	1st Quarter	FRA	8	219	45	35
67	Rio Olympics FRA v SRB Q1	1st Quarter	FRA	8	220	49	30
68	Rio Olympics FRA v SRB Q1	1st Quarter	FRA	8	221	52	19
69	Rio Olympics FRA v SRB Q1	1st Quarter	FRA	8	223	44	35
70	Rio Olympics FRA v SRB Q1	1st Quarter	FRA	8	224	41	39
71	Rio Olympics FRA v SRB Q1	1st Quarter	FRA	8	224	36	39
72	Rio Olympics FRA v SRB Q1	1st Quarter	FRA	8	225	29	35	On-ball
73	Rio Olympics FRA v SRB Q1	1st Quarter	FRA	8	227	33	43
74	Rio Olympics FRA v SRB Q1	1st Quarter	FRA	8	229	33	39	Shot	Miss
75	Rio Olympics FRA v SRB Q1	1st Quarter	FRA	12	334	40	109
76	Rio Olympics FRA v SRB Q1	1st Quarter	FRA	12	335	18	86
77	Rio Olympics FRA v SRB Q1	1st Quarter	FRA	12	336	15	77
78	Rio Olympics FRA v SRB Q1	1st Quarter	FRA	12	338	17	73
79	Rio Olympics FRA v SRB Q1	1st Quarter	FRA	12	338	28	73
80	Rio Olympics FRA v SRB Q1	1st Quarter	FRA	12	339	34	68
81	Rio Olympics FRA v SRB Q1	1st Quarter	FRA	12	340	39	62
82	Rio Olympics FRA v SRB Q1	1st Quarter	FRA	12	340	40	55
83	Rio Olympics FRA v SRB Q1	1st Quarter	FRA	12	341	46	49
84	Rio Olympics FRA v SRB Q1	1st Quarter	FRA	12	342	52	47
85	Rio Olympics FRA v SRB Q1	1st Quarter	FRA	12	343	49	31
86	Rio Olympics FRA v SRB Q1	1st Quarter	FRA	12	344	49	34
87	Rio Olympics FRA v SRB Q1	1st Quarter	FRA	12	345	47	38
88	Rio Olympics FRA v SRB Q1	1st Quarter	FRA	12	346	40	35
89	Rio Olympics FRA v SRB Q1	1st Quarter	FRA	12	347	26	34
90	Rio Olympics FRA v SRB Q1	1st Quarter	FRA	12	348	12	25
91	Rio Olympics FRA v SRB Q1	1st Quarter	FRA	12	349	14	19
92	Rio Olympics FRA v SRB Q1	1st Quarter	FRA	12	349	25	16
93	Rio Olympics FRA v SRB Q1	1st Quarter	FRA	12	350	30	17	Shot	Shooting Foul
94	Rio Olympics FRA v SRB Q1	1st Quarter	FRA	14	406	29	109
95	Rio Olympics FRA v SRB Q1	1st Quarter	FRA	14	406	25	94
96	Rio Olympics FRA v SRB Q1	1st Quarter	FRA	14	407	23	83
97	Rio Olympics FRA v SRB Q1	1st Quarter	FRA	14	408	18	76
98	Rio Olympics FRA v SRB Q1	1st Quarter	FRA	14	408	16	62
99	Rio Olympics FRA v SRB Q1	1st Quarter	FRA	14	409	15	52
100	Rio Olympics FRA v SRB Q1	1st Quarter	FRA	14	409	18	42
101	Rio Olympics FRA v SRB Q1	1st Quarter	FRA	14	409	22	33
102	Rio Olympics FRA v SRB Q1	1st Quarter	FRA	14	410	26	24	TO
103	Rio Olympics FRA v SRB Q1	1st Quarter	FRA	15	418	34	110
104	Rio Olympics FRA v SRB Q1	1st Quarter	FRA	15	419	40	96
105	Rio Olympics FRA v SRB Q1	1st Quarter	FRA	15	420	40	81
106	Rio Olympics FRA v SRB Q1	1st Quarter	FRA	15	422	39	75
107	Rio Olympics FRA v SRB Q1	1st Quarter	FRA	15	423	38	64
108	Rio Olympics FRA v SRB Q1	1st Quarter	FRA	15	424	33	55
109	Rio Olympics FRA v SRB Q1	1st Quarter	FRA	15	425	29	48
110	Rio Olympics FRA v SRB Q1	1st Quarter	FRA	15	426	26	42
111	Rio Olympics FRA v SRB Q1	1st Quarter	FRA	15	428	17	26
112	Rio Olympics FRA v SRB Q1	1st Quarter	FRA	15	429	17	31
113	Rio Olympics FRA v SRB Q1	1st Quarter	FRA	15	431	24	18
114	Rio Olympics FRA v SRB Q1	1st Quarter	FRA	15	433	26	21
115	Rio Olympics FRA v SRB Q1	1st Quarter	FRA	15	435	28	23	TO
116	Rio Olympics FRA v SRB Q1	1st Quarter	FRA	16	476	25	99
117	Rio Olympics FRA v SRB Q1	1st Quarter	FRA	16	476	26	82
118	Rio Olympics FRA v SRB Q1	1st Quarter	FRA	16	477	24	76
119	Rio Olympics FRA v SRB Q1	1st Quarter	FRA	16	478	24	67
120	Rio Olympics FRA v SRB Q1	1st Quarter	FRA	16	479	24	56
121	Rio Olympics FRA v SRB Q1	1st Quarter	FRA	16	480	25	49
122	Rio Olympics FRA v SRB Q1	1st Quarter	FRA	16	481	26	40
123	Rio Olympics FRA v SRB Q1	1st Quarter	FRA	16	481	25	38
124	Rio Olympics FRA v SRB Q1	1st Quarter	FRA	16	482	19	19
125	Rio Olympics FRA v SRB Q1	1st Quarter	FRA	16	483	14	20
126	Rio Olympics FRA v SRB Q1	1st Quarter	FRA	16	484	22	39
127	Rio Olympics FRA v SRB Q1	1st Quarter	FRA	16	486	26	39	On-ball
128	Rio Olympics FRA v SRB Q1	1st Quarter	FRA	16	487	36	35
129	Rio Olympics FRA v SRB Q1	1st Quarter	FRA	16	489	36	31
130	Rio Olympics FRA v SRB Q1	1st Quarter	FRA	16	490	50	26	Shot	Miss
131	Rio Olympics FRA v SRB Q1	1st Quarter	FRA	17	492	37	19	OR
132	Rio Olympics FRA v SRB Q1	1st Quarter	FRA	17	493	43	17
133	Rio Olympics FRA v SRB Q1	1st Quarter	FRA	17	494	50	17
134	Rio Olympics FRA v SRB Q1	1st Quarter	FRA	17	495	33	41
135	Rio Olympics FRA v SRB Q1	1st Quarter	FRA	17	496	29	36
136	Rio Olympics FRA v SRB Q1	1st Quarter	FRA	17	497	28	29
137	Rio Olympics FRA v SRB Q1	1st Quarter	FRA	17	497	28	23
138	Rio Olympics FRA v SRB Q1	1st Quarter	FRA	17	498	28	19	Shot	Miss
139	Rio Olympics FRA v SRB Q1	1st Quarter	FRA	18	521	36	9	BLOB
140	Rio Olympics FRA v SRB Q1	1st Quarter	FRA	18	521	43	18
141	Rio Olympics FRA v SRB Q1	1st Quarter	FRA	18	523	35	17
142	Rio Olympics FRA v SRB Q1	1st Quarter	FRA	18	524	38	20
143	Rio Olympics FRA v SRB Q1	1st Quarter	FRA	18	525	48	39
144	Rio Olympics FRA v SRB Q1	1st Quarter	FRA	18	527	46	41
145	Rio Olympics FRA v SRB Q1	1st Quarter	FRA	18	529	51	22
146	Rio Olympics FRA v SRB Q1	1st Quarter	FRA	18	530	48	24
147	Rio Olympics FRA v SRB Q1	1st Quarter	FRA	18	530	46	25
148	Rio Olympics FRA v SRB Q1	1st Quarter	FRA	18	532	47	30
149	Rio Olympics FRA v SRB Q1	1st Quarter	FRA	18	533	42	18
150	Rio Olympics FRA v SRB Q1	1st Quarter	FRA	18	535	49	31	Shot	Miss
151	Rio Olympics FRA v SRB Q1	1st Quarter	FRA	19	573	31	97
152	Rio Olympics FRA v SRB Q1	1st Quarter	FRA	19	575	28	77
153	Rio Olympics FRA v SRB Q1	1st Quarter	FRA	19	575	28	70
154	Rio Olympics FRA v SRB Q1	1st Quarter	FRA	19	577	29	65
155	Rio Olympics FRA v SRB Q1	1st Quarter	FRA	19	577	31	61
156	Rio Olympics FRA v SRB Q1	1st Quarter	FRA	19	578	32	55
157	Rio Olympics FRA v SRB Q1	1st Quarter	FRA	19	578	30	51
158	Rio Olympics FRA v SRB Q1	1st Quarter	FRA	19	579	26	46
159	Rio Olympics FRA v SRB Q1	1st Quarter	FRA	19	580	29	46
160	Rio Olympics FRA v SRB Q1	1st Quarter	FRA	19	581	35	46
161	Rio Olympics FRA v SRB Q1	1st Quarter	FRA	19	581	39	45
162	Rio Olympics FRA v SRB Q1	1st Quarter	FRA	19	582	50	31
163	Rio Olympics FRA v SRB Q1	1st Quarter	FRA	19	584	35	37	TO	Foul
164	Rio Olympics FRA v SRB Q1	1st Quarter	FRA	21	623	9	86
165	Rio Olympics FRA v SRB Q1	1st Quarter	FRA	21	623	20	74
166	Rio Olympics FRA v SRB Q1	1st Quarter	FRA	21	624	26	67
167	Rio Olympics FRA v SRB Q1	1st Quarter	FRA	21	625	28	59
168	Rio Olympics FRA v SRB Q1	1st Quarter	FRA	21	626	28	51
169	Rio Olympics FRA v SRB Q1	1st Quarter	FRA	21	627	29	46
170	Rio Olympics FRA v SRB Q1	1st Quarter	FRA	21	627	28	33
171	Rio Olympics FRA v SRB Q1	1st Quarter	FRA	21	628	26	26
172	Rio Olympics FRA v SRB Q1	1st Quarter	FRA	21	629	34	18	Shot	Score
173	Rio Olympics FRA v SRB Q1	1st Quarter	FRA	24	648	31	111
174	Rio Olympics FRA v SRB Q1	1st Quarter	FRA	24	650	25	84
175	Rio Olympics FRA v SRB Q1	1st Quarter	FRA	24	651	25	69
176	Rio Olympics FRA v SRB Q1	1st Quarter	FRA	24	652	23	61
177	Rio Olympics FRA v SRB Q1	1st Quarter	FRA	24	653	23	49
178	Rio Olympics FRA v SRB Q1	1st Quarter	FRA	24	654	26	47
179	Rio Olympics FRA v SRB Q1	1st Quarter	FRA	24	656	24	35
180	Rio Olympics FRA v SRB Q1	1st Quarter	FRA	24	658	32	21
181	Rio Olympics FRA v SRB Q1	1st Quarter	FRA	24	659	30	17	Shot	Score
182	Rio Olympics FRA v SRB Q1	1st Quarter	FRA	26	709	36	111
183	Rio Olympics FRA v SRB Q1	1st Quarter	FRA	26	709	23	94
184	Rio Olympics FRA v SRB Q1	1st Quarter	FRA	26	710	21	87
185	Rio Olympics FRA v SRB Q1	1st Quarter	FRA	26	710	20	79
186	Rio Olympics FRA v SRB Q1	1st Quarter	FRA	26	711	20	68
187	Rio Olympics FRA v SRB Q1	1st Quarter	FRA	26	712	21	59
188	Rio Olympics FRA v SRB Q1	1st Quarter	FRA	26	713	22	52
189	Rio Olympics FRA v SRB Q1	1st Quarter	FRA	26	714	14	33
190	Rio Olympics FRA v SRB Q1	1st Quarter	FRA	26	716	16	35
191	Rio Olympics FRA v SRB Q1	1st Quarter	FRA	26	717	31	41
192	Rio Olympics FRA v SRB Q1	1st Quarter	FRA	26	718	31	42
193	Rio Olympics FRA v SRB Q1	1st Quarter	FRA	26	719	36	42
194	Rio Olympics FRA v SRB Q1	1st Quarter	FRA	26	720	52	30
195	Rio Olympics FRA v SRB Q1	1st Quarter	FRA	26	721	50	28	Shot	Miss
196	Rio Olympics FRA v SRB Q1	1st Quarter	FRA	27	724	26	20	OR
197	Rio Olympics FRA v SRB Q1	1st Quarter	FRA	27	725	25	29	Foul
198	Rio Olympics FRA v SRB Q1	1st Quarter	FRA	28	742	4	34	SLOB
199	Rio Olympics FRA v SRB Q1	1st Quarter	FRA	28	743	12	50
200	Rio Olympics FRA v SRB Q1	1st Quarter	FRA	28	745	13	32
201	Rio Olympics FRA v SRB Q1	1st Quarter	FRA	28	748	37	40
202	Rio Olympics FRA v SRB Q1	1st Quarter	FRA	28	750	29	17	TO
203	Rio Olympics FRA v SRB Q1	1st Quarter	FRA	30	780	35	96
204	Rio Olympics FRA v SRB Q1	1st Quarter	FRA	30	781	35	90
205	Rio Olympics FRA v SRB Q1	1st Quarter	FRA	30	782	37	79
206	Rio Olympics FRA v SRB Q1	1st Quarter	FRA	30	783	42	81
207	Rio Olympics FRA v SRB Q1	1st Quarter	FRA	30	784	42	73
208	Rio Olympics FRA v SRB Q1	1st Quarter	FRA	30	785	43	65
209	Rio Olympics FRA v SRB Q1	1st Quarter	FRA	30	785	45	58
210	Rio Olympics FRA v SRB Q1	1st Quarter	FRA	30	786	47	50
211	Rio Olympics FRA v SRB Q1	1st Quarter	FRA	30	787	50	44
212	Rio Olympics FRA v SRB Q1	1st Quarter	FRA	30	788	51	30
213	Rio Olympics FRA v SRB Q1	1st Quarter	FRA	30	789	50	32
214	Rio Olympics FRA v SRB Q1	1st Quarter	FRA	30	789	48	35
215	Rio Olympics FRA v SRB Q1	1st Quarter	FRA	30	790	30	41
216	Rio Olympics FRA v SRB Q1	1st Quarter	FRA	30	791	34	34
217	Rio Olympics FRA v SRB Q1	1st Quarter	FRA	30	792	36	26
218	Rio Olympics FRA v SRB Q1	1st Quarter	FRA	30	792	25	32
219	Rio Olympics FRA v SRB Q1	1st Quarter	FRA	30	794	23	27
220	Rio Olympics FRA v SRB Q1	1st Quarter	FRA	30	796	24	20	Shot	Miss
221	Rio Olympics FRA v SRB Q1	1st Quarter	FRA	31	823	57	85
222	Rio Olympics FRA v SRB Q1	1st Quarter	FRA	31	823	40	78
223	Rio Olympics FRA v SRB Q1	1st Quarter	FRA	31	825	39	71
224	Rio Olympics FRA v SRB Q1	1st Quarter	FRA	31	826	40	64
225	Rio Olympics FRA v SRB Q1	1st Quarter	FRA	31	827	38	56
226	Rio Olympics FRA v SRB Q1	1st Quarter	FRA	31	827	29	53
227	Rio Olympics FRA v SRB Q1	1st Quarter	FRA	31	829	20	53
228	Rio Olympics FRA v SRB Q1	1st Quarter	FRA	31	829	16	47
229	Rio Olympics FRA v SRB Q1	1st Quarter	FRA	31	830	22	49
230	Rio Olympics FRA v SRB Q1	1st Quarter	FRA	31	832	28	43
231	Rio Olympics FRA v SRB Q1	1st Quarter	FRA	31	832	32	39	On-ball
232	Rio Olympics FRA v SRB Q1	1st Quarter	FRA	31	833	40	37
233	Rio Olympics FRA v SRB Q1	1st Quarter	FRA	31	834	45	39
234	Rio Olympics FRA v SRB Q1	1st Quarter	FRA	31	835	51	41	Foul
235	Rio Olympics FRA v SRB Q1	1st Quarter	FRA	33	856	59	41	SLOB
236	Rio Olympics FRA v SRB Q1	1st Quarter	FRA	33	856	51	47
237	Rio Olympics FRA v SRB Q1	1st Quarter	FRA	33	858	48	47
238	Rio Olympics FRA v SRB Q1	1st Quarter	FRA	33	859	39	48
239	Rio Olympics FRA v SRB Q1	1st Quarter	FRA	33	861	13	37
240	Rio Olympics FRA v SRB Q1	1st Quarter	FRA	33	862	15	36
241	Rio Olympics FRA v SRB Q1	1st Quarter	FRA	33	862	25	38
242	Rio Olympics FRA v SRB Q1	1st Quarter	FRA	33	863	32	34
243	Rio Olympics FRA v SRB Q1	1st Quarter	FRA	33	863	32	25	Shot	Shooting Foul
244	Rio Olympics FRA v SRB Q1	1st Quarter	FRA	34	988	23	8
245	Rio Olympics FRA v SRB Q1	1st Quarter	FRA	34	989	14	18
246	Rio Olympics FRA v SRB Q1	1st Quarter	FRA	34	990	14	23
247	Rio Olympics FRA v SRB Q1	1st Quarter	FRA	34	991	18	42
248	Rio Olympics FRA v SRB Q1	1st Quarter	FRA	34	992	24	43
249	Rio Olympics FRA v SRB Q1	1st Quarter	FRA	34	992	33	42
250	Rio Olympics FRA v SRB Q1	1st Quarter	FRA	34	994	16	32
251	Rio Olympics FRA v SRB Q1	1st Quarter	FRA	34	995	14	19
252	Rio Olympics FRA v SRB Q1	1st Quarter	FRA	34	996	13	23
253	Rio Olympics FRA v SRB Q1	1st Quarter	FRA	34	998	14	19
254	Rio Olympics FRA v SRB Q1	1st Quarter	FRA	34	999	11	15
255	Rio Olympics FRA v SRB Q1	1st Quarter	FRA	34	1001	35	36
256	Rio Olympics FRA v SRB Q1	1st Quarter	FRA	34	1001	34	29
257	Rio Olympics FRA v SRB Q1	1st Quarter	FRA	34	1002	34	18	Shot	Miss
258	Rio Olympics FRA v SRB Q1	1st Quarter	FRA	35	1004	32	22	OR
259	Rio Olympics FRA v SRB Q1	1st Quarter	FRA	35	1005	31	18	Shot	Score
260	Rio Olympics FRA v SRB Q1	1st Quarter	FRA	36	1040	46	108
261	Rio Olympics FRA v SRB Q1	1st Quarter	FRA	36	1041	46	90
262	Rio Olympics FRA v SRB Q1	1st Quarter	FRA	36	1042	45	82
263	Rio Olympics FRA v SRB Q1	1st Quarter	FRA	36	1042	44	76
264	Rio Olympics FRA v SRB Q1	1st Quarter	FRA	36	1043	41	67
265	Rio Olympics FRA v SRB Q1	1st Quarter	FRA	36	1044	35	62
266	Rio Olympics FRA v SRB Q1	1st Quarter	FRA	36	1045	32	55
267	Rio Olympics FRA v SRB Q1	1st Quarter	FRA	36	1047	31	49
268	Rio Olympics FRA v SRB Q1	1st Quarter	FRA	36	1048	43	38
269	Rio Olympics FRA v SRB Q1	1st Quarter	FRA	36	1051	39	36
270	Rio Olympics FRA v SRB Q1	1st Quarter	FRA	36	1052	39	29
271	Rio Olympics FRA v SRB Q1	1st Quarter	FRA	36	1053	37	29	Shot	Miss
272	Rio Olympics FRA v SRB Q1	1st Quarter	FRA	37	1055	32	27	OR
273	Rio Olympics FRA v SRB Q1	1st Quarter	FRA	37	1057	42	18
274	Rio Olympics FRA v SRB Q1	1st Quarter	FRA	37	1058	50	18
275	Rio Olympics FRA v SRB Q1	1st Quarter	FRA	37	1059	47	24
276	Rio Olympics FRA v SRB Q1	1st Quarter	FRA	37	1060	34	20	TO
277	Rio Olympics FRA v SRB Q1	1st Quarter	FRA	38	1079	59	88
278	Rio Olympics FRA v SRB Q1	1st Quarter	FRA	38	1079	45	73
279	Rio Olympics FRA v SRB Q1	1st Quarter	FRA	38	1081	38	68
280	Rio Olympics FRA v SRB Q1	1st Quarter	FRA	38	1082	35	58
281	Rio Olympics FRA v SRB Q1	1st Quarter	FRA	38	1084	34	49
282	Rio Olympics FRA v SRB Q1	1st Quarter	FRA	38	1085	32	50
283	Rio Olympics FRA v SRB Q1	1st Quarter	FRA	38	1087	38	32
284	Rio Olympics FRA v SRB Q1	1st Quarter	FRA	38	1088	42	34
285	Rio Olympics FRA v SRB Q1	1st Quarter	FRA	38	1088	38	35
286	Rio Olympics FRA v SRB Q1	1st Quarter	FRA	38	1090	46	36
287	Rio Olympics FRA v SRB Q1	1st Quarter	FRA	38	1091	26	33
288	Rio Olympics FRA v SRB Q1	1st Quarter	FRA	38	1093	19	35	On-ball
289	Rio Olympics FRA v SRB Q1	1st Quarter	FRA	38	1094	25	38
290	Rio Olympics FRA v SRB Q1	1st Quarter	FRA	38	1095	31	35	Shot	Miss
291	Rio Olympics FRA v SRB Q1	1st Quarter	FRA	39	1098	25	18	OR
292	Rio Olympics FRA v SRB Q1	1st Quarter	FRA	39	1100	21	33
293	Rio Olympics FRA v SRB Q1	1st Quarter	FRA	39	1102	22	38
294	Rio Olympics FRA v SRB Q1	1st Quarter	FRA	39	1103	23	44
295	Rio Olympics FRA v SRB Q1	1st Quarter	FRA	39	1104	26	49
296	Rio Olympics FRA v SRB Q1	1st Quarter	FRA	39	1104	30	51
297	Rio Olympics FRA v SRB Q1	1st Quarter	FRA	39	1105	33	46
298	Rio Olympics FRA v SRB Q1	1st Quarter	FRA	39	1106	32	39	On-ball
299	Rio Olympics FRA v SRB Q1	1st Quarter	FRA	39	1106	27	33	Shot	Miss
300	Rio Olympics FRA v SRB Q2	2nd Quarter	FRA	40	10	19	102
301	Rio Olympics FRA v SRB Q2	2nd Quarter	FRA	40	11	31	94
302	Rio Olympics FRA v SRB Q2	2nd Quarter	FRA	40	12	32	88
303	Rio Olympics FRA v SRB Q2	2nd Quarter	FRA	40	13	33	78
304	Rio Olympics FRA v SRB Q2	2nd Quarter	FRA	40	13	35	69
305	Rio Olympics FRA v SRB Q2	2nd Quarter	FRA	40	14	36	63
306	Rio Olympics FRA v SRB Q2	2nd Quarter	FRA	40	15	33	56
307	Rio Olympics FRA v SRB Q2	2nd Quarter	FRA	40	15	32	51
308	Rio Olympics FRA v SRB Q2	2nd Quarter	FRA	40	18	29	51
309	Rio Olympics FRA v SRB Q2	2nd Quarter	FRA	40	19	24	50
310	Rio Olympics FRA v SRB Q2	2nd Quarter	FRA	40	21	21	49
311	Rio Olympics FRA v SRB Q2	2nd Quarter	FRA	40	21	17	44
312	Rio Olympics FRA v SRB Q2	2nd Quarter	FRA	40	22	13	36
313	Rio Olympics FRA v SRB Q2	2nd Quarter	FRA	40	23	12	32
314	Rio Olympics FRA v SRB Q2	2nd Quarter	FRA	40	24	19	19
315	Rio Olympics FRA v SRB Q2	2nd Quarter	FRA	40	26	24	20
316	Rio Olympics FRA v SRB Q2	2nd Quarter	FRA	40	26	29	20
317	Rio Olympics FRA v SRB Q2	2nd Quarter	FRA	40	27	33	22
318	Rio Olympics FRA v SRB Q2	2nd Quarter	FRA	40	30	44	36	TO
319	Rio Olympics FRA v SRB Q2	2nd Quarter	FRA	41	76	32	93
320	Rio Olympics FRA v SRB Q2	2nd Quarter	FRA	41	77	17	78
321	Rio Olympics FRA v SRB Q2	2nd Quarter	FRA	41	79	17	71
322	Rio Olympics FRA v SRB Q2	2nd Quarter	FRA	41	80	20	65
323	Rio Olympics FRA v SRB Q2	2nd Quarter	FRA	41	80	26	62
324	Rio Olympics FRA v SRB Q2	2nd Quarter	FRA	41	81	31	58
325	Rio Olympics FRA v SRB Q2	2nd Quarter	FRA	41	82	38	53
326	Rio Olympics FRA v SRB Q2	2nd Quarter	FRA	41	83	38	53
327	Rio Olympics FRA v SRB Q2	2nd Quarter	FRA	41	84	38	53
328	Rio Olympics FRA v SRB Q2	2nd Quarter	FRA	41	85	38	53
329	Rio Olympics FRA v SRB Q2	2nd Quarter	FRA	41	86	33	52
330	Rio Olympics FRA v SRB Q2	2nd Quarter	FRA	41	87	25	49
331	Rio Olympics FRA v SRB Q2	2nd Quarter	FRA	41	88	23	35
332	Rio Olympics FRA v SRB Q2	2nd Quarter	FRA	41	89	15	31
333	Rio Olympics FRA v SRB Q2	2nd Quarter	FRA	41	90	15	31
334	Rio Olympics FRA v SRB Q2	2nd Quarter	FRA	41	91	24	23
335	Rio Olympics FRA v SRB Q2	2nd Quarter	FRA	41	92	24	23
336	Rio Olympics FRA v SRB Q2	2nd Quarter	FRA	41	93	24	23
337	Rio Olympics FRA v SRB Q2	2nd Quarter	FRA	41	94	25	21
338	Rio Olympics FRA v SRB Q2	2nd Quarter	FRA	41	95	11	28	Shot	Miss
339	Rio Olympics FRA v SRB Q2	2nd Quarter	FRA	42	108	16	99
340	Rio Olympics FRA v SRB Q2	2nd Quarter	FRA	42	108	28	87
341	Rio Olympics FRA v SRB Q2	2nd Quarter	FRA	42	109	28	79
342	Rio Olympics FRA v SRB Q2	2nd Quarter	FRA	42	109	31	68
343	Rio Olympics FRA v SRB Q2	2nd Quarter	FRA	42	110	33	56
344	Rio Olympics FRA v SRB Q2	2nd Quarter	FRA	42	110	34	48
345	Rio Olympics FRA v SRB Q2	2nd Quarter	FRA	42	111	32	37
346	Rio Olympics FRA v SRB Q2	2nd Quarter	FRA	42	112	28	31
347	Rio Olympics FRA v SRB Q2	2nd Quarter	FRA	42	113	26	26
348	Rio Olympics FRA v SRB Q2	2nd Quarter	FRA	42	114	10	23
349	Rio Olympics FRA v SRB Q2	2nd Quarter	FRA	42	115	13	27
350	Rio Olympics FRA v SRB Q2	2nd Quarter	FRA	42	115	18	28
351	Rio Olympics FRA v SRB Q2	2nd Quarter	FRA	42	115	23	28
352	Rio Olympics FRA v SRB Q2	2nd Quarter	FRA	42	116	25	25	Shot	Miss
353	Rio Olympics FRA v SRB Q2	2nd Quarter	FRA	43	170	25	85
354	Rio Olympics FRA v SRB Q2	2nd Quarter	FRA	43	171	16	78
355	Rio Olympics FRA v SRB Q2	2nd Quarter	FRA	43	172	43	58
356	Rio Olympics FRA v SRB Q2	2nd Quarter	FRA	43	173	43	51
357	Rio Olympics FRA v SRB Q2	2nd Quarter	FRA	43	174	44	40
358	Rio Olympics FRA v SRB Q2	2nd Quarter	FRA	43	175	42	42
359	Rio Olympics FRA v SRB Q2	2nd Quarter	FRA	43	176	38	46
360	Rio Olympics FRA v SRB Q2	2nd Quarter	FRA	43	176	30	48
361	Rio Olympics FRA v SRB Q2	2nd Quarter	FRA	43	178	24	35	Foul
362	Rio Olympics FRA v SRB Q2	2nd Quarter	FRA	44	203	4	44	SLOB
363	Rio Olympics FRA v SRB Q2	2nd Quarter	FRA	44	204	13	41
364	Rio Olympics FRA v SRB Q2	2nd Quarter	FRA	44	205	17	39
365	Rio Olympics FRA v SRB Q2	2nd Quarter	FRA	44	206	20	38
366	Rio Olympics FRA v SRB Q2	2nd Quarter	FRA	44	207	24	41
367	Rio Olympics FRA v SRB Q2	2nd Quarter	FRA	44	209	37	19
368	Rio Olympics FRA v SRB Q2	2nd Quarter	FRA	44	210	35	15	Shot	Shooting Foul
369	Rio Olympics FRA v SRB Q2	2nd Quarter	FRA	45	286	30	91
370	Rio Olympics FRA v SRB Q2	2nd Quarter	FRA	45	287	22	73
371	Rio Olympics FRA v SRB Q2	2nd Quarter	FRA	45	287	20	62
372	Rio Olympics FRA v SRB Q2	2nd Quarter	FRA	45	288	18	51
373	Rio Olympics FRA v SRB Q2	2nd Quarter	FRA	45	288	18	40
374	Rio Olympics FRA v SRB Q2	2nd Quarter	FRA	45	289	25	33
375	Rio Olympics FRA v SRB Q2	2nd Quarter	FRA	45	290	27	27
376	Rio Olympics FRA v SRB Q2	2nd Quarter	FRA	45	291	28	18	Shot	Miss
377	Rio Olympics FRA v SRB Q2	2nd Quarter	FRA	46	307	20	9	BLOB
378	Rio Olympics FRA v SRB Q2	2nd Quarter	FRA	46	308	30	20
379	Rio Olympics FRA v SRB Q2	2nd Quarter	FRA	46	309	30	17	Shot	Score
380	Rio Olympics FRA v SRB Q2	2nd Quarter	FRA	47	326	34	97
381	Rio Olympics FRA v SRB Q2	2nd Quarter	FRA	47	327	38	84
382	Rio Olympics FRA v SRB Q2	2nd Quarter	FRA	47	328	39	77
383	Rio Olympics FRA v SRB Q2	2nd Quarter	FRA	47	329	40	65
384	Rio Olympics FRA v SRB Q2	2nd Quarter	FRA	47	330	34	54
385	Rio Olympics FRA v SRB Q2	2nd Quarter	FRA	47	330	31	45
386	Rio Olympics FRA v SRB Q2	2nd Quarter	FRA	47	331	27	33	Foul
387	Rio Olympics FRA v SRB Q2	2nd Quarter	FRA	48	352	58	44	SLOB
388	Rio Olympics FRA v SRB Q2	2nd Quarter	FRA	48	353	51	41
389	Rio Olympics FRA v SRB Q2	2nd Quarter	FRA	48	355	49	37
390	Rio Olympics FRA v SRB Q2	2nd Quarter	FRA	48	356	47	35
391	Rio Olympics FRA v SRB Q2	2nd Quarter	FRA	48	357	34	39
392	Rio Olympics FRA v SRB Q2	2nd Quarter	FRA	48	359	15	31
393	Rio Olympics FRA v SRB Q2	2nd Quarter	FRA	48	360	17	34	On-ball
394	Rio Olympics FRA v SRB Q2	2nd Quarter	FRA	48	360	26	37
395	Rio Olympics FRA v SRB Q2	2nd Quarter	FRA	48	361	29	31
396	Rio Olympics FRA v SRB Q2	2nd Quarter	FRA	48	362	16	19
397	Rio Olympics FRA v SRB Q2	2nd Quarter	FRA	48	363	15	16	Shot	Score
398	Rio Olympics FRA v SRB Q2	2nd Quarter	FRA	49	461	31	84
399	Rio Olympics FRA v SRB Q2	2nd Quarter	FRA	49	461	25	71
400	Rio Olympics FRA v SRB Q2	2nd Quarter	FRA	49	462	26	58
401	Rio Olympics FRA v SRB Q2	2nd Quarter	FRA	49	463	30	46
402	Rio Olympics FRA v SRB Q2	2nd Quarter	FRA	49	464	36	34
403	Rio Olympics FRA v SRB Q2	2nd Quarter	FRA	49	464	36	27
404	Rio Olympics FRA v SRB Q2	2nd Quarter	FRA	49	465	36	17
405	Rio Olympics FRA v SRB Q2	2nd Quarter	FRA	49	465	43	16
406	Rio Olympics FRA v SRB Q2	2nd Quarter	FRA	49	466	49	31
407	Rio Olympics FRA v SRB Q2	2nd Quarter	FRA	49	467	30	24
408	Rio Olympics FRA v SRB Q2	2nd Quarter	FRA	49	468	32	20	Shot	Miss
409	Rio Olympics FRA v SRB Q2	2nd Quarter	FRA	51	471	42	19	OR
410	Rio Olympics FRA v SRB Q2	2nd Quarter	FRA	51	472	41	52
411	Rio Olympics FRA v SRB Q2	2nd Quarter	FRA	51	474	39	52
412	Rio Olympics FRA v SRB Q2	2nd Quarter	FRA	51	475	31	53
413	Rio Olympics FRA v SRB Q2	2nd Quarter	FRA	51	477	31	46
414	Rio Olympics FRA v SRB Q2	2nd Quarter	FRA	51	478	32	40
415	Rio Olympics FRA v SRB Q2	2nd Quarter	FRA	51	479	35	37
416	Rio Olympics FRA v SRB Q2	2nd Quarter	FRA	51	479	37	30
417	Rio Olympics FRA v SRB Q2	2nd Quarter	FRA	51	480	38	21	Shot	Score
418	Rio Olympics FRA v SRB Q2	2nd Quarter	FRA	53	513	30	108
419	Rio Olympics FRA v SRB Q2	2nd Quarter	FRA	53	514	19	82
420	Rio Olympics FRA v SRB Q2	2nd Quarter	FRA	53	515	18	75
421	Rio Olympics FRA v SRB Q2	2nd Quarter	FRA	53	516	15	62
422	Rio Olympics FRA v SRB Q2	2nd Quarter	FRA	53	516	11	53
423	Rio Olympics FRA v SRB Q2	2nd Quarter	FRA	53	517	11	46
424	Rio Olympics FRA v SRB Q2	2nd Quarter	FRA	53	518	11	41
425	Rio Olympics FRA v SRB Q2	2nd Quarter	FRA	53	519	14	38
426	Rio Olympics FRA v SRB Q2	2nd Quarter	FRA	53	521	16	36
427	Rio Olympics FRA v SRB Q2	2nd Quarter	FRA	53	522	27	18	Stoppage
428	Rio Olympics FRA v SRB Q2	2nd Quarter	FRA	54	544	23	8	BLOB
429	Rio Olympics FRA v SRB Q2	2nd Quarter	FRA	54	545	34	20	TO
430	Rio Olympics FRA v SRB Q2	2nd Quarter	FRA	55	575	32	101
431	Rio Olympics FRA v SRB Q2	2nd Quarter	FRA	55	576	32	96
432	Rio Olympics FRA v SRB Q2	2nd Quarter	FRA	55	577	31	81
433	Rio Olympics FRA v SRB Q2	2nd Quarter	FRA	55	577	31	71
434	Rio Olympics FRA v SRB Q2	2nd Quarter	FRA	55	578	28	61
435	Rio Olympics FRA v SRB Q2	2nd Quarter	FRA	55	578	23	55
436	Rio Olympics FRA v SRB Q2	2nd Quarter	FRA	55	579	19	47
437	Rio Olympics FRA v SRB Q2	2nd Quarter	FRA	55	579	14	41
438	Rio Olympics FRA v SRB Q2	2nd Quarter	FRA	55	580	13	30
439	Rio Olympics FRA v SRB Q2	2nd Quarter	FRA	55	581	31	44
440	Rio Olympics FRA v SRB Q2	2nd Quarter	FRA	55	582	31	44
441	Rio Olympics FRA v SRB Q2	2nd Quarter	FRA	55	584	31	44
442	Rio Olympics FRA v SRB Q2	2nd Quarter	FRA	55	585	37	40
443	Rio Olympics FRA v SRB Q2	2nd Quarter	FRA	55	586	30	50
444	Rio Olympics FRA v SRB Q2	2nd Quarter	FRA	55	587	30	50
445	Rio Olympics FRA v SRB Q2	2nd Quarter	FRA	55	588	30	50
446	Rio Olympics FRA v SRB Q2	2nd Quarter	FRA	55	589	30	50
447	Rio Olympics FRA v SRB Q2	2nd Quarter	FRA	55	590	32	47
448	Rio Olympics FRA v SRB Q2	2nd Quarter	FRA	55	591	35	40
449	Rio Olympics FRA v SRB Q2	2nd Quarter	FRA	55	592	30	33
450	Rio Olympics FRA v SRB Q2	2nd Quarter	FRA	55	593	48	29
451	Rio Olympics FRA v SRB Q2	2nd Quarter	FRA	55	594	43	31
452	Rio Olympics FRA v SRB Q2	2nd Quarter	FRA	55	594	34	28
453	Rio Olympics FRA v SRB Q2	2nd Quarter	FRA	55	596	33	18	Shot	Shooting Foul
454	Rio Olympics FRA v SRB Q2	2nd Quarter	FRA	58	644	34	113
455	Rio Olympics FRA v SRB Q2	2nd Quarter	FRA	58	645	46	91
456	Rio Olympics FRA v SRB Q2	2nd Quarter	FRA	58	647	47	82
457	Rio Olympics FRA v SRB Q2	2nd Quarter	FRA	58	648	47	73
458	Rio Olympics FRA v SRB Q2	2nd Quarter	FRA	58	649	45	63
459	Rio Olympics FRA v SRB Q2	2nd Quarter	FRA	58	650	52	50
460	Rio Olympics FRA v SRB Q2	2nd Quarter	FRA	58	651	52	41
461	Rio Olympics FRA v SRB Q2	2nd Quarter	FRA	58	652	51	29
462	Rio Olympics FRA v SRB Q2	2nd Quarter	FRA	58	653	51	42
463	Rio Olympics FRA v SRB Q2	2nd Quarter	FRA	58	654	39	51
464	Rio Olympics FRA v SRB Q2	2nd Quarter	FRA	58	656	38	54
465	Rio Olympics FRA v SRB Q2	2nd Quarter	FRA	58	656	47	48
466	Rio Olympics FRA v SRB Q2	2nd Quarter	FRA	58	657	48	39
467	Rio Olympics FRA v SRB Q2	2nd Quarter	FRA	58	657	50	29
468	Rio Olympics FRA v SRB Q2	2nd Quarter	FRA	58	659	46	15
469	Rio Olympics FRA v SRB Q2	2nd Quarter	FRA	58	660	46	15
470	Rio Olympics FRA v SRB Q2	2nd Quarter	FRA	58	662	47	34
471	Rio Olympics FRA v SRB Q2	2nd Quarter	FRA	58	663	44	36
472	Rio Olympics FRA v SRB Q2	2nd Quarter	FRA	58	663	42	38
473	Rio Olympics FRA v SRB Q2	2nd Quarter	FRA	58	664	32	32
474	Rio Olympics FRA v SRB Q2	2nd Quarter	FRA	58	665	33	15	Shot	Miss
475	Rio Olympics FRA v SRB Q2	2nd Quarter	FRA	60	754	36	110
476	Rio Olympics FRA v SRB Q2	2nd Quarter	FRA	60	755	10	79
477	Rio Olympics FRA v SRB Q2	2nd Quarter	FRA	60	756	13	65
478	Rio Olympics FRA v SRB Q2	2nd Quarter	FRA	60	757	20	59
479	Rio Olympics FRA v SRB Q2	2nd Quarter	FRA	60	758	25	57
480	Rio Olympics FRA v SRB Q2	2nd Quarter	FRA	60	759	24	51
481	Rio Olympics FRA v SRB Q2	2nd Quarter	FRA	60	762	27	52
482	Rio Olympics FRA v SRB Q2	2nd Quarter	FRA	60	763	31	52
483	Rio Olympics FRA v SRB Q2	2nd Quarter	FRA	60	764	36	53
484	Rio Olympics FRA v SRB Q2	2nd Quarter	FRA	60	766	38	50
485	Rio Olympics FRA v SRB Q2	2nd Quarter	FRA	60	767	42	44
486	Rio Olympics FRA v SRB Q2	2nd Quarter	FRA	60	768	39	39
487	Rio Olympics FRA v SRB Q2	2nd Quarter	FRA	60	769	34	39	On-ball
488	Rio Olympics FRA v SRB Q2	2nd Quarter	FRA	60	769	37	35
489	Rio Olympics FRA v SRB Q2	2nd Quarter	FRA	60	771	37	26
490	Rio Olympics FRA v SRB Q2	2nd Quarter	FRA	60	772	40	16	Shot	Miss
491	Rio Olympics FRA v SRB Q2	2nd Quarter	FRA	61	793	29	97
492	Rio Olympics FRA v SRB Q2	2nd Quarter	FRA	61	794	27	87
493	Rio Olympics FRA v SRB Q2	2nd Quarter	FRA	61	795	25	79
494	Rio Olympics FRA v SRB Q2	2nd Quarter	FRA	61	796	23	71
495	Rio Olympics FRA v SRB Q2	2nd Quarter	FRA	61	796	20	60
496	Rio Olympics FRA v SRB Q2	2nd Quarter	FRA	61	797	19	52
497	Rio Olympics FRA v SRB Q2	2nd Quarter	FRA	61	797	16	44
498	Rio Olympics FRA v SRB Q2	2nd Quarter	FRA	61	798	14	36
499	Rio Olympics FRA v SRB Q2	2nd Quarter	FRA	61	798	23	39
500	Rio Olympics FRA v SRB Q2	2nd Quarter	FRA	61	799	29	40	On-ball
501	Rio Olympics FRA v SRB Q2	2nd Quarter	FRA	61	799	34	39
502	Rio Olympics FRA v SRB Q2	2nd Quarter	FRA	61	800	41	36
503	Rio Olympics FRA v SRB Q2	2nd Quarter	FRA	61	800	40	43
504	Rio Olympics FRA v SRB Q2	2nd Quarter	FRA	61	801	35	38
505	Rio Olympics FRA v SRB Q2	2nd Quarter	FRA	61	802	30	34
506	Rio Olympics FRA v SRB Q2	2nd Quarter	FRA	61	803	34	25
507	Rio Olympics FRA v SRB Q2	2nd Quarter	FRA	61	804	35	19	Stoppage
508	Rio Olympics FRA v SRB Q2	2nd Quarter	FRA	66	919	40	9	BLOB
509	Rio Olympics FRA v SRB Q2	2nd Quarter	FRA	66	921	47	20
510	Rio Olympics FRA v SRB Q2	2nd Quarter	FRA	66	922	50	27
511	Rio Olympics FRA v SRB Q2	2nd Quarter	FRA	66	923	47	29
512	Rio Olympics FRA v SRB Q2	2nd Quarter	FRA	66	924	40	33
513	Rio Olympics FRA v SRB Q2	2nd Quarter	FRA	66	925	33	31
514	Rio Olympics FRA v SRB Q2	2nd Quarter	FRA	66	925	28	20
515	Rio Olympics FRA v SRB Q2	2nd Quarter	FRA	66	926	9	26	Shot	Score
516	Rio Olympics FRA v SRB Q2	2nd Quarter	FRA	67	943	39	93
517	Rio Olympics FRA v SRB Q2	2nd Quarter	FRA	67	943	44	85
518	Rio Olympics FRA v SRB Q2	2nd Quarter	FRA	67	944	47	73
519	Rio Olympics FRA v SRB Q2	2nd Quarter	FRA	67	945	54	56
520	Rio Olympics FRA v SRB Q2	2nd Quarter	FRA	67	946	52	45
521	Rio Olympics FRA v SRB Q2	2nd Quarter	FRA	67	948	52	52
522	Rio Olympics FRA v SRB Q2	2nd Quarter	FRA	67	948	45	54
523	Rio Olympics FRA v SRB Q2	2nd Quarter	FRA	67	949	34	55
524	Rio Olympics FRA v SRB Q2	2nd Quarter	FRA	67	949	30	54
525	Rio Olympics FRA v SRB Q2	2nd Quarter	FRA	67	950	36	52
526	Rio Olympics FRA v SRB Q2	2nd Quarter	FRA	67	951	34	52
527	Rio Olympics FRA v SRB Q2	2nd Quarter	FRA	67	952	29	50
528	Rio Olympics FRA v SRB Q2	2nd Quarter	FRA	67	953	29	44
529	Rio Olympics FRA v SRB Q2	2nd Quarter	FRA	67	955	47	24
530	Rio Olympics FRA v SRB Q2	2nd Quarter	FRA	67	956	50	17
531	Rio Olympics FRA v SRB Q2	2nd Quarter	FRA	67	956	52	18
532	Rio Olympics FRA v SRB Q2	2nd Quarter	FRA	67	957	51	21	Shot	Score
533	Rio Olympics FRA v SRB Q2	2nd Quarter	FRA	68	1007	25	97
534	Rio Olympics FRA v SRB Q2	2nd Quarter	FRA	68	1007	16	80
535	Rio Olympics FRA v SRB Q2	2nd Quarter	FRA	68	1008	15	71
536	Rio Olympics FRA v SRB Q2	2nd Quarter	FRA	68	1008	13	60
537	Rio Olympics FRA v SRB Q2	2nd Quarter	FRA	68	1009	13	53
538	Rio Olympics FRA v SRB Q2	2nd Quarter	FRA	68	1009	14	42
539	Rio Olympics FRA v SRB Q2	2nd Quarter	FRA	68	1010	16	31
540	Rio Olympics FRA v SRB Q2	2nd Quarter	FRA	68	1010	21	28
541	Rio Olympics FRA v SRB Q2	2nd Quarter	FRA	68	1011	26	26
542	Rio Olympics FRA v SRB Q2	2nd Quarter	FRA	68	1012	16	25
543	Rio Olympics FRA v SRB Q2	2nd Quarter	FRA	68	1013	26	19	Foul
544	Rio Olympics FRA v SRB Q2	2nd Quarter	FRA	69	1071	27	99
545	Rio Olympics FRA v SRB Q2	2nd Quarter	FRA	69	1071	44	90
546	Rio Olympics FRA v SRB Q2	2nd Quarter	FRA	69	1073	39	80
547	Rio Olympics FRA v SRB Q2	2nd Quarter	FRA	69	1073	38	69
548	Rio Olympics FRA v SRB Q2	2nd Quarter	FRA	69	1075	36	58
549	Rio Olympics FRA v SRB Q2	2nd Quarter	FRA	69	1075	35	53
550	Rio Olympics FRA v SRB Q2	2nd Quarter	FRA	69	1076	52	46
551	Rio Olympics FRA v SRB Q2	2nd Quarter	FRA	69	1076	52	46
552	Rio Olympics FRA v SRB Q2	2nd Quarter	FRA	69	1077	52	39
553	Rio Olympics FRA v SRB Q2	2nd Quarter	FRA	69	1078	50	31
554	Rio Olympics FRA v SRB Q2	2nd Quarter	FRA	69	1079	36	18
555	Rio Olympics FRA v SRB Q2	2nd Quarter	FRA	69	1080	40	20
556	Rio Olympics FRA v SRB Q2	2nd Quarter	FRA	69	1081	25	35
557	Rio Olympics FRA v SRB Q2	2nd Quarter	FRA	69	1082	28	35
558	Rio Olympics FRA v SRB Q2	2nd Quarter	FRA	69	1083	28	34	Shot	Miss
559	Rio Olympics FRA v SRB Q2	2nd Quarter	FRA	70	1085	26	18	OR
560	Rio Olympics FRA v SRB Q2	2nd Quarter	FRA	70	1087	29	17	Shot	Score
561	Rio Olympics FRA v SRB Q2	2nd Quarter	FRA	71	1103	33	91
562	Rio Olympics FRA v SRB Q2	2nd Quarter	FRA	71	1104	30	87
563	Rio Olympics FRA v SRB Q2	2nd Quarter	FRA	71	1104	26	77
564	Rio Olympics FRA v SRB Q2	2nd Quarter	FRA	71	1105	25	67
565	Rio Olympics FRA v SRB Q2	2nd Quarter	FRA	71	1105	22	59
566	Rio Olympics FRA v SRB Q2	2nd Quarter	FRA	71	1106	19	50
567	Rio Olympics FRA v SRB Q2	2nd Quarter	FRA	71	1107	16	43
568	Rio Olympics FRA v SRB Q2	2nd Quarter	FRA	71	1108	23	47
569	Rio Olympics FRA v SRB Q2	2nd Quarter	FRA	71	1109	26	48
570	Rio Olympics FRA v SRB Q2	2nd Quarter	FRA	71	1110	31	49
571	Rio Olympics FRA v SRB Q2	2nd Quarter	FRA	71	1111	36	49
572	Rio Olympics FRA v SRB Q2	2nd Quarter	FRA	71	1112	36	49
573	Rio Olympics FRA v SRB Q2	2nd Quarter	FRA	71	1113	36	49
574	Rio Olympics FRA v SRB Q2	2nd Quarter	FRA	71	1114	36	49
575	Rio Olympics FRA v SRB Q2	2nd Quarter	FRA	71	1115	36	49
576	Rio Olympics FRA v SRB Q2	2nd Quarter	FRA	71	1116	17	34
577	Rio Olympics FRA v SRB Q2	2nd Quarter	FRA	71	1117	16	28
578	Rio Olympics FRA v SRB Q2	2nd Quarter	FRA	71	1118	14	22	Shot	Miss
579	Rio Olympics FRA v SRB Q3	3rd Quarter	FRA	72	32	32	110
580	Rio Olympics FRA v SRB Q3	3rd Quarter	FRA	72	33	33	90
581	Rio Olympics FRA v SRB Q3	3rd Quarter	FRA	72	34	31	81
582	Rio Olympics FRA v SRB Q3	3rd Quarter	FRA	72	35	27	65
583	Rio Olympics FRA v SRB Q3	3rd Quarter	FRA	72	35	30	58
584	Rio Olympics FRA v SRB Q3	3rd Quarter	FRA	72	36	36	53
585	Rio Olympics FRA v SRB Q3	3rd Quarter	FRA	72	37	39	55
586	Rio Olympics FRA v SRB Q3	3rd Quarter	FRA	72	38	30	53
587	Rio Olympics FRA v SRB Q3	3rd Quarter	FRA	72	39	30	53
588	Rio Olympics FRA v SRB Q3	3rd Quarter	FRA	72	40	30	53
589	Rio Olympics FRA v SRB Q3	3rd Quarter	FRA	72	41	30	53
590	Rio Olympics FRA v SRB Q3	3rd Quarter	FRA	72	42	27	44
591	Rio Olympics FRA v SRB Q3	3rd Quarter	FRA	72	43	19	33
592	Rio Olympics FRA v SRB Q3	3rd Quarter	FRA	72	43	19	33
593	Rio Olympics FRA v SRB Q3	3rd Quarter	FRA	72	46	13	30
594	Rio Olympics FRA v SRB Q3	3rd Quarter	FRA	72	48	29	41
595	Rio Olympics FRA v SRB Q3	3rd Quarter	FRA	72	49	33	41
596	Rio Olympics FRA v SRB Q3	3rd Quarter	FRA	72	49	38	37
597	Rio Olympics FRA v SRB Q3	3rd Quarter	FRA	72	50	42	35
598	Rio Olympics FRA v SRB Q3	3rd Quarter	FRA	72	52	50	26
599	Rio Olympics FRA v SRB Q3	3rd Quarter	FRA	72	54	45	20
600	Rio Olympics FRA v SRB Q3	3rd Quarter	FRA	72	54	37	17
601	Rio Olympics FRA v SRB Q3	3rd Quarter	FRA	72	55	35	18	Shot	Score
602	Rio Olympics FRA v SRB Q3	3rd Quarter	FRA	74	98	45	114
603	Rio Olympics FRA v SRB Q3	3rd Quarter	FRA	74	99	46	80
604	Rio Olympics FRA v SRB Q3	3rd Quarter	FRA	74	101	46	69
605	Rio Olympics FRA v SRB Q3	3rd Quarter	FRA	74	102	46	62
606	Rio Olympics FRA v SRB Q3	3rd Quarter	FRA	74	102	48	56
607	Rio Olympics FRA v SRB Q3	3rd Quarter	FRA	74	103	48	50
608	Rio Olympics FRA v SRB Q3	3rd Quarter	FRA	74	104	51	45
609	Rio Olympics FRA v SRB Q3	3rd Quarter	FRA	74	105	39	47
610	Rio Olympics FRA v SRB Q3	3rd Quarter	FRA	74	107	40	36
611	Rio Olympics FRA v SRB Q3	3rd Quarter	FRA	74	109	32	37
612	Rio Olympics FRA v SRB Q3	3rd Quarter	FRA	74	109	35	41
613	Rio Olympics FRA v SRB Q3	3rd Quarter	FRA	74	110	41	40
614	Rio Olympics FRA v SRB Q3	3rd Quarter	FRA	74	112	29	34
615	Rio Olympics FRA v SRB Q3	3rd Quarter	FRA	74	112	21	33
616	Rio Olympics FRA v SRB Q3	3rd Quarter	FRA	74	113	14	29
617	Rio Olympics FRA v SRB Q3	3rd Quarter	FRA	74	114	25	21
618	Rio Olympics FRA v SRB Q3	3rd Quarter	FRA	74	116	28	23
619	Rio Olympics FRA v SRB Q3	3rd Quarter	FRA	74	117	32	24	Shot	Miss
620	Rio Olympics FRA v SRB Q3	3rd Quarter	FRA	75	120	28	18	OR
621	Rio Olympics FRA v SRB Q3	3rd Quarter	FRA	75	121	23	14
622	Rio Olympics FRA v SRB Q3	3rd Quarter	FRA	75	121	11	25
623	Rio Olympics FRA v SRB Q3	3rd Quarter	FRA	75	123	12	28
624	Rio Olympics FRA v SRB Q3	3rd Quarter	FRA	75	124	15	32
625	Rio Olympics FRA v SRB Q3	3rd Quarter	FRA	75	124	17	39
626	Rio Olympics FRA v SRB Q3	3rd Quarter	FRA	75	124	21	44
627	Rio Olympics FRA v SRB Q3	3rd Quarter	FRA	75	125	28	48
628	Rio Olympics FRA v SRB Q3	3rd Quarter	FRA	75	126	30	41	On-ball
629	Rio Olympics FRA v SRB Q3	3rd Quarter	FRA	75	126	35	38
630	Rio Olympics FRA v SRB Q3	3rd Quarter	FRA	75	128	37	36
631	Rio Olympics FRA v SRB Q3	3rd Quarter	FRA	75	130	48	32
632	Rio Olympics FRA v SRB Q3	3rd Quarter	FRA	75	131	40	31
633	Rio Olympics FRA v SRB Q3	3rd Quarter	FRA	75	131	36	30	Shot	Miss
634	Rio Olympics FRA v SRB Q3	3rd Quarter	FRA	76	179	32	108
635	Rio Olympics FRA v SRB Q3	3rd Quarter	FRA	76	181	24	90
636	Rio Olympics FRA v SRB Q3	3rd Quarter	FRA	76	182	26	86
637	Rio Olympics FRA v SRB Q3	3rd Quarter	FRA	76	183	31	81
638	Rio Olympics FRA v SRB Q3	3rd Quarter	FRA	76	184	36	74
639	Rio Olympics FRA v SRB Q3	3rd Quarter	FRA	76	185	34	69
640	Rio Olympics FRA v SRB Q3	3rd Quarter	FRA	76	186	27	62
641	Rio Olympics FRA v SRB Q3	3rd Quarter	FRA	76	186	21	55
642	Rio Olympics FRA v SRB Q3	3rd Quarter	FRA	76	187	15	49
643	Rio Olympics FRA v SRB Q3	3rd Quarter	FRA	76	188	14	41
644	Rio Olympics FRA v SRB Q3	3rd Quarter	FRA	76	188	16	38
645	Rio Olympics FRA v SRB Q3	3rd Quarter	FRA	76	190	32	40
646	Rio Olympics FRA v SRB Q3	3rd Quarter	FRA	76	192	37	41
647	Rio Olympics FRA v SRB Q3	3rd Quarter	FRA	76	193	46	36
648	Rio Olympics FRA v SRB Q3	3rd Quarter	FRA	76	193	49	32
649	Rio Olympics FRA v SRB Q3	3rd Quarter	FRA	76	194	48	36
650	Rio Olympics FRA v SRB Q3	3rd Quarter	FRA	76	194	44	39
651	Rio Olympics FRA v SRB Q3	3rd Quarter	FRA	76	195	30	35
652	Rio Olympics FRA v SRB Q3	3rd Quarter	FRA	76	196	31	20
653	Rio Olympics FRA v SRB Q3	3rd Quarter	FRA	76	197	34	22
654	Rio Olympics FRA v SRB Q3	3rd Quarter	FRA	76	198	34	20	Shot	Score
655	Rio Olympics FRA v SRB Q3	3rd Quarter	FRA	77	213	29	109
656	Rio Olympics FRA v SRB Q3	3rd Quarter	FRA	77	214	17	77
657	Rio Olympics FRA v SRB Q3	3rd Quarter	FRA	77	216	18	73
658	Rio Olympics FRA v SRB Q3	3rd Quarter	FRA	77	217	16	62
659	Rio Olympics FRA v SRB Q3	3rd Quarter	FRA	77	217	15	55
660	Rio Olympics FRA v SRB Q3	3rd Quarter	FRA	77	218	13	52
661	Rio Olympics FRA v SRB Q3	3rd Quarter	FRA	77	219	17	51
662	Rio Olympics FRA v SRB Q3	3rd Quarter	FRA	77	220	23	53
663	Rio Olympics FRA v SRB Q3	3rd Quarter	FRA	77	222	18	48
664	Rio Olympics FRA v SRB Q3	3rd Quarter	FRA	77	223	16	42
665	Rio Olympics FRA v SRB Q3	3rd Quarter	FRA	77	223	14	38
666	Rio Olympics FRA v SRB Q3	3rd Quarter	FRA	77	224	17	39
667	Rio Olympics FRA v SRB Q3	3rd Quarter	FRA	77	225	32	38
668	Rio Olympics FRA v SRB Q3	3rd Quarter	FRA	77	227	14	29	On-ball
669	Rio Olympics FRA v SRB Q3	3rd Quarter	FRA	77	229	15	30
670	Rio Olympics FRA v SRB Q3	3rd Quarter	FRA	77	229	23	32
671	Rio Olympics FRA v SRB Q3	3rd Quarter	FRA	77	230	30	22	Shot	Shooting Foul
672	Rio Olympics FRA v SRB Q3	3rd Quarter	FRA	78	346	32	96
673	Rio Olympics FRA v SRB Q3	3rd Quarter	FRA	78	346	29	88
674	Rio Olympics FRA v SRB Q3	3rd Quarter	FRA	78	347	27	77
675	Rio Olympics FRA v SRB Q3	3rd Quarter	FRA	78	347	30	70
676	Rio Olympics FRA v SRB Q3	3rd Quarter	FRA	78	348	31	64
677	Rio Olympics FRA v SRB Q3	3rd Quarter	FRA	78	348	29	54
678	Rio Olympics FRA v SRB Q3	3rd Quarter	FRA	78	349	28	49
679	Rio Olympics FRA v SRB Q3	3rd Quarter	FRA	78	349	31	36
680	Rio Olympics FRA v SRB Q3	3rd Quarter	FRA	78	350	34	30
681	Rio Olympics FRA v SRB Q3	3rd Quarter	FRA	78	351	37	26
682	Rio Olympics FRA v SRB Q3	3rd Quarter	FRA	78	352	29	24
683	Rio Olympics FRA v SRB Q3	3rd Quarter	FRA	78	353	15	22
684	Rio Olympics FRA v SRB Q3	3rd Quarter	FRA	78	354	16	17	Shot	Score
685	Rio Olympics FRA v SRB Q3	3rd Quarter	FRA	79	375	32	110
686	Rio Olympics FRA v SRB Q3	3rd Quarter	FRA	79	375	35	99
687	Rio Olympics FRA v SRB Q3	3rd Quarter	FRA	79	377	36	94
688	Rio Olympics FRA v SRB Q3	3rd Quarter	FRA	79	378	34	87
689	Rio Olympics FRA v SRB Q3	3rd Quarter	FRA	79	379	30	79
690	Rio Olympics FRA v SRB Q3	3rd Quarter	FRA	79	379	29	72
691	Rio Olympics FRA v SRB Q3	3rd Quarter	FRA	79	380	27	62
692	Rio Olympics FRA v SRB Q3	3rd Quarter	FRA	79	380	29	57
693	Rio Olympics FRA v SRB Q3	3rd Quarter	FRA	79	381	28	48
694	Rio Olympics FRA v SRB Q3	3rd Quarter	FRA	79	382	24	43
695	Rio Olympics FRA v SRB Q3	3rd Quarter	FRA	79	382	21	37
696	Rio Olympics FRA v SRB Q3	3rd Quarter	FRA	79	383	15	35
697	Rio Olympics FRA v SRB Q3	3rd Quarter	FRA	79	384	17	37
698	Rio Olympics FRA v SRB Q3	3rd Quarter	FRA	79	384	34	36	TO
699	Rio Olympics FRA v SRB Q3	3rd Quarter	FRA	81	392	34	111
700	Rio Olympics FRA v SRB Q3	3rd Quarter	FRA	81	394	33	94
701	Rio Olympics FRA v SRB Q3	3rd Quarter	FRA	81	395	34	87
702	Rio Olympics FRA v SRB Q3	3rd Quarter	FRA	81	396	35	80
703	Rio Olympics FRA v SRB Q3	3rd Quarter	FRA	81	397	41	71
704	Rio Olympics FRA v SRB Q3	3rd Quarter	FRA	81	398	48	70
705	Rio Olympics FRA v SRB Q3	3rd Quarter	FRA	81	398	32	67
706	Rio Olympics FRA v SRB Q3	3rd Quarter	FRA	81	399	29	59
707	Rio Olympics FRA v SRB Q3	3rd Quarter	FRA	81	399	29	51
708	Rio Olympics FRA v SRB Q3	3rd Quarter	FRA	81	401	34	53
709	Rio Olympics FRA v SRB Q3	3rd Quarter	FRA	81	402	37	52
710	Rio Olympics FRA v SRB Q3	3rd Quarter	FRA	81	403	40	45
711	Rio Olympics FRA v SRB Q3	3rd Quarter	FRA	81	404	44	37
712	Rio Olympics FRA v SRB Q3	3rd Quarter	FRA	81	405	44	37
713	Rio Olympics FRA v SRB Q3	3rd Quarter	FRA	81	407	26	34
714	Rio Olympics FRA v SRB Q3	3rd Quarter	FRA	81	408	22	30
715	Rio Olympics FRA v SRB Q3	3rd Quarter	FRA	81	409	13	17	On-ball
716	Rio Olympics FRA v SRB Q3	3rd Quarter	FRA	81	410	12	20
717	Rio Olympics FRA v SRB Q3	3rd Quarter	FRA	81	411	12	24
718	Rio Olympics FRA v SRB Q3	3rd Quarter	FRA	81	412	17	17
719	Rio Olympics FRA v SRB Q3	3rd Quarter	FRA	81	413	22	21
720	Rio Olympics FRA v SRB Q3	3rd Quarter	FRA	81	414	41	35
721	Rio Olympics FRA v SRB Q3	3rd Quarter	FRA	81	415	24	38	Shot	Score
722	Rio Olympics FRA v SRB Q3	3rd Quarter	FRA	84	430	34	99
723	Rio Olympics FRA v SRB Q3	3rd Quarter	FRA	84	430	51	91
724	Rio Olympics FRA v SRB Q3	3rd Quarter	FRA	84	431	51	70
725	Rio Olympics FRA v SRB Q3	3rd Quarter	FRA	84	432	52	61
726	Rio Olympics FRA v SRB Q3	3rd Quarter	FRA	84	432	50	51
727	Rio Olympics FRA v SRB Q3	3rd Quarter	FRA	84	433	41	45
728	Rio Olympics FRA v SRB Q3	3rd Quarter	FRA	84	433	37	40
729	Rio Olympics FRA v SRB Q3	3rd Quarter	FRA	84	434	33	32
730	Rio Olympics FRA v SRB Q3	3rd Quarter	FRA	84	435	23	24
731	Rio Olympics FRA v SRB Q3	3rd Quarter	FRA	84	436	14	32
732	Rio Olympics FRA v SRB Q3	3rd Quarter	FRA	84	437	28	38
733	Rio Olympics FRA v SRB Q3	3rd Quarter	FRA	84	438	26	32
734	Rio Olympics FRA v SRB Q3	3rd Quarter	FRA	84	438	29	18	Shot	Shooting Foul
735	Rio Olympics FRA v SRB Q3	3rd Quarter	FRA	86	500	27	111
736	Rio Olympics FRA v SRB Q3	3rd Quarter	FRA	86	501	16	99
737	Rio Olympics FRA v SRB Q3	3rd Quarter	FRA	86	502	17	96
738	Rio Olympics FRA v SRB Q3	3rd Quarter	FRA	86	504	27	91
739	Rio Olympics FRA v SRB Q3	3rd Quarter	FRA	86	504	27	87
740	Rio Olympics FRA v SRB Q3	3rd Quarter	FRA	86	505	31	80
741	Rio Olympics FRA v SRB Q3	3rd Quarter	FRA	86	506	33	74
742	Rio Olympics FRA v SRB Q3	3rd Quarter	FRA	86	507	34	67
743	Rio Olympics FRA v SRB Q3	3rd Quarter	FRA	86	508	36	59
744	Rio Olympics FRA v SRB Q3	3rd Quarter	FRA	86	509	38	51
745	Rio Olympics FRA v SRB Q3	3rd Quarter	FRA	86	509	40	47
746	Rio Olympics FRA v SRB Q3	3rd Quarter	FRA	86	510	44	42
747	Rio Olympics FRA v SRB Q3	3rd Quarter	FRA	86	510	46	36
748	Rio Olympics FRA v SRB Q3	3rd Quarter	FRA	86	511	49	34	TO
749	Rio Olympics FRA v SRB Q3	3rd Quarter	FRA	87	526	33	110
750	Rio Olympics FRA v SRB Q3	3rd Quarter	FRA	87	528	20	90
751	Rio Olympics FRA v SRB Q3	3rd Quarter	FRA	87	529	19	83
752	Rio Olympics FRA v SRB Q3	3rd Quarter	FRA	87	531	24	77
753	Rio Olympics FRA v SRB Q3	3rd Quarter	FRA	87	532	31	70
754	Rio Olympics FRA v SRB Q3	3rd Quarter	FRA	87	532	32	61
755	Rio Olympics FRA v SRB Q3	3rd Quarter	FRA	87	533	31	52
756	Rio Olympics FRA v SRB Q3	3rd Quarter	FRA	87	534	31	47
757	Rio Olympics FRA v SRB Q3	3rd Quarter	FRA	87	535	31	42
758	Rio Olympics FRA v SRB Q3	3rd Quarter	FRA	87	537	26	42
759	Rio Olympics FRA v SRB Q3	3rd Quarter	FRA	87	538	11	27
760	Rio Olympics FRA v SRB Q3	3rd Quarter	FRA	87	539	14	24
761	Rio Olympics FRA v SRB Q3	3rd Quarter	FRA	87	540	18	23
762	Rio Olympics FRA v SRB Q3	3rd Quarter	FRA	87	541	32	38	Shot	Miss
763	Rio Olympics FRA v SRB Q3	3rd Quarter	FRA	88	592	28	110
764	Rio Olympics FRA v SRB Q3	3rd Quarter	FRA	88	593	21	99
765	Rio Olympics FRA v SRB Q3	3rd Quarter	FRA	88	595	26	96
766	Rio Olympics FRA v SRB Q3	3rd Quarter	FRA	88	596	27	88
767	Rio Olympics FRA v SRB Q3	3rd Quarter	FRA	88	596	27	79
768	Rio Olympics FRA v SRB Q3	3rd Quarter	FRA	88	597	30	73
769	Rio Olympics FRA v SRB Q3	3rd Quarter	FRA	88	597	33	69
770	Rio Olympics FRA v SRB Q3	3rd Quarter	FRA	88	598	37	60
771	Rio Olympics FRA v SRB Q3	3rd Quarter	FRA	88	599	35	56
772	Rio Olympics FRA v SRB Q3	3rd Quarter	FRA	88	600	32	52
773	Rio Olympics FRA v SRB Q3	3rd Quarter	FRA	88	601	37	35
774	Rio Olympics FRA v SRB Q3	3rd Quarter	FRA	88	602	37	47	TO
775	Rio Olympics FRA v SRB Q3	3rd Quarter	FRA	89	755	36	112
776	Rio Olympics FRA v SRB Q3	3rd Quarter	FRA	89	756	27	95
777	Rio Olympics FRA v SRB Q3	3rd Quarter	FRA	89	757	28	89
778	Rio Olympics FRA v SRB Q3	3rd Quarter	FRA	89	758	29	82
779	Rio Olympics FRA v SRB Q3	3rd Quarter	FRA	89	759	30	73
780	Rio Olympics FRA v SRB Q3	3rd Quarter	FRA	89	759	29	65
781	Rio Olympics FRA v SRB Q3	3rd Quarter	FRA	89	761	33	63
782	Rio Olympics FRA v SRB Q3	3rd Quarter	FRA	89	762	33	55
783	Rio Olympics FRA v SRB Q3	3rd Quarter	FRA	89	763	34	50
784	Rio Olympics FRA v SRB Q3	3rd Quarter	FRA	89	764	31	45
785	Rio Olympics FRA v SRB Q3	3rd Quarter	FRA	89	765	22	41
786	Rio Olympics FRA v SRB Q3	3rd Quarter	FRA	89	766	11	23
787	Rio Olympics FRA v SRB Q3	3rd Quarter	FRA	89	766	12	17
788	Rio Olympics FRA v SRB Q3	3rd Quarter	FRA	89	767	21	16
789	Rio Olympics FRA v SRB Q3	3rd Quarter	FRA	89	768	30	17
790	Rio Olympics FRA v SRB Q3	3rd Quarter	FRA	89	768	33	18
791	Rio Olympics FRA v SRB Q3	3rd Quarter	FRA	89	769	47	21	Stoppage
792	Rio Olympics FRA v SRB Q3	3rd Quarter	FRA	90	802	58	38	SLOB
793	Rio Olympics FRA v SRB Q3	3rd Quarter	FRA	90	803	51	44
794	Rio Olympics FRA v SRB Q3	3rd Quarter	FRA	90	804	51	40
795	Rio Olympics FRA v SRB Q3	3rd Quarter	FRA	90	805	49	41
796	Rio Olympics FRA v SRB Q3	3rd Quarter	FRA	90	805	48	41
797	Rio Olympics FRA v SRB Q3	3rd Quarter	FRA	90	807	47	41
798	Rio Olympics FRA v SRB Q3	3rd Quarter	FRA	90	808	33	26
799	Rio Olympics FRA v SRB Q3	3rd Quarter	FRA	90	808	30	21
800	Rio Olympics FRA v SRB Q3	3rd Quarter	FRA	90	809	28	20	Shot	Miss
801	Rio Olympics FRA v SRB Q3	3rd Quarter	FRA	91	825	31	110
802	Rio Olympics FRA v SRB Q3	3rd Quarter	FRA	91	827	35	97
803	Rio Olympics FRA v SRB Q3	3rd Quarter	FRA	91	829	36	87
804	Rio Olympics FRA v SRB Q3	3rd Quarter	FRA	91	829	34	78
805	Rio Olympics FRA v SRB Q3	3rd Quarter	FRA	91	830	30	67
806	Rio Olympics FRA v SRB Q3	3rd Quarter	FRA	91	831	27	56
807	Rio Olympics FRA v SRB Q3	3rd Quarter	FRA	91	832	28	49
808	Rio Olympics FRA v SRB Q3	3rd Quarter	FRA	91	832	22	45
809	Rio Olympics FRA v SRB Q3	3rd Quarter	FRA	91	833	17	38
810	Rio Olympics FRA v SRB Q3	3rd Quarter	FRA	91	834	17	38
811	Rio Olympics FRA v SRB Q3	3rd Quarter	FRA	91	836	35	33
812	Rio Olympics FRA v SRB Q3	3rd Quarter	FRA	91	837	38	36
813	Rio Olympics FRA v SRB Q3	3rd Quarter	FRA	91	838	39	50
814	Rio Olympics FRA v SRB Q3	3rd Quarter	FRA	91	839	39	45
815	Rio Olympics FRA v SRB Q3	3rd Quarter	FRA	91	840	39	37
816	Rio Olympics FRA v SRB Q3	3rd Quarter	FRA	91	841	38	28
817	Rio Olympics FRA v SRB Q3	3rd Quarter	FRA	91	841	38	22
818	Rio Olympics FRA v SRB Q3	3rd Quarter	FRA	91	842	34	34	Shot	Miss
819	Rio Olympics FRA v SRB Q3	3rd Quarter	FRA	92	862	32	99
820	Rio Olympics FRA v SRB Q3	3rd Quarter	FRA	92	862	15	81
821	Rio Olympics FRA v SRB Q3	3rd Quarter	FRA	92	863	15	68
822	Rio Olympics FRA v SRB Q3	3rd Quarter	FRA	92	863	13	58
823	Rio Olympics FRA v SRB Q3	3rd Quarter	FRA	92	864	13	49
824	Rio Olympics FRA v SRB Q3	3rd Quarter	FRA	92	865	13	40
825	Rio Olympics FRA v SRB Q3	3rd Quarter	FRA	92	866	14	34	On-ball
826	Rio Olympics FRA v SRB Q3	3rd Quarter	FRA	92	867	15	27
827	Rio Olympics FRA v SRB Q3	3rd Quarter	FRA	92	867	17	18
828	Rio Olympics FRA v SRB Q3	3rd Quarter	FRA	92	868	23	31	TO
829	Rio Olympics FRA v SRB Q3	3rd Quarter	FRA	93	939	32	93
830	Rio Olympics FRA v SRB Q3	3rd Quarter	FRA	93	941	27	95
831	Rio Olympics FRA v SRB Q3	3rd Quarter	FRA	93	943	28	92
832	Rio Olympics FRA v SRB Q3	3rd Quarter	FRA	93	943	30	86
833	Rio Olympics FRA v SRB Q3	3rd Quarter	FRA	93	944	32	80
834	Rio Olympics FRA v SRB Q3	3rd Quarter	FRA	93	944	32	72
835	Rio Olympics FRA v SRB Q3	3rd Quarter	FRA	93	945	32	64
836	Rio Olympics FRA v SRB Q3	3rd Quarter	FRA	93	945	31	58
837	Rio Olympics FRA v SRB Q3	3rd Quarter	FRA	93	946	30	52
838	Rio Olympics FRA v SRB Q3	3rd Quarter	FRA	93	948	28	47
839	Rio Olympics FRA v SRB Q3	3rd Quarter	FRA	93	948	20	40
840	Rio Olympics FRA v SRB Q3	3rd Quarter	FRA	93	948	18	36
841	Rio Olympics FRA v SRB Q3	3rd Quarter	FRA	93	949	13	28	On-ball
842	Rio Olympics FRA v SRB Q3	3rd Quarter	FRA	93	951	15	21
843	Rio Olympics FRA v SRB Q3	3rd Quarter	FRA	93	952	15	25
844	Rio Olympics FRA v SRB Q3	3rd Quarter	FRA	93	954	10	31
845	Rio Olympics FRA v SRB Q3	3rd Quarter	FRA	93	955	10	31
846	Rio Olympics FRA v SRB Q3	3rd Quarter	FRA	93	956	10	31
847	Rio Olympics FRA v SRB Q3	3rd Quarter	FRA	93	957	10	31
848	Rio Olympics FRA v SRB Q3	3rd Quarter	FRA	93	958	10	31
849	Rio Olympics FRA v SRB Q3	3rd Quarter	FRA	93	959	17	53
850	Rio Olympics FRA v SRB Q3	3rd Quarter	FRA	93	960	27	56
851	Rio Olympics FRA v SRB Q3	3rd Quarter	FRA	93	961	32	45
852	Rio Olympics FRA v SRB Q3	3rd Quarter	FRA	93	962	25	37	Shot	Miss
853	Rio Olympics FRA v SRB Q3	3rd Quarter	FRA	94	1044	19	107
854	Rio Olympics FRA v SRB Q3	3rd Quarter	FRA	94	1045	22	84
855	Rio Olympics FRA v SRB Q3	3rd Quarter	FRA	94	1046	25	93
856	Rio Olympics FRA v SRB Q3	3rd Quarter	FRA	94	1046	34	87
857	Rio Olympics FRA v SRB Q3	3rd Quarter	FRA	94	1047	37	79
858	Rio Olympics FRA v SRB Q3	3rd Quarter	FRA	94	1048	30	74
859	Rio Olympics FRA v SRB Q3	3rd Quarter	FRA	94	1049	26	68
860	Rio Olympics FRA v SRB Q3	3rd Quarter	FRA	94	1049	22	61
861	Rio Olympics FRA v SRB Q3	3rd Quarter	FRA	94	1050	19	52
862	Rio Olympics FRA v SRB Q3	3rd Quarter	FRA	94	1051	22	52
863	Rio Olympics FRA v SRB Q3	3rd Quarter	FRA	94	1052	28	52	Foul
864	Rio Olympics FRA v SRB Q3	3rd Quarter	FRA	95	1074	4	64
865	Rio Olympics FRA v SRB Q3	3rd Quarter	FRA	95	1075	27	53
866	Rio Olympics FRA v SRB Q3	3rd Quarter	FRA	95	1076	31	54
867	Rio Olympics FRA v SRB Q3	3rd Quarter	FRA	95	1076	36	53	TO
868	Rio Olympics FRA v SRB Q3	3rd Quarter	FRA	96	1114	20	9	BLOB
869	Rio Olympics FRA v SRB Q3	3rd Quarter	FRA	96	1115	11	27
870	Rio Olympics FRA v SRB Q3	3rd Quarter	FRA	96	1116	15	30
871	Rio Olympics FRA v SRB Q3	3rd Quarter	FRA	96	1116	20	26	OR	TO
872	Rio Olympics FRA v SRB Q3	3rd Quarter	FRA	97	1121	30	24
873	Rio Olympics FRA v SRB Q3	3rd Quarter	FRA	97	1123	34	17	Shot	Score
874	Rio Olympics FRA v SRB Q3	3rd Quarter	FRA	98	1139	29	110
875	Rio Olympics FRA v SRB Q3	3rd Quarter	FRA	98	1141	28	85
876	Rio Olympics FRA v SRB Q3	3rd Quarter	FRA	98	1141	34	80
877	Rio Olympics FRA v SRB Q3	3rd Quarter	FRA	98	1142	34	76
878	Rio Olympics FRA v SRB Q3	3rd Quarter	FRA	98	1142	27	71
879	Rio Olympics FRA v SRB Q3	3rd Quarter	FRA	98	1142	12	63
880	Rio Olympics FRA v SRB Q3	3rd Quarter	FRA	98	1144	12	56	Stoppage
881	Rio Olympics FRA v SRB Q4	4th Quarter	FRA	102	62	33	93
882	Rio Olympics FRA v SRB Q4	4th Quarter	FRA	102	63	39	90
883	Rio Olympics FRA v SRB Q4	4th Quarter	FRA	102	64	38	83
884	Rio Olympics FRA v SRB Q4	4th Quarter	FRA	102	64	34	77
885	Rio Olympics FRA v SRB Q4	4th Quarter	FRA	102	65	31	66
886	Rio Olympics FRA v SRB Q4	4th Quarter	FRA	102	66	30	60
887	Rio Olympics FRA v SRB Q4	4th Quarter	FRA	102	67	29	52
888	Rio Olympics FRA v SRB Q4	4th Quarter	FRA	102	68	31	46
889	Rio Olympics FRA v SRB Q4	4th Quarter	FRA	102	68	34	44
890	Rio Olympics FRA v SRB Q4	4th Quarter	FRA	102	69	47	44
891	Rio Olympics FRA v SRB Q4	4th Quarter	FRA	102	70	45	46
892	Rio Olympics FRA v SRB Q4	4th Quarter	FRA	102	70	38	45
893	Rio Olympics FRA v SRB Q4	4th Quarter	FRA	102	71	16	35
894	Rio Olympics FRA v SRB Q4	4th Quarter	FRA	102	73	25	21	TO
895	Rio Olympics FRA v SRB Q4	4th Quarter	FRA	105	166	34	110
896	Rio Olympics FRA v SRB Q4	4th Quarter	FRA	105	167	18	97
897	Rio Olympics FRA v SRB Q4	4th Quarter	FRA	105	168	22	92
898	Rio Olympics FRA v SRB Q4	4th Quarter	FRA	105	169	24	86
899	Rio Olympics FRA v SRB Q4	4th Quarter	FRA	105	170	25	83
900	Rio Olympics FRA v SRB Q4	4th Quarter	FRA	105	171	28	76
901	Rio Olympics FRA v SRB Q4	4th Quarter	FRA	105	171	30	70
902	Rio Olympics FRA v SRB Q4	4th Quarter	FRA	105	172	28	64
903	Rio Olympics FRA v SRB Q4	4th Quarter	FRA	105	172	24	58
904	Rio Olympics FRA v SRB Q4	4th Quarter	FRA	105	173	14	54
905	Rio Olympics FRA v SRB Q4	4th Quarter	FRA	105	173	11	46
906	Rio Olympics FRA v SRB Q4	4th Quarter	FRA	105	174	9	37
907	Rio Olympics FRA v SRB Q4	4th Quarter	FRA	105	173	10	31
908	Rio Olympics FRA v SRB Q4	4th Quarter	FRA	105	175	10	24
909	Rio Olympics FRA v SRB Q4	4th Quarter	FRA	105	175	11	28
910	Rio Olympics FRA v SRB Q4	4th Quarter	FRA	105	176	12	32
911	Rio Olympics FRA v SRB Q4	4th Quarter	FRA	105	178	14	35
912	Rio Olympics FRA v SRB Q4	4th Quarter	FRA	105	179	10	21
913	Rio Olympics FRA v SRB Q4	4th Quarter	FRA	105	181	19	37
914	Rio Olympics FRA v SRB Q4	4th Quarter	FRA	105	182	10	19
915	Rio Olympics FRA v SRB Q4	4th Quarter	FRA	105	183	24	17	TO	Stoppage
916	Rio Olympics FRA v SRB Q4	4th Quarter	FRA	108	207	25	10	BLOB
917	Rio Olympics FRA v SRB Q4	4th Quarter	FRA	108	208	13	43
918	Rio Olympics FRA v SRB Q4	4th Quarter	FRA	108	209	17	45
919	Rio Olympics FRA v SRB Q4	4th Quarter	FRA	108	211	33	39
920	Rio Olympics FRA v SRB Q4	4th Quarter	FRA	108	212	35	27
921	Rio Olympics FRA v SRB Q4	4th Quarter	FRA	108	214	10	16
922	Rio Olympics FRA v SRB Q4	4th Quarter	FRA	108	215	12	20
923	Rio Olympics FRA v SRB Q4	4th Quarter	FRA	108	216	18	35
924	Rio Olympics FRA v SRB Q4	4th Quarter	FRA	108	217	30	38	Shot	Score
925	Rio Olympics FRA v SRB Q4	4th Quarter	FRA	110	258	33	110
926	Rio Olympics FRA v SRB Q4	4th Quarter	FRA	110	259	33	84
927	Rio Olympics FRA v SRB Q4	4th Quarter	FRA	110	260	32	78
928	Rio Olympics FRA v SRB Q4	4th Quarter	FRA	110	261	32	71
929	Rio Olympics FRA v SRB Q4	4th Quarter	FRA	110	261	29	58
930	Rio Olympics FRA v SRB Q4	4th Quarter	FRA	110	261	24	49
931	Rio Olympics FRA v SRB Q4	4th Quarter	FRA	110	262	20	46
932	Rio Olympics FRA v SRB Q4	4th Quarter	FRA	110	264	16	42
933	Rio Olympics FRA v SRB Q4	4th Quarter	FRA	110	266	12	25
934	Rio Olympics FRA v SRB Q4	4th Quarter	FRA	110	267	23	38
935	Rio Olympics FRA v SRB Q4	4th Quarter	FRA	110	268	37	40
936	Rio Olympics FRA v SRB Q4	4th Quarter	FRA	110	270	37	36
937	Rio Olympics FRA v SRB Q4	4th Quarter	FRA	110	270	37	28
938	Rio Olympics FRA v SRB Q4	4th Quarter	FRA	110	271	41	35
939	Rio Olympics FRA v SRB Q4	4th Quarter	FRA	110	272	36	36
940	Rio Olympics FRA v SRB Q4	4th Quarter	FRA	110	272	31	28
941	Rio Olympics FRA v SRB Q4	4th Quarter	FRA	110	273	34	18	Shot	Miss
942	Rio Olympics FRA v SRB Q4	4th Quarter	FRA	111	328	28	110
943	Rio Olympics FRA v SRB Q4	4th Quarter	FRA	111	329	27	85
944	Rio Olympics FRA v SRB Q4	4th Quarter	FRA	111	331	26	71
945	Rio Olympics FRA v SRB Q4	4th Quarter	FRA	111	332	27	60
946	Rio Olympics FRA v SRB Q4	4th Quarter	FRA	111	333	26	49
947	Rio Olympics FRA v SRB Q4	4th Quarter	FRA	111	333	21	40
948	Rio Olympics FRA v SRB Q4	4th Quarter	FRA	111	334	35	35
949	Rio Olympics FRA v SRB Q4	4th Quarter	FRA	111	337	24	35
950	Rio Olympics FRA v SRB Q4	4th Quarter	FRA	111	338	11	34	On-ball
951	Rio Olympics FRA v SRB Q4	4th Quarter	FRA	111	339	17	36
952	Rio Olympics FRA v SRB Q4	4th Quarter	FRA	111	339	22	37
953	Rio Olympics FRA v SRB Q4	4th Quarter	FRA	111	341	16	21
954	Rio Olympics FRA v SRB Q4	4th Quarter	FRA	111	341	20	18
955	Rio Olympics FRA v SRB Q4	4th Quarter	FRA	111	343	30	16	Shot	Score
956	Rio Olympics FRA v SRB Q4	4th Quarter	FRA	112	365	37	99
957	Rio Olympics FRA v SRB Q4	4th Quarter	FRA	112	366	41	79
958	Rio Olympics FRA v SRB Q4	4th Quarter	FRA	112	367	39	72
959	Rio Olympics FRA v SRB Q4	4th Quarter	FRA	112	367	40	60
960	Rio Olympics FRA v SRB Q4	4th Quarter	FRA	112	368	42	55	Foul
961	Rio Olympics FRA v SRB Q4	4th Quarter	FRA	114	395	59	62
962	Rio Olympics FRA v SRB Q4	4th Quarter	FRA	114	396	52	63
963	Rio Olympics FRA v SRB Q4	4th Quarter	FRA	114	396	46	58
964	Rio Olympics FRA v SRB Q4	4th Quarter	FRA	114	397	45	49
965	Rio Olympics FRA v SRB Q4	4th Quarter	FRA	114	398	49	42
966	Rio Olympics FRA v SRB Q4	4th Quarter	FRA	114	398	51	37
967	Rio Olympics FRA v SRB Q4	4th Quarter	FRA	114	399	51	34
968	Rio Olympics FRA v SRB Q4	4th Quarter	FRA	114	400	47	24	Foul
969	Rio Olympics FRA v SRB Q4	4th Quarter	FRA	115	420	59	44	SLOB
970	Rio Olympics FRA v SRB Q4	4th Quarter	FRA	115	421	46	47
971	Rio Olympics FRA v SRB Q4	4th Quarter	FRA	115	423	50	39
972	Rio Olympics FRA v SRB Q4	4th Quarter	FRA	115	424	51	37
973	Rio Olympics FRA v SRB Q4	4th Quarter	FRA	115	425	51	37
974	Rio Olympics FRA v SRB Q4	4th Quarter	FRA	115	426	51	37
975	Rio Olympics FRA v SRB Q4	4th Quarter	FRA	115	427	51	37
976	Rio Olympics FRA v SRB Q4	4th Quarter	FRA	115	428	51	37
977	Rio Olympics FRA v SRB Q4	4th Quarter	FRA	115	429	46	35
978	Rio Olympics FRA v SRB Q4	4th Quarter	FRA	115	430	35	40
979	Rio Olympics FRA v SRB Q4	4th Quarter	FRA	115	431	32	40
980	Rio Olympics FRA v SRB Q4	4th Quarter	FRA	115	432	17	42
981	Rio Olympics FRA v SRB Q4	4th Quarter	FRA	115	433	13	39
982	Rio Olympics FRA v SRB Q4	4th Quarter	FRA	115	434	17	35
983	Rio Olympics FRA v SRB Q4	4th Quarter	FRA	115	434	19	31
984	Rio Olympics FRA v SRB Q4	4th Quarter	FRA	115	435	20	24
985	Rio Olympics FRA v SRB Q4	4th Quarter	FRA	115	435	24	20
986	Rio Olympics FRA v SRB Q4	4th Quarter	FRA	115	436	28	17	Shot	Miss
987	Rio Olympics FRA v SRB Q4	4th Quarter	FRA	116	437	35	18	OR
988	Rio Olympics FRA v SRB Q4	4th Quarter	FRA	116	438	34	17	Shot	Score
989	Rio Olympics FRA v SRB Q4	4th Quarter	FRA	117	495	28	82
990	Rio Olympics FRA v SRB Q4	4th Quarter	FRA	117	496	38	53
991	Rio Olympics FRA v SRB Q4	4th Quarter	FRA	117	497	39	39
992	Rio Olympics FRA v SRB Q4	4th Quarter	FRA	117	497	37	25
993	Rio Olympics FRA v SRB Q4	4th Quarter	FRA	117	498	33	16	Shot	Score
994	Rio Olympics FRA v SRB Q4	4th Quarter	FRA	118	523	30	91
995	Rio Olympics FRA v SRB Q4	4th Quarter	FRA	118	524	24	83
996	Rio Olympics FRA v SRB Q4	4th Quarter	FRA	118	525	25	77
997	Rio Olympics FRA v SRB Q4	4th Quarter	FRA	118	525	31	76
998	Rio Olympics FRA v SRB Q4	4th Quarter	FRA	118	526	34	73
999	Rio Olympics FRA v SRB Q4	4th Quarter	FRA	119	523	30	91
1000	Rio Olympics FRA v SRB Q4	4th Quarter	FRA	119	524	24	83
1001	Rio Olympics FRA v SRB Q4	4th Quarter	FRA	119	525	25	77
1002	Rio Olympics FRA v SRB Q4	4th Quarter	FRA	119	525	31	76
1003	Rio Olympics FRA v SRB Q4	4th Quarter	FRA	119	526	34	73
1004	Rio Olympics FRA v SRB Q4	4th Quarter	FRA	119	526	35	62
1005	Rio Olympics FRA v SRB Q4	4th Quarter	FRA	119	528	33	53	Foul
1006	Rio Olympics FRA v SRB Q4	4th Quarter	FRA	121	650	4	65
1007	Rio Olympics FRA v SRB Q4	4th Quarter	FRA	121	651	14	68
1008	Rio Olympics FRA v SRB Q4	4th Quarter	FRA	121	652	16	66
1009	Rio Olympics FRA v SRB Q4	4th Quarter	FRA	121	652	20	61
1010	Rio Olympics FRA v SRB Q4	4th Quarter	FRA	121	653	25	55
1011	Rio Olympics FRA v SRB Q4	4th Quarter	FRA	121	654	29	52
1012	Rio Olympics FRA v SRB Q4	4th Quarter	FRA	121	655	17	36
1013	Rio Olympics FRA v SRB Q4	4th Quarter	FRA	121	657	21	38
1014	Rio Olympics FRA v SRB Q4	4th Quarter	FRA	121	657	16	34
1015	Rio Olympics FRA v SRB Q4	4th Quarter	FRA	121	658	13	31
1016	Rio Olympics FRA v SRB Q4	4th Quarter	FRA	121	659	18	33	On-ball
1017	Rio Olympics FRA v SRB Q4	4th Quarter	FRA	121	659	25	38
1018	Rio Olympics FRA v SRB Q4	4th Quarter	FRA	121	660	34	36
1019	Rio Olympics FRA v SRB Q4	4th Quarter	FRA	121	661	38	38
1020	Rio Olympics FRA v SRB Q4	4th Quarter	FRA	121	662	23	37
1021	Rio Olympics FRA v SRB Q4	4th Quarter	FRA	121	663	32	22	Stoppage
1022	Rio Olympics FRA v SRB Q4	4th Quarter	FRA	122	682	46	9	BLOB
1023	Rio Olympics FRA v SRB Q4	4th Quarter	FRA	122	683	51	24
1024	Rio Olympics FRA v SRB Q4	4th Quarter	FRA	122	685	51	27	Shot	Miss
1025	Rio Olympics FRA v SRB Q4	4th Quarter	FRA	123	694	53	55
1026	Rio Olympics FRA v SRB Q4	4th Quarter	FRA	123	695	51	48
1027	Rio Olympics FRA v SRB Q4	4th Quarter	FRA	123	696	50	36
1028	Rio Olympics FRA v SRB Q4	4th Quarter	FRA	123	696	50	30
1029	Rio Olympics FRA v SRB Q4	4th Quarter	FRA	123	697	47	40
1030	Rio Olympics FRA v SRB Q4	4th Quarter	FRA	123	698	43	42
1031	Rio Olympics FRA v SRB Q4	4th Quarter	FRA	123	699	36	42
1032	Rio Olympics FRA v SRB Q4	4th Quarter	FRA	123	700	31	42
1033	Rio Olympics FRA v SRB Q4	4th Quarter	FRA	123	702	36	44
1034	Rio Olympics FRA v SRB Q4	4th Quarter	FRA	123	703	45	32	On-ball
1035	Rio Olympics FRA v SRB Q4	4th Quarter	FRA	123	705	42	34
1036	Rio Olympics FRA v SRB Q4	4th Quarter	FRA	123	705	37	35
1037	Rio Olympics FRA v SRB Q4	4th Quarter	FRA	123	707	33	43
1038	Rio Olympics FRA v SRB Q4	4th Quarter	FRA	123	707	31	46
1039	Rio Olympics FRA v SRB Q4	4th Quarter	FRA	123	709	38	22	Foul
1040	Rio Olympics FRA v SRB Q4	4th Quarter	FRA	124	789	27	112
1041	Rio Olympics FRA v SRB Q4	4th Quarter	FRA	124	790	23	89
1042	Rio Olympics FRA v SRB Q4	4th Quarter	FRA	124	791	28	77
1043	Rio Olympics FRA v SRB Q4	4th Quarter	FRA	124	791	31	71
1044	Rio Olympics FRA v SRB Q4	4th Quarter	FRA	124	792	32	62
1045	Rio Olympics FRA v SRB Q4	4th Quarter	FRA	124	793	35	54
1046	Rio Olympics FRA v SRB Q4	4th Quarter	FRA	124	794	39	48
1047	Rio Olympics FRA v SRB Q4	4th Quarter	FRA	124	796	42	42
1048	Rio Olympics FRA v SRB Q4	4th Quarter	FRA	124	797	49	37
1049	Rio Olympics FRA v SRB Q4	4th Quarter	FRA	124	798	52	37
1050	Rio Olympics FRA v SRB Q4	4th Quarter	FRA	124	799	50	34
1051	Rio Olympics FRA v SRB Q4	4th Quarter	FRA	124	800	47	41
1052	Rio Olympics FRA v SRB Q4	4th Quarter	FRA	124	801	51	29
1053	Rio Olympics FRA v SRB Q4	4th Quarter	FRA	124	801	48	36
1054	Rio Olympics FRA v SRB Q4	4th Quarter	FRA	124	802	45	36
1055	Rio Olympics FRA v SRB Q4	4th Quarter	FRA	124	804	38	27
1056	Rio Olympics FRA v SRB Q4	4th Quarter	FRA	124	805	34	28	Shot	Miss
1057	Rio Olympics FRA v SRB Q4	4th Quarter	FRA	125	846	32	109
1058	Rio Olympics FRA v SRB Q4	4th Quarter	FRA	125	847	32	88
1059	Rio Olympics FRA v SRB Q4	4th Quarter	FRA	125	848	31	80
1060	Rio Olympics FRA v SRB Q4	4th Quarter	FRA	125	848	29	72
1061	Rio Olympics FRA v SRB Q4	4th Quarter	FRA	125	849	26	63
1062	Rio Olympics FRA v SRB Q4	4th Quarter	FRA	125	850	28	56
1063	Rio Olympics FRA v SRB Q4	4th Quarter	FRA	125	851	31	51
1064	Rio Olympics FRA v SRB Q4	4th Quarter	FRA	125	851	33	48
1065	Rio Olympics FRA v SRB Q4	4th Quarter	FRA	125	853	47	33	On-ball
1066	Rio Olympics FRA v SRB Q4	4th Quarter	FRA	125	855	45	34
1067	Rio Olympics FRA v SRB Q4	4th Quarter	FRA	125	856	34	39
1068	Rio Olympics FRA v SRB Q4	4th Quarter	FRA	125	856	28	40
1069	Rio Olympics FRA v SRB Q4	4th Quarter	FRA	125	857	23	32
1070	Rio Olympics FRA v SRB Q4	4th Quarter	FRA	125	858	26	19
1071	Rio Olympics FRA v SRB Q4	4th Quarter	FRA	125	859	29	17	Shot	Score
1072	Rio Olympics FRA v SRB Q4	4th Quarter	FRA	126	995	49	111
1073	Rio Olympics FRA v SRB Q4	4th Quarter	FRA	126	995	40	94
1074	Rio Olympics FRA v SRB Q4	4th Quarter	FRA	126	997	40	87
1075	Rio Olympics FRA v SRB Q4	4th Quarter	FRA	126	999	34	78
1076	Rio Olympics FRA v SRB Q4	4th Quarter	FRA	126	1000	35	66
1077	Rio Olympics FRA v SRB Q4	4th Quarter	FRA	126	1001	34	59
1078	Rio Olympics FRA v SRB Q4	4th Quarter	FRA	126	1001	33	52
1079	Rio Olympics FRA v SRB Q4	4th Quarter	FRA	126	1003	28	47
1080	Rio Olympics FRA v SRB Q4	4th Quarter	FRA	126	1004	21	37
1081	Rio Olympics FRA v SRB Q4	4th Quarter	FRA	126	1006	39	37
1082	Rio Olympics FRA v SRB Q4	4th Quarter	FRA	126	1007	42	42
1083	Rio Olympics FRA v SRB Q4	4th Quarter	FRA	126	1008	46	41
1084	Rio Olympics FRA v SRB Q4	4th Quarter	FRA	126	1010	16	34	Shot	Score
1085	Rio Olympics FRA v SRB Q4	4th Quarter	FRA	127	1077	31	110
1086	Rio Olympics FRA v SRB Q4	4th Quarter	FRA	127	1078	27	91
1087	Rio Olympics FRA v SRB Q4	4th Quarter	FRA	127	1078	30	82
1088	Rio Olympics FRA v SRB Q4	4th Quarter	FRA	127	1079	30	74
1089	Rio Olympics FRA v SRB Q4	4th Quarter	FRA	127	1079	30	65
1090	Rio Olympics FRA v SRB Q4	4th Quarter	FRA	127	1080	28	58
1091	Rio Olympics FRA v SRB Q4	4th Quarter	FRA	127	1081	27	52
1092	Rio Olympics FRA v SRB Q4	4th Quarter	FRA	127	1082	28	49
1093	Rio Olympics FRA v SRB Q4	4th Quarter	FRA	127	1084	29	43
1094	Rio Olympics FRA v SRB Q4	4th Quarter	FRA	127	1085	42	37
1095	Rio Olympics FRA v SRB Q4	4th Quarter	FRA	127	1086	40	41
1096	Rio Olympics FRA v SRB Q4	4th Quarter	FRA	127	1087	42	35
1097	Rio Olympics FRA v SRB Q4	4th Quarter	FRA	127	1089	36	36	Shot	Miss
1098	Rio Olympics FRA v SRB Q4	4th Quarter	FRA	128	1141	39	111
1099	Rio Olympics FRA v SRB Q4	4th Quarter	FRA	128	1143	41	87
1100	Rio Olympics FRA v SRB Q4	4th Quarter	FRA	128	1144	41	80
1101	Rio Olympics FRA v SRB Q4	4th Quarter	FRA	128	1145	38	73
1102	Rio Olympics FRA v SRB Q4	4th Quarter	FRA	128	1146	35	67
1103	Rio Olympics FRA v SRB Q4	4th Quarter	FRA	128	1146	32	60
1104	Rio Olympics FRA v SRB Q4	4th Quarter	FRA	128	1147	30	51
1105	Rio Olympics FRA v SRB Q4	4th Quarter	FRA	128	1148	32	46
1106	Rio Olympics FRA v SRB Q4	4th Quarter	FRA	128	1149	30	42
1107	Rio Olympics FRA v SRB Q4	4th Quarter	FRA	128	1150	13	25
1108	Rio Olympics FRA v SRB Q4	4th Quarter	FRA	128	1151	13	21
1109	Rio Olympics FRA v SRB Q4	4th Quarter	FRA	128	1151	20	18
1110	Rio Olympics FRA v SRB Q4	4th Quarter	FRA	128	1152	29	17
1111	Rio Olympics FRA v SRB Q4	4th Quarter	FRA	128	1154	37	17	TO
1112	Rio Olympics FRA v SRB Q4	4th Quarter	FRA	129	1264	6	48
1113	Rio Olympics FRA v SRB Q4	4th Quarter	FRA	129	1265	33	40	Shot	Miss
1114	Rio Olympics FRA v SRB Q4	4th Quarter	FRA	130	1336	34	110
1115	Rio Olympics FRA v SRB Q4	4th Quarter	FRA	130	1337	22	90
1116	Rio Olympics FRA v SRB Q4	4th Quarter	FRA	130	1338	23	82
1117	Rio Olympics FRA v SRB Q4	4th Quarter	FRA	130	1340	44	81
1118	Rio Olympics FRA v SRB Q4	4th Quarter	FRA	130	1341	47	71
1119	Rio Olympics FRA v SRB Q4	4th Quarter	FRA	130	1341	46	60
1120	Rio Olympics FRA v SRB Q4	4th Quarter	FRA	130	1342	47	54
1121	Rio Olympics FRA v SRB Q4	4th Quarter	FRA	130	1343	33	21
1122	Rio Olympics FRA v SRB Q4	4th Quarter	FRA	130	1344	32	17	Shot	Miss
