# Supplementary material for: Classifying ball trajectories in invasion sports using dynamic time warping: A basketball case study
Source: PLoS One. 2022 Oct 20;17(10):e0272848. doi: 10.1371/journal.pone.0272848 (PMC9584368; doi:10.1371/journal.pone.0272848)
Supplement: S1 Data — (ZIP) [file pone.0272848.s012.zip › Data/FRA/frag8_full.csv]

	GameID	TimeCriteria	TeamName	RecordID	Time	x	y	Label1	Label2	Label3	Label4
1	FRA v TUR	1st Quarter	FRA	2	9	28	67
2	FRA v TUR	1st Quarter	FRA	2	11	27	62
3	FRA v TUR	1st Quarter	FRA	2	12	28	55
4	FRA v TUR	1st Quarter	FRA	2	13	29	51
5	FRA v TUR	1st Quarter	FRA	2	14	31	46
6	FRA v TUR	1st Quarter	FRA	2	15	31	41
7	FRA v TUR	1st Quarter	FRA	2	18	12	26
8	FRA v TUR	1st Quarter	FRA	2	19	11	24
9	FRA v TUR	1st Quarter	FRA	2	21	28	20	Stoppage
10	FRA v TUR	1st Quarter	FRA	3	32	3	33	SLOB
11	FRA v TUR	1st Quarter	FRA	3	33	14	39
12	FRA v TUR	1st Quarter	FRA	3	33	20	40
13	FRA v TUR	1st Quarter	FRA	3	34	24	40
14	FRA v TUR	1st Quarter	FRA	3	34	27	39	On-ball	Shot	Score
15	FRA v TUR	1st Quarter	FRA	5	95	37	108
16	FRA v TUR	1st Quarter	FRA	5	95	52	98
17	FRA v TUR	1st Quarter	FRA	5	96	52	98
18	FRA v TUR	1st Quarter	FRA	5	97	52	98
19	FRA v TUR	1st Quarter	FRA	5	98	52	98
20	FRA v TUR	1st Quarter	FRA	5	100	18	85
21	FRA v TUR	1st Quarter	FRA	5	100	29	75
22	FRA v TUR	1st Quarter	FRA	5	101	31	67
23	FRA v TUR	1st Quarter	FRA	5	101	32	59
24	FRA v TUR	1st Quarter	FRA	5	102	43	37
25	FRA v TUR	1st Quarter	FRA	5	103	41	42
26	FRA v TUR	1st Quarter	FRA	5	106	51	27
27	FRA v TUR	1st Quarter	FRA	5	109	38	19
28	FRA v TUR	1st Quarter	FRA	5	111	36	20
29	FRA v TUR	1st Quarter	FRA	5	111	33	21
30	FRA v TUR	1st Quarter	FRA	5	112	29	17	Shot	Score
31	FRA v TUR	1st Quarter	FRA	8	141	32	110
32	FRA v TUR	1st Quarter	FRA	8	143	28	80
33	FRA v TUR	1st Quarter	FRA	8	144	27	74
34	FRA v TUR	1st Quarter	FRA	8	144	27	70
35	FRA v TUR	1st Quarter	FRA	8	145	28	63
36	FRA v TUR	1st Quarter	FRA	8	146	28	58
37	FRA v TUR	1st Quarter	FRA	8	147	26	50
38	FRA v TUR	1st Quarter	FRA	8	147	29	18	Shot	Score
39	FRA v TUR	1st Quarter	FRA	11	168	27	95
40	FRA v TUR	1st Quarter	FRA	11	169	36	92
41	FRA v TUR	1st Quarter	FRA	11	170	43	85
42	FRA v TUR	1st Quarter	FRA	11	170	46	75
43	FRA v TUR	1st Quarter	FRA	11	171	48	62
44	FRA v TUR	1st Quarter	FRA	11	172	44	55
45	FRA v TUR	1st Quarter	FRA	11	172	28	37
46	FRA v TUR	1st Quarter	FRA	11	173	28	27
47	FRA v TUR	1st Quarter	FRA	11	174	28	19	Shot	Miss
48	FRA v TUR	1st Quarter	FRA	12	177	22	17	OR
49	FRA v TUR	1st Quarter	FRA	12	179	10	24
50	FRA v TUR	1st Quarter	FRA	12	180	15	17	Shot	Shooting Foul
51	FRA v TUR	1st Quarter	FRA	14	239	32	98
52	FRA v TUR	1st Quarter	FRA	14	239	25	82
53	FRA v TUR	1st Quarter	FRA	14	240	22	66
54	FRA v TUR	1st Quarter	FRA	14	240	18	42
55	FRA v TUR	1st Quarter	FRA	14	241	20	30
56	FRA v TUR	1st Quarter	FRA	14	241	25	22
57	FRA v TUR	1st Quarter	FRA	14	242	28	18	Shot	Miss
58	FRA v TUR	1st Quarter	FRA	16	279	4	89
59	FRA v TUR	1st Quarter	FRA	16	280	13	89
60	FRA v TUR	1st Quarter	FRA	16	282	15	90
61	FRA v TUR	1st Quarter	FRA	16	282	19	88
62	FRA v TUR	1st Quarter	FRA	16	283	25	80
63	FRA v TUR	1st Quarter	FRA	16	283	26	74
64	FRA v TUR	1st Quarter	FRA	16	284	23	67
65	FRA v TUR	1st Quarter	FRA	16	284	18	58
66	FRA v TUR	1st Quarter	FRA	16	285	27	53
67	FRA v TUR	1st Quarter	FRA	16	287	16	42
68	FRA v TUR	1st Quarter	FRA	16	288	10	29
69	FRA v TUR	1st Quarter	FRA	16	290	30	40
70	FRA v TUR	1st Quarter	FRA	16	293	34	24	Foul
71	FRA v TUR	1st Quarter	FRA	17	311	44	8	BLOB
72	FRA v TUR	1st Quarter	FRA	17	312	48	31
73	FRA v TUR	1st Quarter	FRA	17	314	33	40
74	FRA v TUR	1st Quarter	FRA	17	315	34	38
75	FRA v TUR	1st Quarter	FRA	17	316	31	34
76	FRA v TUR	1st Quarter	FRA	17	316	29	30	Shot	Miss
77	FRA v TUR	1st Quarter	FRA	20	340	32	109
78	FRA v TUR	1st Quarter	FRA	20	341	37	84
79	FRA v TUR	1st Quarter	FRA	20	342	35	74
80	FRA v TUR	1st Quarter	FRA	20	342	33	67
81	FRA v TUR	1st Quarter	FRA	20	344	27	55
82	FRA v TUR	1st Quarter	FRA	20	344	13	46
83	FRA v TUR	1st Quarter	FRA	20	346	15	42
84	FRA v TUR	1st Quarter	FRA	20	347	22	45
85	FRA v TUR	1st Quarter	FRA	20	348	30	47
86	FRA v TUR	1st Quarter	FRA	20	350	13	31
87	FRA v TUR	1st Quarter	FRA	20	350	14	25
88	FRA v TUR	1st Quarter	FRA	20	352	12	18
89	FRA v TUR	1st Quarter	FRA	20	352	15	34
90	FRA v TUR	1st Quarter	FRA	20	354	43	37
91	FRA v TUR	1st Quarter	FRA	20	356	37	39
92	FRA v TUR	1st Quarter	FRA	20	356	34	38	On-ball
93	FRA v TUR	1st Quarter	FRA	20	356	28	36
94	FRA v TUR	1st Quarter	FRA	20	358	18	33	TO	Foul
95	FRA v TUR	1st Quarter	FRA	22	386	30	91
96	FRA v TUR	1st Quarter	FRA	22	387	22	77
97	FRA v TUR	1st Quarter	FRA	22	387	22	76
98	FRA v TUR	1st Quarter	FRA	22	387	19	61
99	FRA v TUR	1st Quarter	FRA	22	389	17	52
100	FRA v TUR	1st Quarter	FRA	22	389	17	44
101	FRA v TUR	1st Quarter	FRA	22	390	20	35
102	FRA v TUR	1st Quarter	FRA	22	391	13	17
103	FRA v TUR	1st Quarter	FRA	22	394	13	29
104	FRA v TUR	1st Quarter	FRA	22	397	15	33
105	FRA v TUR	1st Quarter	FRA	22	397	18	35
106	FRA v TUR	1st Quarter	FRA	22	399	34	47
107	FRA v TUR	1st Quarter	FRA	22	400	30	42
108	FRA v TUR	1st Quarter	FRA	22	401	27	40	On-ball
109	FRA v TUR	1st Quarter	FRA	22	402	27	40
110	FRA v TUR	1st Quarter	FRA	22	403	27	40
111	FRA v TUR	1st Quarter	FRA	22	404	27	40
112	FRA v TUR	1st Quarter	FRA	22	405	38	33
113	FRA v TUR	1st Quarter	FRA	22	406	31	30	Shot	Score
114	FRA v TUR	1st Quarter	FRA	24	429	29	109
115	FRA v TUR	1st Quarter	FRA	24	429	28	86
116	FRA v TUR	1st Quarter	FRA	24	431	36	84
117	FRA v TUR	1st Quarter	FRA	24	431	44	79
118	FRA v TUR	1st Quarter	FRA	24	432	46	67
119	FRA v TUR	1st Quarter	FRA	24	433	44	56	TO
120	FRA v TUR	1st Quarter	FRA	26	460	29	98
121	FRA v TUR	1st Quarter	FRA	26	460	35	82
122	FRA v TUR	1st Quarter	FRA	26	462	32	74
123	FRA v TUR	1st Quarter	FRA	26	463	32	67
124	FRA v TUR	1st Quarter	FRA	26	464	30	58
125	FRA v TUR	1st Quarter	FRA	26	465	28	50
126	FRA v TUR	1st Quarter	FRA	26	466	28	50
127	FRA v TUR	1st Quarter	FRA	26	467	28	50
128	FRA v TUR	1st Quarter	FRA	26	468	28	50
129	FRA v TUR	1st Quarter	FRA	26	469	23	34
130	FRA v TUR	1st Quarter	FRA	26	470	26	36
131	FRA v TUR	1st Quarter	FRA	26	470	34	32
132	FRA v TUR	1st Quarter	FRA	26	471	38	35
133	FRA v TUR	1st Quarter	FRA	26	472	39	37
134	FRA v TUR	1st Quarter	FRA	26	474	18	36
135	FRA v TUR	1st Quarter	FRA	26	476	28	18	Shot	Score
136	FRA v TUR	1st Quarter	FRA	28	503	28	109
137	FRA v TUR	1st Quarter	FRA	28	503	26	90
138	FRA v TUR	1st Quarter	FRA	28	505	22	75
139	FRA v TUR	1st Quarter	FRA	28	506	21	68
140	FRA v TUR	1st Quarter	FRA	28	508	21	62
141	FRA v TUR	1st Quarter	FRA	28	508	21	58
142	FRA v TUR	1st Quarter	FRA	28	510	20	50
143	FRA v TUR	1st Quarter	FRA	28	511	22	47
144	FRA v TUR	1st Quarter	FRA	28	514	12	29
145	FRA v TUR	1st Quarter	FRA	28	515	22	40
146	FRA v TUR	1st Quarter	FRA	28	516	18	38
147	FRA v TUR	1st Quarter	FRA	28	517	14	35
148	FRA v TUR	1st Quarter	FRA	28	516	10	23
149	FRA v TUR	1st Quarter	FRA	28	517	21	17
150	FRA v TUR	1st Quarter	FRA	28	519	10	18	Shot	Miss
151	FRA v TUR	1st Quarter	FRA	30	569	28	93
152	FRA v TUR	1st Quarter	FRA	30	569	21	84
153	FRA v TUR	1st Quarter	FRA	30	570	28	78
154	FRA v TUR	1st Quarter	FRA	30	570	32	72
155	FRA v TUR	1st Quarter	FRA	30	571	34	66
156	FRA v TUR	1st Quarter	FRA	30	572	35	59
157	FRA v TUR	1st Quarter	FRA	30	573	48	33
158	FRA v TUR	1st Quarter	FRA	30	574	49	27
159	FRA v TUR	1st Quarter	FRA	30	575	51	19
160	FRA v TUR	1st Quarter	FRA	30	575	32	41
161	FRA v TUR	1st Quarter	FRA	30	576	25	40
162	FRA v TUR	1st Quarter	FRA	30	577	12	29	On-ball
163	FRA v TUR	1st Quarter	FRA	30	578	15	33
164	FRA v TUR	1st Quarter	FRA	30	579	22	35
165	FRA v TUR	1st Quarter	FRA	30	579	26	33
166	FRA v TUR	1st Quarter	FRA	30	580	31	29
167	FRA v TUR	1st Quarter	FRA	30	581	28	20	TO
168	FRA v TUR	1st Quarter	FRA	34	651	29	107
169	FRA v TUR	1st Quarter	FRA	34	652	28	91
170	FRA v TUR	1st Quarter	FRA	34	653	28	86
171	FRA v TUR	1st Quarter	FRA	34	653	29	79
172	FRA v TUR	1st Quarter	FRA	34	655	31	74
173	FRA v TUR	1st Quarter	FRA	34	656	34	71
174	FRA v TUR	1st Quarter	FRA	34	658	38	65
175	FRA v TUR	1st Quarter	FRA	34	659	39	62
176	FRA v TUR	1st Quarter	FRA	34	660	39	58
177	FRA v TUR	1st Quarter	FRA	34	661	38	54
178	FRA v TUR	1st Quarter	FRA	34	663	41	49
179	FRA v TUR	1st Quarter	FRA	34	664	46	36
180	FRA v TUR	1st Quarter	FRA	34	664	45	38
181	FRA v TUR	1st Quarter	FRA	34	665	40	40
182	FRA v TUR	1st Quarter	FRA	34	667	44	43
183	FRA v TUR	1st Quarter	FRA	34	668	48	43	Foul
184	FRA v TUR	1st Quarter	FRA	35	685	58	37	SLOB
185	FRA v TUR	1st Quarter	FRA	35	686	44	46
186	FRA v TUR	1st Quarter	FRA	35	689	48	29
187	FRA v TUR	1st Quarter	FRA	35	690	50	24
188	FRA v TUR	1st Quarter	FRA	35	691	51	17
189	FRA v TUR	1st Quarter	FRA	35	691	40	41
190	FRA v TUR	1st Quarter	FRA	35	693	17	33
191	FRA v TUR	1st Quarter	FRA	35	694	10	29
192	FRA v TUR	1st Quarter	FRA	35	694	10	22
193	FRA v TUR	1st Quarter	FRA	35	696	25	29
194	FRA v TUR	1st Quarter	FRA	35	696	24	24
195	FRA v TUR	1st Quarter	FRA	35	698	27	22
196	FRA v TUR	1st Quarter	FRA	35	699	30	17	Shot	Shooting Foul
197	FRA v TUR	1st Quarter	FRA	38	774	34	85
198	FRA v TUR	1st Quarter	FRA	38	775	35	72
199	FRA v TUR	1st Quarter	FRA	38	775	35	61
200	FRA v TUR	1st Quarter	FRA	38	776	38	51
201	FRA v TUR	1st Quarter	FRA	38	776	40	46
202	FRA v TUR	1st Quarter	FRA	38	777	43	35
203	FRA v TUR	1st Quarter	FRA	38	778	27	22	Shot	Score
204	FRA v TUR	1st Quarter	FRA	40	816	5	92
205	FRA v TUR	1st Quarter	FRA	40	818	18	77
206	FRA v TUR	1st Quarter	FRA	40	819	19	74
207	FRA v TUR	1st Quarter	FRA	40	819	22	67
208	FRA v TUR	1st Quarter	FRA	40	820	24	61
209	FRA v TUR	1st Quarter	FRA	40	821	25	52
210	FRA v TUR	1st Quarter	FRA	40	824	32	39
211	FRA v TUR	1st Quarter	FRA	40	824	37	39
212	FRA v TUR	1st Quarter	FRA	40	824	41	35
213	FRA v TUR	1st Quarter	FRA	40	825	51	30
214	FRA v TUR	1st Quarter	FRA	40	828	39	22	TO
215	FRA v TUR	1st Quarter	FRA	43	835	37	97
216	FRA v TUR	1st Quarter	FRA	43	835	45	82
217	FRA v TUR	1st Quarter	FRA	43	836	45	74
218	FRA v TUR	1st Quarter	FRA	43	836	46	66
219	FRA v TUR	1st Quarter	FRA	43	837	46	61
220	FRA v TUR	1st Quarter	FRA	43	838	47	46
221	FRA v TUR	1st Quarter	FRA	43	838	46	39
222	FRA v TUR	1st Quarter	FRA	43	839	39	36
223	FRA v TUR	1st Quarter	FRA	43	840	34	37
224	FRA v TUR	1st Quarter	FRA	43	841	39	37
225	FRA v TUR	1st Quarter	FRA	43	843	50	27
226	FRA v TUR	1st Quarter	FRA	43	844	45	28
227	FRA v TUR	1st Quarter	FRA	43	844	37	26
228	FRA v TUR	1st Quarter	FRA	43	845	30	20	Shot	Shooting Foul
229	FRA v TUR	1st Quarter	FRA	45	910	27	92
230	FRA v TUR	1st Quarter	FRA	45	910	25	80
231	FRA v TUR	1st Quarter	FRA	45	911	26	59
232	FRA v TUR	1st Quarter	FRA	45	911	28	52
233	FRA v TUR	1st Quarter	FRA	45	912	26	45
234	FRA v TUR	1st Quarter	FRA	45	912	25	39
235	FRA v TUR	1st Quarter	FRA	45	913	25	30	Shot	Miss
236	FRA v TUR	1st Quarter	FRA	48	982	31	108
237	FRA v TUR	1st Quarter	FRA	48	982	38	94
238	FRA v TUR	1st Quarter	FRA	48	984	36	88
239	FRA v TUR	1st Quarter	FRA	48	985	33	76
240	FRA v TUR	1st Quarter	FRA	48	986	35	67
241	FRA v TUR	1st Quarter	FRA	48	986	38	61
242	FRA v TUR	1st Quarter	FRA	48	986	42	53
243	FRA v TUR	1st Quarter	FRA	48	987	43	50
244	FRA v TUR	1st Quarter	FRA	48	988	29	48	Stoppage
245	FRA v TUR Q2	2nd Quarter	FRA	49	2	4	60
246	FRA v TUR Q2	2nd Quarter	FRA	49	2	18	64
247	FRA v TUR Q2	2nd Quarter	FRA	49	3	23	63
248	FRA v TUR Q2	2nd Quarter	FRA	49	4	28	56
249	FRA v TUR Q2	2nd Quarter	FRA	49	5	33	53
250	FRA v TUR Q2	2nd Quarter	FRA	49	5	23	38
251	FRA v TUR Q2	2nd Quarter	FRA	49	6	14	34
252	FRA v TUR Q2	2nd Quarter	FRA	49	7	11	26
253	FRA v TUR Q2	2nd Quarter	FRA	49	8	13	29	On-ball
254	FRA v TUR Q2	2nd Quarter	FRA	49	8	17	32
255	FRA v TUR Q2	2nd Quarter	FRA	49	9	25	32
256	FRA v TUR Q2	2nd Quarter	FRA	49	9	31	26
257	FRA v TUR Q2	2nd Quarter	FRA	49	10	37	20	Foul
258	FRA v TUR Q2	2nd Quarter	FRA	51	25	20	8	BLOB
259	FRA v TUR Q2	2nd Quarter	FRA	51	26	10	21
260	FRA v TUR Q2	2nd Quarter	FRA	51	28	11	23
261	FRA v TUR Q2	2nd Quarter	FRA	51	30	21	36
262	FRA v TUR Q2	2nd Quarter	FRA	51	31	28	39
263	FRA v TUR Q2	2nd Quarter	FRA	51	32	14	29
264	FRA v TUR Q2	2nd Quarter	FRA	51	34	24	21
265	FRA v TUR Q2	2nd Quarter	FRA	51	35	25	23
266	FRA v TUR Q2	2nd Quarter	FRA	51	36	34	42
267	FRA v TUR Q2	2nd Quarter	FRA	51	38	28	38
268	FRA v TUR Q2	2nd Quarter	FRA	51	38	31	33
269	FRA v TUR Q2	2nd Quarter	FRA	51	39	35	28	Shot	Score
270	FRA v TUR Q2	2nd Quarter	FRA	53	64	30	97
271	FRA v TUR Q2	2nd Quarter	FRA	53	64	22	89
272	FRA v TUR Q2	2nd Quarter	FRA	53	65	18	75
273	FRA v TUR Q2	2nd Quarter	FRA	53	65	18	66
274	FRA v TUR Q2	2nd Quarter	FRA	53	66	17	58
275	FRA v TUR Q2	2nd Quarter	FRA	53	67	18	51
276	FRA v TUR Q2	2nd Quarter	FRA	53	68	22	48
277	FRA v TUR Q2	2nd Quarter	FRA	53	69	27	48
278	FRA v TUR Q2	2nd Quarter	FRA	53	70	32	47
279	FRA v TUR Q2	2nd Quarter	FRA	53	71	32	47
280	FRA v TUR Q2	2nd Quarter	FRA	53	72	32	47
281	FRA v TUR Q2	2nd Quarter	FRA	53	73	32	47
282	FRA v TUR Q2	2nd Quarter	FRA	53	74	32	47
283	FRA v TUR Q2	2nd Quarter	FRA	53	75	45	36
284	FRA v TUR Q2	2nd Quarter	FRA	53	76	45	31
285	FRA v TUR Q2	2nd Quarter	FRA	53	76	38	25
286	FRA v TUR Q2	2nd Quarter	FRA	53	77	34	18
287	FRA v TUR Q2	2nd Quarter	FRA	53	78	38	19
288	FRA v TUR Q2	2nd Quarter	FRA	53	79	34	18	Shot	Score
289	FRA v TUR Q2	2nd Quarter	FRA	55	105	23	110
290	FRA v TUR Q2	2nd Quarter	FRA	55	107	34	94
291	FRA v TUR Q2	2nd Quarter	FRA	55	108	34	88
292	FRA v TUR Q2	2nd Quarter	FRA	55	109	34	82
293	FRA v TUR Q2	2nd Quarter	FRA	55	111	39	79
294	FRA v TUR Q2	2nd Quarter	FRA	55	111	44	70	TO
295	FRA v TUR Q2	2nd Quarter	FRA	57	132	28	96
296	FRA v TUR Q2	2nd Quarter	FRA	57	132	23	91
297	FRA v TUR Q2	2nd Quarter	FRA	57	133	19	84
298	FRA v TUR Q2	2nd Quarter	FRA	57	133	18	75
299	FRA v TUR Q2	2nd Quarter	FRA	57	134	18	65
300	FRA v TUR Q2	2nd Quarter	FRA	57	134	19	58
301	FRA v TUR Q2	2nd Quarter	FRA	57	135	19	51
302	FRA v TUR Q2	2nd Quarter	FRA	57	135	23	45
303	FRA v TUR Q2	2nd Quarter	FRA	57	135	26	41
304	FRA v TUR Q2	2nd Quarter	FRA	57	136	21	35
305	FRA v TUR Q2	2nd Quarter	FRA	57	137	16	31
306	FRA v TUR Q2	2nd Quarter	FRA	57	138	14	44
307	FRA v TUR Q2	2nd Quarter	FRA	57	139	20	51
308	FRA v TUR Q2	2nd Quarter	FRA	57	142	29	50
309	FRA v TUR Q2	2nd Quarter	FRA	57	144	46	35
310	FRA v TUR Q2	2nd Quarter	FRA	57	144	51	20
311	FRA v TUR Q2	2nd Quarter	FRA	57	147	46	39
312	FRA v TUR Q2	2nd Quarter	FRA	57	148	27	39
313	FRA v TUR Q2	2nd Quarter	FRA	57	149	30	38
314	FRA v TUR Q2	2nd Quarter	FRA	57	150	27	32
315	FRA v TUR Q2	2nd Quarter	FRA	57	150	27	26
316	FRA v TUR Q2	2nd Quarter	FRA	57	151	28	18	Shot	Miss
317	FRA v TUR Q2	2nd Quarter	FRA	62	171	33	109
318	FRA v TUR Q2	2nd Quarter	FRA	62	172	34	90
319	FRA v TUR Q2	2nd Quarter	FRA	62	173	33	81
320	FRA v TUR Q2	2nd Quarter	FRA	62	174	32	74
321	FRA v TUR Q2	2nd Quarter	FRA	62	175	26	65
322	FRA v TUR Q2	2nd Quarter	FRA	62	176	22	53
323	FRA v TUR Q2	2nd Quarter	FRA	62	176	10	48
324	FRA v TUR Q2	2nd Quarter	FRA	62	178	9	43
325	FRA v TUR Q2	2nd Quarter	FRA	62	179	10	33
326	FRA v TUR Q2	2nd Quarter	FRA	62	179	14	25
327	FRA v TUR Q2	2nd Quarter	FRA	62	180	12	18
328	FRA v TUR Q2	2nd Quarter	FRA	62	181	14	35
329	FRA v TUR Q2	2nd Quarter	FRA	62	182	15	37
330	FRA v TUR Q2	2nd Quarter	FRA	62	184	10	22
331	FRA v TUR Q2	2nd Quarter	FRA	62	186	19	44
332	FRA v TUR Q2	2nd Quarter	FRA	62	187	42	38	On-ball
333	FRA v TUR Q2	2nd Quarter	FRA	62	188	36	38
334	FRA v TUR Q2	2nd Quarter	FRA	62	189	28	30
335	FRA v TUR Q2	2nd Quarter	FRA	62	190	29	24
336	FRA v TUR Q2	2nd Quarter	FRA	62	192	31	19	Shot	Miss
337	FRA v TUR Q2	2nd Quarter	FRA	65	238	30	109
338	FRA v TUR Q2	2nd Quarter	FRA	65	240	34	95
339	FRA v TUR Q2	2nd Quarter	FRA	65	241	34	90
340	FRA v TUR Q2	2nd Quarter	FRA	65	242	25	81
341	FRA v TUR Q2	2nd Quarter	FRA	65	242	19	70
342	FRA v TUR Q2	2nd Quarter	FRA	65	243	16	61
343	FRA v TUR Q2	2nd Quarter	FRA	65	243	15	49
344	FRA v TUR Q2	2nd Quarter	FRA	65	244	22	49
345	FRA v TUR Q2	2nd Quarter	FRA	65	244	29	49
346	FRA v TUR Q2	2nd Quarter	FRA	65	246	10	18
347	FRA v TUR Q2	2nd Quarter	FRA	65	247	11	23
348	FRA v TUR Q2	2nd Quarter	FRA	65	248	12	28
349	FRA v TUR Q2	2nd Quarter	FRA	65	249	20	41
350	FRA v TUR Q2	2nd Quarter	FRA	65	250	12	29
351	FRA v TUR Q2	2nd Quarter	FRA	65	252	31	41	On-ball
352	FRA v TUR Q2	2nd Quarter	FRA	65	254	34	39
353	FRA v TUR Q2	2nd Quarter	FRA	65	255	46	34
354	FRA v TUR Q2	2nd Quarter	FRA	65	256	30	38
355	FRA v TUR Q2	2nd Quarter	FRA	65	257	9	36
356	FRA v TUR Q2	2nd Quarter	FRA	65	259	24	42
357	FRA v TUR Q2	2nd Quarter	FRA	65	260	51	39
358	FRA v TUR Q2	2nd Quarter	FRA	65	261	46	32
359	FRA v TUR Q2	2nd Quarter	FRA	65	261	41	24
360	FRA v TUR Q2	2nd Quarter	FRA	65	262	36	19	Shot	Miss
361	FRA v TUR Q2	2nd Quarter	FRA	68	276	28	80
362	FRA v TUR Q2	2nd Quarter	FRA	68	276	26	75
363	FRA v TUR Q2	2nd Quarter	FRA	68	277	26	66
364	FRA v TUR Q2	2nd Quarter	FRA	68	278	22	47
365	FRA v TUR Q2	2nd Quarter	FRA	68	278	22	36
366	FRA v TUR Q2	2nd Quarter	FRA	68	279	26	23
367	FRA v TUR Q2	2nd Quarter	FRA	68	280	29	17	Shot	Score
368	FRA v TUR Q2	2nd Quarter	FRA	71	305	50	62
369	FRA v TUR Q2	2nd Quarter	FRA	71	307	48	43
370	FRA v TUR Q2	2nd Quarter	FRA	71	307	42	29
371	FRA v TUR Q2	2nd Quarter	FRA	71	308	33	17	Shot	Score
372	FRA v TUR Q2	2nd Quarter	FRA	73	329	29	94
373	FRA v TUR Q2	2nd Quarter	FRA	73	329	39	78
374	FRA v TUR Q2	2nd Quarter	FRA	73	330	22	65
375	FRA v TUR Q2	2nd Quarter	FRA	73	331	19	54
376	FRA v TUR Q2	2nd Quarter	FRA	73	332	16	46
377	FRA v TUR Q2	2nd Quarter	FRA	73	332	14	39
378	FRA v TUR Q2	2nd Quarter	FRA	73	333	13	33
379	FRA v TUR Q2	2nd Quarter	FRA	73	334	12	16
380	FRA v TUR Q2	2nd Quarter	FRA	73	335	19	33
381	FRA v TUR Q2	2nd Quarter	FRA	73	336	32	32	TO
382	FRA v TUR Q2	2nd Quarter	FRA	75	353	28	80
383	FRA v TUR Q2	2nd Quarter	FRA	75	353	26	70
384	FRA v TUR Q2	2nd Quarter	FRA	75	354	38	56
385	FRA v TUR Q2	2nd Quarter	FRA	75	355	41	50
386	FRA v TUR Q2	2nd Quarter	FRA	75	356	41	37
387	FRA v TUR Q2	2nd Quarter	FRA	75	358	46	41
388	FRA v TUR Q2	2nd Quarter	FRA	75	359	49	38
389	FRA v TUR Q2	2nd Quarter	FRA	75	359	51	29
390	FRA v TUR Q2	2nd Quarter	FRA	75	360	28	32
391	FRA v TUR Q2	2nd Quarter	FRA	75	361	30	37
392	FRA v TUR Q2	2nd Quarter	FRA	75	363	33	21
393	FRA v TUR Q2	2nd Quarter	FRA	75	364	52	19
394	FRA v TUR Q2	2nd Quarter	FRA	75	365	52	23	Shot	Miss
395	FRA v TUR Q2	2nd Quarter	FRA	77	382	24	94
396	FRA v TUR Q2	2nd Quarter	FRA	77	383	22	84
397	FRA v TUR Q2	2nd Quarter	FRA	77	384	20	75
398	FRA v TUR Q2	2nd Quarter	FRA	77	385	34	48
399	FRA v TUR Q2	2nd Quarter	FRA	77	386	30	30
400	FRA v TUR Q2	2nd Quarter	FRA	77	387	30	19	Shot	Score
401	FRA v TUR Q2	2nd Quarter	FRA	79	411	30	109
402	FRA v TUR Q2	2nd Quarter	FRA	79	413	30	90
403	FRA v TUR Q2	2nd Quarter	FRA	79	415	47	80
404	FRA v TUR Q2	2nd Quarter	FRA	79	416	43	76
405	FRA v TUR Q2	2nd Quarter	FRA	79	417	19	69
406	FRA v TUR Q2	2nd Quarter	FRA	79	418	18	60
407	FRA v TUR Q2	2nd Quarter	FRA	79	418	18	49
408	FRA v TUR Q2	2nd Quarter	FRA	79	419	18	42
409	FRA v TUR Q2	2nd Quarter	FRA	79	420	21	33
410	FRA v TUR Q2	2nd Quarter	FRA	79	420	18	36
411	FRA v TUR Q2	2nd Quarter	FRA	79	421	17	41
412	FRA v TUR Q2	2nd Quarter	FRA	79	422	17	45
413	FRA v TUR Q2	2nd Quarter	FRA	79	423	11	23
414	FRA v TUR Q2	2nd Quarter	FRA	79	425	24	28
415	FRA v TUR Q2	2nd Quarter	FRA	79	426	47	31
416	FRA v TUR Q2	2nd Quarter	FRA	79	427	45	33
417	FRA v TUR Q2	2nd Quarter	FRA	79	427	41	34	On-ball
418	FRA v TUR Q2	2nd Quarter	FRA	79	429	22	37	Shot	Score
419	FRA v TUR Q2	2nd Quarter	FRA	82	487	28	89
420	FRA v TUR Q2	2nd Quarter	FRA	82	487	25	79
421	FRA v TUR Q2	2nd Quarter	FRA	82	488	13	56
422	FRA v TUR Q2	2nd Quarter	FRA	82	488	13	45
423	FRA v TUR Q2	2nd Quarter	FRA	82	489	12	31
424	FRA v TUR Q2	2nd Quarter	FRA	82	490	12	25
425	FRA v TUR Q2	2nd Quarter	FRA	82	491	19	38
426	FRA v TUR Q2	2nd Quarter	FRA	82	491	25	39
427	FRA v TUR Q2	2nd Quarter	FRA	82	493	28	39	On-ball
428	FRA v TUR Q2	2nd Quarter	FRA	82	494	34	40
429	FRA v TUR Q2	2nd Quarter	FRA	82	495	42	42
430	FRA v TUR Q2	2nd Quarter	FRA	82	496	23	35
431	FRA v TUR Q2	2nd Quarter	FRA	82	497	12	16
432	FRA v TUR Q2	2nd Quarter	FRA	82	498	11	20
433	FRA v TUR Q2	2nd Quarter	FRA	82	498	12	25
434	FRA v TUR Q2	2nd Quarter	FRA	82	499	14	29
435	FRA v TUR Q2	2nd Quarter	FRA	82	499	19	18
436	FRA v TUR Q2	2nd Quarter	FRA	82	501	28	17	Shot	Miss
437	FRA v TUR Q2	2nd Quarter	FRA	83	504	34	18	OR	Shot	Score
438	FRA v TUR Q2	2nd Quarter	FRA	86	553	28	98
439	FRA v TUR Q2	2nd Quarter	FRA	86	553	27	84
440	FRA v TUR Q2	2nd Quarter	FRA	86	554	24	72
441	FRA v TUR Q2	2nd Quarter	FRA	86	555	23	64
442	FRA v TUR Q2	2nd Quarter	FRA	86	556	26	58
443	FRA v TUR Q2	2nd Quarter	FRA	86	556	32	53
444	FRA v TUR Q2	2nd Quarter	FRA	86	556	36	41
445	FRA v TUR Q2	2nd Quarter	FRA	86	557	37	33
446	FRA v TUR Q2	2nd Quarter	FRA	86	558	33	36
447	FRA v TUR Q2	2nd Quarter	FRA	86	559	31	38
448	FRA v TUR Q2	2nd Quarter	FRA	86	560	37	40
449	FRA v TUR Q2	2nd Quarter	FRA	86	560	43	39
450	FRA v TUR Q2	2nd Quarter	FRA	86	562	50	30
451	FRA v TUR Q2	2nd Quarter	FRA	86	563	50	30
452	FRA v TUR Q2	2nd Quarter	FRA	86	564	50	30
453	FRA v TUR Q2	2nd Quarter	FRA	86	565	50	30
454	FRA v TUR Q2	2nd Quarter	FRA	86	566	31	41
455	FRA v TUR Q2	2nd Quarter	FRA	86	567	29	41
456	FRA v TUR Q2	2nd Quarter	FRA	86	567	22	38
457	FRA v TUR Q2	2nd Quarter	FRA	86	569	20	24
458	FRA v TUR Q2	2nd Quarter	FRA	86	569	24	30
459	FRA v TUR Q2	2nd Quarter	FRA	86	571	40	30	Shot	Score
460	FRA v TUR Q2	2nd Quarter	FRA	88	596	30	109
461	FRA v TUR Q2	2nd Quarter	FRA	88	598	21	90
462	FRA v TUR Q2	2nd Quarter	FRA	88	598	20	81
463	FRA v TUR Q2	2nd Quarter	FRA	88	601	29	79
464	FRA v TUR Q2	2nd Quarter	FRA	88	602	30	70
465	FRA v TUR Q2	2nd Quarter	FRA	88	603	31	63
466	FRA v TUR Q2	2nd Quarter	FRA	88	603	32	58
467	FRA v TUR Q2	2nd Quarter	FRA	88	604	22	53
468	FRA v TUR Q2	2nd Quarter	FRA	88	605	15	49
469	FRA v TUR Q2	2nd Quarter	FRA	88	607	26	48
470	FRA v TUR Q2	2nd Quarter	FRA	88	610	26	46
471	FRA v TUR Q2	2nd Quarter	FRA	88	612	14	31
472	FRA v TUR Q2	2nd Quarter	FRA	88	614	32	43
473	FRA v TUR Q2	2nd Quarter	FRA	88	615	34	44
474	FRA v TUR Q2	2nd Quarter	FRA	88	616	50	32
475	FRA v TUR Q2	2nd Quarter	FRA	88	616	47	38
476	FRA v TUR Q2	2nd Quarter	FRA	88	617	37	41
477	FRA v TUR Q2	2nd Quarter	FRA	88	617	51	29
478	FRA v TUR Q2	2nd Quarter	FRA	88	619	45	16
479	FRA v TUR Q2	2nd Quarter	FRA	88	620	34	20	Shot	Miss
480	FRA v TUR Q2	2nd Quarter	FRA	92	730	27	110
481	FRA v TUR Q2	2nd Quarter	FRA	92	731	25	96
482	FRA v TUR Q2	2nd Quarter	FRA	92	732	26	93
483	FRA v TUR Q2	2nd Quarter	FRA	92	732	28	91
484	FRA v TUR Q2	2nd Quarter	FRA	92	733	29	85
485	FRA v TUR Q2	2nd Quarter	FRA	92	734	24	75
486	FRA v TUR Q2	2nd Quarter	FRA	92	734	20	69
487	FRA v TUR Q2	2nd Quarter	FRA	92	734	18	57
488	FRA v TUR Q2	2nd Quarter	FRA	92	735	17	48
489	FRA v TUR Q2	2nd Quarter	FRA	92	735	18	44
490	FRA v TUR Q2	2nd Quarter	FRA	92	736	18	44
491	FRA v TUR Q2	2nd Quarter	FRA	92	737	18	44
492	FRA v TUR Q2	2nd Quarter	FRA	92	738	18	44
493	FRA v TUR Q2	2nd Quarter	FRA	92	739	12	28
494	FRA v TUR Q2	2nd Quarter	FRA	92	739	12	23
495	FRA v TUR Q2	2nd Quarter	FRA	92	741	16	39
496	FRA v TUR Q2	2nd Quarter	FRA	92	742	42	40
497	FRA v TUR Q2	2nd Quarter	FRA	92	743	38	42
498	FRA v TUR Q2	2nd Quarter	FRA	92	744	32	40	On-ball
499	FRA v TUR Q2	2nd Quarter	FRA	92	745	14	30
500	FRA v TUR Q2	2nd Quarter	FRA	92	747	10	15
501	FRA v TUR Q2	2nd Quarter	FRA	92	747	10	19
502	FRA v TUR Q2	2nd Quarter	FRA	92	748	10	24
503	FRA v TUR Q2	2nd Quarter	FRA	92	749	29	41
504	FRA v TUR Q2	2nd Quarter	FRA	92	751	15	31	Shot	Miss
505	FRA v TUR Q2	2nd Quarter	FRA	95	839	28	111
506	FRA v TUR Q2	2nd Quarter	FRA	95	840	33	96
507	FRA v TUR Q2	2nd Quarter	FRA	95	841	38	89
508	FRA v TUR Q2	2nd Quarter	FRA	95	841	42	80
509	FRA v TUR Q2	2nd Quarter	FRA	95	842	42	70
510	FRA v TUR Q2	2nd Quarter	FRA	95	842	44	56	Foul
511	FRA v TUR Q2	2nd Quarter	FRA	96	865	58	69
512	FRA v TUR Q2	2nd Quarter	FRA	96	866	40	71
513	FRA v TUR Q2	2nd Quarter	FRA	96	866	37	63
514	FRA v TUR Q2	2nd Quarter	FRA	96	867	34	55
515	FRA v TUR Q2	2nd Quarter	FRA	96	867	28	47
516	FRA v TUR Q2	2nd Quarter	FRA	96	867	26	37
517	FRA v TUR Q2	2nd Quarter	FRA	96	868	26	28
518	FRA v TUR Q2	2nd Quarter	FRA	96	869	28	18	Foul
519	FRA v TUR Q2	2nd Quarter	FRA	97	882	4	32	SLOB
520	FRA v TUR Q2	2nd Quarter	FRA	97	884	14	46
521	FRA v TUR Q2	2nd Quarter	FRA	97	884	17	46
522	FRA v TUR Q2	2nd Quarter	FRA	97	885	20	45	Foul
523	FRA v TUR Q2	2nd Quarter	FRA	98	901	4	34	SLOB
524	FRA v TUR Q2	2nd Quarter	FRA	98	902	22	41	TO
525	FRA v TUR Q3	3rd Quarter	FRA	101	40	29	82
526	FRA v TUR Q3	3rd Quarter	FRA	101	40	30	76
527	FRA v TUR Q3	3rd Quarter	FRA	101	41	37	59
528	FRA v TUR Q3	3rd Quarter	FRA	101	41	39	49
529	FRA v TUR Q3	3rd Quarter	FRA	101	42	38	39
530	FRA v TUR Q3	3rd Quarter	FRA	101	42	38	27
531	FRA v TUR Q3	3rd Quarter	FRA	101	43	34	19	Shot	Miss
532	FRA v TUR Q3	3rd Quarter	FRA	102	45	30	18	OR	Shot	Miss
533	FRA v TUR Q3	3rd Quarter	FRA	107	93	30	110
534	FRA v TUR Q3	3rd Quarter	FRA	107	93	26	95
535	FRA v TUR Q3	3rd Quarter	FRA	107	95	28	90
536	FRA v TUR Q3	3rd Quarter	FRA	107	96	30	84
537	FRA v TUR Q3	3rd Quarter	FRA	107	97	54	70
538	FRA v TUR Q3	3rd Quarter	FRA	107	99	50	66
539	FRA v TUR Q3	3rd Quarter	FRA	107	100	47	61
540	FRA v TUR Q3	3rd Quarter	FRA	107	100	40	56
541	FRA v TUR Q3	3rd Quarter	FRA	107	101	32	47
542	FRA v TUR Q3	3rd Quarter	FRA	107	103	19	45
543	FRA v TUR Q3	3rd Quarter	FRA	107	105	20	45
544	FRA v TUR Q3	3rd Quarter	FRA	107	106	19	50
545	FRA v TUR Q3	3rd Quarter	FRA	107	108	14	29
546	FRA v TUR Q3	3rd Quarter	FRA	107	109	16	33
547	FRA v TUR Q3	3rd Quarter	FRA	107	109	21	40
548	FRA v TUR Q3	3rd Quarter	FRA	107	111	24	44
549	FRA v TUR Q3	3rd Quarter	FRA	107	112	50	32
550	FRA v TUR Q3	3rd Quarter	FRA	107	113	39	37
551	FRA v TUR Q3	3rd Quarter	FRA	107	114	35	29
552	FRA v TUR Q3	3rd Quarter	FRA	107	115	34	19	Shot	Miss
553	FRA v TUR Q3	3rd Quarter	FRA	114	256	32	89
554	FRA v TUR Q3	3rd Quarter	FRA	114	258	48	70
555	FRA v TUR Q3	3rd Quarter	FRA	114	258	36	74
556	FRA v TUR Q3	3rd Quarter	FRA	114	259	36	70
557	FRA v TUR Q3	3rd Quarter	FRA	114	259	34	62
558	FRA v TUR Q3	3rd Quarter	FRA	114	260	34	55
559	FRA v TUR Q3	3rd Quarter	FRA	114	261	34	50
560	FRA v TUR Q3	3rd Quarter	FRA	114	261	38	45
561	FRA v TUR Q3	3rd Quarter	FRA	114	262	47	42
562	FRA v TUR Q3	3rd Quarter	FRA	114	263	54	38
563	FRA v TUR Q3	3rd Quarter	FRA	114	264	52	39
564	FRA v TUR Q3	3rd Quarter	FRA	114	266	51	41
565	FRA v TUR Q3	3rd Quarter	FRA	114	267	49	42
566	FRA v TUR Q3	3rd Quarter	FRA	114	268	37	39
567	FRA v TUR Q3	3rd Quarter	FRA	114	269	34	41
568	FRA v TUR Q3	3rd Quarter	FRA	114	269	29	41
569	FRA v TUR Q3	3rd Quarter	FRA	114	270	16	33
570	FRA v TUR Q3	3rd Quarter	FRA	114	271	21	19
571	FRA v TUR Q3	3rd Quarter	FRA	114	272	22	20
572	FRA v TUR Q3	3rd Quarter	FRA	114	273	26	24
573	FRA v TUR Q3	3rd Quarter	FRA	114	274	34	33
574	FRA v TUR Q3	3rd Quarter	FRA	114	275	31	33	Shot	Score
575	FRA v TUR Q3	3rd Quarter	FRA	116	303	30	109
576	FRA v TUR Q3	3rd Quarter	FRA	116	305	26	84
577	FRA v TUR Q3	3rd Quarter	FRA	116	306	26	78
578	FRA v TUR Q3	3rd Quarter	FRA	116	307	27	71
579	FRA v TUR Q3	3rd Quarter	FRA	116	309	28	66
580	FRA v TUR Q3	3rd Quarter	FRA	116	310	29	61
581	FRA v TUR Q3	3rd Quarter	FRA	116	311	32	55
582	FRA v TUR Q3	3rd Quarter	FRA	116	312	31	50
583	FRA v TUR Q3	3rd Quarter	FRA	116	313	34	32
584	FRA v TUR Q3	3rd Quarter	FRA	116	313	35	16	Shot	Score
585	FRA v TUR Q3	3rd Quarter	FRA	118	355	60	81
586	FRA v TUR Q3	3rd Quarter	FRA	118	357	43	81
587	FRA v TUR Q3	3rd Quarter	FRA	118	358	43	75
588	FRA v TUR Q3	3rd Quarter	FRA	118	359	36	61
589	FRA v TUR Q3	3rd Quarter	FRA	118	360	32	53
590	FRA v TUR Q3	3rd Quarter	FRA	118	360	34	45
591	FRA v TUR Q3	3rd Quarter	FRA	118	361	38	34
592	FRA v TUR Q3	3rd Quarter	FRA	118	362	36	21	Shot	Miss
593	FRA v TUR Q3	3rd Quarter	FRA	119	364	35	19	OR
594	FRA v TUR Q3	3rd Quarter	FRA	119	365	25	41
595	FRA v TUR Q3	3rd Quarter	FRA	119	366	45	36
596	FRA v TUR Q3	3rd Quarter	FRA	119	366	42	43
597	FRA v TUR Q3	3rd Quarter	FRA	119	367	37	42
598	FRA v TUR Q3	3rd Quarter	FRA	119	367	32	40
599	FRA v TUR Q3	3rd Quarter	FRA	119	368	11	23
600	FRA v TUR Q3	3rd Quarter	FRA	119	369	24	17
601	FRA v TUR Q3	3rd Quarter	FRA	119	371	27	41
602	FRA v TUR Q3	3rd Quarter	FRA	119	372	31	42
603	FRA v TUR Q3	3rd Quarter	FRA	119	373	34	42
604	FRA v TUR Q3	3rd Quarter	FRA	119	374	34	35
605	FRA v TUR Q3	3rd Quarter	FRA	119	375	36	28	TO
606	FRA v TUR Q3	3rd Quarter	FRA	121	461	30	105
607	FRA v TUR Q3	3rd Quarter	FRA	121	463	33	92
608	FRA v TUR Q3	3rd Quarter	FRA	121	464	30	84
609	FRA v TUR Q3	3rd Quarter	FRA	121	465	28	84
610	FRA v TUR Q3	3rd Quarter	FRA	121	466	27	88
611	FRA v TUR Q3	3rd Quarter	FRA	121	466	20	82
612	FRA v TUR Q3	3rd Quarter	FRA	121	467	15	68
613	FRA v TUR Q3	3rd Quarter	FRA	121	468	15	56
614	FRA v TUR Q3	3rd Quarter	FRA	121	468	33	41
615	FRA v TUR Q3	3rd Quarter	FRA	121	469	50	34
616	FRA v TUR Q3	3rd Quarter	FRA	121	470	33	44
617	FRA v TUR Q3	3rd Quarter	FRA	121	472	39	45
618	FRA v TUR Q3	3rd Quarter	FRA	121	472	45	42
619	FRA v TUR Q3	3rd Quarter	FRA	121	474	53	15
620	FRA v TUR Q3	3rd Quarter	FRA	121	475	38	16
621	FRA v TUR Q3	3rd Quarter	FRA	121	476	51	22
622	FRA v TUR Q3	3rd Quarter	FRA	121	477	45	43
623	FRA v TUR Q3	3rd Quarter	FRA	121	480	44	39	On-ball
624	FRA v TUR Q3	3rd Quarter	FRA	121	481	44	31
625	FRA v TUR Q3	3rd Quarter	FRA	121	482	45	24
626	FRA v TUR Q3	3rd Quarter	FRA	121	483	51	18	Shot	Miss
627	FRA v TUR Q3	3rd Quarter	FRA	123	549	32	113
628	FRA v TUR Q3	3rd Quarter	FRA	123	551	41	90
629	FRA v TUR Q3	3rd Quarter	FRA	123	553	42	85
630	FRA v TUR Q3	3rd Quarter	FRA	123	553	28	87
631	FRA v TUR Q3	3rd Quarter	FRA	123	555	30	85
632	FRA v TUR Q3	3rd Quarter	FRA	123	555	36	81
633	FRA v TUR Q3	3rd Quarter	FRA	123	556	27	74
634	FRA v TUR Q3	3rd Quarter	FRA	123	556	22	64
635	FRA v TUR Q3	3rd Quarter	FRA	123	557	21	54
636	FRA v TUR Q3	3rd Quarter	FRA	123	558	21	52
637	FRA v TUR Q3	3rd Quarter	FRA	123	559	22	49
638	FRA v TUR Q3	3rd Quarter	FRA	123	561	23	47
639	FRA v TUR Q3	3rd Quarter	FRA	123	562	16	34
640	FRA v TUR Q3	3rd Quarter	FRA	123	563	12	25
641	FRA v TUR Q3	3rd Quarter	FRA	123	564	30	41
642	FRA v TUR Q3	3rd Quarter	FRA	123	565	53	33	On-ball
643	FRA v TUR Q3	3rd Quarter	FRA	123	566	50	35
644	FRA v TUR Q3	3rd Quarter	FRA	123	567	40	34
645	FRA v TUR Q3	3rd Quarter	FRA	123	567	35	32
646	FRA v TUR Q3	3rd Quarter	FRA	123	569	22	38
647	FRA v TUR Q3	3rd Quarter	FRA	123	570	26	21
648	FRA v TUR Q3	3rd Quarter	FRA	123	571	30	23
649	FRA v TUR Q3	3rd Quarter	FRA	123	571	34	20	Shot	Miss	TO
650	FRA v TUR Q3	3rd Quarter	FRA	126	632	32	110
651	FRA v TUR Q3	3rd Quarter	FRA	126	634	36	87
652	FRA v TUR Q3	3rd Quarter	FRA	126	636	33	78
653	FRA v TUR Q3	3rd Quarter	FRA	126	637	23	69
654	FRA v TUR Q3	3rd Quarter	FRA	126	638	22	55
655	FRA v TUR Q3	3rd Quarter	FRA	126	639	13	46
656	FRA v TUR Q3	3rd Quarter	FRA	126	642	15	44
657	FRA v TUR Q3	3rd Quarter	FRA	126	642	18	38
658	FRA v TUR Q3	3rd Quarter	FRA	126	643	35	42
659	FRA v TUR Q3	3rd Quarter	FRA	126	644	52	33
660	FRA v TUR Q3	3rd Quarter	FRA	126	645	49	36
661	FRA v TUR Q3	3rd Quarter	FRA	126	645	43	38
662	FRA v TUR Q3	3rd Quarter	FRA	126	647	50	28
663	FRA v TUR Q3	3rd Quarter	FRA	126	649	35	27	Shot	Miss
664	FRA v TUR Q3	3rd Quarter	FRA	127	651	30	18	OR	Shot	Score
665	FRA v TUR Q3	3rd Quarter	FRA	129	676	40	84
666	FRA v TUR Q3	3rd Quarter	FRA	129	677	45	72
667	FRA v TUR Q3	3rd Quarter	FRA	129	677	47	65
668	FRA v TUR Q3	3rd Quarter	FRA	129	678	50	53
669	FRA v TUR Q3	3rd Quarter	FRA	129	678	49	46
670	FRA v TUR Q3	3rd Quarter	FRA	129	679	53	35
671	FRA v TUR Q3	3rd Quarter	FRA	129	679	53	31
672	FRA v TUR Q3	3rd Quarter	FRA	129	681	36	35
673	FRA v TUR Q3	3rd Quarter	FRA	129	681	32	34	Foul
674	FRA v TUR Q3	3rd Quarter	FRA	130	704	60	33	SLOB
675	FRA v TUR Q3	3rd Quarter	FRA	130	705	53	15
676	FRA v TUR Q3	3rd Quarter	FRA	130	706	53	21
677	FRA v TUR Q3	3rd Quarter	FRA	130	706	53	23
678	FRA v TUR Q3	3rd Quarter	FRA	130	707	52	27
679	FRA v TUR Q3	3rd Quarter	FRA	130	708	52	39
680	FRA v TUR Q3	3rd Quarter	FRA	130	709	28	40	On-ball
681	FRA v TUR Q3	3rd Quarter	FRA	130	711	32	40
682	FRA v TUR Q3	3rd Quarter	FRA	130	712	35	34
683	FRA v TUR Q3	3rd Quarter	FRA	130	713	12	20
684	FRA v TUR Q3	3rd Quarter	FRA	130	714	15	17
685	FRA v TUR Q3	3rd Quarter	FRA	130	714	20	15
686	FRA v TUR Q3	3rd Quarter	FRA	130	715	25	30
687	FRA v TUR Q3	3rd Quarter	FRA	130	716	22	25
688	FRA v TUR Q3	3rd Quarter	FRA	130	716	19	20
689	FRA v TUR Q3	3rd Quarter	FRA	130	717	37	41
690	FRA v TUR Q3	3rd Quarter	FRA	130	718	37	35
691	FRA v TUR Q3	3rd Quarter	FRA	130	718	37	29	Shot	Miss
692	FRA v TUR Q3	3rd Quarter	FRA	132	748	30	109
693	FRA v TUR Q3	3rd Quarter	FRA	132	748	39	92
694	FRA v TUR Q3	3rd Quarter	FRA	132	749	39	85
695	FRA v TUR Q3	3rd Quarter	FRA	132	750	39	79
696	FRA v TUR Q3	3rd Quarter	FRA	132	752	40	68
697	FRA v TUR Q3	3rd Quarter	FRA	132	753	38	61
698	FRA v TUR Q3	3rd Quarter	FRA	132	754	36	54
699	FRA v TUR Q3	3rd Quarter	FRA	132	755	36	49
700	FRA v TUR Q3	3rd Quarter	FRA	132	756	17	32
701	FRA v TUR Q3	3rd Quarter	FRA	132	758	31	42
702	FRA v TUR Q3	3rd Quarter	FRA	132	759	51	26	On-ball
703	FRA v TUR Q3	3rd Quarter	FRA	132	762	49	21
704	FRA v TUR Q3	3rd Quarter	FRA	132	763	48	17
705	FRA v TUR Q3	3rd Quarter	FRA	132	764	23	37
706	FRA v TUR Q3	3rd Quarter	FRA	132	765	25	20
707	FRA v TUR Q3	3rd Quarter	FRA	132	766	27	22
708	FRA v TUR Q3	3rd Quarter	FRA	132	766	31	21	Shot	Miss
709	FRA v TUR Q3	3rd Quarter	FRA	135	840	34	110
710	FRA v TUR Q3	3rd Quarter	FRA	135	841	19	95
711	FRA v TUR Q3	3rd Quarter	FRA	135	842	24	92
712	FRA v TUR Q3	3rd Quarter	FRA	135	843	28	88
713	FRA v TUR Q3	3rd Quarter	FRA	135	843	48	83
714	FRA v TUR Q3	3rd Quarter	FRA	135	844	44	76
715	FRA v TUR Q3	3rd Quarter	FRA	135	844	38	74
716	FRA v TUR Q3	3rd Quarter	FRA	135	845	43	70
717	FRA v TUR Q3	3rd Quarter	FRA	135	846	45	63
718	FRA v TUR Q3	3rd Quarter	FRA	135	846	44	55
719	FRA v TUR Q3	3rd Quarter	FRA	135	847	38	50	Foul
720	FRA v TUR Q3	3rd Quarter	FRA	136	860	58	38	SLOB
721	FRA v TUR Q3	3rd Quarter	FRA	136	862	48	45
722	FRA v TUR Q3	3rd Quarter	FRA	136	864	46	41	On-ball
723	FRA v TUR Q3	3rd Quarter	FRA	136	865	42	38
724	FRA v TUR Q3	3rd Quarter	FRA	136	866	38	38
725	FRA v TUR Q3	3rd Quarter	FRA	136	867	34	38	Shot	Miss
726	FRA v TUR Q3	3rd Quarter	FRA	137	872	53	18	OR
727	FRA v TUR Q3	3rd Quarter	FRA	137	874	51	32
728	FRA v TUR Q3	3rd Quarter	FRA	137	875	48	37
729	FRA v TUR Q3	3rd Quarter	FRA	137	878	33	38
730	FRA v TUR Q3	3rd Quarter	FRA	137	880	36	34
731	FRA v TUR Q3	3rd Quarter	FRA	137	880	37	31	Foul
732	FRA v TUR Q3	3rd Quarter	FRA	141	975	28	94
733	FRA v TUR Q3	3rd Quarter	FRA	141	977	17	79
734	FRA v TUR Q3	3rd Quarter	FRA	141	978	20	71
735	FRA v TUR Q3	3rd Quarter	FRA	141	978	22	56
736	FRA v TUR Q3	3rd Quarter	FRA	141	979	24	50
737	FRA v TUR Q3	3rd Quarter	FRA	141	979	32	43
738	FRA v TUR Q3	3rd Quarter	FRA	141	979	34	40
739	FRA v TUR Q3	3rd Quarter	FRA	141	980	31	30
740	FRA v TUR Q3	3rd Quarter	FRA	141	980	29	23
741	FRA v TUR Q3	3rd Quarter	FRA	141	981	28	18	Shot	Shooting Foul
742	FRA v TUR Q3	3rd Quarter	FRA	143	1060	32	109
743	FRA v TUR Q3	3rd Quarter	FRA	143	1060	46	83
744	FRA v TUR Q3	3rd Quarter	FRA	143	1061	45	75
745	FRA v TUR Q3	3rd Quarter	FRA	143	1062	44	69
746	FRA v TUR Q3	3rd Quarter	FRA	143	1063	45	60
747	FRA v TUR Q3	3rd Quarter	FRA	143	1064	46	52
748	FRA v TUR Q3	3rd Quarter	FRA	143	1065	47	45
749	FRA v TUR Q3	3rd Quarter	FRA	143	1066	49	39
750	FRA v TUR Q3	3rd Quarter	FRA	143	1068	49	38	TO	Foul
751	FRA v TUR Q4	4th Quarter	FRA	146	10	59	59
752	FRA v TUR Q4	4th Quarter	FRA	146	11	50	67
753	FRA v TUR Q4	4th Quarter	FRA	146	12	53	45
754	FRA v TUR Q4	4th Quarter	FRA	146	12	52	36
755	FRA v TUR Q4	4th Quarter	FRA	146	14	53	20
756	FRA v TUR Q4	4th Quarter	FRA	146	16	49	32
757	FRA v TUR Q4	4th Quarter	FRA	146	17	48	34
758	FRA v TUR Q4	4th Quarter	FRA	146	17	43	41
759	FRA v TUR Q4	4th Quarter	FRA	146	18	39	42
760	FRA v TUR Q4	4th Quarter	FRA	146	19	28	42
761	FRA v TUR Q4	4th Quarter	FRA	146	20	32	39
762	FRA v TUR Q4	4th Quarter	FRA	146	20	38	30
763	FRA v TUR Q4	4th Quarter	FRA	146	21	39	39
764	FRA v TUR Q4	4th Quarter	FRA	146	21	36	38
765	FRA v TUR Q4	4th Quarter	FRA	146	22	31	32
766	FRA v TUR Q4	4th Quarter	FRA	146	23	30	39
767	FRA v TUR Q4	4th Quarter	FRA	146	25	23	21
768	FRA v TUR Q4	4th Quarter	FRA	146	25	27	25
769	FRA v TUR Q4	4th Quarter	FRA	146	26	31	25
770	FRA v TUR Q4	4th Quarter	FRA	146	27	33	21	Shot	Shooting Foul
771	FRA v TUR Q4	4th Quarter	FRA	148	92	23	115
772	FRA v TUR Q4	4th Quarter	FRA	148	93	33	93
773	FRA v TUR Q4	4th Quarter	FRA	148	93	40	72
774	FRA v TUR Q4	4th Quarter	FRA	148	94	44	38
775	FRA v TUR Q4	4th Quarter	FRA	148	95	46	28
776	FRA v TUR Q4	4th Quarter	FRA	148	96	51	26
777	FRA v TUR Q4	4th Quarter	FRA	148	98	37	21
778	FRA v TUR Q4	4th Quarter	FRA	148	98	36	17
779	FRA v TUR Q4	4th Quarter	FRA	148	100	39	19
780	FRA v TUR Q4	4th Quarter	FRA	148	101	34	35	TO
781	FRA v TUR Q4	4th Quarter	FRA	150	133	30	111
782	FRA v TUR Q4	4th Quarter	FRA	150	135	33	90
783	FRA v TUR Q4	4th Quarter	FRA	150	137	34	84
784	FRA v TUR Q4	4th Quarter	FRA	150	137	39	76
785	FRA v TUR Q4	4th Quarter	FRA	150	138	39	67
786	FRA v TUR Q4	4th Quarter	FRA	150	139	39	57
787	FRA v TUR Q4	4th Quarter	FRA	150	140	40	51	Foul
788	FRA v TUR Q4	4th Quarter	FRA	151	162	58	62
789	FRA v TUR Q4	4th Quarter	FRA	151	163	53	70
790	FRA v TUR Q4	4th Quarter	FRA	151	164	50	68
791	FRA v TUR Q4	4th Quarter	FRA	151	164	42	63
792	FRA v TUR Q4	4th Quarter	FRA	151	165	38	58
793	FRA v TUR Q4	4th Quarter	FRA	151	166	34	54
794	FRA v TUR Q4	4th Quarter	FRA	151	166	43	41
795	FRA v TUR Q4	4th Quarter	FRA	151	167	49	35
796	FRA v TUR Q4	4th Quarter	FRA	151	167	52	29
797	FRA v TUR Q4	4th Quarter	FRA	151	168	52	29
798	FRA v TUR Q4	4th Quarter	FRA	151	169	52	29
799	FRA v TUR Q4	4th Quarter	FRA	151	170	52	29
800	FRA v TUR Q4	4th Quarter	FRA	151	171	33	38
801	FRA v TUR Q4	4th Quarter	FRA	151	173	19	34
802	FRA v TUR Q4	4th Quarter	FRA	151	174	24	20
803	FRA v TUR Q4	4th Quarter	FRA	151	175	26	24
804	FRA v TUR Q4	4th Quarter	FRA	151	176	28	24
805	FRA v TUR Q4	4th Quarter	FRA	151	177	32	23	TO
806	FRA v TUR Q4	4th Quarter	FRA	153	241	30	114
807	FRA v TUR Q4	4th Quarter	FRA	153	242	31	94
808	FRA v TUR Q4	4th Quarter	FRA	153	244	31	89
809	FRA v TUR Q4	4th Quarter	FRA	153	245	29	79
810	FRA v TUR Q4	4th Quarter	FRA	153	245	31	73
811	FRA v TUR Q4	4th Quarter	FRA	153	246	37	63
812	FRA v TUR Q4	4th Quarter	FRA	153	247	38	53
813	FRA v TUR Q4	4th Quarter	FRA	153	247	18	46
814	FRA v TUR Q4	4th Quarter	FRA	153	250	23	52
815	FRA v TUR Q4	4th Quarter	FRA	153	251	20	50
816	FRA v TUR Q4	4th Quarter	FRA	153	252	16	45
817	FRA v TUR Q4	4th Quarter	FRA	153	253	15	42
818	FRA v TUR Q4	4th Quarter	FRA	153	255	15	17	Shot	Miss
819	FRA v TUR Q4	4th Quarter	FRA	154	258	36	28	OR
820	FRA v TUR Q4	4th Quarter	FRA	154	258	38	46
821	FRA v TUR Q4	4th Quarter	FRA	154	261	46	29
822	FRA v TUR Q4	4th Quarter	FRA	154	262	35	18	TO	Foul
823	FRA v TUR Q4	4th Quarter	FRA	156	288	33	98
824	FRA v TUR Q4	4th Quarter	FRA	156	288	40	74
825	FRA v TUR Q4	4th Quarter	FRA	156	289	31	58
826	FRA v TUR Q4	4th Quarter	FRA	156	289	27	50
827	FRA v TUR Q4	4th Quarter	FRA	156	290	25	37
828	FRA v TUR Q4	4th Quarter	FRA	156	291	28	26
829	FRA v TUR Q4	4th Quarter	FRA	156	292	28	19	Shot	Miss
830	FRA v TUR Q4	4th Quarter	FRA	157	294	36	18	OR
831	FRA v TUR Q4	4th Quarter	FRA	157	296	50	30
832	FRA v TUR Q4	4th Quarter	FRA	157	297	42	42
833	FRA v TUR Q4	4th Quarter	FRA	157	298	42	42
834	FRA v TUR Q4	4th Quarter	FRA	157	299	42	42
835	FRA v TUR Q4	4th Quarter	FRA	157	300	42	42
836	FRA v TUR Q4	4th Quarter	FRA	157	301	42	42
837	FRA v TUR Q4	4th Quarter	FRA	157	303	38	39	On-ball
838	FRA v TUR Q4	4th Quarter	FRA	157	304	34	39
839	FRA v TUR Q4	4th Quarter	FRA	157	305	28	37	Foul
840	FRA v TUR Q4	4th Quarter	FRA	159	373	5	36	SLOB
841	FRA v TUR Q4	4th Quarter	FRA	159	374	21	43
842	FRA v TUR Q4	4th Quarter	FRA	159	375	27	46
843	FRA v TUR Q4	4th Quarter	FRA	159	375	39	47
844	FRA v TUR Q4	4th Quarter	FRA	159	376	46	46
845	FRA v TUR Q4	4th Quarter	FRA	159	376	49	44
846	FRA v TUR Q4	4th Quarter	FRA	159	377	47	42
847	FRA v TUR Q4	4th Quarter	FRA	159	378	42	38	On-ball
848	FRA v TUR Q4	4th Quarter	FRA	159	379	37	37	Shot	Miss
849	FRA v TUR Q4	4th Quarter	FRA	160	382	34	17	OR
850	FRA v TUR Q4	4th Quarter	FRA	160	384	38	39
851	FRA v TUR Q4	4th Quarter	FRA	160	385	33	38
852	FRA v TUR Q4	4th Quarter	FRA	160	386	31	37
853	FRA v TUR Q4	4th Quarter	FRA	160	387	28	33
854	FRA v TUR Q4	4th Quarter	FRA	160	388	19	34
855	FRA v TUR Q4	4th Quarter	FRA	160	389	24	18
856	FRA v TUR Q4	4th Quarter	FRA	160	390	23	21
857	FRA v TUR Q4	4th Quarter	FRA	160	390	18	19
858	FRA v TUR Q4	4th Quarter	FRA	160	392	33	34	TO
859	FRA v TUR Q4	4th Quarter	FRA	163	418	28	92
860	FRA v TUR Q4	4th Quarter	FRA	163	418	24	83
861	FRA v TUR Q4	4th Quarter	FRA	163	419	24	74
862	FRA v TUR Q4	4th Quarter	FRA	163	419	22	65
863	FRA v TUR Q4	4th Quarter	FRA	163	420	21	55
864	FRA v TUR Q4	4th Quarter	FRA	163	420	22	49
865	FRA v TUR Q4	4th Quarter	FRA	163	421	25	35
866	FRA v TUR Q4	4th Quarter	FRA	163	421	27	27
867	FRA v TUR Q4	4th Quarter	FRA	163	422	34	22
868	FRA v TUR Q4	4th Quarter	FRA	163	423	34	19	Shot	Score
869	FRA v TUR Q4	4th Quarter	FRA	165	449	31	92
870	FRA v TUR Q4	4th Quarter	FRA	165	449	19	81
871	FRA v TUR Q4	4th Quarter	FRA	165	450	27	74
872	FRA v TUR Q4	4th Quarter	FRA	165	451	31	65
873	FRA v TUR Q4	4th Quarter	FRA	165	451	32	60
874	FRA v TUR Q4	4th Quarter	FRA	165	452	33	53
875	FRA v TUR Q4	4th Quarter	FRA	165	452	46	41
876	FRA v TUR Q4	4th Quarter	FRA	165	453	46	31
877	FRA v TUR Q4	4th Quarter	FRA	165	453	50	22
878	FRA v TUR Q4	4th Quarter	FRA	165	455	32	34
879	FRA v TUR Q4	4th Quarter	FRA	165	457	19	36
880	FRA v TUR Q4	4th Quarter	FRA	165	459	24	19
881	FRA v TUR Q4	4th Quarter	FRA	165	461	19	21
882	FRA v TUR Q4	4th Quarter	FRA	165	462	22	43
883	FRA v TUR Q4	4th Quarter	FRA	165	462	27	46
884	FRA v TUR Q4	4th Quarter	FRA	165	463	29	41
885	FRA v TUR Q4	4th Quarter	FRA	165	463	28	35
886	FRA v TUR Q4	4th Quarter	FRA	165	464	28	21	Shot	Shooting Foul
887	FRA v TUR Q4	4th Quarter	FRA	167	535	38	110
888	FRA v TUR Q4	4th Quarter	FRA	167	536	42	88
889	FRA v TUR Q4	4th Quarter	FRA	167	537	45	82
890	FRA v TUR Q4	4th Quarter	FRA	167	538	48	69
891	FRA v TUR Q4	4th Quarter	FRA	167	538	49	56
892	FRA v TUR Q4	4th Quarter	FRA	167	539	50	49
893	FRA v TUR Q4	4th Quarter	FRA	167	539	51	43
894	FRA v TUR Q4	4th Quarter	FRA	167	541	50	42
895	FRA v TUR Q4	4th Quarter	FRA	167	542	52	23
896	FRA v TUR Q4	4th Quarter	FRA	167	545	52	33
897	FRA v TUR Q4	4th Quarter	FRA	167	546	36	42
898	FRA v TUR Q4	4th Quarter	FRA	167	548	48	30
899	FRA v TUR Q4	4th Quarter	FRA	167	551	47	32
900	FRA v TUR Q4	4th Quarter	FRA	167	552	32	39
901	FRA v TUR Q4	4th Quarter	FRA	167	553	36	34
902	FRA v TUR Q4	4th Quarter	FRA	167	553	37	30
903	FRA v TUR Q4	4th Quarter	FRA	167	555	13	32
904	FRA v TUR Q4	4th Quarter	FRA	167	556	14	15
905	FRA v TUR Q4	4th Quarter	FRA	167	556	18	18
906	FRA v TUR Q4	4th Quarter	FRA	167	557	27	18
907	FRA v TUR Q4	4th Quarter	FRA	167	557	30	18	Shot	Shooting Foul
908	FRA v TUR Q4	4th Quarter	FRA	170	621	26	91
909	FRA v TUR Q4	4th Quarter	FRA	170	623	35	80
910	FRA v TUR Q4	4th Quarter	FRA	170	623	40	72
911	FRA v TUR Q4	4th Quarter	FRA	170	623	47	61
912	FRA v TUR Q4	4th Quarter	FRA	170	624	48	50
913	FRA v TUR Q4	4th Quarter	FRA	170	624	52	28
914	FRA v TUR Q4	4th Quarter	FRA	170	625	49	21
915	FRA v TUR Q4	4th Quarter	FRA	170	626	52	16
916	FRA v TUR Q4	4th Quarter	FRA	170	627	14	30	Shot	Miss
917	FRA v TUR Q4	4th Quarter	FRA	176	736	32	110
918	FRA v TUR Q4	4th Quarter	FRA	176	737	44	88
919	FRA v TUR Q4	4th Quarter	FRA	176	738	44	78
920	FRA v TUR Q4	4th Quarter	FRA	176	740	45	69
921	FRA v TUR Q4	4th Quarter	FRA	176	740	45	58
922	FRA v TUR Q4	4th Quarter	FRA	176	741	45	49
923	FRA v TUR Q4	4th Quarter	FRA	176	742	35	42
924	FRA v TUR Q4	4th Quarter	FRA	176	742	30	34
925	FRA v TUR Q4	4th Quarter	FRA	176	742	23	33
926	FRA v TUR Q4	4th Quarter	FRA	176	742	22	38
927	FRA v TUR Q4	4th Quarter	FRA	176	744	12	38
928	FRA v TUR Q4	4th Quarter	FRA	176	746	14	34
929	FRA v TUR Q4	4th Quarter	FRA	176	748	33	47
930	FRA v TUR Q4	4th Quarter	FRA	176	749	36	46
931	FRA v TUR Q4	4th Quarter	FRA	176	749	41	44
932	FRA v TUR Q4	4th Quarter	FRA	176	750	44	41
933	FRA v TUR Q4	4th Quarter	FRA	176	752	52	26
934	FRA v TUR Q4	4th Quarter	FRA	176	754	53	15
935	FRA v TUR Q4	4th Quarter	FRA	176	755	53	20
936	FRA v TUR Q4	4th Quarter	FRA	176	755	52	25
937	FRA v TUR Q4	4th Quarter	FRA	176	757	39	16
938	FRA v TUR Q4	4th Quarter	FRA	176	759	42	18
939	FRA v TUR Q4	4th Quarter	FRA	176	759	44	19
940	FRA v TUR Q4	4th Quarter	FRA	176	761	46	31	Shot	Miss
941	FRA v TUR Q4	4th Quarter	FRA	177	810	30	109
942	FRA v TUR Q4	4th Quarter	FRA	177	811	31	89
943	FRA v TUR Q4	4th Quarter	FRA	177	812	30	81
944	FRA v TUR Q4	4th Quarter	FRA	177	813	30	73
945	FRA v TUR Q4	4th Quarter	FRA	177	814	28	62
946	FRA v TUR Q4	4th Quarter	FRA	177	814	18	42
947	FRA v TUR Q4	4th Quarter	FRA	177	816	19	52
948	FRA v TUR Q4	4th Quarter	FRA	177	817	33	49
949	FRA v TUR Q4	4th Quarter	FRA	177	818	32	45
950	FRA v TUR Q4	4th Quarter	FRA	177	818	15	43
951	FRA v TUR Q4	4th Quarter	FRA	177	819	14	36
952	FRA v TUR Q4	4th Quarter	FRA	177	820	33	42
953	FRA v TUR Q4	4th Quarter	FRA	177	822	52	29
954	FRA v TUR Q4	4th Quarter	FRA	177	824	52	28	On-ball
955	FRA v TUR Q4	4th Quarter	FRA	177	825	49	24
956	FRA v TUR Q4	4th Quarter	FRA	177	826	46	21
957	FRA v TUR Q4	4th Quarter	FRA	177	828	34	20	Stoppage
958	FRA v TUR Q4	4th Quarter	FRA	179	877	33	88
959	FRA v TUR Q4	4th Quarter	FRA	179	877	27	79
960	FRA v TUR Q4	4th Quarter	FRA	179	878	21	61
961	FRA v TUR Q4	4th Quarter	FRA	179	879	21	55
962	FRA v TUR Q4	4th Quarter	FRA	179	880	21	49
963	FRA v TUR Q4	4th Quarter	FRA	179	880	18	39
964	FRA v TUR Q4	4th Quarter	FRA	179	881	18	33
965	FRA v TUR Q4	4th Quarter	FRA	179	881	14	27
966	FRA v TUR Q4	4th Quarter	FRA	179	882	30	41
967	FRA v TUR Q4	4th Quarter	FRA	179	883	38	32
968	FRA v TUR Q4	4th Quarter	FRA	179	884	33	30
969	FRA v TUR Q4	4th Quarter	FRA	179	884	31	26	Shot	Miss
970	FRA v TUR Q4	4th Quarter	FRA	181	943	34	114
971	FRA v TUR Q4	4th Quarter	FRA	181	944	23	93
972	FRA v TUR Q4	4th Quarter	FRA	181	946	50	68
973	FRA v TUR Q4	4th Quarter	FRA	181	946	52	56
974	FRA v TUR Q4	4th Quarter	FRA	181	948	37	54
975	FRA v TUR Q4	4th Quarter	FRA	181	949	36	51
976	FRA v TUR Q4	4th Quarter	FRA	181	950	31	46
977	FRA v TUR Q4	4th Quarter	FRA	181	951	16	30
978	FRA v TUR Q4	4th Quarter	FRA	181	952	24	44
979	FRA v TUR Q4	4th Quarter	FRA	181	953	50	27	On-ball
980	FRA v TUR Q4	4th Quarter	FRA	181	954	50	27
981	FRA v TUR Q4	4th Quarter	FRA	181	955	50	27
982	FRA v TUR Q4	4th Quarter	FRA	181	956	50	27
983	FRA v TUR Q4	4th Quarter	FRA	181	957	50	24
984	FRA v TUR Q4	4th Quarter	FRA	181	957	49	21
985	FRA v TUR Q4	4th Quarter	FRA	181	959	44	33
986	FRA v TUR Q4	4th Quarter	FRA	181	961	30	45
987	FRA v TUR Q4	4th Quarter	FRA	181	962	27	41	Shot	Miss	Score
988	FRA v TUR Q4	4th Quarter	FRA	184	1001	60	39	SLOB
989	FRA v TUR Q4	4th Quarter	FRA	184	1003	52	45
990	FRA v TUR Q4	4th Quarter	FRA	184	1005	52	39
991	FRA v TUR Q4	4th Quarter	FRA	184	1005	53	29	On-ball
992	FRA v TUR Q4	4th Quarter	FRA	184	1006	49	30
993	FRA v TUR Q4	4th Quarter	FRA	184	1007	43	31
994	FRA v TUR Q4	4th Quarter	FRA	184	1007	34	30
995	FRA v TUR Q4	4th Quarter	FRA	184	1008	19	36
996	FRA v TUR Q4	4th Quarter	FRA	184	1010	12	22
997	FRA v TUR Q4	4th Quarter	FRA	184	1010	12	27
998	FRA v TUR Q4	4th Quarter	FRA	184	1011	13	34
999	FRA v TUR Q4	4th Quarter	FRA	184	1011	15	36
1000	FRA v TUR Q4	4th Quarter	FRA	184	1012	34	40
1001	FRA v TUR Q4	4th Quarter	FRA	184	1013	34	39
1002	FRA v TUR Q4	4th Quarter	FRA	184	1014	21	36
1003	FRA v TUR Q4	4th Quarter	FRA	184	1015	23	33
1004	FRA v TUR Q4	4th Quarter	FRA	184	1016	25	28	Shot	Shooting Foul
1005	FRA v TUR Q4	4th Quarter	FRA	186	1120	38	112
1006	FRA v TUR Q4	4th Quarter	FRA	186	1122	50	88
1007	FRA v TUR Q4	4th Quarter	FRA	186	1123	50	81
1008	FRA v TUR Q4	4th Quarter	FRA	186	1123	49	74
1009	FRA v TUR Q4	4th Quarter	FRA	186	1124	48	66
1010	FRA v TUR Q4	4th Quarter	FRA	186	1125	47	58
1011	FRA v TUR Q4	4th Quarter	FRA	186	1125	47	53
1012	FRA v TUR Q4	4th Quarter	FRA	186	1126	46	48
1013	FRA v TUR Q4	4th Quarter	FRA	186	1127	45	45
1014	FRA v TUR Q4	4th Quarter	FRA	186	1128	43	42
1015	FRA v TUR Q4	4th Quarter	FRA	186	1129	40	39
1016	FRA v TUR Q4	4th Quarter	FRA	186	1129	37	40	On-ball
1017	FRA v TUR Q4	4th Quarter	FRA	186	1129	31	39
1018	FRA v TUR Q4	4th Quarter	FRA	186	1131	29	38
1019	FRA v TUR Q4	4th Quarter	FRA	186	1131	26	26
1020	FRA v TUR Q4	4th Quarter	FRA	186	1133	27	20	Shot	Miss
1021	FRA v TUR Q4	4th Quarter	FRA	188	1153	31	110
1022	FRA v TUR Q4	4th Quarter	FRA	188	1153	30	83
1023	FRA v TUR Q4	4th Quarter	FRA	188	1154	27	69
1024	FRA v TUR Q4	4th Quarter	FRA	188	1155	31	58
1025	FRA v TUR Q4	4th Quarter	FRA	188	1156	32	49
1026	FRA v TUR Q4	4th Quarter	FRA	188	1157	42	49
1027	FRA v TUR Q4	4th Quarter	FRA	188	1158	44	46
1028	FRA v TUR Q4	4th Quarter	FRA	188	1160	46	39
1029	FRA v TUR Q4	4th Quarter	FRA	188	1160	44	39
1030	FRA v TUR Q4	4th Quarter	FRA	188	1161	38	38
1031	FRA v TUR Q4	4th Quarter	FRA	188	1162	34	36
1032	FRA v TUR Q4	4th Quarter	FRA	188	1162	33	31
1033	FRA v TUR Q4	4th Quarter	FRA	188	1163	25	19
1034	FRA v TUR Q4	4th Quarter	FRA	188	1164	32	18	Shot	Score
1035	FRA v TUR Q4	4th Quarter	FRA	190	1205	33	111
1036	FRA v TUR Q4	4th Quarter	FRA	190	1206	46	89
1037	FRA v TUR Q4	4th Quarter	FRA	190	1207	47	77
1038	FRA v TUR Q4	4th Quarter	FRA	190	1207	48	71
1039	FRA v TUR Q4	4th Quarter	FRA	190	1208	47	58
1040	FRA v TUR Q4	4th Quarter	FRA	190	1208	46	53
1041	FRA v TUR Q4	4th Quarter	FRA	190	1209	45	45
1042	FRA v TUR Q4	4th Quarter	FRA	190	1210	48	41
1043	FRA v TUR Q4	4th Quarter	FRA	190	1213	45	38
1044	FRA v TUR Q4	4th Quarter	FRA	190	1213	42	38	On-ball
1045	FRA v TUR Q4	4th Quarter	FRA	190	1213	37	39
1046	FRA v TUR Q4	4th Quarter	FRA	190	1213	33	38
1047	FRA v TUR Q4	4th Quarter	FRA	190	1215	54	19	Shot	Miss
