# Supplementary material for: Classifying ball trajectories in invasion sports using dynamic time warping: A basketball case study
Source: PLoS One. 2022 Oct 20;17(10):e0272848. doi: 10.1371/journal.pone.0272848 (PMC9584368; doi:10.1371/journal.pone.0272848)
Supplement: S1 Data — (ZIP) [file pone.0272848.s012.zip › Data/FRA/frag9_full.csv]

	GameID	TimeCriteria	TeamName	RecordID	Time	x	y	Label1	Label2	Label3	Label4
1	FRA v TUR G2Q1	1st Quarter	FRA	2	15	48	70
2	FRA v TUR G2Q1	1st Quarter	FRA	2	16	40	73
3	FRA v TUR G2Q1	1st Quarter	FRA	2	17	38	69
4	FRA v TUR G2Q1	1st Quarter	FRA	2	18	36	65
5	FRA v TUR G2Q1	1st Quarter	FRA	2	18	35	60
6	FRA v TUR G2Q1	1st Quarter	FRA	2	19	35	55
7	FRA v TUR G2Q1	1st Quarter	FRA	2	20	35	49
8	FRA v TUR G2Q1	1st Quarter	FRA	2	20	33	44
9	FRA v TUR G2Q1	1st Quarter	FRA	2	21	23	35
10	FRA v TUR G2Q1	1st Quarter	FRA	2	22	24	33
11	FRA v TUR G2Q1	1st Quarter	FRA	2	23	23	36
12	FRA v TUR G2Q1	1st Quarter	FRA	2	24	18	35
13	FRA v TUR G2Q1	1st Quarter	FRA	2	24	12	34
14	FRA v TUR G2Q1	1st Quarter	FRA	2	25	9	31
15	FRA v TUR G2Q1	1st Quarter	FRA	2	26	13	16
16	FRA v TUR G2Q1	1st Quarter	FRA	2	28	12	35
17	FRA v TUR G2Q1	1st Quarter	FRA	2	29	37	40
18	FRA v TUR G2Q1	1st Quarter	FRA	2	29	42	36
19	FRA v TUR G2Q1	1st Quarter	FRA	2	31	26	32
20	FRA v TUR G2Q1	1st Quarter	FRA	2	33	35	21
21	FRA v TUR G2Q1	1st Quarter	FRA	2	34	34	20	TO
22	FRA v TUR G2Q1	1st Quarter	FRA	4	61	29	110
23	FRA v TUR G2Q1	1st Quarter	FRA	4	62	33	95
24	FRA v TUR G2Q1	1st Quarter	FRA	4	63	33	89
25	FRA v TUR G2Q1	1st Quarter	FRA	4	64	33	81
26	FRA v TUR G2Q1	1st Quarter	FRA	4	65	33	76
27	FRA v TUR G2Q1	1st Quarter	FRA	4	65	33	68
28	FRA v TUR G2Q1	1st Quarter	FRA	4	66	32	61
29	FRA v TUR G2Q1	1st Quarter	FRA	4	66	34	57
30	FRA v TUR G2Q1	1st Quarter	FRA	4	67	40	53
31	FRA v TUR G2Q1	1st Quarter	FRA	4	67	47	48
32	FRA v TUR G2Q1	1st Quarter	FRA	4	68	49	34
33	FRA v TUR G2Q1	1st Quarter	FRA	4	69	49	34
34	FRA v TUR G2Q1	1st Quarter	FRA	4	70	49	34
35	FRA v TUR G2Q1	1st Quarter	FRA	4	71	49	34
36	FRA v TUR G2Q1	1st Quarter	FRA	4	72	34	40
37	FRA v TUR G2Q1	1st Quarter	FRA	4	73	30	41
38	FRA v TUR G2Q1	1st Quarter	FRA	4	74	12	35
39	FRA v TUR G2Q1	1st Quarter	FRA	4	76	31	38
40	FRA v TUR G2Q1	1st Quarter	FRA	4	78	33	37
41	FRA v TUR G2Q1	1st Quarter	FRA	4	78	37	31
42	FRA v TUR G2Q1	1st Quarter	FRA	4	79	34	18	Shot	Miss
43	FRA v TUR G2Q1	1st Quarter	FRA	7	94	32	110
44	FRA v TUR G2Q1	1st Quarter	FRA	7	95	25	94
45	FRA v TUR G2Q1	1st Quarter	FRA	7	96	26	87
46	FRA v TUR G2Q1	1st Quarter	FRA	7	96	26	80
47	FRA v TUR G2Q1	1st Quarter	FRA	7	97	27	71
48	FRA v TUR G2Q1	1st Quarter	FRA	7	99	30	61
49	FRA v TUR G2Q1	1st Quarter	FRA	7	99	30	57
50	FRA v TUR G2Q1	1st Quarter	FRA	7	100	36	53
51	FRA v TUR G2Q1	1st Quarter	FRA	7	102	33	50
52	FRA v TUR G2Q1	1st Quarter	FRA	7	102	27	48
53	FRA v TUR G2Q1	1st Quarter	FRA	7	103	12	34
54	FRA v TUR G2Q1	1st Quarter	FRA	7	105	24	41
55	FRA v TUR G2Q1	1st Quarter	FRA	7	105	31	43
56	FRA v TUR G2Q1	1st Quarter	FRA	7	106	48	42
57	FRA v TUR G2Q1	1st Quarter	FRA	7	107	40	46
58	FRA v TUR G2Q1	1st Quarter	FRA	7	107	33	45
59	FRA v TUR G2Q1	1st Quarter	FRA	7	107	28	41
60	FRA v TUR G2Q1	1st Quarter	FRA	7	109	43	35
61	FRA v TUR G2Q1	1st Quarter	FRA	7	110	31	31
62	FRA v TUR G2Q1	1st Quarter	FRA	7	112	12	26
63	FRA v TUR G2Q1	1st Quarter	FRA	7	112	14	23
64	FRA v TUR G2Q1	1st Quarter	FRA	7	112	19	20
65	FRA v TUR G2Q1	1st Quarter	FRA	7	113	22	16	TO
66	FRA v TUR G2Q1	1st Quarter	FRA	9	132	11	94
67	FRA v TUR G2Q1	1st Quarter	FRA	9	132	15	83
68	FRA v TUR G2Q1	1st Quarter	FRA	9	133	16	73
69	FRA v TUR G2Q1	1st Quarter	FRA	9	134	16	64
70	FRA v TUR G2Q1	1st Quarter	FRA	9	134	22	56
71	FRA v TUR G2Q1	1st Quarter	FRA	9	134	29	51
72	FRA v TUR G2Q1	1st Quarter	FRA	9	135	34	48
73	FRA v TUR G2Q1	1st Quarter	FRA	9	136	39	47
74	FRA v TUR G2Q1	1st Quarter	FRA	9	136	32	46
75	FRA v TUR G2Q1	1st Quarter	FRA	9	137	32	46
76	FRA v TUR G2Q1	1st Quarter	FRA	9	138	32	46
77	FRA v TUR G2Q1	1st Quarter	FRA	9	139	32	46
78	FRA v TUR G2Q1	1st Quarter	FRA	9	140	40	38
79	FRA v TUR G2Q1	1st Quarter	FRA	9	141	48	36
80	FRA v TUR G2Q1	1st Quarter	FRA	9	142	48	36
81	FRA v TUR G2Q1	1st Quarter	FRA	9	143	48	36
82	FRA v TUR G2Q1	1st Quarter	FRA	9	144	48	36
83	FRA v TUR G2Q1	1st Quarter	FRA	9	145	30	34
84	FRA v TUR G2Q1	1st Quarter	FRA	9	147	12	27	On-ball
85	FRA v TUR G2Q1	1st Quarter	FRA	9	149	12	29
86	FRA v TUR G2Q1	1st Quarter	FRA	9	150	15	33
87	FRA v TUR G2Q1	1st Quarter	FRA	9	151	21	38
88	FRA v TUR G2Q1	1st Quarter	FRA	9	151	12	19
89	FRA v TUR G2Q1	1st Quarter	FRA	9	154	15	23
90	FRA v TUR G2Q1	1st Quarter	FRA	9	154	24	25
91	FRA v TUR G2Q1	1st Quarter	FRA	9	154	28	24	Shot	Miss
92	FRA v TUR G2Q1	1st Quarter	FRA	10	156	29	17	OR	Shot	Miss
93	FRA v TUR G2Q1	1st Quarter	FRA	13	215	24	111
94	FRA v TUR G2Q1	1st Quarter	FRA	13	216	30	101
95	FRA v TUR G2Q1	1st Quarter	FRA	13	217	31	97
96	FRA v TUR G2Q1	1st Quarter	FRA	13	217	31	92
97	FRA v TUR G2Q1	1st Quarter	FRA	13	218	32	84
98	FRA v TUR G2Q1	1st Quarter	FRA	13	219	34	78
99	FRA v TUR G2Q1	1st Quarter	FRA	13	219	38	71
100	FRA v TUR G2Q1	1st Quarter	FRA	13	220	41	62
101	FRA v TUR G2Q1	1st Quarter	FRA	13	221	38	55
102	FRA v TUR G2Q1	1st Quarter	FRA	13	222	46	33
103	FRA v TUR G2Q1	1st Quarter	FRA	13	224	33	43
104	FRA v TUR G2Q1	1st Quarter	FRA	13	225	33	43
105	FRA v TUR G2Q1	1st Quarter	FRA	13	226	33	43
106	FRA v TUR G2Q1	1st Quarter	FRA	13	227	33	43
107	FRA v TUR G2Q1	1st Quarter	FRA	13	228	18	27
108	FRA v TUR G2Q1	1st Quarter	FRA	13	229	13	29
109	FRA v TUR G2Q1	1st Quarter	FRA	13	230	43	34	On-ball
110	FRA v TUR G2Q1	1st Quarter	FRA	13	232	39	34
111	FRA v TUR G2Q1	1st Quarter	FRA	13	234	34	37
112	FRA v TUR G2Q1	1st Quarter	FRA	13	235	26	30
113	FRA v TUR G2Q1	1st Quarter	FRA	13	236	34	18	TO	Foul
114	FRA v TUR G2Q1	1st Quarter	FRA	15	275	30	95
115	FRA v TUR G2Q1	1st Quarter	FRA	15	275	34	89
116	FRA v TUR G2Q1	1st Quarter	FRA	15	276	36	81
117	FRA v TUR G2Q1	1st Quarter	FRA	15	276	40	69
118	FRA v TUR G2Q1	1st Quarter	FRA	15	277	43	59
119	FRA v TUR G2Q1	1st Quarter	FRA	15	278	43	47
120	FRA v TUR G2Q1	1st Quarter	FRA	15	279	42	43
121	FRA v TUR G2Q1	1st Quarter	FRA	15	281	51	25
122	FRA v TUR G2Q1	1st Quarter	FRA	15	283	41	44
123	FRA v TUR G2Q1	1st Quarter	FRA	15	283	36	46
124	FRA v TUR G2Q1	1st Quarter	FRA	15	284	31	46
125	FRA v TUR G2Q1	1st Quarter	FRA	15	287	34	45
126	FRA v TUR G2Q1	1st Quarter	FRA	15	287	43	43
127	FRA v TUR G2Q1	1st Quarter	FRA	15	288	51	24	On-ball
128	FRA v TUR G2Q1	1st Quarter	FRA	15	290	49	27
129	FRA v TUR G2Q1	1st Quarter	FRA	15	291	47	29
130	FRA v TUR G2Q1	1st Quarter	FRA	15	292	41	36	Shot	Miss
131	FRA v TUR G2Q1	1st Quarter	FRA	17	314	31	95
132	FRA v TUR G2Q1	1st Quarter	FRA	17	315	22	85
133	FRA v TUR G2Q1	1st Quarter	FRA	17	316	21	80
134	FRA v TUR G2Q1	1st Quarter	FRA	17	316	17	64
135	FRA v TUR G2Q1	1st Quarter	FRA	17	317	17	55	Foul
136	FRA v TUR G2Q1	1st Quarter	FRA	18	332	3	42
137	FRA v TUR G2Q1	1st Quarter	FRA	18	333	11	33
138	FRA v TUR G2Q1	1st Quarter	FRA	18	334	13	33
139	FRA v TUR G2Q1	1st Quarter	FRA	18	335	34	35
140	FRA v TUR G2Q1	1st Quarter	FRA	18	335	28	32
141	FRA v TUR G2Q1	1st Quarter	FRA	18	336	24	23
142	FRA v TUR G2Q1	1st Quarter	FRA	18	337	31	23
143	FRA v TUR G2Q1	1st Quarter	FRA	18	338	52	23	Shot	Miss
144	FRA v TUR G2Q1	1st Quarter	FRA	20	351	28	98
145	FRA v TUR G2Q1	1st Quarter	FRA	20	351	16	80
146	FRA v TUR G2Q1	1st Quarter	FRA	20	352	16	68
147	FRA v TUR G2Q1	1st Quarter	FRA	20	353	17	57
148	FRA v TUR G2Q1	1st Quarter	FRA	20	354	13	41
149	FRA v TUR G2Q1	1st Quarter	FRA	20	354	12	35
150	FRA v TUR G2Q1	1st Quarter	FRA	20	355	10	26
151	FRA v TUR G2Q1	1st Quarter	FRA	20	356	31	35
152	FRA v TUR G2Q1	1st Quarter	FRA	20	357	32	33	Shot	Miss
153	FRA v TUR G2Q1	1st Quarter	FRA	22	377	29	109
154	FRA v TUR G2Q1	1st Quarter	FRA	22	378	34	95
155	FRA v TUR G2Q1	1st Quarter	FRA	22	379	34	87
156	FRA v TUR G2Q1	1st Quarter	FRA	22	380	32	75
157	FRA v TUR G2Q1	1st Quarter	FRA	22	381	32	65
158	FRA v TUR G2Q1	1st Quarter	FRA	22	381	33	59
159	FRA v TUR G2Q1	1st Quarter	FRA	22	382	36	55
160	FRA v TUR G2Q1	1st Quarter	FRA	22	384	14	37
161	FRA v TUR G2Q1	1st Quarter	FRA	22	385	14	37
162	FRA v TUR G2Q1	1st Quarter	FRA	22	386	14	37
163	FRA v TUR G2Q1	1st Quarter	FRA	22	387	14	37
164	FRA v TUR G2Q1	1st Quarter	FRA	22	388	30	42
165	FRA v TUR G2Q1	1st Quarter	FRA	22	389	48	41
166	FRA v TUR G2Q1	1st Quarter	FRA	22	391	17	34
167	FRA v TUR G2Q1	1st Quarter	FRA	22	392	22	35
168	FRA v TUR G2Q1	1st Quarter	FRA	22	393	27	31
169	FRA v TUR G2Q1	1st Quarter	FRA	22	394	28	27
170	FRA v TUR G2Q1	1st Quarter	FRA	22	394	31	41
171	FRA v TUR G2Q1	1st Quarter	FRA	22	395	26	33
172	FRA v TUR G2Q1	1st Quarter	FRA	22	395	25	27
173	FRA v TUR G2Q1	1st Quarter	FRA	22	396	10	17	Shot	Miss
174	FRA v TUR G2Q1	1st Quarter	FRA	24	532	30	109
175	FRA v TUR G2Q1	1st Quarter	FRA	24	533	34	94
176	FRA v TUR G2Q1	1st Quarter	FRA	24	534	35	84
177	FRA v TUR G2Q1	1st Quarter	FRA	24	536	30	80
178	FRA v TUR G2Q1	1st Quarter	FRA	24	537	31	62
179	FRA v TUR G2Q1	1st Quarter	FRA	24	537	31	55
180	FRA v TUR G2Q1	1st Quarter	FRA	24	538	31	52
181	FRA v TUR G2Q1	1st Quarter	FRA	24	538	46	49
182	FRA v TUR G2Q1	1st Quarter	FRA	24	539	31	44
183	FRA v TUR G2Q1	1st Quarter	FRA	24	541	33	43
184	FRA v TUR G2Q1	1st Quarter	FRA	24	541	40	41
185	FRA v TUR G2Q1	1st Quarter	FRA	24	542	52	41
186	FRA v TUR G2Q1	1st Quarter	FRA	24	543	51	36
187	FRA v TUR G2Q1	1st Quarter	FRA	24	544	36	40
188	FRA v TUR G2Q1	1st Quarter	FRA	24	544	13	36
189	FRA v TUR G2Q1	1st Quarter	FRA	24	545	21	42
190	FRA v TUR G2Q1	1st Quarter	FRA	24	545	29	41
191	FRA v TUR G2Q1	1st Quarter	FRA	24	547	37	27
192	FRA v TUR G2Q1	1st Quarter	FRA	24	547	37	20
193	FRA v TUR G2Q1	1st Quarter	FRA	24	549	41	39
194	FRA v TUR G2Q1	1st Quarter	FRA	24	549	33	32
195	FRA v TUR G2Q1	1st Quarter	FRA	24	550	32	24
196	FRA v TUR G2Q1	1st Quarter	FRA	24	551	30	18	Shot	Score
197	FRA v TUR G2Q1	1st Quarter	FRA	27	603	31	97
198	FRA v TUR G2Q1	1st Quarter	FRA	27	603	25	92
199	FRA v TUR G2Q1	1st Quarter	FRA	27	604	19	83
200	FRA v TUR G2Q1	1st Quarter	FRA	27	605	16	74
201	FRA v TUR G2Q1	1st Quarter	FRA	27	605	14	63
202	FRA v TUR G2Q1	1st Quarter	FRA	27	606	14	52
203	FRA v TUR G2Q1	1st Quarter	FRA	27	606	14	45
204	FRA v TUR G2Q1	1st Quarter	FRA	27	607	10	23
205	FRA v TUR G2Q1	1st Quarter	FRA	27	608	30	19	Shot	Miss
206	FRA v TUR G2Q1	1st Quarter	FRA	28	610	32	19	OR	Shot	Miss
207	FRA v TUR G2Q1	1st Quarter	FRA	30	627	31	97
208	FRA v TUR G2Q1	1st Quarter	FRA	30	628	37	85
209	FRA v TUR G2Q1	1st Quarter	FRA	30	629	44	70
210	FRA v TUR G2Q1	1st Quarter	FRA	30	629	41	67
211	FRA v TUR G2Q1	1st Quarter	FRA	30	630	32	58
212	FRA v TUR G2Q1	1st Quarter	FRA	30	630	30	50
213	FRA v TUR G2Q1	1st Quarter	FRA	30	631	31	42
214	FRA v TUR G2Q1	1st Quarter	FRA	30	632	32	34
215	FRA v TUR G2Q1	1st Quarter	FRA	30	632	28	26
216	FRA v TUR G2Q1	1st Quarter	FRA	30	633	29	20	Shot	Miss
217	FRA v TUR G2Q1	1st Quarter	FRA	32	678	32	98
218	FRA v TUR G2Q1	1st Quarter	FRA	32	678	32	86
219	FRA v TUR G2Q1	1st Quarter	FRA	32	679	31	81
220	FRA v TUR G2Q1	1st Quarter	FRA	32	680	31	67
221	FRA v TUR G2Q1	1st Quarter	FRA	32	681	28	56
222	FRA v TUR G2Q1	1st Quarter	FRA	32	682	27	49
223	FRA v TUR G2Q1	1st Quarter	FRA	32	684	32	47
224	FRA v TUR G2Q1	1st Quarter	FRA	32	686	17	33
225	FRA v TUR G2Q1	1st Quarter	FRA	32	686	10	30
226	FRA v TUR G2Q1	1st Quarter	FRA	32	688	14	31	On-ball
227	FRA v TUR G2Q1	1st Quarter	FRA	32	688	17	33
228	FRA v TUR G2Q1	1st Quarter	FRA	32	688	22	35
229	FRA v TUR G2Q1	1st Quarter	FRA	32	688	28	36
230	FRA v TUR G2Q1	1st Quarter	FRA	32	690	48	32
231	FRA v TUR G2Q1	1st Quarter	FRA	32	691	39	34
232	FRA v TUR G2Q1	1st Quarter	FRA	32	692	30	29
233	FRA v TUR G2Q1	1st Quarter	FRA	32	692	27	25
234	FRA v TUR G2Q1	1st Quarter	FRA	32	694	11	18
235	FRA v TUR G2Q1	1st Quarter	FRA	32	695	15	34	On-ball
236	FRA v TUR G2Q1	1st Quarter	FRA	32	698	18	36
237	FRA v TUR G2Q1	1st Quarter	FRA	32	699	23	38
238	FRA v TUR G2Q1	1st Quarter	FRA	32	699	28	39
239	FRA v TUR G2Q1	1st Quarter	FRA	32	700	27	36
240	FRA v TUR G2Q1	1st Quarter	FRA	32	701	25	30	TO
241	FRA v TUR G2Q1	1st Quarter	FRA	34	734	32	111
242	FRA v TUR G2Q1	1st Quarter	FRA	34	735	29	83
243	FRA v TUR G2Q1	1st Quarter	FRA	34	737	26	71
244	FRA v TUR G2Q1	1st Quarter	FRA	34	738	27	61
245	FRA v TUR G2Q1	1st Quarter	FRA	34	739	27	55
246	FRA v TUR G2Q1	1st Quarter	FRA	34	739	20	50
247	FRA v TUR G2Q1	1st Quarter	FRA	34	740	12	33
248	FRA v TUR G2Q1	1st Quarter	FRA	34	743	21	41
249	FRA v TUR G2Q1	1st Quarter	FRA	34	744	43	49
250	FRA v TUR G2Q1	1st Quarter	FRA	34	746	44	45
251	FRA v TUR G2Q1	1st Quarter	FRA	34	746	42	39
252	FRA v TUR G2Q1	1st Quarter	FRA	34	746	39	28
253	FRA v TUR G2Q1	1st Quarter	FRA	34	748	35	22
254	FRA v TUR G2Q1	1st Quarter	FRA	34	748	29	21
255	FRA v TUR G2Q1	1st Quarter	FRA	34	749	29	19	Shot	Shooting Foul
256	FRA v TUR G2Q1	1st Quarter	FRA	36	826	11	95
257	FRA v TUR G2Q1	1st Quarter	FRA	36	826	12	83
258	FRA v TUR G2Q1	1st Quarter	FRA	36	827	16	76
259	FRA v TUR G2Q1	1st Quarter	FRA	36	827	18	69
260	FRA v TUR G2Q1	1st Quarter	FRA	36	828	19	59
261	FRA v TUR G2Q1	1st Quarter	FRA	36	828	21	50
262	FRA v TUR G2Q1	1st Quarter	FRA	36	829	28	22	Stoppage
263	FRA v TUR G2Q1	1st Quarter	FRA	37	845	18	8	BLOB
264	FRA v TUR G2Q1	1st Quarter	FRA	37	846	14	35
265	FRA v TUR G2Q1	1st Quarter	FRA	37	847	12	31
266	FRA v TUR G2Q1	1st Quarter	FRA	37	847	12	37
267	FRA v TUR G2Q1	1st Quarter	FRA	37	847	13	45
268	FRA v TUR G2Q1	1st Quarter	FRA	37	847	14	51
269	FRA v TUR G2Q1	1st Quarter	FRA	37	849	19	52
270	FRA v TUR G2Q1	1st Quarter	FRA	37	849	25	53
271	FRA v TUR G2Q1	1st Quarter	FRA	37	851	28	51
272	FRA v TUR G2Q1	1st Quarter	FRA	37	852	28	51
273	FRA v TUR G2Q1	1st Quarter	FRA	37	853	28	51
274	FRA v TUR G2Q1	1st Quarter	FRA	37	854	28	51
275	FRA v TUR G2Q1	1st Quarter	FRA	37	855	30	45
276	FRA v TUR G2Q1	1st Quarter	FRA	37	855	31	39
277	FRA v TUR G2Q1	1st Quarter	FRA	37	856	31	37	On-ball
278	FRA v TUR G2Q1	1st Quarter	FRA	37	857	34	36
279	FRA v TUR G2Q1	1st Quarter	FRA	37	857	37	32
280	FRA v TUR G2Q1	1st Quarter	FRA	37	858	38	24
281	FRA v TUR G2Q1	1st Quarter	FRA	37	859	36	18
282	FRA v TUR G2Q1	1st Quarter	FRA	37	860	26	19
283	FRA v TUR G2Q1	1st Quarter	FRA	37	861	26	39
284	FRA v TUR G2Q1	1st Quarter	FRA	37	862	26	30	Shot	Miss
285	FRA v TUR G2Q1	1st Quarter	FRA	39	900	30	111
286	FRA v TUR G2Q1	1st Quarter	FRA	39	901	20	88
287	FRA v TUR G2Q1	1st Quarter	FRA	39	902	20	81
288	FRA v TUR G2Q1	1st Quarter	FRA	39	903	20	74
289	FRA v TUR G2Q1	1st Quarter	FRA	39	905	39	73
290	FRA v TUR G2Q1	1st Quarter	FRA	39	905	38	68
291	FRA v TUR G2Q1	1st Quarter	FRA	39	906	37	58
292	FRA v TUR G2Q1	1st Quarter	FRA	39	907	42	52
293	FRA v TUR G2Q1	1st Quarter	FRA	39	907	47	47
294	FRA v TUR G2Q1	1st Quarter	FRA	39	908	51	31
295	FRA v TUR G2Q1	1st Quarter	FRA	39	909	35	45
296	FRA v TUR G2Q1	1st Quarter	FRA	39	910	32	45
297	FRA v TUR G2Q1	1st Quarter	FRA	39	912	40	17	Shot	Score
298	FRA v TUR G2Q1	1st Quarter	FRA	41	977	21	110
299	FRA v TUR G2Q1	1st Quarter	FRA	41	977	24	94
300	FRA v TUR G2Q1	1st Quarter	FRA	41	978	24	87
301	FRA v TUR G2Q1	1st Quarter	FRA	41	979	29	83
302	FRA v TUR G2Q1	1st Quarter	FRA	41	979	36	77
303	FRA v TUR G2Q1	1st Quarter	FRA	41	980	39	71
304	FRA v TUR G2Q1	1st Quarter	FRA	41	980	40	58
305	FRA v TUR G2Q1	1st Quarter	FRA	41	981	40	52
306	FRA v TUR G2Q1	1st Quarter	FRA	41	982	47	37
307	FRA v TUR G2Q1	1st Quarter	FRA	41	983	47	37
308	FRA v TUR G2Q1	1st Quarter	FRA	41	984	47	37
309	FRA v TUR G2Q1	1st Quarter	FRA	41	985	47	37
310	FRA v TUR G2Q1	1st Quarter	FRA	41	986	47	37
311	FRA v TUR G2Q1	1st Quarter	FRA	41	987	44	40
312	FRA v TUR G2Q1	1st Quarter	FRA	41	988	50	22
313	FRA v TUR G2Q1	1st Quarter	FRA	41	988	47	25
314	FRA v TUR G2Q1	1st Quarter	FRA	41	988	43	25
315	FRA v TUR G2Q1	1st Quarter	FRA	41	989	36	24
316	FRA v TUR G2Q1	1st Quarter	FRA	41	990	32	24
317	FRA v TUR G2Q1	1st Quarter	FRA	41	991	31	38
318	FRA v TUR G2Q1	1st Quarter	FRA	41	992	29	35
319	FRA v TUR G2Q1	1st Quarter	FRA	41	993	29	30
320	FRA v TUR G2Q1	1st Quarter	FRA	41	994	29	26	Shot	Miss
321	FRA v TUR G2Q1	1st Quarter	FRA	42	996	32	17	OR
322	FRA v TUR G2Q1	1st Quarter	FRA	42	999	38	24
323	FRA v TUR G2Q1	1st Quarter	FRA	42	1000	48	17
324	FRA v TUR G2Q1	1st Quarter	FRA	42	1001	34	23
325	FRA v TUR G2Q1	1st Quarter	FRA	42	1001	34	18	Shot	Score
326	FRA v TUR G2Q2	2nd Quarter	FRA	44	45	58	60
327	FRA v TUR G2Q2	2nd Quarter	FRA	44	46	48	68
328	FRA v TUR G2Q2	2nd Quarter	FRA	44	47	46	65
329	FRA v TUR G2Q2	2nd Quarter	FRA	44	47	41	60
330	FRA v TUR G2Q2	2nd Quarter	FRA	44	48	37	53
331	FRA v TUR G2Q2	2nd Quarter	FRA	44	49	35	51
332	FRA v TUR G2Q2	2nd Quarter	FRA	44	50	34	47
333	FRA v TUR G2Q2	2nd Quarter	FRA	44	51	33	44
334	FRA v TUR G2Q2	2nd Quarter	FRA	44	51	31	39	On-ball
335	FRA v TUR G2Q2	2nd Quarter	FRA	44	52	27	38
336	FRA v TUR G2Q2	2nd Quarter	FRA	44	52	23	32
337	FRA v TUR G2Q2	2nd Quarter	FRA	44	54	24	17
338	FRA v TUR G2Q2	2nd Quarter	FRA	44	55	34	24
339	FRA v TUR G2Q2	2nd Quarter	FRA	44	55	33	21	Shot	Shooting Foul
340	FRA v TUR G2Q2	2nd Quarter	FRA	46	113	27	76
341	FRA v TUR G2Q2	2nd Quarter	FRA	46	113	23	71
342	FRA v TUR G2Q2	2nd Quarter	FRA	46	114	18	57
343	FRA v TUR G2Q2	2nd Quarter	FRA	46	115	13	52
344	FRA v TUR G2Q2	2nd Quarter	FRA	46	116	10	44
345	FRA v TUR G2Q2	2nd Quarter	FRA	46	116	10	37
346	FRA v TUR G2Q2	2nd Quarter	FRA	46	117	11	34
347	FRA v TUR G2Q2	2nd Quarter	FRA	46	117	20	40
348	FRA v TUR G2Q2	2nd Quarter	FRA	46	118	34	40
349	FRA v TUR G2Q2	2nd Quarter	FRA	46	119	33	44	Stoppage
350	FRA v TUR G2Q2	2nd Quarter	FRA	47	135	57	43
351	FRA v TUR G2Q2	2nd Quarter	FRA	47	136	53	53
352	FRA v TUR G2Q2	2nd Quarter	FRA	47	137	49	51
353	FRA v TUR G2Q2	2nd Quarter	FRA	47	137	42	49
354	FRA v TUR G2Q2	2nd Quarter	FRA	47	138	37	48
355	FRA v TUR G2Q2	2nd Quarter	FRA	47	138	34	46
356	FRA v TUR G2Q2	2nd Quarter	FRA	47	139	29	42
357	FRA v TUR G2Q2	2nd Quarter	FRA	47	139	27	38	On-ball
358	FRA v TUR G2Q2	2nd Quarter	FRA	47	139	30	38	Shot	Miss
359	FRA v TUR G2Q2	2nd Quarter	FRA	50	195	27	93
360	FRA v TUR G2Q2	2nd Quarter	FRA	50	195	21	83
361	FRA v TUR G2Q2	2nd Quarter	FRA	50	196	18	76
362	FRA v TUR G2Q2	2nd Quarter	FRA	50	197	15	65
363	FRA v TUR G2Q2	2nd Quarter	FRA	50	197	14	59
364	FRA v TUR G2Q2	2nd Quarter	FRA	50	198	17	52
365	FRA v TUR G2Q2	2nd Quarter	FRA	50	198	22	49
366	FRA v TUR G2Q2	2nd Quarter	FRA	50	199	27	44
367	FRA v TUR G2Q2	2nd Quarter	FRA	50	200	10	28
368	FRA v TUR G2Q2	2nd Quarter	FRA	50	202	22	20
369	FRA v TUR G2Q2	2nd Quarter	FRA	50	204	23	21
370	FRA v TUR G2Q2	2nd Quarter	FRA	50	204	24	23
371	FRA v TUR G2Q2	2nd Quarter	FRA	50	205	30	24
372	FRA v TUR G2Q2	2nd Quarter	FRA	50	206	26	20	Shot	Miss
373	FRA v TUR G2Q2	2nd Quarter	FRA	53	226	32	98
374	FRA v TUR G2Q2	2nd Quarter	FRA	53	227	37	92
375	FRA v TUR G2Q2	2nd Quarter	FRA	53	228	38	86
376	FRA v TUR G2Q2	2nd Quarter	FRA	53	228	41	75
377	FRA v TUR G2Q2	2nd Quarter	FRA	53	228	42	67
378	FRA v TUR G2Q2	2nd Quarter	FRA	53	229	44	57
379	FRA v TUR G2Q2	2nd Quarter	FRA	53	229	46	49
380	FRA v TUR G2Q2	2nd Quarter	FRA	53	230	45	42
381	FRA v TUR G2Q2	2nd Quarter	FRA	53	231	50	30
382	FRA v TUR G2Q2	2nd Quarter	FRA	53	233	42	43
383	FRA v TUR G2Q2	2nd Quarter	FRA	53	234	29	38	On-ball
384	FRA v TUR G2Q2	2nd Quarter	FRA	53	235	29	39
385	FRA v TUR G2Q2	2nd Quarter	FRA	53	236	36	35
386	FRA v TUR G2Q2	2nd Quarter	FRA	53	236	39	31
387	FRA v TUR G2Q2	2nd Quarter	FRA	53	237	24	30
388	FRA v TUR G2Q2	2nd Quarter	FRA	53	238	12	22	Shot	Miss
389	FRA v TUR G2Q2	2nd Quarter	FRA	57	295	4	84
390	FRA v TUR G2Q2	2nd Quarter	FRA	57	296	15	88
391	FRA v TUR G2Q2	2nd Quarter	FRA	57	297	16	80
392	FRA v TUR G2Q2	2nd Quarter	FRA	57	299	18	77
393	FRA v TUR G2Q2	2nd Quarter	FRA	57	300	23	70
394	FRA v TUR G2Q2	2nd Quarter	FRA	57	300	25	65
395	FRA v TUR G2Q2	2nd Quarter	FRA	57	301	29	60
396	FRA v TUR G2Q2	2nd Quarter	FRA	57	302	34	55
397	FRA v TUR G2Q2	2nd Quarter	FRA	57	303	38	48
398	FRA v TUR G2Q2	2nd Quarter	FRA	57	304	44	41
399	FRA v TUR G2Q2	2nd Quarter	FRA	57	305	49	38
400	FRA v TUR G2Q2	2nd Quarter	FRA	57	305	50	30	On-ball
401	FRA v TUR G2Q2	2nd Quarter	FRA	57	306	48	33
402	FRA v TUR G2Q2	2nd Quarter	FRA	57	306	42	36
403	FRA v TUR G2Q2	2nd Quarter	FRA	57	307	34	36
404	FRA v TUR G2Q2	2nd Quarter	FRA	57	308	37	23
405	FRA v TUR G2Q2	2nd Quarter	FRA	57	309	38	37
406	FRA v TUR G2Q2	2nd Quarter	FRA	57	310	42	36
407	FRA v TUR G2Q2	2nd Quarter	FRA	57	310	45	34
408	FRA v TUR G2Q2	2nd Quarter	FRA	57	311	38	24
409	FRA v TUR G2Q2	2nd Quarter	FRA	57	313	30	31
410	FRA v TUR G2Q2	2nd Quarter	FRA	57	313	26	30
411	FRA v TUR G2Q2	2nd Quarter	FRA	57	313	24	30
412	FRA v TUR G2Q2	2nd Quarter	FRA	57	315	14	33	On-ball
413	FRA v TUR G2Q2	2nd Quarter	FRA	57	316	18	36
414	FRA v TUR G2Q2	2nd Quarter	FRA	57	316	23	37
415	FRA v TUR G2Q2	2nd Quarter	FRA	57	317	28	36
416	FRA v TUR G2Q2	2nd Quarter	FRA	57	319	12	26
417	FRA v TUR G2Q2	2nd Quarter	FRA	57	320	18	29
418	FRA v TUR G2Q2	2nd Quarter	FRA	57	320	26	29
419	FRA v TUR G2Q2	2nd Quarter	FRA	57	321	31	23	Shot	Score	Shooting Foul
420	FRA v TUR G2Q2	2nd Quarter	FRA	59	366	30	108
421	FRA v TUR G2Q2	2nd Quarter	FRA	59	367	40	99
422	FRA v TUR G2Q2	2nd Quarter	FRA	59	368	32	93
423	FRA v TUR G2Q2	2nd Quarter	FRA	59	369	30	84
424	FRA v TUR G2Q2	2nd Quarter	FRA	59	370	28	75
425	FRA v TUR G2Q2	2nd Quarter	FRA	59	370	27	70
426	FRA v TUR G2Q2	2nd Quarter	FRA	59	372	31	63
427	FRA v TUR G2Q2	2nd Quarter	FRA	59	372	33	53
428	FRA v TUR G2Q2	2nd Quarter	FRA	59	373	37	50
429	FRA v TUR G2Q2	2nd Quarter	FRA	59	374	48	35
430	FRA v TUR G2Q2	2nd Quarter	FRA	59	375	32	40
431	FRA v TUR G2Q2	2nd Quarter	FRA	59	376	12	38
432	FRA v TUR G2Q2	2nd Quarter	FRA	59	377	16	41
433	FRA v TUR G2Q2	2nd Quarter	FRA	59	377	21	43
434	FRA v TUR G2Q2	2nd Quarter	FRA	59	378	27	44
435	FRA v TUR G2Q2	2nd Quarter	FRA	59	379	31	41
436	FRA v TUR G2Q2	2nd Quarter	FRA	59	379	14	32
437	FRA v TUR G2Q2	2nd Quarter	FRA	59	381	24	22
438	FRA v TUR G2Q2	2nd Quarter	FRA	59	382	43	38
439	FRA v TUR G2Q2	2nd Quarter	FRA	59	384	32	30
440	FRA v TUR G2Q2	2nd Quarter	FRA	59	385	30	25	TO
441	FRA v TUR G2Q2	2nd Quarter	FRA	61	411	28	99
442	FRA v TUR G2Q2	2nd Quarter	FRA	61	411	26	95
443	FRA v TUR G2Q2	2nd Quarter	FRA	61	412	22	87
444	FRA v TUR G2Q2	2nd Quarter	FRA	61	412	19	77
445	FRA v TUR G2Q2	2nd Quarter	FRA	61	413	17	65
446	FRA v TUR G2Q2	2nd Quarter	FRA	61	413	16	57
447	FRA v TUR G2Q2	2nd Quarter	FRA	61	414	16	50
448	FRA v TUR G2Q2	2nd Quarter	FRA	61	414	20	48
449	FRA v TUR G2Q2	2nd Quarter	FRA	61	415	28	42
450	FRA v TUR G2Q2	2nd Quarter	FRA	61	415	29	33
451	FRA v TUR G2Q2	2nd Quarter	FRA	61	416	27	29
452	FRA v TUR G2Q2	2nd Quarter	FRA	61	417	27	18
453	FRA v TUR G2Q2	2nd Quarter	FRA	61	417	29	18	Shot	Score
454	FRA v TUR G2Q2	2nd Quarter	FRA	64	556	32	94
455	FRA v TUR G2Q2	2nd Quarter	FRA	64	557	34	88
456	FRA v TUR G2Q2	2nd Quarter	FRA	64	558	37	82
457	FRA v TUR G2Q2	2nd Quarter	FRA	64	558	37	76
458	FRA v TUR G2Q2	2nd Quarter	FRA	64	559	37	67
459	FRA v TUR G2Q2	2nd Quarter	FRA	64	559	36	61
460	FRA v TUR G2Q2	2nd Quarter	FRA	64	560	34	53
461	FRA v TUR G2Q2	2nd Quarter	FRA	64	562	34	51
462	FRA v TUR G2Q2	2nd Quarter	FRA	64	563	28	37
463	FRA v TUR G2Q2	2nd Quarter	FRA	64	565	25	42
464	FRA v TUR G2Q2	2nd Quarter	FRA	64	567	29	42	On-ball
465	FRA v TUR G2Q2	2nd Quarter	FRA	64	567	35	40
466	FRA v TUR G2Q2	2nd Quarter	FRA	64	568	39	32
467	FRA v TUR G2Q2	2nd Quarter	FRA	64	569	36	26	Shot	Miss
468	FRA v TUR G2Q2	2nd Quarter	FRA	66	593	33	96
469	FRA v TUR G2Q2	2nd Quarter	FRA	66	594	30	88
470	FRA v TUR G2Q2	2nd Quarter	FRA	66	595	27	82
471	FRA v TUR G2Q2	2nd Quarter	FRA	66	596	26	72
472	FRA v TUR G2Q2	2nd Quarter	FRA	66	596	25	66
473	FRA v TUR G2Q2	2nd Quarter	FRA	66	597	22	58
474	FRA v TUR G2Q2	2nd Quarter	FRA	66	597	21	54
475	FRA v TUR G2Q2	2nd Quarter	FRA	66	598	10	29
476	FRA v TUR G2Q2	2nd Quarter	FRA	66	598	12	23
477	FRA v TUR G2Q2	2nd Quarter	FRA	66	599	13	17
478	FRA v TUR G2Q2	2nd Quarter	FRA	66	600	13	42
479	FRA v TUR G2Q2	2nd Quarter	FRA	66	601	30	49
480	FRA v TUR G2Q2	2nd Quarter	FRA	66	602	30	49
481	FRA v TUR G2Q2	2nd Quarter	FRA	66	603	30	49
482	FRA v TUR G2Q2	2nd Quarter	FRA	66	604	30	49
483	FRA v TUR G2Q2	2nd Quarter	FRA	66	605	35	47
484	FRA v TUR G2Q2	2nd Quarter	FRA	66	605	40	43
485	FRA v TUR G2Q2	2nd Quarter	FRA	66	607	48	42
486	FRA v TUR G2Q2	2nd Quarter	FRA	66	607	50	34	On-ball
487	FRA v TUR G2Q2	2nd Quarter	FRA	66	609	48	26	Stoppage
488	FRA v TUR G2Q2	2nd Quarter	FRA	67	631	58	35	SLOB
489	FRA v TUR G2Q2	2nd Quarter	FRA	67	632	36	40
490	FRA v TUR G2Q2	2nd Quarter	FRA	67	633	30	38
491	FRA v TUR G2Q2	2nd Quarter	FRA	67	633	27	31
492	FRA v TUR G2Q2	2nd Quarter	FRA	67	634	26	23	TO
493	FRA v TUR G2Q2	2nd Quarter	FRA	70	639	14	45
494	FRA v TUR G2Q2	2nd Quarter	FRA	70	640	21	49
495	FRA v TUR G2Q2	2nd Quarter	FRA	70	640	26	50
496	FRA v TUR G2Q2	2nd Quarter	FRA	70	641	31	51
497	FRA v TUR G2Q2	2nd Quarter	FRA	70	643	32	48
498	FRA v TUR G2Q2	2nd Quarter	FRA	70	645	32	45
499	FRA v TUR G2Q2	2nd Quarter	FRA	70	645	40	34
500	FRA v TUR G2Q2	2nd Quarter	FRA	70	646	45	32
501	FRA v TUR G2Q2	2nd Quarter	FRA	70	647	49	24
502	FRA v TUR G2Q2	2nd Quarter	FRA	70	649	38	20
503	FRA v TUR G2Q2	2nd Quarter	FRA	70	652	16	35
504	FRA v TUR G2Q2	2nd Quarter	FRA	70	652	20	35	Shot	Miss
505	FRA v TUR G2Q2	2nd Quarter	FRA	73	702	11	107
506	FRA v TUR G2Q2	2nd Quarter	FRA	73	702	13	94
507	FRA v TUR G2Q2	2nd Quarter	FRA	73	703	16	91
508	FRA v TUR G2Q2	2nd Quarter	FRA	73	704	20	86
509	FRA v TUR G2Q2	2nd Quarter	FRA	73	704	24	81
510	FRA v TUR G2Q2	2nd Quarter	FRA	73	705	26	77
511	FRA v TUR G2Q2	2nd Quarter	FRA	73	706	28	71
512	FRA v TUR G2Q2	2nd Quarter	FRA	73	706	30	64
513	FRA v TUR G2Q2	2nd Quarter	FRA	73	707	29	55
514	FRA v TUR G2Q2	2nd Quarter	FRA	73	708	28	50
515	FRA v TUR G2Q2	2nd Quarter	FRA	73	709	22	33
516	FRA v TUR G2Q2	2nd Quarter	FRA	73	711	20	35
517	FRA v TUR G2Q2	2nd Quarter	FRA	73	712	15	34
518	FRA v TUR G2Q2	2nd Quarter	FRA	73	713	10	32
519	FRA v TUR G2Q2	2nd Quarter	FRA	73	714	15	17
520	FRA v TUR G2Q2	2nd Quarter	FRA	73	715	17	20
521	FRA v TUR G2Q2	2nd Quarter	FRA	73	716	22	22
522	FRA v TUR G2Q2	2nd Quarter	FRA	73	716	25	22
523	FRA v TUR G2Q2	2nd Quarter	FRA	73	717	30	23
524	FRA v TUR G2Q2	2nd Quarter	FRA	73	718	13	30
525	FRA v TUR G2Q2	2nd Quarter	FRA	73	721	26	20
526	FRA v TUR G2Q2	2nd Quarter	FRA	73	722	21	20	Foul
527	FRA v TUR G2Q2	2nd Quarter	FRA	76	753	47	98
528	FRA v TUR G2Q2	2nd Quarter	FRA	76	754	47	80
529	FRA v TUR G2Q2	2nd Quarter	FRA	76	755	46	70
530	FRA v TUR G2Q2	2nd Quarter	FRA	76	755	44	59
531	FRA v TUR G2Q2	2nd Quarter	FRA	76	756	41	50
532	FRA v TUR G2Q2	2nd Quarter	FRA	76	757	33	45
533	FRA v TUR G2Q2	2nd Quarter	FRA	76	757	29	42
534	FRA v TUR G2Q2	2nd Quarter	FRA	76	758	23	36
535	FRA v TUR G2Q2	2nd Quarter	FRA	76	759	28	44
536	FRA v TUR G2Q2	2nd Quarter	FRA	76	760	31	45
537	FRA v TUR G2Q2	2nd Quarter	FRA	76	761	31	45
538	FRA v TUR G2Q2	2nd Quarter	FRA	76	762	31	45
539	FRA v TUR G2Q2	2nd Quarter	FRA	76	763	31	45
540	FRA v TUR G2Q2	2nd Quarter	FRA	76	764	27	43
541	FRA v TUR G2Q2	2nd Quarter	FRA	76	765	22	41
542	FRA v TUR G2Q2	2nd Quarter	FRA	76	766	20	26
543	FRA v TUR G2Q2	2nd Quarter	FRA	76	768	28	39
544	FRA v TUR G2Q2	2nd Quarter	FRA	76	769	26	31	Shot	Score
545	FRA v TUR G2Q2	2nd Quarter	FRA	78	800	32	100
546	FRA v TUR G2Q2	2nd Quarter	FRA	78	800	32	90
547	FRA v TUR G2Q2	2nd Quarter	FRA	78	801	29	61
548	FRA v TUR G2Q2	2nd Quarter	FRA	78	802	27	52	Foul
549	FRA v TUR G2Q2	2nd Quarter	FRA	79	828	4	37
550	FRA v TUR G2Q2	2nd Quarter	FRA	79	829	20	52
551	FRA v TUR G2Q2	2nd Quarter	FRA	79	830	22	52
552	FRA v TUR G2Q2	2nd Quarter	FRA	79	831	27	51
553	FRA v TUR G2Q2	2nd Quarter	FRA	79	832	26	46
554	FRA v TUR G2Q2	2nd Quarter	FRA	79	833	17	30
555	FRA v TUR G2Q2	2nd Quarter	FRA	79	834	13	27	On-ball
556	FRA v TUR G2Q2	2nd Quarter	FRA	79	836	15	30
557	FRA v TUR G2Q2	2nd Quarter	FRA	79	838	31	31
558	FRA v TUR G2Q2	2nd Quarter	FRA	79	839	29	32	Shot	Score
559	FRA v TUR G2Q2	2nd Quarter	FRA	81	861	32	92
560	FRA v TUR G2Q2	2nd Quarter	FRA	81	861	40	80
561	FRA v TUR G2Q2	2nd Quarter	FRA	81	862	46	67
562	FRA v TUR G2Q2	2nd Quarter	FRA	81	862	47	58
563	FRA v TUR G2Q2	2nd Quarter	FRA	81	863	47	51
564	FRA v TUR G2Q2	2nd Quarter	FRA	81	864	47	46
565	FRA v TUR G2Q2	2nd Quarter	FRA	81	865	46	31
566	FRA v TUR G2Q2	2nd Quarter	FRA	81	866	41	41
567	FRA v TUR G2Q2	2nd Quarter	FRA	81	866	31	43
568	FRA v TUR G2Q2	2nd Quarter	FRA	81	867	28	45
569	FRA v TUR G2Q2	2nd Quarter	FRA	81	868	27	41
570	FRA v TUR G2Q2	2nd Quarter	FRA	81	868	27	37
571	FRA v TUR G2Q2	2nd Quarter	FRA	81	869	26	27
572	FRA v TUR G2Q2	2nd Quarter	FRA	81	870	33	27
573	FRA v TUR G2Q2	2nd Quarter	FRA	81	871	32	22	Shot	Score
574	FRA v TUR G2Q2	2nd Quarter	FRA	84	1021	33	112
575	FRA v TUR G2Q2	2nd Quarter	FRA	84	1022	34	87
576	FRA v TUR G2Q2	2nd Quarter	FRA	84	1023	34	79
577	FRA v TUR G2Q2	2nd Quarter	FRA	84	1025	34	70
578	FRA v TUR G2Q2	2nd Quarter	FRA	84	1026	35	62
579	FRA v TUR G2Q2	2nd Quarter	FRA	84	1026	35	57
580	FRA v TUR G2Q2	2nd Quarter	FRA	84	1028	31	52
581	FRA v TUR G2Q2	2nd Quarter	FRA	84	1028	24	47
582	FRA v TUR G2Q2	2nd Quarter	FRA	84	1029	18	41
583	FRA v TUR G2Q2	2nd Quarter	FRA	84	1029	11	29
584	FRA v TUR G2Q2	2nd Quarter	FRA	84	1030	14	34
585	FRA v TUR G2Q2	2nd Quarter	FRA	84	1031	21	38
586	FRA v TUR G2Q2	2nd Quarter	FRA	84	1032	39	40
587	FRA v TUR G2Q2	2nd Quarter	FRA	84	1033	35	37
588	FRA v TUR G2Q2	2nd Quarter	FRA	84	1033	30	33
589	FRA v TUR G2Q2	2nd Quarter	FRA	84	1034	30	31
590	FRA v TUR G2Q2	2nd Quarter	FRA	84	1035	44	34
591	FRA v TUR G2Q2	2nd Quarter	FRA	84	1036	36	31
592	FRA v TUR G2Q2	2nd Quarter	FRA	84	1037	52	17	Shot	Score
593	FRA v TUR G2Q2	2nd Quarter	FRA	87	1083	37	96
594	FRA v TUR G2Q2	2nd Quarter	FRA	87	1083	40	90
595	FRA v TUR G2Q2	2nd Quarter	FRA	87	1084	37	82
596	FRA v TUR G2Q2	2nd Quarter	FRA	87	1085	33	74
597	FRA v TUR G2Q2	2nd Quarter	FRA	87	1085	28	64
598	FRA v TUR G2Q2	2nd Quarter	FRA	87	1086	27	55
599	FRA v TUR G2Q2	2nd Quarter	FRA	87	1086	22	46
600	FRA v TUR G2Q2	2nd Quarter	FRA	87	1087	15	38
601	FRA v TUR G2Q2	2nd Quarter	FRA	87	1088	17	18
602	FRA v TUR G2Q2	2nd Quarter	FRA	87	1091	19	47
603	FRA v TUR G2Q2	2nd Quarter	FRA	87	1092	18	50
604	FRA v TUR G2Q2	2nd Quarter	FRA	87	1094	16	43
605	FRA v TUR G2Q2	2nd Quarter	FRA	87	1096	14	39
606	FRA v TUR G2Q2	2nd Quarter	FRA	87	1097	15	39
607	FRA v TUR G2Q2	2nd Quarter	FRA	87	1098	19	35	On-ball
608	FRA v TUR G2Q2	2nd Quarter	FRA	87	1098	22	36
609	FRA v TUR G2Q2	2nd Quarter	FRA	87	1098	28	38
610	FRA v TUR G2Q2	2nd Quarter	FRA	87	1099	31	35	Shot	Miss
611	FRA v TUR G2Q2	2nd Quarter	FRA	88	1102	30	21	OR	TO
612	FRA v TUR G2Q2	2nd Quarter	FRA	90	1209	4	64
613	FRA v TUR G2Q2	2nd Quarter	FRA	90	1210	16	66
614	FRA v TUR G2Q2	2nd Quarter	FRA	90	1210	13	61
615	FRA v TUR G2Q2	2nd Quarter	FRA	90	1211	13	55
616	FRA v TUR G2Q2	2nd Quarter	FRA	90	1211	22	50
617	FRA v TUR G2Q2	2nd Quarter	FRA	90	1212	28	44
618	FRA v TUR G2Q2	2nd Quarter	FRA	90	1212	30	40
619	FRA v TUR G2Q2	2nd Quarter	FRA	90	1213	34	36
620	FRA v TUR G2Q2	2nd Quarter	FRA	90	1213	35	29
621	FRA v TUR G2Q2	2nd Quarter	FRA	90	1214	37	33	Shot	Miss
622	FRA v TUR G2Q3	3rd Quarter	FRA	92	15	28	96
623	FRA v TUR G2Q3	3rd Quarter	FRA	92	16	26	91
624	FRA v TUR G2Q3	3rd Quarter	FRA	92	17	25	82
625	FRA v TUR G2Q3	3rd Quarter	FRA	92	17	23	73
626	FRA v TUR G2Q3	3rd Quarter	FRA	92	18	21	63
627	FRA v TUR G2Q3	3rd Quarter	FRA	92	18	20	56
628	FRA v TUR G2Q3	3rd Quarter	FRA	92	19	19	51
629	FRA v TUR G2Q3	3rd Quarter	FRA	92	19	18	46
630	FRA v TUR G2Q3	3rd Quarter	FRA	92	20	17	40
631	FRA v TUR G2Q3	3rd Quarter	FRA	92	20	15	34
632	FRA v TUR G2Q3	3rd Quarter	FRA	92	21	32	46
633	FRA v TUR G2Q3	3rd Quarter	FRA	92	24	17	37
634	FRA v TUR G2Q3	3rd Quarter	FRA	92	25	33	40
635	FRA v TUR G2Q3	3rd Quarter	FRA	92	27	33	43
636	FRA v TUR G2Q3	3rd Quarter	FRA	92	28	38	43
637	FRA v TUR G2Q3	3rd Quarter	FRA	92	29	42	41
638	FRA v TUR G2Q3	3rd Quarter	FRA	92	29	50	30
639	FRA v TUR G2Q3	3rd Quarter	FRA	92	30	39	21
640	FRA v TUR G2Q3	3rd Quarter	FRA	92	31	37	20
641	FRA v TUR G2Q3	3rd Quarter	FRA	92	32	34	19	TO
642	FRA v TUR G2Q3	3rd Quarter	FRA	94	56	31	110
643	FRA v TUR G2Q3	3rd Quarter	FRA	94	58	36	79
644	FRA v TUR G2Q3	3rd Quarter	FRA	94	59	37	63
645	FRA v TUR G2Q3	3rd Quarter	FRA	94	60	38	55
646	FRA v TUR G2Q3	3rd Quarter	FRA	94	61	38	49
647	FRA v TUR G2Q3	3rd Quarter	FRA	94	64	23	37
648	FRA v TUR G2Q3	3rd Quarter	FRA	94	65	16	33	On-ball
649	FRA v TUR G2Q3	3rd Quarter	FRA	94	67	22	38
650	FRA v TUR G2Q3	3rd Quarter	FRA	94	68	26	40
651	FRA v TUR G2Q3	3rd Quarter	FRA	94	69	34	35
652	FRA v TUR G2Q3	3rd Quarter	FRA	94	69	36	28
653	FRA v TUR G2Q3	3rd Quarter	FRA	94	70	35	24
654	FRA v TUR G2Q3	3rd Quarter	FRA	94	71	15	17
655	FRA v TUR G2Q3	3rd Quarter	FRA	94	72	13	20
656	FRA v TUR G2Q3	3rd Quarter	FRA	94	73	21	43
657	FRA v TUR G2Q3	3rd Quarter	FRA	94	75	19	41
658	FRA v TUR G2Q3	3rd Quarter	FRA	94	76	21	40	On-ball
659	FRA v TUR G2Q3	3rd Quarter	FRA	94	76	24	39
660	FRA v TUR G2Q3	3rd Quarter	FRA	94	77	28	38
661	FRA v TUR G2Q3	3rd Quarter	FRA	94	78	14	29	Shot	Miss
662	FRA v TUR G2Q3	3rd Quarter	FRA	97	116	30	109
663	FRA v TUR G2Q3	3rd Quarter	FRA	97	116	34	95
664	FRA v TUR G2Q3	3rd Quarter	FRA	97	118	34	87
665	FRA v TUR G2Q3	3rd Quarter	FRA	97	118	32	79
666	FRA v TUR G2Q3	3rd Quarter	FRA	97	119	30	71
667	FRA v TUR G2Q3	3rd Quarter	FRA	97	120	30	61
668	FRA v TUR G2Q3	3rd Quarter	FRA	97	121	26	55
669	FRA v TUR G2Q3	3rd Quarter	FRA	97	121	23	53
670	FRA v TUR G2Q3	3rd Quarter	FRA	97	122	19	45
671	FRA v TUR G2Q3	3rd Quarter	FRA	97	123	10	32
672	FRA v TUR G2Q3	3rd Quarter	FRA	97	126	39	32	TO
673	FRA v TUR G2Q3	3rd Quarter	FRA	99	140	34	109
674	FRA v TUR G2Q3	3rd Quarter	FRA	99	140	27	89
675	FRA v TUR G2Q3	3rd Quarter	FRA	99	142	29	81
676	FRA v TUR G2Q3	3rd Quarter	FRA	99	143	30	74
677	FRA v TUR G2Q3	3rd Quarter	FRA	99	144	31	65
678	FRA v TUR G2Q3	3rd Quarter	FRA	99	145	32	59
679	FRA v TUR G2Q3	3rd Quarter	FRA	99	146	30	52
680	FRA v TUR G2Q3	3rd Quarter	FRA	99	148	27	51
681	FRA v TUR G2Q3	3rd Quarter	FRA	99	149	24	51
682	FRA v TUR G2Q3	3rd Quarter	FRA	99	149	11	47
683	FRA v TUR G2Q3	3rd Quarter	FRA	99	151	9	39
684	FRA v TUR G2Q3	3rd Quarter	FRA	99	152	30	42
685	FRA v TUR G2Q3	3rd Quarter	FRA	99	153	48	33
686	FRA v TUR G2Q3	3rd Quarter	FRA	99	154	55	31
687	FRA v TUR G2Q3	3rd Quarter	FRA	99	155	50	36
688	FRA v TUR G2Q3	3rd Quarter	FRA	99	155	44	38
689	FRA v TUR G2Q3	3rd Quarter	FRA	99	156	37	36
690	FRA v TUR G2Q3	3rd Quarter	FRA	99	157	32	33
691	FRA v TUR G2Q3	3rd Quarter	FRA	99	158	37	29
692	FRA v TUR G2Q3	3rd Quarter	FRA	99	160	21	37	On-ball	Shot	Score
693	FRA v TUR G2Q3	3rd Quarter	FRA	102	240	34	111
694	FRA v TUR G2Q3	3rd Quarter	FRA	102	241	28	96
695	FRA v TUR G2Q3	3rd Quarter	FRA	102	241	26	82
696	FRA v TUR G2Q3	3rd Quarter	FRA	102	242	30	73
697	FRA v TUR G2Q3	3rd Quarter	FRA	102	242	37	67
698	FRA v TUR G2Q3	3rd Quarter	FRA	102	243	38	59
699	FRA v TUR G2Q3	3rd Quarter	FRA	102	245	41	54
700	FRA v TUR G2Q3	3rd Quarter	FRA	102	246	47	50
701	FRA v TUR G2Q3	3rd Quarter	FRA	102	246	51	29
702	FRA v TUR G2Q3	3rd Quarter	FRA	102	249	33	38
703	FRA v TUR G2Q3	3rd Quarter	FRA	102	249	33	38
704	FRA v TUR G2Q3	3rd Quarter	FRA	102	251	18	34
705	FRA v TUR G2Q3	3rd Quarter	FRA	102	252	34	45
706	FRA v TUR G2Q3	3rd Quarter	FRA	102	254	44	35
707	FRA v TUR G2Q3	3rd Quarter	FRA	102	255	45	36
708	FRA v TUR G2Q3	3rd Quarter	FRA	102	256	47	38
709	FRA v TUR G2Q3	3rd Quarter	FRA	102	258	46	37	On-ball
710	FRA v TUR G2Q3	3rd Quarter	FRA	102	258	37	34
711	FRA v TUR G2Q3	3rd Quarter	FRA	102	259	29	36
712	FRA v TUR G2Q3	3rd Quarter	FRA	102	261	12	19	Shot	Score
713	FRA v TUR G2Q3	3rd Quarter	FRA	104	289	51	90
714	FRA v TUR G2Q3	3rd Quarter	FRA	104	289	50	79
715	FRA v TUR G2Q3	3rd Quarter	FRA	104	290	45	72	Foul
716	FRA v TUR G2Q3	3rd Quarter	FRA	105	308	60	64
717	FRA v TUR G2Q3	3rd Quarter	FRA	105	309	53	54
718	FRA v TUR G2Q3	3rd Quarter	FRA	105	312	45	53
719	FRA v TUR G2Q3	3rd Quarter	FRA	105	315	44	49
720	FRA v TUR G2Q3	3rd Quarter	FRA	105	316	45	30
721	FRA v TUR G2Q3	3rd Quarter	FRA	105	317	46	25	Shot	Miss
722	FRA v TUR G2Q3	3rd Quarter	FRA	106	319	34	16	OR
723	FRA v TUR G2Q3	3rd Quarter	FRA	106	321	32	40	On-ball
724	FRA v TUR G2Q3	3rd Quarter	FRA	106	322	32	40
725	FRA v TUR G2Q3	3rd Quarter	FRA	106	323	32	40
726	FRA v TUR G2Q3	3rd Quarter	FRA	106	324	32	40
727	FRA v TUR G2Q3	3rd Quarter	FRA	106	325	36	38
728	FRA v TUR G2Q3	3rd Quarter	FRA	106	326	39	31
729	FRA v TUR G2Q3	3rd Quarter	FRA	106	327	33	31
730	FRA v TUR G2Q3	3rd Quarter	FRA	106	327	28	31
731	FRA v TUR G2Q3	3rd Quarter	FRA	106	328	26	30
732	FRA v TUR G2Q3	3rd Quarter	FRA	106	329	27	34
733	FRA v TUR G2Q3	3rd Quarter	FRA	106	331	24	20	Shot	Miss
734	FRA v TUR G2Q3	3rd Quarter	FRA	109	382	33	110
735	FRA v TUR G2Q3	3rd Quarter	FRA	109	382	34	84
736	FRA v TUR G2Q3	3rd Quarter	FRA	109	383	28	75
737	FRA v TUR G2Q3	3rd Quarter	FRA	109	384	20	59
738	FRA v TUR G2Q3	3rd Quarter	FRA	109	385	10	34
739	FRA v TUR G2Q3	3rd Quarter	FRA	109	386	16	17
740	FRA v TUR G2Q3	3rd Quarter	FRA	109	387	11	15
741	FRA v TUR G2Q3	3rd Quarter	FRA	109	390	28	18	Stoppage
742	FRA v TUR G2Q3	3rd Quarter	FRA	110	408	40	10
743	FRA v TUR G2Q3	3rd Quarter	FRA	110	409	12	27
744	FRA v TUR G2Q3	3rd Quarter	FRA	110	411	16	34
745	FRA v TUR G2Q3	3rd Quarter	FRA	110	411	18	37	On-ball
746	FRA v TUR G2Q3	3rd Quarter	FRA	110	411	24	38
747	FRA v TUR G2Q3	3rd Quarter	FRA	110	414	20	31	Stoppage
748	FRA v TUR G2Q3	3rd Quarter	FRA	111	431	4	40
749	FRA v TUR G2Q3	3rd Quarter	FRA	111	432	27	34
750	FRA v TUR G2Q3	3rd Quarter	FRA	111	433	27	32	Shot	Miss
751	FRA v TUR G2Q3	3rd Quarter	FRA	113	452	29	87
752	FRA v TUR G2Q3	3rd Quarter	FRA	113	452	22	82
753	FRA v TUR G2Q3	3rd Quarter	FRA	113	453	23	64
754	FRA v TUR G2Q3	3rd Quarter	FRA	113	453	23	58
755	FRA v TUR G2Q3	3rd Quarter	FRA	113	454	20	54
756	FRA v TUR G2Q3	3rd Quarter	FRA	113	455	19	49
757	FRA v TUR G2Q3	3rd Quarter	FRA	113	456	18	45
758	FRA v TUR G2Q3	3rd Quarter	FRA	113	457	19	40
759	FRA v TUR G2Q3	3rd Quarter	FRA	113	457	21	35
760	FRA v TUR G2Q3	3rd Quarter	FRA	113	458	51	38
761	FRA v TUR G2Q3	3rd Quarter	FRA	113	460	39	47
762	FRA v TUR G2Q3	3rd Quarter	FRA	113	461	36	47
763	FRA v TUR G2Q3	3rd Quarter	FRA	113	462	33	46
764	FRA v TUR G2Q3	3rd Quarter	FRA	113	462	33	38
765	FRA v TUR G2Q3	3rd Quarter	FRA	113	462	35	34
766	FRA v TUR G2Q3	3rd Quarter	FRA	113	463	50	25	Shot	Score
767	FRA v TUR G2Q3	3rd Quarter	FRA	115	522	31	111
768	FRA v TUR G2Q3	3rd Quarter	FRA	115	522	27	94
769	FRA v TUR G2Q3	3rd Quarter	FRA	115	524	30	91
770	FRA v TUR G2Q3	3rd Quarter	FRA	115	524	35	83
771	FRA v TUR G2Q3	3rd Quarter	FRA	115	525	36	75
772	FRA v TUR G2Q3	3rd Quarter	FRA	115	526	38	65
773	FRA v TUR G2Q3	3rd Quarter	FRA	115	527	41	56
774	FRA v TUR G2Q3	3rd Quarter	FRA	115	528	32	52
775	FRA v TUR G2Q3	3rd Quarter	FRA	115	529	20	48
776	FRA v TUR G2Q3	3rd Quarter	FRA	115	529	15	42
777	FRA v TUR G2Q3	3rd Quarter	FRA	115	530	12	35
778	FRA v TUR G2Q3	3rd Quarter	FRA	115	531	30	42
779	FRA v TUR G2Q3	3rd Quarter	FRA	115	532	30	42
780	FRA v TUR G2Q3	3rd Quarter	FRA	115	533	30	42
781	FRA v TUR G2Q3	3rd Quarter	FRA	115	534	30	42
782	FRA v TUR G2Q3	3rd Quarter	FRA	115	535	30	46
783	FRA v TUR G2Q3	3rd Quarter	FRA	115	536	31	45
784	FRA v TUR G2Q3	3rd Quarter	FRA	115	539	34	41
785	FRA v TUR G2Q3	3rd Quarter	FRA	115	539	35	35
786	FRA v TUR G2Q3	3rd Quarter	FRA	115	540	37	30
787	FRA v TUR G2Q3	3rd Quarter	FRA	115	540	37	23
788	FRA v TUR G2Q3	3rd Quarter	FRA	115	541	51	15
789	FRA v TUR G2Q3	3rd Quarter	FRA	115	542	51	21
790	FRA v TUR G2Q3	3rd Quarter	FRA	115	542	51	24	Shot	Miss
791	FRA v TUR G2Q3	3rd Quarter	FRA	118	590	30	95
792	FRA v TUR G2Q3	3rd Quarter	FRA	118	590	45	80
793	FRA v TUR G2Q3	3rd Quarter	FRA	118	592	47	72
794	FRA v TUR G2Q3	3rd Quarter	FRA	118	592	47	66
795	FRA v TUR G2Q3	3rd Quarter	FRA	118	593	28	50
796	FRA v TUR G2Q3	3rd Quarter	FRA	118	593	27	44
797	FRA v TUR G2Q3	3rd Quarter	FRA	118	594	26	36
798	FRA v TUR G2Q3	3rd Quarter	FRA	118	595	33	41
799	FRA v TUR G2Q3	3rd Quarter	FRA	118	597	32	47
800	FRA v TUR G2Q3	3rd Quarter	FRA	118	598	32	47
801	FRA v TUR G2Q3	3rd Quarter	FRA	118	599	32	47
802	FRA v TUR G2Q3	3rd Quarter	FRA	118	600	32	47
803	FRA v TUR G2Q3	3rd Quarter	FRA	118	601	32	49
804	FRA v TUR G2Q3	3rd Quarter	FRA	118	602	32	51
805	FRA v TUR G2Q3	3rd Quarter	FRA	118	603	20	35	On-ball
806	FRA v TUR G2Q3	3rd Quarter	FRA	118	605	23	34
807	FRA v TUR G2Q3	3rd Quarter	FRA	118	605	24	32
808	FRA v TUR G2Q3	3rd Quarter	FRA	118	606	26	27	TO
809	FRA v TUR G2Q3	3rd Quarter	FRA	122	623	33	89
810	FRA v TUR G2Q3	3rd Quarter	FRA	122	624	39	92
811	FRA v TUR G2Q3	3rd Quarter	FRA	122	625	40	88
812	FRA v TUR G2Q3	3rd Quarter	FRA	122	625	38	82
813	FRA v TUR G2Q3	3rd Quarter	FRA	122	626	37	76
814	FRA v TUR G2Q3	3rd Quarter	FRA	122	627	36	69
815	FRA v TUR G2Q3	3rd Quarter	FRA	122	627	36	63
816	FRA v TUR G2Q3	3rd Quarter	FRA	122	628	36	57
817	FRA v TUR G2Q3	3rd Quarter	FRA	122	629	34	51
818	FRA v TUR G2Q3	3rd Quarter	FRA	122	630	34	51
819	FRA v TUR G2Q3	3rd Quarter	FRA	122	631	34	51
820	FRA v TUR G2Q3	3rd Quarter	FRA	122	632	34	51
821	FRA v TUR G2Q3	3rd Quarter	FRA	122	633	32	49
822	FRA v TUR G2Q3	3rd Quarter	FRA	122	634	30	45
823	FRA v TUR G2Q3	3rd Quarter	FRA	122	635	30	40	Shot	Score
824	FRA v TUR G2Q3	3rd Quarter	FRA	124	708	35	109
825	FRA v TUR G2Q3	3rd Quarter	FRA	124	708	26	94
826	FRA v TUR G2Q3	3rd Quarter	FRA	124	709	25	82
827	FRA v TUR G2Q3	3rd Quarter	FRA	124	710	26	77
828	FRA v TUR G2Q3	3rd Quarter	FRA	124	711	26	70
829	FRA v TUR G2Q3	3rd Quarter	FRA	124	712	26	63
830	FRA v TUR G2Q3	3rd Quarter	FRA	124	712	27	57
831	FRA v TUR G2Q3	3rd Quarter	FRA	124	713	28	52
832	FRA v TUR G2Q3	3rd Quarter	FRA	124	714	29	48
833	FRA v TUR G2Q3	3rd Quarter	FRA	124	714	31	43
834	FRA v TUR G2Q3	3rd Quarter	FRA	124	716	31	42	On-ball
835	FRA v TUR G2Q3	3rd Quarter	FRA	124	716	35	39
836	FRA v TUR G2Q3	3rd Quarter	FRA	124	717	40	37
837	FRA v TUR G2Q3	3rd Quarter	FRA	124	717	46	32
838	FRA v TUR G2Q3	3rd Quarter	FRA	124	718	50	20
839	FRA v TUR G2Q3	3rd Quarter	FRA	124	719	50	20
840	FRA v TUR G2Q3	3rd Quarter	FRA	124	720	50	20
841	FRA v TUR G2Q3	3rd Quarter	FRA	124	721	50	20
842	FRA v TUR G2Q3	3rd Quarter	FRA	124	722	52	38
843	FRA v TUR G2Q3	3rd Quarter	FRA	124	723	50	40
844	FRA v TUR G2Q3	3rd Quarter	FRA	124	724	46	42
845	FRA v TUR G2Q3	3rd Quarter	FRA	124	724	39	43
846	FRA v TUR G2Q3	3rd Quarter	FRA	124	725	36	46
847	FRA v TUR G2Q3	3rd Quarter	FRA	124	725	40	40
848	FRA v TUR G2Q3	3rd Quarter	FRA	124	725	41	34
849	FRA v TUR G2Q3	3rd Quarter	FRA	124	726	39	29
850	FRA v TUR G2Q3	3rd Quarter	FRA	124	727	34	20
851	FRA v TUR G2Q3	3rd Quarter	FRA	124	728	34	17
852	FRA v TUR G2Q3	3rd Quarter	FRA	124	730	50	26	Shot	Miss
853	FRA v TUR G2Q3	3rd Quarter	FRA	125	732	35	20	OR
854	FRA v TUR G2Q3	3rd Quarter	FRA	125	733	35	19	Shot	Score
855	FRA v TUR G2Q3	3rd Quarter	FRA	128	794	32	109
856	FRA v TUR G2Q3	3rd Quarter	FRA	128	794	38	87
857	FRA v TUR G2Q3	3rd Quarter	FRA	128	796	30	79
858	FRA v TUR G2Q3	3rd Quarter	FRA	128	797	28	70
859	FRA v TUR G2Q3	3rd Quarter	FRA	128	798	31	60
860	FRA v TUR G2Q3	3rd Quarter	FRA	128	798	34	56
861	FRA v TUR G2Q3	3rd Quarter	FRA	128	799	35	51
862	FRA v TUR G2Q3	3rd Quarter	FRA	128	801	27	34
863	FRA v TUR G2Q3	3rd Quarter	FRA	128	804	28	40
864	FRA v TUR G2Q3	3rd Quarter	FRA	128	805	26	42
865	FRA v TUR G2Q3	3rd Quarter	FRA	128	805	18	38
866	FRA v TUR G2Q3	3rd Quarter	FRA	128	806	13	34
867	FRA v TUR G2Q3	3rd Quarter	FRA	128	808	32	49
868	FRA v TUR G2Q3	3rd Quarter	FRA	128	809	33	45
869	FRA v TUR G2Q3	3rd Quarter	FRA	128	809	36	42
870	FRA v TUR G2Q3	3rd Quarter	FRA	128	810	52	32
871	FRA v TUR G2Q3	3rd Quarter	FRA	128	812	37	33
872	FRA v TUR G2Q3	3rd Quarter	FRA	128	814	38	28
873	FRA v TUR G2Q3	3rd Quarter	FRA	128	814	38	23
874	FRA v TUR G2Q3	3rd Quarter	FRA	128	816	46	17	Foul
875	FRA v TUR G2Q3	3rd Quarter	FRA	129	834	39	9	BLOB
876	FRA v TUR G2Q3	3rd Quarter	FRA	129	835	48	30
877	FRA v TUR G2Q3	3rd Quarter	FRA	129	837	47	32
878	FRA v TUR G2Q3	3rd Quarter	FRA	129	838	43	31
879	FRA v TUR G2Q3	3rd Quarter	FRA	129	839	33	27
880	FRA v TUR G2Q3	3rd Quarter	FRA	129	840	36	20	Shot	Shooting Foul
881	FRA v TUR G2Q3	3rd Quarter	FRA	130	875	18	32	OR
882	FRA v TUR G2Q3	3rd Quarter	FRA	130	877	22	43
883	FRA v TUR G2Q3	3rd Quarter	FRA	130	878	32	52
884	FRA v TUR G2Q3	3rd Quarter	FRA	130	878	30	45
885	FRA v TUR G2Q3	3rd Quarter	FRA	130	878	28	41
886	FRA v TUR G2Q3	3rd Quarter	FRA	130	879	27	33
887	FRA v TUR G2Q3	3rd Quarter	FRA	130	880	29	21	TO
888	FRA v TUR G2Q3	3rd Quarter	FRA	133	930	17	112
889	FRA v TUR G2Q3	3rd Quarter	FRA	133	930	25	98
890	FRA v TUR G2Q3	3rd Quarter	FRA	133	932	26	94
891	FRA v TUR G2Q3	3rd Quarter	FRA	133	933	25	79
892	FRA v TUR G2Q3	3rd Quarter	FRA	133	933	28	67
893	FRA v TUR G2Q3	3rd Quarter	FRA	133	934	29	56
894	FRA v TUR G2Q3	3rd Quarter	FRA	133	935	29	53
895	FRA v TUR G2Q3	3rd Quarter	FRA	133	938	22	38
896	FRA v TUR G2Q3	3rd Quarter	FRA	133	938	16	36	Foul
897	FRA v TUR G2Q3	3rd Quarter	FRA	134	949	3	39	SLOB
898	FRA v TUR G2Q3	3rd Quarter	FRA	134	950	14	50
899	FRA v TUR G2Q3	3rd Quarter	FRA	134	951	16	42
900	FRA v TUR G2Q3	3rd Quarter	FRA	134	951	18	36
901	FRA v TUR G2Q3	3rd Quarter	FRA	134	952	26	27
902	FRA v TUR G2Q3	3rd Quarter	FRA	134	952	28	23
903	FRA v TUR G2Q3	3rd Quarter	FRA	134	953	51	24	Shot	Score
904	FRA v TUR G2Q3	3rd Quarter	FRA	136	992	24	107
905	FRA v TUR G2Q3	3rd Quarter	FRA	136	994	34	96
906	FRA v TUR G2Q3	3rd Quarter	FRA	136	996	46	80
907	FRA v TUR G2Q3	3rd Quarter	FRA	136	996	46	73
908	FRA v TUR G2Q3	3rd Quarter	FRA	136	997	47	66
909	FRA v TUR G2Q3	3rd Quarter	FRA	136	998	31	50
910	FRA v TUR G2Q3	3rd Quarter	FRA	136	1000	40	52
911	FRA v TUR G2Q3	3rd Quarter	FRA	136	1001	32	52
912	FRA v TUR G2Q3	3rd Quarter	FRA	136	1002	34	49
913	FRA v TUR G2Q3	3rd Quarter	FRA	136	1002	29	43	On-ball
914	FRA v TUR G2Q3	3rd Quarter	FRA	136	1003	28	38
915	FRA v TUR G2Q3	3rd Quarter	FRA	136	1004	27	32
916	FRA v TUR G2Q3	3rd Quarter	FRA	136	1005	40	18
917	FRA v TUR G2Q3	3rd Quarter	FRA	136	1006	46	16	Shot	Score
918	FRA v TUR G2Q4	4th Quarter	FRA	138	24	32	109
919	FRA v TUR G2Q4	4th Quarter	FRA	138	25	27	90
920	FRA v TUR G2Q4	4th Quarter	FRA	138	27	28	83
921	FRA v TUR G2Q4	4th Quarter	FRA	138	28	28	76
922	FRA v TUR G2Q4	4th Quarter	FRA	138	29	29	68
923	FRA v TUR G2Q4	4th Quarter	FRA	138	30	29	61
924	FRA v TUR G2Q4	4th Quarter	FRA	138	31	30	56
925	FRA v TUR G2Q4	4th Quarter	FRA	138	33	33	49
926	FRA v TUR G2Q4	4th Quarter	FRA	138	34	34	45
927	FRA v TUR G2Q4	4th Quarter	FRA	138	34	34	40	On-ball
928	FRA v TUR G2Q4	4th Quarter	FRA	138	34	38	38
929	FRA v TUR G2Q4	4th Quarter	FRA	138	35	40	35	Stoppage
930	FRA v TUR G2Q4	4th Quarter	FRA	139	51	22	10	BLOB
931	FRA v TUR G2Q4	4th Quarter	FRA	139	52	18	32
932	FRA v TUR G2Q4	4th Quarter	FRA	139	54	19	36
933	FRA v TUR G2Q4	4th Quarter	FRA	139	56	22	37	On-ball
934	FRA v TUR G2Q4	4th Quarter	FRA	139	56	27	37
935	FRA v TUR G2Q4	4th Quarter	FRA	139	57	32	33
936	FRA v TUR G2Q4	4th Quarter	FRA	139	58	37	29
937	FRA v TUR G2Q4	4th Quarter	FRA	139	59	34	18
938	FRA v TUR G2Q4	4th Quarter	FRA	139	60	34	21	Shot	Miss
939	FRA v TUR G2Q4	4th Quarter	FRA	141	98	25	86
940	FRA v TUR G2Q4	4th Quarter	FRA	141	99	32	94
941	FRA v TUR G2Q4	4th Quarter	FRA	141	100	22	77
942	FRA v TUR G2Q4	4th Quarter	FRA	141	101	22	73
943	FRA v TUR G2Q4	4th Quarter	FRA	141	101	24	63
944	FRA v TUR G2Q4	4th Quarter	FRA	141	101	26	58
945	FRA v TUR G2Q4	4th Quarter	FRA	141	102	27	50
946	FRA v TUR G2Q4	4th Quarter	FRA	141	103	19	50
947	FRA v TUR G2Q4	4th Quarter	FRA	141	104	19	50
948	FRA v TUR G2Q4	4th Quarter	FRA	141	105	19	50
949	FRA v TUR G2Q4	4th Quarter	FRA	141	106	19	50
950	FRA v TUR G2Q4	4th Quarter	FRA	141	107	19	50
951	FRA v TUR G2Q4	4th Quarter	FRA	141	108	19	50
952	FRA v TUR G2Q4	4th Quarter	FRA	141	109	19	50
953	FRA v TUR G2Q4	4th Quarter	FRA	141	110	21	47
954	FRA v TUR G2Q4	4th Quarter	FRA	141	110	26	46
955	FRA v TUR G2Q4	4th Quarter	FRA	141	111	34	45
956	FRA v TUR G2Q4	4th Quarter	FRA	141	111	41	43
957	FRA v TUR G2Q4	4th Quarter	FRA	141	112	53	33
958	FRA v TUR G2Q4	4th Quarter	FRA	141	113	52	29	On-ball
959	FRA v TUR G2Q4	4th Quarter	FRA	141	113	49	19
960	FRA v TUR G2Q4	4th Quarter	FRA	141	113	47	16
961	FRA v TUR G2Q4	4th Quarter	FRA	141	115	44	37
962	FRA v TUR G2Q4	4th Quarter	FRA	141	115	37	34
963	FRA v TUR G2Q4	4th Quarter	FRA	141	116	21	39
964	FRA v TUR G2Q4	4th Quarter	FRA	141	117	26	38
965	FRA v TUR G2Q4	4th Quarter	FRA	141	117	33	33
966	FRA v TUR G2Q4	4th Quarter	FRA	141	118	38	29	TO
967	FRA v TUR G2Q4	4th Quarter	FRA	144	170	31	94
968	FRA v TUR G2Q4	4th Quarter	FRA	144	171	36	90
969	FRA v TUR G2Q4	4th Quarter	FRA	144	172	38	81
970	FRA v TUR G2Q4	4th Quarter	FRA	144	173	38	76
971	FRA v TUR G2Q4	4th Quarter	FRA	144	173	39	70
972	FRA v TUR G2Q4	4th Quarter	FRA	144	174	40	64
973	FRA v TUR G2Q4	4th Quarter	FRA	144	175	39	55
974	FRA v TUR G2Q4	4th Quarter	FRA	144	176	35	51
975	FRA v TUR G2Q4	4th Quarter	FRA	144	177	31	47
976	FRA v TUR G2Q4	4th Quarter	FRA	144	178	31	47
977	FRA v TUR G2Q4	4th Quarter	FRA	144	179	31	47
978	FRA v TUR G2Q4	4th Quarter	FRA	144	180	31	47
979	FRA v TUR G2Q4	4th Quarter	FRA	144	181	31	45
980	FRA v TUR G2Q4	4th Quarter	FRA	144	181	25	40
981	FRA v TUR G2Q4	4th Quarter	FRA	144	182	15	29	On-ball
982	FRA v TUR G2Q4	4th Quarter	FRA	144	184	15	23
983	FRA v TUR G2Q4	4th Quarter	FRA	144	187	30	43
984	FRA v TUR G2Q4	4th Quarter	FRA	144	188	32	24
985	FRA v TUR G2Q4	4th Quarter	FRA	144	189	33	20
986	FRA v TUR G2Q4	4th Quarter	FRA	144	191	29	18	Shot	Miss
987	FRA v TUR G2Q4	4th Quarter	FRA	145	193	27	17	OR
988	FRA v TUR G2Q4	4th Quarter	FRA	145	193	33	39	Shot	Miss
989	FRA v TUR G2Q4	4th Quarter	FRA	148	235	28	98
990	FRA v TUR G2Q4	4th Quarter	FRA	148	235	26	85
991	FRA v TUR G2Q4	4th Quarter	FRA	148	236	30	73
992	FRA v TUR G2Q4	4th Quarter	FRA	148	236	33	67
993	FRA v TUR G2Q4	4th Quarter	FRA	148	237	34	58
994	FRA v TUR G2Q4	4th Quarter	FRA	148	237	34	54	Foul
995	FRA v TUR G2Q4	4th Quarter	FRA	149	259	6	43
996	FRA v TUR G2Q4	4th Quarter	FRA	149	260	20	46
997	FRA v TUR G2Q4	4th Quarter	FRA	149	261	23	47
998	FRA v TUR G2Q4	4th Quarter	FRA	149	261	20	42
999	FRA v TUR G2Q4	4th Quarter	FRA	149	262	17	37
1000	FRA v TUR G2Q4	4th Quarter	FRA	149	263	15	31
1001	FRA v TUR G2Q4	4th Quarter	FRA	149	264	12	20
1002	FRA v TUR G2Q4	4th Quarter	FRA	149	265	25	18
1003	FRA v TUR G2Q4	4th Quarter	FRA	149	266	26	19
1004	FRA v TUR G2Q4	4th Quarter	FRA	149	267	26	23
1005	FRA v TUR G2Q4	4th Quarter	FRA	149	268	32	18	Shot	Miss
1006	FRA v TUR G2Q4	4th Quarter	FRA	150	270	29	17	OR	Shot	Miss
1007	FRA v TUR G2Q4	4th Quarter	FRA	152	315	59	93
1008	FRA v TUR G2Q4	4th Quarter	FRA	152	317	50	97
1009	FRA v TUR G2Q4	4th Quarter	FRA	152	318	48	92
1010	FRA v TUR G2Q4	4th Quarter	FRA	152	319	45	83
1011	FRA v TUR G2Q4	4th Quarter	FRA	152	319	44	73
1012	FRA v TUR G2Q4	4th Quarter	FRA	152	320	44	68
1013	FRA v TUR G2Q4	4th Quarter	FRA	152	320	47	61
1014	FRA v TUR G2Q4	4th Quarter	FRA	152	321	49	53
1015	FRA v TUR G2Q4	4th Quarter	FRA	152	322	51	47
1016	FRA v TUR G2Q4	4th Quarter	FRA	152	323	51	44
1017	FRA v TUR G2Q4	4th Quarter	FRA	152	324	49	40
1018	FRA v TUR G2Q4	4th Quarter	FRA	152	326	32	41
1019	FRA v TUR G2Q4	4th Quarter	FRA	152	327	27	22
1020	FRA v TUR G2Q4	4th Quarter	FRA	152	328	28	19	Shot	Score	Shooting Foul
1021	FRA v TUR G2Q4	4th Quarter	FRA	154	370	31	109
1022	FRA v TUR G2Q4	4th Quarter	FRA	154	370	36	92
1023	FRA v TUR G2Q4	4th Quarter	FRA	154	372	35	83
1024	FRA v TUR G2Q4	4th Quarter	FRA	154	373	34	73
1025	FRA v TUR G2Q4	4th Quarter	FRA	154	373	33	66
1026	FRA v TUR G2Q4	4th Quarter	FRA	154	374	32	60
1027	FRA v TUR G2Q4	4th Quarter	FRA	154	375	27	51
1028	FRA v TUR G2Q4	4th Quarter	FRA	154	375	18	47
1029	FRA v TUR G2Q4	4th Quarter	FRA	154	376	15	44
1030	FRA v TUR G2Q4	4th Quarter	FRA	154	377	10	42
1031	FRA v TUR G2Q4	4th Quarter	FRA	154	377	10	46
1032	FRA v TUR G2Q4	4th Quarter	FRA	154	378	20	47
1033	FRA v TUR G2Q4	4th Quarter	FRA	154	378	24	45
1034	FRA v TUR G2Q4	4th Quarter	FRA	154	379	33	43
1035	FRA v TUR G2Q4	4th Quarter	FRA	154	380	18	37
1036	FRA v TUR G2Q4	4th Quarter	FRA	154	382	16	33
1037	FRA v TUR G2Q4	4th Quarter	FRA	154	383	35	31
1038	FRA v TUR G2Q4	4th Quarter	FRA	154	384	33	35
1039	FRA v TUR G2Q4	4th Quarter	FRA	154	385	12	29
1040	FRA v TUR G2Q4	4th Quarter	FRA	154	386	26	17
1041	FRA v TUR G2Q4	4th Quarter	FRA	154	388	25	19
1042	FRA v TUR G2Q4	4th Quarter	FRA	154	389	24	22
1043	FRA v TUR G2Q4	4th Quarter	FRA	154	390	31	25
1044	FRA v TUR G2Q4	4th Quarter	FRA	154	391	29	20	Shot	Miss
1045	FRA v TUR G2Q4	4th Quarter	FRA	155	393	34	17	OR	Shot	Shooting Foul
1046	FRA v TUR G2Q4	4th Quarter	FRA	158	517	30	95
1047	FRA v TUR G2Q4	4th Quarter	FRA	158	517	31	82
1048	FRA v TUR G2Q4	4th Quarter	FRA	158	519	33	73
1049	FRA v TUR G2Q4	4th Quarter	FRA	158	520	35	64
1050	FRA v TUR G2Q4	4th Quarter	FRA	158	520	40	56
1051	FRA v TUR G2Q4	4th Quarter	FRA	158	520	49	38
1052	FRA v TUR G2Q4	4th Quarter	FRA	158	522	49	31
1053	FRA v TUR G2Q4	4th Quarter	FRA	158	522	48	23
1054	FRA v TUR G2Q4	4th Quarter	FRA	158	522	43	22
1055	FRA v TUR G2Q4	4th Quarter	FRA	158	523	45	16
1056	FRA v TUR G2Q4	4th Quarter	FRA	158	524	52	39
1057	FRA v TUR G2Q4	4th Quarter	FRA	158	525	52	39
1058	FRA v TUR G2Q4	4th Quarter	FRA	158	526	52	39
1059	FRA v TUR G2Q4	4th Quarter	FRA	158	527	52	39
1060	FRA v TUR G2Q4	4th Quarter	FRA	158	528	52	36
1061	FRA v TUR G2Q4	4th Quarter	FRA	158	529	52	29	On-ball
1062	FRA v TUR G2Q4	4th Quarter	FRA	158	529	48	36
1063	FRA v TUR G2Q4	4th Quarter	FRA	158	529	44	38
1064	FRA v TUR G2Q4	4th Quarter	FRA	158	529	38	38
1065	FRA v TUR G2Q4	4th Quarter	FRA	158	531	30	27
1066	FRA v TUR G2Q4	4th Quarter	FRA	158	531	30	21
1067	FRA v TUR G2Q4	4th Quarter	FRA	158	533	33	17	Shot	Score
1068	FRA v TUR G2Q4	4th Quarter	FRA	161	633	40	94
1069	FRA v TUR G2Q4	4th Quarter	FRA	161	633	34	92
1070	FRA v TUR G2Q4	4th Quarter	FRA	161	635	33	89
1071	FRA v TUR G2Q4	4th Quarter	FRA	161	635	33	79
1072	FRA v TUR G2Q4	4th Quarter	FRA	161	636	32	71
1073	FRA v TUR G2Q4	4th Quarter	FRA	161	637	32	64
1074	FRA v TUR G2Q4	4th Quarter	FRA	161	637	34	56
1075	FRA v TUR G2Q4	4th Quarter	FRA	161	639	34	52
1076	FRA v TUR G2Q4	4th Quarter	FRA	161	641	31	51
1077	FRA v TUR G2Q4	4th Quarter	FRA	161	641	26	51
1078	FRA v TUR G2Q4	4th Quarter	FRA	161	643	18	52
1079	FRA v TUR G2Q4	4th Quarter	FRA	161	644	20	48
1080	FRA v TUR G2Q4	4th Quarter	FRA	161	645	23	43
1081	FRA v TUR G2Q4	4th Quarter	FRA	161	645	29	45	On-ball
1082	FRA v TUR G2Q4	4th Quarter	FRA	161	645	34	43
1083	FRA v TUR G2Q4	4th Quarter	FRA	161	645	38	41
1084	FRA v TUR G2Q4	4th Quarter	FRA	161	648	38	31
1085	FRA v TUR G2Q4	4th Quarter	FRA	161	648	38	28
1086	FRA v TUR G2Q4	4th Quarter	FRA	161	648	33	27	TO
1087	FRA v TUR G2Q4	4th Quarter	FRA	164	684	30	100
1088	FRA v TUR G2Q4	4th Quarter	FRA	164	684	28	96
1089	FRA v TUR G2Q4	4th Quarter	FRA	164	685	27	89
1090	FRA v TUR G2Q4	4th Quarter	FRA	164	686	23	84
1091	FRA v TUR G2Q4	4th Quarter	FRA	164	686	22	79
1092	FRA v TUR G2Q4	4th Quarter	FRA	164	687	26	73
1093	FRA v TUR G2Q4	4th Quarter	FRA	164	688	29	67
1094	FRA v TUR G2Q4	4th Quarter	FRA	164	688	32	63
1095	FRA v TUR G2Q4	4th Quarter	FRA	164	689	36	58
1096	FRA v TUR G2Q4	4th Quarter	FRA	164	690	40	55
1097	FRA v TUR G2Q4	4th Quarter	FRA	164	690	46	51
1098	FRA v TUR G2Q4	4th Quarter	FRA	164	692	48	49
1099	FRA v TUR G2Q4	4th Quarter	FRA	164	692	51	43
1100	FRA v TUR G2Q4	4th Quarter	FRA	164	693	52	40
1101	FRA v TUR G2Q4	4th Quarter	FRA	164	694	52	33
1102	FRA v TUR G2Q4	4th Quarter	FRA	164	695	51	33
1103	FRA v TUR G2Q4	4th Quarter	FRA	164	696	50	39
1104	FRA v TUR G2Q4	4th Quarter	FRA	164	696	47	42
1105	FRA v TUR G2Q4	4th Quarter	FRA	164	697	44	44
1106	FRA v TUR G2Q4	4th Quarter	FRA	164	697	42	45
1107	FRA v TUR G2Q4	4th Quarter	FRA	164	698	39	47
1108	FRA v TUR G2Q4	4th Quarter	FRA	164	699	35	47
1109	FRA v TUR G2Q4	4th Quarter	FRA	164	699	31	47
1110	FRA v TUR G2Q4	4th Quarter	FRA	164	701	29	47
1111	FRA v TUR G2Q4	4th Quarter	FRA	164	701	26	41
1112	FRA v TUR G2Q4	4th Quarter	FRA	164	702	25	35	On-ball
1113	FRA v TUR G2Q4	4th Quarter	FRA	164	703	28	33
1114	FRA v TUR G2Q4	4th Quarter	FRA	164	703	32	31
1115	FRA v TUR G2Q4	4th Quarter	FRA	164	704	38	29
1116	FRA v TUR G2Q4	4th Quarter	FRA	164	704	43	32
1117	FRA v TUR G2Q4	4th Quarter	FRA	164	705	44	34
1118	FRA v TUR G2Q4	4th Quarter	FRA	164	706	25	31
1119	FRA v TUR G2Q4	4th Quarter	FRA	164	707	27	17	Shot	Score
1120	FRA v TUR G2Q4	4th Quarter	FRA	167	772	4	59
1121	FRA v TUR G2Q4	4th Quarter	FRA	167	772	13	75
1122	FRA v TUR G2Q4	4th Quarter	FRA	167	773	21	70
1123	FRA v TUR G2Q4	4th Quarter	FRA	167	774	23	64
1124	FRA v TUR G2Q4	4th Quarter	FRA	167	775	23	58
1125	FRA v TUR G2Q4	4th Quarter	FRA	167	775	25	37
1126	FRA v TUR G2Q4	4th Quarter	FRA	167	776	22	37
1127	FRA v TUR G2Q4	4th Quarter	FRA	167	777	13	36
1128	FRA v TUR G2Q4	4th Quarter	FRA	167	778	29	40	On-ball
1129	FRA v TUR G2Q4	4th Quarter	FRA	167	779	36	37
1130	FRA v TUR G2Q4	4th Quarter	FRA	167	779	38	33
1131	FRA v TUR G2Q4	4th Quarter	FRA	167	781	40	31
1132	FRA v TUR G2Q4	4th Quarter	FRA	167	781	45	36
1133	FRA v TUR G2Q4	4th Quarter	FRA	167	782	41	40
1134	FRA v TUR G2Q4	4th Quarter	FRA	167	783	38	43
1135	FRA v TUR G2Q4	4th Quarter	FRA	167	783	33	46
1136	FRA v TUR G2Q4	4th Quarter	FRA	167	784	33	41	On-ball
1137	FRA v TUR G2Q4	4th Quarter	FRA	167	785	29	36
1138	FRA v TUR G2Q4	4th Quarter	FRA	167	785	26	32
1139	FRA v TUR G2Q4	4th Quarter	FRA	167	787	10	18	Shot	Miss
1140	FRA v TUR G2Q4	4th Quarter	FRA	168	789	34	17	OR	Shot	Miss
1141	FRA v TUR G2Q4	4th Quarter	FRA	169	792	30	18	OR	Shot	Score
1142	FRA v TUR G2Q4	4th Quarter	FRA	172	830	4	91
1143	FRA v TUR G2Q4	4th Quarter	FRA	172	832	14	97
1144	FRA v TUR G2Q4	4th Quarter	FRA	172	833	16	90
1145	FRA v TUR G2Q4	4th Quarter	FRA	172	834	17	83
1146	FRA v TUR G2Q4	4th Quarter	FRA	172	835	18	76
1147	FRA v TUR G2Q4	4th Quarter	FRA	172	836	15	68
1148	FRA v TUR G2Q4	4th Quarter	FRA	172	837	14	60
1149	FRA v TUR G2Q4	4th Quarter	FRA	172	837	14	54
1150	FRA v TUR G2Q4	4th Quarter	FRA	172	839	11	32
1151	FRA v TUR G2Q4	4th Quarter	FRA	172	842	12	34
1152	FRA v TUR G2Q4	4th Quarter	FRA	172	843	31	32
1153	FRA v TUR G2Q4	4th Quarter	FRA	172	844	31	37
1154	FRA v TUR G2Q4	4th Quarter	FRA	172	845	51	28
1155	FRA v TUR G2Q4	4th Quarter	FRA	172	846	51	25	Shot	Miss
1156	FRA v TUR G2Q4	4th Quarter	FRA	174	864	32	89
1157	FRA v TUR G2Q4	4th Quarter	FRA	174	865	16	63
1158	FRA v TUR G2Q4	4th Quarter	FRA	174	867	16	55
1159	FRA v TUR G2Q4	4th Quarter	FRA	174	868	13	48
1160	FRA v TUR G2Q4	4th Quarter	FRA	174	869	12	42
1161	FRA v TUR G2Q4	4th Quarter	FRA	174	870	17	44
1162	FRA v TUR G2Q4	4th Quarter	FRA	174	872	13	40
1163	FRA v TUR G2Q4	4th Quarter	FRA	174	873	11	30
1164	FRA v TUR G2Q4	4th Quarter	FRA	174	874	21	24
1165	FRA v TUR G2Q4	4th Quarter	FRA	174	875	29	18	Shot	Miss
1166	FRA v TUR G2Q4	4th Quarter	FRA	175	880	49	36	OR
1167	FRA v TUR G2Q4	4th Quarter	FRA	175	881	47	39
1168	FRA v TUR G2Q4	4th Quarter	FRA	175	882	44	42	Foul
1169	FRA v TUR G2Q4	4th Quarter	FRA	176	913	58	39
1170	FRA v TUR G2Q4	4th Quarter	FRA	176	915	47	44
1171	FRA v TUR G2Q4	4th Quarter	FRA	176	916	49	40
1172	FRA v TUR G2Q4	4th Quarter	FRA	176	916	52	37
1173	FRA v TUR G2Q4	4th Quarter	FRA	176	917	49	41
1174	FRA v TUR G2Q4	4th Quarter	FRA	176	919	37	30
1175	FRA v TUR G2Q4	4th Quarter	FRA	176	921	30	19	Shot	Foul
1176	FRA v TUR G2Q4	4th Quarter	FRA	179	1004	31	97
1177	FRA v TUR G2Q4	4th Quarter	FRA	179	1005	15	92
1178	FRA v TUR G2Q4	4th Quarter	FRA	179	1006	12	66
1179	FRA v TUR G2Q4	4th Quarter	FRA	179	1006	12	59
1180	FRA v TUR G2Q4	4th Quarter	FRA	179	1007	16	53
1181	FRA v TUR G2Q4	4th Quarter	FRA	179	1009	15	49
1182	FRA v TUR G2Q4	4th Quarter	FRA	179	1010	13	44
1183	FRA v TUR G2Q4	4th Quarter	FRA	179	1010	13	37
1184	FRA v TUR G2Q4	4th Quarter	FRA	179	1012	13	34
1185	FRA v TUR G2Q4	4th Quarter	FRA	179	1013	16	33
1186	FRA v TUR G2Q4	4th Quarter	FRA	179	1013	20	35
1187	FRA v TUR G2Q4	4th Quarter	FRA	179	1014	23	36
1188	FRA v TUR G2Q4	4th Quarter	FRA	179	1017	37	32
1189	FRA v TUR G2Q4	4th Quarter	FRA	179	1019	12	23
1190	FRA v TUR G2Q4	4th Quarter	FRA	179	1021	25	18
1191	FRA v TUR G2Q4	4th Quarter	FRA	179	1022	25	20
1192	FRA v TUR G2Q4	4th Quarter	FRA	179	1022	27	23
1193	FRA v TUR G2Q4	4th Quarter	FRA	179	1023	34	20
1194	FRA v TUR G2Q4	4th Quarter	FRA	179	1024	33	17	Shot	Score
1195	FRA v TUR G2Q4	4th Quarter	FRA	181	1043	29	92
1196	FRA v TUR G2Q4	4th Quarter	FRA	181	1044	22	88
1197	FRA v TUR G2Q4	4th Quarter	FRA	181	1045	21	82
1198	FRA v TUR G2Q4	4th Quarter	FRA	181	1046	21	76
1199	FRA v TUR G2Q4	4th Quarter	FRA	181	1047	22	70
1200	FRA v TUR G2Q4	4th Quarter	FRA	181	1048	25	65
1201	FRA v TUR G2Q4	4th Quarter	FRA	181	1048	33	59
1202	FRA v TUR G2Q4	4th Quarter	FRA	181	1049	38	54
1203	FRA v TUR G2Q4	4th Quarter	FRA	181	1049	45	54
1204	FRA v TUR G2Q4	4th Quarter	FRA	181	1050	55	48
1205	FRA v TUR G2Q4	4th Quarter	FRA	181	1051	51	33
1206	FRA v TUR G2Q4	4th Quarter	FRA	181	1052	51	35
1207	FRA v TUR G2Q4	4th Quarter	FRA	181	1053	37	33
1208	FRA v TUR G2Q4	4th Quarter	FRA	181	1054	37	24
1209	FRA v TUR G2Q4	4th Quarter	FRA	181	1054	36	20
1210	FRA v TUR G2Q4	4th Quarter	FRA	181	1055	25	32	Shot	Miss
1211	FRA v TUR G2Q4	4th Quarter	FRA	182	1057	36	21	OR
1212	FRA v TUR G2Q4	4th Quarter	FRA	182	1059	35	19	Shot	Miss
