# Supplementary material for: Classifying ball trajectories in invasion sports using dynamic time warping: A basketball case study
Source: PLoS One. 2022 Oct 20;17(10):e0272848. doi: 10.1371/journal.pone.0272848 (PMC9584368; doi:10.1371/journal.pone.0272848)
Supplement: S1 Data — (ZIP) [file pone.0272848.s012.zip › Data/JPN/jpng1_full.csv]

	GameID	TimeCriteria	TeamName	RecordID	Time	x	y	Label1	Label2	Label3	Label4
1	JPN v AUS austourg2(v2)	1st Quarter	JPN	3	39	31	95
2	JPN v AUS austourg2(v2)	1st Quarter	JPN	3	39	25	85
3	JPN v AUS austourg2(v2)	1st Quarter	JPN	3	40	23	70
4	JPN v AUS austourg2(v2)	1st Quarter	JPN	3	40	21	64
5	JPN v AUS austourg2(v2)	1st Quarter	JPN	3	41	32	35
6	JPN v AUS austourg2(v2)	1st Quarter	JPN	3	42	29	27
7	JPN v AUS austourg2(v2)	1st Quarter	JPN	3	42	24	16	Stoppage
8	JPN v AUS austourg2(v2)	1st Quarter	JPN	4	59	23	9	BLOB
9	JPN v AUS austourg2(v2)	1st Quarter	JPN	4	60	23	42
10	JPN v AUS austourg2(v2)	1st Quarter	JPN	4	62	26	40
11	JPN v AUS austourg2(v2)	1st Quarter	JPN	4	63	43	38
12	JPN v AUS austourg2(v2)	1st Quarter	JPN	4	64	50	25
13	JPN v AUS austourg2(v2)	1st Quarter	JPN	4	65	37	14
14	JPN v AUS austourg2(v2)	1st Quarter	JPN	4	67	21	16	Shot	Score
15	JPN v AUS austourg2(v2)	1st Quarter	JPN	8	111	29	110
16	JPN v AUS austourg2(v2)	1st Quarter	JPN	8	112	23	96
17	JPN v AUS austourg2(v2)	1st Quarter	JPN	8	113	23	89
18	JPN v AUS austourg2(v2)	1st Quarter	JPN	8	114	22	77
19	JPN v AUS austourg2(v2)	1st Quarter	JPN	8	114	20	69
20	JPN v AUS austourg2(v2)	1st Quarter	JPN	8	115	19	58
21	JPN v AUS austourg2(v2)	1st Quarter	JPN	8	116	17	43
22	JPN v AUS austourg2(v2)	1st Quarter	JPN	8	117	15	34
23	JPN v AUS austourg2(v2)	1st Quarter	JPN	8	118	10	33
24	JPN v AUS austourg2(v2)	1st Quarter	JPN	8	118	14	37
25	JPN v AUS austourg2(v2)	1st Quarter	JPN	8	119	24	39	On-ball
26	JPN v AUS austourg2(v2)	1st Quarter	JPN	8	121	28	25
27	JPN v AUS austourg2(v2)	1st Quarter	JPN	8	122	28	17	Shot	Score
28	JPN v AUS austourg2(v2)	1st Quarter	JPN	12	169	29	108
29	JPN v AUS austourg2(v2)	1st Quarter	JPN	12	170	22	96
30	JPN v AUS austourg2(v2)	1st Quarter	JPN	12	172	24	90
31	JPN v AUS austourg2(v2)	1st Quarter	JPN	12	173	32	80
32	JPN v AUS austourg2(v2)	1st Quarter	JPN	12	174	35	70
33	JPN v AUS austourg2(v2)	1st Quarter	JPN	12	175	30	57
34	JPN v AUS austourg2(v2)	1st Quarter	JPN	12	177	16	30
35	JPN v AUS austourg2(v2)	1st Quarter	JPN	12	179	39	40
36	JPN v AUS austourg2(v2)	1st Quarter	JPN	12	180	33	44
37	JPN v AUS austourg2(v2)	1st Quarter	JPN	12	181	50	30
38	JPN v AUS austourg2(v2)	1st Quarter	JPN	12	182	46	33
39	JPN v AUS austourg2(v2)	1st Quarter	JPN	12	183	38	40
40	JPN v AUS austourg2(v2)	1st Quarter	JPN	12	185	33	39	On-ball
41	JPN v AUS austourg2(v2)	1st Quarter	JPN	12	186	23	35
42	JPN v AUS austourg2(v2)	1st Quarter	JPN	12	187	34	24	Shot	Score
43	JPN v AUS austourg2(v2)	1st Quarter	JPN	14	201	34	97
44	JPN v AUS austourg2(v2)	1st Quarter	JPN	14	202	18	76
45	JPN v AUS austourg2(v2)	1st Quarter	JPN	14	203	20	33
46	JPN v AUS austourg2(v2)	1st Quarter	JPN	14	204	21	26	Shot	Miss
47	JPN v AUS austourg2(v2)	1st Quarter	JPN	17	243	30	113
48	JPN v AUS austourg2(v2)	1st Quarter	JPN	17	244	25	92
49	JPN v AUS austourg2(v2)	1st Quarter	JPN	17	245	22	77
50	JPN v AUS austourg2(v2)	1st Quarter	JPN	17	246	19	60
51	JPN v AUS austourg2(v2)	1st Quarter	JPN	17	247	19	46
52	JPN v AUS austourg2(v2)	1st Quarter	JPN	17	248	20	36
53	JPN v AUS austourg2(v2)	1st Quarter	JPN	17	249	15	37
54	JPN v AUS austourg2(v2)	1st Quarter	JPN	17	250	20	43
55	JPN v AUS austourg2(v2)	1st Quarter	JPN	17	250	28	40	On-ball
56	JPN v AUS austourg2(v2)	1st Quarter	JPN	17	251	36	32
57	JPN v AUS austourg2(v2)	1st Quarter	JPN	17	252	45	23	Shot	Miss
58	JPN v AUS austourg2(v2)	1st Quarter	JPN	19	264	27	110
59	JPN v AUS austourg2(v2)	1st Quarter	JPN	19	265	21	92
60	JPN v AUS austourg2(v2)	1st Quarter	JPN	19	266	22	84
61	JPN v AUS austourg2(v2)	1st Quarter	JPN	19	268	27	76
62	JPN v AUS austourg2(v2)	1st Quarter	JPN	19	269	32	61
63	JPN v AUS austourg2(v2)	1st Quarter	JPN	19	270	34	52
64	JPN v AUS austourg2(v2)	1st Quarter	JPN	19	272	35	44
65	JPN v AUS austourg2(v2)	1st Quarter	JPN	19	274	13	26
66	JPN v AUS austourg2(v2)	1st Quarter	JPN	19	278	34	41
67	JPN v AUS austourg2(v2)	1st Quarter	JPN	19	280	45	37
68	JPN v AUS austourg2(v2)	1st Quarter	JPN	19	281	42	42
69	JPN v AUS austourg2(v2)	1st Quarter	JPN	19	282	32	45
70	JPN v AUS austourg2(v2)	1st Quarter	JPN	19	283	27	38	On-ball
71	JPN v AUS austourg2(v2)	1st Quarter	JPN	19	285	23	31
72	JPN v AUS austourg2(v2)	1st Quarter	JPN	19	285	33	34
73	JPN v AUS austourg2(v2)	1st Quarter	JPN	19	287	36	28
74	JPN v AUS austourg2(v2)	1st Quarter	JPN	19	288	34	18	Shot	Score
75	JPN v AUS austourg2(v2)	1st Quarter	JPN	27	302	23	92
76	JPN v AUS austourg2(v2)	1st Quarter	JPN	27	303	16	36
77	JPN v AUS austourg2(v2)	1st Quarter	JPN	27	304	18	27
78	JPN v AUS austourg2(v2)	1st Quarter	JPN	27	305	23	21
79	JPN v AUS austourg2(v2)	1st Quarter	JPN	27	306	26	17
80	JPN v AUS austourg2(v2)	1st Quarter	JPN	27	307	21	15
81	JPN v AUS austourg2(v2)	1st Quarter	JPN	27	308	23	23
82	JPN v AUS austourg2(v2)	1st Quarter	JPN	27	310	22	41
83	JPN v AUS austourg2(v2)	1st Quarter	JPN	27	310	24	39	On-ball
84	JPN v AUS austourg2(v2)	1st Quarter	JPN	27	311	33	37
85	JPN v AUS austourg2(v2)	1st Quarter	JPN	27	312	38	31
86	JPN v AUS austourg2(v2)	1st Quarter	JPN	27	313	12	30
87	JPN v AUS austourg2(v2)	1st Quarter	JPN	27	314	14	29	Shot	Miss
88	JPN v AUS austourg2(v2)	1st Quarter	JPN	29	385	32	109
89	JPN v AUS austourg2(v2)	1st Quarter	JPN	29	386	30	101
90	JPN v AUS austourg2(v2)	1st Quarter	JPN	29	387	31	93
91	JPN v AUS austourg2(v2)	1st Quarter	JPN	29	388	30	80
92	JPN v AUS austourg2(v2)	1st Quarter	JPN	29	389	26	65
93	JPN v AUS austourg2(v2)	1st Quarter	JPN	29	390	30	56
94	JPN v AUS austourg2(v2)	1st Quarter	JPN	29	391	32	46
95	JPN v AUS austourg2(v2)	1st Quarter	JPN	29	392	32	40
96	JPN v AUS austourg2(v2)	1st Quarter	JPN	29	393	13	28
97	JPN v AUS austourg2(v2)	1st Quarter	JPN	29	395	29	44
98	JPN v AUS austourg2(v2)	1st Quarter	JPN	30	382	32	109
99	JPN v AUS austourg2(v2)	1st Quarter	JPN	30	386	30	101
100	JPN v AUS austourg2(v2)	1st Quarter	JPN	30	387	31	93
101	JPN v AUS austourg2(v2)	1st Quarter	JPN	30	388	30	80
102	JPN v AUS austourg2(v2)	1st Quarter	JPN	30	389	26	65
103	JPN v AUS austourg2(v2)	1st Quarter	JPN	30	390	30	56
104	JPN v AUS austourg2(v2)	1st Quarter	JPN	30	391	32	46
105	JPN v AUS austourg2(v2)	1st Quarter	JPN	30	392	32	40
106	JPN v AUS austourg2(v2)	1st Quarter	JPN	30	393	13	28
107	JPN v AUS austourg2(v2)	1st Quarter	JPN	30	395	29	44
108	JPN v AUS austourg2(v2)	1st Quarter	JPN	30	397	46	28
109	JPN v AUS austourg2(v2)	1st Quarter	JPN	30	398	39	26
110	JPN v AUS austourg2(v2)	1st Quarter	JPN	30	399	24	35	Shot	Miss
111	JPN v AUS austourg2(v2)	1st Quarter	JPN	33	402	25	18	OR
112	JPN v AUS austourg2(v2)	1st Quarter	JPN	33	404	19	34
113	JPN v AUS austourg2(v2)	1st Quarter	JPN	33	405	32	42
114	JPN v AUS austourg2(v2)	1st Quarter	JPN	33	406	51	27
115	JPN v AUS austourg2(v2)	1st Quarter	JPN	33	408	47	29	On-ball
116	JPN v AUS austourg2(v2)	1st Quarter	JPN	33	408	38	29
117	JPN v AUS austourg2(v2)	1st Quarter	JPN	33	410	36	30
118	JPN v AUS austourg2(v2)	1st Quarter	JPN	33	411	34	45
119	JPN v AUS austourg2(v2)	1st Quarter	JPN	33	412	14	28
120	JPN v AUS austourg2(v2)	1st Quarter	JPN	33	413	15	22
121	JPN v AUS austourg2(v2)	1st Quarter	JPN	33	413	19	20
122	JPN v AUS austourg2(v2)	1st Quarter	JPN	33	414	22	23
123	JPN v AUS austourg2(v2)	1st Quarter	JPN	33	415	27	24	Shot	Shooting Foul
124	JPN v AUS austourg2(v2)	1st Quarter	JPN	35	459	30	110
125	JPN v AUS austourg2(v2)	1st Quarter	JPN	35	459	47	75
126	JPN v AUS austourg2(v2)	1st Quarter	JPN	35	461	48	68
127	JPN v AUS austourg2(v2)	1st Quarter	JPN	35	462	46	51
128	JPN v AUS austourg2(v2)	1st Quarter	JPN	35	463	46	38
129	JPN v AUS austourg2(v2)	1st Quarter	JPN	35	464	50	26
130	JPN v AUS austourg2(v2)	1st Quarter	JPN	35	465	50	30
131	JPN v AUS austourg2(v2)	1st Quarter	JPN	35	465	45	34	On-ball
132	JPN v AUS austourg2(v2)	1st Quarter	JPN	35	467	40	39
133	JPN v AUS austourg2(v2)	1st Quarter	JPN	35	467	46	26	Shot	Miss
134	JPN v AUS austourg2(v2)	1st Quarter	JPN	36	486	22	7	BLOB
135	JPN v AUS austourg2(v2)	1st Quarter	JPN	36	487	13	27
136	JPN v AUS austourg2(v2)	1st Quarter	JPN	36	488	15	22
137	JPN v AUS austourg2(v2)	1st Quarter	JPN	36	489	18	18
138	JPN v AUS austourg2(v2)	1st Quarter	JPN	36	490	21	17	Shot	Miss
139	JPN v AUS austourg2(v2)	1st Quarter	JPN	38	503	25	91
140	JPN v AUS austourg2(v2)	1st Quarter	JPN	38	505	18	65
141	JPN v AUS austourg2(v2)	1st Quarter	JPN	38	506	18	47
142	JPN v AUS austourg2(v2)	1st Quarter	JPN	38	507	25	38
143	JPN v AUS austourg2(v2)	1st Quarter	JPN	38	508	34	29	TO
144	JPN v AUS austourg2(v2)	1st Quarter	JPN	41	516	30	110
145	JPN v AUS austourg2(v2)	1st Quarter	JPN	41	518	40	90
146	JPN v AUS austourg2(v2)	1st Quarter	JPN	41	520	34	74
147	JPN v AUS austourg2(v2)	1st Quarter	JPN	41	522	32	64
148	JPN v AUS austourg2(v2)	1st Quarter	JPN	41	523	32	54
149	JPN v AUS austourg2(v2)	1st Quarter	JPN	41	525	32	47
150	JPN v AUS austourg2(v2)	1st Quarter	JPN	41	526	49	33
151	JPN v AUS austourg2(v2)	1st Quarter	JPN	41	528	32	38
152	JPN v AUS austourg2(v2)	1st Quarter	JPN	41	529	28	34
153	JPN v AUS austourg2(v2)	1st Quarter	JPN	41	530	27	28
154	JPN v AUS austourg2(v2)	1st Quarter	JPN	41	531	36	21
155	JPN v AUS austourg2(v2)	1st Quarter	JPN	41	532	53	26
156	JPN v AUS austourg2(v2)	1st Quarter	JPN	41	532	50	26	Shot	Miss
157	JPN v AUS austourg2(v2)	1st Quarter	JPN	43	591	32	110
158	JPN v AUS austourg2(v2)	1st Quarter	JPN	43	591	35	85
159	JPN v AUS austourg2(v2)	1st Quarter	JPN	43	593	34	71
160	JPN v AUS austourg2(v2)	1st Quarter	JPN	43	594	32	60
161	JPN v AUS austourg2(v2)	1st Quarter	JPN	43	595	32	50
162	JPN v AUS austourg2(v2)	1st Quarter	JPN	43	596	26	40
163	JPN v AUS austourg2(v2)	1st Quarter	JPN	43	596	22	39
164	JPN v AUS austourg2(v2)	1st Quarter	JPN	43	596	25	42
165	JPN v AUS austourg2(v2)	1st Quarter	JPN	43	598	30	44
166	JPN v AUS austourg2(v2)	1st Quarter	JPN	43	600	23	40
167	JPN v AUS austourg2(v2)	1st Quarter	JPN	43	600	16	38
168	JPN v AUS austourg2(v2)	1st Quarter	JPN	43	601	19	40
169	JPN v AUS austourg2(v2)	1st Quarter	JPN	43	602	30	40
170	JPN v AUS austourg2(v2)	1st Quarter	JPN	43	604	26	32
171	JPN v AUS austourg2(v2)	1st Quarter	JPN	43	605	26	20
172	JPN v AUS austourg2(v2)	1st Quarter	JPN	43	605	36	17	Shot	Shooting Foul
173	JPN v AUS austourg2(v2)	1st Quarter	JPN	48	655	19	108
174	JPN v AUS austourg2(v2)	1st Quarter	JPN	48	657	22	91
175	JPN v AUS austourg2(v2)	1st Quarter	JPN	48	658	21	82
176	JPN v AUS austourg2(v2)	1st Quarter	JPN	48	659	24	71
177	JPN v AUS austourg2(v2)	1st Quarter	JPN	48	660	31	60
178	JPN v AUS austourg2(v2)	1st Quarter	JPN	48	661	33	51
179	JPN v AUS austourg2(v2)	1st Quarter	JPN	48	662	35	43
180	JPN v AUS austourg2(v2)	1st Quarter	JPN	48	665	25	32
181	JPN v AUS austourg2(v2)	1st Quarter	JPN	48	668	37	35
182	JPN v AUS austourg2(v2)	1st Quarter	JPN	48	669	41	34
183	JPN v AUS austourg2(v2)	1st Quarter	JPN	48	670	50	33
184	JPN v AUS austourg2(v2)	1st Quarter	JPN	48	671	50	35
185	JPN v AUS austourg2(v2)	1st Quarter	JPN	48	673	27	40
186	JPN v AUS austourg2(v2)	1st Quarter	JPN	48	673	31	36	On-ball	TO	Foul
187	JPN v AUS austourg2(v2)	1st Quarter	JPN	52	726	29	93
188	JPN v AUS austourg2(v2)	1st Quarter	JPN	52	727	30	77
189	JPN v AUS austourg2(v2)	1st Quarter	JPN	52	728	31	65
190	JPN v AUS austourg2(v2)	1st Quarter	JPN	52	729	44	42
191	JPN v AUS austourg2(v2)	1st Quarter	JPN	52	729	43	32
192	JPN v AUS austourg2(v2)	1st Quarter	JPN	52	730	38	18	Shot	Miss
193	JPN v AUS austourg2(v2)	1st Quarter	JPN	54	787	31	109
194	JPN v AUS austourg2(v2)	1st Quarter	JPN	54	789	25	95
195	JPN v AUS austourg2(v2)	1st Quarter	JPN	54	790	24	83
196	JPN v AUS austourg2(v2)	1st Quarter	JPN	54	791	26	74
197	JPN v AUS austourg2(v2)	1st Quarter	JPN	54	791	31	66
198	JPN v AUS austourg2(v2)	1st Quarter	JPN	54	792	41	56
199	JPN v AUS austourg2(v2)	1st Quarter	JPN	54	794	50	46
200	JPN v AUS austourg2(v2)	1st Quarter	JPN	54	795	51	35
201	JPN v AUS austourg2(v2)	1st Quarter	JPN	54	795	46	41
202	JPN v AUS austourg2(v2)	1st Quarter	JPN	54	796	37	41	On-ball
203	JPN v AUS austourg2(v2)	1st Quarter	JPN	54	796	25	35
204	JPN v AUS austourg2(v2)	1st Quarter	JPN	54	798	11	20
205	JPN v AUS austourg2(v2)	1st Quarter	JPN	54	799	15	24
206	JPN v AUS austourg2(v2)	1st Quarter	JPN	54	800	24	27
207	JPN v AUS austourg2(v2)	1st Quarter	JPN	54	801	32	29
208	JPN v AUS austourg2(v2)	1st Quarter	JPN	54	802	38	39
209	JPN v AUS austourg2(v2)	1st Quarter	JPN	54	803	33	39
210	JPN v AUS austourg2(v2)	1st Quarter	JPN	54	804	37	33
211	JPN v AUS austourg2(v2)	1st Quarter	JPN	54	805	37	27
212	JPN v AUS austourg2(v2)	1st Quarter	JPN	54	806	28	19	Shot	Score
213	JPN v AUS austourg2(v2)	1st Quarter	JPN	57	840	4	85
214	JPN v AUS austourg2(v2)	1st Quarter	JPN	57	842	22	85
215	JPN v AUS austourg2(v2)	1st Quarter	JPN	57	844	22	80
216	JPN v AUS austourg2(v2)	1st Quarter	JPN	57	846	22	67
217	JPN v AUS austourg2(v2)	1st Quarter	JPN	57	848	28	52
218	JPN v AUS austourg2(v2)	1st Quarter	JPN	57	849	29	48
219	JPN v AUS austourg2(v2)	1st Quarter	JPN	57	850	14	32
220	JPN v AUS austourg2(v2)	1st Quarter	JPN	57	852	16	33
221	JPN v AUS austourg2(v2)	1st Quarter	JPN	57	853	34	40
222	JPN v AUS austourg2(v2)	1st Quarter	JPN	57	855	45	34
223	JPN v AUS austourg2(v2)	1st Quarter	JPN	57	856	43	37
224	JPN v AUS austourg2(v2)	1st Quarter	JPN	57	857	39	39
225	JPN v AUS austourg2(v2)	1st Quarter	JPN	57	858	35	40
226	JPN v AUS austourg2(v2)	1st Quarter	JPN	57	860	37	24
227	JPN v AUS austourg2(v2)	1st Quarter	JPN	57	861	35	25
228	JPN v AUS austourg2(v2)	1st Quarter	JPN	57	862	28	22
229	JPN v AUS austourg2(v2)	1st Quarter	JPN	57	862	25	28
230	JPN v AUS austourg2(v2)	1st Quarter	JPN	57	863	38	42
231	JPN v AUS austourg2(v2)	1st Quarter	JPN	57	864	42	36
232	JPN v AUS austourg2(v2)	1st Quarter	JPN	57	865	49	27
233	JPN v AUS austourg2(v2)	1st Quarter	JPN	57	867	19	34	Shot	Miss
234	JPN v AUS austourg2(v2)	1st Quarter	JPN	59	917	31	108
235	JPN v AUS austourg2(v2)	1st Quarter	JPN	59	918	25	92
236	JPN v AUS austourg2(v2)	1st Quarter	JPN	59	920	26	81
237	JPN v AUS austourg2(v2)	1st Quarter	JPN	59	921	29	70
238	JPN v AUS austourg2(v2)	1st Quarter	JPN	59	922	29	61
239	JPN v AUS austourg2(v2)	1st Quarter	JPN	59	923	35	58
240	JPN v AUS austourg2(v2)	1st Quarter	JPN	59	924	30	37	TO
241	JPN v AUS austourg2(v2)	1st Quarter	JPN	63	945	38	100
242	JPN v AUS austourg2(v2)	1st Quarter	JPN	63	945	47	80
243	JPN v AUS austourg2(v2)	1st Quarter	JPN	63	948	47	68
244	JPN v AUS austourg2(v2)	1st Quarter	JPN	63	949	48	60
245	JPN v AUS austourg2(v2)	1st Quarter	JPN	63	950	46	45
246	JPN v AUS austourg2(v2)	1st Quarter	JPN	63	950	45	34
247	JPN v AUS austourg2(v2)	1st Quarter	JPN	63	951	50	17
248	JPN v AUS austourg2(v2)	1st Quarter	JPN	63	952	47	23
249	JPN v AUS austourg2(v2)	1st Quarter	JPN	63	953	37	29
250	JPN v AUS austourg2(v2)	1st Quarter	JPN	63	953	26	37	Shot	Score
251	JPN v AUS austourg2(v2)	1st Quarter	JPN	65	1003	33	109
252	JPN v AUS austourg2(v2)	1st Quarter	JPN	65	1004	26	94
253	JPN v AUS austourg2(v2)	1st Quarter	JPN	65	1006	30	89
254	JPN v AUS austourg2(v2)	1st Quarter	JPN	65	1007	34	80
255	JPN v AUS austourg2(v2)	1st Quarter	JPN	65	1008	40	69
256	JPN v AUS austourg2(v2)	1st Quarter	JPN	65	1009	44	59
257	JPN v AUS austourg2(v2)	1st Quarter	JPN	65	1009	35	55
258	JPN v AUS austourg2(v2)	1st Quarter	JPN	65	1010	24	52
259	JPN v AUS austourg2(v2)	1st Quarter	JPN	65	1011	15	34	TO
260	JPN v AUS austourg2(v2)	1st Quarter	JPN	67	1017	29	111
261	JPN v AUS austourg2(v2)	1st Quarter	JPN	67	1018	28	99
262	JPN v AUS austourg2(v2)	1st Quarter	JPN	67	1020	28	93
263	JPN v AUS austourg2(v2)	1st Quarter	JPN	67	1021	34	80
264	JPN v AUS austourg2(v2)	1st Quarter	JPN	67	1022	36	70
265	JPN v AUS austourg2(v2)	1st Quarter	JPN	67	1022	32	57
266	JPN v AUS austourg2(v2)	1st Quarter	JPN	67	1023	24	50
267	JPN v AUS austourg2(v2)	1st Quarter	JPN	67	1024	19	44
268	JPN v AUS austourg2(v2)	1st Quarter	JPN	67	1025	25	31
269	JPN v AUS austourg2(v2)	1st Quarter	JPN	67	1027	24	31
270	JPN v AUS austourg2(v2)	1st Quarter	JPN	67	1028	47	37
271	JPN v AUS austourg2(v2)	1st Quarter	JPN	67	1029	42	39	On-ball
272	JPN v AUS austourg2(v2)	1st Quarter	JPN	67	1029	35	38
273	JPN v AUS austourg2(v2)	1st Quarter	JPN	67	1030	28	37
274	JPN v AUS austourg2(v2)	1st Quarter	JPN	67	1031	15	33
275	JPN v AUS austourg2(v2)	1st Quarter	JPN	67	1032	33	36
276	JPN v AUS austourg2(v2)	1st Quarter	JPN	67	1033	35	28
277	JPN v AUS austourg2(v2)	1st Quarter	JPN	67	1034	36	22
278	JPN v AUS austourg2(v2)	1st Quarter	JPN	67	1034	28	18	Shot	Miss
279	JPN v AUS austourg2(v2)	1st Quarter	JPN	69	1049	29	103
280	JPN v AUS austourg2(v2)	1st Quarter	JPN	69	1051	36	91
281	JPN v AUS austourg2(v2)	1st Quarter	JPN	69	1052	35	77
282	JPN v AUS austourg2(v2)	1st Quarter	JPN	69	1053	32	62
283	JPN v AUS austourg2(v2)	1st Quarter	JPN	69	1054	32	49
284	JPN v AUS austourg2(v2)	1st Quarter	JPN	69	1054	37	42
285	JPN v AUS austourg2(v2)	1st Quarter	JPN	69	1055	47	38
286	JPN v AUS austourg2(v2)	1st Quarter	JPN	69	1056	44	42
287	JPN v AUS austourg2(v2)	1st Quarter	JPN	69	1057	41	45	Stoppage
288	JPN v AUS austourg2(v2)	1st Quarter	JPN	71	1132	33	109
289	JPN v AUS austourg2(v2)	1st Quarter	JPN	71	1133	27	94
290	JPN v AUS austourg2(v2)	1st Quarter	JPN	71	1135	29	85
291	JPN v AUS austourg2(v2)	1st Quarter	JPN	71	1136	33	77
292	JPN v AUS austourg2(v2)	1st Quarter	JPN	71	1137	34	63
293	JPN v AUS austourg2(v2)	1st Quarter	JPN	71	1138	38	53
294	JPN v AUS austourg2(v2)	1st Quarter	JPN	71	1139	47	45
295	JPN v AUS austourg2(v2)	1st Quarter	JPN	71	1140	51	37
296	JPN v AUS austourg2(v2)	1st Quarter	JPN	71	1140	31	38	Shot	Miss
297	JPN v AUS austourg2(v2)Q2	2nd Quarter	JPN	72	10	57	58
298	JPN v AUS austourg2(v2)Q2	2nd Quarter	JPN	72	11	50	68
299	JPN v AUS austourg2(v2)Q2	2nd Quarter	JPN	72	11	47	61
300	JPN v AUS austourg2(v2)Q2	2nd Quarter	JPN	72	12	48	52
301	JPN v AUS austourg2(v2)Q2	2nd Quarter	JPN	72	13	49	46
302	JPN v AUS austourg2(v2)Q2	2nd Quarter	JPN	72	14	51	31
303	JPN v AUS austourg2(v2)Q2	2nd Quarter	JPN	72	15	49	33
304	JPN v AUS austourg2(v2)Q2	2nd Quarter	JPN	72	16	46	37
305	JPN v AUS austourg2(v2)Q2	2nd Quarter	JPN	72	17	44	39
306	JPN v AUS austourg2(v2)Q2	2nd Quarter	JPN	72	18	23	38
307	JPN v AUS austourg2(v2)Q2	2nd Quarter	JPN	72	19	20	35
308	JPN v AUS austourg2(v2)Q2	2nd Quarter	JPN	72	19	13	28
309	JPN v AUS austourg2(v2)Q2	2nd Quarter	JPN	72	20	14	28
310	JPN v AUS austourg2(v2)Q2	2nd Quarter	JPN	72	22	23	18
311	JPN v AUS austourg2(v2)Q2	2nd Quarter	JPN	72	23	19	20
312	JPN v AUS austourg2(v2)Q2	2nd Quarter	JPN	72	23	18	24
313	JPN v AUS austourg2(v2)Q2	2nd Quarter	JPN	72	24	29	40
314	JPN v AUS austourg2(v2)Q2	2nd Quarter	JPN	72	25	21	35
315	JPN v AUS austourg2(v2)Q2	2nd Quarter	JPN	72	26	18	22
316	JPN v AUS austourg2(v2)Q2	2nd Quarter	JPN	72	26	18	20	Shot	Miss
317	JPN v AUS austourg2(v2)Q2	2nd Quarter	JPN	75	42	32	111
318	JPN v AUS austourg2(v2)Q2	2nd Quarter	JPN	75	43	45	82
319	JPN v AUS austourg2(v2)Q2	2nd Quarter	JPN	75	44	45	74
320	JPN v AUS austourg2(v2)Q2	2nd Quarter	JPN	75	45	45	62
321	JPN v AUS austourg2(v2)Q2	2nd Quarter	JPN	75	46	44	52
322	JPN v AUS austourg2(v2)Q2	2nd Quarter	JPN	75	46	39	49
323	JPN v AUS austourg2(v2)Q2	2nd Quarter	JPN	75	47	30	46	On-ball
324	JPN v AUS austourg2(v2)Q2	2nd Quarter	JPN	75	49	27	43
325	JPN v AUS austourg2(v2)Q2	2nd Quarter	JPN	75	49	42	39
326	JPN v AUS austourg2(v2)Q2	2nd Quarter	JPN	75	50	41	36	Shot	Miss
327	JPN v AUS austourg2(v2)Q2	2nd Quarter	JPN	77	65	23	97
328	JPN v AUS austourg2(v2)Q2	2nd Quarter	JPN	77	66	17	82
329	JPN v AUS austourg2(v2)Q2	2nd Quarter	JPN	77	68	16	66
330	JPN v AUS austourg2(v2)Q2	2nd Quarter	JPN	77	69	25	54
331	JPN v AUS austourg2(v2)Q2	2nd Quarter	JPN	77	70	36	47
332	JPN v AUS austourg2(v2)Q2	2nd Quarter	JPN	77	72	47	36
333	JPN v AUS austourg2(v2)Q2	2nd Quarter	JPN	77	72	52	39
334	JPN v AUS austourg2(v2)Q2	2nd Quarter	JPN	77	73	46	44
335	JPN v AUS austourg2(v2)Q2	2nd Quarter	JPN	77	73	30	43	TO
336	JPN v AUS austourg2(v2)Q2	2nd Quarter	JPN	79	80	30	86
337	JPN v AUS austourg2(v2)Q2	2nd Quarter	JPN	79	81	29	77
338	JPN v AUS austourg2(v2)Q2	2nd Quarter	JPN	79	82	32	65
339	JPN v AUS austourg2(v2)Q2	2nd Quarter	JPN	79	83	32	58
340	JPN v AUS austourg2(v2)Q2	2nd Quarter	JPN	79	84	34	52
341	JPN v AUS austourg2(v2)Q2	2nd Quarter	JPN	79	85	36	48
342	JPN v AUS austourg2(v2)Q2	2nd Quarter	JPN	79	86	50	32
343	JPN v AUS austourg2(v2)Q2	2nd Quarter	JPN	79	87	49	34
344	JPN v AUS austourg2(v2)Q2	2nd Quarter	JPN	79	89	36	40
345	JPN v AUS austourg2(v2)Q2	2nd Quarter	JPN	79	90	32	41
346	JPN v AUS austourg2(v2)Q2	2nd Quarter	JPN	79	91	15	33
347	JPN v AUS austourg2(v2)Q2	2nd Quarter	JPN	79	92	15	33
348	JPN v AUS austourg2(v2)Q2	2nd Quarter	JPN	79	93	14	25
349	JPN v AUS austourg2(v2)Q2	2nd Quarter	JPN	79	94	17	27	On-ball
350	JPN v AUS austourg2(v2)Q2	2nd Quarter	JPN	79	94	20	34
351	JPN v AUS austourg2(v2)Q2	2nd Quarter	JPN	79	95	34	39
352	JPN v AUS austourg2(v2)Q2	2nd Quarter	JPN	79	96	21	18	Shot	Miss
353	JPN v AUS austourg2(v2)Q2	2nd Quarter	JPN	81	117	32	110
354	JPN v AUS austourg2(v2)Q2	2nd Quarter	JPN	81	118	25	86
355	JPN v AUS austourg2(v2)Q2	2nd Quarter	JPN	81	119	25	73
356	JPN v AUS austourg2(v2)Q2	2nd Quarter	JPN	81	120	22	60
357	JPN v AUS austourg2(v2)Q2	2nd Quarter	JPN	81	121	23	44
358	JPN v AUS austourg2(v2)Q2	2nd Quarter	JPN	81	122	24	29
359	JPN v AUS austourg2(v2)Q2	2nd Quarter	JPN	81	123	37	43
360	JPN v AUS austourg2(v2)Q2	2nd Quarter	JPN	81	125	40	41
361	JPN v AUS austourg2(v2)Q2	2nd Quarter	JPN	81	126	49	28
362	JPN v AUS austourg2(v2)Q2	2nd Quarter	JPN	81	127	47	29
363	JPN v AUS austourg2(v2)Q2	2nd Quarter	JPN	81	128	36	31
364	JPN v AUS austourg2(v2)Q2	2nd Quarter	JPN	81	129	31	24
365	JPN v AUS austourg2(v2)Q2	2nd Quarter	JPN	81	130	12	19
366	JPN v AUS austourg2(v2)Q2	2nd Quarter	JPN	81	131	10	17	Shot	Miss
367	JPN v AUS austourg2(v2)Q2	2nd Quarter	JPN	83	143	31	109	Stoppage
368	JPN v AUS austourg2(v2)Q2	2nd Quarter	JPN	84	233	39	108
369	JPN v AUS austourg2(v2)Q2	2nd Quarter	JPN	84	234	38	93
370	JPN v AUS austourg2(v2)Q2	2nd Quarter	JPN	84	235	36	87
371	JPN v AUS austourg2(v2)Q2	2nd Quarter	JPN	84	236	35	78
372	JPN v AUS austourg2(v2)Q2	2nd Quarter	JPN	84	238	34	65
373	JPN v AUS austourg2(v2)Q2	2nd Quarter	JPN	84	238	35	58
374	JPN v AUS austourg2(v2)Q2	2nd Quarter	JPN	84	239	35	51
375	JPN v AUS austourg2(v2)Q2	2nd Quarter	JPN	84	241	30	50
376	JPN v AUS austourg2(v2)Q2	2nd Quarter	JPN	84	242	14	32
377	JPN v AUS austourg2(v2)Q2	2nd Quarter	JPN	84	243	12	26
378	JPN v AUS austourg2(v2)Q2	2nd Quarter	JPN	84	243	14	30
379	JPN v AUS austourg2(v2)Q2	2nd Quarter	JPN	84	244	34	46
380	JPN v AUS austourg2(v2)Q2	2nd Quarter	JPN	84	245	36	41
381	JPN v AUS austourg2(v2)Q2	2nd Quarter	JPN	84	246	45	28
382	JPN v AUS austourg2(v2)Q2	2nd Quarter	JPN	84	247	48	32
383	JPN v AUS austourg2(v2)Q2	2nd Quarter	JPN	84	248	43	38
384	JPN v AUS austourg2(v2)Q2	2nd Quarter	JPN	84	249	27	35
385	JPN v AUS austourg2(v2)Q2	2nd Quarter	JPN	84	250	21	32
386	JPN v AUS austourg2(v2)Q2	2nd Quarter	JPN	84	251	19	34	On-ball
387	JPN v AUS austourg2(v2)Q2	2nd Quarter	JPN	84	252	19	35
388	JPN v AUS austourg2(v2)Q2	2nd Quarter	JPN	84	253	28	38
389	JPN v AUS austourg2(v2)Q2	2nd Quarter	JPN	84	254	15	32
390	JPN v AUS austourg2(v2)Q2	2nd Quarter	JPN	84	255	14	22
391	JPN v AUS austourg2(v2)Q2	2nd Quarter	JPN	84	257	23	16	Shot	Miss
392	JPN v AUS austourg2(v2)Q2	2nd Quarter	JPN	87	284	32	111
393	JPN v AUS austourg2(v2)Q2	2nd Quarter	JPN	87	285	32	91
394	JPN v AUS austourg2(v2)Q2	2nd Quarter	JPN	87	287	17	65
395	JPN v AUS austourg2(v2)Q2	2nd Quarter	JPN	87	288	15	52
396	JPN v AUS austourg2(v2)Q2	2nd Quarter	JPN	87	289	16	37
397	JPN v AUS austourg2(v2)Q2	2nd Quarter	JPN	87	289	18	32
398	JPN v AUS austourg2(v2)Q2	2nd Quarter	JPN	87	290	27	30
399	JPN v AUS austourg2(v2)Q2	2nd Quarter	JPN	87	291	28	20	Shot	Miss
400	JPN v AUS austourg2(v2)Q2	2nd Quarter	JPN	89	304	27	97
401	JPN v AUS austourg2(v2)Q2	2nd Quarter	JPN	89	305	40	79
402	JPN v AUS austourg2(v2)Q2	2nd Quarter	JPN	89	306	42	67
403	JPN v AUS austourg2(v2)Q2	2nd Quarter	JPN	89	307	42	60
404	JPN v AUS austourg2(v2)Q2	2nd Quarter	JPN	89	308	52	48
405	JPN v AUS austourg2(v2)Q2	2nd Quarter	JPN	89	309	52	40
406	JPN v AUS austourg2(v2)Q2	2nd Quarter	JPN	89	310	46	35
407	JPN v AUS austourg2(v2)Q2	2nd Quarter	JPN	89	311	38	35	On-ball
408	JPN v AUS austourg2(v2)Q2	2nd Quarter	JPN	89	312	29	38
409	JPN v AUS austourg2(v2)Q2	2nd Quarter	JPN	89	313	34	17	Shot	Score
410	JPN v AUS austourg2(v2)Q2	2nd Quarter	JPN	92	348	4	65
411	JPN v AUS austourg2(v2)Q2	2nd Quarter	JPN	92	350	17	65
412	JPN v AUS austourg2(v2)Q2	2nd Quarter	JPN	92	351	23	59
413	JPN v AUS austourg2(v2)Q2	2nd Quarter	JPN	92	352	29	53
414	JPN v AUS austourg2(v2)Q2	2nd Quarter	JPN	92	353	33	45
415	JPN v AUS austourg2(v2)Q2	2nd Quarter	JPN	92	354	49	31
416	JPN v AUS austourg2(v2)Q2	2nd Quarter	JPN	92	355	49	31
417	JPN v AUS austourg2(v2)Q2	2nd Quarter	JPN	92	356	49	31
418	JPN v AUS austourg2(v2)Q2	2nd Quarter	JPN	92	357	36	40
419	JPN v AUS austourg2(v2)Q2	2nd Quarter	JPN	92	358	33	40
420	JPN v AUS austourg2(v2)Q2	2nd Quarter	JPN	92	359	19	28
421	JPN v AUS austourg2(v2)Q2	2nd Quarter	JPN	92	360	23	31
422	JPN v AUS austourg2(v2)Q2	2nd Quarter	JPN	92	361	32	31
423	JPN v AUS austourg2(v2)Q2	2nd Quarter	JPN	92	361	36	38
424	JPN v AUS austourg2(v2)Q2	2nd Quarter	JPN	92	362	35	43	On-ball
425	JPN v AUS austourg2(v2)Q2	2nd Quarter	JPN	92	362	41	36
426	JPN v AUS austourg2(v2)Q2	2nd Quarter	JPN	92	364	44	28
427	JPN v AUS austourg2(v2)Q2	2nd Quarter	JPN	92	365	30	33
428	JPN v AUS austourg2(v2)Q2	2nd Quarter	JPN	92	366	26	28
429	JPN v AUS austourg2(v2)Q2	2nd Quarter	JPN	92	366	27	23	Foul
430	JPN v AUS austourg2(v2)Q2	2nd Quarter	JPN	93	391	58	36
431	JPN v AUS austourg2(v2)Q2	2nd Quarter	JPN	93	392	47	35
432	JPN v AUS austourg2(v2)Q2	2nd Quarter	JPN	93	393	45	38
433	JPN v AUS austourg2(v2)Q2	2nd Quarter	JPN	93	394	45	42
434	JPN v AUS austourg2(v2)Q2	2nd Quarter	JPN	93	395	37	44
435	JPN v AUS austourg2(v2)Q2	2nd Quarter	JPN	93	396	37	41	On-ball
436	JPN v AUS austourg2(v2)Q2	2nd Quarter	JPN	93	396	43	35
437	JPN v AUS austourg2(v2)Q2	2nd Quarter	JPN	93	398	49	28
438	JPN v AUS austourg2(v2)Q2	2nd Quarter	JPN	93	399	32	32	Shot	Score
439	JPN v AUS austourg2(v2)Q2	2nd Quarter	JPN	97	418	20	101
440	JPN v AUS austourg2(v2)Q2	2nd Quarter	JPN	97	420	16	81
441	JPN v AUS austourg2(v2)Q2	2nd Quarter	JPN	97	421	14	66
442	JPN v AUS austourg2(v2)Q2	2nd Quarter	JPN	97	421	16	49
443	JPN v AUS austourg2(v2)Q2	2nd Quarter	JPN	97	422	20	41
444	JPN v AUS austourg2(v2)Q2	2nd Quarter	JPN	97	423	27	33
445	JPN v AUS austourg2(v2)Q2	2nd Quarter	JPN	97	424	42	29	Shot	Miss
446	JPN v AUS austourg2(v2)Q2	2nd Quarter	JPN	99	443	30	110
447	JPN v AUS austourg2(v2)Q2	2nd Quarter	JPN	99	443	27	95
448	JPN v AUS austourg2(v2)Q2	2nd Quarter	JPN	99	444	23	87
449	JPN v AUS austourg2(v2)Q2	2nd Quarter	JPN	99	445	17	77
450	JPN v AUS austourg2(v2)Q2	2nd Quarter	JPN	99	446	12	62
451	JPN v AUS austourg2(v2)Q2	2nd Quarter	JPN	99	447	14	48
452	JPN v AUS austourg2(v2)Q2	2nd Quarter	JPN	99	448	12	26
453	JPN v AUS austourg2(v2)Q2	2nd Quarter	JPN	99	449	14	31
454	JPN v AUS austourg2(v2)Q2	2nd Quarter	JPN	99	450	14	31
455	JPN v AUS austourg2(v2)Q2	2nd Quarter	JPN	99	451	17	36
456	JPN v AUS austourg2(v2)Q2	2nd Quarter	JPN	99	452	27	40
457	JPN v AUS austourg2(v2)Q2	2nd Quarter	JPN	99	453	26	32
458	JPN v AUS austourg2(v2)Q2	2nd Quarter	JPN	99	455	30	18	Shot	Score	Shooting Foul
459	JPN v AUS austourg2(v2)Q2	2nd Quarter	JPN	101	497	35	110
460	JPN v AUS austourg2(v2)Q2	2nd Quarter	JPN	101	498	38	97
461	JPN v AUS austourg2(v2)Q2	2nd Quarter	JPN	101	499	35	79
462	JPN v AUS austourg2(v2)Q2	2nd Quarter	JPN	101	501	36	69
463	JPN v AUS austourg2(v2)Q2	2nd Quarter	JPN	101	502	43	61
464	JPN v AUS austourg2(v2)Q2	2nd Quarter	JPN	101	503	49	52
465	JPN v AUS austourg2(v2)Q2	2nd Quarter	JPN	101	504	42	49
466	JPN v AUS austourg2(v2)Q2	2nd Quarter	JPN	101	505	19	38
467	JPN v AUS austourg2(v2)Q2	2nd Quarter	JPN	101	506	19	38
468	JPN v AUS austourg2(v2)Q2	2nd Quarter	JPN	101	508	39	40
469	JPN v AUS austourg2(v2)Q2	2nd Quarter	JPN	101	509	39	40
470	JPN v AUS austourg2(v2)Q2	2nd Quarter	JPN	101	510	49	29
471	JPN v AUS austourg2(v2)Q2	2nd Quarter	JPN	101	511	46	35
472	JPN v AUS austourg2(v2)Q2	2nd Quarter	JPN	101	512	41	40
473	JPN v AUS austourg2(v2)Q2	2nd Quarter	JPN	101	513	17	35
474	JPN v AUS austourg2(v2)Q2	2nd Quarter	JPN	101	513	26	36
475	JPN v AUS austourg2(v2)Q2	2nd Quarter	JPN	101	514	28	32
476	JPN v AUS austourg2(v2)Q2	2nd Quarter	JPN	101	515	16	18
477	JPN v AUS austourg2(v2)Q2	2nd Quarter	JPN	101	516	18	16	Shot	Score
478	JPN v AUS austourg2(v2)Q2	2nd Quarter	JPN	105	566	31	111
479	JPN v AUS austourg2(v2)Q2	2nd Quarter	JPN	105	567	23	90
480	JPN v AUS austourg2(v2)Q2	2nd Quarter	JPN	105	568	21	74
481	JPN v AUS austourg2(v2)Q2	2nd Quarter	JPN	105	569	22	63
482	JPN v AUS austourg2(v2)Q2	2nd Quarter	JPN	105	570	25	53
483	JPN v AUS austourg2(v2)Q2	2nd Quarter	JPN	105	571	30	50
484	JPN v AUS austourg2(v2)Q2	2nd Quarter	JPN	105	572	33	47
485	JPN v AUS austourg2(v2)Q2	2nd Quarter	JPN	105	574	32	44
486	JPN v AUS austourg2(v2)Q2	2nd Quarter	JPN	105	575	12	32
487	JPN v AUS austourg2(v2)Q2	2nd Quarter	JPN	105	576	12	32
488	JPN v AUS austourg2(v2)Q2	2nd Quarter	JPN	105	577	30	42
489	JPN v AUS austourg2(v2)Q2	2nd Quarter	JPN	105	578	33	40
490	JPN v AUS austourg2(v2)Q2	2nd Quarter	JPN	105	579	49	30	On-ball
491	JPN v AUS austourg2(v2)Q2	2nd Quarter	JPN	105	580	45	31
492	JPN v AUS austourg2(v2)Q2	2nd Quarter	JPN	105	582	36	32
493	JPN v AUS austourg2(v2)Q2	2nd Quarter	JPN	105	583	47	18	Shot	Miss
494	JPN v AUS austourg2(v2)Q2	2nd Quarter	JPN	109	619	30	108
495	JPN v AUS austourg2(v2)Q2	2nd Quarter	JPN	109	620	26	85
496	JPN v AUS austourg2(v2)Q2	2nd Quarter	JPN	109	622	26	77
497	JPN v AUS austourg2(v2)Q2	2nd Quarter	JPN	109	624	27	67
498	JPN v AUS austourg2(v2)Q2	2nd Quarter	JPN	109	625	18	56
499	JPN v AUS austourg2(v2)Q2	2nd Quarter	JPN	109	626	15	48
500	JPN v AUS austourg2(v2)Q2	2nd Quarter	JPN	109	627	16	35
501	JPN v AUS austourg2(v2)Q2	2nd Quarter	JPN	109	627	12	37
502	JPN v AUS austourg2(v2)Q2	2nd Quarter	JPN	109	627	16	41
503	JPN v AUS austourg2(v2)Q2	2nd Quarter	JPN	109	629	24	40	On-ball
504	JPN v AUS austourg2(v2)Q2	2nd Quarter	JPN	109	629	23	29
505	JPN v AUS austourg2(v2)Q2	2nd Quarter	JPN	109	630	29	18	Shot	Score	Shooting Foul
506	JPN v AUS austourg2(v2)Q2	2nd Quarter	JPN	112	795	18	108
507	JPN v AUS austourg2(v2)Q2	2nd Quarter	JPN	112	797	25	91
508	JPN v AUS austourg2(v2)Q2	2nd Quarter	JPN	112	799	23	86
509	JPN v AUS austourg2(v2)Q2	2nd Quarter	JPN	112	800	22	76
510	JPN v AUS austourg2(v2)Q2	2nd Quarter	JPN	112	801	18	64
511	JPN v AUS austourg2(v2)Q2	2nd Quarter	JPN	112	802	18	53
512	JPN v AUS austourg2(v2)Q2	2nd Quarter	JPN	112	803	17	46
513	JPN v AUS austourg2(v2)Q2	2nd Quarter	JPN	112	804	15	38
514	JPN v AUS austourg2(v2)Q2	2nd Quarter	JPN	112	805	19	39
515	JPN v AUS austourg2(v2)Q2	2nd Quarter	JPN	112	805	27	40	On-ball
516	JPN v AUS austourg2(v2)Q2	2nd Quarter	JPN	112	807	35	39
517	JPN v AUS austourg2(v2)Q2	2nd Quarter	JPN	112	808	45	29
518	JPN v AUS austourg2(v2)Q2	2nd Quarter	JPN	112	809	49	31
519	JPN v AUS austourg2(v2)Q2	2nd Quarter	JPN	112	809	49	25
520	JPN v AUS austourg2(v2)Q2	2nd Quarter	JPN	112	810	39	17
521	JPN v AUS austourg2(v2)Q2	2nd Quarter	JPN	112	812	29	16
522	JPN v AUS austourg2(v2)Q2	2nd Quarter	JPN	112	813	48	22	TO
523	JPN v AUS austourg2(v2)Q2	2nd Quarter	JPN	115	843	30	110
524	JPN v AUS austourg2(v2)Q2	2nd Quarter	JPN	115	844	26	94
525	JPN v AUS austourg2(v2)Q2	2nd Quarter	JPN	115	845	23	73
526	JPN v AUS austourg2(v2)Q2	2nd Quarter	JPN	115	845	14	40
527	JPN v AUS austourg2(v2)Q2	2nd Quarter	JPN	115	846	15	30
528	JPN v AUS austourg2(v2)Q2	2nd Quarter	JPN	115	846	22	22
529	JPN v AUS austourg2(v2)Q2	2nd Quarter	JPN	115	847	28	22	TO
530	JPN v AUS austourg2(v2)Q2	2nd Quarter	JPN	117	873	41	85
531	JPN v AUS austourg2(v2)Q2	2nd Quarter	JPN	117	873	49	71
532	JPN v AUS austourg2(v2)Q2	2nd Quarter	JPN	117	875	50	56
533	JPN v AUS austourg2(v2)Q2	2nd Quarter	JPN	117	876	50	40
534	JPN v AUS austourg2(v2)Q2	2nd Quarter	JPN	117	875	46	45
535	JPN v AUS austourg2(v2)Q2	2nd Quarter	JPN	117	876	44	42
536	JPN v AUS austourg2(v2)Q2	2nd Quarter	JPN	117	877	45	36
537	JPN v AUS austourg2(v2)Q2	2nd Quarter	JPN	117	878	38	21
538	JPN v AUS austourg2(v2)Q2	2nd Quarter	JPN	117	879	34	17	Shot	Score
539	JPN v AUS austourg2(v2)Q2	2nd Quarter	JPN	120	912	32	97
540	JPN v AUS austourg2(v2)Q2	2nd Quarter	JPN	120	914	28	79
541	JPN v AUS austourg2(v2)Q2	2nd Quarter	JPN	120	915	27	59
542	JPN v AUS austourg2(v2)Q2	2nd Quarter	JPN	120	916	32	51
543	JPN v AUS austourg2(v2)Q2	2nd Quarter	JPN	120	917	41	40
544	JPN v AUS austourg2(v2)Q2	2nd Quarter	JPN	120	918	43	31
545	JPN v AUS austourg2(v2)Q2	2nd Quarter	JPN	120	918	44	27
546	JPN v AUS austourg2(v2)Q2	2nd Quarter	JPN	120	919	52	16
547	JPN v AUS austourg2(v2)Q2	2nd Quarter	JPN	120	920	52	18
548	JPN v AUS austourg2(v2)Q2	2nd Quarter	JPN	120	921	49	23
549	JPN v AUS austourg2(v2)Q2	2nd Quarter	JPN	120	921	38	25
550	JPN v AUS austourg2(v2)Q2	2nd Quarter	JPN	120	922	30	19	Shot	Score	Shooting Foul
551	JPN v AUS austourg2(v2)Q2	2nd Quarter	JPN	121	950	39	29
552	JPN v AUS austourg2(v2)Q2	2nd Quarter	JPN	121	951	46	37
553	JPN v AUS austourg2(v2)Q2	2nd Quarter	JPN	121	952	45	45
554	JPN v AUS austourg2(v2)Q2	2nd Quarter	JPN	121	953	36	52
555	JPN v AUS austourg2(v2)Q2	2nd Quarter	JPN	121	953	30	52
556	JPN v AUS austourg2(v2)Q2	2nd Quarter	JPN	121	957	43	35
557	JPN v AUS austourg2(v2)Q2	2nd Quarter	JPN	121	958	47	31
558	JPN v AUS austourg2(v2)Q2	2nd Quarter	JPN	121	959	49	27
559	JPN v AUS austourg2(v2)Q2	2nd Quarter	JPN	121	960	30	38	Shot	Miss
560	JPN v AUS austourg2(v2)Q2	2nd Quarter	JPN	122	963	44	17	OR	Shot	Miss
561	JPN v AUS austourg2(v2)Q3	3rd Quarter	JPN	125	22	33	108
562	JPN v AUS austourg2(v2)Q3	3rd Quarter	JPN	125	24	26	94
563	JPN v AUS austourg2(v2)Q3	3rd Quarter	JPN	125	25	23	77
564	JPN v AUS austourg2(v2)Q3	3rd Quarter	JPN	125	26	20	63
565	JPN v AUS austourg2(v2)Q3	3rd Quarter	JPN	125	27	17	51
566	JPN v AUS austourg2(v2)Q3	3rd Quarter	JPN	125	28	14	39
567	JPN v AUS austourg2(v2)Q3	3rd Quarter	JPN	125	28	19	39	On-ball
568	JPN v AUS austourg2(v2)Q3	3rd Quarter	JPN	125	29	26	42
569	JPN v AUS austourg2(v2)Q3	3rd Quarter	JPN	125	30	21	48
570	JPN v AUS austourg2(v2)Q3	3rd Quarter	JPN	125	31	11	30
571	JPN v AUS austourg2(v2)Q3	3rd Quarter	JPN	125	32	13	27
572	JPN v AUS austourg2(v2)Q3	3rd Quarter	JPN	125	33	10	19
573	JPN v AUS austourg2(v2)Q3	3rd Quarter	JPN	125	33	11	24	On-ball
574	JPN v AUS austourg2(v2)Q3	3rd Quarter	JPN	125	33	12	29
575	JPN v AUS austourg2(v2)Q3	3rd Quarter	JPN	125	35	19	35
576	JPN v AUS austourg2(v2)Q3	3rd Quarter	JPN	125	36	30	40
577	JPN v AUS austourg2(v2)Q3	3rd Quarter	JPN	125	39	30	40	On-ball
578	JPN v AUS austourg2(v2)Q3	3rd Quarter	JPN	125	39	34	37
579	JPN v AUS austourg2(v2)Q3	3rd Quarter	JPN	125	41	46	33
580	JPN v AUS austourg2(v2)Q3	3rd Quarter	JPN	125	42	42	36
581	JPN v AUS austourg2(v2)Q3	3rd Quarter	JPN	125	43	31	30	Shot	Miss	Shooting Foul
582	JPN v AUS austourg2(v2)Q3	3rd Quarter	JPN	128	105	49	84
583	JPN v AUS austourg2(v2)Q3	3rd Quarter	JPN	129	105	46	91
584	JPN v AUS austourg2(v2)Q3	3rd Quarter	JPN	129	107	50	79
585	JPN v AUS austourg2(v2)Q3	3rd Quarter	JPN	129	108	52	62
586	JPN v AUS austourg2(v2)Q3	3rd Quarter	JPN	129	108	50	51
587	JPN v AUS austourg2(v2)Q3	3rd Quarter	JPN	129	109	47	37
588	JPN v AUS austourg2(v2)Q3	3rd Quarter	JPN	129	110	45	33	On-ball
589	JPN v AUS austourg2(v2)Q3	3rd Quarter	JPN	129	110	39	36
590	JPN v AUS austourg2(v2)Q3	3rd Quarter	JPN	129	111	28	37
591	JPN v AUS austourg2(v2)Q3	3rd Quarter	JPN	129	112	25	31
592	JPN v AUS austourg2(v2)Q3	3rd Quarter	JPN	129	113	29	20
593	JPN v AUS austourg2(v2)Q3	3rd Quarter	JPN	129	114	29	17	Shot	Miss
594	JPN v AUS austourg2(v2)Q3	3rd Quarter	JPN	131	127	33	111
595	JPN v AUS austourg2(v2)Q3	3rd Quarter	JPN	131	128	32	85
596	JPN v AUS austourg2(v2)Q3	3rd Quarter	JPN	131	129	27	69
597	JPN v AUS austourg2(v2)Q3	3rd Quarter	JPN	131	131	30	57
598	JPN v AUS austourg2(v2)Q3	3rd Quarter	JPN	131	131	40	51
599	JPN v AUS austourg2(v2)Q3	3rd Quarter	JPN	131	132	48	46
600	JPN v AUS austourg2(v2)Q3	3rd Quarter	JPN	131	133	49	41
601	JPN v AUS austourg2(v2)Q3	3rd Quarter	JPN	131	134	47	34
602	JPN v AUS austourg2(v2)Q3	3rd Quarter	JPN	131	134	40	35	On-ball
603	JPN v AUS austourg2(v2)Q3	3rd Quarter	JPN	131	134	45	36
604	JPN v AUS austourg2(v2)Q3	3rd Quarter	JPN	131	136	46	20
605	JPN v AUS austourg2(v2)Q3	3rd Quarter	JPN	131	138	49	30	Shot	Miss
606	JPN v AUS austourg2(v2)Q3	3rd Quarter	JPN	133	164	29	79
607	JPN v AUS austourg2(v2)Q3	3rd Quarter	JPN	133	164	28	72
608	JPN v AUS austourg2(v2)Q3	3rd Quarter	JPN	133	165	23	58
609	JPN v AUS austourg2(v2)Q3	3rd Quarter	JPN	133	166	20	48
610	JPN v AUS austourg2(v2)Q3	3rd Quarter	JPN	133	167	21	38
611	JPN v AUS austourg2(v2)Q3	3rd Quarter	JPN	133	168	17	34
612	JPN v AUS austourg2(v2)Q3	3rd Quarter	JPN	133	169	22	39
613	JPN v AUS austourg2(v2)Q3	3rd Quarter	JPN	133	170	28	43
614	JPN v AUS austourg2(v2)Q3	3rd Quarter	JPN	133	171	39	42
615	JPN v AUS austourg2(v2)Q3	3rd Quarter	JPN	133	172	51	27
616	JPN v AUS austourg2(v2)Q3	3rd Quarter	JPN	133	173	49	18
617	JPN v AUS austourg2(v2)Q3	3rd Quarter	JPN	133	173	39	15
618	JPN v AUS austourg2(v2)Q3	3rd Quarter	JPN	133	175	41	28
619	JPN v AUS austourg2(v2)Q3	3rd Quarter	JPN	133	175	43	34
620	JPN v AUS austourg2(v2)Q3	3rd Quarter	JPN	133	176	44	39
621	JPN v AUS austourg2(v2)Q3	3rd Quarter	JPN	133	178	19	32	Shot	Miss
622	JPN v AUS austourg2(v2)Q3	3rd Quarter	JPN	134	182	37	31	OR
623	JPN v AUS austourg2(v2)Q3	3rd Quarter	JPN	134	183	43	37
624	JPN v AUS austourg2(v2)Q3	3rd Quarter	JPN	134	185	52	18
625	JPN v AUS austourg2(v2)Q3	3rd Quarter	JPN	134	186	50	23
626	JPN v AUS austourg2(v2)Q3	3rd Quarter	JPN	134	186	45	28
627	JPN v AUS austourg2(v2)Q3	3rd Quarter	JPN	134	187	43	36
628	JPN v AUS austourg2(v2)Q3	3rd Quarter	JPN	134	188	38	42	Foul
629	JPN v AUS austourg2(v2)Q3	3rd Quarter	JPN	135	217	42	9	BLOB
630	JPN v AUS austourg2(v2)Q3	3rd Quarter	JPN	135	218	41	44
631	JPN v AUS austourg2(v2)Q3	3rd Quarter	JPN	135	218	38	44
632	JPN v AUS austourg2(v2)Q3	3rd Quarter	JPN	135	219	30	35
633	JPN v AUS austourg2(v2)Q3	3rd Quarter	JPN	135	220	27	25
634	JPN v AUS austourg2(v2)Q3	3rd Quarter	JPN	135	222	45	30	TO
635	JPN v AUS austourg2(v2)Q3	3rd Quarter	JPN	137	228	43	89
636	JPN v AUS austourg2(v2)Q3	3rd Quarter	JPN	137	230	45	60
637	JPN v AUS austourg2(v2)Q3	3rd Quarter	JPN	137	231	44	50
638	JPN v AUS austourg2(v2)Q3	3rd Quarter	JPN	137	231	23	36
639	JPN v AUS austourg2(v2)Q3	3rd Quarter	JPN	137	232	16	29
640	JPN v AUS austourg2(v2)Q3	3rd Quarter	JPN	137	233	11	19	Shot	Score
641	JPN v AUS austourg2(v2)Q3	3rd Quarter	JPN	142	323	24	101
642	JPN v AUS austourg2(v2)Q3	3rd Quarter	JPN	142	323	33	97
643	JPN v AUS austourg2(v2)Q3	3rd Quarter	JPN	142	324	42	86
644	JPN v AUS austourg2(v2)Q3	3rd Quarter	JPN	142	325	44	72
645	JPN v AUS austourg2(v2)Q3	3rd Quarter	JPN	142	325	49	60
646	JPN v AUS austourg2(v2)Q3	3rd Quarter	JPN	142	326	45	53
647	JPN v AUS austourg2(v2)Q3	3rd Quarter	JPN	142	326	34	49
648	JPN v AUS austourg2(v2)Q3	3rd Quarter	JPN	142	327	21	45
649	JPN v AUS austourg2(v2)Q3	3rd Quarter	JPN	142	327	29	39
650	JPN v AUS austourg2(v2)Q3	3rd Quarter	JPN	142	328	33	36
651	JPN v AUS austourg2(v2)Q3	3rd Quarter	JPN	142	329	34	27	TO
652	JPN v AUS austourg2(v2)Q3	3rd Quarter	JPN	145	339	29	108
653	JPN v AUS austourg2(v2)Q3	3rd Quarter	JPN	145	340	40	94
654	JPN v AUS austourg2(v2)Q3	3rd Quarter	JPN	145	341	42	92
655	JPN v AUS austourg2(v2)Q3	3rd Quarter	JPN	145	342	44	86
656	JPN v AUS austourg2(v2)Q3	3rd Quarter	JPN	145	343	45	77
657	JPN v AUS austourg2(v2)Q3	3rd Quarter	JPN	145	344	46	68
658	JPN v AUS austourg2(v2)Q3	3rd Quarter	JPN	145	344	42	61
659	JPN v AUS austourg2(v2)Q3	3rd Quarter	JPN	145	345	40	55
660	JPN v AUS austourg2(v2)Q3	3rd Quarter	JPN	145	346	40	47
661	JPN v AUS austourg2(v2)Q3	3rd Quarter	JPN	145	347	42	42
662	JPN v AUS austourg2(v2)Q3	3rd Quarter	JPN	145	347	44	36
663	JPN v AUS austourg2(v2)Q3	3rd Quarter	JPN	145	348	49	28
664	JPN v AUS austourg2(v2)Q3	3rd Quarter	JPN	145	349	51	25
665	JPN v AUS austourg2(v2)Q3	3rd Quarter	JPN	145	350	35	38
666	JPN v AUS austourg2(v2)Q3	3rd Quarter	JPN	145	351	31	36
667	JPN v AUS austourg2(v2)Q3	3rd Quarter	JPN	145	352	28	29
668	JPN v AUS austourg2(v2)Q3	3rd Quarter	JPN	145	352	19	36
669	JPN v AUS austourg2(v2)Q3	3rd Quarter	JPN	145	352	29	40
670	JPN v AUS austourg2(v2)Q3	3rd Quarter	JPN	145	353	36	30
671	JPN v AUS austourg2(v2)Q3	3rd Quarter	JPN	145	354	36	27	Shot	Score
672	JPN v AUS austourg2(v2)Q3	3rd Quarter	JPN	147	375	27	108
673	JPN v AUS austourg2(v2)Q3	3rd Quarter	JPN	147	376	28	110
674	JPN v AUS austourg2(v2)Q3	3rd Quarter	JPN	147	378	34	97
675	JPN v AUS austourg2(v2)Q3	3rd Quarter	JPN	147	379	36	89
676	JPN v AUS austourg2(v2)Q3	3rd Quarter	JPN	147	380	40	80
677	JPN v AUS austourg2(v2)Q3	3rd Quarter	JPN	147	381	44	67
678	JPN v AUS austourg2(v2)Q3	3rd Quarter	JPN	147	382	45	57
679	JPN v AUS austourg2(v2)Q3	3rd Quarter	JPN	147	382	46	48
680	JPN v AUS austourg2(v2)Q3	3rd Quarter	JPN	147	383	46	40
681	JPN v AUS austourg2(v2)Q3	3rd Quarter	JPN	147	383	46	34
682	JPN v AUS austourg2(v2)Q3	3rd Quarter	JPN	147	384	40	38	On-ball
683	JPN v AUS austourg2(v2)Q3	3rd Quarter	JPN	147	384	35	39
684	JPN v AUS austourg2(v2)Q3	3rd Quarter	JPN	147	385	33	47
685	JPN v AUS austourg2(v2)Q3	3rd Quarter	JPN	147	386	45	35
686	JPN v AUS austourg2(v2)Q3	3rd Quarter	JPN	147	388	20	23
687	JPN v AUS austourg2(v2)Q3	3rd Quarter	JPN	147	389	17	27
688	JPN v AUS austourg2(v2)Q3	3rd Quarter	JPN	147	390	11	25
689	JPN v AUS austourg2(v2)Q3	3rd Quarter	JPN	147	390	12	30
690	JPN v AUS austourg2(v2)Q3	3rd Quarter	JPN	147	391	16	35
691	JPN v AUS austourg2(v2)Q3	3rd Quarter	JPN	147	392	23	39
692	JPN v AUS austourg2(v2)Q3	3rd Quarter	JPN	147	393	25	37	On-ball
693	JPN v AUS austourg2(v2)Q3	3rd Quarter	JPN	147	395	21	31
694	JPN v AUS austourg2(v2)Q3	3rd Quarter	JPN	147	395	13	22	Shot	Score
695	JPN v AUS austourg2(v2)Q3	3rd Quarter	JPN	149	445	32	86
696	JPN v AUS austourg2(v2)Q3	3rd Quarter	JPN	149	447	36	85
697	JPN v AUS austourg2(v2)Q3	3rd Quarter	JPN	149	447	37	80
698	JPN v AUS austourg2(v2)Q3	3rd Quarter	JPN	149	448	38	74
699	JPN v AUS austourg2(v2)Q3	3rd Quarter	JPN	149	449	39	60
700	JPN v AUS austourg2(v2)Q3	3rd Quarter	JPN	149	450	40	52
701	JPN v AUS austourg2(v2)Q3	3rd Quarter	JPN	149	450	34	49
702	JPN v AUS austourg2(v2)Q3	3rd Quarter	JPN	149	451	30	46
703	JPN v AUS austourg2(v2)Q3	3rd Quarter	JPN	149	452	33	43
704	JPN v AUS austourg2(v2)Q3	3rd Quarter	JPN	149	454	37	44
705	JPN v AUS austourg2(v2)Q3	3rd Quarter	JPN	149	455	46	33
706	JPN v AUS austourg2(v2)Q3	3rd Quarter	JPN	149	455	49	40
707	JPN v AUS austourg2(v2)Q3	3rd Quarter	JPN	149	456	52	46
708	JPN v AUS austourg2(v2)Q3	3rd Quarter	JPN	149	457	51	50
709	JPN v AUS austourg2(v2)Q3	3rd Quarter	JPN	149	457	51	44
710	JPN v AUS austourg2(v2)Q3	3rd Quarter	JPN	149	458	32	37
711	JPN v AUS austourg2(v2)Q3	3rd Quarter	JPN	149	460	16	33
712	JPN v AUS austourg2(v2)Q3	3rd Quarter	JPN	149	461	14	31
713	JPN v AUS austourg2(v2)Q3	3rd Quarter	JPN	149	462	40	34
714	JPN v AUS austourg2(v2)Q3	3rd Quarter	JPN	149	463	39	28
715	JPN v AUS austourg2(v2)Q3	3rd Quarter	JPN	149	464	38	23
716	JPN v AUS austourg2(v2)Q3	3rd Quarter	JPN	149	465	31	35	Shot	Miss
717	JPN v AUS austourg2(v2)Q3	3rd Quarter	JPN	155	504	4	55
718	JPN v AUS austourg2(v2)Q3	3rd Quarter	JPN	155	505	10	39
719	JPN v AUS austourg2(v2)Q3	3rd Quarter	JPN	155	506	12	41
720	JPN v AUS austourg2(v2)Q3	3rd Quarter	JPN	155	507	27	54
721	JPN v AUS austourg2(v2)Q3	3rd Quarter	JPN	155	507	31	54
722	JPN v AUS austourg2(v2)Q3	3rd Quarter	JPN	155	509	33	53
723	JPN v AUS austourg2(v2)Q3	3rd Quarter	JPN	155	510	33	53
724	JPN v AUS austourg2(v2)Q3	3rd Quarter	JPN	155	511	47	33
725	JPN v AUS austourg2(v2)Q3	3rd Quarter	JPN	155	512	40	20
726	JPN v AUS austourg2(v2)Q3	3rd Quarter	JPN	155	514	34	17	Shot	Score	Shooting Foul
727	JPN v AUS austourg2(v2)Q3	3rd Quarter	JPN	168	668	31	109
728	JPN v AUS austourg2(v2)Q3	3rd Quarter	JPN	168	669	33	94
729	JPN v AUS austourg2(v2)Q3	3rd Quarter	JPN	168	670	26	86
730	JPN v AUS austourg2(v2)Q3	3rd Quarter	JPN	168	671	23	77
731	JPN v AUS austourg2(v2)Q3	3rd Quarter	JPN	168	671	35	72
732	JPN v AUS austourg2(v2)Q3	3rd Quarter	JPN	168	672	41	68
733	JPN v AUS austourg2(v2)Q3	3rd Quarter	JPN	168	673	48	60
734	JPN v AUS austourg2(v2)Q3	3rd Quarter	JPN	168	673	52	51
735	JPN v AUS austourg2(v2)Q3	3rd Quarter	JPN	168	673	44	48
736	JPN v AUS austourg2(v2)Q3	3rd Quarter	JPN	168	674	34	46
737	JPN v AUS austourg2(v2)Q3	3rd Quarter	JPN	168	675	26	42
738	JPN v AUS austourg2(v2)Q3	3rd Quarter	JPN	168	676	17	32
739	JPN v AUS austourg2(v2)Q3	3rd Quarter	JPN	168	677	13	28
740	JPN v AUS austourg2(v2)Q3	3rd Quarter	JPN	168	678	24	18	TO
741	JPN v AUS austourg2(v2)Q3	3rd Quarter	JPN	171	699	22	109
742	JPN v AUS austourg2(v2)Q3	3rd Quarter	JPN	171	699	26	94
743	JPN v AUS austourg2(v2)Q3	3rd Quarter	JPN	171	702	31	92
744	JPN v AUS austourg2(v2)Q3	3rd Quarter	JPN	171	702	41	88
745	JPN v AUS austourg2(v2)Q3	3rd Quarter	JPN	171	703	50	85
746	JPN v AUS austourg2(v2)Q3	3rd Quarter	JPN	171	704	46	79
747	JPN v AUS austourg2(v2)Q3	3rd Quarter	JPN	171	704	33	74
748	JPN v AUS austourg2(v2)Q3	3rd Quarter	JPN	171	705	36	66
749	JPN v AUS austourg2(v2)Q3	3rd Quarter	JPN	171	707	32	58
750	JPN v AUS austourg2(v2)Q3	3rd Quarter	JPN	171	707	26	52
751	JPN v AUS austourg2(v2)Q3	3rd Quarter	JPN	171	708	13	31
752	JPN v AUS austourg2(v2)Q3	3rd Quarter	JPN	171	710	11	23
753	JPN v AUS austourg2(v2)Q3	3rd Quarter	JPN	171	711	11	26	TO
754	JPN v AUS austourg2(v2)Q3	3rd Quarter	JPN	175	736	29	108
755	JPN v AUS austourg2(v2)Q3	3rd Quarter	JPN	175	736	32	97
756	JPN v AUS austourg2(v2)Q3	3rd Quarter	JPN	175	738	33	90
757	JPN v AUS austourg2(v2)Q3	3rd Quarter	JPN	175	739	32	80
758	JPN v AUS austourg2(v2)Q3	3rd Quarter	JPN	175	740	29	69
759	JPN v AUS austourg2(v2)Q3	3rd Quarter	JPN	175	741	30	61
760	JPN v AUS austourg2(v2)Q3	3rd Quarter	JPN	175	742	31	51
761	JPN v AUS austourg2(v2)Q3	3rd Quarter	JPN	175	743	27	45
762	JPN v AUS austourg2(v2)Q3	3rd Quarter	JPN	175	744	12	32
763	JPN v AUS austourg2(v2)Q3	3rd Quarter	JPN	175	745	32	38
764	JPN v AUS austourg2(v2)Q3	3rd Quarter	JPN	175	746	32	44
765	JPN v AUS austourg2(v2)Q3	3rd Quarter	JPN	175	747	31	47
766	JPN v AUS austourg2(v2)Q3	3rd Quarter	JPN	175	748	32	47
767	JPN v AUS austourg2(v2)Q3	3rd Quarter	JPN	175	750	41	36
768	JPN v AUS austourg2(v2)Q3	3rd Quarter	JPN	175	751	37	37
769	JPN v AUS austourg2(v2)Q3	3rd Quarter	JPN	175	752	32	38
770	JPN v AUS austourg2(v2)Q3	3rd Quarter	JPN	175	753	48	31
771	JPN v AUS austourg2(v2)Q3	3rd Quarter	JPN	175	754	39	22
772	JPN v AUS austourg2(v2)Q3	3rd Quarter	JPN	175	756	39	20
773	JPN v AUS austourg2(v2)Q3	3rd Quarter	JPN	175	756	37	23
774	JPN v AUS austourg2(v2)Q3	3rd Quarter	JPN	175	758	36	17	Shot	Score
775	JPN v AUS austourg2(v2)Q3	3rd Quarter	JPN	179	863	32	110
776	JPN v AUS austourg2(v2)Q3	3rd Quarter	JPN	179	864	32	96
777	JPN v AUS austourg2(v2)Q3	3rd Quarter	JPN	179	866	33	83
778	JPN v AUS austourg2(v2)Q3	3rd Quarter	JPN	179	867	52	21
779	JPN v AUS austourg2(v2)Q3	3rd Quarter	JPN	179	868	47	18
780	JPN v AUS austourg2(v2)Q3	3rd Quarter	JPN	179	869	36	35
781	JPN v AUS austourg2(v2)Q3	3rd Quarter	JPN	179	870	37	31	Shot	Miss
782	JPN v AUS austourg2(v2)Q3	3rd Quarter	JPN	186	933	32	110
783	JPN v AUS austourg2(v2)Q3	3rd Quarter	JPN	186	934	18	92
784	JPN v AUS austourg2(v2)Q3	3rd Quarter	JPN	186	935	19	86
785	JPN v AUS austourg2(v2)Q3	3rd Quarter	JPN	186	936	22	78
786	JPN v AUS austourg2(v2)Q3	3rd Quarter	JPN	186	937	18	68
787	JPN v AUS austourg2(v2)Q3	3rd Quarter	JPN	186	939	13	68
788	JPN v AUS austourg2(v2)Q3	3rd Quarter	JPN	186	939	31	52
789	JPN v AUS austourg2(v2)Q3	3rd Quarter	JPN	186	941	24	50
790	JPN v AUS austourg2(v2)Q3	3rd Quarter	JPN	186	941	15	46
791	JPN v AUS austourg2(v2)Q3	3rd Quarter	JPN	186	943	14	41
792	JPN v AUS austourg2(v2)Q3	3rd Quarter	JPN	186	944	17	38
793	JPN v AUS austourg2(v2)Q3	3rd Quarter	JPN	186	944	20	40
794	JPN v AUS austourg2(v2)Q3	3rd Quarter	JPN	186	945	35	41
795	JPN v AUS austourg2(v2)Q3	3rd Quarter	JPN	186	946	11	27
796	JPN v AUS austourg2(v2)Q3	3rd Quarter	JPN	186	947	14	22
797	JPN v AUS austourg2(v2)Q3	3rd Quarter	JPN	186	947	15	20	Shot	Miss
798	JPN v AUS austourg2(v2)Q3	3rd Quarter	JPN	190	985	30	94
799	JPN v AUS austourg2(v2)Q3	3rd Quarter	JPN	190	985	33	88	TO
800	JPN v AUS austourg2(v2)Q3	3rd Quarter	JPN	192	989	30	109
801	JPN v AUS austourg2(v2)Q3	3rd Quarter	JPN	192	990	43	95
802	JPN v AUS austourg2(v2)Q3	3rd Quarter	JPN	192	991	45	89
803	JPN v AUS austourg2(v2)Q3	3rd Quarter	JPN	192	992	43	74
804	JPN v AUS austourg2(v2)Q3	3rd Quarter	JPN	192	993	44	65
805	JPN v AUS austourg2(v2)Q3	3rd Quarter	JPN	192	994	41	61
806	JPN v AUS austourg2(v2)Q3	3rd Quarter	JPN	192	994	48	58
807	JPN v AUS austourg2(v2)Q3	3rd Quarter	JPN	192	995	51	53
808	JPN v AUS austourg2(v2)Q3	3rd Quarter	JPN	192	996	48	46
809	JPN v AUS austourg2(v2)Q3	3rd Quarter	JPN	192	997	44	38	On-ball
810	JPN v AUS austourg2(v2)Q3	3rd Quarter	JPN	192	997	34	42
811	JPN v AUS austourg2(v2)Q3	3rd Quarter	JPN	192	999	25	39
812	JPN v AUS austourg2(v2)Q3	3rd Quarter	JPN	192	1000	38	37	Shot	Miss
813	JPN v AUS austourg2(v2)Q4	4th Quarter	JPN	196	5	3	59
814	JPN v AUS austourg2(v2)Q4	4th Quarter	JPN	196	6	13	64
815	JPN v AUS austourg2(v2)Q4	4th Quarter	JPN	196	7	25	62
816	JPN v AUS austourg2(v2)Q4	4th Quarter	JPN	196	8	33	59
817	JPN v AUS austourg2(v2)Q4	4th Quarter	JPN	196	9	37	53
818	JPN v AUS austourg2(v2)Q4	4th Quarter	JPN	196	10	47	38
819	JPN v AUS austourg2(v2)Q4	4th Quarter	JPN	196	11	44	37
820	JPN v AUS austourg2(v2)Q4	4th Quarter	JPN	196	12	35	45
821	JPN v AUS austourg2(v2)Q4	4th Quarter	JPN	196	13	32	48
822	JPN v AUS austourg2(v2)Q4	4th Quarter	JPN	196	13	15	35
823	JPN v AUS austourg2(v2)Q4	4th Quarter	JPN	196	14	17	36
824	JPN v AUS austourg2(v2)Q4	4th Quarter	JPN	196	15	21	40
825	JPN v AUS austourg2(v2)Q4	4th Quarter	JPN	196	16	25	38
826	JPN v AUS austourg2(v2)Q4	4th Quarter	JPN	196	17	30	39	On-ball
827	JPN v AUS austourg2(v2)Q4	4th Quarter	JPN	196	18	35	41
828	JPN v AUS austourg2(v2)Q4	4th Quarter	JPN	196	18	42	40
829	JPN v AUS austourg2(v2)Q4	4th Quarter	JPN	196	20	45	25
830	JPN v AUS austourg2(v2)Q4	4th Quarter	JPN	196	22	40	26
831	JPN v AUS austourg2(v2)Q4	4th Quarter	JPN	196	23	32	26
832	JPN v AUS austourg2(v2)Q4	4th Quarter	JPN	196	24	36	21	Shot	Score
833	JPN v AUS austourg2(v2)Q4	4th Quarter	JPN	201	55	57	88
834	JPN v AUS austourg2(v2)Q4	4th Quarter	JPN	201	57	47	87
835	JPN v AUS austourg2(v2)Q4	4th Quarter	JPN	201	58	47	81
836	JPN v AUS austourg2(v2)Q4	4th Quarter	JPN	201	58	45	72
837	JPN v AUS austourg2(v2)Q4	4th Quarter	JPN	201	59	41	63
838	JPN v AUS austourg2(v2)Q4	4th Quarter	JPN	201	60	35	57
839	JPN v AUS austourg2(v2)Q4	4th Quarter	JPN	201	61	33	51
840	JPN v AUS austourg2(v2)Q4	4th Quarter	JPN	201	62	28	49
841	JPN v AUS austourg2(v2)Q4	4th Quarter	JPN	201	63	16	32
842	JPN v AUS austourg2(v2)Q4	4th Quarter	JPN	201	64	15	29
843	JPN v AUS austourg2(v2)Q4	4th Quarter	JPN	201	65	30	41
844	JPN v AUS austourg2(v2)Q4	4th Quarter	JPN	201	66	49	36
845	JPN v AUS austourg2(v2)Q4	4th Quarter	JPN	201	68	49	37
846	JPN v AUS austourg2(v2)Q4	4th Quarter	JPN	201	69	23	38
847	JPN v AUS austourg2(v2)Q4	4th Quarter	JPN	201	70	23	38
848	JPN v AUS austourg2(v2)Q4	4th Quarter	JPN	201	72	24	38	On-ball
849	JPN v AUS austourg2(v2)Q4	4th Quarter	JPN	201	72	31	40
850	JPN v AUS austourg2(v2)Q4	4th Quarter	JPN	201	74	14	28
851	JPN v AUS austourg2(v2)Q4	4th Quarter	JPN	201	75	19	24
852	JPN v AUS austourg2(v2)Q4	4th Quarter	JPN	201	76	26	17
853	JPN v AUS austourg2(v2)Q4	4th Quarter	JPN	201	77	34	18
854	JPN v AUS austourg2(v2)Q4	4th Quarter	JPN	201	77	53	21
855	JPN v AUS austourg2(v2)Q4	4th Quarter	JPN	201	78	48	28
856	JPN v AUS austourg2(v2)Q4	4th Quarter	JPN	201	78	36	30
857	JPN v AUS austourg2(v2)Q4	4th Quarter	JPN	201	80	29	27
858	JPN v AUS austourg2(v2)Q4	4th Quarter	JPN	201	80	15	22	Shot	Miss
859	JPN v AUS austourg2(v2)Q4	4th Quarter	JPN	205	99	31	107
860	JPN v AUS austourg2(v2)Q4	4th Quarter	JPN	205	100	21	89
861	JPN v AUS austourg2(v2)Q4	4th Quarter	JPN	205	101	19	77
862	JPN v AUS austourg2(v2)Q4	4th Quarter	JPN	205	102	10	55
863	JPN v AUS austourg2(v2)Q4	4th Quarter	JPN	205	102	12	37
864	JPN v AUS austourg2(v2)Q4	4th Quarter	JPN	205	103	12	27
865	JPN v AUS austourg2(v2)Q4	4th Quarter	JPN	205	104	21	43
866	JPN v AUS austourg2(v2)Q4	4th Quarter	JPN	205	105	32	39
867	JPN v AUS austourg2(v2)Q4	4th Quarter	JPN	205	106	48	40
868	JPN v AUS austourg2(v2)Q4	4th Quarter	JPN	205	107	47	41	On-ball
869	JPN v AUS austourg2(v2)Q4	4th Quarter	JPN	205	108	40	38
870	JPN v AUS austourg2(v2)Q4	4th Quarter	JPN	205	109	34	26
871	JPN v AUS austourg2(v2)Q4	4th Quarter	JPN	205	110	32	21	Shot	Score
872	JPN v AUS austourg2(v2)Q4	4th Quarter	JPN	207	127	14	101
873	JPN v AUS austourg2(v2)Q4	4th Quarter	JPN	207	128	17	90
874	JPN v AUS austourg2(v2)Q4	4th Quarter	JPN	207	129	15	75
875	JPN v AUS austourg2(v2)Q4	4th Quarter	JPN	207	129	17	66
876	JPN v AUS austourg2(v2)Q4	4th Quarter	JPN	207	130	21	56
877	JPN v AUS austourg2(v2)Q4	4th Quarter	JPN	207	131	23	45
878	JPN v AUS austourg2(v2)Q4	4th Quarter	JPN	207	132	25	37
879	JPN v AUS austourg2(v2)Q4	4th Quarter	JPN	207	133	12	32
880	JPN v AUS austourg2(v2)Q4	4th Quarter	JPN	207	134	16	36
881	JPN v AUS austourg2(v2)Q4	4th Quarter	JPN	207	134	30	42
882	JPN v AUS austourg2(v2)Q4	4th Quarter	JPN	207	136	46	36
883	JPN v AUS austourg2(v2)Q4	4th Quarter	JPN	207	137	44	38
884	JPN v AUS austourg2(v2)Q4	4th Quarter	JPN	207	138	29	40
885	JPN v AUS austourg2(v2)Q4	4th Quarter	JPN	207	139	35	38
886	JPN v AUS austourg2(v2)Q4	4th Quarter	JPN	207	140	37	27
887	JPN v AUS austourg2(v2)Q4	4th Quarter	JPN	207	141	37	23
888	JPN v AUS austourg2(v2)Q4	4th Quarter	JPN	207	142	49	17	Shot	Miss
889	JPN v AUS austourg2(v2)Q4	4th Quarter	JPN	209	174	32	109
890	JPN v AUS austourg2(v2)Q4	4th Quarter	JPN	209	175	35	95
891	JPN v AUS austourg2(v2)Q4	4th Quarter	JPN	209	177	35	89
892	JPN v AUS austourg2(v2)Q4	4th Quarter	JPN	209	178	36	76
893	JPN v AUS austourg2(v2)Q4	4th Quarter	JPN	209	179	35	69
894	JPN v AUS austourg2(v2)Q4	4th Quarter	JPN	209	180	34	60
895	JPN v AUS austourg2(v2)Q4	4th Quarter	JPN	209	182	34	51
896	JPN v AUS austourg2(v2)Q4	4th Quarter	JPN	209	183	43	47
897	JPN v AUS austourg2(v2)Q4	4th Quarter	JPN	209	183	50	33
898	JPN v AUS austourg2(v2)Q4	4th Quarter	JPN	209	184	49	33
899	JPN v AUS austourg2(v2)Q4	4th Quarter	JPN	209	185	32	41
900	JPN v AUS austourg2(v2)Q4	4th Quarter	JPN	209	187	31	41
901	JPN v AUS austourg2(v2)Q4	4th Quarter	JPN	209	187	16	33
902	JPN v AUS austourg2(v2)Q4	4th Quarter	JPN	209	189	18	39
903	JPN v AUS austourg2(v2)Q4	4th Quarter	JPN	209	189	39	38
904	JPN v AUS austourg2(v2)Q4	4th Quarter	JPN	209	190	45	33	Shot	Miss
905	JPN v AUS austourg2(v2)Q4	4th Quarter	JPN	213	238	31	107
906	JPN v AUS austourg2(v2)Q4	4th Quarter	JPN	213	240	22	86
907	JPN v AUS austourg2(v2)Q4	4th Quarter	JPN	213	241	21	74
908	JPN v AUS austourg2(v2)Q4	4th Quarter	JPN	213	242	13	46
909	JPN v AUS austourg2(v2)Q4	4th Quarter	JPN	213	243	12	30
910	JPN v AUS austourg2(v2)Q4	4th Quarter	JPN	213	244	12	26
911	JPN v AUS austourg2(v2)Q4	4th Quarter	JPN	213	245	14	29
912	JPN v AUS austourg2(v2)Q4	4th Quarter	JPN	213	246	17	35
913	JPN v AUS austourg2(v2)Q4	4th Quarter	JPN	213	246	21	41
914	JPN v AUS austourg2(v2)Q4	4th Quarter	JPN	213	247	28	45
915	JPN v AUS austourg2(v2)Q4	4th Quarter	JPN	213	248	44	34
916	JPN v AUS austourg2(v2)Q4	4th Quarter	JPN	213	249	41	38
917	JPN v AUS austourg2(v2)Q4	4th Quarter	JPN	213	250	51	24
918	JPN v AUS austourg2(v2)Q4	4th Quarter	JPN	213	251	46	20
919	JPN v AUS austourg2(v2)Q4	4th Quarter	JPN	213	252	40	18
920	JPN v AUS austourg2(v2)Q4	4th Quarter	JPN	213	252	41	24
921	JPN v AUS austourg2(v2)Q4	4th Quarter	JPN	213	253	43	39
922	JPN v AUS austourg2(v2)Q4	4th Quarter	JPN	213	254	40	41
923	JPN v AUS austourg2(v2)Q4	4th Quarter	JPN	213	255	31	35
924	JPN v AUS austourg2(v2)Q4	4th Quarter	JPN	213	256	29	26	Shot	Shooting Foul
925	JPN v AUS austourg2(v2)Q4	4th Quarter	JPN	215	313	28	108
926	JPN v AUS austourg2(v2)Q4	4th Quarter	JPN	215	314	36	96
927	JPN v AUS austourg2(v2)Q4	4th Quarter	JPN	215	315	36	83
928	JPN v AUS austourg2(v2)Q4	4th Quarter	JPN	215	316	32	68
929	JPN v AUS austourg2(v2)Q4	4th Quarter	JPN	215	317	26	57
930	JPN v AUS austourg2(v2)Q4	4th Quarter	JPN	215	317	20	48
931	JPN v AUS austourg2(v2)Q4	4th Quarter	JPN	215	318	14	43
932	JPN v AUS austourg2(v2)Q4	4th Quarter	JPN	215	319	18	41
933	JPN v AUS austourg2(v2)Q4	4th Quarter	JPN	215	319	21	37	On-ball
934	JPN v AUS austourg2(v2)Q4	4th Quarter	JPN	215	319	25	37
935	JPN v AUS austourg2(v2)Q4	4th Quarter	JPN	215	321	34	38
936	JPN v AUS austourg2(v2)Q4	4th Quarter	JPN	215	322	45	33
937	JPN v AUS austourg2(v2)Q4	4th Quarter	JPN	215	323	44	28
938	JPN v AUS austourg2(v2)Q4	4th Quarter	JPN	215	324	37	22	Shot	Miss
939	JPN v AUS austourg2(v2)Q4	4th Quarter	JPN	218	345	30	108
940	JPN v AUS austourg2(v2)Q4	4th Quarter	JPN	218	345	36	89
941	JPN v AUS austourg2(v2)Q4	4th Quarter	JPN	218	346	35	79
942	JPN v AUS austourg2(v2)Q4	4th Quarter	JPN	218	347	35	66
943	JPN v AUS austourg2(v2)Q4	4th Quarter	JPN	218	348	40	55
944	JPN v AUS austourg2(v2)Q4	4th Quarter	JPN	218	348	48	35
945	JPN v AUS austourg2(v2)Q4	4th Quarter	JPN	218	349	48	35
946	JPN v AUS austourg2(v2)Q4	4th Quarter	JPN	218	351	48	35
947	JPN v AUS austourg2(v2)Q4	4th Quarter	JPN	218	352	46	38
948	JPN v AUS austourg2(v2)Q4	4th Quarter	JPN	218	353	41	41
949	JPN v AUS austourg2(v2)Q4	4th Quarter	JPN	218	354	22	36
950	JPN v AUS austourg2(v2)Q4	4th Quarter	JPN	218	356	22	36
951	JPN v AUS austourg2(v2)Q4	4th Quarter	JPN	218	357	28	38
952	JPN v AUS austourg2(v2)Q4	4th Quarter	JPN	218	357	34	20
953	JPN v AUS austourg2(v2)Q4	4th Quarter	JPN	218	358	33	17	Shot	Score
954	JPN v AUS austourg2(v2)Q4	4th Quarter	JPN	220	383	44	97
955	JPN v AUS austourg2(v2)Q4	4th Quarter	JPN	220	383	32	87
956	JPN v AUS austourg2(v2)Q4	4th Quarter	JPN	220	384	34	79
957	JPN v AUS austourg2(v2)Q4	4th Quarter	JPN	220	385	39	71
958	JPN v AUS austourg2(v2)Q4	4th Quarter	JPN	220	386	41	58
959	JPN v AUS austourg2(v2)Q4	4th Quarter	JPN	220	387	42	46
960	JPN v AUS austourg2(v2)Q4	4th Quarter	JPN	220	387	44	35	Shot	Miss
961	JPN v AUS austourg2(v2)Q4	4th Quarter	JPN	222	415	31	110
962	JPN v AUS austourg2(v2)Q4	4th Quarter	JPN	222	417	30	93
963	JPN v AUS austourg2(v2)Q4	4th Quarter	JPN	222	418	29	87
964	JPN v AUS austourg2(v2)Q4	4th Quarter	JPN	222	419	33	79
965	JPN v AUS austourg2(v2)Q4	4th Quarter	JPN	222	419	34	70
966	JPN v AUS austourg2(v2)Q4	4th Quarter	JPN	222	420	33	62
967	JPN v AUS austourg2(v2)Q4	4th Quarter	JPN	222	421	33	54
968	JPN v AUS austourg2(v2)Q4	4th Quarter	JPN	222	423	48	35
969	JPN v AUS austourg2(v2)Q4	4th Quarter	JPN	222	424	33	42
970	JPN v AUS austourg2(v2)Q4	4th Quarter	JPN	222	426	12	30	Shot	Miss
971	JPN v AUS austourg2(v2)Q4	4th Quarter	JPN	225	475	30	111
972	JPN v AUS austourg2(v2)Q4	4th Quarter	JPN	225	475	25	95
973	JPN v AUS austourg2(v2)Q4	4th Quarter	JPN	225	476	26	84
974	JPN v AUS austourg2(v2)Q4	4th Quarter	JPN	225	477	27	73
975	JPN v AUS austourg2(v2)Q4	4th Quarter	JPN	225	478	26	57
976	JPN v AUS austourg2(v2)Q4	4th Quarter	JPN	225	479	23	50	On-ball
977	JPN v AUS austourg2(v2)Q4	4th Quarter	JPN	225	479	26	48
978	JPN v AUS austourg2(v2)Q4	4th Quarter	JPN	225	481	35	40
979	JPN v AUS austourg2(v2)Q4	4th Quarter	JPN	225	482	39	35	TO
980	JPN v AUS austourg2(v2)Q4	4th Quarter	JPN	228	535	15	95
981	JPN v AUS austourg2(v2)Q4	4th Quarter	JPN	228	537	27	81
982	JPN v AUS austourg2(v2)Q4	4th Quarter	JPN	228	538	29	70
983	JPN v AUS austourg2(v2)Q4	4th Quarter	JPN	228	539	34	53
984	JPN v AUS austourg2(v2)Q4	4th Quarter	JPN	228	539	38	43
985	JPN v AUS austourg2(v2)Q4	4th Quarter	JPN	228	540	39	28
986	JPN v AUS austourg2(v2)Q4	4th Quarter	JPN	228	541	28	37
987	JPN v AUS austourg2(v2)Q4	4th Quarter	JPN	228	542	26	30
988	JPN v AUS austourg2(v2)Q4	4th Quarter	JPN	228	543	16	17	Shot	Miss
989	JPN v AUS austourg2(v2)Q4	4th Quarter	JPN	230	563	30	110
990	JPN v AUS austourg2(v2)Q4	4th Quarter	JPN	230	565	24	89
991	JPN v AUS austourg2(v2)Q4	4th Quarter	JPN	230	566	18	55
992	JPN v AUS austourg2(v2)Q4	4th Quarter	JPN	230	567	17	39
993	JPN v AUS austourg2(v2)Q4	4th Quarter	JPN	230	567	18	32
994	JPN v AUS austourg2(v2)Q4	4th Quarter	JPN	230	568	13	24
995	JPN v AUS austourg2(v2)Q4	4th Quarter	JPN	230	569	25	17
996	JPN v AUS austourg2(v2)Q4	4th Quarter	JPN	230	571	24	20
997	JPN v AUS austourg2(v2)Q4	4th Quarter	JPN	230	572	27	24	Shot	Miss
998	JPN v AUS austourg2(v2)Q4	4th Quarter	JPN	231	590	21	8	BLOB
999	JPN v AUS austourg2(v2)Q4	4th Quarter	JPN	231	591	12	17
1000	JPN v AUS austourg2(v2)Q4	4th Quarter	JPN	231	592	12	19
1001	JPN v AUS austourg2(v2)Q4	4th Quarter	JPN	231	593	12	27
1002	JPN v AUS austourg2(v2)Q4	4th Quarter	JPN	231	594	14	31
1003	JPN v AUS austourg2(v2)Q4	4th Quarter	JPN	231	595	18	35
1004	JPN v AUS austourg2(v2)Q4	4th Quarter	JPN	231	595	30	33
1005	JPN v AUS austourg2(v2)Q4	4th Quarter	JPN	231	596	34	24	Shot	Score	Shooting Foul
1006	JPN v AUS austourg2(v2)Q4	4th Quarter	JPN	233	652	19	102
1007	JPN v AUS austourg2(v2)Q4	4th Quarter	JPN	233	653	25	77
1008	JPN v AUS austourg2(v2)Q4	4th Quarter	JPN	233	654	27	66
1009	JPN v AUS austourg2(v2)Q4	4th Quarter	JPN	233	655	31	54
1010	JPN v AUS austourg2(v2)Q4	4th Quarter	JPN	233	656	32	39
1011	JPN v AUS austourg2(v2)Q4	4th Quarter	JPN	233	657	53	18
1012	JPN v AUS austourg2(v2)Q4	4th Quarter	JPN	233	658	49	30
1013	JPN v AUS austourg2(v2)Q4	4th Quarter	JPN	233	659	39	17
1014	JPN v AUS austourg2(v2)Q4	4th Quarter	JPN	233	660	36	16
1015	JPN v AUS austourg2(v2)Q4	4th Quarter	JPN	233	661	36	16
1016	JPN v AUS austourg2(v2)Q4	4th Quarter	JPN	233	662	36	16
1017	JPN v AUS austourg2(v2)Q4	4th Quarter	JPN	233	663	33	17	Shot	Shooting Foul
1018	JPN v AUS austourg2(v2)Q4	4th Quarter	JPN	235	730	20	109
1019	JPN v AUS austourg2(v2)Q4	4th Quarter	JPN	235	730	16	93
1020	JPN v AUS austourg2(v2)Q4	4th Quarter	JPN	235	731	15	84
1021	JPN v AUS austourg2(v2)Q4	4th Quarter	JPN	235	732	12	65
1022	JPN v AUS austourg2(v2)Q4	4th Quarter	JPN	235	733	14	54
1023	JPN v AUS austourg2(v2)Q4	4th Quarter	JPN	235	734	16	43
1024	JPN v AUS austourg2(v2)Q4	4th Quarter	JPN	235	735	15	35	On-ball
1025	JPN v AUS austourg2(v2)Q4	4th Quarter	JPN	235	737	21	38
1026	JPN v AUS austourg2(v2)Q4	4th Quarter	JPN	235	738	33	41
1027	JPN v AUS austourg2(v2)Q4	4th Quarter	JPN	235	740	15	30
1028	JPN v AUS austourg2(v2)Q4	4th Quarter	JPN	235	741	19	30
1029	JPN v AUS austourg2(v2)Q4	4th Quarter	JPN	235	741	29	27
1030	JPN v AUS austourg2(v2)Q4	4th Quarter	JPN	235	742	33	22	Shot	Miss
1031	JPN v AUS austourg2(v2)Q4	4th Quarter	JPN	237	769	31	75
1032	JPN v AUS austourg2(v2)Q4	4th Quarter	JPN	237	769	30	62
1033	JPN v AUS austourg2(v2)Q4	4th Quarter	JPN	237	771	26	51
1034	JPN v AUS austourg2(v2)Q4	4th Quarter	JPN	237	772	24	36
1035	JPN v AUS austourg2(v2)Q4	4th Quarter	JPN	237	772	25	29
1036	JPN v AUS austourg2(v2)Q4	4th Quarter	JPN	237	773	30	17	Shot	Score
1037	JPN v AUS austourg2(v2)Q4	4th Quarter	JPN	239	794	31	98
1038	JPN v AUS austourg2(v2)Q4	4th Quarter	JPN	239	795	30	89	TO
1039	JPN v AUS austourg2(v2)Q4	4th Quarter	JPN	242	817	25	101
1040	JPN v AUS austourg2(v2)Q4	4th Quarter	JPN	242	818	36	91
1041	JPN v AUS austourg2(v2)Q4	4th Quarter	JPN	242	818	39	80
1042	JPN v AUS austourg2(v2)Q4	4th Quarter	JPN	242	819	43	65
1043	JPN v AUS austourg2(v2)Q4	4th Quarter	JPN	242	820	47	53
1044	JPN v AUS austourg2(v2)Q4	4th Quarter	JPN	242	821	45	38
1045	JPN v AUS austourg2(v2)Q4	4th Quarter	JPN	242	822	32	25
1046	JPN v AUS austourg2(v2)Q4	4th Quarter	JPN	242	823	29	20
1047	JPN v AUS austourg2(v2)Q4	4th Quarter	JPN	242	824	31	19	Shot	Score
1048	JPN v AUS austourg2(v2)Q4	4th Quarter	JPN	244	870	30	110
1049	JPN v AUS austourg2(v2)Q4	4th Quarter	JPN	244	871	21	96
1050	JPN v AUS austourg2(v2)Q4	4th Quarter	JPN	244	871	21	81
1051	JPN v AUS austourg2(v2)Q4	4th Quarter	JPN	244	872	20	66
1052	JPN v AUS austourg2(v2)Q4	4th Quarter	JPN	244	874	23	49
1053	JPN v AUS austourg2(v2)Q4	4th Quarter	JPN	244	875	16	33	Shot	Miss
