# Supplementary material for: Classifying ball trajectories in invasion sports using dynamic time warping: A basketball case study
Source: PLoS One. 2022 Oct 20;17(10):e0272848. doi: 10.1371/journal.pone.0272848 (PMC9584368; doi:10.1371/journal.pone.0272848)
Supplement: S1 Data — (ZIP) [file pone.0272848.s012.zip › Data/JPN/jpng10_full.csv]

	GameID	TimeCriteria	TeamName	RecordID	Time	x	y	Label1	Label2	Label3	Label4
1	Rio Olympics JPN v USA Q1	1st Quarter	JPN	3	24	40	82
2	Rio Olympics JPN v USA Q1	1st Quarter	JPN	3	24	41	75
3	Rio Olympics JPN v USA Q1	1st Quarter	JPN	3	25	38	69
4	Rio Olympics JPN v USA Q1	1st Quarter	JPN	3	25	34	57
5	Rio Olympics JPN v USA Q1	1st Quarter	JPN	3	26	32	48
6	Rio Olympics JPN v USA Q1	1st Quarter	JPN	3	27	27	50
7	Rio Olympics JPN v USA Q1	1st Quarter	JPN	3	28	17	39
8	Rio Olympics JPN v USA Q1	1st Quarter	JPN	3	29	32	39
9	Rio Olympics JPN v USA Q1	1st Quarter	JPN	3	32	44	37
10	Rio Olympics JPN v USA Q1	1st Quarter	JPN	3	32	40	38
11	Rio Olympics JPN v USA Q1	1st Quarter	JPN	3	33	38	39
12	Rio Olympics JPN v USA Q1	1st Quarter	JPN	3	35	32	38
13	Rio Olympics JPN v USA Q1	1st Quarter	JPN	3	36	30	33
14	Rio Olympics JPN v USA Q1	1st Quarter	JPN	3	37	28	23
15	Rio Olympics JPN v USA Q1	1st Quarter	JPN	3	37	28	17	Shot	Score
16	Rio Olympics JPN v USA Q1	1st Quarter	JPN	5	56	39	110
17	Rio Olympics JPN v USA Q1	1st Quarter	JPN	5	56	41	99
18	Rio Olympics JPN v USA Q1	1st Quarter	JPN	5	56	40	88
19	Rio Olympics JPN v USA Q1	1st Quarter	JPN	5	58	39	78
20	Rio Olympics JPN v USA Q1	1st Quarter	JPN	5	59	38	74
21	Rio Olympics JPN v USA Q1	1st Quarter	JPN	5	60	38	64
22	Rio Olympics JPN v USA Q1	1st Quarter	JPN	5	60	38	57
23	Rio Olympics JPN v USA Q1	1st Quarter	JPN	5	61	38	52
24	Rio Olympics JPN v USA Q1	1st Quarter	JPN	5	61	38	45
25	Rio Olympics JPN v USA Q1	1st Quarter	JPN	5	62	41	41
26	Rio Olympics JPN v USA Q1	1st Quarter	JPN	5	63	44	37
27	Rio Olympics JPN v USA Q1	1st Quarter	JPN	5	63	48	35
28	Rio Olympics JPN v USA Q1	1st Quarter	JPN	5	65	36	39
29	Rio Olympics JPN v USA Q1	1st Quarter	JPN	5	67	51	38
30	Rio Olympics JPN v USA Q1	1st Quarter	JPN	5	68	51	35
31	Rio Olympics JPN v USA Q1	1st Quarter	JPN	5	69	48	27
32	Rio Olympics JPN v USA Q1	1st Quarter	JPN	5	70	35	30	Shot	Miss
33	Rio Olympics JPN v USA Q1	1st Quarter	JPN	10	98	33	108
34	Rio Olympics JPN v USA Q1	1st Quarter	JPN	10	99	24	94
35	Rio Olympics JPN v USA Q1	1st Quarter	JPN	10	100	26	84
36	Rio Olympics JPN v USA Q1	1st Quarter	JPN	10	100	26	77
37	Rio Olympics JPN v USA Q1	1st Quarter	JPN	10	101	29	64
38	Rio Olympics JPN v USA Q1	1st Quarter	JPN	10	101	19	52
39	Rio Olympics JPN v USA Q1	1st Quarter	JPN	10	103	13	29
40	Rio Olympics JPN v USA Q1	1st Quarter	JPN	10	106	18	33
41	Rio Olympics JPN v USA Q1	1st Quarter	JPN	10	106	20	36
42	Rio Olympics JPN v USA Q1	1st Quarter	JPN	10	106	27	39
43	Rio Olympics JPN v USA Q1	1st Quarter	JPN	10	107	41	38
44	Rio Olympics JPN v USA Q1	1st Quarter	JPN	10	108	50	20
45	Rio Olympics JPN v USA Q1	1st Quarter	JPN	10	109	50	20
46	Rio Olympics JPN v USA Q1	1st Quarter	JPN	10	110	50	20
47	Rio Olympics JPN v USA Q1	1st Quarter	JPN	10	111	50	20
48	Rio Olympics JPN v USA Q1	1st Quarter	JPN	10	112	11	17	Shot	Score
49	Rio Olympics JPN v USA Q1	1st Quarter	JPN	12	127	36	109
50	Rio Olympics JPN v USA Q1	1st Quarter	JPN	12	127	26	92
51	Rio Olympics JPN v USA Q1	1st Quarter	JPN	12	128	21	75
52	Rio Olympics JPN v USA Q1	1st Quarter	JPN	12	128	17	64
53	Rio Olympics JPN v USA Q1	1st Quarter	JPN	12	129	15	54
54	Rio Olympics JPN v USA Q1	1st Quarter	JPN	12	130	13	45
55	Rio Olympics JPN v USA Q1	1st Quarter	JPN	12	131	14	38
56	Rio Olympics JPN v USA Q1	1st Quarter	JPN	12	132	11	24	TO
57	Rio Olympics JPN v USA Q1	1st Quarter	JPN	14	165	31	110
58	Rio Olympics JPN v USA Q1	1st Quarter	JPN	14	165	23	89
59	Rio Olympics JPN v USA Q1	1st Quarter	JPN	14	166	23	81
60	Rio Olympics JPN v USA Q1	1st Quarter	JPN	14	167	32	69
61	Rio Olympics JPN v USA Q1	1st Quarter	JPN	14	168	35	58
62	Rio Olympics JPN v USA Q1	1st Quarter	JPN	14	169	38	48
63	Rio Olympics JPN v USA Q1	1st Quarter	JPN	14	170	42	41
64	Rio Olympics JPN v USA Q1	1st Quarter	JPN	14	170	37	39	On-ball
65	Rio Olympics JPN v USA Q1	1st Quarter	JPN	14	170	29	39
66	Rio Olympics JPN v USA Q1	1st Quarter	JPN	14	171	26	31
67	Rio Olympics JPN v USA Q1	1st Quarter	JPN	14	172	11	28
68	Rio Olympics JPN v USA Q1	1st Quarter	JPN	14	174	11	25	On-ball
69	Rio Olympics JPN v USA Q1	1st Quarter	JPN	14	174	13	30
70	Rio Olympics JPN v USA Q1	1st Quarter	JPN	14	174	17	35
71	Rio Olympics JPN v USA Q1	1st Quarter	JPN	14	176	26	34
72	Rio Olympics JPN v USA Q1	1st Quarter	JPN	14	177	23	39	Shot	Score
73	Rio Olympics JPN v USA Q1	1st Quarter	JPN	16	198	29	110
74	Rio Olympics JPN v USA Q1	1st Quarter	JPN	16	198	21	93
75	Rio Olympics JPN v USA Q1	1st Quarter	JPN	16	199	20	84
76	Rio Olympics JPN v USA Q1	1st Quarter	JPN	16	200	21	72
77	Rio Olympics JPN v USA Q1	1st Quarter	JPN	16	201	20	63
78	Rio Olympics JPN v USA Q1	1st Quarter	JPN	16	201	18	54
79	Rio Olympics JPN v USA Q1	1st Quarter	JPN	16	202	19	46
80	Rio Olympics JPN v USA Q1	1st Quarter	JPN	16	203	21	39
81	Rio Olympics JPN v USA Q1	1st Quarter	JPN	16	204	24	25
82	Rio Olympics JPN v USA Q1	1st Quarter	JPN	16	205	24	25
83	Rio Olympics JPN v USA Q1	1st Quarter	JPN	16	206	24	25
84	Rio Olympics JPN v USA Q1	1st Quarter	JPN	16	208	23	26
85	Rio Olympics JPN v USA Q1	1st Quarter	JPN	16	209	22	27	Shot	Score
86	Rio Olympics JPN v USA Q1	1st Quarter	JPN	19	231	24	109
87	Rio Olympics JPN v USA Q1	1st Quarter	JPN	19	231	25	97
88	Rio Olympics JPN v USA Q1	1st Quarter	JPN	19	232	25	90
89	Rio Olympics JPN v USA Q1	1st Quarter	JPN	19	233	26	83
90	Rio Olympics JPN v USA Q1	1st Quarter	JPN	19	234	28	74
91	Rio Olympics JPN v USA Q1	1st Quarter	JPN	19	235	29	68
92	Rio Olympics JPN v USA Q1	1st Quarter	JPN	19	236	32	55
93	Rio Olympics JPN v USA Q1	1st Quarter	JPN	19	236	33	44
94	Rio Olympics JPN v USA Q1	1st Quarter	JPN	19	237	35	38
95	Rio Olympics JPN v USA Q1	1st Quarter	JPN	19	237	42	36
96	Rio Olympics JPN v USA Q1	1st Quarter	JPN	19	238	41	31
97	Rio Olympics JPN v USA Q1	1st Quarter	JPN	19	239	40	34
98	Rio Olympics JPN v USA Q1	1st Quarter	JPN	19	240	34	36
99	Rio Olympics JPN v USA Q1	1st Quarter	JPN	19	241	32	36	On-ball
100	Rio Olympics JPN v USA Q1	1st Quarter	JPN	19	241	31	36
101	Rio Olympics JPN v USA Q1	1st Quarter	JPN	19	243	48	28	Shot	Miss
102	Rio Olympics JPN v USA Q1	1st Quarter	JPN	21	273	4	83
103	Rio Olympics JPN v USA Q1	1st Quarter	JPN	21	273	14	87
104	Rio Olympics JPN v USA Q1	1st Quarter	JPN	21	274	17	85
105	Rio Olympics JPN v USA Q1	1st Quarter	JPN	21	275	22	81
106	Rio Olympics JPN v USA Q1	1st Quarter	JPN	21	275	28	75
107	Rio Olympics JPN v USA Q1	1st Quarter	JPN	21	275	31	70
108	Rio Olympics JPN v USA Q1	1st Quarter	JPN	21	276	32	63
109	Rio Olympics JPN v USA Q1	1st Quarter	JPN	21	277	33	58
110	Rio Olympics JPN v USA Q1	1st Quarter	JPN	21	278	37	49
111	Rio Olympics JPN v USA Q1	1st Quarter	JPN	21	278	33	42
112	Rio Olympics JPN v USA Q1	1st Quarter	JPN	21	279	35	38	On-ball
113	Rio Olympics JPN v USA Q1	1st Quarter	JPN	21	279	38	37
114	Rio Olympics JPN v USA Q1	1st Quarter	JPN	21	280	43	34
115	Rio Olympics JPN v USA Q1	1st Quarter	JPN	21	281	46	30
116	Rio Olympics JPN v USA Q1	1st Quarter	JPN	21	282	44	25
117	Rio Olympics JPN v USA Q1	1st Quarter	JPN	21	282	38	20
118	Rio Olympics JPN v USA Q1	1st Quarter	JPN	21	283	34	17
119	Rio Olympics JPN v USA Q1	1st Quarter	JPN	21	284	10	20
120	Rio Olympics JPN v USA Q1	1st Quarter	JPN	21	285	14	18
121	Rio Olympics JPN v USA Q1	1st Quarter	JPN	21	286	25	16
122	Rio Olympics JPN v USA Q1	1st Quarter	JPN	21	287	14	29	On-ball
123	Rio Olympics JPN v USA Q1	1st Quarter	JPN	21	290	26	23	Foul
124	Rio Olympics JPN v USA Q1	1st Quarter	JPN	22	308	5	34	SLOB
125	Rio Olympics JPN v USA Q1	1st Quarter	JPN	22	309	26	39
126	Rio Olympics JPN v USA Q1	1st Quarter	JPN	22	311	29	40
127	Rio Olympics JPN v USA Q1	1st Quarter	JPN	22	312	36	36
128	Rio Olympics JPN v USA Q1	1st Quarter	JPN	22	313	39	41	On-ball
129	Rio Olympics JPN v USA Q1	1st Quarter	JPN	22	314	39	41
130	Rio Olympics JPN v USA Q1	1st Quarter	JPN	22	315	39	41
131	Rio Olympics JPN v USA Q1	1st Quarter	JPN	22	317	33	40
132	Rio Olympics JPN v USA Q1	1st Quarter	JPN	22	318	24	34
133	Rio Olympics JPN v USA Q1	1st Quarter	JPN	22	320	41	35
134	Rio Olympics JPN v USA Q1	1st Quarter	JPN	22	321	37	34	Shot	Miss
135	Rio Olympics JPN v USA Q1	1st Quarter	JPN	24	332	32	109
136	Rio Olympics JPN v USA Q1	1st Quarter	JPN	24	332	25	97
137	Rio Olympics JPN v USA Q1	1st Quarter	JPN	24	333	24	88
138	Rio Olympics JPN v USA Q1	1st Quarter	JPN	24	334	24	78
139	Rio Olympics JPN v USA Q1	1st Quarter	JPN	24	335	24	71
140	Rio Olympics JPN v USA Q1	1st Quarter	JPN	24	335	23	62
141	Rio Olympics JPN v USA Q1	1st Quarter	JPN	24	337	25	51
142	Rio Olympics JPN v USA Q1	1st Quarter	JPN	24	337	16	44
143	Rio Olympics JPN v USA Q1	1st Quarter	JPN	24	338	11	30
144	Rio Olympics JPN v USA Q1	1st Quarter	JPN	24	338	13	29
145	Rio Olympics JPN v USA Q1	1st Quarter	JPN	24	339	19	24
146	Rio Olympics JPN v USA Q1	1st Quarter	JPN	24	340	28	19
147	Rio Olympics JPN v USA Q1	1st Quarter	JPN	24	341	32	18	Shot	Score
148	Rio Olympics JPN v USA Q1	1st Quarter	JPN	26	351	29	94
149	Rio Olympics JPN v USA Q1	1st Quarter	JPN	26	352	31	88
150	Rio Olympics JPN v USA Q1	1st Quarter	JPN	26	353	33	76
151	Rio Olympics JPN v USA Q1	1st Quarter	JPN	26	353	34	64
152	Rio Olympics JPN v USA Q1	1st Quarter	JPN	26	354	35	57
153	Rio Olympics JPN v USA Q1	1st Quarter	JPN	26	354	36	48
154	Rio Olympics JPN v USA Q1	1st Quarter	JPN	26	355	35	43
155	Rio Olympics JPN v USA Q1	1st Quarter	JPN	26	357	54	39
156	Rio Olympics JPN v USA Q1	1st Quarter	JPN	26	358	52	35
157	Rio Olympics JPN v USA Q1	1st Quarter	JPN	26	359	51	33	On-ball
158	Rio Olympics JPN v USA Q1	1st Quarter	JPN	26	359	49	26
159	Rio Olympics JPN v USA Q1	1st Quarter	JPN	26	360	48	18
160	Rio Olympics JPN v USA Q1	1st Quarter	JPN	26	361	36	16
161	Rio Olympics JPN v USA Q1	1st Quarter	JPN	26	364	28	18	Shot	Miss
162	Rio Olympics JPN v USA Q1	1st Quarter	JPN	27	366	27	29	OR
163	Rio Olympics JPN v USA Q1	1st Quarter	JPN	27	367	29	41
164	Rio Olympics JPN v USA Q1	1st Quarter	JPN	27	369	13	30
165	Rio Olympics JPN v USA Q1	1st Quarter	JPN	27	371	42	37
166	Rio Olympics JPN v USA Q1	1st Quarter	JPN	27	372	42	37
167	Rio Olympics JPN v USA Q1	1st Quarter	JPN	27	373	42	37
168	Rio Olympics JPN v USA Q1	1st Quarter	JPN	27	375	34	20
169	Rio Olympics JPN v USA Q1	1st Quarter	JPN	27	377	29	18	Shot	Score
170	Rio Olympics JPN v USA Q1	1st Quarter	JPN	29	398	31	96
171	Rio Olympics JPN v USA Q1	1st Quarter	JPN	29	398	23	79
172	Rio Olympics JPN v USA Q1	1st Quarter	JPN	29	399	21	71
173	Rio Olympics JPN v USA Q1	1st Quarter	JPN	29	400	23	54
174	Rio Olympics JPN v USA Q1	1st Quarter	JPN	29	401	30	28	TO
175	Rio Olympics JPN v USA Q1	1st Quarter	JPN	33	442	30	110
176	Rio Olympics JPN v USA Q1	1st Quarter	JPN	33	443	30	93
177	Rio Olympics JPN v USA Q1	1st Quarter	JPN	33	444	30	86
178	Rio Olympics JPN v USA Q1	1st Quarter	JPN	33	444	34	75
179	Rio Olympics JPN v USA Q1	1st Quarter	JPN	33	445	39	64
180	Rio Olympics JPN v USA Q1	1st Quarter	JPN	33	445	43	55
181	Rio Olympics JPN v USA Q1	1st Quarter	JPN	33	446	45	48
182	Rio Olympics JPN v USA Q1	1st Quarter	JPN	33	446	46	40
183	Rio Olympics JPN v USA Q1	1st Quarter	JPN	33	447	31	42
184	Rio Olympics JPN v USA Q1	1st Quarter	JPN	33	447	31	35
185	Rio Olympics JPN v USA Q1	1st Quarter	JPN	33	448	27	39
186	Rio Olympics JPN v USA Q1	1st Quarter	JPN	33	449	20	37
187	Rio Olympics JPN v USA Q1	1st Quarter	JPN	33	449	14	29
188	Rio Olympics JPN v USA Q1	1st Quarter	JPN	33	450	12	29
189	Rio Olympics JPN v USA Q1	1st Quarter	JPN	33	450	9	35
190	Rio Olympics JPN v USA Q1	1st Quarter	JPN	33	451	9	42
191	Rio Olympics JPN v USA Q1	1st Quarter	JPN	33	451	10	48
192	Rio Olympics JPN v USA Q1	1st Quarter	JPN	33	452	12	52
193	Rio Olympics JPN v USA Q1	1st Quarter	JPN	33	453	16	45
194	Rio Olympics JPN v USA Q1	1st Quarter	JPN	33	454	16	35	On-ball
195	Rio Olympics JPN v USA Q1	1st Quarter	JPN	33	455	12	25
196	Rio Olympics JPN v USA Q1	1st Quarter	JPN	33	457	23	40
197	Rio Olympics JPN v USA Q1	1st Quarter	JPN	33	458	29	38	Shot	Score
198	Rio Olympics JPN v USA Q1	1st Quarter	JPN	35	518	29	109
199	Rio Olympics JPN v USA Q1	1st Quarter	JPN	35	518	35	92
200	Rio Olympics JPN v USA Q1	1st Quarter	JPN	35	519	39	88
201	Rio Olympics JPN v USA Q1	1st Quarter	JPN	35	520	42	82
202	Rio Olympics JPN v USA Q1	1st Quarter	JPN	35	521	44	74
203	Rio Olympics JPN v USA Q1	1st Quarter	JPN	35	521	45	66
204	Rio Olympics JPN v USA Q1	1st Quarter	JPN	35	522	45	55
205	Rio Olympics JPN v USA Q1	1st Quarter	JPN	35	522	44	48
206	Rio Olympics JPN v USA Q1	1st Quarter	JPN	35	523	47	41
207	Rio Olympics JPN v USA Q1	1st Quarter	JPN	35	524	49	32
208	Rio Olympics JPN v USA Q1	1st Quarter	JPN	35	525	44	35	On-ball
209	Rio Olympics JPN v USA Q1	1st Quarter	JPN	35	525	39	36
210	Rio Olympics JPN v USA Q1	1st Quarter	JPN	35	525	34	38
211	Rio Olympics JPN v USA Q1	1st Quarter	JPN	35	526	27	37
212	Rio Olympics JPN v USA Q1	1st Quarter	JPN	35	526	18	28
213	Rio Olympics JPN v USA Q1	1st Quarter	JPN	35	527	19	25	Shot	Miss
214	Rio Olympics JPN v USA Q1	1st Quarter	JPN	37	543	32	110
215	Rio Olympics JPN v USA Q1	1st Quarter	JPN	37	544	30	92
216	Rio Olympics JPN v USA Q1	1st Quarter	JPN	37	545	31	79	TO
217	Rio Olympics JPN v USA Q1	1st Quarter	JPN	41	556	35	110
218	Rio Olympics JPN v USA Q1	1st Quarter	JPN	41	557	36	87
219	Rio Olympics JPN v USA Q1	1st Quarter	JPN	41	558	36	70
220	Rio Olympics JPN v USA Q1	1st Quarter	JPN	41	559	36	70
221	Rio Olympics JPN v USA Q1	1st Quarter	JPN	41	560	36	70
222	Rio Olympics JPN v USA Q1	1st Quarter	JPN	41	561	30	60
223	Rio Olympics JPN v USA Q1	1st Quarter	JPN	41	562	23	42
224	Rio Olympics JPN v USA Q1	1st Quarter	JPN	41	563	29	40	On-ball
225	Rio Olympics JPN v USA Q1	1st Quarter	JPN	41	563	35	42
226	Rio Olympics JPN v USA Q1	1st Quarter	JPN	41	563	39	37
227	Rio Olympics JPN v USA Q1	1st Quarter	JPN	41	564	32	26
228	Rio Olympics JPN v USA Q1	1st Quarter	JPN	41	565	31	18	Shot	Shooting Foul
229	Rio Olympics JPN v USA Q1	1st Quarter	JPN	43	636	28	112
230	Rio Olympics JPN v USA Q1	1st Quarter	JPN	43	636	18	90
231	Rio Olympics JPN v USA Q1	1st Quarter	JPN	43	637	18	79
232	Rio Olympics JPN v USA Q1	1st Quarter	JPN	43	638	18	70
233	Rio Olympics JPN v USA Q1	1st Quarter	JPN	43	638	17	64
234	Rio Olympics JPN v USA Q1	1st Quarter	JPN	43	639	10	47
235	Rio Olympics JPN v USA Q1	1st Quarter	JPN	43	639	10	46
236	Rio Olympics JPN v USA Q1	1st Quarter	JPN	43	640	9	39
237	Rio Olympics JPN v USA Q1	1st Quarter	JPN	43	640	11	31
238	Rio Olympics JPN v USA Q1	1st Quarter	JPN	43	642	26	39
239	Rio Olympics JPN v USA Q1	1st Quarter	JPN	43	643	28	42
240	Rio Olympics JPN v USA Q1	1st Quarter	JPN	43	644	32	41
241	Rio Olympics JPN v USA Q1	1st Quarter	JPN	43	645	50	33	On-ball
242	Rio Olympics JPN v USA Q1	1st Quarter	JPN	43	647	48	27
243	Rio Olympics JPN v USA Q1	1st Quarter	JPN	43	647	45	19
244	Rio Olympics JPN v USA Q1	1st Quarter	JPN	43	648	35	30
245	Rio Olympics JPN v USA Q1	1st Quarter	JPN	43	649	24	37
246	Rio Olympics JPN v USA Q1	1st Quarter	JPN	43	650	28	38	Shot	Miss
247	Rio Olympics JPN v USA Q1	1st Quarter	JPN	45	663	29	110
248	Rio Olympics JPN v USA Q1	1st Quarter	JPN	45	663	15	82
249	Rio Olympics JPN v USA Q1	1st Quarter	JPN	45	664	14	66
250	Rio Olympics JPN v USA Q1	1st Quarter	JPN	45	664	16	56
251	Rio Olympics JPN v USA Q1	1st Quarter	JPN	45	665	18	49
252	Rio Olympics JPN v USA Q1	1st Quarter	JPN	45	666	21	43
253	Rio Olympics JPN v USA Q1	1st Quarter	JPN	45	667	21	39
254	Rio Olympics JPN v USA Q1	1st Quarter	JPN	45	669	27	39
255	Rio Olympics JPN v USA Q1	1st Quarter	JPN	45	669	31	40	On-ball
256	Rio Olympics JPN v USA Q1	1st Quarter	JPN	45	671	25	38
257	Rio Olympics JPN v USA Q1	1st Quarter	JPN	45	672	22	30
258	Rio Olympics JPN v USA Q1	1st Quarter	JPN	45	672	26	21
259	Rio Olympics JPN v USA Q1	1st Quarter	JPN	45	673	30	34	Shot	Miss
260	Rio Olympics JPN v USA Q1	1st Quarter	JPN	47	684	22	92
261	Rio Olympics JPN v USA Q1	1st Quarter	JPN	47	684	23	84
262	Rio Olympics JPN v USA Q1	1st Quarter	JPN	47	684	22	75
263	Rio Olympics JPN v USA Q1	1st Quarter	JPN	47	685	18	62
264	Rio Olympics JPN v USA Q1	1st Quarter	JPN	47	685	14	56
265	Rio Olympics JPN v USA Q1	1st Quarter	JPN	47	686	12	47
266	Rio Olympics JPN v USA Q1	1st Quarter	JPN	47	688	50	27
267	Rio Olympics JPN v USA Q1	1st Quarter	JPN	47	689	51	21
268	Rio Olympics JPN v USA Q1	1st Quarter	JPN	47	690	51	16	Shot	Score
269	Rio Olympics JPN v USA Q1	1st Quarter	JPN	49	715	26	110
270	Rio Olympics JPN v USA Q1	1st Quarter	JPN	49	715	19	83
271	Rio Olympics JPN v USA Q1	1st Quarter	JPN	49	716	18	74
272	Rio Olympics JPN v USA Q1	1st Quarter	JPN	49	717	16	66
273	Rio Olympics JPN v USA Q1	1st Quarter	JPN	49	718	17	55
274	Rio Olympics JPN v USA Q1	1st Quarter	JPN	49	718	19	50
275	Rio Olympics JPN v USA Q1	1st Quarter	JPN	49	719	21	44
276	Rio Olympics JPN v USA Q1	1st Quarter	JPN	49	720	22	41
277	Rio Olympics JPN v USA Q1	1st Quarter	JPN	49	721	32	41
278	Rio Olympics JPN v USA Q1	1st Quarter	JPN	49	722	35	44
279	Rio Olympics JPN v USA Q1	1st Quarter	JPN	49	722	38	43
280	Rio Olympics JPN v USA Q1	1st Quarter	JPN	49	723	43	37
281	Rio Olympics JPN v USA Q1	1st Quarter	JPN	49	724	39	37	On-ball
282	Rio Olympics JPN v USA Q1	1st Quarter	JPN	49	724	34	38
283	Rio Olympics JPN v USA Q1	1st Quarter	JPN	49	724	30	37
284	Rio Olympics JPN v USA Q1	1st Quarter	JPN	49	724	26	34
285	Rio Olympics JPN v USA Q1	1st Quarter	JPN	49	726	34	20	Stoppage
286	Rio Olympics JPN v USA Q1	1st Quarter	JPN	50	758	22	8	BLOB
287	Rio Olympics JPN v USA Q1	1st Quarter	JPN	50	759	11	22
288	Rio Olympics JPN v USA Q1	1st Quarter	JPN	50	760	12	25
289	Rio Olympics JPN v USA Q1	1st Quarter	JPN	50	761	26	39
290	Rio Olympics JPN v USA Q1	1st Quarter	JPN	50	761	30	42
291	Rio Olympics JPN v USA Q1	1st Quarter	JPN	50	762	30	44
292	Rio Olympics JPN v USA Q1	1st Quarter	JPN	50	764	25	43
293	Rio Olympics JPN v USA Q1	1st Quarter	JPN	50	764	21	42
294	Rio Olympics JPN v USA Q1	1st Quarter	JPN	50	765	21	40
295	Rio Olympics JPN v USA Q1	1st Quarter	JPN	50	766	27	41
296	Rio Olympics JPN v USA Q1	1st Quarter	JPN	50	767	33	40
297	Rio Olympics JPN v USA Q1	1st Quarter	JPN	50	767	38	35
298	Rio Olympics JPN v USA Q1	1st Quarter	JPN	50	768	37	26
299	Rio Olympics JPN v USA Q1	1st Quarter	JPN	50	769	36	18	Foul
300	Rio Olympics JPN v USA Q1	1st Quarter	JPN	52	792	38	9	BLOB
301	Rio Olympics JPN v USA Q1	1st Quarter	JPN	52	793	41	33
302	Rio Olympics JPN v USA Q1	1st Quarter	JPN	52	793	41	35
303	Rio Olympics JPN v USA Q1	1st Quarter	JPN	52	794	41	38
304	Rio Olympics JPN v USA Q1	1st Quarter	JPN	52	794	39	40
305	Rio Olympics JPN v USA Q1	1st Quarter	JPN	52	795	31	42
306	Rio Olympics JPN v USA Q1	1st Quarter	JPN	52	796	35	42
307	Rio Olympics JPN v USA Q1	1st Quarter	JPN	52	798	46	33
308	Rio Olympics JPN v USA Q1	1st Quarter	JPN	52	799	47	27
309	Rio Olympics JPN v USA Q1	1st Quarter	JPN	52	800	52	18
310	Rio Olympics JPN v USA Q1	1st Quarter	JPN	52	802	52	21
311	Rio Olympics JPN v USA Q1	1st Quarter	JPN	52	802	47	29
312	Rio Olympics JPN v USA Q1	1st Quarter	JPN	52	803	40	29
313	Rio Olympics JPN v USA Q1	1st Quarter	JPN	52	804	34	24	Shot	Score
314	Rio Olympics JPN v USA Q1	1st Quarter	JPN	54	821	30	96
315	Rio Olympics JPN v USA Q1	1st Quarter	JPN	54	821	27	86
316	Rio Olympics JPN v USA Q1	1st Quarter	JPN	54	823	28	77
317	Rio Olympics JPN v USA Q1	1st Quarter	JPN	54	823	24	64
318	Rio Olympics JPN v USA Q1	1st Quarter	JPN	54	824	21	56
319	Rio Olympics JPN v USA Q1	1st Quarter	JPN	54	825	19	45
320	Rio Olympics JPN v USA Q1	1st Quarter	JPN	54	826	16	37	On-ball
321	Rio Olympics JPN v USA Q1	1st Quarter	JPN	54	827	21	37
322	Rio Olympics JPN v USA Q1	1st Quarter	JPN	54	827	24	39
323	Rio Olympics JPN v USA Q1	1st Quarter	JPN	54	828	32	34
324	Rio Olympics JPN v USA Q1	1st Quarter	JPN	54	829	35	26	Stoppage
325	Rio Olympics JPN v USA Q1	1st Quarter	JPN	55	849	40	9	BLOB
326	Rio Olympics JPN v USA Q1	1st Quarter	JPN	55	850	38	31	Shot	Miss
327	Rio Olympics JPN v USA Q1	1st Quarter	JPN	59	904	18	86
328	Rio Olympics JPN v USA Q1	1st Quarter	JPN	59	905	17	76
329	Rio Olympics JPN v USA Q1	1st Quarter	JPN	59	905	16	67
330	Rio Olympics JPN v USA Q1	1st Quarter	JPN	59	906	15	57
331	Rio Olympics JPN v USA Q1	1st Quarter	JPN	59	907	15	50
332	Rio Olympics JPN v USA Q1	1st Quarter	JPN	59	907	19	48
333	Rio Olympics JPN v USA Q1	1st Quarter	JPN	59	908	23	48
334	Rio Olympics JPN v USA Q1	1st Quarter	JPN	59	909	28	48
335	Rio Olympics JPN v USA Q1	1st Quarter	JPN	59	909	31	48
336	Rio Olympics JPN v USA Q1	1st Quarter	JPN	59	912	31	45
337	Rio Olympics JPN v USA Q1	1st Quarter	JPN	59	912	24	44
338	Rio Olympics JPN v USA Q1	1st Quarter	JPN	59	913	19	41
339	Rio Olympics JPN v USA Q1	1st Quarter	JPN	59	915	19	38	On-ball
340	Rio Olympics JPN v USA Q1	1st Quarter	JPN	59	915	24	38
341	Rio Olympics JPN v USA Q1	1st Quarter	JPN	59	915	29	39
342	Rio Olympics JPN v USA Q1	1st Quarter	JPN	59	916	31	37
343	Rio Olympics JPN v USA Q1	1st Quarter	JPN	59	917	43	35
344	Rio Olympics JPN v USA Q1	1st Quarter	JPN	59	918	40	36
345	Rio Olympics JPN v USA Q1	1st Quarter	JPN	59	918	34	29
346	Rio Olympics JPN v USA Q1	1st Quarter	JPN	59	919	29	23	Shot	Miss
347	Rio Olympics JPN v USA Q2	2nd Quarter	JPN	60	9	58	58
348	Rio Olympics JPN v USA Q2	2nd Quarter	JPN	60	9	49	65
349	Rio Olympics JPN v USA Q2	2nd Quarter	JPN	60	10	42	63
350	Rio Olympics JPN v USA Q2	2nd Quarter	JPN	60	11	33	55
351	Rio Olympics JPN v USA Q2	2nd Quarter	JPN	60	11	30	49
352	Rio Olympics JPN v USA Q2	2nd Quarter	JPN	60	12	26	42
353	Rio Olympics JPN v USA Q2	2nd Quarter	JPN	60	13	12	29
354	Rio Olympics JPN v USA Q2	2nd Quarter	JPN	60	15	25	42
355	Rio Olympics JPN v USA Q2	2nd Quarter	JPN	60	16	28	47
356	Rio Olympics JPN v USA Q2	2nd Quarter	JPN	60	16	42	41
357	Rio Olympics JPN v USA Q2	2nd Quarter	JPN	60	18	42	41
358	Rio Olympics JPN v USA Q2	2nd Quarter	JPN	60	19	38	42
359	Rio Olympics JPN v USA Q2	2nd Quarter	JPN	60	20	32	41	On-ball
360	Rio Olympics JPN v USA Q2	2nd Quarter	JPN	60	20	29	40
361	Rio Olympics JPN v USA Q2	2nd Quarter	JPN	60	21	26	47
362	Rio Olympics JPN v USA Q2	2nd Quarter	JPN	60	21	19	50
363	Rio Olympics JPN v USA Q2	2nd Quarter	JPN	60	22	16	45
364	Rio Olympics JPN v USA Q2	2nd Quarter	JPN	60	23	33	37
365	Rio Olympics JPN v USA Q2	2nd Quarter	JPN	60	24	35	31
366	Rio Olympics JPN v USA Q2	2nd Quarter	JPN	60	25	37	20
367	Rio Olympics JPN v USA Q2	2nd Quarter	JPN	60	26	43	35	Shot	Score
368	Rio Olympics JPN v USA Q2	2nd Quarter	JPN	62	51	28	111
369	Rio Olympics JPN v USA Q2	2nd Quarter	JPN	62	51	26	93
370	Rio Olympics JPN v USA Q2	2nd Quarter	JPN	62	52	24	78
371	Rio Olympics JPN v USA Q2	2nd Quarter	JPN	62	53	34	67
372	Rio Olympics JPN v USA Q2	2nd Quarter	JPN	62	53	39	57
373	Rio Olympics JPN v USA Q2	2nd Quarter	JPN	62	54	44	45
374	Rio Olympics JPN v USA Q2	2nd Quarter	JPN	62	55	44	36
375	Rio Olympics JPN v USA Q2	2nd Quarter	JPN	62	56	48	33
376	Rio Olympics JPN v USA Q2	2nd Quarter	JPN	62	56	46	36
377	Rio Olympics JPN v USA Q2	2nd Quarter	JPN	62	57	41	38	On-ball
378	Rio Olympics JPN v USA Q2	2nd Quarter	JPN	62	57	37	39
379	Rio Olympics JPN v USA Q2	2nd Quarter	JPN	62	58	30	39
380	Rio Olympics JPN v USA Q2	2nd Quarter	JPN	62	59	22	35	Shot	Miss
381	Rio Olympics JPN v USA Q2	2nd Quarter	JPN	65	72	28	109
382	Rio Olympics JPN v USA Q2	2nd Quarter	JPN	65	73	25	95
383	Rio Olympics JPN v USA Q2	2nd Quarter	JPN	65	73	23	80
384	Rio Olympics JPN v USA Q2	2nd Quarter	JPN	65	74	24	73
385	Rio Olympics JPN v USA Q2	2nd Quarter	JPN	65	75	33	51
386	Rio Olympics JPN v USA Q2	2nd Quarter	JPN	65	76	38	47
387	Rio Olympics JPN v USA Q2	2nd Quarter	JPN	65	77	38	33
388	Rio Olympics JPN v USA Q2	2nd Quarter	JPN	65	77	38	27
389	Rio Olympics JPN v USA Q2	2nd Quarter	JPN	65	78	36	30
390	Rio Olympics JPN v USA Q2	2nd Quarter	JPN	65	78	34	33
391	Rio Olympics JPN v USA Q2	2nd Quarter	JPN	65	79	23	38
392	Rio Olympics JPN v USA Q2	2nd Quarter	JPN	65	80	22	40
393	Rio Olympics JPN v USA Q2	2nd Quarter	JPN	65	81	19	38
394	Rio Olympics JPN v USA Q2	2nd Quarter	JPN	65	81	17	33
395	Rio Olympics JPN v USA Q2	2nd Quarter	JPN	65	82	14	27
396	Rio Olympics JPN v USA Q2	2nd Quarter	JPN	65	82	13	31
397	Rio Olympics JPN v USA Q2	2nd Quarter	JPN	65	84	11	18
398	Rio Olympics JPN v USA Q2	2nd Quarter	JPN	65	84	13	16
399	Rio Olympics JPN v USA Q2	2nd Quarter	JPN	65	85	16	16
400	Rio Olympics JPN v USA Q2	2nd Quarter	JPN	65	86	30	31
401	Rio Olympics JPN v USA Q2	2nd Quarter	JPN	65	87	29	28
402	Rio Olympics JPN v USA Q2	2nd Quarter	JPN	65	88	28	18	Shot	Shooting Foul
403	Rio Olympics JPN v USA Q2	2nd Quarter	JPN	67	154	29	110
404	Rio Olympics JPN v USA Q2	2nd Quarter	JPN	67	154	30	97
405	Rio Olympics JPN v USA Q2	2nd Quarter	JPN	67	155	38	90
406	Rio Olympics JPN v USA Q2	2nd Quarter	JPN	67	155	40	82
407	Rio Olympics JPN v USA Q2	2nd Quarter	JPN	67	156	39	71
408	Rio Olympics JPN v USA Q2	2nd Quarter	JPN	67	157	38	65
409	Rio Olympics JPN v USA Q2	2nd Quarter	JPN	67	158	31	53
410	Rio Olympics JPN v USA Q2	2nd Quarter	JPN	67	159	24	47
411	Rio Olympics JPN v USA Q2	2nd Quarter	JPN	67	159	20	38
412	Rio Olympics JPN v USA Q2	2nd Quarter	JPN	67	160	20	33
413	Rio Olympics JPN v USA Q2	2nd Quarter	JPN	67	161	25	36	On-ball
414	Rio Olympics JPN v USA Q2	2nd Quarter	JPN	67	161	26	37
415	Rio Olympics JPN v USA Q2	2nd Quarter	JPN	67	162	31	42
416	Rio Olympics JPN v USA Q2	2nd Quarter	JPN	67	163	16	23
417	Rio Olympics JPN v USA Q2	2nd Quarter	JPN	67	165	17	25
418	Rio Olympics JPN v USA Q2	2nd Quarter	JPN	67	166	20	30
419	Rio Olympics JPN v USA Q2	2nd Quarter	JPN	67	168	14	30	TO	Foul
420	Rio Olympics JPN v USA Q2	2nd Quarter	JPN	69	208	28	110
421	Rio Olympics JPN v USA Q2	2nd Quarter	JPN	69	208	22	86
422	Rio Olympics JPN v USA Q2	2nd Quarter	JPN	69	209	22	76
423	Rio Olympics JPN v USA Q2	2nd Quarter	JPN	69	210	21	65
424	Rio Olympics JPN v USA Q2	2nd Quarter	JPN	69	211	22	58
425	Rio Olympics JPN v USA Q2	2nd Quarter	JPN	69	213	24	52
426	Rio Olympics JPN v USA Q2	2nd Quarter	JPN	69	214	48	35
427	Rio Olympics JPN v USA Q2	2nd Quarter	JPN	69	215	45	36
428	Rio Olympics JPN v USA Q2	2nd Quarter	JPN	69	215	40	38
429	Rio Olympics JPN v USA Q2	2nd Quarter	JPN	69	216	16	33
430	Rio Olympics JPN v USA Q2	2nd Quarter	JPN	69	218	16	17
431	Rio Olympics JPN v USA Q2	2nd Quarter	JPN	69	219	23	16
432	Rio Olympics JPN v USA Q2	2nd Quarter	JPN	69	221	11	40
433	Rio Olympics JPN v USA Q2	2nd Quarter	JPN	69	223	13	36	On-ball
434	Rio Olympics JPN v USA Q2	2nd Quarter	JPN	69	225	12	28
435	Rio Olympics JPN v USA Q2	2nd Quarter	JPN	69	225	12	21
436	Rio Olympics JPN v USA Q2	2nd Quarter	JPN	69	227	28	36
437	Rio Olympics JPN v USA Q2	2nd Quarter	JPN	69	228	31	36	Shot	Miss
438	Rio Olympics JPN v USA Q2	2nd Quarter	JPN	70	230	19	35	OR	Shot	Miss
439	Rio Olympics JPN v USA Q2	2nd Quarter	JPN	74	339	27	110
440	Rio Olympics JPN v USA Q2	2nd Quarter	JPN	74	339	28	97
441	Rio Olympics JPN v USA Q2	2nd Quarter	JPN	74	340	29	91
442	Rio Olympics JPN v USA Q2	2nd Quarter	JPN	74	341	31	86
443	Rio Olympics JPN v USA Q2	2nd Quarter	JPN	74	342	31	80
444	Rio Olympics JPN v USA Q2	2nd Quarter	JPN	74	343	32	70
445	Rio Olympics JPN v USA Q2	2nd Quarter	JPN	74	343	33	59
446	Rio Olympics JPN v USA Q2	2nd Quarter	JPN	74	344	32	52
447	Rio Olympics JPN v USA Q2	2nd Quarter	JPN	74	345	32	47
448	Rio Olympics JPN v USA Q2	2nd Quarter	JPN	74	346	37	35
449	Rio Olympics JPN v USA Q2	2nd Quarter	JPN	74	347	40	36
450	Rio Olympics JPN v USA Q2	2nd Quarter	JPN	74	347	47	37	Stoppage
451	Rio Olympics JPN v USA Q2	2nd Quarter	JPN	75	359	58	40	SLOB
452	Rio Olympics JPN v USA Q2	2nd Quarter	JPN	75	360	47	44
453	Rio Olympics JPN v USA Q2	2nd Quarter	JPN	75	360	41	47
454	Rio Olympics JPN v USA Q2	2nd Quarter	JPN	75	361	39	35
455	Rio Olympics JPN v USA Q2	2nd Quarter	JPN	75	363	41	35
456	Rio Olympics JPN v USA Q2	2nd Quarter	JPN	75	365	44	33
457	Rio Olympics JPN v USA Q2	2nd Quarter	JPN	75	366	46	26
458	Rio Olympics JPN v USA Q2	2nd Quarter	JPN	75	368	38	36
459	Rio Olympics JPN v USA Q2	2nd Quarter	JPN	75	368	38	37
460	Rio Olympics JPN v USA Q2	2nd Quarter	JPN	75	371	38	38
461	Rio Olympics JPN v USA Q2	2nd Quarter	JPN	75	372	44	26	TO
462	Rio Olympics JPN v USA Q2	2nd Quarter	JPN	77	383	29	88
463	Rio Olympics JPN v USA Q2	2nd Quarter	JPN	77	384	20	80
464	Rio Olympics JPN v USA Q2	2nd Quarter	JPN	77	385	19	70
465	Rio Olympics JPN v USA Q2	2nd Quarter	JPN	77	385	22	59
466	Rio Olympics JPN v USA Q2	2nd Quarter	JPN	77	386	34	21
467	Rio Olympics JPN v USA Q2	2nd Quarter	JPN	77	387	34	17
468	Rio Olympics JPN v USA Q2	2nd Quarter	JPN	77	388	10	18	Shot	Score
469	Rio Olympics JPN v USA Q2	2nd Quarter	JPN	80	446	18	80
470	Rio Olympics JPN v USA Q2	2nd Quarter	JPN	80	447	23	66
471	Rio Olympics JPN v USA Q2	2nd Quarter	JPN	80	448	25	40
472	Rio Olympics JPN v USA Q2	2nd Quarter	JPN	80	449	25	28
473	Rio Olympics JPN v USA Q2	2nd Quarter	JPN	80	449	31	20
474	Rio Olympics JPN v USA Q2	2nd Quarter	JPN	80	450	33	17	Shot	Shooting Foul
475	Rio Olympics JPN v USA Q2	2nd Quarter	JPN	83	532	35	110
476	Rio Olympics JPN v USA Q2	2nd Quarter	JPN	83	533	44	81
477	Rio Olympics JPN v USA Q2	2nd Quarter	JPN	83	534	47	71
478	Rio Olympics JPN v USA Q2	2nd Quarter	JPN	83	534	47	59
479	Rio Olympics JPN v USA Q2	2nd Quarter	JPN	83	535	48	50
480	Rio Olympics JPN v USA Q2	2nd Quarter	JPN	83	537	50	32
481	Rio Olympics JPN v USA Q2	2nd Quarter	JPN	83	538	51	26
482	Rio Olympics JPN v USA Q2	2nd Quarter	JPN	83	539	49	31
483	Rio Olympics JPN v USA Q2	2nd Quarter	JPN	83	540	46	35
484	Rio Olympics JPN v USA Q2	2nd Quarter	JPN	83	541	42	37
485	Rio Olympics JPN v USA Q2	2nd Quarter	JPN	83	542	27	44
486	Rio Olympics JPN v USA Q2	2nd Quarter	JPN	83	543	30	47
487	Rio Olympics JPN v USA Q2	2nd Quarter	JPN	83	543	40	38
488	Rio Olympics JPN v USA Q2	2nd Quarter	JPN	83	544	34	33
489	Rio Olympics JPN v USA Q2	2nd Quarter	JPN	83	545	30	26
490	Rio Olympics JPN v USA Q2	2nd Quarter	JPN	83	546	29	21
491	Rio Olympics JPN v USA Q2	2nd Quarter	JPN	83	546	31	24	Shot	Miss
492	Rio Olympics JPN v USA Q2	2nd Quarter	JPN	85	556	32	89
493	Rio Olympics JPN v USA Q2	2nd Quarter	JPN	85	557	32	83
494	Rio Olympics JPN v USA Q2	2nd Quarter	JPN	85	558	33	71
495	Rio Olympics JPN v USA Q2	2nd Quarter	JPN	85	558	36	61
496	Rio Olympics JPN v USA Q2	2nd Quarter	JPN	85	559	40	54
497	Rio Olympics JPN v USA Q2	2nd Quarter	JPN	85	559	40	45
498	Rio Olympics JPN v USA Q2	2nd Quarter	JPN	85	560	40	41
499	Rio Olympics JPN v USA Q2	2nd Quarter	JPN	85	561	39	38	On-ball
500	Rio Olympics JPN v USA Q2	2nd Quarter	JPN	85	561	37	39
501	Rio Olympics JPN v USA Q2	2nd Quarter	JPN	85	561	32	39
502	Rio Olympics JPN v USA Q2	2nd Quarter	JPN	85	562	38	36
503	Rio Olympics JPN v USA Q2	2nd Quarter	JPN	85	564	17	26
504	Rio Olympics JPN v USA Q2	2nd Quarter	JPN	85	565	18	20
505	Rio Olympics JPN v USA Q2	2nd Quarter	JPN	85	566	24	18	TO
506	Rio Olympics JPN v USA Q2	2nd Quarter	JPN	87	594	35	97
507	Rio Olympics JPN v USA Q2	2nd Quarter	JPN	87	594	32	92
508	Rio Olympics JPN v USA Q2	2nd Quarter	JPN	87	595	29	81
509	Rio Olympics JPN v USA Q2	2nd Quarter	JPN	87	596	29	74
510	Rio Olympics JPN v USA Q2	2nd Quarter	JPN	87	596	32	65
511	Rio Olympics JPN v USA Q2	2nd Quarter	JPN	87	597	30	55
512	Rio Olympics JPN v USA Q2	2nd Quarter	JPN	87	597	27	48
513	Rio Olympics JPN v USA Q2	2nd Quarter	JPN	87	598	21	39
514	Rio Olympics JPN v USA Q2	2nd Quarter	JPN	87	598	16	32
515	Rio Olympics JPN v USA Q2	2nd Quarter	JPN	87	598	18	24
516	Rio Olympics JPN v USA Q2	2nd Quarter	JPN	87	598	22	20
517	Rio Olympics JPN v USA Q2	2nd Quarter	JPN	87	599	27	16
518	Rio Olympics JPN v USA Q2	2nd Quarter	JPN	87	600	23	16
519	Rio Olympics JPN v USA Q2	2nd Quarter	JPN	87	601	17	16
520	Rio Olympics JPN v USA Q2	2nd Quarter	JPN	87	601	10	36
521	Rio Olympics JPN v USA Q2	2nd Quarter	JPN	87	602	10	40
522	Rio Olympics JPN v USA Q2	2nd Quarter	JPN	87	603	32	39
523	Rio Olympics JPN v USA Q2	2nd Quarter	JPN	87	603	32	39
524	Rio Olympics JPN v USA Q2	2nd Quarter	JPN	87	605	46	35
525	Rio Olympics JPN v USA Q2	2nd Quarter	JPN	87	607	34	19	Shot	Score
526	Rio Olympics JPN v USA Q2	2nd Quarter	JPN	89	643	38	110
527	Rio Olympics JPN v USA Q2	2nd Quarter	JPN	89	643	41	81
528	Rio Olympics JPN v USA Q2	2nd Quarter	JPN	89	644	41	69
529	Rio Olympics JPN v USA Q2	2nd Quarter	JPN	89	645	41	61
530	Rio Olympics JPN v USA Q2	2nd Quarter	JPN	89	646	43	52
531	Rio Olympics JPN v USA Q2	2nd Quarter	JPN	89	647	49	33
532	Rio Olympics JPN v USA Q2	2nd Quarter	JPN	89	648	29	39
533	Rio Olympics JPN v USA Q2	2nd Quarter	JPN	89	650	15	31	On-ball
534	Rio Olympics JPN v USA Q2	2nd Quarter	JPN	89	652	14	25
535	Rio Olympics JPN v USA Q2	2nd Quarter	JPN	89	652	22	25
536	Rio Olympics JPN v USA Q2	2nd Quarter	JPN	89	653	27	24
537	Rio Olympics JPN v USA Q2	2nd Quarter	JPN	89	653	29	19
538	Rio Olympics JPN v USA Q2	2nd Quarter	JPN	89	654	29	32	Shot	Score
539	Rio Olympics JPN v USA Q2	2nd Quarter	JPN	91	709	37	100
540	Rio Olympics JPN v USA Q2	2nd Quarter	JPN	91	709	50	89
541	Rio Olympics JPN v USA Q2	2nd Quarter	JPN	91	710	50	77
542	Rio Olympics JPN v USA Q2	2nd Quarter	JPN	91	710	49	66
543	Rio Olympics JPN v USA Q2	2nd Quarter	JPN	91	711	48	54
544	Rio Olympics JPN v USA Q2	2nd Quarter	JPN	91	711	47	47
545	Rio Olympics JPN v USA Q2	2nd Quarter	JPN	91	712	45	39
546	Rio Olympics JPN v USA Q2	2nd Quarter	JPN	91	713	45	35
547	Rio Olympics JPN v USA Q2	2nd Quarter	JPN	91	713	51	33
548	Rio Olympics JPN v USA Q2	2nd Quarter	JPN	91	714	50	29
549	Rio Olympics JPN v USA Q2	2nd Quarter	JPN	91	716	48	29
550	Rio Olympics JPN v USA Q2	2nd Quarter	JPN	91	717	44	23
551	Rio Olympics JPN v USA Q2	2nd Quarter	JPN	91	717	41	21
552	Rio Olympics JPN v USA Q2	2nd Quarter	JPN	91	718	34	19
553	Rio Olympics JPN v USA Q2	2nd Quarter	JPN	91	719	30	25
554	Rio Olympics JPN v USA Q2	2nd Quarter	JPN	91	719	28	19	Shot	Miss
555	Rio Olympics JPN v USA Q2	2nd Quarter	JPN	93	745	31	86
556	Rio Olympics JPN v USA Q2	2nd Quarter	JPN	93	745	28	82
557	Rio Olympics JPN v USA Q2	2nd Quarter	JPN	93	746	25	72
558	Rio Olympics JPN v USA Q2	2nd Quarter	JPN	93	746	24	63
559	Rio Olympics JPN v USA Q2	2nd Quarter	JPN	93	747	22	56
560	Rio Olympics JPN v USA Q2	2nd Quarter	JPN	93	748	20	48
561	Rio Olympics JPN v USA Q2	2nd Quarter	JPN	93	748	20	42
562	Rio Olympics JPN v USA Q2	2nd Quarter	JPN	93	749	18	34
563	Rio Olympics JPN v USA Q2	2nd Quarter	JPN	93	749	14	27
564	Rio Olympics JPN v USA Q2	2nd Quarter	JPN	93	750	14	22
565	Rio Olympics JPN v USA Q2	2nd Quarter	JPN	93	751	16	26
566	Rio Olympics JPN v USA Q2	2nd Quarter	JPN	93	752	18	29	On-ball
567	Rio Olympics JPN v USA Q2	2nd Quarter	JPN	93	753	21	35
568	Rio Olympics JPN v USA Q2	2nd Quarter	JPN	93	754	27	40
569	Rio Olympics JPN v USA Q2	2nd Quarter	JPN	93	754	40	38
570	Rio Olympics JPN v USA Q2	2nd Quarter	JPN	93	755	29	36
571	Rio Olympics JPN v USA Q2	2nd Quarter	JPN	93	756	22	33
572	Rio Olympics JPN v USA Q2	2nd Quarter	JPN	93	757	35	36
573	Rio Olympics JPN v USA Q2	2nd Quarter	JPN	93	758	40	35
574	Rio Olympics JPN v USA Q2	2nd Quarter	JPN	93	759	43	34	Foul
575	Rio Olympics JPN v USA Q2	2nd Quarter	JPN	94	788	44	9	BLOB
576	Rio Olympics JPN v USA Q2	2nd Quarter	JPN	94	790	48	26
577	Rio Olympics JPN v USA Q2	2nd Quarter	JPN	94	791	48	37
578	Rio Olympics JPN v USA Q2	2nd Quarter	JPN	94	791	48	38
579	Rio Olympics JPN v USA Q2	2nd Quarter	JPN	94	791	44	39
580	Rio Olympics JPN v USA Q2	2nd Quarter	JPN	94	792	38	40
581	Rio Olympics JPN v USA Q2	2nd Quarter	JPN	94	793	30	40
582	Rio Olympics JPN v USA Q2	2nd Quarter	JPN	94	794	47	33
583	Rio Olympics JPN v USA Q2	2nd Quarter	JPN	94	795	44	28
584	Rio Olympics JPN v USA Q2	2nd Quarter	JPN	94	796	44	33
585	Rio Olympics JPN v USA Q2	2nd Quarter	JPN	94	796	41	36
586	Rio Olympics JPN v USA Q2	2nd Quarter	JPN	94	798	42	40
587	Rio Olympics JPN v USA Q2	2nd Quarter	JPN	94	799	44	48
588	Rio Olympics JPN v USA Q2	2nd Quarter	JPN	94	800	43	34
589	Rio Olympics JPN v USA Q2	2nd Quarter	JPN	94	801	39	34
590	Rio Olympics JPN v USA Q2	2nd Quarter	JPN	94	801	35	31
591	Rio Olympics JPN v USA Q2	2nd Quarter	JPN	94	802	32	31	Shot	Miss
592	Rio Olympics JPN v USA Q2	2nd Quarter	JPN	96	823	34	97
593	Rio Olympics JPN v USA Q2	2nd Quarter	JPN	96	823	22	83
594	Rio Olympics JPN v USA Q2	2nd Quarter	JPN	96	825	14	55
595	Rio Olympics JPN v USA Q2	2nd Quarter	JPN	96	825	15	43
596	Rio Olympics JPN v USA Q2	2nd Quarter	JPN	96	826	27	30
597	Rio Olympics JPN v USA Q2	2nd Quarter	JPN	96	826	30	22
598	Rio Olympics JPN v USA Q2	2nd Quarter	JPN	96	827	32	18
599	Rio Olympics JPN v USA Q2	2nd Quarter	JPN	96	827	51	25
600	Rio Olympics JPN v USA Q2	2nd Quarter	JPN	96	828	47	33	Shot	Score
601	Rio Olympics JPN v USA Q2	2nd Quarter	JPN	98	840	33	44
602	Rio Olympics JPN v USA Q2	2nd Quarter	JPN	98	841	33	40
603	Rio Olympics JPN v USA Q2	2nd Quarter	JPN	98	842	28	38
604	Rio Olympics JPN v USA Q2	2nd Quarter	JPN	98	843	24	34
605	Rio Olympics JPN v USA Q2	2nd Quarter	JPN	98	844	18	31
606	Rio Olympics JPN v USA Q2	2nd Quarter	JPN	98	844	19	35
607	Rio Olympics JPN v USA Q2	2nd Quarter	JPN	98	845	24	37
608	Rio Olympics JPN v USA Q2	2nd Quarter	JPN	98	847	27	37	Shot	Score
609	Rio Olympics JPN v USA Q2	2nd Quarter	JPN	101	984	23	94
610	Rio Olympics JPN v USA Q2	2nd Quarter	JPN	101	985	24	88
611	Rio Olympics JPN v USA Q2	2nd Quarter	JPN	101	986	26	82
612	Rio Olympics JPN v USA Q2	2nd Quarter	JPN	101	987	29	77
613	Rio Olympics JPN v USA Q2	2nd Quarter	JPN	101	987	31	67
614	Rio Olympics JPN v USA Q2	2nd Quarter	JPN	101	988	31	59
615	Rio Olympics JPN v USA Q2	2nd Quarter	JPN	101	989	32	54
616	Rio Olympics JPN v USA Q2	2nd Quarter	JPN	101	989	32	48
617	Rio Olympics JPN v USA Q2	2nd Quarter	JPN	101	990	31	44
618	Rio Olympics JPN v USA Q2	2nd Quarter	JPN	101	991	15	34
619	Rio Olympics JPN v USA Q2	2nd Quarter	JPN	101	992	14	32
620	Rio Olympics JPN v USA Q2	2nd Quarter	JPN	101	993	17	32
621	Rio Olympics JPN v USA Q2	2nd Quarter	JPN	101	993	23	32
622	Rio Olympics JPN v USA Q2	2nd Quarter	JPN	101	994	27	31
623	Rio Olympics JPN v USA Q2	2nd Quarter	JPN	101	996	27	17
624	Rio Olympics JPN v USA Q2	2nd Quarter	JPN	101	997	34	16	Shot	Score
625	Rio Olympics JPN v USA Q2	2nd Quarter	JPN	103	1016	27	110
626	Rio Olympics JPN v USA Q2	2nd Quarter	JPN	103	1016	24	91
627	Rio Olympics JPN v USA Q2	2nd Quarter	JPN	103	1017	24	84
628	Rio Olympics JPN v USA Q2	2nd Quarter	JPN	103	1018	26	75
629	Rio Olympics JPN v USA Q2	2nd Quarter	JPN	103	1019	29	69
630	Rio Olympics JPN v USA Q2	2nd Quarter	JPN	103	1019	32	65
631	Rio Olympics JPN v USA Q2	2nd Quarter	JPN	103	1020	34	59
632	Rio Olympics JPN v USA Q2	2nd Quarter	JPN	103	1020	37	52
633	Rio Olympics JPN v USA Q2	2nd Quarter	JPN	103	1021	40	47
634	Rio Olympics JPN v USA Q2	2nd Quarter	JPN	103	1021	43	41
635	Rio Olympics JPN v USA Q2	2nd Quarter	JPN	103	1022	48	32	Foul
636	Rio Olympics JPN v USA Q2	2nd Quarter	JPN	104	1043	58	33	SLOB
637	Rio Olympics JPN v USA Q2	2nd Quarter	JPN	104	1043	47	48
638	Rio Olympics JPN v USA Q2	2nd Quarter	JPN	104	1044	18	38
639	Rio Olympics JPN v USA Q2	2nd Quarter	JPN	104	1045	21	39
640	Rio Olympics JPN v USA Q2	2nd Quarter	JPN	104	1046	29	40
641	Rio Olympics JPN v USA Q2	2nd Quarter	JPN	104	1047	52	30
642	Rio Olympics JPN v USA Q2	2nd Quarter	JPN	104	1047	54	22	On-ball
643	Rio Olympics JPN v USA Q2	2nd Quarter	JPN	104	1049	49	29
644	Rio Olympics JPN v USA Q2	2nd Quarter	JPN	104	1049	45	33
645	Rio Olympics JPN v USA Q2	2nd Quarter	JPN	104	1050	39	32
646	Rio Olympics JPN v USA Q2	2nd Quarter	JPN	104	1052	35	22
647	Rio Olympics JPN v USA Q2	2nd Quarter	JPN	104	1052	34	17	Shot	Score
648	Rio Olympics JPN v USA Q2	2nd Quarter	JPN	107	1113	33	111
649	Rio Olympics JPN v USA Q2	2nd Quarter	JPN	107	1115	28	86
650	Rio Olympics JPN v USA Q2	2nd Quarter	JPN	107	1116	28	81
651	Rio Olympics JPN v USA Q2	2nd Quarter	JPN	107	1117	29	70
652	Rio Olympics JPN v USA Q2	2nd Quarter	JPN	107	1119	32	68
653	Rio Olympics JPN v USA Q2	2nd Quarter	JPN	107	1121	34	66
654	Rio Olympics JPN v USA Q2	2nd Quarter	JPN	107	1122	37	59
655	Rio Olympics JPN v USA Q2	2nd Quarter	JPN	107	1123	41	54
656	Rio Olympics JPN v USA Q2	2nd Quarter	JPN	107	1123	43	49
657	Rio Olympics JPN v USA Q2	2nd Quarter	JPN	107	1124	29	39
658	Rio Olympics JPN v USA Q2	2nd Quarter	JPN	107	1126	14	32
659	Rio Olympics JPN v USA Q2	2nd Quarter	JPN	107	1127	14	32
660	Rio Olympics JPN v USA Q2	2nd Quarter	JPN	107	1128	14	32
661	Rio Olympics JPN v USA Q2	2nd Quarter	JPN	107	1129	14	32
662	Rio Olympics JPN v USA Q2	2nd Quarter	JPN	107	1130	14	32
663	Rio Olympics JPN v USA Q2	2nd Quarter	JPN	107	1131	17	35
664	Rio Olympics JPN v USA Q2	2nd Quarter	JPN	107	1132	23	38
665	Rio Olympics JPN v USA Q2	2nd Quarter	JPN	107	1133	41	33	Shot	Miss
666	Rio Olympics JPN v USA Q2	2nd Quarter	JPN	109	1151	31	110
667	Rio Olympics JPN v USA Q2	2nd Quarter	JPN	109	1152	27	88
668	Rio Olympics JPN v USA Q2	2nd Quarter	JPN	109	1153	28	78
669	Rio Olympics JPN v USA Q2	2nd Quarter	JPN	109	1153	35	70
670	Rio Olympics JPN v USA Q2	2nd Quarter	JPN	109	1154	38	60
671	Rio Olympics JPN v USA Q2	2nd Quarter	JPN	109	1155	40	51
672	Rio Olympics JPN v USA Q2	2nd Quarter	JPN	109	1157	32	44
673	Rio Olympics JPN v USA Q2	2nd Quarter	JPN	109	1159	31	43
674	Rio Olympics JPN v USA Q2	2nd Quarter	JPN	109	1160	15	31
675	Rio Olympics JPN v USA Q2	2nd Quarter	JPN	109	1161	12	31
676	Rio Olympics JPN v USA Q2	2nd Quarter	JPN	109	1161	9	27
677	Rio Olympics JPN v USA Q2	2nd Quarter	JPN	109	1164	12	31
678	Rio Olympics JPN v USA Q2	2nd Quarter	JPN	109	1164	13	34
679	Rio Olympics JPN v USA Q2	2nd Quarter	JPN	109	1165	36	35	Shot	Miss
680	Rio Olympics JPN v USA Q3	3rd Quarter	JPN	113	48	16	110
681	Rio Olympics JPN v USA Q3	3rd Quarter	JPN	113	48	30	99
682	Rio Olympics JPN v USA Q3	3rd Quarter	JPN	113	49	32	92
683	Rio Olympics JPN v USA Q3	3rd Quarter	JPN	113	50	32	81
684	Rio Olympics JPN v USA Q3	3rd Quarter	JPN	113	51	31	72
685	Rio Olympics JPN v USA Q3	3rd Quarter	JPN	113	52	30	65
686	Rio Olympics JPN v USA Q3	3rd Quarter	JPN	113	53	33	55
687	Rio Olympics JPN v USA Q3	3rd Quarter	JPN	113	54	34	48
688	Rio Olympics JPN v USA Q3	3rd Quarter	JPN	113	55	46	37
689	Rio Olympics JPN v USA Q3	3rd Quarter	JPN	113	56	51	33	On-ball
690	Rio Olympics JPN v USA Q3	3rd Quarter	JPN	113	58	48	35
691	Rio Olympics JPN v USA Q3	3rd Quarter	JPN	113	59	42	36
692	Rio Olympics JPN v USA Q3	3rd Quarter	JPN	113	60	37	33
693	Rio Olympics JPN v USA Q3	3rd Quarter	JPN	113	60	35	38
694	Rio Olympics JPN v USA Q3	3rd Quarter	JPN	113	61	42	38
695	Rio Olympics JPN v USA Q3	3rd Quarter	JPN	113	62	44	36
696	Rio Olympics JPN v USA Q3	3rd Quarter	JPN	113	63	47	30
697	Rio Olympics JPN v USA Q3	3rd Quarter	JPN	113	64	30	35	Shot	Miss
698	Rio Olympics JPN v USA Q3	3rd Quarter	JPN	115	77	33	100
699	Rio Olympics JPN v USA Q3	3rd Quarter	JPN	115	77	40	94
700	Rio Olympics JPN v USA Q3	3rd Quarter	JPN	115	77	41	90
701	Rio Olympics JPN v USA Q3	3rd Quarter	JPN	115	79	46	80
702	Rio Olympics JPN v USA Q3	3rd Quarter	JPN	115	80	47	71
703	Rio Olympics JPN v USA Q3	3rd Quarter	JPN	115	80	47	57
704	Rio Olympics JPN v USA Q3	3rd Quarter	JPN	115	80	49	44
705	Rio Olympics JPN v USA Q3	3rd Quarter	JPN	115	81	48	38
706	Rio Olympics JPN v USA Q3	3rd Quarter	JPN	115	81	44	31
707	Rio Olympics JPN v USA Q3	3rd Quarter	JPN	115	83	49	16
708	Rio Olympics JPN v USA Q3	3rd Quarter	JPN	115	83	52	14	Shot	Miss
709	Rio Olympics JPN v USA Q3	3rd Quarter	JPN	117	96	26	91
710	Rio Olympics JPN v USA Q3	3rd Quarter	JPN	117	97	28	79
711	Rio Olympics JPN v USA Q3	3rd Quarter	JPN	117	98	28	68
712	Rio Olympics JPN v USA Q3	3rd Quarter	JPN	117	98	42	44
713	Rio Olympics JPN v USA Q3	3rd Quarter	JPN	117	99	40	25
714	Rio Olympics JPN v USA Q3	3rd Quarter	JPN	117	100	34	16	Shot	Score
715	Rio Olympics JPN v USA Q3	3rd Quarter	JPN	119	122	24	110
716	Rio Olympics JPN v USA Q3	3rd Quarter	JPN	119	123	27	76
717	Rio Olympics JPN v USA Q3	3rd Quarter	JPN	119	124	28	65
718	Rio Olympics JPN v USA Q3	3rd Quarter	JPN	119	124	28	56
719	Rio Olympics JPN v USA Q3	3rd Quarter	JPN	119	125	20	47
720	Rio Olympics JPN v USA Q3	3rd Quarter	JPN	119	126	20	37	Stoppage
721	Rio Olympics JPN v USA Q3	3rd Quarter	JPN	120	140	4	63
722	Rio Olympics JPN v USA Q3	3rd Quarter	JPN	120	141	16	64
723	Rio Olympics JPN v USA Q3	3rd Quarter	JPN	120	142	21	62
724	Rio Olympics JPN v USA Q3	3rd Quarter	JPN	120	143	25	59
725	Rio Olympics JPN v USA Q3	3rd Quarter	JPN	120	143	28	55
726	Rio Olympics JPN v USA Q3	3rd Quarter	JPN	120	145	28	48
727	Rio Olympics JPN v USA Q3	3rd Quarter	JPN	120	146	27	44
728	Rio Olympics JPN v USA Q3	3rd Quarter	JPN	120	147	30	44
729	Rio Olympics JPN v USA Q3	3rd Quarter	JPN	120	148	36	43
730	Rio Olympics JPN v USA Q3	3rd Quarter	JPN	120	148	37	40	On-ball
731	Rio Olympics JPN v USA Q3	3rd Quarter	JPN	120	149	40	35
732	Rio Olympics JPN v USA Q3	3rd Quarter	JPN	120	150	47	32
733	Rio Olympics JPN v USA Q3	3rd Quarter	JPN	120	151	44	31
734	Rio Olympics JPN v USA Q3	3rd Quarter	JPN	120	152	38	26
735	Rio Olympics JPN v USA Q3	3rd Quarter	JPN	120	153	34	17	Shot	Miss
736	Rio Olympics JPN v USA Q3	3rd Quarter	JPN	121	174	40	8	BLOB
737	Rio Olympics JPN v USA Q3	3rd Quarter	JPN	121	175	51	24
738	Rio Olympics JPN v USA Q3	3rd Quarter	JPN	121	177	48	19
739	Rio Olympics JPN v USA Q3	3rd Quarter	JPN	121	177	42	18
740	Rio Olympics JPN v USA Q3	3rd Quarter	JPN	121	179	34	19	Shot	Score	Shot
741	Rio Olympics JPN v USA Q3	3rd Quarter	JPN	122	180	32	111
742	Rio Olympics JPN v USA Q3	3rd Quarter	JPN	122	182	30	81
743	Rio Olympics JPN v USA Q3	3rd Quarter	JPN	122	184	34	71
744	Rio Olympics JPN v USA Q3	3rd Quarter	JPN	122	184	35	64
745	Rio Olympics JPN v USA Q3	3rd Quarter	JPN	122	185	33	57
746	Rio Olympics JPN v USA Q3	3rd Quarter	JPN	122	186	35	52
747	Rio Olympics JPN v USA Q3	3rd Quarter	JPN	122	187	38	47
748	Rio Olympics JPN v USA Q3	3rd Quarter	JPN	122	188	41	43
749	Rio Olympics JPN v USA Q3	3rd Quarter	JPN	122	190	48	32
750	Rio Olympics JPN v USA Q3	3rd Quarter	JPN	122	192	36	47
751	Rio Olympics JPN v USA Q3	3rd Quarter	JPN	122	193	26	31
752	Rio Olympics JPN v USA Q3	3rd Quarter	JPN	122	196	44	36	Shot	Score
753	Rio Olympics JPN v USA Q3	3rd Quarter	JPN	123	198	35	110
754	Rio Olympics JPN v USA Q3	3rd Quarter	JPN	123	199	40	96
755	Rio Olympics JPN v USA Q3	3rd Quarter	JPN	123	199	42	91
756	Rio Olympics JPN v USA Q3	3rd Quarter	JPN	123	201	44	82
757	Rio Olympics JPN v USA Q3	3rd Quarter	JPN	123	201	45	77
758	Rio Olympics JPN v USA Q3	3rd Quarter	JPN	123	202	47	67
759	Rio Olympics JPN v USA Q3	3rd Quarter	JPN	123	202	47	58
760	Rio Olympics JPN v USA Q3	3rd Quarter	JPN	123	203	47	48
761	Rio Olympics JPN v USA Q3	3rd Quarter	JPN	123	203	47	41
762	Rio Olympics JPN v USA Q3	3rd Quarter	JPN	123	204	48	34
763	Rio Olympics JPN v USA Q3	3rd Quarter	JPN	123	205	32	45
764	Rio Olympics JPN v USA Q3	3rd Quarter	JPN	123	206	32	48
765	Rio Olympics JPN v USA Q3	3rd Quarter	JPN	123	206	30	42
766	Rio Olympics JPN v USA Q3	3rd Quarter	JPN	123	207	26	37
767	Rio Olympics JPN v USA Q3	3rd Quarter	JPN	123	208	19	35
768	Rio Olympics JPN v USA Q3	3rd Quarter	JPN	123	208	19	35
769	Rio Olympics JPN v USA Q3	3rd Quarter	JPN	123	208	24	38
770	Rio Olympics JPN v USA Q3	3rd Quarter	JPN	123	208	28	39	On-ball
771	Rio Olympics JPN v USA Q3	3rd Quarter	JPN	123	209	34	38
772	Rio Olympics JPN v USA Q3	3rd Quarter	JPN	123	209	37	36
773	Rio Olympics JPN v USA Q3	3rd Quarter	JPN	123	210	41	33
774	Rio Olympics JPN v USA Q3	3rd Quarter	JPN	123	211	27	32
775	Rio Olympics JPN v USA Q3	3rd Quarter	JPN	123	213	23	38	On-ball
776	Rio Olympics JPN v USA Q3	3rd Quarter	JPN	123	213	26	37
777	Rio Olympics JPN v USA Q3	3rd Quarter	JPN	123	214	26	37
778	Rio Olympics JPN v USA Q3	3rd Quarter	JPN	123	215	26	37
779	Rio Olympics JPN v USA Q3	3rd Quarter	JPN	123	217	46	26
780	Rio Olympics JPN v USA Q3	3rd Quarter	JPN	123	219	31	21
781	Rio Olympics JPN v USA Q3	3rd Quarter	JPN	123	220	32	25	Shot	Miss
782	Rio Olympics JPN v USA Q3	3rd Quarter	JPN	124	223	26	30	OR
783	Rio Olympics JPN v USA Q3	3rd Quarter	JPN	124	226	27	38
784	Rio Olympics JPN v USA Q3	3rd Quarter	JPN	124	227	30	38
785	Rio Olympics JPN v USA Q3	3rd Quarter	JPN	124	227	31	29
786	Rio Olympics JPN v USA Q3	3rd Quarter	JPN	124	228	32	22	Shot	Miss
787	Rio Olympics JPN v USA Q3	3rd Quarter	JPN	126	239	27	88
788	Rio Olympics JPN v USA Q3	3rd Quarter	JPN	126	239	34	82
789	Rio Olympics JPN v USA Q3	3rd Quarter	JPN	126	240	36	70
790	Rio Olympics JPN v USA Q3	3rd Quarter	JPN	126	240	39	64
791	Rio Olympics JPN v USA Q3	3rd Quarter	JPN	126	241	42	53
792	Rio Olympics JPN v USA Q3	3rd Quarter	JPN	126	241	42	45
793	Rio Olympics JPN v USA Q3	3rd Quarter	JPN	126	242	41	31
794	Rio Olympics JPN v USA Q3	3rd Quarter	JPN	126	242	40	24
795	Rio Olympics JPN v USA Q3	3rd Quarter	JPN	126	243	35	17
796	Rio Olympics JPN v USA Q3	3rd Quarter	JPN	126	244	28	26	TO
797	Rio Olympics JPN v USA Q3	3rd Quarter	JPN	128	253	32	111
798	Rio Olympics JPN v USA Q3	3rd Quarter	JPN	128	253	47	89
799	Rio Olympics JPN v USA Q3	3rd Quarter	JPN	128	254	47	68
800	Rio Olympics JPN v USA Q3	3rd Quarter	JPN	128	255	26	32
801	Rio Olympics JPN v USA Q3	3rd Quarter	JPN	128	256	26	21	Stoppage
802	Rio Olympics JPN v USA Q3	3rd Quarter	JPN	129	279	20	9	BLOB
803	Rio Olympics JPN v USA Q3	3rd Quarter	JPN	129	280	14	32
804	Rio Olympics JPN v USA Q3	3rd Quarter	JPN	129	281	20	36
805	Rio Olympics JPN v USA Q3	3rd Quarter	JPN	129	282	31	36
806	Rio Olympics JPN v USA Q3	3rd Quarter	JPN	129	283	34	41
807	Rio Olympics JPN v USA Q3	3rd Quarter	JPN	129	283	37	39
808	Rio Olympics JPN v USA Q3	3rd Quarter	JPN	129	285	32	40
809	Rio Olympics JPN v USA Q3	3rd Quarter	JPN	129	287	35	35
810	Rio Olympics JPN v USA Q3	3rd Quarter	JPN	129	288	36	25
811	Rio Olympics JPN v USA Q3	3rd Quarter	JPN	129	289	37	19
812	Rio Olympics JPN v USA Q3	3rd Quarter	JPN	129	291	30	34
813	Rio Olympics JPN v USA Q3	3rd Quarter	JPN	129	292	45	34
814	Rio Olympics JPN v USA Q3	3rd Quarter	JPN	129	293	47	32
815	Rio Olympics JPN v USA Q3	3rd Quarter	JPN	129	294	37	21
816	Rio Olympics JPN v USA Q3	3rd Quarter	JPN	129	295	39	20	Shot	Miss
817	Rio Olympics JPN v USA Q3	3rd Quarter	JPN	131	307	33	107
818	Rio Olympics JPN v USA Q3	3rd Quarter	JPN	131	307	18	85
819	Rio Olympics JPN v USA Q3	3rd Quarter	JPN	131	308	19	72
820	Rio Olympics JPN v USA Q3	3rd Quarter	JPN	131	309	20	65
821	Rio Olympics JPN v USA Q3	3rd Quarter	JPN	131	309	18	53
822	Rio Olympics JPN v USA Q3	3rd Quarter	JPN	131	310	19	48
823	Rio Olympics JPN v USA Q3	3rd Quarter	JPN	131	310	12	33	On-ball
824	Rio Olympics JPN v USA Q3	3rd Quarter	JPN	131	311	12	33
825	Rio Olympics JPN v USA Q3	3rd Quarter	JPN	131	312	12	33
826	Rio Olympics JPN v USA Q3	3rd Quarter	JPN	131	313	12	33
827	Rio Olympics JPN v USA Q3	3rd Quarter	JPN	131	314	13	26	Shot	Miss
828	Rio Olympics JPN v USA Q3	3rd Quarter	JPN	134	356	30	111
829	Rio Olympics JPN v USA Q3	3rd Quarter	JPN	134	357	35	99
830	Rio Olympics JPN v USA Q3	3rd Quarter	JPN	134	358	37	94
831	Rio Olympics JPN v USA Q3	3rd Quarter	JPN	134	360	37	85
832	Rio Olympics JPN v USA Q3	3rd Quarter	JPN	134	360	36	80
833	Rio Olympics JPN v USA Q3	3rd Quarter	JPN	134	361	37	73
834	Rio Olympics JPN v USA Q3	3rd Quarter	JPN	134	362	37	67
835	Rio Olympics JPN v USA Q3	3rd Quarter	JPN	134	363	35	59
836	Rio Olympics JPN v USA Q3	3rd Quarter	JPN	134	364	34	50
837	Rio Olympics JPN v USA Q3	3rd Quarter	JPN	134	365	36	45
838	Rio Olympics JPN v USA Q3	3rd Quarter	JPN	134	365	51	37
839	Rio Olympics JPN v USA Q3	3rd Quarter	JPN	134	368	34	41
840	Rio Olympics JPN v USA Q3	3rd Quarter	JPN	134	369	23	41
841	Rio Olympics JPN v USA Q3	3rd Quarter	JPN	134	370	22	45
842	Rio Olympics JPN v USA Q3	3rd Quarter	JPN	134	370	17	53
843	Rio Olympics JPN v USA Q3	3rd Quarter	JPN	134	371	9	54
844	Rio Olympics JPN v USA Q3	3rd Quarter	JPN	134	372	12	46
845	Rio Olympics JPN v USA Q3	3rd Quarter	JPN	134	372	19	42
846	Rio Olympics JPN v USA Q3	3rd Quarter	JPN	134	373	28	40
847	Rio Olympics JPN v USA Q3	3rd Quarter	JPN	134	373	38	37	TO
848	Rio Olympics JPN v USA Q3	3rd Quarter	JPN	136	404	58	76
849	Rio Olympics JPN v USA Q3	3rd Quarter	JPN	136	406	46	84
850	Rio Olympics JPN v USA Q3	3rd Quarter	JPN	136	407	43	80
851	Rio Olympics JPN v USA Q3	3rd Quarter	JPN	136	408	41	76
852	Rio Olympics JPN v USA Q3	3rd Quarter	JPN	136	408	39	71
853	Rio Olympics JPN v USA Q3	3rd Quarter	JPN	136	409	37	64
854	Rio Olympics JPN v USA Q3	3rd Quarter	JPN	136	410	34	59
855	Rio Olympics JPN v USA Q3	3rd Quarter	JPN	136	411	32	54
856	Rio Olympics JPN v USA Q3	3rd Quarter	JPN	136	412	32	50
857	Rio Olympics JPN v USA Q3	3rd Quarter	JPN	136	413	32	50
858	Rio Olympics JPN v USA Q3	3rd Quarter	JPN	136	414	32	50
859	Rio Olympics JPN v USA Q3	3rd Quarter	JPN	136	415	32	50
860	Rio Olympics JPN v USA Q3	3rd Quarter	JPN	136	416	32	50
861	Rio Olympics JPN v USA Q3	3rd Quarter	JPN	136	417	48	40
862	Rio Olympics JPN v USA Q3	3rd Quarter	JPN	136	418	36	41
863	Rio Olympics JPN v USA Q3	3rd Quarter	JPN	136	421	41	40
864	Rio Olympics JPN v USA Q3	3rd Quarter	JPN	136	422	45	40
865	Rio Olympics JPN v USA Q3	3rd Quarter	JPN	136	422	47	36	On-ball
866	Rio Olympics JPN v USA Q3	3rd Quarter	JPN	136	423	47	30
867	Rio Olympics JPN v USA Q3	3rd Quarter	JPN	136	425	44	33
868	Rio Olympics JPN v USA Q3	3rd Quarter	JPN	136	426	50	27
869	Rio Olympics JPN v USA Q3	3rd Quarter	JPN	136	428	41	27
870	Rio Olympics JPN v USA Q3	3rd Quarter	JPN	136	428	34	25
871	Rio Olympics JPN v USA Q3	3rd Quarter	JPN	136	429	31	19	Shot	Shooting Foul
872	Rio Olympics JPN v USA Q3	3rd Quarter	JPN	138	519	22	109
873	Rio Olympics JPN v USA Q3	3rd Quarter	JPN	138	519	29	95
874	Rio Olympics JPN v USA Q3	3rd Quarter	JPN	138	521	31	89
875	Rio Olympics JPN v USA Q3	3rd Quarter	JPN	138	521	33	84
876	Rio Olympics JPN v USA Q3	3rd Quarter	JPN	138	522	34	78
877	Rio Olympics JPN v USA Q3	3rd Quarter	JPN	138	523	34	74
878	Rio Olympics JPN v USA Q3	3rd Quarter	JPN	138	523	35	69
879	Rio Olympics JPN v USA Q3	3rd Quarter	JPN	138	524	39	63
880	Rio Olympics JPN v USA Q3	3rd Quarter	JPN	138	524	43	59
881	Rio Olympics JPN v USA Q3	3rd Quarter	JPN	138	525	47	51
882	Rio Olympics JPN v USA Q3	3rd Quarter	JPN	138	526	50	33
883	Rio Olympics JPN v USA Q3	3rd Quarter	JPN	138	527	35	42
884	Rio Olympics JPN v USA Q3	3rd Quarter	JPN	138	528	15	38
885	Rio Olympics JPN v USA Q3	3rd Quarter	JPN	138	531	32	33
886	Rio Olympics JPN v USA Q3	3rd Quarter	JPN	138	532	27	28
887	Rio Olympics JPN v USA Q3	3rd Quarter	JPN	138	532	26	25
888	Rio Olympics JPN v USA Q3	3rd Quarter	JPN	138	533	26	18	Shot	TO
889	Rio Olympics JPN v USA Q3	3rd Quarter	JPN	140	565	31	111
890	Rio Olympics JPN v USA Q3	3rd Quarter	JPN	140	566	34	83
891	Rio Olympics JPN v USA Q3	3rd Quarter	JPN	140	567	40	79
892	Rio Olympics JPN v USA Q3	3rd Quarter	JPN	140	567	43	72
893	Rio Olympics JPN v USA Q3	3rd Quarter	JPN	140	568	46	61
894	Rio Olympics JPN v USA Q3	3rd Quarter	JPN	140	568	47	49
895	Rio Olympics JPN v USA Q3	3rd Quarter	JPN	140	569	48	41
896	Rio Olympics JPN v USA Q3	3rd Quarter	JPN	140	569	48	35
897	Rio Olympics JPN v USA Q3	3rd Quarter	JPN	140	570	32	41
898	Rio Olympics JPN v USA Q3	3rd Quarter	JPN	140	572	27	41
899	Rio Olympics JPN v USA Q3	3rd Quarter	JPN	140	573	24	44
900	Rio Olympics JPN v USA Q3	3rd Quarter	JPN	140	573	28	44
901	Rio Olympics JPN v USA Q3	3rd Quarter	JPN	140	574	32	43	On-ball
902	Rio Olympics JPN v USA Q3	3rd Quarter	JPN	140	574	37	40
903	Rio Olympics JPN v USA Q3	3rd Quarter	JPN	140	575	42	34
904	Rio Olympics JPN v USA Q3	3rd Quarter	JPN	140	577	48	29
905	Rio Olympics JPN v USA Q3	3rd Quarter	JPN	140	579	37	28
906	Rio Olympics JPN v USA Q3	3rd Quarter	JPN	140	581	37	22
907	Rio Olympics JPN v USA Q3	3rd Quarter	JPN	140	582	44	19	Shot	Miss
908	Rio Olympics JPN v USA Q3	3rd Quarter	JPN	144	685	31	112
909	Rio Olympics JPN v USA Q3	3rd Quarter	JPN	144	686	34	86
910	Rio Olympics JPN v USA Q3	3rd Quarter	JPN	144	687	35	82
911	Rio Olympics JPN v USA Q3	3rd Quarter	JPN	144	687	34	76
912	Rio Olympics JPN v USA Q3	3rd Quarter	JPN	144	688	35	71
913	Rio Olympics JPN v USA Q3	3rd Quarter	JPN	144	689	34	65
914	Rio Olympics JPN v USA Q3	3rd Quarter	JPN	144	689	34	60
915	Rio Olympics JPN v USA Q3	3rd Quarter	JPN	144	690	34	54
916	Rio Olympics JPN v USA Q3	3rd Quarter	JPN	144	691	32	49
917	Rio Olympics JPN v USA Q3	3rd Quarter	JPN	144	692	40	36	Stoppage
918	Rio Olympics JPN v USA Q3	3rd Quarter	JPN	145	709	59	37	SLOB
919	Rio Olympics JPN v USA Q3	3rd Quarter	JPN	145	710	40	41
920	Rio Olympics JPN v USA Q3	3rd Quarter	JPN	145	712	36	43
921	Rio Olympics JPN v USA Q3	3rd Quarter	JPN	145	713	40	41
922	Rio Olympics JPN v USA Q3	3rd Quarter	JPN	145	714	45	38
923	Rio Olympics JPN v USA Q3	3rd Quarter	JPN	145	714	47	33
924	Rio Olympics JPN v USA Q3	3rd Quarter	JPN	145	715	49	27	On-ball
925	Rio Olympics JPN v USA Q3	3rd Quarter	JPN	145	716	48	29
926	Rio Olympics JPN v USA Q3	3rd Quarter	JPN	145	717	52	28
927	Rio Olympics JPN v USA Q3	3rd Quarter	JPN	145	719	33	35	Shot	Score
928	Rio Olympics JPN v USA Q3	3rd Quarter	JPN	148	748	28	112
929	Rio Olympics JPN v USA Q3	3rd Quarter	JPN	148	748	24	89
930	Rio Olympics JPN v USA Q3	3rd Quarter	JPN	148	749	24	86
931	Rio Olympics JPN v USA Q3	3rd Quarter	JPN	148	749	24	75
932	Rio Olympics JPN v USA Q3	3rd Quarter	JPN	148	750	22	69
933	Rio Olympics JPN v USA Q3	3rd Quarter	JPN	148	751	20	57
934	Rio Olympics JPN v USA Q3	3rd Quarter	JPN	148	752	21	48
935	Rio Olympics JPN v USA Q3	3rd Quarter	JPN	148	752	23	41
936	Rio Olympics JPN v USA Q3	3rd Quarter	JPN	148	754	35	41
937	Rio Olympics JPN v USA Q3	3rd Quarter	JPN	148	755	36	43
938	Rio Olympics JPN v USA Q3	3rd Quarter	JPN	148	755	38	41
939	Rio Olympics JPN v USA Q3	3rd Quarter	JPN	148	756	40	38
940	Rio Olympics JPN v USA Q3	3rd Quarter	JPN	148	757	49	30
941	Rio Olympics JPN v USA Q3	3rd Quarter	JPN	148	757	50	33
942	Rio Olympics JPN v USA Q3	3rd Quarter	JPN	148	757	47	35
943	Rio Olympics JPN v USA Q3	3rd Quarter	JPN	148	758	40	38
944	Rio Olympics JPN v USA Q3	3rd Quarter	JPN	148	758	33	40
945	Rio Olympics JPN v USA Q3	3rd Quarter	JPN	148	759	26	39
946	Rio Olympics JPN v USA Q3	3rd Quarter	JPN	148	760	23	37
947	Rio Olympics JPN v USA Q3	3rd Quarter	JPN	148	760	39	34
948	Rio Olympics JPN v USA Q3	3rd Quarter	JPN	148	762	38	28
949	Rio Olympics JPN v USA Q3	3rd Quarter	JPN	148	763	38	19	Foul
950	Rio Olympics JPN v USA Q3	3rd Quarter	JPN	149	779	59	36	SLOB
951	Rio Olympics JPN v USA Q3	3rd Quarter	JPN	149	780	42	38
952	Rio Olympics JPN v USA Q3	3rd Quarter	JPN	149	781	45	42
953	Rio Olympics JPN v USA Q3	3rd Quarter	JPN	149	782	39	43
954	Rio Olympics JPN v USA Q3	3rd Quarter	JPN	149	783	24	41
955	Rio Olympics JPN v USA Q3	3rd Quarter	JPN	149	783	28	42
956	Rio Olympics JPN v USA Q3	3rd Quarter	JPN	149	784	31	42
957	Rio Olympics JPN v USA Q3	3rd Quarter	JPN	149	785	31	42
958	Rio Olympics JPN v USA Q3	3rd Quarter	JPN	149	786	31	42
959	Rio Olympics JPN v USA Q3	3rd Quarter	JPN	149	788	40	36
960	Rio Olympics JPN v USA Q3	3rd Quarter	JPN	149	789	38	33	Shot	Miss
961	Rio Olympics JPN v USA Q3	3rd Quarter	JPN	152	849	21	108
962	Rio Olympics JPN v USA Q3	3rd Quarter	JPN	152	849	19	88
963	Rio Olympics JPN v USA Q3	3rd Quarter	JPN	152	850	19	83
964	Rio Olympics JPN v USA Q3	3rd Quarter	JPN	152	851	19	76
965	Rio Olympics JPN v USA Q3	3rd Quarter	JPN	152	851	18	70
966	Rio Olympics JPN v USA Q3	3rd Quarter	JPN	152	852	18	62
967	Rio Olympics JPN v USA Q3	3rd Quarter	JPN	152	853	18	54
968	Rio Olympics JPN v USA Q3	3rd Quarter	JPN	152	853	20	50
969	Rio Olympics JPN v USA Q3	3rd Quarter	JPN	152	854	27	49
970	Rio Olympics JPN v USA Q3	3rd Quarter	JPN	152	854	32	47
971	Rio Olympics JPN v USA Q3	3rd Quarter	JPN	152	855	35	46
972	Rio Olympics JPN v USA Q3	3rd Quarter	JPN	152	856	49	32
973	Rio Olympics JPN v USA Q3	3rd Quarter	JPN	152	857	50	29
974	Rio Olympics JPN v USA Q3	3rd Quarter	JPN	152	858	42	21
975	Rio Olympics JPN v USA Q3	3rd Quarter	JPN	152	859	40	24
976	Rio Olympics JPN v USA Q3	3rd Quarter	JPN	152	859	39	25
977	Rio Olympics JPN v USA Q3	3rd Quarter	JPN	152	860	37	26
978	Rio Olympics JPN v USA Q3	3rd Quarter	JPN	152	862	35	22
979	Rio Olympics JPN v USA Q3	3rd Quarter	JPN	152	862	31	21	Shot	Miss
980	Rio Olympics JPN v USA Q3	3rd Quarter	JPN	154	881	33	109
981	Rio Olympics JPN v USA Q3	3rd Quarter	JPN	154	881	45	88
982	Rio Olympics JPN v USA Q3	3rd Quarter	JPN	154	882	44	78
983	Rio Olympics JPN v USA Q3	3rd Quarter	JPN	154	882	44	68
984	Rio Olympics JPN v USA Q3	3rd Quarter	JPN	154	883	46	62
985	Rio Olympics JPN v USA Q3	3rd Quarter	JPN	154	884	47	52
986	Rio Olympics JPN v USA Q3	3rd Quarter	JPN	154	884	47	46
987	Rio Olympics JPN v USA Q3	3rd Quarter	JPN	154	885	48	39
988	Rio Olympics JPN v USA Q3	3rd Quarter	JPN	154	887	37	41
989	Rio Olympics JPN v USA Q3	3rd Quarter	JPN	154	887	33	43
990	Rio Olympics JPN v USA Q3	3rd Quarter	JPN	154	888	30	43
991	Rio Olympics JPN v USA Q3	3rd Quarter	JPN	154	888	25	40
992	Rio Olympics JPN v USA Q3	3rd Quarter	JPN	154	890	28	40	On-ball
993	Rio Olympics JPN v USA Q3	3rd Quarter	JPN	154	890	33	39
994	Rio Olympics JPN v USA Q3	3rd Quarter	JPN	154	891	37	34
995	Rio Olympics JPN v USA Q3	3rd Quarter	JPN	154	892	38	23	Foul
996	Rio Olympics JPN v USA Q3	3rd Quarter	JPN	158	974	29	111
997	Rio Olympics JPN v USA Q3	3rd Quarter	JPN	158	974	34	93
998	Rio Olympics JPN v USA Q3	3rd Quarter	JPN	158	975	34	87
999	Rio Olympics JPN v USA Q3	3rd Quarter	JPN	158	977	40	75
1000	Rio Olympics JPN v USA Q3	3rd Quarter	JPN	158	977	44	72
1001	Rio Olympics JPN v USA Q3	3rd Quarter	JPN	158	978	46	62
1002	Rio Olympics JPN v USA Q3	3rd Quarter	JPN	158	979	47	55
1003	Rio Olympics JPN v USA Q3	3rd Quarter	JPN	158	980	49	43
1004	Rio Olympics JPN v USA Q3	3rd Quarter	JPN	158	981	47	40
1005	Rio Olympics JPN v USA Q3	3rd Quarter	JPN	158	982	31	42
1006	Rio Olympics JPN v USA Q3	3rd Quarter	JPN	158	984	31	45
1007	Rio Olympics JPN v USA Q3	3rd Quarter	JPN	158	986	20	38
1008	Rio Olympics JPN v USA Q3	3rd Quarter	JPN	158	988	38	36
1009	Rio Olympics JPN v USA Q3	3rd Quarter	JPN	158	989	35	33
1010	Rio Olympics JPN v USA Q3	3rd Quarter	JPN	158	989	31	29
1011	Rio Olympics JPN v USA Q3	3rd Quarter	JPN	158	990	28	23
1012	Rio Olympics JPN v USA Q3	3rd Quarter	JPN	158	990	28	18	Shot	Score
1013	Rio Olympics JPN v USA Q3	3rd Quarter	JPN	160	1003	13	88
1014	Rio Olympics JPN v USA Q3	3rd Quarter	JPN	160	1003	13	80
1015	Rio Olympics JPN v USA Q3	3rd Quarter	JPN	160	1004	14	69
1016	Rio Olympics JPN v USA Q3	3rd Quarter	JPN	160	1004	17	59
1017	Rio Olympics JPN v USA Q3	3rd Quarter	JPN	160	1005	18	52
1018	Rio Olympics JPN v USA Q3	3rd Quarter	JPN	160	1006	20	46
1019	Rio Olympics JPN v USA Q3	3rd Quarter	JPN	160	1007	24	38
1020	Rio Olympics JPN v USA Q3	3rd Quarter	JPN	160	1008	25	38	On-ball
1021	Rio Olympics JPN v USA Q3	3rd Quarter	JPN	160	1008	28	38
1022	Rio Olympics JPN v USA Q3	3rd Quarter	JPN	160	1008	33	38
1023	Rio Olympics JPN v USA Q3	3rd Quarter	JPN	160	1010	32	21
1024	Rio Olympics JPN v USA Q3	3rd Quarter	JPN	160	1010	29	16	Shot	Score
1025	Rio Olympics JPN v USA Q3	3rd Quarter	JPN	162	1035	26	110
1026	Rio Olympics JPN v USA Q3	3rd Quarter	JPN	162	1036	24	88
1027	Rio Olympics JPN v USA Q3	3rd Quarter	JPN	162	1037	21	77
1028	Rio Olympics JPN v USA Q3	3rd Quarter	JPN	162	1038	20	70
1029	Rio Olympics JPN v USA Q3	3rd Quarter	JPN	162	1038	21	58
1030	Rio Olympics JPN v USA Q3	3rd Quarter	JPN	162	1038	21	51
1031	Rio Olympics JPN v USA Q3	3rd Quarter	JPN	162	1039	20	45
1032	Rio Olympics JPN v USA Q3	3rd Quarter	JPN	162	1039	12	31
1033	Rio Olympics JPN v USA Q3	3rd Quarter	JPN	162	1042	14	33
1034	Rio Olympics JPN v USA Q3	3rd Quarter	JPN	162	1043	18	36
1035	Rio Olympics JPN v USA Q3	3rd Quarter	JPN	162	1043	21	37
1036	Rio Olympics JPN v USA Q3	3rd Quarter	JPN	162	1044	39	42
1037	Rio Olympics JPN v USA Q3	3rd Quarter	JPN	162	1045	49	26
1038	Rio Olympics JPN v USA Q3	3rd Quarter	JPN	162	1048	35	42	On-ball
1039	Rio Olympics JPN v USA Q3	3rd Quarter	JPN	162	1050	38	40
1040	Rio Olympics JPN v USA Q3	3rd Quarter	JPN	162	1050	42	33
1041	Rio Olympics JPN v USA Q3	3rd Quarter	JPN	162	1052	46	32	On-ball
1042	Rio Olympics JPN v USA Q3	3rd Quarter	JPN	162	1053	50	28
1043	Rio Olympics JPN v USA Q3	3rd Quarter	JPN	162	1054	50	24
1044	Rio Olympics JPN v USA Q3	3rd Quarter	JPN	162	1055	35	30
1045	Rio Olympics JPN v USA Q3	3rd Quarter	JPN	162	1057	25	32	Shot	Miss
1046	Rio Olympics JPN v USA Q4	4th Quarter	JPN	165	37	5	59
1047	Rio Olympics JPN v USA Q4	4th Quarter	JPN	165	38	14	73
1048	Rio Olympics JPN v USA Q4	4th Quarter	JPN	165	39	17	70
1049	Rio Olympics JPN v USA Q4	4th Quarter	JPN	165	39	23	63
1050	Rio Olympics JPN v USA Q4	4th Quarter	JPN	165	40	26	56
1051	Rio Olympics JPN v USA Q4	4th Quarter	JPN	165	40	28	51
1052	Rio Olympics JPN v USA Q4	4th Quarter	JPN	165	41	26	44
1053	Rio Olympics JPN v USA Q4	4th Quarter	JPN	165	42	17	34
1054	Rio Olympics JPN v USA Q4	4th Quarter	JPN	165	43	20	37
1055	Rio Olympics JPN v USA Q4	4th Quarter	JPN	165	44	29	34
1056	Rio Olympics JPN v USA Q4	4th Quarter	JPN	165	45	29	34
1057	Rio Olympics JPN v USA Q4	4th Quarter	JPN	165	46	29	34
1058	Rio Olympics JPN v USA Q4	4th Quarter	JPN	165	47	29	34
1059	Rio Olympics JPN v USA Q4	4th Quarter	JPN	165	48	42	43
1060	Rio Olympics JPN v USA Q4	4th Quarter	JPN	165	49	43	39
1061	Rio Olympics JPN v USA Q4	4th Quarter	JPN	165	50	45	34
1062	Rio Olympics JPN v USA Q4	4th Quarter	JPN	165	51	40	42
1063	Rio Olympics JPN v USA Q4	4th Quarter	JPN	165	51	36	44
1064	Rio Olympics JPN v USA Q4	4th Quarter	JPN	165	52	32	43
1065	Rio Olympics JPN v USA Q4	4th Quarter	JPN	165	53	43	36
1066	Rio Olympics JPN v USA Q4	4th Quarter	JPN	165	54	47	33
1067	Rio Olympics JPN v USA Q4	4th Quarter	JPN	165	54	48	29	On-ball
1068	Rio Olympics JPN v USA Q4	4th Quarter	JPN	165	55	37	18	Stoppage
1069	Rio Olympics JPN v USA Q4	4th Quarter	JPN	166	74	36	8	BLOB
1070	Rio Olympics JPN v USA Q4	4th Quarter	JPN	166	75	49	20
1071	Rio Olympics JPN v USA Q4	4th Quarter	JPN	166	75	51	24
1072	Rio Olympics JPN v USA Q4	4th Quarter	JPN	166	77	51	43
1073	Rio Olympics JPN v USA Q4	4th Quarter	JPN	166	78	51	38	Shot	Miss
1074	Rio Olympics JPN v USA Q4	4th Quarter	JPN	168	111	34	111
1075	Rio Olympics JPN v USA Q4	4th Quarter	JPN	168	111	42	93
1076	Rio Olympics JPN v USA Q4	4th Quarter	JPN	168	112	43	79
1077	Rio Olympics JPN v USA Q4	4th Quarter	JPN	168	113	44	72
1078	Rio Olympics JPN v USA Q4	4th Quarter	JPN	168	114	44	65
1079	Rio Olympics JPN v USA Q4	4th Quarter	JPN	168	115	45	54
1080	Rio Olympics JPN v USA Q4	4th Quarter	JPN	168	115	46	49
1081	Rio Olympics JPN v USA Q4	4th Quarter	JPN	168	116	50	30
1082	Rio Olympics JPN v USA Q4	4th Quarter	JPN	168	118	50	33
1083	Rio Olympics JPN v USA Q4	4th Quarter	JPN	168	118	47	37
1084	Rio Olympics JPN v USA Q4	4th Quarter	JPN	168	118	43	38
1085	Rio Olympics JPN v USA Q4	4th Quarter	JPN	168	118	40	39
1086	Rio Olympics JPN v USA Q4	4th Quarter	JPN	168	120	19	35
1087	Rio Olympics JPN v USA Q4	4th Quarter	JPN	168	121	14	20
1088	Rio Olympics JPN v USA Q4	4th Quarter	JPN	168	124	45	32
1089	Rio Olympics JPN v USA Q4	4th Quarter	JPN	168	125	45	28
1090	Rio Olympics JPN v USA Q4	4th Quarter	JPN	168	125	43	22
1091	Rio Olympics JPN v USA Q4	4th Quarter	JPN	168	126	52	14
1092	Rio Olympics JPN v USA Q4	4th Quarter	JPN	168	127	52	19
1093	Rio Olympics JPN v USA Q4	4th Quarter	JPN	168	127	48	22
1094	Rio Olympics JPN v USA Q4	4th Quarter	JPN	168	128	50	27
1095	Rio Olympics JPN v USA Q4	4th Quarter	JPN	168	128	44	29
1096	Rio Olympics JPN v USA Q4	4th Quarter	JPN	168	130	36	27
1097	Rio Olympics JPN v USA Q4	4th Quarter	JPN	168	131	33	24	Shot	Miss
1098	Rio Olympics JPN v USA Q4	4th Quarter	JPN	170	145	35	108
1099	Rio Olympics JPN v USA Q4	4th Quarter	JPN	170	145	25	92
1100	Rio Olympics JPN v USA Q4	4th Quarter	JPN	170	146	22	78
1101	Rio Olympics JPN v USA Q4	4th Quarter	JPN	170	147	22	69
1102	Rio Olympics JPN v USA Q4	4th Quarter	JPN	170	147	22	60
1103	Rio Olympics JPN v USA Q4	4th Quarter	JPN	170	148	20	52
1104	Rio Olympics JPN v USA Q4	4th Quarter	JPN	170	149	18	43
1105	Rio Olympics JPN v USA Q4	4th Quarter	JPN	170	149	18	37
1106	Rio Olympics JPN v USA Q4	4th Quarter	JPN	170	150	23	37	On-ball
1107	Rio Olympics JPN v USA Q4	4th Quarter	JPN	170	151	29	39
1108	Rio Olympics JPN v USA Q4	4th Quarter	JPN	170	152	34	37
1109	Rio Olympics JPN v USA Q4	4th Quarter	JPN	170	153	46	26
1110	Rio Olympics JPN v USA Q4	4th Quarter	JPN	170	154	41	29
1111	Rio Olympics JPN v USA Q4	4th Quarter	JPN	170	156	17	35	Shot	Miss
1112	Rio Olympics JPN v USA Q4	4th Quarter	JPN	172	171	33	113
1113	Rio Olympics JPN v USA Q4	4th Quarter	JPN	172	171	30	93
1114	Rio Olympics JPN v USA Q4	4th Quarter	JPN	172	173	32	83
1115	Rio Olympics JPN v USA Q4	4th Quarter	JPN	172	174	32	77
1116	Rio Olympics JPN v USA Q4	4th Quarter	JPN	172	176	31	67
1117	Rio Olympics JPN v USA Q4	4th Quarter	JPN	172	176	31	61
1118	Rio Olympics JPN v USA Q4	4th Quarter	JPN	172	177	31	56
1119	Rio Olympics JPN v USA Q4	4th Quarter	JPN	172	178	32	47
1120	Rio Olympics JPN v USA Q4	4th Quarter	JPN	172	179	29	47
1121	Rio Olympics JPN v USA Q4	4th Quarter	JPN	172	180	29	47
1122	Rio Olympics JPN v USA Q4	4th Quarter	JPN	172	181	29	47
1123	Rio Olympics JPN v USA Q4	4th Quarter	JPN	172	182	29	47
1124	Rio Olympics JPN v USA Q4	4th Quarter	JPN	172	183	29	47
1125	Rio Olympics JPN v USA Q4	4th Quarter	JPN	172	184	29	47
1126	Rio Olympics JPN v USA Q4	4th Quarter	JPN	172	186	32	45
1127	Rio Olympics JPN v USA Q4	4th Quarter	JPN	172	187	37	40
1128	Rio Olympics JPN v USA Q4	4th Quarter	JPN	172	187	34	38
1129	Rio Olympics JPN v USA Q4	4th Quarter	JPN	172	190	29	35
1130	Rio Olympics JPN v USA Q4	4th Quarter	JPN	172	191	26	23
1131	Rio Olympics JPN v USA Q4	4th Quarter	JPN	172	192	29	18	Shot	Miss
1132	Rio Olympics JPN v USA Q4	4th Quarter	JPN	176	302	32	109
1133	Rio Olympics JPN v USA Q4	4th Quarter	JPN	176	304	40	94
1134	Rio Olympics JPN v USA Q4	4th Quarter	JPN	176	304	40	88
1135	Rio Olympics JPN v USA Q4	4th Quarter	JPN	176	305	40	84
1136	Rio Olympics JPN v USA Q4	4th Quarter	JPN	176	306	40	76
1137	Rio Olympics JPN v USA Q4	4th Quarter	JPN	176	306	35	68
1138	Rio Olympics JPN v USA Q4	4th Quarter	JPN	176	307	29	61
1139	Rio Olympics JPN v USA Q4	4th Quarter	JPN	176	307	25	54
1140	Rio Olympics JPN v USA Q4	4th Quarter	JPN	176	308	22	48
1141	Rio Olympics JPN v USA Q4	4th Quarter	JPN	176	309	32	42
1142	Rio Olympics JPN v USA Q4	4th Quarter	JPN	176	312	48	38
1143	Rio Olympics JPN v USA Q4	4th Quarter	JPN	176	313	52	35
1144	Rio Olympics JPN v USA Q4	4th Quarter	JPN	176	314	52	35
1145	Rio Olympics JPN v USA Q4	4th Quarter	JPN	176	315	52	35
1146	Rio Olympics JPN v USA Q4	4th Quarter	JPN	176	316	52	35
1147	Rio Olympics JPN v USA Q4	4th Quarter	JPN	176	317	48	36
1148	Rio Olympics JPN v USA Q4	4th Quarter	JPN	176	318	44	37
1149	Rio Olympics JPN v USA Q4	4th Quarter	JPN	176	318	40	38
1150	Rio Olympics JPN v USA Q4	4th Quarter	JPN	176	319	18	37
1151	Rio Olympics JPN v USA Q4	4th Quarter	JPN	176	320	23	36
1152	Rio Olympics JPN v USA Q4	4th Quarter	JPN	176	320	25	39
1153	Rio Olympics JPN v USA Q4	4th Quarter	JPN	176	321	27	39
1154	Rio Olympics JPN v USA Q4	4th Quarter	JPN	176	321	31	38
1155	Rio Olympics JPN v USA Q4	4th Quarter	JPN	176	322	35	35
1156	Rio Olympics JPN v USA Q4	4th Quarter	JPN	176	323	37	31
1157	Rio Olympics JPN v USA Q4	4th Quarter	JPN	176	323	38	36
1158	Rio Olympics JPN v USA Q4	4th Quarter	JPN	176	324	34	35
1159	Rio Olympics JPN v USA Q4	4th Quarter	JPN	176	325	30	31
1160	Rio Olympics JPN v USA Q4	4th Quarter	JPN	176	325	36	28
1161	Rio Olympics JPN v USA Q4	4th Quarter	JPN	176	326	36	21
1162	Rio Olympics JPN v USA Q4	4th Quarter	JPN	176	326	34	17	Shot	Miss
1163	Rio Olympics JPN v USA Q4	4th Quarter	JPN	177	346	18	9	BLOB
1164	Rio Olympics JPN v USA Q4	4th Quarter	JPN	177	347	46	28	TO
1165	Rio Olympics JPN v USA Q4	4th Quarter	JPN	179	379	35	111
1166	Rio Olympics JPN v USA Q4	4th Quarter	JPN	179	380	24	92
1167	Rio Olympics JPN v USA Q4	4th Quarter	JPN	179	381	23	72
1168	Rio Olympics JPN v USA Q4	4th Quarter	JPN	179	382	20	62
1169	Rio Olympics JPN v USA Q4	4th Quarter	JPN	179	383	18	52
1170	Rio Olympics JPN v USA Q4	4th Quarter	JPN	179	383	18	42
1171	Rio Olympics JPN v USA Q4	4th Quarter	JPN	179	384	21	38
1172	Rio Olympics JPN v USA Q4	4th Quarter	JPN	179	385	26	40	On-ball
1173	Rio Olympics JPN v USA Q4	4th Quarter	JPN	179	385	30	41
1174	Rio Olympics JPN v USA Q4	4th Quarter	JPN	179	385	34	41
1175	Rio Olympics JPN v USA Q4	4th Quarter	JPN	179	386	37	37
1176	Rio Olympics JPN v USA Q4	4th Quarter	JPN	179	387	49	26
1177	Rio Olympics JPN v USA Q4	4th Quarter	JPN	179	388	46	31
1178	Rio Olympics JPN v USA Q4	4th Quarter	JPN	179	389	41	31
1179	Rio Olympics JPN v USA Q4	4th Quarter	JPN	179	390	28	24
1180	Rio Olympics JPN v USA Q4	4th Quarter	JPN	179	391	28	20	Shot	Miss
1181	Rio Olympics JPN v USA Q4	4th Quarter	JPN	183	463	29	113
1182	Rio Olympics JPN v USA Q4	4th Quarter	JPN	183	463	33	90
1183	Rio Olympics JPN v USA Q4	4th Quarter	JPN	183	464	34	85
1184	Rio Olympics JPN v USA Q4	4th Quarter	JPN	183	464	33	78
1185	Rio Olympics JPN v USA Q4	4th Quarter	JPN	183	465	32	70
1186	Rio Olympics JPN v USA Q4	4th Quarter	JPN	183	466	30	65
1187	Rio Olympics JPN v USA Q4	4th Quarter	JPN	183	467	29	60
1188	Rio Olympics JPN v USA Q4	4th Quarter	JPN	183	467	36	53
1189	Rio Olympics JPN v USA Q4	4th Quarter	JPN	183	467	39	49
1190	Rio Olympics JPN v USA Q4	4th Quarter	JPN	183	468	50	32
1191	Rio Olympics JPN v USA Q4	4th Quarter	JPN	183	470	42	41
1192	Rio Olympics JPN v USA Q4	4th Quarter	JPN	183	470	42	41
1193	Rio Olympics JPN v USA Q4	4th Quarter	JPN	183	470	40	45
1194	Rio Olympics JPN v USA Q4	4th Quarter	JPN	183	472	28	43
1195	Rio Olympics JPN v USA Q4	4th Quarter	JPN	183	474	29	42	On-ball
1196	Rio Olympics JPN v USA Q4	4th Quarter	JPN	183	474	32	40
1197	Rio Olympics JPN v USA Q4	4th Quarter	JPN	183	475	36	36
1198	Rio Olympics JPN v USA Q4	4th Quarter	JPN	183	476	37	30
1199	Rio Olympics JPN v USA Q4	4th Quarter	JPN	183	476	43	30
1200	Rio Olympics JPN v USA Q4	4th Quarter	JPN	183	477	45	33
1201	Rio Olympics JPN v USA Q4	4th Quarter	JPN	183	478	52	18
1202	Rio Olympics JPN v USA Q4	4th Quarter	JPN	183	480	13	26	Shot	Score
1203	Rio Olympics JPN v USA Q4	4th Quarter	JPN	187	534	34	113
1204	Rio Olympics JPN v USA Q4	4th Quarter	JPN	187	534	29	89
1205	Rio Olympics JPN v USA Q4	4th Quarter	JPN	187	536	43	78
1206	Rio Olympics JPN v USA Q4	4th Quarter	JPN	187	536	42	67
1207	Rio Olympics JPN v USA Q4	4th Quarter	JPN	187	537	44	52
1208	Rio Olympics JPN v USA Q4	4th Quarter	JPN	187	538	49	27
1209	Rio Olympics JPN v USA Q4	4th Quarter	JPN	187	539	45	22	Foul
1210	Rio Olympics JPN v USA Q4	4th Quarter	JPN	188	567	58	41	SLOB
1211	Rio Olympics JPN v USA Q4	4th Quarter	JPN	188	567	31	49
1212	Rio Olympics JPN v USA Q4	4th Quarter	JPN	188	569	45	36
1213	Rio Olympics JPN v USA Q4	4th Quarter	JPN	188	571	48	30
1214	Rio Olympics JPN v USA Q4	4th Quarter	JPN	188	571	52	28
1215	Rio Olympics JPN v USA Q4	4th Quarter	JPN	188	572	50	32
1216	Rio Olympics JPN v USA Q4	4th Quarter	JPN	188	572	44	34
1217	Rio Olympics JPN v USA Q4	4th Quarter	JPN	188	573	38	37
1218	Rio Olympics JPN v USA Q4	4th Quarter	JPN	188	573	33	37
1219	Rio Olympics JPN v USA Q4	4th Quarter	JPN	188	574	30	32	TO
1220	Rio Olympics JPN v USA Q4	4th Quarter	JPN	190	591	30	110
1221	Rio Olympics JPN v USA Q4	4th Quarter	JPN	190	592	29	93
1222	Rio Olympics JPN v USA Q4	4th Quarter	JPN	190	593	31	91
1223	Rio Olympics JPN v USA Q4	4th Quarter	JPN	190	594	30	76
1224	Rio Olympics JPN v USA Q4	4th Quarter	JPN	190	594	25	64
1225	Rio Olympics JPN v USA Q4	4th Quarter	JPN	190	595	23	55
1226	Rio Olympics JPN v USA Q4	4th Quarter	JPN	190	596	25	47
1227	Rio Olympics JPN v USA Q4	4th Quarter	JPN	190	596	33	45
1228	Rio Olympics JPN v USA Q4	4th Quarter	JPN	190	597	35	40
1229	Rio Olympics JPN v USA Q4	4th Quarter	JPN	190	598	42	39
1230	Rio Olympics JPN v USA Q4	4th Quarter	JPN	190	599	46	38
1231	Rio Olympics JPN v USA Q4	4th Quarter	JPN	190	599	50	30	On-ball
1232	Rio Olympics JPN v USA Q4	4th Quarter	JPN	190	600	44	34
1233	Rio Olympics JPN v USA Q4	4th Quarter	JPN	190	600	41	36
1234	Rio Olympics JPN v USA Q4	4th Quarter	JPN	190	601	37	36
1235	Rio Olympics JPN v USA Q4	4th Quarter	JPN	190	602	50	27	Shot	Miss
1236	Rio Olympics JPN v USA Q4	4th Quarter	JPN	192	624	31	115
1237	Rio Olympics JPN v USA Q4	4th Quarter	JPN	192	624	32	95
1238	Rio Olympics JPN v USA Q4	4th Quarter	JPN	192	625	32	86
1239	Rio Olympics JPN v USA Q4	4th Quarter	JPN	192	626	31	77
1240	Rio Olympics JPN v USA Q4	4th Quarter	JPN	192	627	31	69
1241	Rio Olympics JPN v USA Q4	4th Quarter	JPN	192	628	26	62
1242	Rio Olympics JPN v USA Q4	4th Quarter	JPN	192	629	18	34
1243	Rio Olympics JPN v USA Q4	4th Quarter	JPN	192	630	34	39
1244	Rio Olympics JPN v USA Q4	4th Quarter	JPN	192	631	34	42
1245	Rio Olympics JPN v USA Q4	4th Quarter	JPN	192	631	38	40
1246	Rio Olympics JPN v USA Q4	4th Quarter	JPN	192	632	46	32
1247	Rio Olympics JPN v USA Q4	4th Quarter	JPN	192	633	47	34
1248	Rio Olympics JPN v USA Q4	4th Quarter	JPN	192	633	42	37	On-ball
1249	Rio Olympics JPN v USA Q4	4th Quarter	JPN	192	633	37	37
1250	Rio Olympics JPN v USA Q4	4th Quarter	JPN	192	634	31	37
1251	Rio Olympics JPN v USA Q4	4th Quarter	JPN	192	634	25	35
1252	Rio Olympics JPN v USA Q4	4th Quarter	JPN	192	636	35	34
1253	Rio Olympics JPN v USA Q4	4th Quarter	JPN	192	638	30	33
1254	Rio Olympics JPN v USA Q4	4th Quarter	JPN	192	638	30	25	Shot	Miss
1255	Rio Olympics JPN v USA Q4	4th Quarter	JPN	195	750	32	112
1256	Rio Olympics JPN v USA Q4	4th Quarter	JPN	195	751	35	76
1257	Rio Olympics JPN v USA Q4	4th Quarter	JPN	195	752	42	48
1258	Rio Olympics JPN v USA Q4	4th Quarter	JPN	195	753	49	32
1259	Rio Olympics JPN v USA Q4	4th Quarter	JPN	195	754	33	38
1260	Rio Olympics JPN v USA Q4	4th Quarter	JPN	195	755	28	39
1261	Rio Olympics JPN v USA Q4	4th Quarter	JPN	195	756	28	39
1262	Rio Olympics JPN v USA Q4	4th Quarter	JPN	195	757	28	39
1263	Rio Olympics JPN v USA Q4	4th Quarter	JPN	195	758	28	39
1264	Rio Olympics JPN v USA Q4	4th Quarter	JPN	195	759	33	40
1265	Rio Olympics JPN v USA Q4	4th Quarter	JPN	195	760	33	43
1266	Rio Olympics JPN v USA Q4	4th Quarter	JPN	195	761	34	39	On-ball
1267	Rio Olympics JPN v USA Q4	4th Quarter	JPN	195	762	40	35
1268	Rio Olympics JPN v USA Q4	4th Quarter	JPN	195	763	53	20
1269	Rio Olympics JPN v USA Q4	4th Quarter	JPN	195	764	48	20
1270	Rio Olympics JPN v USA Q4	4th Quarter	JPN	195	765	49	35
1271	Rio Olympics JPN v USA Q4	4th Quarter	JPN	195	766	44	39
1272	Rio Olympics JPN v USA Q4	4th Quarter	JPN	195	766	37	38
1273	Rio Olympics JPN v USA Q4	4th Quarter	JPN	195	767	31	31
1274	Rio Olympics JPN v USA Q4	4th Quarter	JPN	195	768	23	23	Shot	Score
1275	Rio Olympics JPN v USA Q4	4th Quarter	JPN	197	787	34	109
1276	Rio Olympics JPN v USA Q4	4th Quarter	JPN	197	788	36	95
1277	Rio Olympics JPN v USA Q4	4th Quarter	JPN	197	788	29	84
1278	Rio Olympics JPN v USA Q4	4th Quarter	JPN	197	789	25	73
1279	Rio Olympics JPN v USA Q4	4th Quarter	JPN	197	790	23	64
1280	Rio Olympics JPN v USA Q4	4th Quarter	JPN	197	791	22	57
1281	Rio Olympics JPN v USA Q4	4th Quarter	JPN	197	791	23	48
1282	Rio Olympics JPN v USA Q4	4th Quarter	JPN	197	792	20	37
1283	Rio Olympics JPN v USA Q4	4th Quarter	JPN	197	792	17	31
1284	Rio Olympics JPN v USA Q4	4th Quarter	JPN	197	793	14	29
1285	Rio Olympics JPN v USA Q4	4th Quarter	JPN	197	793	14	36
1286	Rio Olympics JPN v USA Q4	4th Quarter	JPN	197	794	19	38	On-ball
1287	Rio Olympics JPN v USA Q4	4th Quarter	JPN	197	794	24	40
1288	Rio Olympics JPN v USA Q4	4th Quarter	JPN	197	794	29	40
1289	Rio Olympics JPN v USA Q4	4th Quarter	JPN	197	795	36	38
1290	Rio Olympics JPN v USA Q4	4th Quarter	JPN	197	797	15	31
1291	Rio Olympics JPN v USA Q4	4th Quarter	JPN	197	798	28	19	Shot	Miss
1292	Rio Olympics JPN v USA Q4	4th Quarter	JPN	199	813	24	97
1293	Rio Olympics JPN v USA Q4	4th Quarter	JPN	199	813	21	93
1294	Rio Olympics JPN v USA Q4	4th Quarter	JPN	199	814	20	82
1295	Rio Olympics JPN v USA Q4	4th Quarter	JPN	199	814	19	68
1296	Rio Olympics JPN v USA Q4	4th Quarter	JPN	199	815	18	55
1297	Rio Olympics JPN v USA Q4	4th Quarter	JPN	199	816	19	46
1298	Rio Olympics JPN v USA Q4	4th Quarter	JPN	199	816	26	42
1299	Rio Olympics JPN v USA Q4	4th Quarter	JPN	199	817	31	36
1300	Rio Olympics JPN v USA Q4	4th Quarter	JPN	199	818	12	27
1301	Rio Olympics JPN v USA Q4	4th Quarter	JPN	199	819	15	30	On-ball
1302	Rio Olympics JPN v USA Q4	4th Quarter	JPN	199	819	18	33
1303	Rio Olympics JPN v USA Q4	4th Quarter	JPN	199	819	19	34
1304	Rio Olympics JPN v USA Q4	4th Quarter	JPN	199	821	23	36
1305	Rio Olympics JPN v USA Q4	4th Quarter	JPN	199	822	21	34
1306	Rio Olympics JPN v USA Q4	4th Quarter	JPN	199	823	25	20	TO
1307	Rio Olympics JPN v USA Q4	4th Quarter	JPN	201	858	35	110
1308	Rio Olympics JPN v USA Q4	4th Quarter	JPN	201	858	28	92
1309	Rio Olympics JPN v USA Q4	4th Quarter	JPN	201	859	28	79
1310	Rio Olympics JPN v USA Q4	4th Quarter	JPN	201	860	28	71
1311	Rio Olympics JPN v USA Q4	4th Quarter	JPN	201	861	26	56
1312	Rio Olympics JPN v USA Q4	4th Quarter	JPN	201	861	25	48
1313	Rio Olympics JPN v USA Q4	4th Quarter	JPN	201	862	29	44	On-ball
1314	Rio Olympics JPN v USA Q4	4th Quarter	JPN	201	862	32	41
1315	Rio Olympics JPN v USA Q4	4th Quarter	JPN	201	863	39	37
1316	Rio Olympics JPN v USA Q4	4th Quarter	JPN	201	864	49	33	On-ball
1317	Rio Olympics JPN v USA Q4	4th Quarter	JPN	201	866	47	22
1318	Rio Olympics JPN v USA Q4	4th Quarter	JPN	201	866	45	31
1319	Rio Olympics JPN v USA Q4	4th Quarter	JPN	201	867	36	29
1320	Rio Olympics JPN v USA Q4	4th Quarter	JPN	201	868	34	17	Shot	Miss
1321	Rio Olympics JPN v USA Q4	4th Quarter	JPN	202	885	39	8	BLOB
1322	Rio Olympics JPN v USA Q4	4th Quarter	JPN	202	886	52	24
1323	Rio Olympics JPN v USA Q4	4th Quarter	JPN	202	888	39	37
1324	Rio Olympics JPN v USA Q4	4th Quarter	JPN	202	889	38	42
1325	Rio Olympics JPN v USA Q4	4th Quarter	JPN	202	889	36	47
1326	Rio Olympics JPN v USA Q4	4th Quarter	JPN	202	890	31	47
1327	Rio Olympics JPN v USA Q4	4th Quarter	JPN	202	892	51	21	Shot	Miss
1328	Rio Olympics JPN v USA Q4	4th Quarter	JPN	204	939	58	90
1329	Rio Olympics JPN v USA Q4	4th Quarter	JPN	204	940	36	88
1330	Rio Olympics JPN v USA Q4	4th Quarter	JPN	204	941	32	80
1331	Rio Olympics JPN v USA Q4	4th Quarter	JPN	204	942	30	72
1332	Rio Olympics JPN v USA Q4	4th Quarter	JPN	204	942	29	66
1333	Rio Olympics JPN v USA Q4	4th Quarter	JPN	204	943	29	59
1334	Rio Olympics JPN v USA Q4	4th Quarter	JPN	204	944	32	50
1335	Rio Olympics JPN v USA Q4	4th Quarter	JPN	204	945	36	46
1336	Rio Olympics JPN v USA Q4	4th Quarter	JPN	204	945	40	42
1337	Rio Olympics JPN v USA Q4	4th Quarter	JPN	204	946	42	36	On-ball
1338	Rio Olympics JPN v USA Q4	4th Quarter	JPN	204	946	48	31
1339	Rio Olympics JPN v USA Q4	4th Quarter	JPN	204	947	51	31
1340	Rio Olympics JPN v USA Q4	4th Quarter	JPN	204	948	51	31
1341	Rio Olympics JPN v USA Q4	4th Quarter	JPN	204	949	51	31
1342	Rio Olympics JPN v USA Q4	4th Quarter	JPN	204	950	51	31
1343	Rio Olympics JPN v USA Q4	4th Quarter	JPN	204	951	39	41
1344	Rio Olympics JPN v USA Q4	4th Quarter	JPN	204	951	38	45
1345	Rio Olympics JPN v USA Q4	4th Quarter	JPN	204	952	30	43	On-ball
1346	Rio Olympics JPN v USA Q4	4th Quarter	JPN	204	952	29	42
1347	Rio Olympics JPN v USA Q4	4th Quarter	JPN	204	953	23	35
1348	Rio Olympics JPN v USA Q4	4th Quarter	JPN	204	954	39	35
1349	Rio Olympics JPN v USA Q4	4th Quarter	JPN	204	955	39	27
1350	Rio Olympics JPN v USA Q4	4th Quarter	JPN	204	958	40	30
1351	Rio Olympics JPN v USA Q4	4th Quarter	JPN	204	958	34	39	On-ball
1352	Rio Olympics JPN v USA Q4	4th Quarter	JPN	204	960	30	38
1353	Rio Olympics JPN v USA Q4	4th Quarter	JPN	204	961	24	35
1354	Rio Olympics JPN v USA Q4	4th Quarter	JPN	204	962	42	34	Shot	Miss
1355	Rio Olympics JPN v USA Q4	4th Quarter	JPN	206	985	21	104
1356	Rio Olympics JPN v USA Q4	4th Quarter	JPN	206	985	16	78
1357	Rio Olympics JPN v USA Q4	4th Quarter	JPN	206	987	20	71
1358	Rio Olympics JPN v USA Q4	4th Quarter	JPN	206	988	31	68
1359	Rio Olympics JPN v USA Q4	4th Quarter	JPN	206	989	32	61
1360	Rio Olympics JPN v USA Q4	4th Quarter	JPN	206	989	36	52
1361	Rio Olympics JPN v USA Q4	4th Quarter	JPN	206	990	40	46
1362	Rio Olympics JPN v USA Q4	4th Quarter	JPN	206	990	39	35
1363	Rio Olympics JPN v USA Q4	4th Quarter	JPN	206	991	38	25
1364	Rio Olympics JPN v USA Q4	4th Quarter	JPN	206	992	27	20	Shot	Miss
1365	Rio Olympics JPN v USA Q4	4th Quarter	JPN	209	1012	18	8	BLOB
1366	Rio Olympics JPN v USA Q4	4th Quarter	JPN	209	1013	24	23
1367	Rio Olympics JPN v USA Q4	4th Quarter	JPN	209	1014	29	25
1368	Rio Olympics JPN v USA Q4	4th Quarter	JPN	209	1015	30	20
1369	Rio Olympics JPN v USA Q4	4th Quarter	JPN	209	1016	38	20	Shot	Miss
1370	Rio Olympics JPN v USA Q4	4th Quarter	JPN	211	1035	31	113
1371	Rio Olympics JPN v USA Q4	4th Quarter	JPN	211	1037	29	86
1372	Rio Olympics JPN v USA Q4	4th Quarter	JPN	211	1038	28	79
1373	Rio Olympics JPN v USA Q4	4th Quarter	JPN	211	1039	29	71
1374	Rio Olympics JPN v USA Q4	4th Quarter	JPN	211	1039	22	60
1375	Rio Olympics JPN v USA Q4	4th Quarter	JPN	211	1040	20	42
1376	Rio Olympics JPN v USA Q4	4th Quarter	JPN	211	1040	20	29
1377	Rio Olympics JPN v USA Q4	4th Quarter	JPN	211	1041	11	22
1378	Rio Olympics JPN v USA Q4	4th Quarter	JPN	211	1042	16	28
1379	Rio Olympics JPN v USA Q4	4th Quarter	JPN	211	1042	27	28
1380	Rio Olympics JPN v USA Q4	4th Quarter	JPN	211	1044	44	35	Shot	Miss
1381	Rio Olympics JPN v USA Q4	4th Quarter	JPN	213	1069	32	110
1382	Rio Olympics JPN v USA Q4	4th Quarter	JPN	213	1070	33	94
1383	Rio Olympics JPN v USA Q4	4th Quarter	JPN	213	1071	32	86
1384	Rio Olympics JPN v USA Q4	4th Quarter	JPN	213	1072	32	78
1385	Rio Olympics JPN v USA Q4	4th Quarter	JPN	213	1073	32	67
1386	Rio Olympics JPN v USA Q4	4th Quarter	JPN	213	1073	36	56
1387	Rio Olympics JPN v USA Q4	4th Quarter	JPN	213	1074	38	49
1388	Rio Olympics JPN v USA Q4	4th Quarter	JPN	213	1075	43	45
1389	Rio Olympics JPN v USA Q4	4th Quarter	JPN	213	1075	49	37
1390	Rio Olympics JPN v USA Q4	4th Quarter	JPN	213	1076	49	32
1391	Rio Olympics JPN v USA Q4	4th Quarter	JPN	213	1076	52	26
1392	Rio Olympics JPN v USA Q4	4th Quarter	JPN	213	1078	52	16
1393	Rio Olympics JPN v USA Q4	4th Quarter	JPN	213	1080	47	29
1394	Rio Olympics JPN v USA Q4	4th Quarter	JPN	213	1081	48	41
1395	Rio Olympics JPN v USA Q4	4th Quarter	JPN	213	1081	45	40
1396	Rio Olympics JPN v USA Q4	4th Quarter	JPN	213	1082	44	39
1397	Rio Olympics JPN v USA Q4	4th Quarter	JPN	213	1084	36	23
1398	Rio Olympics JPN v USA Q4	4th Quarter	JPN	213	1085	37	32
1399	Rio Olympics JPN v USA Q4	4th Quarter	JPN	213	1086	36	45
1400	Rio Olympics JPN v USA Q4	4th Quarter	JPN	213	1087	30	43
1401	Rio Olympics JPN v USA Q4	4th Quarter	JPN	213	1087	22	40
1402	Rio Olympics JPN v USA Q4	4th Quarter	JPN	213	1088	30	23	Shot	Miss
