# Supplementary material for: Classifying ball trajectories in invasion sports using dynamic time warping: A basketball case study
Source: PLoS One. 2022 Oct 20;17(10):e0272848. doi: 10.1371/journal.pone.0272848 (PMC9584368; doi:10.1371/journal.pone.0272848)
Supplement: S1 Data — (ZIP) [file pone.0272848.s012.zip › Data/JPN/jpng11_full.csv]

	GameID	TimeCriteria	TeamName	RecordID	Time	x	y	Label1	Label2	Label3	Label4
1	JPN v BRA Q1	1st Quarter	JPN	3	37	34	91
2	JPN v BRA Q1	1st Quarter	JPN	3	37	39	89
3	JPN v BRA Q1	1st Quarter	JPN	3	38	43	76
4	JPN v BRA Q1	1st Quarter	JPN	3	39	46	65
5	JPN v BRA Q1	1st Quarter	JPN	3	39	45	61
6	JPN v BRA Q1	1st Quarter	JPN	3	40	33	28
7	JPN v BRA Q1	1st Quarter	JPN	3	41	37	20
8	JPN v BRA Q1	1st Quarter	JPN	3	42	36	45
9	JPN v BRA Q1	1st Quarter	JPN	3	43	29	42	On-ball
10	JPN v BRA Q1	1st Quarter	JPN	3	44	24	29
11	JPN v BRA Q1	1st Quarter	JPN	3	45	25	16
12	JPN v BRA Q1	1st Quarter	JPN	3	47	33	35	Shot	Shooting Foul
13	JPN v BRA Q1	1st Quarter	JPN	6	112	36	92
14	JPN v BRA Q1	1st Quarter	JPN	6	113	48	85
15	JPN v BRA Q1	1st Quarter	JPN	6	114	51	68
16	JPN v BRA Q1	1st Quarter	JPN	6	115	47	56
17	JPN v BRA Q1	1st Quarter	JPN	6	116	50	27	Shot	Miss
18	JPN v BRA Q1	1st Quarter	JPN	8	143	37	109
19	JPN v BRA Q1	1st Quarter	JPN	8	143	43	75
20	JPN v BRA Q1	1st Quarter	JPN	8	145	44	67
21	JPN v BRA Q1	1st Quarter	JPN	8	146	42	56
22	JPN v BRA Q1	1st Quarter	JPN	8	147	41	52
23	JPN v BRA Q1	1st Quarter	JPN	8	147	50	32
24	JPN v BRA Q1	1st Quarter	JPN	8	149	32	41
25	JPN v BRA Q1	1st Quarter	JPN	8	150	17	35
26	JPN v BRA Q1	1st Quarter	JPN	8	150	18	29
27	JPN v BRA Q1	1st Quarter	JPN	8	151	22	23
28	JPN v BRA Q1	1st Quarter	JPN	8	152	28	33	Shot	Score
29	JPN v BRA Q1	1st Quarter	JPN	11	229	30	108
30	JPN v BRA Q1	1st Quarter	JPN	11	229	42	86
31	JPN v BRA Q1	1st Quarter	JPN	11	231	43	72
32	JPN v BRA Q1	1st Quarter	JPN	11	232	44	62
33	JPN v BRA Q1	1st Quarter	JPN	11	232	44	52	TO
34	JPN v BRA Q1	1st Quarter	JPN	13	287	36	111
35	JPN v BRA Q1	1st Quarter	JPN	13	287	30	88
36	JPN v BRA Q1	1st Quarter	JPN	13	288	40	85
37	JPN v BRA Q1	1st Quarter	JPN	13	289	43	76
38	JPN v BRA Q1	1st Quarter	JPN	13	290	43	62
39	JPN v BRA Q1	1st Quarter	JPN	13	291	50	52
40	JPN v BRA Q1	1st Quarter	JPN	13	292	50	42
41	JPN v BRA Q1	1st Quarter	JPN	13	293	48	37
42	JPN v BRA Q1	1st Quarter	JPN	13	294	43	35
43	JPN v BRA Q1	1st Quarter	JPN	13	294	37	39	On-ball
44	JPN v BRA Q1	1st Quarter	JPN	13	295	30	39
45	JPN v BRA Q1	1st Quarter	JPN	13	297	29	38
46	JPN v BRA Q1	1st Quarter	JPN	13	298	22	24
47	JPN v BRA Q1	1st Quarter	JPN	13	300	22	24
48	JPN v BRA Q1	1st Quarter	JPN	13	300	22	29
49	JPN v BRA Q1	1st Quarter	JPN	13	302	22	21
50	JPN v BRA Q1	1st Quarter	JPN	13	303	23	19
51	JPN v BRA Q1	1st Quarter	JPN	13	304	26	20	Shot	Miss
52	JPN v BRA Q1	1st Quarter	JPN	14	307	31	20	OR
53	JPN v BRA Q1	1st Quarter	JPN	14	308	33	38
54	JPN v BRA Q1	1st Quarter	JPN	14	310	25	37	Shot	Score
55	JPN v BRA Q1	1st Quarter	JPN	17	355	33	110
56	JPN v BRA Q1	1st Quarter	JPN	17	355	41	100
57	JPN v BRA Q1	1st Quarter	JPN	17	357	44	95
58	JPN v BRA Q1	1st Quarter	JPN	17	358	45	84
59	JPN v BRA Q1	1st Quarter	JPN	17	358	47	72
60	JPN v BRA Q1	1st Quarter	JPN	17	359	47	63
61	JPN v BRA Q1	1st Quarter	JPN	17	360	47	56
62	JPN v BRA Q1	1st Quarter	JPN	17	361	47	52
63	JPN v BRA Q1	1st Quarter	JPN	17	361	41	46	On-ball
64	JPN v BRA Q1	1st Quarter	JPN	17	362	32	42
65	JPN v BRA Q1	1st Quarter	JPN	17	363	28	33
66	JPN v BRA Q1	1st Quarter	JPN	17	364	28	22
67	JPN v BRA Q1	1st Quarter	JPN	17	365	15	31
68	JPN v BRA Q1	1st Quarter	JPN	17	366	14	29	Shot	Miss
69	JPN v BRA Q1	1st Quarter	JPN	18	369	27	18	OR
70	JPN v BRA Q1	1st Quarter	JPN	18	370	29	17	Shot	Miss
71	JPN v BRA Q1	1st Quarter	JPN	20	396	33	107
72	JPN v BRA Q1	1st Quarter	JPN	20	398	40	89
73	JPN v BRA Q1	1st Quarter	JPN	20	399	45	77
74	JPN v BRA Q1	1st Quarter	JPN	20	400	48	67
75	JPN v BRA Q1	1st Quarter	JPN	20	401	48	57
76	JPN v BRA Q1	1st Quarter	JPN	20	402	51	31
77	JPN v BRA Q1	1st Quarter	JPN	20	404	51	31
78	JPN v BRA Q1	1st Quarter	JPN	20	404	35	39
79	JPN v BRA Q1	1st Quarter	JPN	20	406	33	41
80	JPN v BRA Q1	1st Quarter	JPN	20	408	33	43
81	JPN v BRA Q1	1st Quarter	JPN	20	408	29	43	On-ball
82	JPN v BRA Q1	1st Quarter	JPN	20	409	26	40
83	JPN v BRA Q1	1st Quarter	JPN	20	410	20	36
84	JPN v BRA Q1	1st Quarter	JPN	20	411	38	41
85	JPN v BRA Q1	1st Quarter	JPN	20	413	39	44
86	JPN v BRA Q1	1st Quarter	JPN	20	413	39	45
87	JPN v BRA Q1	1st Quarter	JPN	20	413	33	45
88	JPN v BRA Q1	1st Quarter	JPN	20	415	31	40
89	JPN v BRA Q1	1st Quarter	JPN	20	416	31	31
90	JPN v BRA Q1	1st Quarter	JPN	20	417	29	21
91	JPN v BRA Q1	1st Quarter	JPN	20	418	28	18	Shot	Score
92	JPN v BRA Q1	1st Quarter	JPN	24	453	32	110
93	JPN v BRA Q1	1st Quarter	JPN	24	453	36	95
94	JPN v BRA Q1	1st Quarter	JPN	24	454	38	75
95	JPN v BRA Q1	1st Quarter	JPN	24	455	45	50
96	JPN v BRA Q1	1st Quarter	JPN	24	456	44	32
97	JPN v BRA Q1	1st Quarter	JPN	24	456	41	23
98	JPN v BRA Q1	1st Quarter	JPN	24	457	34	17	Shot	Shooting Foul
99	JPN v BRA Q1	1st Quarter	JPN	26	516	34	96
100	JPN v BRA Q1	1st Quarter	JPN	26	516	24	75
101	JPN v BRA Q1	1st Quarter	JPN	26	518	22	62
102	JPN v BRA Q1	1st Quarter	JPN	26	519	22	47
103	JPN v BRA Q1	1st Quarter	JPN	26	519	25	35
104	JPN v BRA Q1	1st Quarter	JPN	26	520	30	29
105	JPN v BRA Q1	1st Quarter	JPN	26	521	49	33
106	JPN v BRA Q1	1st Quarter	JPN	26	521	45	37
107	JPN v BRA Q1	1st Quarter	JPN	26	522	39	39
108	JPN v BRA Q1	1st Quarter	JPN	26	523	23	36
109	JPN v BRA Q1	1st Quarter	JPN	26	524	24	33	Shot	Miss
110	JPN v BRA Q1	1st Quarter	JPN	29	550	32	113
111	JPN v BRA Q1	1st Quarter	JPN	29	551	35	90
112	JPN v BRA Q1	1st Quarter	JPN	29	552	34	85
113	JPN v BRA Q1	1st Quarter	JPN	29	553	34	77
114	JPN v BRA Q1	1st Quarter	JPN	29	554	37	67
115	JPN v BRA Q1	1st Quarter	JPN	29	554	46	55
116	JPN v BRA Q1	1st Quarter	JPN	29	554	48	45
117	JPN v BRA Q1	1st Quarter	JPN	29	556	45	36
118	JPN v BRA Q1	1st Quarter	JPN	29	556	40	38
119	JPN v BRA Q1	1st Quarter	JPN	29	557	32	41
120	JPN v BRA Q1	1st Quarter	JPN	29	558	25	40	On-ball
121	JPN v BRA Q1	1st Quarter	JPN	29	560	39	37
122	JPN v BRA Q1	1st Quarter	JPN	29	561	37	31	Foul
123	JPN v BRA Q1	1st Quarter	JPN	30	601	39	9	BLOB
124	JPN v BRA Q1	1st Quarter	JPN	30	602	44	30
125	JPN v BRA Q1	1st Quarter	JPN	30	603	43	35
126	JPN v BRA Q1	1st Quarter	JPN	30	604	40	37
127	JPN v BRA Q1	1st Quarter	JPN	30	605	33	33
128	JPN v BRA Q1	1st Quarter	JPN	30	607	28	20	Shot	Miss
129	JPN v BRA Q1	1st Quarter	JPN	31	621	23	8	BLOB
130	JPN v BRA Q1	1st Quarter	JPN	31	621	11	19
131	JPN v BRA Q1	1st Quarter	JPN	31	623	21	43
132	JPN v BRA Q1	1st Quarter	JPN	31	624	27	42
133	JPN v BRA Q1	1st Quarter	JPN	31	626	32	34
134	JPN v BRA Q1	1st Quarter	JPN	31	626	33	28
135	JPN v BRA Q1	1st Quarter	JPN	31	626	37	39
136	JPN v BRA Q1	1st Quarter	JPN	31	628	15	27
137	JPN v BRA Q1	1st Quarter	JPN	31	629	18	23	Shot	Miss
138	JPN v BRA Q1	1st Quarter	JPN	32	632	48	44	OR
139	JPN v BRA Q1	1st Quarter	JPN	32	634	33	39
140	JPN v BRA Q1	1st Quarter	JPN	32	635	41	32
141	JPN v BRA Q1	1st Quarter	JPN	32	636	34	16	Shot	Score
142	JPN v BRA Q1	1st Quarter	JPN	35	667	32	94
143	JPN v BRA Q1	1st Quarter	JPN	35	669	38	77
144	JPN v BRA Q1	1st Quarter	JPN	35	670	39	66
145	JPN v BRA Q1	1st Quarter	JPN	35	671	41	53
146	JPN v BRA Q1	1st Quarter	JPN	35	672	41	38	On-ball
147	JPN v BRA Q1	1st Quarter	JPN	35	673	46	31
148	JPN v BRA Q1	1st Quarter	JPN	35	673	45	24
149	JPN v BRA Q1	1st Quarter	JPN	35	675	37	33
150	JPN v BRA Q1	1st Quarter	JPN	35	675	26	36
151	JPN v BRA Q1	1st Quarter	JPN	35	676	28	41
152	JPN v BRA Q1	1st Quarter	JPN	35	677	42	39
153	JPN v BRA Q1	1st Quarter	JPN	35	677	37	40	On-ball
154	JPN v BRA Q1	1st Quarter	JPN	35	679	29	38
155	JPN v BRA Q1	1st Quarter	JPN	35	680	26	37
156	JPN v BRA Q1	1st Quarter	JPN	35	681	32	31
157	JPN v BRA Q1	1st Quarter	JPN	35	682	32	22	Shot	Miss
158	JPN v BRA Q1	1st Quarter	JPN	37	712	40	109
159	JPN v BRA Q1	1st Quarter	JPN	37	712	39	90
160	JPN v BRA Q1	1st Quarter	JPN	37	715	39	84
161	JPN v BRA Q1	1st Quarter	JPN	37	716	39	79
162	JPN v BRA Q1	1st Quarter	JPN	37	717	35	70
163	JPN v BRA Q1	1st Quarter	JPN	37	718	37	59
164	JPN v BRA Q1	1st Quarter	JPN	37	718	42	56
165	JPN v BRA Q1	1st Quarter	JPN	37	719	47	47
166	JPN v BRA Q1	1st Quarter	JPN	37	720	50	30
167	JPN v BRA Q1	1st Quarter	JPN	37	722	33	41
168	JPN v BRA Q1	1st Quarter	JPN	37	722	19	37
169	JPN v BRA Q1	1st Quarter	JPN	37	723	17	35
170	JPN v BRA Q1	1st Quarter	JPN	37	724	18	39
171	JPN v BRA Q1	1st Quarter	JPN	37	725	32	44
172	JPN v BRA Q1	1st Quarter	JPN	37	726	32	42
173	JPN v BRA Q1	1st Quarter	JPN	37	727	34	44
174	JPN v BRA Q1	1st Quarter	JPN	37	727	34	42	On-ball
175	JPN v BRA Q1	1st Quarter	JPN	37	728	38	35
176	JPN v BRA Q1	1st Quarter	JPN	37	729	18	33
177	JPN v BRA Q1	1st Quarter	JPN	37	730	23	35
178	JPN v BRA Q1	1st Quarter	JPN	37	731	30	28
179	JPN v BRA Q1	1st Quarter	JPN	37	732	43	36	Shot	Miss
180	JPN v BRA Q1	1st Quarter	JPN	39	752	45	96
181	JPN v BRA Q1	1st Quarter	JPN	39	753	51	81
182	JPN v BRA Q1	1st Quarter	JPN	39	754	50	69
183	JPN v BRA Q1	1st Quarter	JPN	39	755	48	59
184	JPN v BRA Q1	1st Quarter	JPN	39	755	47	53
185	JPN v BRA Q1	1st Quarter	JPN	39	756	51	36
186	JPN v BRA Q1	1st Quarter	JPN	39	757	50	31
187	JPN v BRA Q1	1st Quarter	JPN	39	758	41	41
188	JPN v BRA Q1	1st Quarter	JPN	39	759	33	40	On-ball
189	JPN v BRA Q1	1st Quarter	JPN	39	759	27	40
190	JPN v BRA Q1	1st Quarter	JPN	39	761	25	29
191	JPN v BRA Q1	1st Quarter	JPN	39	762	26	24	Shot	Shooting Foul
192	JPN v BRA Q1	1st Quarter	JPN	41	861	38	108
193	JPN v BRA Q1	1st Quarter	JPN	41	861	33	95
194	JPN v BRA Q1	1st Quarter	JPN	41	864	33	89
195	JPN v BRA Q1	1st Quarter	JPN	41	864	31	79
196	JPN v BRA Q1	1st Quarter	JPN	41	865	35	58
197	JPN v BRA Q1	1st Quarter	JPN	41	867	28	38
198	JPN v BRA Q1	1st Quarter	JPN	41	868	24	41
199	JPN v BRA Q1	1st Quarter	JPN	41	868	31	42
200	JPN v BRA Q1	1st Quarter	JPN	41	869	42	37
201	JPN v BRA Q1	1st Quarter	JPN	41	870	42	40
202	JPN v BRA Q1	1st Quarter	JPN	41	870	37	41
203	JPN v BRA Q1	1st Quarter	JPN	41	871	32	41
204	JPN v BRA Q1	1st Quarter	JPN	41	872	29	42
205	JPN v BRA Q1	1st Quarter	JPN	41	873	31	43
206	JPN v BRA Q1	1st Quarter	JPN	41	874	48	31
207	JPN v BRA Q1	1st Quarter	JPN	41	875	50	28	Shot	Miss
208	JPN v BRA Q1	1st Quarter	JPN	43	887	34	112
209	JPN v BRA Q1	1st Quarter	JPN	43	889	36	94
210	JPN v BRA Q1	1st Quarter	JPN	43	890	33	83
211	JPN v BRA Q1	1st Quarter	JPN	43	891	33	77
212	JPN v BRA Q1	1st Quarter	JPN	43	892	31	66
213	JPN v BRA Q1	1st Quarter	JPN	43	893	24	49
214	JPN v BRA Q1	1st Quarter	JPN	43	893	25	34
215	JPN v BRA Q1	1st Quarter	JPN	43	894	30	28
216	JPN v BRA Q1	1st Quarter	JPN	43	895	37	28
217	JPN v BRA Q1	1st Quarter	JPN	43	895	40	34
218	JPN v BRA Q1	1st Quarter	JPN	43	896	35	38
219	JPN v BRA Q1	1st Quarter	JPN	43	897	30	42
220	JPN v BRA Q1	1st Quarter	JPN	43	897	40	37
221	JPN v BRA Q1	1st Quarter	JPN	43	899	38	40
222	JPN v BRA Q1	1st Quarter	JPN	43	899	50	23
223	JPN v BRA Q1	1st Quarter	JPN	43	900	48	20
224	JPN v BRA Q1	1st Quarter	JPN	43	901	37	18
225	JPN v BRA Q1	1st Quarter	JPN	43	901	36	21
226	JPN v BRA Q1	1st Quarter	JPN	43	902	15	32
227	JPN v BRA Q1	1st Quarter	JPN	43	904	24	21
228	JPN v BRA Q1	1st Quarter	JPN	43	905	24	21
229	JPN v BRA Q1	1st Quarter	JPN	43	906	28	25
230	JPN v BRA Q1	1st Quarter	JPN	43	907	47	33	Shot	Score
231	JPN v BRA Q1	1st Quarter	JPN	46	932	36	110
232	JPN v BRA Q1	1st Quarter	JPN	46	933	34	88
233	JPN v BRA Q1	1st Quarter	JPN	46	933	34	76
234	JPN v BRA Q1	1st Quarter	JPN	46	934	36	66
235	JPN v BRA Q1	1st Quarter	JPN	46	935	38	59
236	JPN v BRA Q1	1st Quarter	JPN	46	936	41	53
237	JPN v BRA Q1	1st Quarter	JPN	46	937	46	43
238	JPN v BRA Q1	1st Quarter	JPN	46	937	48	35
239	JPN v BRA Q1	1st Quarter	JPN	46	938	34	40
240	JPN v BRA Q1	1st Quarter	JPN	46	939	27	41
241	JPN v BRA Q1	1st Quarter	JPN	46	940	24	40
242	JPN v BRA Q1	1st Quarter	JPN	46	941	18	34
243	JPN v BRA Q1	1st Quarter	JPN	46	942	21	35	On-ball
244	JPN v BRA Q1	1st Quarter	JPN	46	943	31	35
245	JPN v BRA Q1	1st Quarter	JPN	46	944	37	27	TO
246	JPN v BRA Q1	1st Quarter	JPN	48	980	31	96
247	JPN v BRA Q1	1st Quarter	JPN	48	980	17	81
248	JPN v BRA Q1	1st Quarter	JPN	48	982	17	68
249	JPN v BRA Q1	1st Quarter	JPN	48	983	16	51
250	JPN v BRA Q1	1st Quarter	JPN	48	983	21	39
251	JPN v BRA Q1	1st Quarter	JPN	48	985	25	25
252	JPN v BRA Q1	1st Quarter	JPN	48	985	28	18	Shot	Score
253	JPN v BRA Q2	2nd Quarter	JPN	50	5	5	60
254	JPN v BRA Q2	2nd Quarter	JPN	50	7	16	65
255	JPN v BRA Q2	2nd Quarter	JPN	50	8	21	65
256	JPN v BRA Q2	2nd Quarter	JPN	50	9	27	64
257	JPN v BRA Q2	2nd Quarter	JPN	50	10	30	57
258	JPN v BRA Q2	2nd Quarter	JPN	50	11	32	53
259	JPN v BRA Q2	2nd Quarter	JPN	50	11	25	47
260	JPN v BRA Q2	2nd Quarter	JPN	50	12	17	34
261	JPN v BRA Q2	2nd Quarter	JPN	50	13	36	44
262	JPN v BRA Q2	2nd Quarter	JPN	50	14	34	45
263	JPN v BRA Q2	2nd Quarter	JPN	50	16	49	30
264	JPN v BRA Q2	2nd Quarter	JPN	50	17	51	35
265	JPN v BRA Q2	2nd Quarter	JPN	50	17	46	40
266	JPN v BRA Q2	2nd Quarter	JPN	50	18	39	43
267	JPN v BRA Q2	2nd Quarter	JPN	50	19	30	41	On-ball
268	JPN v BRA Q2	2nd Quarter	JPN	50	20	25	33
269	JPN v BRA Q2	2nd Quarter	JPN	50	21	40	32
270	JPN v BRA Q2	2nd Quarter	JPN	50	22	38	26
271	JPN v BRA Q2	2nd Quarter	JPN	50	22	36	19	Shot	Score
272	JPN v BRA Q2	2nd Quarter	JPN	52	50	10	60
273	JPN v BRA Q2	2nd Quarter	JPN	52	52	13	47
274	JPN v BRA Q2	2nd Quarter	JPN	52	52	15	36
275	JPN v BRA Q2	2nd Quarter	JPN	52	53	16	32
276	JPN v BRA Q2	2nd Quarter	JPN	52	53	11	23
277	JPN v BRA Q2	2nd Quarter	JPN	52	54	11	28
278	JPN v BRA Q2	2nd Quarter	JPN	52	54	14	34
279	JPN v BRA Q2	2nd Quarter	JPN	52	56	34	37
280	JPN v BRA Q2	2nd Quarter	JPN	52	56	33	33	Shot	Score
281	JPN v BRA Q2	2nd Quarter	JPN	54	72	29	110
282	JPN v BRA Q2	2nd Quarter	JPN	54	72	21	88
283	JPN v BRA Q2	2nd Quarter	JPN	54	74	19	75
284	JPN v BRA Q2	2nd Quarter	JPN	54	75	18	63
285	JPN v BRA Q2	2nd Quarter	JPN	54	75	18	50
286	JPN v BRA Q2	2nd Quarter	JPN	54	76	24	35
287	JPN v BRA Q2	2nd Quarter	JPN	54	77	26	25
288	JPN v BRA Q2	2nd Quarter	JPN	54	77	34	19	Shot	Miss
289	JPN v BRA Q2	2nd Quarter	JPN	55	80	35	100
290	JPN v BRA Q2	2nd Quarter	JPN	55	82	44	79
291	JPN v BRA Q2	2nd Quarter	JPN	55	82	46	67
292	JPN v BRA Q2	2nd Quarter	JPN	55	83	45	55
293	JPN v BRA Q2	2nd Quarter	JPN	55	85	46	53
294	JPN v BRA Q2	2nd Quarter	JPN	55	86	46	53	Foul
295	JPN v BRA Q2	2nd Quarter	JPN	58	134	4	87
296	JPN v BRA Q2	2nd Quarter	JPN	58	134	20	85
297	JPN v BRA Q2	2nd Quarter	JPN	58	136	26	69
298	JPN v BRA Q2	2nd Quarter	JPN	58	137	26	60
299	JPN v BRA Q2	2nd Quarter	JPN	58	138	25	53
300	JPN v BRA Q2	2nd Quarter	JPN	58	138	20	45
301	JPN v BRA Q2	2nd Quarter	JPN	58	138	12	29
302	JPN v BRA Q2	2nd Quarter	JPN	58	140	13	32
303	JPN v BRA Q2	2nd Quarter	JPN	58	140	14	38
304	JPN v BRA Q2	2nd Quarter	JPN	58	140	33	44
305	JPN v BRA Q2	2nd Quarter	JPN	58	142	33	44
306	JPN v BRA Q2	2nd Quarter	JPN	58	143	49	39
307	JPN v BRA Q2	2nd Quarter	JPN	58	144	48	41
308	JPN v BRA Q2	2nd Quarter	JPN	58	144	46	43
309	JPN v BRA Q2	2nd Quarter	JPN	58	146	45	43
310	JPN v BRA Q2	2nd Quarter	JPN	58	147	41	42	On-ball
311	JPN v BRA Q2	2nd Quarter	JPN	58	148	32	34
312	JPN v BRA Q2	2nd Quarter	JPN	58	149	28	32
313	JPN v BRA Q2	2nd Quarter	JPN	58	150	36	36
314	JPN v BRA Q2	2nd Quarter	JPN	58	150	34	33
315	JPN v BRA Q2	2nd Quarter	JPN	58	151	31	23
316	JPN v BRA Q2	2nd Quarter	JPN	58	152	20	35
317	JPN v BRA Q2	2nd Quarter	JPN	58	152	20	35	Shot	Miss
318	JPN v BRA Q2	2nd Quarter	JPN	61	174	33	110
319	JPN v BRA Q2	2nd Quarter	JPN	61	176	39	90
320	JPN v BRA Q2	2nd Quarter	JPN	61	177	40	83
321	JPN v BRA Q2	2nd Quarter	JPN	61	179	39	73
322	JPN v BRA Q2	2nd Quarter	JPN	61	180	33	67
323	JPN v BRA Q2	2nd Quarter	JPN	61	181	20	40
324	JPN v BRA Q2	2nd Quarter	JPN	61	181	24	38
325	JPN v BRA Q2	2nd Quarter	JPN	61	182	30	41
326	JPN v BRA Q2	2nd Quarter	JPN	61	182	36	40
327	JPN v BRA Q2	2nd Quarter	JPN	61	183	39	37	On-ball
328	JPN v BRA Q2	2nd Quarter	JPN	61	183	48	30
329	JPN v BRA Q2	2nd Quarter	JPN	61	185	29	39
330	JPN v BRA Q2	2nd Quarter	JPN	61	186	26	35	Shot	Miss
331	JPN v BRA Q2	2nd Quarter	JPN	63	227	3	84
332	JPN v BRA Q2	2nd Quarter	JPN	63	227	23	82
333	JPN v BRA Q2	2nd Quarter	JPN	63	229	32	71
334	JPN v BRA Q2	2nd Quarter	JPN	63	230	36	59
335	JPN v BRA Q2	2nd Quarter	JPN	63	231	46	53
336	JPN v BRA Q2	2nd Quarter	JPN	63	231	26	40
337	JPN v BRA Q2	2nd Quarter	JPN	63	233	29	38
338	JPN v BRA Q2	2nd Quarter	JPN	63	234	17	45
339	JPN v BRA Q2	2nd Quarter	JPN	63	235	17	40
340	JPN v BRA Q2	2nd Quarter	JPN	63	237	18	38
341	JPN v BRA Q2	2nd Quarter	JPN	63	238	23	38
342	JPN v BRA Q2	2nd Quarter	JPN	63	239	28	39
343	JPN v BRA Q2	2nd Quarter	JPN	63	240	30	35
344	JPN v BRA Q2	2nd Quarter	JPN	63	241	28	31	Shot	Miss
345	JPN v BRA Q2	2nd Quarter	JPN	67	297	24	92
346	JPN v BRA Q2	2nd Quarter	JPN	67	298	23	84
347	JPN v BRA Q2	2nd Quarter	JPN	67	299	26	75
348	JPN v BRA Q2	2nd Quarter	JPN	67	299	16	57
349	JPN v BRA Q2	2nd Quarter	JPN	67	300	14	51
350	JPN v BRA Q2	2nd Quarter	JPN	67	301	12	33
351	JPN v BRA Q2	2nd Quarter	JPN	67	302	14	31
352	JPN v BRA Q2	2nd Quarter	JPN	67	303	25	38
353	JPN v BRA Q2	2nd Quarter	JPN	67	303	30	36
354	JPN v BRA Q2	2nd Quarter	JPN	67	304	30	34
355	JPN v BRA Q2	2nd Quarter	JPN	67	305	40	38	On-ball
356	JPN v BRA Q2	2nd Quarter	JPN	67	307	37	39
357	JPN v BRA Q2	2nd Quarter	JPN	67	308	30	37
358	JPN v BRA Q2	2nd Quarter	JPN	67	309	26	29
359	JPN v BRA Q2	2nd Quarter	JPN	67	310	24	34
360	JPN v BRA Q2	2nd Quarter	JPN	67	311	24	29
361	JPN v BRA Q2	2nd Quarter	JPN	67	311	26	20	Shot	Score
362	JPN v BRA Q2	2nd Quarter	JPN	70	327	24	88
363	JPN v BRA Q2	2nd Quarter	JPN	70	329	26	62
364	JPN v BRA Q2	2nd Quarter	JPN	70	329	24	54
365	JPN v BRA Q2	2nd Quarter	JPN	70	330	19	47
366	JPN v BRA Q2	2nd Quarter	JPN	70	331	16	36
367	JPN v BRA Q2	2nd Quarter	JPN	70	332	16	34
368	JPN v BRA Q2	2nd Quarter	JPN	70	333	35	43
369	JPN v BRA Q2	2nd Quarter	JPN	70	334	48	31
370	JPN v BRA Q2	2nd Quarter	JPN	70	336	48	32
371	JPN v BRA Q2	2nd Quarter	JPN	70	336	41	43
372	JPN v BRA Q2	2nd Quarter	JPN	70	338	40	44
373	JPN v BRA Q2	2nd Quarter	JPN	70	339	40	44
374	JPN v BRA Q2	2nd Quarter	JPN	70	341	39	44	TO
375	JPN v BRA Q2	2nd Quarter	JPN	73	367	24	111
376	JPN v BRA Q2	2nd Quarter	JPN	73	367	28	84
377	JPN v BRA Q2	2nd Quarter	JPN	73	369	30	76
378	JPN v BRA Q2	2nd Quarter	JPN	73	369	32	70
379	JPN v BRA Q2	2nd Quarter	JPN	73	370	32	62
380	JPN v BRA Q2	2nd Quarter	JPN	73	371	33	54
381	JPN v BRA Q2	2nd Quarter	JPN	73	372	32	51
382	JPN v BRA Q2	2nd Quarter	JPN	73	372	28	49
383	JPN v BRA Q2	2nd Quarter	JPN	73	373	26	35
384	JPN v BRA Q2	2nd Quarter	JPN	73	374	25	36
385	JPN v BRA Q2	2nd Quarter	JPN	73	375	24	38	Shot	Miss
386	JPN v BRA Q2	2nd Quarter	JPN	75	392	33	92
387	JPN v BRA Q2	2nd Quarter	JPN	75	392	32	74
388	JPN v BRA Q2	2nd Quarter	JPN	75	393	31	62
389	JPN v BRA Q2	2nd Quarter	JPN	75	394	30	50
390	JPN v BRA Q2	2nd Quarter	JPN	75	395	28	42
391	JPN v BRA Q2	2nd Quarter	JPN	75	396	27	30
392	JPN v BRA Q2	2nd Quarter	JPN	75	396	13	23
393	JPN v BRA Q2	2nd Quarter	JPN	75	397	13	19
394	JPN v BRA Q2	2nd Quarter	JPN	75	398	21	18	Shot	Score
395	JPN v BRA Q2	2nd Quarter	JPN	77	467	32	97
396	JPN v BRA Q2	2nd Quarter	JPN	77	467	24	90
397	JPN v BRA Q2	2nd Quarter	JPN	77	469	27	72
398	JPN v BRA Q2	2nd Quarter	JPN	77	470	27	63
399	JPN v BRA Q2	2nd Quarter	JPN	77	471	26	50
400	JPN v BRA Q2	2nd Quarter	JPN	77	471	25	40
401	JPN v BRA Q2	2nd Quarter	JPN	77	472	37	36
402	JPN v BRA Q2	2nd Quarter	JPN	77	473	37	31	Shot	Score
403	JPN v BRA Q2	2nd Quarter	JPN	79	488	26	97
404	JPN v BRA Q2	2nd Quarter	JPN	79	488	18	83
405	JPN v BRA Q2	2nd Quarter	JPN	79	490	17	69
406	JPN v BRA Q2	2nd Quarter	JPN	79	491	17	51
407	JPN v BRA Q2	2nd Quarter	JPN	79	491	21	36
408	JPN v BRA Q2	2nd Quarter	JPN	79	492	38	28
409	JPN v BRA Q2	2nd Quarter	JPN	79	493	34	17	Shot	Score
410	JPN v BRA Q2	2nd Quarter	JPN	81	521	39	97
411	JPN v BRA Q2	2nd Quarter	JPN	81	523	44	84
412	JPN v BRA Q2	2nd Quarter	JPN	81	524	48	74
413	JPN v BRA Q2	2nd Quarter	JPN	81	525	48	62
414	JPN v BRA Q2	2nd Quarter	JPN	81	525	47	49
415	JPN v BRA Q2	2nd Quarter	JPN	81	526	46	42
416	JPN v BRA Q2	2nd Quarter	JPN	81	527	45	37
417	JPN v BRA Q2	2nd Quarter	JPN	81	528	50	28
418	JPN v BRA Q2	2nd Quarter	JPN	81	528	45	34
419	JPN v BRA Q2	2nd Quarter	JPN	81	528	43	35
420	JPN v BRA Q2	2nd Quarter	JPN	81	529	38	37	On-ball
421	JPN v BRA Q2	2nd Quarter	JPN	81	530	23	37
422	JPN v BRA Q2	2nd Quarter	JPN	81	531	18	36
423	JPN v BRA Q2	2nd Quarter	JPN	81	533	19	39
424	JPN v BRA Q2	2nd Quarter	JPN	81	535	24	22
425	JPN v BRA Q2	2nd Quarter	JPN	81	536	32	21	Shot	Shooting Foul
426	JPN v BRA Q2	2nd Quarter	JPN	83	704	35	109
427	JPN v BRA Q2	2nd Quarter	JPN	83	704	41	91
428	JPN v BRA Q2	2nd Quarter	JPN	83	706	41	85
429	JPN v BRA Q2	2nd Quarter	JPN	83	707	39	75
430	JPN v BRA Q2	2nd Quarter	JPN	83	707	42	65
431	JPN v BRA Q2	2nd Quarter	JPN	83	707	48	54
432	JPN v BRA Q2	2nd Quarter	JPN	83	709	48	43
433	JPN v BRA Q2	2nd Quarter	JPN	83	709	43	38	On-ball
434	JPN v BRA Q2	2nd Quarter	JPN	83	709	34	38
435	JPN v BRA Q2	2nd Quarter	JPN	83	711	25	38
436	JPN v BRA Q2	2nd Quarter	JPN	83	712	36	33	Shot	Miss
437	JPN v BRA Q2	2nd Quarter	JPN	85	736	30	97
438	JPN v BRA Q2	2nd Quarter	JPN	85	738	24	85
439	JPN v BRA Q2	2nd Quarter	JPN	85	738	19	76
440	JPN v BRA Q2	2nd Quarter	JPN	85	739	16	62
441	JPN v BRA Q2	2nd Quarter	JPN	85	740	13	46
442	JPN v BRA Q2	2nd Quarter	JPN	85	740	24	31
443	JPN v BRA Q2	2nd Quarter	JPN	85	741	25	24	Shot	Score
444	JPN v BRA Q2	2nd Quarter	JPN	86	744	31	109
445	JPN v BRA Q2	2nd Quarter	JPN	86	745	35	86
446	JPN v BRA Q2	2nd Quarter	JPN	88	766	36	110
447	JPN v BRA Q2	2nd Quarter	JPN	88	766	35	96
448	JPN v BRA Q2	2nd Quarter	JPN	88	769	24	75
449	JPN v BRA Q2	2nd Quarter	JPN	88	769	18	64
450	JPN v BRA Q2	2nd Quarter	JPN	88	770	15	56
451	JPN v BRA Q2	2nd Quarter	JPN	88	771	16	48
452	JPN v BRA Q2	2nd Quarter	JPN	88	771	23	43
453	JPN v BRA Q2	2nd Quarter	JPN	88	772	26	40	On-ball
454	JPN v BRA Q2	2nd Quarter	JPN	88	772	33	40
455	JPN v BRA Q2	2nd Quarter	JPN	88	772	41	35
456	JPN v BRA Q2	2nd Quarter	JPN	88	774	37	36
457	JPN v BRA Q2	2nd Quarter	JPN	88	774	30	37
458	JPN v BRA Q2	2nd Quarter	JPN	88	776	29	24	TO
459	JPN v BRA Q2	2nd Quarter	JPN	90	783	34	80
460	JPN v BRA Q2	2nd Quarter	JPN	90	784	33	69
461	JPN v BRA Q2	2nd Quarter	JPN	90	785	34	53
462	JPN v BRA Q2	2nd Quarter	JPN	90	786	35	42
463	JPN v BRA Q2	2nd Quarter	JPN	90	786	36	27
464	JPN v BRA Q2	2nd Quarter	JPN	90	787	35	17	Shot	Score
465	JPN v BRA Q2	2nd Quarter	JPN	92	827	20	109
466	JPN v BRA Q2	2nd Quarter	JPN	92	827	29	95
467	JPN v BRA Q2	2nd Quarter	JPN	92	829	28	88
468	JPN v BRA Q2	2nd Quarter	JPN	92	831	28	81
469	JPN v BRA Q2	2nd Quarter	JPN	92	832	29	73
470	JPN v BRA Q2	2nd Quarter	JPN	92	833	31	61
471	JPN v BRA Q2	2nd Quarter	JPN	92	834	32	54
472	JPN v BRA Q2	2nd Quarter	JPN	92	835	32	49
473	JPN v BRA Q2	2nd Quarter	JPN	92	836	41	33
474	JPN v BRA Q2	2nd Quarter	JPN	92	836	46	32
475	JPN v BRA Q2	2nd Quarter	JPN	92	837	45	32
476	JPN v BRA Q2	2nd Quarter	JPN	92	838	43	35
477	JPN v BRA Q2	2nd Quarter	JPN	92	839	39	35
478	JPN v BRA Q2	2nd Quarter	JPN	92	839	37	31
479	JPN v BRA Q2	2nd Quarter	JPN	92	840	36	36
480	JPN v BRA Q2	2nd Quarter	JPN	92	841	41	38	On-ball
481	JPN v BRA Q2	2nd Quarter	JPN	92	842	43	36
482	JPN v BRA Q2	2nd Quarter	JPN	92	844	37	38
483	JPN v BRA Q2	2nd Quarter	JPN	92	844	32	31
484	JPN v BRA Q2	2nd Quarter	JPN	92	845	30	20	Foul
485	JPN v BRA Q2	2nd Quarter	JPN	93	867	60	39
486	JPN v BRA Q2	2nd Quarter	JPN	93	868	31	41
487	JPN v BRA Q2	2nd Quarter	JPN	93	869	18	34
488	JPN v BRA Q2	2nd Quarter	JPN	93	871	18	35
489	JPN v BRA Q2	2nd Quarter	JPN	93	871	24	38
490	JPN v BRA Q2	2nd Quarter	JPN	93	872	31	40
491	JPN v BRA Q2	2nd Quarter	JPN	93	873	33	41
492	JPN v BRA Q2	2nd Quarter	JPN	93	874	38	39	On-ball
493	JPN v BRA Q2	2nd Quarter	JPN	93	875	42	31
494	JPN v BRA Q2	2nd Quarter	JPN	93	875	41	27
495	JPN v BRA Q2	2nd Quarter	JPN	93	877	27	36	Shot	Score
496	JPN v BRA Q2	2nd Quarter	JPN	96	933	33	95
497	JPN v BRA Q2	2nd Quarter	JPN	96	933	42	80
498	JPN v BRA Q2	2nd Quarter	JPN	96	935	45	64
499	JPN v BRA Q2	2nd Quarter	JPN	96	936	47	51
500	JPN v BRA Q2	2nd Quarter	JPN	96	936	41	45
501	JPN v BRA Q2	2nd Quarter	JPN	96	937	31	39
502	JPN v BRA Q2	2nd Quarter	JPN	96	938	25	32
503	JPN v BRA Q2	2nd Quarter	JPN	96	938	18	31
504	JPN v BRA Q2	2nd Quarter	JPN	96	938	17	34
505	JPN v BRA Q2	2nd Quarter	JPN	96	939	18	39	On-ball
506	JPN v BRA Q2	2nd Quarter	JPN	96	940	28	37	On-ball
507	JPN v BRA Q2	2nd Quarter	JPN	96	941	36	29
508	JPN v BRA Q2	2nd Quarter	JPN	96	943	35	18	Shot	Score
509	JPN v BRA Q2	2nd Quarter	JPN	98	965	32	57
510	JPN v BRA Q2	2nd Quarter	JPN	98	967	32	43
511	JPN v BRA Q2	2nd Quarter	JPN	98	967	34	30
512	JPN v BRA Q2	2nd Quarter	JPN	98	968	33	18	Shot	Score
513	JPN v BRA Q2	2nd Quarter	JPN	101	1038	31	109
514	JPN v BRA Q2	2nd Quarter	JPN	101	1038	24	93
515	JPN v BRA Q2	2nd Quarter	JPN	101	1040	23	79
516	JPN v BRA Q2	2nd Quarter	JPN	101	1040	21	64
517	JPN v BRA Q2	2nd Quarter	JPN	101	1041	18	51
518	JPN v BRA Q2	2nd Quarter	JPN	101	1041	25	41
519	JPN v BRA Q2	2nd Quarter	JPN	101	1042	34	36
520	JPN v BRA Q2	2nd Quarter	JPN	101	1043	37	30
521	JPN v BRA Q2	2nd Quarter	JPN	101	1043	42	29
522	JPN v BRA Q2	2nd Quarter	JPN	101	1044	45	33
523	JPN v BRA Q2	2nd Quarter	JPN	101	1044	30	35
524	JPN v BRA Q2	2nd Quarter	JPN	101	1046	27	35
525	JPN v BRA Q2	2nd Quarter	JPN	101	1047	40	42
526	JPN v BRA Q2	2nd Quarter	JPN	101	1048	37	44
527	JPN v BRA Q2	2nd Quarter	JPN	101	1048	34	48
528	JPN v BRA Q2	2nd Quarter	JPN	101	1049	32	48
529	JPN v BRA Q2	2nd Quarter	JPN	101	1051	33	46
530	JPN v BRA Q2	2nd Quarter	JPN	101	1052	33	40
531	JPN v BRA Q2	2nd Quarter	JPN	101	1052	30	31	Foul
532	JPN v BRA Q3	3rd Quarter	JPN	104	23	32	99
533	JPN v BRA Q3	3rd Quarter	JPN	104	23	42	89
534	JPN v BRA Q3	3rd Quarter	JPN	104	25	43	79
535	JPN v BRA Q3	3rd Quarter	JPN	104	25	41	68
536	JPN v BRA Q3	3rd Quarter	JPN	104	26	37	55
537	JPN v BRA Q3	3rd Quarter	JPN	104	27	36	45
538	JPN v BRA Q3	3rd Quarter	JPN	104	27	37	35
539	JPN v BRA Q3	3rd Quarter	JPN	104	28	27	30
540	JPN v BRA Q3	3rd Quarter	JPN	104	29	25	24
541	JPN v BRA Q3	3rd Quarter	JPN	104	29	27	17	TO
542	JPN v BRA Q3	3rd Quarter	JPN	106	57	28	86
543	JPN v BRA Q3	3rd Quarter	JPN	106	58	37	77
544	JPN v BRA Q3	3rd Quarter	JPN	106	59	42	61
545	JPN v BRA Q3	3rd Quarter	JPN	106	60	42	47
546	JPN v BRA Q3	3rd Quarter	JPN	106	60	38	39
547	JPN v BRA Q3	3rd Quarter	JPN	106	61	29	33
548	JPN v BRA Q3	3rd Quarter	JPN	106	61	23	29
549	JPN v BRA Q3	3rd Quarter	JPN	106	62	13	29
550	JPN v BRA Q3	3rd Quarter	JPN	106	63	13	32
551	JPN v BRA Q3	3rd Quarter	JPN	106	64	26	35
552	JPN v BRA Q3	3rd Quarter	JPN	106	65	28	34	Shot	Score
553	JPN v BRA Q3	3rd Quarter	JPN	108	90	33	101
554	JPN v BRA Q3	3rd Quarter	JPN	108	90	36	76
555	JPN v BRA Q3	3rd Quarter	JPN	108	92	36	63
556	JPN v BRA Q3	3rd Quarter	JPN	108	93	31	48
557	JPN v BRA Q3	3rd Quarter	JPN	108	94	25	35
558	JPN v BRA Q3	3rd Quarter	JPN	108	94	28	27
559	JPN v BRA Q3	3rd Quarter	JPN	108	95	25	21
560	JPN v BRA Q3	3rd Quarter	JPN	108	95	28	17	Shot	Score
561	JPN v BRA Q3	3rd Quarter	JPN	110	132	4	80
562	JPN v BRA Q3	3rd Quarter	JPN	110	132	22	84
563	JPN v BRA Q3	3rd Quarter	JPN	110	133	24	72
564	JPN v BRA Q3	3rd Quarter	JPN	110	134	26	70
565	JPN v BRA Q3	3rd Quarter	JPN	110	136	27	62
566	JPN v BRA Q3	3rd Quarter	JPN	110	136	30	56
567	JPN v BRA Q3	3rd Quarter	JPN	110	137	32	50
568	JPN v BRA Q3	3rd Quarter	JPN	110	138	33	47
569	JPN v BRA Q3	3rd Quarter	JPN	110	139	34	39
570	JPN v BRA Q3	3rd Quarter	JPN	110	139	37	36	On-ball
571	JPN v BRA Q3	3rd Quarter	JPN	110	140	45	33
572	JPN v BRA Q3	3rd Quarter	JPN	110	141	53	34
573	JPN v BRA Q3	3rd Quarter	JPN	110	142	52	33
574	JPN v BRA Q3	3rd Quarter	JPN	110	142	42	35
575	JPN v BRA Q3	3rd Quarter	JPN	110	142	35	39	On-ball
576	JPN v BRA Q3	3rd Quarter	JPN	110	144	27	32	Shot	Score
577	JPN v BRA Q3	3rd Quarter	JPN	112	169	28	99
578	JPN v BRA Q3	3rd Quarter	JPN	112	170	29	83
579	JPN v BRA Q3	3rd Quarter	JPN	112	171	37	77
580	JPN v BRA Q3	3rd Quarter	JPN	112	172	42	65
581	JPN v BRA Q3	3rd Quarter	JPN	112	173	43	53
582	JPN v BRA Q3	3rd Quarter	JPN	112	173	43	40
583	JPN v BRA Q3	3rd Quarter	JPN	112	174	39	34
584	JPN v BRA Q3	3rd Quarter	JPN	112	175	31	32
585	JPN v BRA Q3	3rd Quarter	JPN	112	175	17	34	Shot	Score
586	JPN v BRA Q3	3rd Quarter	JPN	115	280	29	109
587	JPN v BRA Q3	3rd Quarter	JPN	115	281	31	93
588	JPN v BRA Q3	3rd Quarter	JPN	115	282	35	73
589	JPN v BRA Q3	3rd Quarter	JPN	115	283	34	34
590	JPN v BRA Q3	3rd Quarter	JPN	115	283	34	20	Stoppage
591	JPN v BRA Q3	3rd Quarter	JPN	117	297	42	9	BLOB
592	JPN v BRA Q3	3rd Quarter	JPN	117	300	51	41
593	JPN v BRA Q3	3rd Quarter	JPN	117	301	53	41
594	JPN v BRA Q3	3rd Quarter	JPN	117	301	48	43
595	JPN v BRA Q3	3rd Quarter	JPN	117	301	42	43
596	JPN v BRA Q3	3rd Quarter	JPN	117	303	22	37
597	JPN v BRA Q3	3rd Quarter	JPN	117	304	9	19
598	JPN v BRA Q3	3rd Quarter	JPN	117	305	9	22
599	JPN v BRA Q3	3rd Quarter	JPN	117	306	25	17
600	JPN v BRA Q3	3rd Quarter	JPN	117	307	21	37
601	JPN v BRA Q3	3rd Quarter	JPN	117	308	44	33	Shot	Miss
602	JPN v BRA Q3	3rd Quarter	JPN	118	313	15	23	OR
603	JPN v BRA Q3	3rd Quarter	JPN	118	315	12	35
604	JPN v BRA Q3	3rd Quarter	JPN	118	316	15	36	On-ball
605	JPN v BRA Q3	3rd Quarter	JPN	118	316	26	38
606	JPN v BRA Q3	3rd Quarter	JPN	118	318	31	37
607	JPN v BRA Q3	3rd Quarter	JPN	118	319	12	27	Shot	Miss
608	JPN v BRA Q3	3rd Quarter	JPN	122	323	12	15	OR
609	JPN v BRA Q3	3rd Quarter	JPN	122	324	11	38
610	JPN v BRA Q3	3rd Quarter	JPN	122	325	15	40
611	JPN v BRA Q3	3rd Quarter	JPN	122	326	20	42
612	JPN v BRA Q3	3rd Quarter	JPN	122	327	10	18	Shot	Miss
613	JPN v BRA Q3	3rd Quarter	JPN	123	330	28	17	OR
614	JPN v BRA Q3	3rd Quarter	JPN	123	331	30	16	Shot	Miss
615	JPN v BRA Q3	3rd Quarter	JPN	126	366	24	113
616	JPN v BRA Q3	3rd Quarter	JPN	126	367	24	93
617	JPN v BRA Q3	3rd Quarter	JPN	126	368	22	84
618	JPN v BRA Q3	3rd Quarter	JPN	126	369	24	76
619	JPN v BRA Q3	3rd Quarter	JPN	126	370	28	65
620	JPN v BRA Q3	3rd Quarter	JPN	126	370	33	56
621	JPN v BRA Q3	3rd Quarter	JPN	126	372	36	51
622	JPN v BRA Q3	3rd Quarter	JPN	126	372	40	42
623	JPN v BRA Q3	3rd Quarter	JPN	126	373	41	37	On-ball
624	JPN v BRA Q3	3rd Quarter	JPN	126	373	48	29
625	JPN v BRA Q3	3rd Quarter	JPN	126	375	52	27
626	JPN v BRA Q3	3rd Quarter	JPN	126	376	54	34
627	JPN v BRA Q3	3rd Quarter	JPN	126	376	52	38
628	JPN v BRA Q3	3rd Quarter	JPN	126	377	33	40
629	JPN v BRA Q3	3rd Quarter	JPN	126	378	27	39
630	JPN v BRA Q3	3rd Quarter	JPN	126	379	17	35
631	JPN v BRA Q3	3rd Quarter	JPN	126	380	11	32
632	JPN v BRA Q3	3rd Quarter	JPN	126	380	32	38
633	JPN v BRA Q3	3rd Quarter	JPN	126	381	33	35
634	JPN v BRA Q3	3rd Quarter	JPN	126	382	37	30
635	JPN v BRA Q3	3rd Quarter	JPN	126	383	36	19	Foul
636	JPN v BRA Q3	3rd Quarter	JPN	127	419	59	37	SLOB
637	JPN v BRA Q3	3rd Quarter	JPN	127	422	41	38
638	JPN v BRA Q3	3rd Quarter	JPN	127	422	34	40
639	JPN v BRA Q3	3rd Quarter	JPN	127	423	27	42
640	JPN v BRA Q3	3rd Quarter	JPN	127	424	28	42
641	JPN v BRA Q3	3rd Quarter	JPN	127	425	11	28
642	JPN v BRA Q3	3rd Quarter	JPN	127	426	25	22
643	JPN v BRA Q3	3rd Quarter	JPN	127	428	26	22
644	JPN v BRA Q3	3rd Quarter	JPN	127	429	25	18
645	JPN v BRA Q3	3rd Quarter	JPN	127	430	32	16	Shot	Score
646	JPN v BRA Q3	3rd Quarter	JPN	129	473	59	87
647	JPN v BRA Q3	3rd Quarter	JPN	129	473	45	86
648	JPN v BRA Q3	3rd Quarter	JPN	129	474	43	78
649	JPN v BRA Q3	3rd Quarter	JPN	129	474	33	70
650	JPN v BRA Q3	3rd Quarter	JPN	129	475	28	57
651	JPN v BRA Q3	3rd Quarter	JPN	129	476	22	48
652	JPN v BRA Q3	3rd Quarter	JPN	129	478	21	30
653	JPN v BRA Q3	3rd Quarter	JPN	129	478	18	33
654	JPN v BRA Q3	3rd Quarter	JPN	129	479	14	33
655	JPN v BRA Q3	3rd Quarter	JPN	129	480	16	36
656	JPN v BRA Q3	3rd Quarter	JPN	129	481	24	39
657	JPN v BRA Q3	3rd Quarter	JPN	129	482	36	40
658	JPN v BRA Q3	3rd Quarter	JPN	129	483	41	40
659	JPN v BRA Q3	3rd Quarter	JPN	129	483	36	42
660	JPN v BRA Q3	3rd Quarter	JPN	129	483	29	41
661	JPN v BRA Q3	3rd Quarter	JPN	129	484	24	31
662	JPN v BRA Q3	3rd Quarter	JPN	129	485	26	19
663	JPN v BRA Q3	3rd Quarter	JPN	129	487	12	28
664	JPN v BRA Q3	3rd Quarter	JPN	129	488	15	31	Shot	Miss
665	JPN v BRA Q3	3rd Quarter	JPN	130	489	29	20	OR
666	JPN v BRA Q3	3rd Quarter	JPN	130	491	30	18	Shot	Score
667	JPN v BRA Q3	3rd Quarter	JPN	132	505	36	101
668	JPN v BRA Q3	3rd Quarter	JPN	132	507	34	99	Foul
669	JPN v BRA Q3	3rd Quarter	JPN	135	584	33	109
670	JPN v BRA Q3	3rd Quarter	JPN	135	584	37	97
671	JPN v BRA Q3	3rd Quarter	JPN	135	586	44	91
672	JPN v BRA Q3	3rd Quarter	JPN	135	587	49	81
673	JPN v BRA Q3	3rd Quarter	JPN	135	587	49	68
674	JPN v BRA Q3	3rd Quarter	JPN	135	588	47	57
675	JPN v BRA Q3	3rd Quarter	JPN	135	589	41	54
676	JPN v BRA Q3	3rd Quarter	JPN	135	589	32	47
677	JPN v BRA Q3	3rd Quarter	JPN	135	590	26	42	On-ball
678	JPN v BRA Q3	3rd Quarter	JPN	135	590	19	31
679	JPN v BRA Q3	3rd Quarter	JPN	135	590	21	26
680	JPN v BRA Q3	3rd Quarter	JPN	135	592	34	20
681	JPN v BRA Q3	3rd Quarter	JPN	135	593	34	17
682	JPN v BRA Q3	3rd Quarter	JPN	135	592	31	16	Shot	Miss
683	JPN v BRA Q3	3rd Quarter	JPN	136	594	34	18	OR
684	JPN v BRA Q3	3rd Quarter	JPN	136	594	33	17	Shot	Score
685	JPN v BRA Q3	3rd Quarter	JPN	139	622	32	107
686	JPN v BRA Q3	3rd Quarter	JPN	139	623	30	96
687	JPN v BRA Q3	3rd Quarter	JPN	139	625	30	91
688	JPN v BRA Q3	3rd Quarter	JPN	139	625	32	82
689	JPN v BRA Q3	3rd Quarter	JPN	139	627	32	76
690	JPN v BRA Q3	3rd Quarter	JPN	139	628	33	69
691	JPN v BRA Q3	3rd Quarter	JPN	139	628	31	61
692	JPN v BRA Q3	3rd Quarter	JPN	139	629	28	55
693	JPN v BRA Q3	3rd Quarter	JPN	139	629	12	28
694	JPN v BRA Q3	3rd Quarter	JPN	139	631	9	27
695	JPN v BRA Q3	3rd Quarter	JPN	139	631	22	43
696	JPN v BRA Q3	3rd Quarter	JPN	139	632	27	43
697	JPN v BRA Q3	3rd Quarter	JPN	139	634	32	41	On-ball
698	JPN v BRA Q3	3rd Quarter	JPN	139	635	37	39
699	JPN v BRA Q3	3rd Quarter	JPN	139	636	51	27	Shot	Miss
700	JPN v BRA Q3	3rd Quarter	JPN	143	687	33	110
701	JPN v BRA Q3	3rd Quarter	JPN	143	687	34	78
702	JPN v BRA Q3	3rd Quarter	JPN	143	689	34	74
703	JPN v BRA Q3	3rd Quarter	JPN	143	691	32	64
704	JPN v BRA Q3	3rd Quarter	JPN	143	692	31	57
705	JPN v BRA Q3	3rd Quarter	JPN	143	693	28	54
706	JPN v BRA Q3	3rd Quarter	JPN	143	694	20	49
707	JPN v BRA Q3	3rd Quarter	JPN	143	695	9	31
708	JPN v BRA Q3	3rd Quarter	JPN	143	696	30	43
709	JPN v BRA Q3	3rd Quarter	JPN	143	697	34	43	On-ball
710	JPN v BRA Q3	3rd Quarter	JPN	143	697	40	38
711	JPN v BRA Q3	3rd Quarter	JPN	143	699	38	26
712	JPN v BRA Q3	3rd Quarter	JPN	143	700	9	18	Shot	Miss
713	JPN v BRA Q3	3rd Quarter	JPN	144	704	18	18	OR
714	JPN v BRA Q3	3rd Quarter	JPN	144	705	35	43
715	JPN v BRA Q3	3rd Quarter	JPN	144	706	20	39
716	JPN v BRA Q3	3rd Quarter	JPN	144	707	23	41
717	JPN v BRA Q3	3rd Quarter	JPN	144	707	30	41
718	JPN v BRA Q3	3rd Quarter	JPN	144	709	51	27	Shot	Miss
719	JPN v BRA Q3	3rd Quarter	JPN	147	765	29	96
720	JPN v BRA Q3	3rd Quarter	JPN	147	767	31	89
721	JPN v BRA Q3	3rd Quarter	JPN	147	768	31	84
722	JPN v BRA Q3	3rd Quarter	JPN	147	768	32	76
723	JPN v BRA Q3	3rd Quarter	JPN	147	769	35	64
724	JPN v BRA Q3	3rd Quarter	JPN	147	770	36	56
725	JPN v BRA Q3	3rd Quarter	JPN	147	771	40	50
726	JPN v BRA Q3	3rd Quarter	JPN	147	771	39	40
727	JPN v BRA Q3	3rd Quarter	JPN	147	772	39	38	On-ball
728	JPN v BRA Q3	3rd Quarter	JPN	147	773	34	38
729	JPN v BRA Q3	3rd Quarter	JPN	147	774	24	36
730	JPN v BRA Q3	3rd Quarter	JPN	147	775	18	33
731	JPN v BRA Q3	3rd Quarter	JPN	147	776	22	38
732	JPN v BRA Q3	3rd Quarter	JPN	147	776	25	39
733	JPN v BRA Q3	3rd Quarter	JPN	147	777	53	18
734	JPN v BRA Q3	3rd Quarter	JPN	147	779	52	14
735	JPN v BRA Q3	3rd Quarter	JPN	147	779	52	26
736	JPN v BRA Q3	3rd Quarter	JPN	147	780	49	31
737	JPN v BRA Q3	3rd Quarter	JPN	147	781	40	41
738	JPN v BRA Q3	3rd Quarter	JPN	147	782	15	30	Shot	Miss
739	JPN v BRA Q3	3rd Quarter	JPN	148	903	42	9	BLOB
740	JPN v BRA Q3	3rd Quarter	JPN	148	904	53	25
741	JPN v BRA Q3	3rd Quarter	JPN	148	906	52	27
742	JPN v BRA Q3	3rd Quarter	JPN	148	906	49	35
743	JPN v BRA Q3	3rd Quarter	JPN	148	907	45	40
744	JPN v BRA Q3	3rd Quarter	JPN	148	908	31	51
745	JPN v BRA Q3	3rd Quarter	JPN	148	908	14	36
746	JPN v BRA Q3	3rd Quarter	JPN	148	909	9	34
747	JPN v BRA Q3	3rd Quarter	JPN	148	910	30	41
748	JPN v BRA Q3	3rd Quarter	JPN	148	912	39	21
749	JPN v BRA Q3	3rd Quarter	JPN	148	913	35	17	Shot	Score
750	JPN v BRA Q3	3rd Quarter	JPN	150	943	31	108
751	JPN v BRA Q3	3rd Quarter	JPN	150	944	31	79
752	JPN v BRA Q3	3rd Quarter	JPN	150	946	31	74
753	JPN v BRA Q3	3rd Quarter	JPN	150	947	30	68
754	JPN v BRA Q3	3rd Quarter	JPN	150	948	28	55
755	JPN v BRA Q3	3rd Quarter	JPN	150	949	22	47
756	JPN v BRA Q3	3rd Quarter	JPN	150	950	14	45
757	JPN v BRA Q3	3rd Quarter	JPN	150	951	20	51
758	JPN v BRA Q3	3rd Quarter	JPN	150	951	24	50
759	JPN v BRA Q3	3rd Quarter	JPN	150	952	35	16	TO
760	JPN v BRA Q3	3rd Quarter	JPN	151	953	32	94
761	JPN v BRA Q3	3rd Quarter	JPN	153	960	32	107
762	JPN v BRA Q3	3rd Quarter	JPN	153	962	28	97
763	JPN v BRA Q3	3rd Quarter	JPN	153	963	28	91
764	JPN v BRA Q3	3rd Quarter	JPN	153	964	32	79
765	JPN v BRA Q3	3rd Quarter	JPN	153	965	34	67
766	JPN v BRA Q3	3rd Quarter	JPN	153	966	33	56
767	JPN v BRA Q3	3rd Quarter	JPN	153	967	29	51
768	JPN v BRA Q3	3rd Quarter	JPN	153	969	28	47
769	JPN v BRA Q3	3rd Quarter	JPN	153	970	11	40
770	JPN v BRA Q3	3rd Quarter	JPN	153	971	11	36
771	JPN v BRA Q3	3rd Quarter	JPN	153	971	16	33
772	JPN v BRA Q3	3rd Quarter	JPN	153	972	25	40
773	JPN v BRA Q3	3rd Quarter	JPN	153	974	26	41
774	JPN v BRA Q3	3rd Quarter	JPN	153	975	34	41
775	JPN v BRA Q3	3rd Quarter	JPN	153	976	40	40
776	JPN v BRA Q3	3rd Quarter	JPN	153	977	54	21	Shot	Score
777	JPN v BRA Q3	3rd Quarter	JPN	155	990	42	88
778	JPN v BRA Q3	3rd Quarter	JPN	155	991	43	69
779	JPN v BRA Q3	3rd Quarter	JPN	155	992	37	61
780	JPN v BRA Q3	3rd Quarter	JPN	155	992	32	49
781	JPN v BRA Q3	3rd Quarter	JPN	155	993	30	42
782	JPN v BRA Q3	3rd Quarter	JPN	155	993	9	29
783	JPN v BRA Q3	3rd Quarter	JPN	155	994	12	31
784	JPN v BRA Q3	3rd Quarter	JPN	155	994	16	34
785	JPN v BRA Q3	3rd Quarter	JPN	155	996	29	42
786	JPN v BRA Q3	3rd Quarter	JPN	155	997	29	44
787	JPN v BRA Q3	3rd Quarter	JPN	155	998	26	45
788	JPN v BRA Q3	3rd Quarter	JPN	155	1000	25	50
789	JPN v BRA Q3	3rd Quarter	JPN	155	1001	24	49
790	JPN v BRA Q3	3rd Quarter	JPN	155	1001	20	38
791	JPN v BRA Q3	3rd Quarter	JPN	155	1002	22	31
792	JPN v BRA Q3	3rd Quarter	JPN	155	1003	31	26
793	JPN v BRA Q3	3rd Quarter	JPN	155	1004	29	18	Shot	Score
794	JPN v BRA Q3	3rd Quarter	JPN	157	1058	28	110
795	JPN v BRA Q3	3rd Quarter	JPN	157	1058	21	93
796	JPN v BRA Q3	3rd Quarter	JPN	157	1059	22	85
797	JPN v BRA Q3	3rd Quarter	JPN	157	1060	22	74
798	JPN v BRA Q3	3rd Quarter	JPN	157	1062	24	65
799	JPN v BRA Q3	3rd Quarter	JPN	157	1062	30	57
800	JPN v BRA Q3	3rd Quarter	JPN	157	1063	35	52
801	JPN v BRA Q3	3rd Quarter	JPN	157	1064	42	47
802	JPN v BRA Q3	3rd Quarter	JPN	157	1065	49	43
803	JPN v BRA Q3	3rd Quarter	JPN	157	1066	32	42
804	JPN v BRA Q3	3rd Quarter	JPN	157	1067	28	40	On-ball
805	JPN v BRA Q3	3rd Quarter	JPN	157	1067	22	33
806	JPN v BRA Q3	3rd Quarter	JPN	157	1069	23	29	Shot	Score
807	JPN v BRA Q3	3rd Quarter	JPN	159	1119	27	110
808	JPN v BRA Q3	3rd Quarter	JPN	159	1119	19	85
809	JPN v BRA Q3	3rd Quarter	JPN	159	1122	16	76
810	JPN v BRA Q3	3rd Quarter	JPN	159	1122	17	66
811	JPN v BRA Q3	3rd Quarter	JPN	159	1123	20	56
812	JPN v BRA Q3	3rd Quarter	JPN	159	1124	21	46
813	JPN v BRA Q3	3rd Quarter	JPN	159	1125	24	40	On-ball
814	JPN v BRA Q3	3rd Quarter	JPN	159	1126	34	39
815	JPN v BRA Q3	3rd Quarter	JPN	159	1127	41	39
816	JPN v BRA Q3	3rd Quarter	JPN	159	1128	21	32
817	JPN v BRA Q3	3rd Quarter	JPN	159	1129	28	32	Shot	Miss
818	JPN v BRA Q4	4th Quarter	JPN	160	1	58	61
819	JPN v BRA Q4	4th Quarter	JPN	160	3	41	69
820	JPN v BRA Q4	4th Quarter	JPN	160	4	36	61
821	JPN v BRA Q4	4th Quarter	JPN	160	5	34	49
822	JPN v BRA Q4	4th Quarter	JPN	160	6	38	46
823	JPN v BRA Q4	4th Quarter	JPN	160	7	43	42
824	JPN v BRA Q4	4th Quarter	JPN	160	8	48	41
825	JPN v BRA Q4	4th Quarter	JPN	160	9	27	34
826	JPN v BRA Q4	4th Quarter	JPN	160	10	27	32	Shot	Score
827	JPN v BRA Q4	4th Quarter	JPN	162	32	27	110
828	JPN v BRA Q4	4th Quarter	JPN	162	32	36	94
829	JPN v BRA Q4	4th Quarter	JPN	162	36	36	85
830	JPN v BRA Q4	4th Quarter	JPN	162	37	38	78
831	JPN v BRA Q4	4th Quarter	JPN	162	38	36	69
832	JPN v BRA Q4	4th Quarter	JPN	162	39	33	59
833	JPN v BRA Q4	4th Quarter	JPN	162	40	31	53
834	JPN v BRA Q4	4th Quarter	JPN	162	40	25	48
835	JPN v BRA Q4	4th Quarter	JPN	162	42	11	35
836	JPN v BRA Q4	4th Quarter	JPN	162	43	13	36
837	JPN v BRA Q4	4th Quarter	JPN	162	44	17	41
838	JPN v BRA Q4	4th Quarter	JPN	162	45	27	46	On-ball
839	JPN v BRA Q4	4th Quarter	JPN	162	46	34	41
840	JPN v BRA Q4	4th Quarter	JPN	162	48	37	39
841	JPN v BRA Q4	4th Quarter	JPN	162	48	54	30
842	JPN v BRA Q4	4th Quarter	JPN	162	49	54	30
843	JPN v BRA Q4	4th Quarter	JPN	162	51	38	20
844	JPN v BRA Q4	4th Quarter	JPN	162	52	38	37	Shot	Miss
845	JPN v BRA Q4	4th Quarter	JPN	164	69	33	101
846	JPN v BRA Q4	4th Quarter	JPN	164	71	36	84
847	JPN v BRA Q4	4th Quarter	JPN	164	72	36	76
848	JPN v BRA Q4	4th Quarter	JPN	164	72	33	63
849	JPN v BRA Q4	4th Quarter	JPN	164	73	26	50
850	JPN v BRA Q4	4th Quarter	JPN	164	73	18	44
851	JPN v BRA Q4	4th Quarter	JPN	164	74	14	33
852	JPN v BRA Q4	4th Quarter	JPN	164	75	12	26
853	JPN v BRA Q4	4th Quarter	JPN	164	75	9	28
854	JPN v BRA Q4	4th Quarter	JPN	164	76	24	22
855	JPN v BRA Q4	4th Quarter	JPN	164	77	36	38
856	JPN v BRA Q4	4th Quarter	JPN	164	79	17	33
857	JPN v BRA Q4	4th Quarter	JPN	164	80	12	32	On-ball
858	JPN v BRA Q4	4th Quarter	JPN	164	82	18	35
859	JPN v BRA Q4	4th Quarter	JPN	164	82	25	39
860	JPN v BRA Q4	4th Quarter	JPN	164	83	31	36
861	JPN v BRA Q4	4th Quarter	JPN	164	84	14	24
862	JPN v BRA Q4	4th Quarter	JPN	164	86	16	24	Shot	Miss
863	JPN v BRA Q4	4th Quarter	JPN	166	166	30	84
864	JPN v BRA Q4	4th Quarter	JPN	166	166	18	78
865	JPN v BRA Q4	4th Quarter	JPN	166	169	14	59	Foul
866	JPN v BRA Q4	4th Quarter	JPN	167	184	3	71
867	JPN v BRA Q4	4th Quarter	JPN	167	185	22	77
868	JPN v BRA Q4	4th Quarter	JPN	167	187	27	76
869	JPN v BRA Q4	4th Quarter	JPN	167	188	31	75
870	JPN v BRA Q4	4th Quarter	JPN	167	188	36	67
871	JPN v BRA Q4	4th Quarter	JPN	167	189	43	57
872	JPN v BRA Q4	4th Quarter	JPN	167	190	45	52
873	JPN v BRA Q4	4th Quarter	JPN	167	191	41	34
874	JPN v BRA Q4	4th Quarter	JPN	167	192	42	34
875	JPN v BRA Q4	4th Quarter	JPN	167	194	42	34	On-ball
876	JPN v BRA Q4	4th Quarter	JPN	167	195	33	35
877	JPN v BRA Q4	4th Quarter	JPN	167	196	29	21	Shot	Miss
878	JPN v BRA Q4	4th Quarter	JPN	172	295	35	93
879	JPN v BRA Q4	4th Quarter	JPN	172	297	31	92
880	JPN v BRA Q4	4th Quarter	JPN	172	297	32	86
881	JPN v BRA Q4	4th Quarter	JPN	172	298	20	72
882	JPN v BRA Q4	4th Quarter	JPN	172	300	15	66	Stoppage
883	JPN v BRA Q4	4th Quarter	JPN	173	327	3	74
884	JPN v BRA Q4	4th Quarter	JPN	173	327	11	60
885	JPN v BRA Q4	4th Quarter	JPN	173	329	14	46
886	JPN v BRA Q4	4th Quarter	JPN	173	329	12	33
887	JPN v BRA Q4	4th Quarter	JPN	173	331	12	32	On-ball
888	JPN v BRA Q4	4th Quarter	JPN	173	332	15	35
889	JPN v BRA Q4	4th Quarter	JPN	173	332	21	34
890	JPN v BRA Q4	4th Quarter	JPN	173	333	24	32
891	JPN v BRA Q4	4th Quarter	JPN	173	334	28	37
892	JPN v BRA Q4	4th Quarter	JPN	173	334	29	39	On-ball
893	JPN v BRA Q4	4th Quarter	JPN	173	336	32	38
894	JPN v BRA Q4	4th Quarter	JPN	173	337	25	33	Shot	Miss
895	JPN v BRA Q4	4th Quarter	JPN	178	397	15	108
896	JPN v BRA Q4	4th Quarter	JPN	178	399	13	71
897	JPN v BRA Q4	4th Quarter	JPN	178	400	16	66
898	JPN v BRA Q4	4th Quarter	JPN	178	400	17	52
899	JPN v BRA Q4	4th Quarter	JPN	178	401	19	51
900	JPN v BRA Q4	4th Quarter	JPN	178	402	26	48
901	JPN v BRA Q4	4th Quarter	JPN	178	404	11	30
902	JPN v BRA Q4	4th Quarter	JPN	178	404	11	30
903	JPN v BRA Q4	4th Quarter	JPN	178	406	30	44
904	JPN v BRA Q4	4th Quarter	JPN	178	407	30	47
905	JPN v BRA Q4	4th Quarter	JPN	178	408	48	42
906	JPN v BRA Q4	4th Quarter	JPN	178	409	49	40
907	JPN v BRA Q4	4th Quarter	JPN	178	411	45	38
908	JPN v BRA Q4	4th Quarter	JPN	178	411	39	39	On-ball
909	JPN v BRA Q4	4th Quarter	JPN	178	412	27	37
910	JPN v BRA Q4	4th Quarter	JPN	178	413	22	36
911	JPN v BRA Q4	4th Quarter	JPN	178	414	37	35
912	JPN v BRA Q4	4th Quarter	JPN	178	414	31	31
913	JPN v BRA Q4	4th Quarter	JPN	178	415	28	19	Shot	Miss
914	JPN v BRA Q4	4th Quarter	JPN	181	465	31	111
915	JPN v BRA Q4	4th Quarter	JPN	181	466	31	88
916	JPN v BRA Q4	4th Quarter	JPN	181	467	35	87
917	JPN v BRA Q4	4th Quarter	JPN	181	469	32	76
918	JPN v BRA Q4	4th Quarter	JPN	181	470	33	66
919	JPN v BRA Q4	4th Quarter	JPN	181	471	23	60
920	JPN v BRA Q4	4th Quarter	JPN	181	472	14	53
921	JPN v BRA Q4	4th Quarter	JPN	181	473	16	47
922	JPN v BRA Q4	4th Quarter	JPN	181	474	14	38
923	JPN v BRA Q4	4th Quarter	JPN	181	474	11	30
924	JPN v BRA Q4	4th Quarter	JPN	181	475	14	36
925	JPN v BRA Q4	4th Quarter	JPN	181	475	23	41
926	JPN v BRA Q4	4th Quarter	JPN	181	476	31	40
927	JPN v BRA Q4	4th Quarter	JPN	181	476	28	42
928	JPN v BRA Q4	4th Quarter	JPN	181	478	22	39
929	JPN v BRA Q4	4th Quarter	JPN	181	478	17	34
930	JPN v BRA Q4	4th Quarter	JPN	181	479	13	31
931	JPN v BRA Q4	4th Quarter	JPN	181	479	15	34
932	JPN v BRA Q4	4th Quarter	JPN	181	480	25	40
933	JPN v BRA Q4	4th Quarter	JPN	181	481	48	33
934	JPN v BRA Q4	4th Quarter	JPN	181	483	48	21	Shot	Score
935	JPN v BRA Q4	4th Quarter	JPN	183	494	35	98
936	JPN v BRA Q4	4th Quarter	JPN	183	495	19	93
937	JPN v BRA Q4	4th Quarter	JPN	183	496	18	82
938	JPN v BRA Q4	4th Quarter	JPN	183	497	19	73
939	JPN v BRA Q4	4th Quarter	JPN	183	497	31	67
940	JPN v BRA Q4	4th Quarter	JPN	183	498	35	59
941	JPN v BRA Q4	4th Quarter	JPN	183	499	48	49
942	JPN v BRA Q4	4th Quarter	JPN	183	500	48	38
943	JPN v BRA Q4	4th Quarter	JPN	183	501	48	33
944	JPN v BRA Q4	4th Quarter	JPN	183	502	31	42
945	JPN v BRA Q4	4th Quarter	JPN	183	503	31	44
946	JPN v BRA Q4	4th Quarter	JPN	183	504	23	33
947	JPN v BRA Q4	4th Quarter	JPN	183	505	20	34	Foul
948	JPN v BRA Q4	4th Quarter	JPN	184	530	4	34	SLOB
949	JPN v BRA Q4	4th Quarter	JPN	184	530	24	40
950	JPN v BRA Q4	4th Quarter	JPN	184	532	45	38
951	JPN v BRA Q4	4th Quarter	JPN	184	534	16	34	On-ball
952	JPN v BRA Q4	4th Quarter	JPN	184	536	21	39
953	JPN v BRA Q4	4th Quarter	JPN	184	536	26	40
954	JPN v BRA Q4	4th Quarter	JPN	184	537	35	38
955	JPN v BRA Q4	4th Quarter	JPN	184	537	36	34
956	JPN v BRA Q4	4th Quarter	JPN	184	538	38	38
957	JPN v BRA Q4	4th Quarter	JPN	184	540	38	25	Stoppage
958	JPN v BRA Q4	4th Quarter	JPN	185	566	59	36	SLOB
959	JPN v BRA Q4	4th Quarter	JPN	185	567	42	31
960	JPN v BRA Q4	4th Quarter	JPN	185	568	41	34
961	JPN v BRA Q4	4th Quarter	JPN	185	569	35	47
962	JPN v BRA Q4	4th Quarter	JPN	185	570	32	44	On-ball
963	JPN v BRA Q4	4th Quarter	JPN	185	570	37	40
964	JPN v BRA Q4	4th Quarter	JPN	185	572	44	40
965	JPN v BRA Q4	4th Quarter	JPN	185	573	43	30
966	JPN v BRA Q4	4th Quarter	JPN	185	574	34	32
967	JPN v BRA Q4	4th Quarter	JPN	185	574	29	30
968	JPN v BRA Q4	4th Quarter	JPN	185	575	19	28	Shot	Miss
969	JPN v BRA Q4	4th Quarter	JPN	187	608	25	110
970	JPN v BRA Q4	4th Quarter	JPN	187	609	20	91
971	JPN v BRA Q4	4th Quarter	JPN	187	611	25	82
972	JPN v BRA Q4	4th Quarter	JPN	187	612	28	72
973	JPN v BRA Q4	4th Quarter	JPN	187	613	30	65
974	JPN v BRA Q4	4th Quarter	JPN	187	614	28	59
975	JPN v BRA Q4	4th Quarter	JPN	187	615	18	54
976	JPN v BRA Q4	4th Quarter	JPN	187	615	10	48
977	JPN v BRA Q4	4th Quarter	JPN	187	616	10	31
978	JPN v BRA Q4	4th Quarter	JPN	187	617	31	44
979	JPN v BRA Q4	4th Quarter	JPN	187	618	32	47
980	JPN v BRA Q4	4th Quarter	JPN	187	619	33	47
981	JPN v BRA Q4	4th Quarter	JPN	187	620	46	35
982	JPN v BRA Q4	4th Quarter	JPN	187	621	46	38
983	JPN v BRA Q4	4th Quarter	JPN	187	622	43	42
984	JPN v BRA Q4	4th Quarter	JPN	187	623	43	45
985	JPN v BRA Q4	4th Quarter	JPN	187	624	36	45
986	JPN v BRA Q4	4th Quarter	JPN	187	625	31	45
987	JPN v BRA Q4	4th Quarter	JPN	187	625	25	41	On-ball
988	JPN v BRA Q4	4th Quarter	JPN	187	626	20	33
989	JPN v BRA Q4	4th Quarter	JPN	187	627	18	27	TO
990	JPN v BRA Q4	4th Quarter	JPN	189	655	31	110
991	JPN v BRA Q4	4th Quarter	JPN	189	656	33	89
992	JPN v BRA Q4	4th Quarter	JPN	189	657	31	75
993	JPN v BRA Q4	4th Quarter	JPN	189	658	26	71
994	JPN v BRA Q4	4th Quarter	JPN	189	659	28	62
995	JPN v BRA Q4	4th Quarter	JPN	189	659	33	60
996	JPN v BRA Q4	4th Quarter	JPN	189	660	39	51
997	JPN v BRA Q4	4th Quarter	JPN	189	661	40	42
998	JPN v BRA Q4	4th Quarter	JPN	189	661	39	37	On-ball
999	JPN v BRA Q4	4th Quarter	JPN	189	662	33	36
1000	JPN v BRA Q4	4th Quarter	JPN	189	663	35	32
1001	JPN v BRA Q4	4th Quarter	JPN	189	664	36	32
1002	JPN v BRA Q4	4th Quarter	JPN	189	666	36	34
1003	JPN v BRA Q4	4th Quarter	JPN	189	667	29	42
1004	JPN v BRA Q4	4th Quarter	JPN	189	668	28	44	On-ball
1005	JPN v BRA Q4	4th Quarter	JPN	189	670	33	43
1006	JPN v BRA Q4	4th Quarter	JPN	189	672	19	28
1007	JPN v BRA Q4	4th Quarter	JPN	189	672	22	22
1008	JPN v BRA Q4	4th Quarter	JPN	189	673	24	17	Shot	Score
1009	JPN v BRA Q4	4th Quarter	JPN	191	740	40	109
1010	JPN v BRA Q4	4th Quarter	JPN	191	740	44	87
1011	JPN v BRA Q4	4th Quarter	JPN	191	742	43	80
1012	JPN v BRA Q4	4th Quarter	JPN	191	743	44	73
1013	JPN v BRA Q4	4th Quarter	JPN	191	744	34	68
1014	JPN v BRA Q4	4th Quarter	JPN	191	745	22	61
1015	JPN v BRA Q4	4th Quarter	JPN	191	746	23	51
1016	JPN v BRA Q4	4th Quarter	JPN	191	747	22	46
1017	JPN v BRA Q4	4th Quarter	JPN	191	748	21	39
1018	JPN v BRA Q4	4th Quarter	JPN	191	748	23	26
1019	JPN v BRA Q4	4th Quarter	JPN	191	749	26	17	TO
1020	JPN v BRA Q4	4th Quarter	JPN	192	750	32	87
1021	JPN v BRA Q4	4th Quarter	JPN	194	760	31	98
1022	JPN v BRA Q4	4th Quarter	JPN	194	761	32	93
1023	JPN v BRA Q4	4th Quarter	JPN	194	762	33	83
1024	JPN v BRA Q4	4th Quarter	JPN	194	763	35	76
1025	JPN v BRA Q4	4th Quarter	JPN	194	764	35	67
1026	JPN v BRA Q4	4th Quarter	JPN	194	765	36	61
1027	JPN v BRA Q4	4th Quarter	JPN	194	766	37	54
1028	JPN v BRA Q4	4th Quarter	JPN	194	767	42	47
1029	JPN v BRA Q4	4th Quarter	JPN	194	767	50	36
1030	JPN v BRA Q4	4th Quarter	JPN	194	769	32	43
1031	JPN v BRA Q4	4th Quarter	JPN	194	771	16	38
1032	JPN v BRA Q4	4th Quarter	JPN	194	772	15	37
1033	JPN v BRA Q4	4th Quarter	JPN	194	774	33	43
1034	JPN v BRA Q4	4th Quarter	JPN	194	775	30	47
1035	JPN v BRA Q4	4th Quarter	JPN	194	776	36	44
1036	JPN v BRA Q4	4th Quarter	JPN	194	776	38	41
1037	JPN v BRA Q4	4th Quarter	JPN	194	777	13	30	Shot	Score
1038	JPN v BRA Q4	4th Quarter	JPN	196	799	27	108
1039	JPN v BRA Q4	4th Quarter	JPN	196	800	25	83
1040	JPN v BRA Q4	4th Quarter	JPN	196	802	31	71
1041	JPN v BRA Q4	4th Quarter	JPN	196	803	31	59
1042	JPN v BRA Q4	4th Quarter	JPN	196	804	28	53
1043	JPN v BRA Q4	4th Quarter	JPN	196	805	23	46
1044	JPN v BRA Q4	4th Quarter	JPN	196	805	14	29
1045	JPN v BRA Q4	4th Quarter	JPN	196	806	10	26
1046	JPN v BRA Q4	4th Quarter	JPN	196	808	33	47
1047	JPN v BRA Q4	4th Quarter	JPN	196	809	52	33
1048	JPN v BRA Q4	4th Quarter	JPN	196	810	50	37
1049	JPN v BRA Q4	4th Quarter	JPN	196	811	44	43
1050	JPN v BRA Q4	4th Quarter	JPN	196	812	20	38
1051	JPN v BRA Q4	4th Quarter	JPN	196	812	29	37
1052	JPN v BRA Q4	4th Quarter	JPN	196	813	33	31	TO
1053	JPN v BRA Q4	4th Quarter	JPN	198	824	32	87
1054	JPN v BRA Q4	4th Quarter	JPN	198	826	24	79
1055	JPN v BRA Q4	4th Quarter	JPN	198	827	25	71
1056	JPN v BRA Q4	4th Quarter	JPN	198	828	29	62
1057	JPN v BRA Q4	4th Quarter	JPN	198	829	32	57
1058	JPN v BRA Q4	4th Quarter	JPN	198	829	46	46
1059	JPN v BRA Q4	4th Quarter	JPN	198	830	46	37
1060	JPN v BRA Q4	4th Quarter	JPN	198	831	47	32
1061	JPN v BRA Q4	4th Quarter	JPN	198	832	40	19	Foul
1062	JPN v BRA Q4	4th Quarter	JPN	199	853	40	9	BLOB
1063	JPN v BRA Q4	4th Quarter	JPN	199	855	39	24
1064	JPN v BRA Q4	4th Quarter	JPN	199	856	27	23
1065	JPN v BRA Q4	4th Quarter	JPN	199	857	28	17	Shot	Miss
1066	JPN v BRA Q4	4th Quarter	JPN	200	858	35	99
1067	JPN v BRA Q4	4th Quarter	JPN	202	901	34	101
1068	JPN v BRA Q4	4th Quarter	JPN	202	901	31	91
1069	JPN v BRA Q4	4th Quarter	JPN	202	903	31	84
1070	JPN v BRA Q4	4th Quarter	JPN	202	904	33	75
1071	JPN v BRA Q4	4th Quarter	JPN	202	906	32	64
1072	JPN v BRA Q4	4th Quarter	JPN	202	907	30	56
1073	JPN v BRA Q4	4th Quarter	JPN	202	908	9	30
1074	JPN v BRA Q4	4th Quarter	JPN	202	910	10	31
1075	JPN v BRA Q4	4th Quarter	JPN	202	910	34	43
1076	JPN v BRA Q4	4th Quarter	JPN	202	912	32	46
1077	JPN v BRA Q4	4th Quarter	JPN	202	913	41	37
1078	JPN v BRA Q4	4th Quarter	JPN	202	914	47	40
1079	JPN v BRA Q4	4th Quarter	JPN	202	914	49	43
1080	JPN v BRA Q4	4th Quarter	JPN	202	915	22	39
1081	JPN v BRA Q4	4th Quarter	JPN	202	916	18	32	On-ball
1082	JPN v BRA Q4	4th Quarter	JPN	202	916	17	26	TO
1083	JPN v BRA Q4	4th Quarter	JPN	206	962	45	88
1084	JPN v BRA Q4	4th Quarter	JPN	206	964	49	76
1085	JPN v BRA Q4	4th Quarter	JPN	206	965	50	70
1086	JPN v BRA Q4	4th Quarter	JPN	206	965	47	70
1087	JPN v BRA Q4	4th Quarter	JPN	206	965	38	67
1088	JPN v BRA Q4	4th Quarter	JPN	206	966	29	59
1089	JPN v BRA Q4	4th Quarter	JPN	206	967	22	54
1090	JPN v BRA Q4	4th Quarter	JPN	206	968	20	46
1091	JPN v BRA Q4	4th Quarter	JPN	206	969	24	30
1092	JPN v BRA Q4	4th Quarter	JPN	206	971	24	30
1093	JPN v BRA Q4	4th Quarter	JPN	206	971	28	32
1094	JPN v BRA Q4	4th Quarter	JPN	206	972	36	38	Stoppage
1095	JPN v BRA Q4	4th Quarter	JPN	207	986	4	66
1096	JPN v BRA Q4	4th Quarter	JPN	207	986	34	61
1097	JPN v BRA Q4	4th Quarter	JPN	207	988	40	54
1098	JPN v BRA Q4	4th Quarter	JPN	207	989	42	45
1099	JPN v BRA Q4	4th Quarter	JPN	207	990	42	41	On-ball
1100	JPN v BRA Q4	4th Quarter	JPN	207	990	33	36
1101	JPN v BRA Q4	4th Quarter	JPN	207	992	19	26	Shot	Miss
1102	JPN v BRA Q4	4th Quarter	JPN	209	1008	33	100
1103	JPN v BRA Q4	4th Quarter	JPN	209	1008	26	84
1104	JPN v BRA Q4	4th Quarter	JPN	209	1008	24	72
1105	JPN v BRA Q4	4th Quarter	JPN	209	1011	19	62
1106	JPN v BRA Q4	4th Quarter	JPN	209	1012	16	51
1107	JPN v BRA Q4	4th Quarter	JPN	209	1013	17	47
1108	JPN v BRA Q4	4th Quarter	JPN	209	1014	40	43
1109	JPN v BRA Q4	4th Quarter	JPN	209	1015	40	39
1110	JPN v BRA Q4	4th Quarter	JPN	209	1017	40	37
1111	JPN v BRA Q4	4th Quarter	JPN	209	1018	17	37
1112	JPN v BRA Q4	4th Quarter	JPN	209	1019	17	36
1113	JPN v BRA Q4	4th Quarter	JPN	209	1021	12	32
1114	JPN v BRA Q4	4th Quarter	JPN	209	1022	9	29	On-ball
1115	JPN v BRA Q4	4th Quarter	JPN	209	1023	9	31
1116	JPN v BRA Q4	4th Quarter	JPN	209	1023	16	37
1117	JPN v BRA Q4	4th Quarter	JPN	209	1025	22	28	TO
1118	JPN v BRA Q4	4th Quarter	JPN	211	1035	35	18
1119	JPN v BRA Q4	4th Quarter	JPN	217	1113	44	109
1120	JPN v BRA Q4	4th Quarter	JPN	217	1115	21	67
1121	JPN v BRA Q4	4th Quarter	JPN	217	1116	19	65
1122	JPN v BRA Q4	4th Quarter	JPN	217	1117	10	63
1123	JPN v BRA Q4	4th Quarter	JPN	217	1118	20	60
1124	JPN v BRA Q4	4th Quarter	JPN	217	1118	31	56
1125	JPN v BRA Q4	4th Quarter	JPN	217	1119	41	50
1126	JPN v BRA Q4	4th Quarter	JPN	217	1120	41	40
1127	JPN v BRA Q4	4th Quarter	JPN	217	1121	36	39	On-ball	Shot	Miss
