# Supplementary material for: Classifying ball trajectories in invasion sports using dynamic time warping: A basketball case study
Source: PLoS One. 2022 Oct 20;17(10):e0272848. doi: 10.1371/journal.pone.0272848 (PMC9584368; doi:10.1371/journal.pone.0272848)
Supplement: S1 Data — (ZIP) [file pone.0272848.s012.zip › Data/JPN/jpng12_full.csv]

	GameID	TimeCriteria	TeamName	RecordID	Time	x	y	Label1	Label2	Label3	Label4
1	JPN v FRA Q1	1st Quarter	JPN	4	45	33	98
2	JPN v FRA Q1	1st Quarter	JPN	4	46	29	97
3	JPN v FRA Q1	1st Quarter	JPN	4	47	24	90
4	JPN v FRA Q1	1st Quarter	JPN	4	47	20	77
5	JPN v FRA Q1	1st Quarter	JPN	4	49	16	56
6	JPN v FRA Q1	1st Quarter	JPN	4	49	15	45
7	JPN v FRA Q1	1st Quarter	JPN	4	50	17	37
8	JPN v FRA Q1	1st Quarter	JPN	4	51	16	33	On-ball
9	JPN v FRA Q1	1st Quarter	JPN	4	51	20	35
10	JPN v FRA Q1	1st Quarter	JPN	4	53	27	38
11	JPN v FRA Q1	1st Quarter	JPN	4	53	23	37
12	JPN v FRA Q1	1st Quarter	JPN	4	55	22	26
13	JPN v FRA Q1	1st Quarter	JPN	4	56	32	35
14	JPN v FRA Q1	1st Quarter	JPN	4	57	32	35
15	JPN v FRA Q1	1st Quarter	JPN	4	58	36	32
16	JPN v FRA Q1	1st Quarter	JPN	4	59	36	25
17	JPN v FRA Q1	1st Quarter	JPN	4	61	32	26	Shot	Miss
18	JPN v FRA Q1	1st Quarter	JPN	6	79	30	99
19	JPN v FRA Q1	1st Quarter	JPN	6	79	21	81
20	JPN v FRA Q1	1st Quarter	JPN	6	81	20	69
21	JPN v FRA Q1	1st Quarter	JPN	6	82	25	35
22	JPN v FRA Q1	1st Quarter	JPN	6	83	25	26
23	JPN v FRA Q1	1st Quarter	JPN	6	84	28	19	Shot	Score
24	JPN v FRA Q1	1st Quarter	JPN	8	105	29	110
25	JPN v FRA Q1	1st Quarter	JPN	8	107	29	88
26	JPN v FRA Q1	1st Quarter	JPN	8	108	47	66
27	JPN v FRA Q1	1st Quarter	JPN	8	109	48	58
28	JPN v FRA Q1	1st Quarter	JPN	8	110	47	48
29	JPN v FRA Q1	1st Quarter	JPN	8	110	51	38
30	JPN v FRA Q1	1st Quarter	JPN	8	110	52	28
31	JPN v FRA Q1	1st Quarter	JPN	8	111	50	31
32	JPN v FRA Q1	1st Quarter	JPN	8	111	45	34	On-ball
33	JPN v FRA Q1	1st Quarter	JPN	8	112	40	39
34	JPN v FRA Q1	1st Quarter	JPN	8	113	28	31
35	JPN v FRA Q1	1st Quarter	JPN	8	114	46	32	Shot	Score
36	JPN v FRA Q1	1st Quarter	JPN	11	148	34	110
37	JPN v FRA Q1	1st Quarter	JPN	11	150	32	93
38	JPN v FRA Q1	1st Quarter	JPN	11	151	34	86
39	JPN v FRA Q1	1st Quarter	JPN	11	152	38	77
40	JPN v FRA Q1	1st Quarter	JPN	11	152	42	64
41	JPN v FRA Q1	1st Quarter	JPN	11	153	45	53
42	JPN v FRA Q1	1st Quarter	JPN	11	154	47	46
43	JPN v FRA Q1	1st Quarter	JPN	11	154	46	37
44	JPN v FRA Q1	1st Quarter	JPN	11	154	27	41
45	JPN v FRA Q1	1st Quarter	JPN	11	156	30	46
46	JPN v FRA Q1	1st Quarter	JPN	11	156	25	44
47	JPN v FRA Q1	1st Quarter	JPN	11	157	20	39
48	JPN v FRA Q1	1st Quarter	JPN	11	157	17	36
49	JPN v FRA Q1	1st Quarter	JPN	11	158	21	42	On-ball
50	JPN v FRA Q1	1st Quarter	JPN	11	159	31	42	On-ball
51	JPN v FRA Q1	1st Quarter	JPN	11	160	37	38
52	JPN v FRA Q1	1st Quarter	JPN	11	160	37	27
53	JPN v FRA Q1	1st Quarter	JPN	11	161	34	17	Shot	Score
54	JPN v FRA Q1	1st Quarter	JPN	14	187	27	99
55	JPN v FRA Q1	1st Quarter	JPN	14	187	34	83
56	JPN v FRA Q1	1st Quarter	JPN	14	189	36	76
57	JPN v FRA Q1	1st Quarter	JPN	14	190	40	67
58	JPN v FRA Q1	1st Quarter	JPN	14	191	42	56
59	JPN v FRA Q1	1st Quarter	JPN	14	192	43	46
60	JPN v FRA Q1	1st Quarter	JPN	14	192	43	37
61	JPN v FRA Q1	1st Quarter	JPN	14	193	44	34
62	JPN v FRA Q1	1st Quarter	JPN	14	194	42	35	On-ball
63	JPN v FRA Q1	1st Quarter	JPN	14	194	38	39
64	JPN v FRA Q1	1st Quarter	JPN	14	196	31	41
65	JPN v FRA Q1	1st Quarter	JPN	14	197	24	38
66	JPN v FRA Q1	1st Quarter	JPN	14	197	27	38	On-ball
67	JPN v FRA Q1	1st Quarter	JPN	14	198	34	36
68	JPN v FRA Q1	1st Quarter	JPN	14	199	37	32
69	JPN v FRA Q1	1st Quarter	JPN	14	200	29	18	Shot	Score
70	JPN v FRA Q1	1st Quarter	JPN	19	282	31	108
71	JPN v FRA Q1	1st Quarter	JPN	19	283	45	93
72	JPN v FRA Q1	1st Quarter	JPN	19	284	46	86
73	JPN v FRA Q1	1st Quarter	JPN	19	284	46	75
74	JPN v FRA Q1	1st Quarter	JPN	19	285	47	61
75	JPN v FRA Q1	1st Quarter	JPN	19	286	46	52
76	JPN v FRA Q1	1st Quarter	JPN	19	287	49	43
77	JPN v FRA Q1	1st Quarter	JPN	19	288	53	30
78	JPN v FRA Q1	1st Quarter	JPN	19	289	52	32
79	JPN v FRA Q1	1st Quarter	JPN	19	290	51	35
80	JPN v FRA Q1	1st Quarter	JPN	19	291	43	41
81	JPN v FRA Q1	1st Quarter	JPN	19	292	26	38
82	JPN v FRA Q1	1st Quarter	JPN	19	293	30	41
83	JPN v FRA Q1	1st Quarter	JPN	19	294	31	53
84	JPN v FRA Q1	1st Quarter	JPN	19	294	30	54
85	JPN v FRA Q1	1st Quarter	JPN	19	295	33	50
86	JPN v FRA Q1	1st Quarter	JPN	19	295	35	46
87	JPN v FRA Q1	1st Quarter	JPN	19	296	38	43
88	JPN v FRA Q1	1st Quarter	JPN	19	297	51	26
89	JPN v FRA Q1	1st Quarter	JPN	19	298	51	30
90	JPN v FRA Q1	1st Quarter	JPN	19	299	39	25
91	JPN v FRA Q1	1st Quarter	JPN	19	300	37	22
92	JPN v FRA Q1	1st Quarter	JPN	19	301	36	23	Shot	Miss
93	JPN v FRA Q1	1st Quarter	JPN	20	303	36	17	OR
94	JPN v FRA Q1	1st Quarter	JPN	20	305	45	19
95	JPN v FRA Q1	1st Quarter	JPN	20	305	48	21
96	JPN v FRA Q1	1st Quarter	JPN	20	306	48	26	On-ball
97	JPN v FRA Q1	1st Quarter	JPN	20	307	47	34	TO
98	JPN v FRA Q1	1st Quarter	JPN	22	346	36	95
99	JPN v FRA Q1	1st Quarter	JPN	22	346	30	94
100	JPN v FRA Q1	1st Quarter	JPN	22	347	30	82
101	JPN v FRA Q1	1st Quarter	JPN	22	348	48	70
102	JPN v FRA Q1	1st Quarter	JPN	22	349	48	58
103	JPN v FRA Q1	1st Quarter	JPN	22	350	48	47
104	JPN v FRA Q1	1st Quarter	JPN	22	351	44	37	On-ball
105	JPN v FRA Q1	1st Quarter	JPN	22	351	40	39
106	JPN v FRA Q1	1st Quarter	JPN	22	352	34	39
107	JPN v FRA Q1	1st Quarter	JPN	22	353	50	27
108	JPN v FRA Q1	1st Quarter	JPN	22	354	48	26
109	JPN v FRA Q1	1st Quarter	JPN	22	355	38	22
110	JPN v FRA Q1	1st Quarter	JPN	22	356	40	20
111	JPN v FRA Q1	1st Quarter	JPN	22	357	42	20
112	JPN v FRA Q1	1st Quarter	JPN	22	357	38	22
113	JPN v FRA Q1	1st Quarter	JPN	22	358	35	25
114	JPN v FRA Q1	1st Quarter	JPN	22	360	31	22	Shot	Miss
115	JPN v FRA Q1	1st Quarter	JPN	24	362	43	42
116	JPN v FRA Q1	1st Quarter	JPN	24	364	39	35
117	JPN v FRA Q1	1st Quarter	JPN	24	364	39	31
118	JPN v FRA Q1	1st Quarter	JPN	24	365	32	28
119	JPN v FRA Q1	1st Quarter	JPN	24	367	28	16	Shot	Score
120	JPN v FRA Q1	1st Quarter	JPN	26	456	35	110
121	JPN v FRA Q1	1st Quarter	JPN	26	457	45	95
122	JPN v FRA Q1	1st Quarter	JPN	26	459	46	86
123	JPN v FRA Q1	1st Quarter	JPN	26	459	47	79
124	JPN v FRA Q1	1st Quarter	JPN	26	460	47	65
125	JPN v FRA Q1	1st Quarter	JPN	26	461	50	56
126	JPN v FRA Q1	1st Quarter	JPN	26	462	49	49
127	JPN v FRA Q1	1st Quarter	JPN	26	462	44	46
128	JPN v FRA Q1	1st Quarter	JPN	26	463	33	48
129	JPN v FRA Q1	1st Quarter	JPN	26	463	26	46
130	JPN v FRA Q1	1st Quarter	JPN	26	464	22	40	On-ball
131	JPN v FRA Q1	1st Quarter	JPN	26	465	23	36
132	JPN v FRA Q1	1st Quarter	JPN	26	466	21	30
133	JPN v FRA Q1	1st Quarter	JPN	26	467	24	21
134	JPN v FRA Q1	1st Quarter	JPN	26	467	33	35
135	JPN v FRA Q1	1st Quarter	JPN	26	468	33	30
136	JPN v FRA Q1	1st Quarter	JPN	26	469	35	18	Shot	Score
137	JPN v FRA Q1	1st Quarter	JPN	28	518	35	110
138	JPN v FRA Q1	1st Quarter	JPN	28	519	46	97
139	JPN v FRA Q1	1st Quarter	JPN	28	521	46	92
140	JPN v FRA Q1	1st Quarter	JPN	28	523	40	84
141	JPN v FRA Q1	1st Quarter	JPN	28	524	40	72
142	JPN v FRA Q1	1st Quarter	JPN	28	525	44	59
143	JPN v FRA Q1	1st Quarter	JPN	28	525	45	51
144	JPN v FRA Q1	1st Quarter	JPN	28	526	50	44
145	JPN v FRA Q1	1st Quarter	JPN	28	527	52	26
146	JPN v FRA Q1	1st Quarter	JPN	28	527	53	29
147	JPN v FRA Q1	1st Quarter	JPN	28	528	53	30
148	JPN v FRA Q1	1st Quarter	JPN	28	529	36	41
149	JPN v FRA Q1	1st Quarter	JPN	28	529	33	42
150	JPN v FRA Q1	1st Quarter	JPN	28	529	22	38
151	JPN v FRA Q1	1st Quarter	JPN	28	533	34	41
152	JPN v FRA Q1	1st Quarter	JPN	28	534	23	44
153	JPN v FRA Q1	1st Quarter	JPN	28	534	29	44
154	JPN v FRA Q1	1st Quarter	JPN	28	535	33	43	On-ball
155	JPN v FRA Q1	1st Quarter	JPN	28	536	33	43
156	JPN v FRA Q1	1st Quarter	JPN	28	538	34	42
157	JPN v FRA Q1	1st Quarter	JPN	28	540	30	39
158	JPN v FRA Q1	1st Quarter	JPN	28	541	26	35
159	JPN v FRA Q1	1st Quarter	JPN	28	541	26	28
160	JPN v FRA Q1	1st Quarter	JPN	28	542	24	18	Shot	Miss
161	JPN v FRA Q1	1st Quarter	JPN	31	586	35	98
162	JPN v FRA Q1	1st Quarter	JPN	31	587	38	91
163	JPN v FRA Q1	1st Quarter	JPN	31	587	40	76
164	JPN v FRA Q1	1st Quarter	JPN	31	589	42	61
165	JPN v FRA Q1	1st Quarter	JPN	31	589	44	53
166	JPN v FRA Q1	1st Quarter	JPN	31	590	42	44
167	JPN v FRA Q1	1st Quarter	JPN	31	591	41	39
168	JPN v FRA Q1	1st Quarter	JPN	31	591	35	40	On-ball
169	JPN v FRA Q1	1st Quarter	JPN	31	592	27	40
170	JPN v FRA Q1	1st Quarter	JPN	31	593	23	28
171	JPN v FRA Q1	1st Quarter	JPN	31	594	26	21
172	JPN v FRA Q1	1st Quarter	JPN	31	595	38	17	Stoppage
173	JPN v FRA Q1	1st Quarter	JPN	32	624	39	9	BLOB
174	JPN v FRA Q1	1st Quarter	JPN	32	625	50	23
175	JPN v FRA Q1	1st Quarter	JPN	32	627	50	24	Score	TO
176	JPN v FRA Q1	1st Quarter	JPN	37	685	32	110
177	JPN v FRA Q1	1st Quarter	JPN	37	685	30	86
178	JPN v FRA Q1	1st Quarter	JPN	37	687	31	78
179	JPN v FRA Q1	1st Quarter	JPN	37	688	27	67
180	JPN v FRA Q1	1st Quarter	JPN	37	689	18	51
181	JPN v FRA Q1	1st Quarter	JPN	37	689	15	41
182	JPN v FRA Q1	1st Quarter	JPN	37	690	12	34
183	JPN v FRA Q1	1st Quarter	JPN	37	691	32	43
184	JPN v FRA Q1	1st Quarter	JPN	37	692	33	41	Foul
185	JPN v FRA Q1	1st Quarter	JPN	38	730	58	39	SLOB
186	JPN v FRA Q1	1st Quarter	JPN	38	732	50	28
187	JPN v FRA Q1	1st Quarter	JPN	38	733	48	25
188	JPN v FRA Q1	1st Quarter	JPN	38	734	45	25	Shot	Miss
189	JPN v FRA Q1	1st Quarter	JPN	43	794	31	100
190	JPN v FRA Q1	1st Quarter	JPN	43	795	23	90
191	JPN v FRA Q1	1st Quarter	JPN	43	796	27	82
192	JPN v FRA Q1	1st Quarter	JPN	43	796	31	72
193	JPN v FRA Q1	1st Quarter	JPN	43	797	35	58
194	JPN v FRA Q1	1st Quarter	JPN	43	798	36	46
195	JPN v FRA Q1	1st Quarter	JPN	43	799	36	34
196	JPN v FRA Q1	1st Quarter	JPN	43	799	39	27
197	JPN v FRA Q1	1st Quarter	JPN	43	800	43	26
198	JPN v FRA Q1	1st Quarter	JPN	43	801	35	17
199	JPN v FRA Q1	1st Quarter	JPN	43	801	28	16
200	JPN v FRA Q1	1st Quarter	JPN	43	802	10	25
201	JPN v FRA Q1	1st Quarter	JPN	43	802	11	31
202	JPN v FRA Q1	1st Quarter	JPN	43	802	10	39
203	JPN v FRA Q1	1st Quarter	JPN	43	805	14	45
204	JPN v FRA Q1	1st Quarter	JPN	43	806	13	39
205	JPN v FRA Q1	1st Quarter	JPN	43	806	17	40
206	JPN v FRA Q1	1st Quarter	JPN	43	807	22	43
207	JPN v FRA Q1	1st Quarter	JPN	43	808	23	43
208	JPN v FRA Q1	1st Quarter	JPN	43	808	22	38	On-ball
209	JPN v FRA Q1	1st Quarter	JPN	43	810	20	35	Shot	Miss
210	JPN v FRA Q1	1st Quarter	JPN	45	864	33	109
211	JPN v FRA Q1	1st Quarter	JPN	45	864	32	94
212	JPN v FRA Q1	1st Quarter	JPN	45	866	28	88
213	JPN v FRA Q1	1st Quarter	JPN	45	867	25	79
214	JPN v FRA Q1	1st Quarter	JPN	45	867	26	66
215	JPN v FRA Q1	1st Quarter	JPN	45	868	29	58
216	JPN v FRA Q1	1st Quarter	JPN	45	868	27	51
217	JPN v FRA Q1	1st Quarter	JPN	45	869	21	45
218	JPN v FRA Q1	1st Quarter	JPN	45	869	19	36
219	JPN v FRA Q1	1st Quarter	JPN	45	870	15	33
220	JPN v FRA Q1	1st Quarter	JPN	45	870	19	38
221	JPN v FRA Q1	1st Quarter	JPN	45	871	26	39
222	JPN v FRA Q1	1st Quarter	JPN	45	872	33	41
223	JPN v FRA Q1	1st Quarter	JPN	45	873	33	44
224	JPN v FRA Q1	1st Quarter	JPN	45	874	29	43
225	JPN v FRA Q1	1st Quarter	JPN	45	875	19	38	On-ball
226	JPN v FRA Q1	1st Quarter	JPN	45	876	25	40
227	JPN v FRA Q1	1st Quarter	JPN	45	877	27	34
228	JPN v FRA Q1	1st Quarter	JPN	45	878	25	30
229	JPN v FRA Q1	1st Quarter	JPN	45	878	18	30
230	JPN v FRA Q1	1st Quarter	JPN	45	879	21	37
231	JPN v FRA Q1	1st Quarter	JPN	45	880	24	40
232	JPN v FRA Q1	1st Quarter	JPN	45	881	25	28
233	JPN v FRA Q1	1st Quarter	JPN	45	883	36	33
234	JPN v FRA Q1	1st Quarter	JPN	45	884	32	31	Shot	Score
235	JPN v FRA Q1	1st Quarter	JPN	47	897	32	100
236	JPN v FRA Q1	1st Quarter	JPN	47	899	24	80
237	JPN v FRA Q1	1st Quarter	JPN	47	899	21	69
238	JPN v FRA Q1	1st Quarter	JPN	47	900	17	59
239	JPN v FRA Q1	1st Quarter	JPN	47	901	18	47
240	JPN v FRA Q1	1st Quarter	JPN	47	901	19	38
241	JPN v FRA Q1	1st Quarter	JPN	47	902	20	36
242	JPN v FRA Q1	1st Quarter	JPN	47	903	28	40	On-ball
243	JPN v FRA Q1	1st Quarter	JPN	47	903	35	38
244	JPN v FRA Q1	1st Quarter	JPN	47	905	39	36
245	JPN v FRA Q1	1st Quarter	JPN	47	906	25	31	Shot	Miss
246	JPN v FRA Q1	1st Quarter	JPN	49	925	34	109
247	JPN v FRA Q1	1st Quarter	JPN	49	926	33	87
248	JPN v FRA Q1	1st Quarter	JPN	49	927	28	80
249	JPN v FRA Q1	1st Quarter	JPN	49	929	23	73
250	JPN v FRA Q1	1st Quarter	JPN	49	930	20	59
251	JPN v FRA Q1	1st Quarter	JPN	49	931	15	44
252	JPN v FRA Q1	1st Quarter	JPN	49	932	12	32
253	JPN v FRA Q1	1st Quarter	JPN	49	933	12	33
254	JPN v FRA Q1	1st Quarter	JPN	49	934	11	34
255	JPN v FRA Q1	1st Quarter	JPN	49	935	13	27
256	JPN v FRA Q1	1st Quarter	JPN	49	936	19	23
257	JPN v FRA Q1	1st Quarter	JPN	49	936	28	19	TO
258	JPN v FRA Q1	1st Quarter	JPN	51	956	34	78
259	JPN v FRA Q1	1st Quarter	JPN	51	958	35	69
260	JPN v FRA Q1	1st Quarter	JPN	51	958	26	62
261	JPN v FRA Q1	1st Quarter	JPN	51	959	21	55
262	JPN v FRA Q1	1st Quarter	JPN	51	960	24	44
263	JPN v FRA Q1	1st Quarter	JPN	51	961	24	41
264	JPN v FRA Q1	1st Quarter	JPN	51	961	37	32
265	JPN v FRA Q1	1st Quarter	JPN	51	962	34	29
266	JPN v FRA Q1	1st Quarter	JPN	51	963	28	22	Shot	Miss
267	JPN v FRA Q1	1st Quarter	JPN	55	995	22	94
268	JPN v FRA Q1	1st Quarter	JPN	55	996	23	78
269	JPN v FRA Q1	1st Quarter	JPN	55	997	21	71
270	JPN v FRA Q1	1st Quarter	JPN	55	998	16	64
271	JPN v FRA Q1	1st Quarter	JPN	55	998	10	54
272	JPN v FRA Q1	1st Quarter	JPN	55	1000	11	46	TO
273	JPN v FRA Q2	2nd Quarter	JPN	57	7	4	60
274	JPN v FRA Q2	2nd Quarter	JPN	57	8	17	64
275	JPN v FRA Q2	2nd Quarter	JPN	57	9	20	66
276	JPN v FRA Q2	2nd Quarter	JPN	57	10	30	61
277	JPN v FRA Q2	2nd Quarter	JPN	57	11	34	57
278	JPN v FRA Q2	2nd Quarter	JPN	57	11	34	53
279	JPN v FRA Q2	2nd Quarter	JPN	57	12	54	38
280	JPN v FRA Q2	2nd Quarter	JPN	57	13	53	40
281	JPN v FRA Q2	2nd Quarter	JPN	57	13	53	41
282	JPN v FRA Q2	2nd Quarter	JPN	57	14	50	42
283	JPN v FRA Q2	2nd Quarter	JPN	57	15	32	41
284	JPN v FRA Q2	2nd Quarter	JPN	57	16	28	36
285	JPN v FRA Q2	2nd Quarter	JPN	57	16	25	30
286	JPN v FRA Q2	2nd Quarter	JPN	57	17	32	34	On-ball
287	JPN v FRA Q2	2nd Quarter	JPN	57	18	37	32
288	JPN v FRA Q2	2nd Quarter	JPN	57	18	36	40
289	JPN v FRA Q2	2nd Quarter	JPN	57	19	36	40
290	JPN v FRA Q2	2nd Quarter	JPN	57	19	34	42
291	JPN v FRA Q2	2nd Quarter	JPN	57	20	28	43
292	JPN v FRA Q2	2nd Quarter	JPN	57	21	19	34
293	JPN v FRA Q2	2nd Quarter	JPN	57	22	34	40
294	JPN v FRA Q2	2nd Quarter	JPN	57	22	35	44
295	JPN v FRA Q2	2nd Quarter	JPN	57	24	19	36
296	JPN v FRA Q2	2nd Quarter	JPN	57	25	18	34	On-ball
297	JPN v FRA Q2	2nd Quarter	JPN	57	26	15	30	Shot	Score
298	JPN v FRA Q2	2nd Quarter	JPN	60	46	32	111
299	JPN v FRA Q2	2nd Quarter	JPN	60	48	38	85
300	JPN v FRA Q2	2nd Quarter	JPN	60	48	38	80
301	JPN v FRA Q2	2nd Quarter	JPN	60	49	37	71
302	JPN v FRA Q2	2nd Quarter	JPN	60	50	29	64
303	JPN v FRA Q2	2nd Quarter	JPN	60	51	19	57
304	JPN v FRA Q2	2nd Quarter	JPN	60	52	15	47
305	JPN v FRA Q2	2nd Quarter	JPN	60	53	32	41
306	JPN v FRA Q2	2nd Quarter	JPN	60	54	32	41
307	JPN v FRA Q2	2nd Quarter	JPN	60	56	32	41
308	JPN v FRA Q2	2nd Quarter	JPN	60	58	13	34
309	JPN v FRA Q2	2nd Quarter	JPN	60	59	17	35	On-ball
310	JPN v FRA Q2	2nd Quarter	JPN	60	60	26	38	Shot	Score
311	JPN v FRA Q2	2nd Quarter	JPN	63	78	33	110
312	JPN v FRA Q2	2nd Quarter	JPN	63	79	23	86
313	JPN v FRA Q2	2nd Quarter	JPN	63	80	23	83
314	JPN v FRA Q2	2nd Quarter	JPN	63	81	22	71
315	JPN v FRA Q2	2nd Quarter	JPN	63	82	19	57
316	JPN v FRA Q2	2nd Quarter	JPN	63	82	20	48
317	JPN v FRA Q2	2nd Quarter	JPN	63	83	20	43
318	JPN v FRA Q2	2nd Quarter	JPN	63	84	35	42
319	JPN v FRA Q2	2nd Quarter	JPN	63	85	37	41
320	JPN v FRA Q2	2nd Quarter	JPN	63	86	36	36
321	JPN v FRA Q2	2nd Quarter	JPN	63	87	24	38
322	JPN v FRA Q2	2nd Quarter	JPN	63	88	24	35
323	JPN v FRA Q2	2nd Quarter	JPN	63	89	26	22
324	JPN v FRA Q2	2nd Quarter	JPN	63	89	27	18	Shot	Score
325	JPN v FRA Q2	2nd Quarter	JPN	65	141	29	107
326	JPN v FRA Q2	2nd Quarter	JPN	65	143	24	95
327	JPN v FRA Q2	2nd Quarter	JPN	65	144	22	80
328	JPN v FRA Q2	2nd Quarter	JPN	65	144	23	69
329	JPN v FRA Q2	2nd Quarter	JPN	65	145	24	61
330	JPN v FRA Q2	2nd Quarter	JPN	65	146	31	49
331	JPN v FRA Q2	2nd Quarter	JPN	65	147	38	43
332	JPN v FRA Q2	2nd Quarter	JPN	65	148	44	35	On-ball
333	JPN v FRA Q2	2nd Quarter	JPN	65	149	41	25
334	JPN v FRA Q2	2nd Quarter	JPN	65	150	25	33	Shot	Score
335	JPN v FRA Q2	2nd Quarter	JPN	67	188	15	108
336	JPN v FRA Q2	2nd Quarter	JPN	67	190	23	88
337	JPN v FRA Q2	2nd Quarter	JPN	67	192	23	84
338	JPN v FRA Q2	2nd Quarter	JPN	67	194	29	78
339	JPN v FRA Q2	2nd Quarter	JPN	67	194	33	72
340	JPN v FRA Q2	2nd Quarter	JPN	67	195	38	61
341	JPN v FRA Q2	2nd Quarter	JPN	67	196	42	50
342	JPN v FRA Q2	2nd Quarter	JPN	67	197	44	44
343	JPN v FRA Q2	2nd Quarter	JPN	67	197	52	31
344	JPN v FRA Q2	2nd Quarter	JPN	67	198	52	33
345	JPN v FRA Q2	2nd Quarter	JPN	67	198	52	35
346	JPN v FRA Q2	2nd Quarter	JPN	67	200	52	34
347	JPN v FRA Q2	2nd Quarter	JPN	67	201	50	38
348	JPN v FRA Q2	2nd Quarter	JPN	67	201	46	39
349	JPN v FRA Q2	2nd Quarter	JPN	67	202	32	41
350	JPN v FRA Q2	2nd Quarter	JPN	67	202	34	34
351	JPN v FRA Q2	2nd Quarter	JPN	67	203	37	25	Shot	Miss
352	JPN v FRA Q2	2nd Quarter	JPN	69	246	31	109
353	JPN v FRA Q2	2nd Quarter	JPN	69	247	39	82
354	JPN v FRA Q2	2nd Quarter	JPN	69	248	44	75
355	JPN v FRA Q2	2nd Quarter	JPN	69	249	47	66
356	JPN v FRA Q2	2nd Quarter	JPN	69	250	52	53
357	JPN v FRA Q2	2nd Quarter	JPN	69	250	51	46
358	JPN v FRA Q2	2nd Quarter	JPN	69	251	46	40
359	JPN v FRA Q2	2nd Quarter	JPN	69	252	35	40
360	JPN v FRA Q2	2nd Quarter	JPN	69	253	32	39	On-ball
361	JPN v FRA Q2	2nd Quarter	JPN	69	254	30	37	On-ball
362	JPN v FRA Q2	2nd Quarter	JPN	69	255	33	36
363	JPN v FRA Q2	2nd Quarter	JPN	69	256	38	30
364	JPN v FRA Q2	2nd Quarter	JPN	69	257	37	21	Shot	Miss
365	JPN v FRA Q2	2nd Quarter	JPN	70	258	29	18	OR	Shot	Shooting Foul
366	JPN v FRA Q2	2nd Quarter	JPN	72	328	44	108
367	JPN v FRA Q2	2nd Quarter	JPN	72	329	35	94
368	JPN v FRA Q2	2nd Quarter	JPN	72	330	35	94
369	JPN v FRA Q2	2nd Quarter	JPN	72	331	34	87
370	JPN v FRA Q2	2nd Quarter	JPN	72	331	41	74
371	JPN v FRA Q2	2nd Quarter	JPN	72	332	46	67
372	JPN v FRA Q2	2nd Quarter	JPN	72	333	47	56
373	JPN v FRA Q2	2nd Quarter	JPN	72	333	52	32
374	JPN v FRA Q2	2nd Quarter	JPN	72	335	52	31
375	JPN v FRA Q2	2nd Quarter	JPN	72	335	35	42
376	JPN v FRA Q2	2nd Quarter	JPN	72	336	30	42
377	JPN v FRA Q2	2nd Quarter	JPN	72	337	19	37	On-ball
378	JPN v FRA Q2	2nd Quarter	JPN	72	338	19	31
379	JPN v FRA Q2	2nd Quarter	JPN	72	339	20	29
380	JPN v FRA Q2	2nd Quarter	JPN	72	340	28	35
381	JPN v FRA Q2	2nd Quarter	JPN	72	341	27	32	Shot	Miss
382	JPN v FRA Q2	2nd Quarter	JPN	74	366	33	93
383	JPN v FRA Q2	2nd Quarter	JPN	74	366	23	78
384	JPN v FRA Q2	2nd Quarter	JPN	74	367	23	71
385	JPN v FRA Q2	2nd Quarter	JPN	74	368	23	60
386	JPN v FRA Q2	2nd Quarter	JPN	74	369	21	54
387	JPN v FRA Q2	2nd Quarter	JPN	74	369	21	44
388	JPN v FRA Q2	2nd Quarter	JPN	74	371	23	39
389	JPN v FRA Q2	2nd Quarter	JPN	74	372	24	39
390	JPN v FRA Q2	2nd Quarter	JPN	74	373	24	19
391	JPN v FRA Q2	2nd Quarter	JPN	74	374	24	19
392	JPN v FRA Q2	2nd Quarter	JPN	74	375	16	33	TO
393	JPN v FRA Q2	2nd Quarter	JPN	78	453	4	87
394	JPN v FRA Q2	2nd Quarter	JPN	78	453	21	85
395	JPN v FRA Q2	2nd Quarter	JPN	78	454	23	78
396	JPN v FRA Q2	2nd Quarter	JPN	78	455	29	65
397	JPN v FRA Q2	2nd Quarter	JPN	78	456	36	60
398	JPN v FRA Q2	2nd Quarter	JPN	78	456	41	54
399	JPN v FRA Q2	2nd Quarter	JPN	78	457	45	48
400	JPN v FRA Q2	2nd Quarter	JPN	78	457	32	41
401	JPN v FRA Q2	2nd Quarter	JPN	78	459	32	41
402	JPN v FRA Q2	2nd Quarter	JPN	78	460	20	42
403	JPN v FRA Q2	2nd Quarter	JPN	78	461	20	40
404	JPN v FRA Q2	2nd Quarter	JPN	78	462	21	38
405	JPN v FRA Q2	2nd Quarter	JPN	78	464	22	37	On-ball
406	JPN v FRA Q2	2nd Quarter	JPN	78	465	25	38
407	JPN v FRA Q2	2nd Quarter	JPN	78	466	32	38	TO
408	JPN v FRA Q2	2nd Quarter	JPN	82	507	31	109
409	JPN v FRA Q2	2nd Quarter	JPN	82	507	35	83
410	JPN v FRA Q2	2nd Quarter	JPN	82	508	35	78
411	JPN v FRA Q2	2nd Quarter	JPN	82	510	37	67
412	JPN v FRA Q2	2nd Quarter	JPN	82	511	36	59
413	JPN v FRA Q2	2nd Quarter	JPN	82	512	35	53
414	JPN v FRA Q2	2nd Quarter	JPN	82	514	41	34
415	JPN v FRA Q2	2nd Quarter	JPN	82	515	44	34
416	JPN v FRA Q2	2nd Quarter	JPN	82	517	45	31
417	JPN v FRA Q2	2nd Quarter	JPN	82	518	40	27
418	JPN v FRA Q2	2nd Quarter	JPN	82	520	37	20
419	JPN v FRA Q2	2nd Quarter	JPN	82	521	29	17	Shot	Miss
420	JPN v FRA Q2	2nd Quarter	JPN	83	523	25	31	OR
421	JPN v FRA Q2	2nd Quarter	JPN	83	525	39	35
422	JPN v FRA Q2	2nd Quarter	JPN	83	526	42	38
423	JPN v FRA Q2	2nd Quarter	JPN	83	527	43	38
424	JPN v FRA Q2	2nd Quarter	JPN	83	528	47	35
425	JPN v FRA Q2	2nd Quarter	JPN	83	528	32	22	TO
426	JPN v FRA Q2	2nd Quarter	JPN	85	545	20	103
427	JPN v FRA Q2	2nd Quarter	JPN	85	548	27	99	Foul
428	JPN v FRA Q2	2nd Quarter	JPN	86	569	58	91
429	JPN v FRA Q2	2nd Quarter	JPN	86	571	43	85
430	JPN v FRA Q2	2nd Quarter	JPN	86	572	36	77
431	JPN v FRA Q2	2nd Quarter	JPN	86	572	33	69
432	JPN v FRA Q2	2nd Quarter	JPN	86	573	33	64
433	JPN v FRA Q2	2nd Quarter	JPN	86	574	36	58
434	JPN v FRA Q2	2nd Quarter	JPN	86	575	42	54
435	JPN v FRA Q2	2nd Quarter	JPN	86	576	48	51
436	JPN v FRA Q2	2nd Quarter	JPN	86	577	52	32
437	JPN v FRA Q2	2nd Quarter	JPN	86	578	51	32
438	JPN v FRA Q2	2nd Quarter	JPN	86	578	35	44
439	JPN v FRA Q2	2nd Quarter	JPN	86	579	32	43
440	JPN v FRA Q2	2nd Quarter	JPN	86	580	23	37
441	JPN v FRA Q2	2nd Quarter	JPN	86	581	23	37
442	JPN v FRA Q2	2nd Quarter	JPN	86	582	32	41
443	JPN v FRA Q2	2nd Quarter	JPN	86	583	26	40	On-ball
444	JPN v FRA Q2	2nd Quarter	JPN	86	584	28	41
445	JPN v FRA Q2	2nd Quarter	JPN	86	585	35	39
446	JPN v FRA Q2	2nd Quarter	JPN	86	585	37	28
447	JPN v FRA Q2	2nd Quarter	JPN	86	587	35	18	Shot	Shooting Foul
448	JPN v FRA Q2	2nd Quarter	JPN	90	664	17	108
449	JPN v FRA Q2	2nd Quarter	JPN	90	665	30	101
450	JPN v FRA Q2	2nd Quarter	JPN	90	666	31	97
451	JPN v FRA Q2	2nd Quarter	JPN	90	667	31	88
452	JPN v FRA Q2	2nd Quarter	JPN	90	668	31	81
453	JPN v FRA Q2	2nd Quarter	JPN	90	669	31	72
454	JPN v FRA Q2	2nd Quarter	JPN	90	671	32	65
455	JPN v FRA Q2	2nd Quarter	JPN	90	671	36	55
456	JPN v FRA Q2	2nd Quarter	JPN	90	672	32	42
457	JPN v FRA Q2	2nd Quarter	JPN	90	673	32	42
458	JPN v FRA Q2	2nd Quarter	JPN	90	674	19	39
459	JPN v FRA Q2	2nd Quarter	JPN	90	675	18	38
460	JPN v FRA Q2	2nd Quarter	JPN	90	677	16	38
461	JPN v FRA Q2	2nd Quarter	JPN	90	678	36	38
462	JPN v FRA Q2	2nd Quarter	JPN	90	679	33	40
463	JPN v FRA Q2	2nd Quarter	JPN	90	680	24	38
464	JPN v FRA Q2	2nd Quarter	JPN	90	680	22	42	On-ball
465	JPN v FRA Q2	2nd Quarter	JPN	90	680	27	41	On-ball
466	JPN v FRA Q2	2nd Quarter	JPN	90	682	36	38
467	JPN v FRA Q2	2nd Quarter	JPN	90	683	39	33	Shot	Score
468	JPN v FRA Q2	2nd Quarter	JPN	92	704	24	88
469	JPN v FRA Q2	2nd Quarter	JPN	92	705	29	72
470	JPN v FRA Q2	2nd Quarter	JPN	92	706	23	57
471	JPN v FRA Q2	2nd Quarter	JPN	92	707	23	44
472	JPN v FRA Q2	2nd Quarter	JPN	92	708	25	36
473	JPN v FRA Q2	2nd Quarter	JPN	92	709	33	22
474	JPN v FRA Q2	2nd Quarter	JPN	92	710	30	40
475	JPN v FRA Q2	2nd Quarter	JPN	92	710	22	39
476	JPN v FRA Q2	2nd Quarter	JPN	92	711	32	38	Shot	Miss
477	JPN v FRA Q2	2nd Quarter	JPN	94	737	22	90
478	JPN v FRA Q2	2nd Quarter	JPN	94	739	18	76
479	JPN v FRA Q2	2nd Quarter	JPN	94	739	13	60
480	JPN v FRA Q2	2nd Quarter	JPN	94	740	14	49
481	JPN v FRA Q2	2nd Quarter	JPN	94	740	21	37
482	JPN v FRA Q2	2nd Quarter	JPN	94	741	25	29
483	JPN v FRA Q2	2nd Quarter	JPN	94	741	28	26
484	JPN v FRA Q2	2nd Quarter	JPN	94	742	21	21
485	JPN v FRA Q2	2nd Quarter	JPN	94	743	20	17	Shot	Miss
486	JPN v FRA Q2	2nd Quarter	JPN	95	762	18	8	BLOB
487	JPN v FRA Q2	2nd Quarter	JPN	95	762	16	17
488	JPN v FRA Q2	2nd Quarter	JPN	95	764	13	25
489	JPN v FRA Q2	2nd Quarter	JPN	95	765	14	31
490	JPN v FRA Q2	2nd Quarter	JPN	95	765	24	39
491	JPN v FRA Q2	2nd Quarter	JPN	95	766	33	41
492	JPN v FRA Q2	2nd Quarter	JPN	95	767	13	30
493	JPN v FRA Q2	2nd Quarter	JPN	95	768	18	34
494	JPN v FRA Q2	2nd Quarter	JPN	95	769	21	35
495	JPN v FRA Q2	2nd Quarter	JPN	95	770	14	20
496	JPN v FRA Q2	2nd Quarter	JPN	95	770	15	26
497	JPN v FRA Q2	2nd Quarter	JPN	95	771	16	32
498	JPN v FRA Q2	2nd Quarter	JPN	95	772	21	38
499	JPN v FRA Q2	2nd Quarter	JPN	95	773	31	40
500	JPN v FRA Q2	2nd Quarter	JPN	95	774	42	35
501	JPN v FRA Q2	2nd Quarter	JPN	95	775	42	29
502	JPN v FRA Q2	2nd Quarter	JPN	95	776	39	21	Foul
503	JPN v FRA Q2	2nd Quarter	JPN	97	823	38	100
504	JPN v FRA Q2	2nd Quarter	JPN	97	824	48	79
505	JPN v FRA Q2	2nd Quarter	JPN	97	825	46	67
506	JPN v FRA Q2	2nd Quarter	JPN	97	826	38	57
507	JPN v FRA Q2	2nd Quarter	JPN	97	827	30	52
508	JPN v FRA Q2	2nd Quarter	JPN	97	827	27	36
509	JPN v FRA Q2	2nd Quarter	JPN	97	828	32	28
510	JPN v FRA Q2	2nd Quarter	JPN	97	829	33	21
511	JPN v FRA Q2	2nd Quarter	JPN	97	829	29	18	Stoppage
512	JPN v FRA Q2	2nd Quarter	JPN	98	841	17	9	BLOB
513	JPN v FRA Q2	2nd Quarter	JPN	98	842	16	22
514	JPN v FRA Q2	2nd Quarter	JPN	98	843	15	28
515	JPN v FRA Q2	2nd Quarter	JPN	98	844	17	35	On-ball
516	JPN v FRA Q2	2nd Quarter	JPN	98	845	27	38
517	JPN v FRA Q2	2nd Quarter	JPN	98	846	33	34
518	JPN v FRA Q2	2nd Quarter	JPN	98	847	33	24
519	JPN v FRA Q2	2nd Quarter	JPN	98	848	41	16
520	JPN v FRA Q2	2nd Quarter	JPN	98	849	42	16
521	JPN v FRA Q2	2nd Quarter	JPN	98	850	40	18
522	JPN v FRA Q2	2nd Quarter	JPN	98	851	50	33
523	JPN v FRA Q2	2nd Quarter	JPN	98	852	30	39
524	JPN v FRA Q2	2nd Quarter	JPN	98	854	53	19	Shot	Miss
525	JPN v FRA Q2	2nd Quarter	JPN	100	896	33	110
526	JPN v FRA Q2	2nd Quarter	JPN	100	896	41	95
527	JPN v FRA Q2	2nd Quarter	JPN	100	898	38	90
528	JPN v FRA Q2	2nd Quarter	JPN	100	899	33	76
529	JPN v FRA Q2	2nd Quarter	JPN	100	901	32	66
530	JPN v FRA Q2	2nd Quarter	JPN	100	902	34	61
531	JPN v FRA Q2	2nd Quarter	JPN	100	903	35	53
532	JPN v FRA Q2	2nd Quarter	JPN	100	904	33	50
533	JPN v FRA Q2	2nd Quarter	JPN	100	905	31	46
534	JPN v FRA Q2	2nd Quarter	JPN	100	906	30	46	On-ball
535	JPN v FRA Q2	2nd Quarter	JPN	100	906	35	42
536	JPN v FRA Q2	2nd Quarter	JPN	100	908	39	34
537	JPN v FRA Q2	2nd Quarter	JPN	100	909	50	20
538	JPN v FRA Q2	2nd Quarter	JPN	100	910	45	23
539	JPN v FRA Q2	2nd Quarter	JPN	100	911	42	25
540	JPN v FRA Q2	2nd Quarter	JPN	100	912	31	23
541	JPN v FRA Q2	2nd Quarter	JPN	100	913	22	37	Shot	Miss
542	JPN v FRA Q2	2nd Quarter	JPN	102	940	33	111
543	JPN v FRA Q2	2nd Quarter	JPN	102	942	45	86
544	JPN v FRA Q2	2nd Quarter	JPN	102	943	46	82
545	JPN v FRA Q2	2nd Quarter	JPN	102	943	48	67
546	JPN v FRA Q2	2nd Quarter	JPN	102	944	48	53
547	JPN v FRA Q2	2nd Quarter	JPN	102	945	52	47
548	JPN v FRA Q2	2nd Quarter	JPN	102	946	50	37
549	JPN v FRA Q2	2nd Quarter	JPN	102	947	48	33
550	JPN v FRA Q2	2nd Quarter	JPN	102	947	42	38	On-ball
551	JPN v FRA Q2	2nd Quarter	JPN	102	947	37	39
552	JPN v FRA Q2	2nd Quarter	JPN	102	949	29	40	On-ball
553	JPN v FRA Q2	2nd Quarter	JPN	102	949	35	39
554	JPN v FRA Q2	2nd Quarter	JPN	102	951	38	32
555	JPN v FRA Q2	2nd Quarter	JPN	102	952	29	22
556	JPN v FRA Q2	2nd Quarter	JPN	102	952	29	18	Shot	Shooting Foul
557	JPN v FRA Q2	2nd Quarter	JPN	104	1025	21	108
558	JPN v FRA Q2	2nd Quarter	JPN	104	1026	33	93
559	JPN v FRA Q2	2nd Quarter	JPN	104	1028	34	83
560	JPN v FRA Q2	2nd Quarter	JPN	104	1029	33	72
561	JPN v FRA Q2	2nd Quarter	JPN	104	1030	34	59
562	JPN v FRA Q2	2nd Quarter	JPN	104	1031	35	51
563	JPN v FRA Q2	2nd Quarter	JPN	104	1032	39	44
564	JPN v FRA Q2	2nd Quarter	JPN	104	1034	38	39	On-ball
565	JPN v FRA Q2	2nd Quarter	JPN	104	1034	30	38
566	JPN v FRA Q2	2nd Quarter	JPN	104	1035	25	31
567	JPN v FRA Q2	2nd Quarter	JPN	104	1036	25	24
568	JPN v FRA Q2	2nd Quarter	JPN	104	1037	10	20
569	JPN v FRA Q2	2nd Quarter	JPN	104	1038	14	25
570	JPN v FRA Q2	2nd Quarter	JPN	104	1038	20	26
571	JPN v FRA Q2	1st Quarter	JPN	104	1039	28	21	Shot	Shooting Foul
572	JPN v FRA Q3	3rd Quarter	JPN	107	25	31	108
573	JPN v FRA Q3	3rd Quarter	JPN	107	26	24	92
574	JPN v FRA Q3	3rd Quarter	JPN	107	27	22	78
575	JPN v FRA Q3	3rd Quarter	JPN	107	28	31	72
576	JPN v FRA Q3	3rd Quarter	JPN	107	29	38	62
577	JPN v FRA Q3	3rd Quarter	JPN	107	29	43	54
578	JPN v FRA Q3	3rd Quarter	JPN	107	30	45	38
579	JPN v FRA Q3	3rd Quarter	JPN	107	31	48	31
580	JPN v FRA Q3	3rd Quarter	JPN	107	31	49	34
581	JPN v FRA Q3	3rd Quarter	JPN	107	32	45	39
582	JPN v FRA Q3	3rd Quarter	JPN	107	32	36	41	On-ball
583	JPN v FRA Q3	3rd Quarter	JPN	107	33	27	35
584	JPN v FRA Q3	3rd Quarter	JPN	107	34	25	29
585	JPN v FRA Q3	3rd Quarter	JPN	107	34	12	26
586	JPN v FRA Q3	3rd Quarter	JPN	107	35	18	31
587	JPN v FRA Q3	3rd Quarter	JPN	107	36	24	31
588	JPN v FRA Q3	3rd Quarter	JPN	107	36	33	43
589	JPN v FRA Q3	3rd Quarter	JPN	107	38	46	33
590	JPN v FRA Q3	3rd Quarter	JPN	107	39	38	23
591	JPN v FRA Q3	3rd Quarter	JPN	107	40	44	23	Shot	Miss
592	JPN v FRA Q3	3rd Quarter	JPN	110	84	30	112
593	JPN v FRA Q3	3rd Quarter	JPN	110	86	31	91
594	JPN v FRA Q3	3rd Quarter	JPN	110	87	31	83
595	JPN v FRA Q3	3rd Quarter	JPN	110	87	37	74
596	JPN v FRA Q3	3rd Quarter	JPN	110	87	41	65
597	JPN v FRA Q3	3rd Quarter	JPN	110	89	42	56
598	JPN v FRA Q3	3rd Quarter	JPN	110	89	46	45
599	JPN v FRA Q3	3rd Quarter	JPN	110	90	46	38
600	JPN v FRA Q3	3rd Quarter	JPN	110	91	42	38	On-ball
601	JPN v FRA Q3	3rd Quarter	JPN	110	91	33	39
602	JPN v FRA Q3	3rd Quarter	JPN	110	92	19	35
603	JPN v FRA Q3	3rd Quarter	JPN	110	93	33	39
604	JPN v FRA Q3	3rd Quarter	JPN	110	94	37	38
605	JPN v FRA Q3	3rd Quarter	JPN	110	95	10	18
606	JPN v FRA Q3	3rd Quarter	JPN	110	97	10	18
607	JPN v FRA Q3	3rd Quarter	JPN	110	98	10	18
608	JPN v FRA Q3	3rd Quarter	JPN	110	99	14	24
609	JPN v FRA Q3	3rd Quarter	JPN	110	100	19	24
610	JPN v FRA Q3	3rd Quarter	JPN	110	101	25	17	Shot	Miss
611	JPN v FRA Q3	3rd Quarter	JPN	112	143	31	112
612	JPN v FRA Q3	3rd Quarter	JPN	112	144	40	89
613	JPN v FRA Q3	3rd Quarter	JPN	112	145	42	79
614	JPN v FRA Q3	3rd Quarter	JPN	112	146	42	71
615	JPN v FRA Q3	3rd Quarter	JPN	112	146	46	55
616	JPN v FRA Q3	3rd Quarter	JPN	112	147	46	52
617	JPN v FRA Q3	3rd Quarter	JPN	112	147	46	45
618	JPN v FRA Q3	3rd Quarter	JPN	112	148	49	34
619	JPN v FRA Q3	3rd Quarter	JPN	112	149	49	35
620	JPN v FRA Q3	3rd Quarter	JPN	112	149	40	38	On-ball
621	JPN v FRA Q3	3rd Quarter	JPN	112	150	29	42
622	JPN v FRA Q3	3rd Quarter	JPN	112	151	29	45
623	JPN v FRA Q3	3rd Quarter	JPN	112	152	31	49
624	JPN v FRA Q3	3rd Quarter	JPN	112	153	15	31
625	JPN v FRA Q3	3rd Quarter	JPN	112	154	22	34
626	JPN v FRA Q3	3rd Quarter	JPN	112	154	28	32
627	JPN v FRA Q3	3rd Quarter	JPN	112	155	33	29
628	JPN v FRA Q3	3rd Quarter	JPN	112	157	28	26	Shot	Score
629	JPN v FRA Q3	3rd Quarter	JPN	114	189	3	84
630	JPN v FRA Q3	3rd Quarter	JPN	114	191	18	80
631	JPN v FRA Q3	3rd Quarter	JPN	114	192	25	77
632	JPN v FRA Q3	3rd Quarter	JPN	114	192	30	70
633	JPN v FRA Q3	3rd Quarter	JPN	114	193	34	60
634	JPN v FRA Q3	3rd Quarter	JPN	114	194	49	52
635	JPN v FRA Q3	3rd Quarter	JPN	114	195	49	33
636	JPN v FRA Q3	3rd Quarter	JPN	114	197	46	32
637	JPN v FRA Q3	3rd Quarter	JPN	114	197	46	34
638	JPN v FRA Q3	3rd Quarter	JPN	114	198	42	36
639	JPN v FRA Q3	3rd Quarter	JPN	114	199	34	39
640	JPN v FRA Q3	3rd Quarter	JPN	114	200	19	37
641	JPN v FRA Q3	3rd Quarter	JPN	114	201	18	35
642	JPN v FRA Q3	3rd Quarter	JPN	114	203	24	26
643	JPN v FRA Q3	3rd Quarter	JPN	114	204	21	25
644	JPN v FRA Q3	3rd Quarter	JPN	114	205	27	25	TO
645	JPN v FRA Q3	3rd Quarter	JPN	116	228	27	109
646	JPN v FRA Q3	3rd Quarter	JPN	116	228	41	79
647	JPN v FRA Q3	3rd Quarter	JPN	116	229	42	69
648	JPN v FRA Q3	3rd Quarter	JPN	116	230	44	60
649	JPN v FRA Q3	3rd Quarter	JPN	116	231	44	53
650	JPN v FRA Q3	3rd Quarter	JPN	116	232	47	33
651	JPN v FRA Q3	3rd Quarter	JPN	116	233	36	39
652	JPN v FRA Q3	3rd Quarter	JPN	116	234	20	37
653	JPN v FRA Q3	3rd Quarter	JPN	116	236	18	36
654	JPN v FRA Q3	3rd Quarter	JPN	116	237	18	36	On-ball
655	JPN v FRA Q3	3rd Quarter	JPN	116	239	22	38	On-ball
656	JPN v FRA Q3	3rd Quarter	JPN	116	240	31	41
657	JPN v FRA Q3	3rd Quarter	JPN	116	242	13	27	Shot	Miss
658	JPN v FRA Q3	3rd Quarter	JPN	117	266	59	38	SLOB
659	JPN v FRA Q3	3rd Quarter	JPN	117	267	42	39
660	JPN v FRA Q3	3rd Quarter	JPN	117	268	36	40
661	JPN v FRA Q3	3rd Quarter	JPN	117	269	15	35
662	JPN v FRA Q3	3rd Quarter	JPN	117	270	19	37
663	JPN v FRA Q3	3rd Quarter	JPN	117	271	23	39
664	JPN v FRA Q3	3rd Quarter	JPN	117	272	10	22
665	JPN v FRA Q3	3rd Quarter	JPN	117	273	10	18	Foul
666	JPN v FRA Q3	3rd Quarter	JPN	118	293	20	8	BLOB
667	JPN v FRA Q3	3rd Quarter	JPN	118	294	12	18
668	JPN v FRA Q3	3rd Quarter	JPN	118	295	12	23
669	JPN v FRA Q3	3rd Quarter	JPN	118	296	16	39
670	JPN v FRA Q3	3rd Quarter	JPN	118	297	19	41
671	JPN v FRA Q3	3rd Quarter	JPN	118	299	20	42
672	JPN v FRA Q3	3rd Quarter	JPN	118	299	14	33
673	JPN v FRA Q3	3rd Quarter	JPN	118	300	16	34
674	JPN v FRA Q3	3rd Quarter	JPN	118	300	25	35
675	JPN v FRA Q3	3rd Quarter	JPN	118	302	29	30	Shot	Miss
676	JPN v FRA Q3	3rd Quarter	JPN	119	305	37	22	OR
677	JPN v FRA Q3	3rd Quarter	JPN	119	306	48	28
678	JPN v FRA Q3	3rd Quarter	JPN	119	307	48	29
679	JPN v FRA Q3	3rd Quarter	JPN	119	308	48	30
680	JPN v FRA Q3	3rd Quarter	JPN	119	309	35	37	Shot	Score
681	JPN v FRA Q3	3rd Quarter	JPN	121	326	26	98
682	JPN v FRA Q3	3rd Quarter	JPN	121	326	22	66
683	JPN v FRA Q3	3rd Quarter	JPN	121	327	23	52
684	JPN v FRA Q3	3rd Quarter	JPN	121	328	26	40
685	JPN v FRA Q3	3rd Quarter	JPN	121	329	28	28
686	JPN v FRA Q3	3rd Quarter	JPN	121	330	29	20
687	JPN v FRA Q3	3rd Quarter	JPN	121	331	11	22
688	JPN v FRA Q3	3rd Quarter	JPN	121	332	12	27
689	JPN v FRA Q3	3rd Quarter	JPN	121	333	15	31	Shot	Score
690	JPN v FRA Q3	3rd Quarter	JPN	123	358	33	108
691	JPN v FRA Q3	3rd Quarter	JPN	123	359	36	84
692	JPN v FRA Q3	3rd Quarter	JPN	123	360	33	75
693	JPN v FRA Q3	3rd Quarter	JPN	123	361	25	63
694	JPN v FRA Q3	3rd Quarter	JPN	123	361	18	53
695	JPN v FRA Q3	3rd Quarter	JPN	123	363	18	34
696	JPN v FRA Q3	3rd Quarter	JPN	123	363	19	31
697	JPN v FRA Q3	3rd Quarter	JPN	123	364	34	17	TO
698	JPN v FRA Q3	3rd Quarter	JPN	125	394	33	94
699	JPN v FRA Q3	3rd Quarter	JPN	125	395	48	80
700	JPN v FRA Q3	3rd Quarter	JPN	125	396	46	68
701	JPN v FRA Q3	3rd Quarter	JPN	125	397	46	54
702	JPN v FRA Q3	3rd Quarter	JPN	125	398	47	45
703	JPN v FRA Q3	3rd Quarter	JPN	125	398	46	36
704	JPN v FRA Q3	3rd Quarter	JPN	125	399	40	38
705	JPN v FRA Q3	3rd Quarter	JPN	125	400	37	38
706	JPN v FRA Q3	3rd Quarter	JPN	125	401	32	35	Shot	Miss
707	JPN v FRA Q3	3rd Quarter	JPN	127	418	31	110
708	JPN v FRA Q3	3rd Quarter	JPN	127	419	30	79
709	JPN v FRA Q3	3rd Quarter	JPN	127	420	37	75
710	JPN v FRA Q3	3rd Quarter	JPN	127	420	41	66
711	JPN v FRA Q3	3rd Quarter	JPN	127	422	45	52
712	JPN v FRA Q3	3rd Quarter	JPN	127	423	45	43
713	JPN v FRA Q3	3rd Quarter	JPN	127	423	44	37
714	JPN v FRA Q3	3rd Quarter	JPN	127	424	49	32
715	JPN v FRA Q3	3rd Quarter	JPN	127	425	50	37
716	JPN v FRA Q3	3rd Quarter	JPN	127	426	45	39	On-ball
717	JPN v FRA Q3	3rd Quarter	JPN	127	426	41	39
718	JPN v FRA Q3	3rd Quarter	JPN	127	426	36	39
719	JPN v FRA Q3	3rd Quarter	JPN	127	427	29	41
720	JPN v FRA Q3	3rd Quarter	JPN	127	428	23	41
721	JPN v FRA Q3	3rd Quarter	JPN	127	429	10	27
722	JPN v FRA Q3	3rd Quarter	JPN	127	430	11	22	On-ball
723	JPN v FRA Q3	3rd Quarter	JPN	127	430	21	19
724	JPN v FRA Q3	3rd Quarter	JPN	127	431	29	16	Shot	Miss
725	JPN v FRA Q3	3rd Quarter	JPN	129	441	28	89
726	JPN v FRA Q3	3rd Quarter	JPN	129	443	21	65
727	JPN v FRA Q3	3rd Quarter	JPN	129	443	21	56
728	JPN v FRA Q3	3rd Quarter	JPN	129	444	22	46
729	JPN v FRA Q3	3rd Quarter	JPN	129	445	17	37
730	JPN v FRA Q3	3rd Quarter	JPN	129	446	12	26
731	JPN v FRA Q3	3rd Quarter	JPN	129	447	21	21
732	JPN v FRA Q3	3rd Quarter	JPN	129	447	28	17	Shot	Score
733	JPN v FRA Q3	3rd Quarter	JPN	131	470	29	110
734	JPN v FRA Q3	3rd Quarter	JPN	131	470	24	94
735	JPN v FRA Q3	3rd Quarter	JPN	131	472	24	84
736	JPN v FRA Q3	3rd Quarter	JPN	131	473	24	74
737	JPN v FRA Q3	3rd Quarter	JPN	131	473	30	67	Foul
738	JPN v FRA Q3	3rd Quarter	JPN	132	502	4	60
739	JPN v FRA Q3	3rd Quarter	JPN	132	503	23	66
740	JPN v FRA Q3	3rd Quarter	JPN	132	505	24	53
741	JPN v FRA Q3	3rd Quarter	JPN	132	506	22	47
742	JPN v FRA Q3	3rd Quarter	JPN	132	507	37	36
743	JPN v FRA Q3	3rd Quarter	JPN	132	508	38	39
744	JPN v FRA Q3	3rd Quarter	JPN	132	510	47	32
745	JPN v FRA Q3	3rd Quarter	JPN	132	511	47	32
746	JPN v FRA Q3	3rd Quarter	JPN	132	513	47	32
747	JPN v FRA Q3	3rd Quarter	JPN	132	514	47	35
748	JPN v FRA Q3	3rd Quarter	JPN	132	515	43	38
749	JPN v FRA Q3	3rd Quarter	JPN	132	516	37	41
750	JPN v FRA Q3	3rd Quarter	JPN	132	517	37	37
751	JPN v FRA Q3	3rd Quarter	JPN	132	517	37	30
752	JPN v FRA Q3	3rd Quarter	JPN	132	519	35	18	Shot	Score
753	JPN v FRA Q3	3rd Quarter	JPN	135	564	38	103
754	JPN v FRA Q3	3rd Quarter	JPN	135	565	39	90
755	JPN v FRA Q3	3rd Quarter	JPN	135	566	39	77
756	JPN v FRA Q3	3rd Quarter	JPN	135	566	38	64
757	JPN v FRA Q3	3rd Quarter	JPN	135	566	34	58
758	JPN v FRA Q3	3rd Quarter	JPN	135	567	28	51
759	JPN v FRA Q3	3rd Quarter	JPN	135	568	21	45
760	JPN v FRA Q3	3rd Quarter	JPN	135	569	17	36
761	JPN v FRA Q3	3rd Quarter	JPN	135	569	15	31	On-ball
762	JPN v FRA Q3	3rd Quarter	JPN	136	563	32	98
763	JPN v FRA Q3	3rd Quarter	JPN	136	563	38	91
764	JPN v FRA Q3	3rd Quarter	JPN	136	565	41	83
765	JPN v FRA Q3	3rd Quarter	JPN	136	566	39	63
766	JPN v FRA Q3	3rd Quarter	JPN	136	567	32	54
767	JPN v FRA Q3	3rd Quarter	JPN	136	567	26	49
768	JPN v FRA Q3	3rd Quarter	JPN	136	568	20	40
769	JPN v FRA Q3	3rd Quarter	JPN	136	569	19	32
770	JPN v FRA Q3	3rd Quarter	JPN	136	570	19	21
771	JPN v FRA Q3	3rd Quarter	JPN	136	571	28	35
772	JPN v FRA Q3	3rd Quarter	JPN	136	572	26	29
773	JPN v FRA Q3	3rd Quarter	JPN	136	573	27	21	Shot	Shooting Foul
774	JPN v FRA Q3	3rd Quarter	JPN	138	630	44	90
775	JPN v FRA Q3	3rd Quarter	JPN	138	631	35	81
776	JPN v FRA Q3	3rd Quarter	JPN	138	631	35	72
777	JPN v FRA Q3	3rd Quarter	JPN	138	632	35	61
778	JPN v FRA Q3	3rd Quarter	JPN	138	633	37	51
779	JPN v FRA Q3	3rd Quarter	JPN	138	634	39	40
780	JPN v FRA Q3	3rd Quarter	JPN	138	634	40	34
781	JPN v FRA Q3	3rd Quarter	JPN	138	635	51	20	Shot	Miss
782	JPN v FRA Q3	3rd Quarter	JPN	141	664	31	111
783	JPN v FRA Q3	3rd Quarter	JPN	141	664	25	88
784	JPN v FRA Q3	3rd Quarter	JPN	141	665	25	75
785	JPN v FRA Q3	3rd Quarter	JPN	141	666	23	60
786	JPN v FRA Q3	3rd Quarter	JPN	141	667	22	49
787	JPN v FRA Q3	3rd Quarter	JPN	141	668	20	39	On-ball
788	JPN v FRA Q3	3rd Quarter	JPN	141	668	27	39
789	JPN v FRA Q3	3rd Quarter	JPN	141	668	34	33
790	JPN v FRA Q3	3rd Quarter	JPN	141	670	35	17	Shot	Score
791	JPN v FRA Q3	3rd Quarter	JPN	143	697	4	85
792	JPN v FRA Q3	3rd Quarter	JPN	143	697	30	63
793	JPN v FRA Q3	3rd Quarter	JPN	143	699	32	57
794	JPN v FRA Q3	3rd Quarter	JPN	143	700	35	50
795	JPN v FRA Q3	3rd Quarter	JPN	143	701	37	34
796	JPN v FRA Q3	3rd Quarter	JPN	143	702	38	36
797	JPN v FRA Q3	3rd Quarter	JPN	143	704	40	38
798	JPN v FRA Q3	3rd Quarter	JPN	143	705	40	40
799	JPN v FRA Q3	3rd Quarter	JPN	143	705	36	43
800	JPN v FRA Q3	3rd Quarter	JPN	143	706	38	39	On-ball
801	JPN v FRA Q3	3rd Quarter	JPN	143	706	40	34
802	JPN v FRA Q3	3rd Quarter	JPN	143	708	39	24
803	JPN v FRA Q3	3rd Quarter	JPN	143	709	39	22	Shot	Score
804	JPN v FRA Q3	3rd Quarter	JPN	146	732	28	105
805	JPN v FRA Q3	3rd Quarter	JPN	146	734	28	100	Stoppage
806	JPN v FRA Q3	3rd Quarter	JPN	152	844	32	110
807	JPN v FRA Q3	3rd Quarter	JPN	152	844	27	99
808	JPN v FRA Q3	3rd Quarter	JPN	152	844	21	82
809	JPN v FRA Q3	3rd Quarter	JPN	152	846	21	68
810	JPN v FRA Q3	3rd Quarter	JPN	152	847	19	56
811	JPN v FRA Q3	3rd Quarter	JPN	152	848	19	49
812	JPN v FRA Q3	3rd Quarter	JPN	152	849	18	43
813	JPN v FRA Q3	3rd Quarter	JPN	152	849	26	40
814	JPN v FRA Q3	3rd Quarter	JPN	152	850	31	35	Shot	Score
815	JPN v FRA Q3	3rd Quarter	JPN	155	881	32	109
816	JPN v FRA Q3	3rd Quarter	JPN	155	882	40	93
817	JPN v FRA Q3	3rd Quarter	JPN	155	883	41	84
818	JPN v FRA Q3	3rd Quarter	JPN	155	883	35	73
819	JPN v FRA Q3	3rd Quarter	JPN	155	884	27	63
820	JPN v FRA Q3	3rd Quarter	JPN	155	885	21	54
821	JPN v FRA Q3	3rd Quarter	JPN	155	886	16	49
822	JPN v FRA Q3	3rd Quarter	JPN	155	887	19	49
823	JPN v FRA Q3	3rd Quarter	JPN	155	888	23	48
824	JPN v FRA Q3	3rd Quarter	JPN	155	889	31	48
825	JPN v FRA Q3	3rd Quarter	JPN	155	890	33	48
826	JPN v FRA Q3	3rd Quarter	JPN	155	891	36	47
827	JPN v FRA Q3	3rd Quarter	JPN	155	892	39	45
828	JPN v FRA Q3	3rd Quarter	JPN	155	893	40	41	On-ball
829	JPN v FRA Q3	3rd Quarter	JPN	155	893	34	39
830	JPN v FRA Q3	3rd Quarter	JPN	155	893	27	35	Foul
831	JPN v FRA Q3	3rd Quarter	JPN	157	919	3	31	SLOB
832	JPN v FRA Q3	3rd Quarter	JPN	157	920	17	41
833	JPN v FRA Q3	3rd Quarter	JPN	157	921	24	43
834	JPN v FRA Q3	3rd Quarter	JPN	157	923	21	31
835	JPN v FRA Q3	3rd Quarter	JPN	157	924	25	26
836	JPN v FRA Q3	3rd Quarter	JPN	157	925	22	39	Shot	Score
837	JPN v FRA Q4	4th Quarter	JPN	159	1	57	61
838	JPN v FRA Q4	4th Quarter	JPN	159	1	51	66
839	JPN v FRA Q4	4th Quarter	JPN	159	2	46	61
840	JPN v FRA Q4	4th Quarter	JPN	159	3	38	55
841	JPN v FRA Q4	4th Quarter	JPN	159	4	29	51
842	JPN v FRA Q4	4th Quarter	JPN	159	5	11	36
843	JPN v FRA Q4	4th Quarter	JPN	159	6	14	34
844	JPN v FRA Q4	4th Quarter	JPN	159	8	14	34
845	JPN v FRA Q4	4th Quarter	JPN	159	9	17	45
846	JPN v FRA Q4	4th Quarter	JPN	159	10	21	46
847	JPN v FRA Q4	4th Quarter	JPN	159	11	27	43
848	JPN v FRA Q4	4th Quarter	JPN	159	11	35	39
849	JPN v FRA Q4	4th Quarter	JPN	159	12	32	34
850	JPN v FRA Q4	4th Quarter	JPN	159	14	44	39
851	JPN v FRA Q4	4th Quarter	JPN	159	16	45	52
852	JPN v FRA Q4	4th Quarter	JPN	159	16	43	54
853	JPN v FRA Q4	4th Quarter	JPN	159	17	39	47
854	JPN v FRA Q4	4th Quarter	JPN	159	18	30	44
855	JPN v FRA Q4	4th Quarter	JPN	159	20	30	42
856	JPN v FRA Q4	4th Quarter	JPN	159	20	36	36	TO
857	JPN v FRA Q4	4th Quarter	JPN	162	108	26	91
858	JPN v FRA Q4	4th Quarter	JPN	162	110	25	85
859	JPN v FRA Q4	4th Quarter	JPN	162	111	24	74
860	JPN v FRA Q4	4th Quarter	JPN	162	112	27	65
861	JPN v FRA Q4	4th Quarter	JPN	162	113	38	62
862	JPN v FRA Q4	4th Quarter	JPN	162	114	39	51
863	JPN v FRA Q4	4th Quarter	JPN	162	115	40	39
864	JPN v FRA Q4	4th Quarter	JPN	162	116	40	27
865	JPN v FRA Q4	4th Quarter	JPN	162	116	34	18	Stoppage
866	JPN v FRA Q4	4th Quarter	JPN	163	130	41	9	BLOB
867	JPN v FRA Q4	4th Quarter	JPN	163	131	45	29
868	JPN v FRA Q4	4th Quarter	JPN	163	132	31	36
869	JPN v FRA Q4	4th Quarter	JPN	163	133	31	39
870	JPN v FRA Q4	4th Quarter	JPN	163	133	31	39
871	JPN v FRA Q4	4th Quarter	JPN	163	135	27	41
872	JPN v FRA Q4	4th Quarter	JPN	163	135	30	46
873	JPN v FRA Q4	4th Quarter	JPN	163	136	30	48
874	JPN v FRA Q4	4th Quarter	JPN	163	137	26	39	TO
875	JPN v FRA Q4	4th Quarter	JPN	166	157	46	112
876	JPN v FRA Q4	4th Quarter	JPN	166	158	39	95
877	JPN v FRA Q4	4th Quarter	JPN	166	159	36	88
878	JPN v FRA Q4	4th Quarter	JPN	166	161	33	80
879	JPN v FRA Q4	4th Quarter	JPN	166	162	28	64
880	JPN v FRA Q4	4th Quarter	JPN	166	162	20	52
881	JPN v FRA Q4	4th Quarter	JPN	166	163	12	33
882	JPN v FRA Q4	4th Quarter	JPN	166	164	11	33
883	JPN v FRA Q4	4th Quarter	JPN	166	165	23	41
884	JPN v FRA Q4	4th Quarter	JPN	166	165	26	43
885	JPN v FRA Q4	4th Quarter	JPN	166	166	33	44
886	JPN v FRA Q4	4th Quarter	JPN	166	167	43	39
887	JPN v FRA Q4	4th Quarter	JPN	166	168	41	41	On-ball
888	JPN v FRA Q4	4th Quarter	JPN	166	170	36	40
889	JPN v FRA Q4	4th Quarter	JPN	166	171	29	41
890	JPN v FRA Q4	4th Quarter	JPN	166	172	19	41
891	JPN v FRA Q4	4th Quarter	JPN	166	174	13	32
892	JPN v FRA Q4	4th Quarter	JPN	166	174	33	38
893	JPN v FRA Q4	4th Quarter	JPN	166	175	50	34
894	JPN v FRA Q4	4th Quarter	JPN	166	177	50	33
895	JPN v FRA Q4	4th Quarter	JPN	166	177	41	31
896	JPN v FRA Q4	4th Quarter	JPN	166	178	37	28
897	JPN v FRA Q4	4th Quarter	JPN	166	179	44	25	Shot	Miss
898	JPN v FRA Q4	4th Quarter	JPN	168	193	33	67
899	JPN v FRA Q4	4th Quarter	JPN	168	194	35	44
900	JPN v FRA Q4	4th Quarter	JPN	168	195	30	35
901	JPN v FRA Q4	4th Quarter	JPN	168	195	27	29
902	JPN v FRA Q4	4th Quarter	JPN	168	196	29	17	Shot	Score
903	JPN v FRA Q4	4th Quarter	JPN	170	227	4	91
904	JPN v FRA Q4	4th Quarter	JPN	170	229	21	68
905	JPN v FRA Q4	4th Quarter	JPN	170	230	22	64
906	JPN v FRA Q4	4th Quarter	JPN	170	231	24	54
907	JPN v FRA Q4	4th Quarter	JPN	170	231	26	48
908	JPN v FRA Q4	4th Quarter	JPN	170	233	44	39
909	JPN v FRA Q4	4th Quarter	JPN	170	233	44	39
910	JPN v FRA Q4	4th Quarter	JPN	170	234	50	34
911	JPN v FRA Q4	4th Quarter	JPN	170	235	50	35	On-ball
912	JPN v FRA Q4	4th Quarter	JPN	170	237	47	37
913	JPN v FRA Q4	4th Quarter	JPN	170	239	14	33
914	JPN v FRA Q4	4th Quarter	JPN	170	240	16	28
915	JPN v FRA Q4	4th Quarter	JPN	170	241	18	19
916	JPN v FRA Q4	4th Quarter	JPN	170	241	13	19
917	JPN v FRA Q4	4th Quarter	JPN	170	242	12	26
918	JPN v FRA Q4	4th Quarter	JPN	170	243	23	40	On-ball
919	JPN v FRA Q4	4th Quarter	JPN	170	245	27	41
920	JPN v FRA Q4	4th Quarter	JPN	170	246	29	38
921	JPN v FRA Q4	4th Quarter	JPN	170	247	13	25	Shot	Miss
922	JPN v FRA Q4	4th Quarter	JPN	173	298	33	92
923	JPN v FRA Q4	4th Quarter	JPN	173	298	46	76
924	JPN v FRA Q4	4th Quarter	JPN	173	300	46	57
925	JPN v FRA Q4	4th Quarter	JPN	173	301	43	47
926	JPN v FRA Q4	4th Quarter	JPN	173	302	35	35
927	JPN v FRA Q4	4th Quarter	JPN	173	302	51	24
928	JPN v FRA Q4	4th Quarter	JPN	173	303	48	27
929	JPN v FRA Q4	4th Quarter	JPN	173	304	38	28
930	JPN v FRA Q4	4th Quarter	JPN	173	305	49	29
931	JPN v FRA Q4	4th Quarter	JPN	173	306	50	23
932	JPN v FRA Q4	4th Quarter	JPN	173	306	48	19
933	JPN v FRA Q4	4th Quarter	JPN	173	307	38	39	Shot	Miss
934	JPN v FRA Q4	4th Quarter	JPN	176	346	3	89
935	JPN v FRA Q4	4th Quarter	JPN	176	346	23	85
936	JPN v FRA Q4	4th Quarter	JPN	176	348	27	73
937	JPN v FRA Q4	4th Quarter	JPN	176	349	28	66
938	JPN v FRA Q4	4th Quarter	JPN	176	349	30	58
939	JPN v FRA Q4	4th Quarter	JPN	176	351	28	48
940	JPN v FRA Q4	4th Quarter	JPN	176	351	11	34
941	JPN v FRA Q4	4th Quarter	JPN	176	353	11	35
942	JPN v FRA Q4	4th Quarter	JPN	176	354	27	44
943	JPN v FRA Q4	4th Quarter	JPN	176	355	34	45
944	JPN v FRA Q4	4th Quarter	JPN	176	356	45	38
945	JPN v FRA Q4	4th Quarter	JPN	176	357	41	42
946	JPN v FRA Q4	4th Quarter	JPN	176	358	38	44
947	JPN v FRA Q4	4th Quarter	JPN	176	359	33	44
948	JPN v FRA Q4	4th Quarter	JPN	176	360	30	42	On-ball
949	JPN v FRA Q4	4th Quarter	JPN	176	360	18	35
950	JPN v FRA Q4	4th Quarter	JPN	176	362	12	30
951	JPN v FRA Q4	4th Quarter	JPN	176	363	26	21
952	JPN v FRA Q4	4th Quarter	JPN	176	364	27	18	Shot	Miss
953	JPN v FRA Q4	4th Quarter	JPN	178	384	45	88
954	JPN v FRA Q4	4th Quarter	JPN	178	386	46	71
955	JPN v FRA Q4	4th Quarter	JPN	178	386	41	54
956	JPN v FRA Q4	4th Quarter	JPN	178	387	39	39
957	JPN v FRA Q4	4th Quarter	JPN	178	388	31	30
958	JPN v FRA Q4	4th Quarter	JPN	178	389	13	30
959	JPN v FRA Q4	4th Quarter	JPN	178	390	25	39
960	JPN v FRA Q4	4th Quarter	JPN	178	392	29	40
961	JPN v FRA Q4	4th Quarter	JPN	178	392	35	41	On-ball
962	JPN v FRA Q4	4th Quarter	JPN	178	393	35	42
963	JPN v FRA Q4	4th Quarter	JPN	178	395	26	38
964	JPN v FRA Q4	4th Quarter	JPN	178	395	24	31
965	JPN v FRA Q4	4th Quarter	JPN	178	396	28	19	Shot	Score
966	JPN v FRA Q4	4th Quarter	JPN	181	445	4	79
967	JPN v FRA Q4	4th Quarter	JPN	181	447	23	65
968	JPN v FRA Q4	4th Quarter	JPN	181	448	25	64
969	JPN v FRA Q4	4th Quarter	JPN	181	449	28	57
970	JPN v FRA Q4	4th Quarter	JPN	181	450	29	51
971	JPN v FRA Q4	4th Quarter	JPN	181	451	23	49
972	JPN v FRA Q4	4th Quarter	JPN	181	452	30	40
973	JPN v FRA Q4	4th Quarter	JPN	181	453	34	46
974	JPN v FRA Q4	4th Quarter	JPN	181	453	34	46
975	JPN v FRA Q4	4th Quarter	JPN	181	454	41	43
976	JPN v FRA Q4	4th Quarter	JPN	181	456	44	41
977	JPN v FRA Q4	4th Quarter	JPN	181	457	49	41
978	JPN v FRA Q4	4th Quarter	JPN	181	458	43	40
979	JPN v FRA Q4	4th Quarter	JPN	181	459	33	45
980	JPN v FRA Q4	4th Quarter	JPN	181	460	26	47
981	JPN v FRA Q4	4th Quarter	JPN	181	461	15	43
982	JPN v FRA Q4	4th Quarter	JPN	181	462	12	39
983	JPN v FRA Q4	4th Quarter	JPN	181	462	15	38	On-ball
984	JPN v FRA Q4	4th Quarter	JPN	181	462	23	41
985	JPN v FRA Q4	4th Quarter	JPN	181	464	22	36
986	JPN v FRA Q4	4th Quarter	JPN	181	464	21	19
987	JPN v FRA Q4	4th Quarter	JPN	181	465	23	17	TO
988	JPN v FRA Q4	4th Quarter	JPN	183	483	24	65
989	JPN v FRA Q4	4th Quarter	JPN	183	484	25	56
990	JPN v FRA Q4	4th Quarter	JPN	183	485	16	51
991	JPN v FRA Q4	4th Quarter	JPN	183	486	12	38
992	JPN v FRA Q4	4th Quarter	JPN	183	487	16	25
993	JPN v FRA Q4	4th Quarter	JPN	183	488	22	20
994	JPN v FRA Q4	4th Quarter	JPN	183	488	25	20
995	JPN v FRA Q4	4th Quarter	JPN	183	490	19	21
996	JPN v FRA Q4	4th Quarter	JPN	183	491	12	31
997	JPN v FRA Q4	4th Quarter	JPN	183	492	9	35
998	JPN v FRA Q4	4th Quarter	JPN	183	493	18	43
999	JPN v FRA Q4	4th Quarter	JPN	183	494	25	44	On-ball
1000	JPN v FRA Q4	4th Quarter	JPN	183	495	19	39
1001	JPN v FRA Q4	4th Quarter	JPN	183	497	11	31
1002	JPN v FRA Q4	4th Quarter	JPN	183	498	31	41
1003	JPN v FRA Q4	4th Quarter	JPN	183	498	31	36
1004	JPN v FRA Q4	4th Quarter	JPN	183	500	28	35
1005	JPN v FRA Q4	4th Quarter	JPN	183	500	23	33
1006	JPN v FRA Q4	4th Quarter	JPN	183	501	16	34
1007	JPN v FRA Q4	4th Quarter	JPN	183	502	18	27
1008	JPN v FRA Q4	4th Quarter	JPN	183	502	23	22	Stoppage
1009	JPN v FRA Q4	4th Quarter	JPN	184	528	37	17	OR
1010	JPN v FRA Q4	4th Quarter	JPN	184	529	48	23
1011	JPN v FRA Q4	4th Quarter	JPN	184	530	50	30
1012	JPN v FRA Q4	4th Quarter	JPN	184	530	47	35
1013	JPN v FRA Q4	4th Quarter	JPN	184	531	41	40
1014	JPN v FRA Q4	4th Quarter	JPN	184	532	36	42
1015	JPN v FRA Q4	4th Quarter	JPN	184	532	38	47
1016	JPN v FRA Q4	4th Quarter	JPN	184	533	36	52
1017	JPN v FRA Q4	4th Quarter	JPN	184	535	35	53
1018	JPN v FRA Q4	4th Quarter	JPN	184	536	41	51
1019	JPN v FRA Q4	4th Quarter	JPN	184	536	45	50
1020	JPN v FRA Q4	4th Quarter	JPN	184	537	50	49
1021	JPN v FRA Q4	4th Quarter	JPN	184	538	49	45
1022	JPN v FRA Q4	4th Quarter	JPN	184	539	46	39	On-ball
1023	JPN v FRA Q4	4th Quarter	JPN	184	539	47	32
1024	JPN v FRA Q4	4th Quarter	JPN	184	541	45	31	Shot	Score
1025	JPN v FRA Q4	4th Quarter	JPN	186	569	32	108
1026	JPN v FRA Q4	4th Quarter	JPN	186	570	33	89
1027	JPN v FRA Q4	4th Quarter	JPN	186	572	37	84
1028	JPN v FRA Q4	4th Quarter	JPN	186	573	38	73
1029	JPN v FRA Q4	4th Quarter	JPN	186	574	41	63
1030	JPN v FRA Q4	4th Quarter	JPN	186	574	43	54
1031	JPN v FRA Q4	4th Quarter	JPN	186	575	44	48
1032	JPN v FRA Q4	4th Quarter	JPN	186	575	53	29
1033	JPN v FRA Q4	4th Quarter	JPN	186	576	53	31
1034	JPN v FRA Q4	4th Quarter	JPN	186	577	48	33	On-ball
1035	JPN v FRA Q4	4th Quarter	JPN	186	578	39	38
1036	JPN v FRA Q4	4th Quarter	JPN	186	579	33	36
1037	JPN v FRA Q4	4th Quarter	JPN	186	580	17	35
1038	JPN v FRA Q4	4th Quarter	JPN	186	581	15	35
1039	JPN v FRA Q4	4th Quarter	JPN	186	583	13	31
1040	JPN v FRA Q4	4th Quarter	JPN	186	584	15	23
1041	JPN v FRA Q4	4th Quarter	JPN	186	584	21	18
1042	JPN v FRA Q4	4th Quarter	JPN	186	585	28	17	Shot	Miss
1043	JPN v FRA Q4	4th Quarter	JPN	188	622	21	110
1044	JPN v FRA Q4	4th Quarter	JPN	188	623	29	91
1045	JPN v FRA Q4	4th Quarter	JPN	188	625	31	79
1046	JPN v FRA Q4	4th Quarter	JPN	188	626	33	68
1047	JPN v FRA Q4	4th Quarter	JPN	188	627	37	59
1048	JPN v FRA Q4	4th Quarter	JPN	188	628	39	51
1049	JPN v FRA Q4	4th Quarter	JPN	188	629	44	47
1050	JPN v FRA Q4	4th Quarter	JPN	188	629	51	33
1051	JPN v FRA Q4	4th Quarter	JPN	188	630	53	37
1052	JPN v FRA Q4	4th Quarter	JPN	188	631	36	41
1053	JPN v FRA Q4	4th Quarter	JPN	188	633	16	38
1054	JPN v FRA Q4	4th Quarter	JPN	188	634	14	36
1055	JPN v FRA Q4	4th Quarter	JPN	188	635	26	38
1056	JPN v FRA Q4	4th Quarter	JPN	188	636	28	42
1057	JPN v FRA Q4	4th Quarter	JPN	188	636	31	44
1058	JPN v FRA Q4	4th Quarter	JPN	188	637	36	42	On-ball
1059	JPN v FRA Q4	4th Quarter	JPN	188	637	40	38
1060	JPN v FRA Q4	4th Quarter	JPN	188	639	41	34
1061	JPN v FRA Q4	4th Quarter	JPN	188	640	51	24
1062	JPN v FRA Q4	4th Quarter	JPN	188	641	37	20	TO
1063	JPN v FRA Q4	4th Quarter	JPN	192	698	31	108
1064	JPN v FRA Q4	4th Quarter	JPN	192	699	33	89
1065	JPN v FRA Q4	4th Quarter	JPN	192	700	33	83
1066	JPN v FRA Q4	4th Quarter	JPN	192	701	39	70
1067	JPN v FRA Q4	4th Quarter	JPN	192	701	43	59
1068	JPN v FRA Q4	4th Quarter	JPN	192	702	45	50
1069	JPN v FRA Q4	4th Quarter	JPN	192	703	50	45
1070	JPN v FRA Q4	4th Quarter	JPN	192	703	33	41
1071	JPN v FRA Q4	4th Quarter	JPN	192	704	33	43
1072	JPN v FRA Q4	4th Quarter	JPN	192	705	27	43
1073	JPN v FRA Q4	4th Quarter	JPN	192	705	17	39
1074	JPN v FRA Q4	4th Quarter	JPN	192	707	11	32
1075	JPN v FRA Q4	4th Quarter	JPN	192	707	11	35
1076	JPN v FRA Q4	4th Quarter	JPN	192	708	14	35	On-ball
1077	JPN v FRA Q4	4th Quarter	JPN	192	709	19	37
1078	JPN v FRA Q4	4th Quarter	JPN	192	709	28	39
1079	JPN v FRA Q4	4th Quarter	JPN	192	711	33	39
1080	JPN v FRA Q4	4th Quarter	JPN	192	713	39	41
1081	JPN v FRA Q4	4th Quarter	JPN	192	714	51	30
1082	JPN v FRA Q4	4th Quarter	JPN	192	715	51	34
1083	JPN v FRA Q4	4th Quarter	JPN	192	716	48	25
1084	JPN v FRA Q4	4th Quarter	JPN	192	717	46	19	Shot	Miss
1085	JPN v FRA Q4	4th Quarter	JPN	194	727	46	60
1086	JPN v FRA Q4	4th Quarter	JPN	194	729	47	49
1087	JPN v FRA Q4	4th Quarter	JPN	194	729	41	34
1088	JPN v FRA Q4	4th Quarter	JPN	194	729	38	25
1089	JPN v FRA Q4	4th Quarter	JPN	194	730	34	17	Shot	Score
1090	JPN v FRA Q4	4th Quarter	JPN	196	781	3	76
1091	JPN v FRA Q4	4th Quarter	JPN	196	781	18	71
1092	JPN v FRA Q4	4th Quarter	JPN	196	782	29	57
1093	JPN v FRA Q4	4th Quarter	JPN	196	783	32	52
1094	JPN v FRA Q4	4th Quarter	JPN	196	784	34	44
1095	JPN v FRA Q4	4th Quarter	JPN	196	785	35	37
1096	JPN v FRA Q4	4th Quarter	JPN	196	786	36	33
1097	JPN v FRA Q4	4th Quarter	JPN	196	787	36	33
1098	JPN v FRA Q4	4th Quarter	JPN	196	789	46	35
1099	JPN v FRA Q4	4th Quarter	JPN	196	790	47	34
1100	JPN v FRA Q4	4th Quarter	JPN	196	792	48	32
1101	JPN v FRA Q4	4th Quarter	JPN	196	794	48	34
1102	JPN v FRA Q4	4th Quarter	JPN	196	795	43	37
1103	JPN v FRA Q4	4th Quarter	JPN	196	796	38	38
1104	JPN v FRA Q4	4th Quarter	JPN	196	797	34	38	On-ball
1105	JPN v FRA Q4	4th Quarter	JPN	196	797	39	35
1106	JPN v FRA Q4	4th Quarter	JPN	196	798	39	29
1107	JPN v FRA Q4	4th Quarter	JPN	196	799	36	19	Shot	Score
1108	JPN v FRA Q4	4th Quarter	JPN	198	808	24	72
1109	JPN v FRA Q4	4th Quarter	JPN	198	810	32	67
1110	JPN v FRA Q4	4th Quarter	JPN	198	810	38	60
1111	JPN v FRA Q4	4th Quarter	JPN	198	811	44	52
1112	JPN v FRA Q4	4th Quarter	JPN	198	812	49	50
1113	JPN v FRA Q4	4th Quarter	JPN	198	813	55	45
1114	JPN v FRA Q4	4th Quarter	JPN	198	814	53	41
1115	JPN v FRA Q4	4th Quarter	JPN	198	815	54	34
1116	JPN v FRA Q4	4th Quarter	JPN	198	816	49	28
1117	JPN v FRA Q4	4th Quarter	JPN	198	816	45	37
1118	JPN v FRA Q4	4th Quarter	JPN	198	817	40	37
1119	JPN v FRA Q4	4th Quarter	JPN	198	818	31	42
1120	JPN v FRA Q4	4th Quarter	JPN	198	819	31	48
1121	JPN v FRA Q4	4th Quarter	JPN	198	820	31	52
1122	JPN v FRA Q4	4th Quarter	JPN	198	821	28	50	TO
1123	JPN v FRA Q4	4th Quarter	JPN	200	827	30	110
1124	JPN v FRA Q4	4th Quarter	JPN	200	827	19	92
1125	JPN v FRA Q4	4th Quarter	JPN	200	829	19	78
1126	JPN v FRA Q4	4th Quarter	JPN	200	830	20	64
1127	JPN v FRA Q4	4th Quarter	JPN	200	831	36	26
1128	JPN v FRA Q4	4th Quarter	JPN	200	832	33	17	Shot	Score
1129	JPN v FRA Q4	4th Quarter	JPN	202	855	28	114
1130	JPN v FRA Q4	4th Quarter	JPN	202	856	26	92
1131	JPN v FRA Q4	4th Quarter	JPN	202	858	45	77
1132	JPN v FRA Q4	4th Quarter	JPN	202	859	49	66
1133	JPN v FRA Q4	4th Quarter	JPN	202	860	49	57
1134	JPN v FRA Q4	4th Quarter	JPN	202	860	42	54	On-ball
1135	JPN v FRA Q4	4th Quarter	JPN	202	861	33	49
1136	JPN v FRA Q4	4th Quarter	JPN	202	862	27	41	TO
1137	JPN v FRA Q4	4th Quarter	JPN	205	968	58	39	SLOB
1138	JPN v FRA Q4	4th Quarter	JPN	205	969	44	43
1139	JPN v FRA Q4	4th Quarter	JPN	205	970	18	30
1140	JPN v FRA Q4	4th Quarter	JPN	205	971	13	30
1141	JPN v FRA Q4	4th Quarter	JPN	205	971	18	35	Shot	Score
1142	JPN v FRA Q4	4th Quarter	JPN	208	1042	60	39	SLOB
1143	JPN v FRA Q4	4th Quarter	JPN	208	1044	51	46	Foul
1144	JPN v FRA Q4	4th Quarter	JPN	209	1063	59	37	SLOB
1145	JPN v FRA Q4	4th Quarter	JPN	209	1065	35	49
1146	JPN v FRA Q4	4th Quarter	JPN	209	1066	32	40	Foul
1147	JPN v FRA Q4	4th Quarter	JPN	210	1080	58	36	SLOB
1148	JPN v FRA Q4	4th Quarter	JPN	210	1082	39	47
1149	JPN v FRA Q4	4th Quarter	JPN	210	1083	30	48
1150	JPN v FRA Q4	4th Quarter	JPN	210	1084	25	44
1151	JPN v FRA Q4	4th Quarter	JPN	210	1085	21	33
1152	JPN v FRA Q4	4th Quarter	JPN	210	1086	26	27	Foul
1153	JPN v FRA Q4	4th Quarter	JPN	211	1103	3	39	SLOB
1154	JPN v FRA Q4	4th Quarter	JPN	211	1105	9	25
1155	JPN v FRA Q4	4th Quarter	JPN	211	1106	9	20	Foul
