# Supplementary material for: Classifying ball trajectories in invasion sports using dynamic time warping: A basketball case study
Source: PLoS One. 2022 Oct 20;17(10):e0272848. doi: 10.1371/journal.pone.0272848 (PMC9584368; doi:10.1371/journal.pone.0272848)
Supplement: S1 Data — (ZIP) [file pone.0272848.s012.zip › Data/JPN/jpng2_full.csv]

	GameID	TimeCriteria	TeamName	RecordID	Time	x	y	Label1	Label2	Label3	Label4
1	JPN v AUS austourg3 REDO Q1	1st Quarter	JPN	2	6	51	57
2	JPN v AUS austourg3 REDO Q1	1st Quarter	JPN	2	7	50	55
3	JPN v AUS austourg3 REDO Q1	1st Quarter	JPN	2	8	36	51
4	JPN v AUS austourg3 REDO Q1	1st Quarter	JPN	2	9	36	49
5	JPN v AUS austourg3 REDO Q1	1st Quarter	JPN	2	10	23	34
6	JPN v AUS austourg3 REDO Q1	1st Quarter	JPN	2	11	22	36
7	JPN v AUS austourg3 REDO Q1	1st Quarter	JPN	2	12	22	36
8	JPN v AUS austourg3 REDO Q1	1st Quarter	JPN	2	13	37	38
9	JPN v AUS austourg3 REDO Q1	1st Quarter	JPN	2	13	37	38
10	JPN v AUS austourg3 REDO Q1	1st Quarter	JPN	2	15	48	30
11	JPN v AUS austourg3 REDO Q1	1st Quarter	JPN	2	17	48	30
12	JPN v AUS austourg3 REDO Q1	1st Quarter	JPN	2	18	48	30	On-ball
13	JPN v AUS austourg3 REDO Q1	1st Quarter	JPN	2	19	41	37
14	JPN v AUS austourg3 REDO Q1	1st Quarter	JPN	2	20	34	36
15	JPN v AUS austourg3 REDO Q1	1st Quarter	JPN	2	20	46	19	TO
16	JPN v AUS austourg3 REDO Q1	1st Quarter	JPN	7	43	35	110
17	JPN v AUS austourg3 REDO Q1	1st Quarter	JPN	7	43	19	90
18	JPN v AUS austourg3 REDO Q1	1st Quarter	JPN	7	46	21	80
19	JPN v AUS austourg3 REDO Q1	1st Quarter	JPN	7	47	22	67
20	JPN v AUS austourg3 REDO Q1	1st Quarter	JPN	7	48	24	56
21	JPN v AUS austourg3 REDO Q1	1st Quarter	JPN	7	49	21	42
22	JPN v AUS austourg3 REDO Q1	1st Quarter	JPN	7	49	14	36
23	JPN v AUS austourg3 REDO Q1	1st Quarter	JPN	7	50	10	26
24	JPN v AUS austourg3 REDO Q1	1st Quarter	JPN	7	51	15	29
25	JPN v AUS austourg3 REDO Q1	1st Quarter	JPN	7	52	17	38
26	JPN v AUS austourg3 REDO Q1	1st Quarter	JPN	7	52	19	45
27	JPN v AUS austourg3 REDO Q1	1st Quarter	JPN	7	53	38	37
28	JPN v AUS austourg3 REDO Q1	1st Quarter	JPN	7	55	52	22
29	JPN v AUS austourg3 REDO Q1	1st Quarter	JPN	7	56	52	24
30	JPN v AUS austourg3 REDO Q1	1st Quarter	JPN	7	57	35	41
31	JPN v AUS austourg3 REDO Q1	1st Quarter	JPN	7	58	32	43
32	JPN v AUS austourg3 REDO Q1	1st Quarter	JPN	7	59	16	34	On-ball
33	JPN v AUS austourg3 REDO Q1	1st Quarter	JPN	7	60	15	29
34	JPN v AUS austourg3 REDO Q1	1st Quarter	JPN	7	61	16	18
35	JPN v AUS austourg3 REDO Q1	1st Quarter	JPN	7	62	30	21
36	JPN v AUS austourg3 REDO Q1	1st Quarter	JPN	7	63	30	16	Shot	Miss
37	JPN v AUS austourg3 REDO Q1	1st Quarter	JPN	11	89	35	100
38	JPN v AUS austourg3 REDO Q1	1st Quarter	JPN	11	90	32	87
39	JPN v AUS austourg3 REDO Q1	1st Quarter	JPN	11	91	48	49
40	JPN v AUS austourg3 REDO Q1	1st Quarter	JPN	11	92	47	42
41	JPN v AUS austourg3 REDO Q1	1st Quarter	JPN	11	93	42	32
42	JPN v AUS austourg3 REDO Q1	1st Quarter	JPN	11	94	39	22
43	JPN v AUS austourg3 REDO Q1	1st Quarter	JPN	11	94	37	16	Shot	Shooting Foul
44	JPN v AUS austourg3 REDO Q1	1st Quarter	JPN	13	154	40	8	BLOB
45	JPN v AUS austourg3 REDO Q1	1st Quarter	JPN	13	156	46	37
46	JPN v AUS austourg3 REDO Q1	1st Quarter	JPN	13	157	30	39
47	JPN v AUS austourg3 REDO Q1	1st Quarter	JPN	13	159	15	32
48	JPN v AUS austourg3 REDO Q1	1st Quarter	JPN	13	159	19	25
49	JPN v AUS austourg3 REDO Q1	1st Quarter	JPN	13	160	25	20
50	JPN v AUS austourg3 REDO Q1	1st Quarter	JPN	13	161	28	18	Shot	Shooting Foul
51	JPN v AUS austourg3 REDO Q1	1st Quarter	JPN	15	208	46	91
52	JPN v AUS austourg3 REDO Q1	1st Quarter	JPN	15	209	48	76
53	JPN v AUS austourg3 REDO Q1	1st Quarter	JPN	15	210	48	60
54	JPN v AUS austourg3 REDO Q1	1st Quarter	JPN	15	210	46	42
55	JPN v AUS austourg3 REDO Q1	1st Quarter	JPN	15	211	42	34
56	JPN v AUS austourg3 REDO Q1	1st Quarter	JPN	15	212	36	41
57	JPN v AUS austourg3 REDO Q1	1st Quarter	JPN	15	213	36	38	Shot	Miss
58	JPN v AUS austourg3 REDO Q1	1st Quarter	JPN	17	227	31	111
59	JPN v AUS austourg3 REDO Q1	1st Quarter	JPN	17	228	40	89
60	JPN v AUS austourg3 REDO Q1	1st Quarter	JPN	17	229	42	68
61	JPN v AUS austourg3 REDO Q1	1st Quarter	JPN	17	230	43	48
62	JPN v AUS austourg3 REDO Q1	1st Quarter	JPN	17	231	43	40
63	JPN v AUS austourg3 REDO Q1	1st Quarter	JPN	17	232	42	35
64	JPN v AUS austourg3 REDO Q1	1st Quarter	JPN	17	233	44	35
65	JPN v AUS austourg3 REDO Q1	1st Quarter	JPN	17	234	44	35
66	JPN v AUS austourg3 REDO Q1	1st Quarter	JPN	17	236	41	37
67	JPN v AUS austourg3 REDO Q1	1st Quarter	JPN	17	237	36	38
68	JPN v AUS austourg3 REDO Q1	1st Quarter	JPN	17	238	15	34
69	JPN v AUS austourg3 REDO Q1	1st Quarter	JPN	17	239	15	32
70	JPN v AUS austourg3 REDO Q1	1st Quarter	JPN	17	240	11	16
71	JPN v AUS austourg3 REDO Q1	1st Quarter	JPN	17	241	15	22
72	JPN v AUS austourg3 REDO Q1	1st Quarter	JPN	17	241	23	26
73	JPN v AUS austourg3 REDO Q1	1st Quarter	JPN	17	242	33	28
74	JPN v AUS austourg3 REDO Q1	1st Quarter	JPN	17	243	48	30	Shot	Miss
75	JPN v AUS austourg3 REDO Q1	1st Quarter	JPN	21	313	30	108
76	JPN v AUS austourg3 REDO Q1	1st Quarter	JPN	21	314	38	91
77	JPN v AUS austourg3 REDO Q1	1st Quarter	JPN	21	314	38	91
78	JPN v AUS austourg3 REDO Q1	1st Quarter	JPN	21	315	37	76
79	JPN v AUS austourg3 REDO Q1	1st Quarter	JPN	21	316	37	64
80	JPN v AUS austourg3 REDO Q1	1st Quarter	JPN	21	318	30	53
81	JPN v AUS austourg3 REDO Q1	1st Quarter	JPN	21	319	30	47
82	JPN v AUS austourg3 REDO Q1	1st Quarter	JPN	21	320	30	44
83	JPN v AUS austourg3 REDO Q1	1st Quarter	JPN	21	322	40	33
84	JPN v AUS austourg3 REDO Q1	1st Quarter	JPN	21	323	40	38
85	JPN v AUS austourg3 REDO Q1	1st Quarter	JPN	21	324	40	39
86	JPN v AUS austourg3 REDO Q1	1st Quarter	JPN	21	326	40	39
87	JPN v AUS austourg3 REDO Q1	1st Quarter	JPN	21	327	41	32	Foul
88	JPN v AUS austourg3 REDO Q1	1st Quarter	JPN	22	345	40	9	BLOB
89	JPN v AUS austourg3 REDO Q1	1st Quarter	JPN	22	346	26	18
90	JPN v AUS austourg3 REDO Q1	1st Quarter	JPN	22	347	25	16
91	JPN v AUS austourg3 REDO Q1	1st Quarter	JPN	22	348	25	32
92	JPN v AUS austourg3 REDO Q1	1st Quarter	JPN	22	349	28	33	Shot	Score
93	JPN v AUS austourg3 REDO Q1	1st Quarter	JPN	25	375	32	99
94	JPN v AUS austourg3 REDO Q1	1st Quarter	JPN	25	376	20	85
95	JPN v AUS austourg3 REDO Q1	1st Quarter	JPN	25	377	21	75
96	JPN v AUS austourg3 REDO Q1	1st Quarter	JPN	25	378	16	57
97	JPN v AUS austourg3 REDO Q1	1st Quarter	JPN	25	378	13	46
98	JPN v AUS austourg3 REDO Q1	1st Quarter	JPN	25	379	13	31
99	JPN v AUS austourg3 REDO Q1	1st Quarter	JPN	25	380	11	18
100	JPN v AUS austourg3 REDO Q1	1st Quarter	JPN	25	381	17	39
101	JPN v AUS austourg3 REDO Q1	1st Quarter	JPN	25	383	36	39
102	JPN v AUS austourg3 REDO Q1	1st Quarter	JPN	25	384	33	46
103	JPN v AUS austourg3 REDO Q1	1st Quarter	JPN	25	386	31	42
104	JPN v AUS austourg3 REDO Q1	1st Quarter	JPN	25	387	29	40
105	JPN v AUS austourg3 REDO Q1	1st Quarter	JPN	25	388	29	40	On-ball
106	JPN v AUS austourg3 REDO Q1	1st Quarter	JPN	25	390	26	39
107	JPN v AUS austourg3 REDO Q1	1st Quarter	JPN	25	392	20	35
108	JPN v AUS austourg3 REDO Q1	1st Quarter	JPN	25	392	21	25
109	JPN v AUS austourg3 REDO Q1	1st Quarter	JPN	25	394	27	18	TO
110	JPN v AUS austourg3 REDO Q1	1st Quarter	JPN	30	477	31	108
111	JPN v AUS austourg3 REDO Q1	1st Quarter	JPN	30	478	18	92
112	JPN v AUS austourg3 REDO Q1	1st Quarter	JPN	30	479	18	89
113	JPN v AUS austourg3 REDO Q1	1st Quarter	JPN	30	480	25	85
114	JPN v AUS austourg3 REDO Q1	1st Quarter	JPN	30	481	25	77
115	JPN v AUS austourg3 REDO Q1	1st Quarter	JPN	30	482	23	71
116	JPN v AUS austourg3 REDO Q1	1st Quarter	JPN	30	483	19	62
117	JPN v AUS austourg3 REDO Q1	1st Quarter	JPN	30	485	10	36	TO
118	JPN v AUS austourg3 REDO Q1	1st Quarter	JPN	32	508	32	110
119	JPN v AUS austourg3 REDO Q1	1st Quarter	JPN	32	509	45	86
120	JPN v AUS austourg3 REDO Q1	1st Quarter	JPN	32	510	46	75
121	JPN v AUS austourg3 REDO Q1	1st Quarter	JPN	32	511	44	58
122	JPN v AUS austourg3 REDO Q1	1st Quarter	JPN	32	512	44	48
123	JPN v AUS austourg3 REDO Q1	1st Quarter	JPN	32	513	34	48
124	JPN v AUS austourg3 REDO Q1	1st Quarter	JPN	32	515	32	47
125	JPN v AUS austourg3 REDO Q1	1st Quarter	JPN	32	516	35	34
126	JPN v AUS austourg3 REDO Q1	1st Quarter	JPN	32	517	37	40
127	JPN v AUS austourg3 REDO Q1	1st Quarter	JPN	32	518	37	40
128	JPN v AUS austourg3 REDO Q1	1st Quarter	JPN	32	519	37	40
129	JPN v AUS austourg3 REDO Q1	1st Quarter	JPN	32	520	36	39
130	JPN v AUS austourg3 REDO Q1	1st Quarter	JPN	32	521	15	26	Shot	Miss
131	JPN v AUS austourg3 REDO Q1	1st Quarter	JPN	33	524	39	17	OR
132	JPN v AUS austourg3 REDO Q1	1st Quarter	JPN	33	525	39	17
133	JPN v AUS austourg3 REDO Q1	1st Quarter	JPN	33	526	39	17
134	JPN v AUS austourg3 REDO Q1	1st Quarter	JPN	33	527	31	44
135	JPN v AUS austourg3 REDO Q1	1st Quarter	JPN	33	529	22	43
136	JPN v AUS austourg3 REDO Q1	1st Quarter	JPN	33	530	11	27
137	JPN v AUS austourg3 REDO Q1	1st Quarter	JPN	33	531	13	21
138	JPN v AUS austourg3 REDO Q1	1st Quarter	JPN	33	532	25	31
139	JPN v AUS austourg3 REDO Q1	1st Quarter	JPN	33	534	14	31
140	JPN v AUS austourg3 REDO Q1	1st Quarter	JPN	33	536	13	17
141	JPN v AUS austourg3 REDO Q1	1st Quarter	JPN	33	537	14	15	Shot	Score
142	JPN v AUS austourg3 REDO Q1	1st Quarter	JPN	35	600	30	109
143	JPN v AUS austourg3 REDO Q1	1st Quarter	JPN	35	601	19	88
144	JPN v AUS austourg3 REDO Q1	1st Quarter	JPN	35	602	21	85
145	JPN v AUS austourg3 REDO Q1	1st Quarter	JPN	35	604	24	80
146	JPN v AUS austourg3 REDO Q1	1st Quarter	JPN	35	604	46	75
147	JPN v AUS austourg3 REDO Q1	1st Quarter	JPN	35	606	27	64
148	JPN v AUS austourg3 REDO Q1	1st Quarter	JPN	35	607	20	54
149	JPN v AUS austourg3 REDO Q1	1st Quarter	JPN	35	607	11	30
150	JPN v AUS austourg3 REDO Q1	1st Quarter	JPN	35	608	20	29
151	JPN v AUS austourg3 REDO Q1	1st Quarter	JPN	35	609	29	27
152	JPN v AUS austourg3 REDO Q1	1st Quarter	JPN	35	610	48	31	Shot	Score
153	JPN v AUS austourg3 REDO Q1	1st Quarter	JPN	37	632	19	70
154	JPN v AUS austourg3 REDO Q1	1st Quarter	JPN	37	633	21	54
155	JPN v AUS austourg3 REDO Q1	1st Quarter	JPN	37	634	23	32
156	JPN v AUS austourg3 REDO Q1	1st Quarter	JPN	37	635	29	18	Shot	Score
157	JPN v AUS austourg3 REDO Q1	1st Quarter	JPN	39	700	30	111
158	JPN v AUS austourg3 REDO Q1	1st Quarter	JPN	39	701	17	93
159	JPN v AUS austourg3 REDO Q1	1st Quarter	JPN	39	703	19	82
160	JPN v AUS austourg3 REDO Q1	1st Quarter	JPN	39	703	45	79
161	JPN v AUS austourg3 REDO Q1	1st Quarter	JPN	39	705	47	75
162	JPN v AUS austourg3 REDO Q1	1st Quarter	JPN	39	706	49	65
163	JPN v AUS austourg3 REDO Q1	1st Quarter	JPN	39	707	32	69
164	JPN v AUS austourg3 REDO Q1	1st Quarter	JPN	39	708	11	40
165	JPN v AUS austourg3 REDO Q1	1st Quarter	JPN	39	708	9	30
166	JPN v AUS austourg3 REDO Q1	1st Quarter	JPN	39	710	9	18
167	JPN v AUS austourg3 REDO Q1	1st Quarter	JPN	39	711	14	37
168	JPN v AUS austourg3 REDO Q1	1st Quarter	JPN	39	712	33	43
169	JPN v AUS austourg3 REDO Q1	1st Quarter	JPN	39	713	25	28
170	JPN v AUS austourg3 REDO Q1	1st Quarter	JPN	39	714	29	17	Shot	Score
171	JPN v AUS austourg3 REDO Q1	1st Quarter	JPN	41	797	44	110
172	JPN v AUS austourg3 REDO Q1	1st Quarter	JPN	41	798	51	88
173	JPN v AUS austourg3 REDO Q1	1st Quarter	JPN	41	799	48	93
174	JPN v AUS austourg3 REDO Q1	1st Quarter	JPN	41	799	40	95
175	JPN v AUS austourg3 REDO Q1	1st Quarter	JPN	41	800	30	90
176	JPN v AUS austourg3 REDO Q1	1st Quarter	JPN	41	801	31	81
177	JPN v AUS austourg3 REDO Q1	1st Quarter	JPN	41	802	36	73
178	JPN v AUS austourg3 REDO Q1	1st Quarter	JPN	41	803	40	59
179	JPN v AUS austourg3 REDO Q1	1st Quarter	JPN	41	804	42	50
180	JPN v AUS austourg3 REDO Q1	1st Quarter	JPN	41	805	52	35
181	JPN v AUS austourg3 REDO Q1	1st Quarter	JPN	41	806	51	36
182	JPN v AUS austourg3 REDO Q1	1st Quarter	JPN	41	807	46	39
183	JPN v AUS austourg3 REDO Q1	1st Quarter	JPN	41	807	32	42
184	JPN v AUS austourg3 REDO Q1	1st Quarter	JPN	41	809	14	33
185	JPN v AUS austourg3 REDO Q1	1st Quarter	JPN	41	811	17	36	On-ball
186	JPN v AUS austourg3 REDO Q1	1st Quarter	JPN	41	812	28	43
187	JPN v AUS austourg3 REDO Q1	1st Quarter	JPN	41	812	40	42
188	JPN v AUS austourg3 REDO Q1	1st Quarter	JPN	41	813	45	37
189	JPN v AUS austourg3 REDO Q1	1st Quarter	JPN	41	814	39	27
190	JPN v AUS austourg3 REDO Q1	1st Quarter	JPN	41	815	36	21
191	JPN v AUS austourg3 REDO Q1	1st Quarter	JPN	41	816	51	18
192	JPN v AUS austourg3 REDO Q1	1st Quarter	JPN	41	817	50	24
193	JPN v AUS austourg3 REDO Q1	1st Quarter	JPN	41	818	37	27	Foul
194	JPN v AUS austourg3 REDO Q1	1st Quarter	JPN	44	868	39	63
195	JPN v AUS austourg3 REDO Q1	1st Quarter	JPN	44	869	38	39
196	JPN v AUS austourg3 REDO Q1	1st Quarter	JPN	44	870	34	24
197	JPN v AUS austourg3 REDO Q1	1st Quarter	JPN	44	871	33	17	Score	Shot
198	JPN v AUS austourg3 REDO Q1	1st Quarter	JPN	46	898	43	103
199	JPN v AUS austourg3 REDO Q1	1st Quarter	JPN	46	899	49	87
200	JPN v AUS austourg3 REDO Q1	1st Quarter	JPN	46	900	48	71
201	JPN v AUS austourg3 REDO Q1	1st Quarter	JPN	46	901	51	51
202	JPN v AUS austourg3 REDO Q1	1st Quarter	JPN	46	902	49	39
203	JPN v AUS austourg3 REDO Q1	1st Quarter	JPN	46	902	30	41
204	JPN v AUS austourg3 REDO Q1	1st Quarter	JPN	46	904	12	29
205	JPN v AUS austourg3 REDO Q1	1st Quarter	JPN	46	905	19	37
206	JPN v AUS austourg3 REDO Q1	1st Quarter	JPN	46	906	36	42
207	JPN v AUS austourg3 REDO Q1	1st Quarter	JPN	46	907	32	42
208	JPN v AUS austourg3 REDO Q1	1st Quarter	JPN	46	908	18	31
209	JPN v AUS austourg3 REDO Q1	1st Quarter	JPN	46	910	19	26
210	JPN v AUS austourg3 REDO Q1	1st Quarter	JPN	46	911	24	18	Shot	Shooting Foul
211	JPN v AUS austourg3 REDO Q1	1st Quarter	JPN	47	931	21	8	BLOB
212	JPN v AUS austourg3 REDO Q1	1st Quarter	JPN	47	932	12	19	Shot	Miss
213	JPN v AUS austourg3 REDO Q1	1st Quarter	JPN	49	980	31	108
214	JPN v AUS austourg3 REDO Q1	1st Quarter	JPN	49	981	39	95
215	JPN v AUS austourg3 REDO Q1	1st Quarter	JPN	49	982	37	88
216	JPN v AUS austourg3 REDO Q1	1st Quarter	JPN	49	983	31	77
217	JPN v AUS austourg3 REDO Q1	1st Quarter	JPN	49	984	23	62
218	JPN v AUS austourg3 REDO Q1	1st Quarter	JPN	49	986	11	37
219	JPN v AUS austourg3 REDO Q1	1st Quarter	JPN	49	987	17	40
220	JPN v AUS austourg3 REDO Q1	1st Quarter	JPN	49	987	12	30
221	JPN v AUS austourg3 REDO Q1	1st Quarter	JPN	49	989	39	43
222	JPN v AUS austourg3 REDO Q1	1st Quarter	JPN	49	991	38	43
223	JPN v AUS austourg3 REDO Q1	1st Quarter	JPN	49	992	26	40
224	JPN v AUS austourg3 REDO Q1	1st Quarter	JPN	49	994	19	39	On-ball
225	JPN v AUS austourg3 REDO Q1	1st Quarter	JPN	49	994	22	43
226	JPN v AUS austourg3 REDO Q1	1st Quarter	JPN	49	995	29	38
227	JPN v AUS austourg3 REDO Q1	1st Quarter	JPN	49	996	19	23	Shot	Miss
228	JPN v AUS austourg3 REDO Q1	1st Quarter	JPN	51	1015	19	95
229	JPN v AUS austourg3 REDO Q1	1st Quarter	JPN	51	1016	18	83
230	JPN v AUS austourg3 REDO Q1	1st Quarter	JPN	51	1018	17	62
231	JPN v AUS austourg3 REDO Q1	1st Quarter	JPN	51	1018	16	46
232	JPN v AUS austourg3 REDO Q1	1st Quarter	JPN	51	1019	17	37
233	JPN v AUS austourg3 REDO Q1	1st Quarter	JPN	51	1020	44	43
234	JPN v AUS austourg3 REDO Q1	1st Quarter	JPN	51	1021	44	42
235	JPN v AUS austourg3 REDO Q1	1st Quarter	JPN	51	1023	42	41	On-ball
236	JPN v AUS austourg3 REDO Q1	1st Quarter	JPN	51	1024	39	38
237	JPN v AUS austourg3 REDO Q1	1st Quarter	JPN	51	1024	28	34
238	JPN v AUS austourg3 REDO Q1	1st Quarter	JPN	51	1026	26	24	Foul
239	JPN v AUS austourg3 REDO Q1	1st Quarter	JPN	54	1102	27	99
240	JPN v AUS austourg3 REDO Q1	1st Quarter	JPN	54	1103	17	83
241	JPN v AUS austourg3 REDO Q1	1st Quarter	JPN	54	1104	16	65
242	JPN v AUS austourg3 REDO Q1	1st Quarter	JPN	54	1105	14	53
243	JPN v AUS austourg3 REDO Q1	1st Quarter	JPN	54	1106	18	43
244	JPN v AUS austourg3 REDO Q1	1st Quarter	JPN	54	1107	26	41
245	JPN v AUS austourg3 REDO Q1	1st Quarter	JPN	54	1107	37	40
246	JPN v AUS austourg3 REDO Q1	1st Quarter	JPN	54	1108	26	20
247	JPN v AUS austourg3 REDO Q1	1st Quarter	JPN	54	1109	27	19	Shot	Score
248	JPN v AUS austourg3 REDO Q2	2nd Quarter	JPN	60	67	31	112
249	JPN v AUS austourg3 REDO Q2	2nd Quarter	JPN	60	69	29	93
250	JPN v AUS austourg3 REDO Q2	2nd Quarter	JPN	60	70	27	84
251	JPN v AUS austourg3 REDO Q2	2nd Quarter	JPN	60	71	24	70
252	JPN v AUS austourg3 REDO Q2	2nd Quarter	JPN	60	72	18	57
253	JPN v AUS austourg3 REDO Q2	2nd Quarter	JPN	60	73	19	47
254	JPN v AUS austourg3 REDO Q2	2nd Quarter	JPN	61	67	31	112
255	JPN v AUS austourg3 REDO Q2	2nd Quarter	JPN	61	69	29	93
256	JPN v AUS austourg3 REDO Q2	2nd Quarter	JPN	61	70	27	84
257	JPN v AUS austourg3 REDO Q2	2nd Quarter	JPN	61	71	24	70
258	JPN v AUS austourg3 REDO Q2	2nd Quarter	JPN	61	72	18	57
259	JPN v AUS austourg3 REDO Q2	2nd Quarter	JPN	61	73	19	47
260	JPN v AUS austourg3 REDO Q2	2nd Quarter	JPN	61	74	22	42
261	JPN v AUS austourg3 REDO Q2	2nd Quarter	JPN	61	74	32	41	On-ball
262	JPN v AUS austourg3 REDO Q2	2nd Quarter	JPN	61	75	43	37
263	JPN v AUS austourg3 REDO Q2	2nd Quarter	JPN	61	77	51	27
264	JPN v AUS austourg3 REDO Q2	2nd Quarter	JPN	61	79	51	27
265	JPN v AUS austourg3 REDO Q2	2nd Quarter	JPN	61	80	33	41
266	JPN v AUS austourg3 REDO Q2	2nd Quarter	JPN	61	81	17	35
267	JPN v AUS austourg3 REDO Q2	2nd Quarter	JPN	61	82	17	28
268	JPN v AUS austourg3 REDO Q2	2nd Quarter	JPN	61	83	16	22
269	JPN v AUS austourg3 REDO Q2	2nd Quarter	JPN	61	84	18	38
270	JPN v AUS austourg3 REDO Q2	2nd Quarter	JPN	61	85	29	34
271	JPN v AUS austourg3 REDO Q2	2nd Quarter	JPN	61	86	33	26
272	JPN v AUS austourg3 REDO Q2	2nd Quarter	JPN	61	87	12	25
273	JPN v AUS austourg3 REDO Q2	2nd Quarter	JPN	61	88	9	15	Shot	Miss
274	JPN v AUS austourg3 REDO Q2	2nd Quarter	JPN	66	128	32	110
275	JPN v AUS austourg3 REDO Q2	2nd Quarter	JPN	66	129	19	85
276	JPN v AUS austourg3 REDO Q2	2nd Quarter	JPN	66	131	13	66
277	JPN v AUS austourg3 REDO Q2	2nd Quarter	JPN	66	132	15	52
278	JPN v AUS austourg3 REDO Q2	2nd Quarter	JPN	66	133	15	38
279	JPN v AUS austourg3 REDO Q2	2nd Quarter	JPN	66	134	8	30
280	JPN v AUS austourg3 REDO Q2	2nd Quarter	JPN	66	134	13	36
281	JPN v AUS austourg3 REDO Q2	2nd Quarter	JPN	66	135	19	42
282	JPN v AUS austourg3 REDO Q2	2nd Quarter	JPN	66	137	42	40
283	JPN v AUS austourg3 REDO Q2	2nd Quarter	JPN	66	139	51	26
284	JPN v AUS austourg3 REDO Q2	2nd Quarter	JPN	66	140	43	27
285	JPN v AUS austourg3 REDO Q2	2nd Quarter	JPN	66	140	39	37	Shot	Score
286	JPN v AUS austourg3 REDO Q2	2nd Quarter	JPN	71	172	34	108
287	JPN v AUS austourg3 REDO Q2	2nd Quarter	JPN	71	173	40	86
288	JPN v AUS austourg3 REDO Q2	2nd Quarter	JPN	71	175	40	81
289	JPN v AUS austourg3 REDO Q2	2nd Quarter	JPN	71	176	37	69
290	JPN v AUS austourg3 REDO Q2	2nd Quarter	JPN	71	177	30	55
291	JPN v AUS austourg3 REDO Q2	2nd Quarter	JPN	71	178	26	44
292	JPN v AUS austourg3 REDO Q2	2nd Quarter	JPN	71	179	14	34
293	JPN v AUS austourg3 REDO Q2	2nd Quarter	JPN	71	179	17	38
294	JPN v AUS austourg3 REDO Q2	2nd Quarter	JPN	71	180	21	37	On-ball
295	JPN v AUS austourg3 REDO Q2	2nd Quarter	JPN	71	181	31	38
296	JPN v AUS austourg3 REDO Q2	2nd Quarter	JPN	71	182	36	38
297	JPN v AUS austourg3 REDO Q2	2nd Quarter	JPN	71	183	13	31	Shot	Miss
298	JPN v AUS austourg3 REDO Q2	2nd Quarter	JPN	74	207	28	90
299	JPN v AUS austourg3 REDO Q2	2nd Quarter	JPN	74	208	29	81
300	JPN v AUS austourg3 REDO Q2	2nd Quarter	JPN	74	209	24	70
301	JPN v AUS austourg3 REDO Q2	2nd Quarter	JPN	74	210	19	52
302	JPN v AUS austourg3 REDO Q2	2nd Quarter	JPN	74	210	16	42
303	JPN v AUS austourg3 REDO Q2	2nd Quarter	JPN	74	210	10	28
304	JPN v AUS austourg3 REDO Q2	2nd Quarter	JPN	74	212	12	30
305	JPN v AUS austourg3 REDO Q2	2nd Quarter	JPN	74	214	15	33
306	JPN v AUS austourg3 REDO Q2	2nd Quarter	JPN	74	215	20	37
307	JPN v AUS austourg3 REDO Q2	2nd Quarter	JPN	74	216	35	39
308	JPN v AUS austourg3 REDO Q2	2nd Quarter	JPN	74	218	51	28
309	JPN v AUS austourg3 REDO Q2	2nd Quarter	JPN	74	219	50	22
310	JPN v AUS austourg3 REDO Q2	2nd Quarter	JPN	74	219	47	17	Shot	Miss
311	JPN v AUS austourg3 REDO Q2	2nd Quarter	JPN	77	227	13	100
312	JPN v AUS austourg3 REDO Q2	2nd Quarter	JPN	77	228	14	81
313	JPN v AUS austourg3 REDO Q2	2nd Quarter	JPN	77	228	15	66
314	JPN v AUS austourg3 REDO Q2	2nd Quarter	JPN	77	229	16	57
315	JPN v AUS austourg3 REDO Q2	2nd Quarter	JPN	77	230	23	54
316	JPN v AUS austourg3 REDO Q2	2nd Quarter	JPN	77	231	28	51
317	JPN v AUS austourg3 REDO Q2	2nd Quarter	JPN	77	232	31	51
318	JPN v AUS austourg3 REDO Q2	2nd Quarter	JPN	77	234	15	35
319	JPN v AUS austourg3 REDO Q2	2nd Quarter	JPN	77	235	15	33
320	JPN v AUS austourg3 REDO Q2	2nd Quarter	JPN	77	236	29	40
321	JPN v AUS austourg3 REDO Q2	2nd Quarter	JPN	77	237	35	42
322	JPN v AUS austourg3 REDO Q2	2nd Quarter	JPN	77	238	47	33
323	JPN v AUS austourg3 REDO Q2	2nd Quarter	JPN	77	239	47	32
324	JPN v AUS austourg3 REDO Q2	2nd Quarter	JPN	77	240	38	21	TO
325	JPN v AUS austourg3 REDO Q2	2nd Quarter	JPN	79	257	30	110
326	JPN v AUS austourg3 REDO Q2	2nd Quarter	JPN	79	257	34	97
327	JPN v AUS austourg3 REDO Q2	2nd Quarter	JPN	79	258	33	89
328	JPN v AUS austourg3 REDO Q2	2nd Quarter	JPN	79	260	33	78
329	JPN v AUS austourg3 REDO Q2	2nd Quarter	JPN	79	261	35	69
330	JPN v AUS austourg3 REDO Q2	2nd Quarter	JPN	79	262	35	56
331	JPN v AUS austourg3 REDO Q2	2nd Quarter	JPN	79	263	31	49
332	JPN v AUS austourg3 REDO Q2	2nd Quarter	JPN	79	265	19	36
333	JPN v AUS austourg3 REDO Q2	2nd Quarter	JPN	79	266	20	38
334	JPN v AUS austourg3 REDO Q2	2nd Quarter	JPN	79	268	18	41
335	JPN v AUS austourg3 REDO Q2	2nd Quarter	JPN	79	270	15	30
336	JPN v AUS austourg3 REDO Q2	2nd Quarter	JPN	79	271	14	28
337	JPN v AUS austourg3 REDO Q2	2nd Quarter	JPN	79	272	15	36
338	JPN v AUS austourg3 REDO Q2	2nd Quarter	JPN	79	273	31	39
339	JPN v AUS austourg3 REDO Q2	2nd Quarter	JPN	79	274	34	41
340	JPN v AUS austourg3 REDO Q2	2nd Quarter	JPN	79	276	30	42
341	JPN v AUS austourg3 REDO Q2	2nd Quarter	JPN	79	276	31	20	TO
342	JPN v AUS austourg3 REDO Q2	2nd Quarter	JPN	82	447	58	94
343	JPN v AUS austourg3 REDO Q2	2nd Quarter	JPN	82	448	47	100
344	JPN v AUS austourg3 REDO Q2	2nd Quarter	JPN	82	449	45	93
345	JPN v AUS austourg3 REDO Q2	2nd Quarter	JPN	82	450	39	81
346	JPN v AUS austourg3 REDO Q2	2nd Quarter	JPN	82	451	37	70
347	JPN v AUS austourg3 REDO Q2	2nd Quarter	JPN	82	452	42	63
348	JPN v AUS austourg3 REDO Q2	2nd Quarter	JPN	82	453	41	52
349	JPN v AUS austourg3 REDO Q2	2nd Quarter	JPN	82	453	33	50
350	JPN v AUS austourg3 REDO Q2	2nd Quarter	JPN	82	454	10	30
351	JPN v AUS austourg3 REDO Q2	2nd Quarter	JPN	82	456	11	28
352	JPN v AUS austourg3 REDO Q2	2nd Quarter	JPN	82	456	33	42
353	JPN v AUS austourg3 REDO Q2	2nd Quarter	JPN	82	458	46	35
354	JPN v AUS austourg3 REDO Q2	2nd Quarter	JPN	82	459	48	33
355	JPN v AUS austourg3 REDO Q2	2nd Quarter	JPN	82	461	42	37
356	JPN v AUS austourg3 REDO Q2	2nd Quarter	JPN	82	462	17	33
357	JPN v AUS austourg3 REDO Q2	2nd Quarter	JPN	82	463	13	29	Shot	Miss
358	JPN v AUS austourg3 REDO Q2	2nd Quarter	JPN	85	498	30	82
359	JPN v AUS austourg3 REDO Q2	2nd Quarter	JPN	85	498	32	69
360	JPN v AUS austourg3 REDO Q2	2nd Quarter	JPN	85	499	35	62
361	JPN v AUS austourg3 REDO Q2	2nd Quarter	JPN	85	500	38	53
362	JPN v AUS austourg3 REDO Q2	2nd Quarter	JPN	85	501	38	46
363	JPN v AUS austourg3 REDO Q2	2nd Quarter	JPN	85	502	39	39
364	JPN v AUS austourg3 REDO Q2	2nd Quarter	JPN	85	503	45	34
365	JPN v AUS austourg3 REDO Q2	2nd Quarter	JPN	85	503	44	38
366	JPN v AUS austourg3 REDO Q2	2nd Quarter	JPN	85	503	36	39	On-ball
367	JPN v AUS austourg3 REDO Q2	2nd Quarter	JPN	85	504	23	37
368	JPN v AUS austourg3 REDO Q2	2nd Quarter	JPN	85	507	15	34
369	JPN v AUS austourg3 REDO Q2	2nd Quarter	JPN	85	508	18	39
370	JPN v AUS austourg3 REDO Q2	2nd Quarter	JPN	85	508	23	42
371	JPN v AUS austourg3 REDO Q2	2nd Quarter	JPN	85	509	17	35	On-ball
372	JPN v AUS austourg3 REDO Q2	2nd Quarter	JPN	85	511	15	26
373	JPN v AUS austourg3 REDO Q2	2nd Quarter	JPN	85	511	14	30
374	JPN v AUS austourg3 REDO Q2	2nd Quarter	JPN	85	512	23	32
375	JPN v AUS austourg3 REDO Q2	2nd Quarter	JPN	85	513	35	19	Shot	Shooting Foul
376	JPN v AUS austourg3 REDO Q2	2nd Quarter	JPN	88	571	14	99	Foul
377	JPN v AUS austourg3 REDO Q2	2nd Quarter	JPN	89	587	15	108
378	JPN v AUS austourg3 REDO Q2	2nd Quarter	JPN	89	588	27	98
379	JPN v AUS austourg3 REDO Q2	2nd Quarter	JPN	89	589	33	92
380	JPN v AUS austourg3 REDO Q2	2nd Quarter	JPN	89	590	32	83
381	JPN v AUS austourg3 REDO Q2	2nd Quarter	JPN	89	591	35	69
382	JPN v AUS austourg3 REDO Q2	2nd Quarter	JPN	89	592	39	53
383	JPN v AUS austourg3 REDO Q2	2nd Quarter	JPN	89	594	36	49
384	JPN v AUS austourg3 REDO Q2	2nd Quarter	JPN	89	595	45	33
385	JPN v AUS austourg3 REDO Q2	2nd Quarter	JPN	89	597	30	42
386	JPN v AUS austourg3 REDO Q2	2nd Quarter	JPN	89	599	11	31
387	JPN v AUS austourg3 REDO Q2	2nd Quarter	JPN	89	601	11	31	On-ball
388	JPN v AUS austourg3 REDO Q2	2nd Quarter	JPN	89	601	15	36
389	JPN v AUS austourg3 REDO Q2	2nd Quarter	JPN	89	603	26	33
390	JPN v AUS austourg3 REDO Q2	2nd Quarter	JPN	89	604	37	38
391	JPN v AUS austourg3 REDO Q2	2nd Quarter	JPN	89	605	30	33
392	JPN v AUS austourg3 REDO Q2	2nd Quarter	JPN	89	606	28	24
393	JPN v AUS austourg3 REDO Q2	2nd Quarter	JPN	89	607	12	24	Shot	Score
394	JPN v AUS austourg3 REDO Q2	2nd Quarter	JPN	92	725	31	109
395	JPN v AUS austourg3 REDO Q2	2nd Quarter	JPN	92	726	26	93
396	JPN v AUS austourg3 REDO Q2	2nd Quarter	JPN	92	727	26	83
397	JPN v AUS austourg3 REDO Q2	2nd Quarter	JPN	92	729	34	75
398	JPN v AUS austourg3 REDO Q2	2nd Quarter	JPN	92	730	35	61
399	JPN v AUS austourg3 REDO Q2	2nd Quarter	JPN	92	731	33	51
400	JPN v AUS austourg3 REDO Q2	2nd Quarter	JPN	92	733	33	48
401	JPN v AUS austourg3 REDO Q2	2nd Quarter	JPN	92	734	28	38
402	JPN v AUS austourg3 REDO Q2	2nd Quarter	JPN	92	735	33	31
403	JPN v AUS austourg3 REDO Q2	2nd Quarter	JPN	92	736	35	18	Shot	Score
404	JPN v AUS austourg3 REDO Q2	2nd Quarter	JPN	96	802	31	111
405	JPN v AUS austourg3 REDO Q2	2nd Quarter	JPN	96	802	39	93
406	JPN v AUS austourg3 REDO Q2	2nd Quarter	JPN	96	804	39	85
407	JPN v AUS austourg3 REDO Q2	2nd Quarter	JPN	96	805	38	77
408	JPN v AUS austourg3 REDO Q2	2nd Quarter	JPN	96	806	39	67
409	JPN v AUS austourg3 REDO Q2	2nd Quarter	JPN	96	806	47	55
410	JPN v AUS austourg3 REDO Q2	2nd Quarter	JPN	96	807	32	41
411	JPN v AUS austourg3 REDO Q2	2nd Quarter	JPN	96	808	46	31
412	JPN v AUS austourg3 REDO Q2	2nd Quarter	JPN	96	810	32	44
413	JPN v AUS austourg3 REDO Q2	2nd Quarter	JPN	96	811	30	42
414	JPN v AUS austourg3 REDO Q2	2nd Quarter	JPN	96	812	48	30
415	JPN v AUS austourg3 REDO Q2	2nd Quarter	JPN	96	813	45	34
416	JPN v AUS austourg3 REDO Q2	2nd Quarter	JPN	96	814	39	38
417	JPN v AUS austourg3 REDO Q2	2nd Quarter	JPN	96	815	35	39
418	JPN v AUS austourg3 REDO Q2	2nd Quarter	JPN	96	816	29	38
419	JPN v AUS austourg3 REDO Q2	2nd Quarter	JPN	96	817	43	34
420	JPN v AUS austourg3 REDO Q2	2nd Quarter	JPN	96	817	43	37	Shot	Miss
421	JPN v AUS austourg3 REDO Q2	2nd Quarter	JPN	98	835	29	94
422	JPN v AUS austourg3 REDO Q2	2nd Quarter	JPN	98	836	35	81
423	JPN v AUS austourg3 REDO Q2	2nd Quarter	JPN	98	837	35	63
424	JPN v AUS austourg3 REDO Q2	2nd Quarter	JPN	98	837	22	53
425	JPN v AUS austourg3 REDO Q2	2nd Quarter	JPN	98	839	11	37
426	JPN v AUS austourg3 REDO Q2	2nd Quarter	JPN	98	839	13	28
427	JPN v AUS austourg3 REDO Q2	2nd Quarter	JPN	98	840	17	39
428	JPN v AUS austourg3 REDO Q2	2nd Quarter	JPN	98	841	47	32
429	JPN v AUS austourg3 REDO Q2	2nd Quarter	JPN	98	842	46	25	Shot	Miss
430	JPN v AUS austourg3 REDO Q2	2nd Quarter	JPN	101	929	37	109
431	JPN v AUS austourg3 REDO Q2	2nd Quarter	JPN	101	930	29	95
432	JPN v AUS austourg3 REDO Q2	2nd Quarter	JPN	101	931	29	90
433	JPN v AUS austourg3 REDO Q2	2nd Quarter	JPN	101	932	34	81
434	JPN v AUS austourg3 REDO Q2	2nd Quarter	JPN	101	933	34	65
435	JPN v AUS austourg3 REDO Q2	2nd Quarter	JPN	101	934	28	50
436	JPN v AUS austourg3 REDO Q2	2nd Quarter	JPN	101	936	28	45
437	JPN v AUS austourg3 REDO Q2	2nd Quarter	JPN	101	937	15	29
438	JPN v AUS austourg3 REDO Q2	2nd Quarter	JPN	101	939	31	41
439	JPN v AUS austourg3 REDO Q2	2nd Quarter	JPN	101	940	33	41
440	JPN v AUS austourg3 REDO Q2	2nd Quarter	JPN	101	942	34	41
441	JPN v AUS austourg3 REDO Q2	2nd Quarter	JPN	101	944	9	27
442	JPN v AUS austourg3 REDO Q2	2nd Quarter	JPN	101	945	11	27
443	JPN v AUS austourg3 REDO Q2	2nd Quarter	JPN	101	947	22	31
444	JPN v AUS austourg3 REDO Q2	2nd Quarter	JPN	101	948	18	32
445	JPN v AUS austourg3 REDO Q2	2nd Quarter	JPN	101	949	18	35
446	JPN v AUS austourg3 REDO Q2	2nd Quarter	JPN	101	950	13	27
447	JPN v AUS austourg3 REDO Q2	2nd Quarter	JPN	101	952	24	21	Foul
448	JPN v AUS austourg3 REDO Q2	2nd Quarter	JPN	102	979	22	9	BLOB
449	JPN v AUS austourg3 REDO Q2	2nd Quarter	JPN	102	980	13	26
450	JPN v AUS austourg3 REDO Q2	2nd Quarter	JPN	102	981	19	35
451	JPN v AUS austourg3 REDO Q2	2nd Quarter	JPN	102	982	44	35
452	JPN v AUS austourg3 REDO Q2	2nd Quarter	JPN	102	984	43	36
453	JPN v AUS austourg3 REDO Q2	2nd Quarter	JPN	102	985	29	41
454	JPN v AUS austourg3 REDO Q2	2nd Quarter	JPN	102	986	34	35
455	JPN v AUS austourg3 REDO Q2	2nd Quarter	JPN	102	987	18	25
456	JPN v AUS austourg3 REDO Q2	2nd Quarter	JPN	102	988	12	26	Shot	Score
457	JPN v AUS austourg3 REDO Q2	2nd Quarter	JPN	104	1008	20	94
458	JPN v AUS austourg3 REDO Q2	2nd Quarter	JPN	104	1009	24	77
459	JPN v AUS austourg3 REDO Q2	2nd Quarter	JPN	104	1010	33	62
460	JPN v AUS austourg3 REDO Q2	2nd Quarter	JPN	104	1011	36	47
461	JPN v AUS austourg3 REDO Q2	2nd Quarter	JPN	104	1012	36	38
462	JPN v AUS austourg3 REDO Q2	2nd Quarter	JPN	104	1014	47	29
463	JPN v AUS austourg3 REDO Q2	2nd Quarter	JPN	104	1015	46	32
464	JPN v AUS austourg3 REDO Q2	2nd Quarter	JPN	104	1016	15	31
465	JPN v AUS austourg3 REDO Q2	2nd Quarter	JPN	104	1017	20	35
466	JPN v AUS austourg3 REDO Q2	2nd Quarter	JPN	104	1018	32	23	Shot	Score
467	JPN v AUS austourg3 REDO Q2	2nd Quarter	JPN	106	1039	32	104
468	JPN v AUS austourg3 REDO Q2	2nd Quarter	JPN	106	1040	20	66
469	JPN v AUS austourg3 REDO Q2	2nd Quarter	JPN	106	1041	18	54
470	JPN v AUS austourg3 REDO Q2	2nd Quarter	JPN	106	1042	20	41
471	JPN v AUS austourg3 REDO Q2	2nd Quarter	JPN	106	1043	24	35	On-ball
472	JPN v AUS austourg3 REDO Q2	2nd Quarter	JPN	106	1043	32	35
473	JPN v AUS austourg3 REDO Q2	2nd Quarter	JPN	106	1045	39	32
474	JPN v AUS austourg3 REDO Q2	2nd Quarter	JPN	106	1045	39	36
475	JPN v AUS austourg3 REDO Q2	2nd Quarter	JPN	106	1046	38	41
476	JPN v AUS austourg3 REDO Q2	2nd Quarter	JPN	106	1048	42	41
477	JPN v AUS austourg3 REDO Q2	2nd Quarter	JPN	106	1049	49	22	Shot	Miss
478	JPN v AUS austourg3 REDO Q2	2nd Quarter	JPN	108	1067	27	85
479	JPN v AUS austourg3 REDO Q2	2nd Quarter	JPN	108	1068	20	80
480	JPN v AUS austourg3 REDO Q2	2nd Quarter	JPN	108	1069	20	71
481	JPN v AUS austourg3 REDO Q2	2nd Quarter	JPN	108	1071	22	59
482	JPN v AUS austourg3 REDO Q2	2nd Quarter	JPN	108	1072	18	48
483	JPN v AUS austourg3 REDO Q2	2nd Quarter	JPN	108	1073	17	38
484	JPN v AUS austourg3 REDO Q2	2nd Quarter	JPN	108	1075	19	36
485	JPN v AUS austourg3 REDO Q2	2nd Quarter	JPN	108	1076	19	40
486	JPN v AUS austourg3 REDO Q2	2nd Quarter	JPN	108	1077	27	41	On-ball
487	JPN v AUS austourg3 REDO Q2	2nd Quarter	JPN	108	1078	37	39
488	JPN v AUS austourg3 REDO Q2	2nd Quarter	JPN	108	1080	18	34
489	JPN v AUS austourg3 REDO Q2	2nd Quarter	JPN	108	1081	21	27
490	JPN v AUS austourg3 REDO Q2	2nd Quarter	JPN	108	1082	27	20
491	JPN v AUS austourg3 REDO Q2	2nd Quarter	JPN	108	1083	30	25	Shot	Score
492	JPN v AUS austourg3 REDO Q3	3rd Quarter	JPN	112	22	34	109
493	JPN v AUS austourg3 REDO Q3	3rd Quarter	JPN	112	24	32	94
494	JPN v AUS austourg3 REDO Q3	3rd Quarter	JPN	112	24	32	85
495	JPN v AUS austourg3 REDO Q3	3rd Quarter	JPN	112	25	30	75
496	JPN v AUS austourg3 REDO Q3	3rd Quarter	JPN	112	27	28	59
497	JPN v AUS austourg3 REDO Q3	3rd Quarter	JPN	112	27	30	51
498	JPN v AUS austourg3 REDO Q3	3rd Quarter	JPN	112	28	31	45
499	JPN v AUS austourg3 REDO Q3	3rd Quarter	JPN	112	29	24	38	On-ball
500	JPN v AUS austourg3 REDO Q3	3rd Quarter	JPN	112	30	18	33
501	JPN v AUS austourg3 REDO Q3	3rd Quarter	JPN	112	31	13	35
502	JPN v AUS austourg3 REDO Q3	3rd Quarter	JPN	112	32	14	38
503	JPN v AUS austourg3 REDO Q3	3rd Quarter	JPN	112	33	37	39	On-ball
504	JPN v AUS austourg3 REDO Q3	3rd Quarter	JPN	112	34	41	36
505	JPN v AUS austourg3 REDO Q3	3rd Quarter	JPN	112	36	48	29
506	JPN v AUS austourg3 REDO Q3	3rd Quarter	JPN	112	36	50	24
507	JPN v AUS austourg3 REDO Q3	3rd Quarter	JPN	112	37	33	36
508	JPN v AUS austourg3 REDO Q3	3rd Quarter	JPN	112	38	15	31
509	JPN v AUS austourg3 REDO Q3	3rd Quarter	JPN	112	39	25	28
510	JPN v AUS austourg3 REDO Q3	3rd Quarter	JPN	112	40	29	18	Shot	Score
511	JPN v AUS austourg3 REDO Q3	3rd Quarter	JPN	114	67	20	93
512	JPN v AUS austourg3 REDO Q3	3rd Quarter	JPN	114	68	19	81
513	JPN v AUS austourg3 REDO Q3	3rd Quarter	JPN	114	69	16	63
514	JPN v AUS austourg3 REDO Q3	3rd Quarter	JPN	114	70	15	48
515	JPN v AUS austourg3 REDO Q3	3rd Quarter	JPN	114	71	19	36
516	JPN v AUS austourg3 REDO Q3	3rd Quarter	JPN	114	71	19	36	On-ball
517	JPN v AUS austourg3 REDO Q3	3rd Quarter	JPN	114	71	25	37
518	JPN v AUS austourg3 REDO Q3	3rd Quarter	JPN	114	73	39	38
519	JPN v AUS austourg3 REDO Q3	3rd Quarter	JPN	114	75	38	17
520	JPN v AUS austourg3 REDO Q3	3rd Quarter	JPN	114	77	38	16
521	JPN v AUS austourg3 REDO Q3	3rd Quarter	JPN	114	78	39	18
522	JPN v AUS austourg3 REDO Q3	3rd Quarter	JPN	114	78	39	24	Foul
523	JPN v AUS austourg3 REDO Q3	3rd Quarter	JPN	115	100	58	39	SLOB
524	JPN v AUS austourg3 REDO Q3	3rd Quarter	JPN	115	101	38	43
525	JPN v AUS austourg3 REDO Q3	3rd Quarter	JPN	115	102	35	46
526	JPN v AUS austourg3 REDO Q3	3rd Quarter	JPN	115	103	33	47
527	JPN v AUS austourg3 REDO Q3	3rd Quarter	JPN	115	104	29	47
528	JPN v AUS austourg3 REDO Q3	3rd Quarter	JPN	115	105	36	40	On-ball
529	JPN v AUS austourg3 REDO Q3	3rd Quarter	JPN	115	106	32	36
530	JPN v AUS austourg3 REDO Q3	3rd Quarter	JPN	115	107	27	32
531	JPN v AUS austourg3 REDO Q3	3rd Quarter	JPN	115	108	24	35
532	JPN v AUS austourg3 REDO Q3	3rd Quarter	JPN	115	108	34	20
533	JPN v AUS austourg3 REDO Q3	3rd Quarter	JPN	115	109	33	17	Shot	Score
534	JPN v AUS austourg3 REDO Q3	3rd Quarter	JPN	118	128	36	110
535	JPN v AUS austourg3 REDO Q3	3rd Quarter	JPN	118	130	40	97
536	JPN v AUS austourg3 REDO Q3	3rd Quarter	JPN	118	131	38	93
537	JPN v AUS austourg3 REDO Q3	3rd Quarter	JPN	118	133	35	84
538	JPN v AUS austourg3 REDO Q3	3rd Quarter	JPN	118	134	30	74
539	JPN v AUS austourg3 REDO Q3	3rd Quarter	JPN	118	135	29	60
540	JPN v AUS austourg3 REDO Q3	3rd Quarter	JPN	118	136	34	53
541	JPN v AUS austourg3 REDO Q3	3rd Quarter	JPN	118	137	27	47
542	JPN v AUS austourg3 REDO Q3	3rd Quarter	JPN	118	138	30	43
543	JPN v AUS austourg3 REDO Q3	3rd Quarter	JPN	118	139	27	39	On-ball
544	JPN v AUS austourg3 REDO Q3	3rd Quarter	JPN	118	140	18	34
545	JPN v AUS austourg3 REDO Q3	3rd Quarter	JPN	118	141	15	32
546	JPN v AUS austourg3 REDO Q3	3rd Quarter	JPN	118	143	43	38
547	JPN v AUS austourg3 REDO Q3	3rd Quarter	JPN	118	144	39	39	On-ball
548	JPN v AUS austourg3 REDO Q3	3rd Quarter	JPN	118	145	29	42	On-ball
549	JPN v AUS austourg3 REDO Q3	3rd Quarter	JPN	118	147	22	37
550	JPN v AUS austourg3 REDO Q3	3rd Quarter	JPN	118	149	45	31
551	JPN v AUS austourg3 REDO Q3	3rd Quarter	JPN	118	150	36	32
552	JPN v AUS austourg3 REDO Q3	3rd Quarter	JPN	118	151	34	17
553	JPN v AUS austourg3 REDO Q3	3rd Quarter	JPN	118	152	35	21	Shot	Miss	Shooting Foul
554	JPN v AUS austourg3 REDO Q3	3rd Quarter	JPN	120	189	7	27
555	JPN v AUS austourg3 REDO Q3	3rd Quarter	JPN	120	190	16	43
556	JPN v AUS austourg3 REDO Q3	3rd Quarter	JPN	120	191	22	45
557	JPN v AUS austourg3 REDO Q3	3rd Quarter	JPN	120	191	16	34
558	JPN v AUS austourg3 REDO Q3	3rd Quarter	JPN	120	193	37	46
559	JPN v AUS austourg3 REDO Q3	3rd Quarter	JPN	120	194	52	23
560	JPN v AUS austourg3 REDO Q3	3rd Quarter	JPN	120	195	52	25
561	JPN v AUS austourg3 REDO Q3	3rd Quarter	JPN	120	196	49	26
562	JPN v AUS austourg3 REDO Q3	3rd Quarter	JPN	120	197	48	20
563	JPN v AUS austourg3 REDO Q3	3rd Quarter	JPN	120	198	39	15
564	JPN v AUS austourg3 REDO Q3	3rd Quarter	JPN	120	198	31	15
565	JPN v AUS austourg3 REDO Q3	3rd Quarter	JPN	120	198	17	17	TO
566	JPN v AUS austourg3 REDO Q3	3rd Quarter	JPN	122	225	31	108
567	JPN v AUS austourg3 REDO Q3	3rd Quarter	JPN	122	226	25	87
568	JPN v AUS austourg3 REDO Q3	3rd Quarter	JPN	122	226	25	70
569	JPN v AUS austourg3 REDO Q3	3rd Quarter	JPN	122	228	21	55
570	JPN v AUS austourg3 REDO Q3	3rd Quarter	JPN	122	228	17	43
571	JPN v AUS austourg3 REDO Q3	3rd Quarter	JPN	122	229	17	37
572	JPN v AUS austourg3 REDO Q3	3rd Quarter	JPN	122	230	12	31
573	JPN v AUS austourg3 REDO Q3	3rd Quarter	JPN	122	232	13	31
574	JPN v AUS austourg3 REDO Q3	3rd Quarter	JPN	122	233	17	37
575	JPN v AUS austourg3 REDO Q3	3rd Quarter	JPN	122	234	26	39
576	JPN v AUS austourg3 REDO Q3	3rd Quarter	JPN	122	236	29	40
577	JPN v AUS austourg3 REDO Q3	3rd Quarter	JPN	122	237	28	38
578	JPN v AUS austourg3 REDO Q3	3rd Quarter	JPN	122	238	38	48
579	JPN v AUS austourg3 REDO Q3	3rd Quarter	JPN	122	239	39	41
580	JPN v AUS austourg3 REDO Q3	3rd Quarter	JPN	122	240	42	36	On-ball
581	JPN v AUS austourg3 REDO Q3	3rd Quarter	JPN	122	240	46	28
582	JPN v AUS austourg3 REDO Q3	3rd Quarter	JPN	122	242	40	19
583	JPN v AUS austourg3 REDO Q3	3rd Quarter	JPN	122	244	44	33
584	JPN v AUS austourg3 REDO Q3	3rd Quarter	JPN	122	245	38	28
585	JPN v AUS austourg3 REDO Q3	3rd Quarter	JPN	122	245	49	29
586	JPN v AUS austourg3 REDO Q3	3rd Quarter	JPN	122	246	47	30
587	JPN v AUS austourg3 REDO Q3	3rd Quarter	JPN	122	248	46	32
588	JPN v AUS austourg3 REDO Q3	3rd Quarter	JPN	122	249	45	19	Shot	Miss
589	JPN v AUS austourg3 REDO Q3	3rd Quarter	JPN	123	272	41	8	BLOB
590	JPN v AUS austourg3 REDO Q3	3rd Quarter	JPN	123	273	50	18
591	JPN v AUS austourg3 REDO Q3	3rd Quarter	JPN	123	274	46	34
592	JPN v AUS austourg3 REDO Q3	3rd Quarter	JPN	123	275	37	34
593	JPN v AUS austourg3 REDO Q3	3rd Quarter	JPN	123	276	35	29
594	JPN v AUS austourg3 REDO Q3	3rd Quarter	JPN	123	277	49	18
595	JPN v AUS austourg3 REDO Q3	3rd Quarter	JPN	123	278	45	15
596	JPN v AUS austourg3 REDO Q3	3rd Quarter	JPN	123	279	37	16
597	JPN v AUS austourg3 REDO Q3	3rd Quarter	JPN	123	280	33	27
598	JPN v AUS austourg3 REDO Q3	3rd Quarter	JPN	123	281	34	21	Shot	Shooting Foul
599	JPN v AUS austourg3 REDO Q3	3rd Quarter	JPN	126	345	23	98
600	JPN v AUS austourg3 REDO Q3	3rd Quarter	JPN	126	346	23	90
601	JPN v AUS austourg3 REDO Q3	3rd Quarter	JPN	126	347	22	80
602	JPN v AUS austourg3 REDO Q3	3rd Quarter	JPN	126	348	48	48
603	JPN v AUS austourg3 REDO Q3	3rd Quarter	JPN	126	349	50	41
604	JPN v AUS austourg3 REDO Q3	3rd Quarter	JPN	126	350	50	22
605	JPN v AUS austourg3 REDO Q3	3rd Quarter	JPN	126	351	50	26
606	JPN v AUS austourg3 REDO Q3	3rd Quarter	JPN	126	351	45	37
607	JPN v AUS austourg3 REDO Q3	3rd Quarter	JPN	126	352	42	36
608	JPN v AUS austourg3 REDO Q3	3rd Quarter	JPN	126	352	39	25
609	JPN v AUS austourg3 REDO Q3	3rd Quarter	JPN	126	353	35	17
610	JPN v AUS austourg3 REDO Q3	3rd Quarter	JPN	126	354	27	21
611	JPN v AUS austourg3 REDO Q3	3rd Quarter	JPN	126	354	28	19	Shot	Shooting Foul
612	JPN v AUS austourg3 REDO Q3	3rd Quarter	JPN	128	404	28	108
613	JPN v AUS austourg3 REDO Q3	3rd Quarter	JPN	128	405	22	92
614	JPN v AUS austourg3 REDO Q3	3rd Quarter	JPN	128	405	20	80
615	JPN v AUS austourg3 REDO Q3	3rd Quarter	JPN	128	406	20	69
616	JPN v AUS austourg3 REDO Q3	3rd Quarter	JPN	128	407	18	58
617	JPN v AUS austourg3 REDO Q3	3rd Quarter	JPN	128	408	15	49
618	JPN v AUS austourg3 REDO Q3	3rd Quarter	JPN	128	409	11	29
619	JPN v AUS austourg3 REDO Q3	3rd Quarter	JPN	128	409	12	33
620	JPN v AUS austourg3 REDO Q3	3rd Quarter	JPN	128	410	15	35
621	JPN v AUS austourg3 REDO Q3	3rd Quarter	JPN	128	411	20	37
622	JPN v AUS austourg3 REDO Q3	3rd Quarter	JPN	128	411	24	28
623	JPN v AUS austourg3 REDO Q3	3rd Quarter	JPN	128	412	29	18	Shot	Score
624	JPN v AUS austourg3 REDO Q3	3rd Quarter	JPN	130	435	26	83
625	JPN v AUS austourg3 REDO Q3	3rd Quarter	JPN	130	437	32	72
626	JPN v AUS austourg3 REDO Q3	3rd Quarter	JPN	130	438	42	62
627	JPN v AUS austourg3 REDO Q3	3rd Quarter	JPN	130	439	30	42
628	JPN v AUS austourg3 REDO Q3	3rd Quarter	JPN	130	439	26	37
629	JPN v AUS austourg3 REDO Q3	3rd Quarter	JPN	130	440	19	39
630	JPN v AUS austourg3 REDO Q3	3rd Quarter	JPN	130	441	15	34
631	JPN v AUS austourg3 REDO Q3	3rd Quarter	JPN	130	442	22	40	On-ball
632	JPN v AUS austourg3 REDO Q3	3rd Quarter	JPN	130	442	27	40
633	JPN v AUS austourg3 REDO Q3	3rd Quarter	JPN	130	443	35	38
634	JPN v AUS austourg3 REDO Q3	3rd Quarter	JPN	130	444	28	23
635	JPN v AUS austourg3 REDO Q3	3rd Quarter	JPN	130	445	27	19	Shot	Shooting Foul
636	JPN v AUS austourg3 REDO Q3	3rd Quarter	JPN	133	632	58	82
637	JPN v AUS austourg3 REDO Q3	3rd Quarter	JPN	133	633	47	83
638	JPN v AUS austourg3 REDO Q3	3rd Quarter	JPN	133	634	46	78
639	JPN v AUS austourg3 REDO Q3	3rd Quarter	JPN	133	635	43	72
640	JPN v AUS austourg3 REDO Q3	3rd Quarter	JPN	133	636	41	62
641	JPN v AUS austourg3 REDO Q3	3rd Quarter	JPN	133	637	39	57
642	JPN v AUS austourg3 REDO Q3	3rd Quarter	JPN	133	638	35	52
643	JPN v AUS austourg3 REDO Q3	3rd Quarter	JPN	133	639	16	33
644	JPN v AUS austourg3 REDO Q3	3rd Quarter	JPN	133	641	32	46
645	JPN v AUS austourg3 REDO Q3	3rd Quarter	JPN	133	642	34	45
646	JPN v AUS austourg3 REDO Q3	3rd Quarter	JPN	133	643	48	35
647	JPN v AUS austourg3 REDO Q3	3rd Quarter	JPN	133	644	47	37
648	JPN v AUS austourg3 REDO Q3	3rd Quarter	JPN	133	645	44	37
649	JPN v AUS austourg3 REDO Q3	3rd Quarter	JPN	133	646	41	38	On-ball
650	JPN v AUS austourg3 REDO Q3	3rd Quarter	JPN	133	647	35	38
651	JPN v AUS austourg3 REDO Q3	3rd Quarter	JPN	133	649	25	35
652	JPN v AUS austourg3 REDO Q3	3rd Quarter	JPN	133	649	22	27
653	JPN v AUS austourg3 REDO Q3	3rd Quarter	JPN	133	650	27	22	Stoppage
654	JPN v AUS austourg3 REDO Q3	3rd Quarter	JPN	134	671	20	8	BLOB
655	JPN v AUS austourg3 REDO Q3	3rd Quarter	JPN	134	672	15	25
656	JPN v AUS austourg3 REDO Q3	3rd Quarter	JPN	134	673	13	29
657	JPN v AUS austourg3 REDO Q3	3rd Quarter	JPN	134	674	25	23
658	JPN v AUS austourg3 REDO Q3	3rd Quarter	JPN	134	674	25	17	Shot	Score
659	JPN v AUS austourg3 REDO Q3	3rd Quarter	JPN	136	691	31	96
660	JPN v AUS austourg3 REDO Q3	3rd Quarter	JPN	136	692	49	89
661	JPN v AUS austourg3 REDO Q3	3rd Quarter	JPN	136	693	49	82
662	JPN v AUS austourg3 REDO Q3	3rd Quarter	JPN	136	694	30	65
663	JPN v AUS austourg3 REDO Q3	3rd Quarter	JPN	136	694	24	57
664	JPN v AUS austourg3 REDO Q3	3rd Quarter	JPN	136	695	21	47
665	JPN v AUS austourg3 REDO Q3	3rd Quarter	JPN	136	695	24	32
666	JPN v AUS austourg3 REDO Q3	3rd Quarter	JPN	136	696	11	19	Shot	Score
667	JPN v AUS austourg3 REDO Q3	3rd Quarter	JPN	138	716	29	111
668	JPN v AUS austourg3 REDO Q3	3rd Quarter	JPN	138	716	43	80
669	JPN v AUS austourg3 REDO Q3	3rd Quarter	JPN	138	717	44	68
670	JPN v AUS austourg3 REDO Q3	3rd Quarter	JPN	138	718	45	60
671	JPN v AUS austourg3 REDO Q3	3rd Quarter	JPN	138	719	46	50
672	JPN v AUS austourg3 REDO Q3	3rd Quarter	JPN	138	720	43	40
673	JPN v AUS austourg3 REDO Q3	3rd Quarter	JPN	138	721	47	33
674	JPN v AUS austourg3 REDO Q3	3rd Quarter	JPN	138	721	43	37
675	JPN v AUS austourg3 REDO Q3	3rd Quarter	JPN	138	723	36	41	TO
676	JPN v AUS austourg3 REDO Q3	3rd Quarter	JPN	140	734	31	108
677	JPN v AUS austourg3 REDO Q3	3rd Quarter	JPN	140	735	37	93
678	JPN v AUS austourg3 REDO Q3	3rd Quarter	JPN	140	736	39	85
679	JPN v AUS austourg3 REDO Q3	3rd Quarter	JPN	140	738	37	76
680	JPN v AUS austourg3 REDO Q3	3rd Quarter	JPN	140	739	35	66
681	JPN v AUS austourg3 REDO Q3	3rd Quarter	JPN	140	740	33	55
682	JPN v AUS austourg3 REDO Q3	3rd Quarter	JPN	140	742	35	48
683	JPN v AUS austourg3 REDO Q3	3rd Quarter	JPN	140	743	16	36
684	JPN v AUS austourg3 REDO Q3	3rd Quarter	JPN	140	746	14	34
685	JPN v AUS austourg3 REDO Q3	3rd Quarter	JPN	140	747	24	20	Stoppage
686	JPN v AUS austourg3 REDO Q3	3rd Quarter	JPN	141	770	3	35	SLOB
687	JPN v AUS austourg3 REDO Q3	3rd Quarter	JPN	141	771	26	43
688	JPN v AUS austourg3 REDO Q3	3rd Quarter	JPN	141	772	29	43
689	JPN v AUS austourg3 REDO Q3	3rd Quarter	JPN	141	773	33	42
690	JPN v AUS austourg3 REDO Q3	3rd Quarter	JPN	141	775	32	40	On-ball
691	JPN v AUS austourg3 REDO Q3	3rd Quarter	JPN	141	776	26	38
692	JPN v AUS austourg3 REDO Q3	3rd Quarter	JPN	141	777	21	32
693	JPN v AUS austourg3 REDO Q3	3rd Quarter	JPN	141	779	34	35
694	JPN v AUS austourg3 REDO Q3	3rd Quarter	JPN	141	780	30	32	Shot	Miss
695	JPN v AUS austourg3 REDO Q3	3rd Quarter	JPN	143	835	30	109
696	JPN v AUS austourg3 REDO Q3	3rd Quarter	JPN	143	835	15	86
697	JPN v AUS austourg3 REDO Q3	3rd Quarter	JPN	143	836	15	82
698	JPN v AUS austourg3 REDO Q3	3rd Quarter	JPN	143	837	16	75
699	JPN v AUS austourg3 REDO Q3	3rd Quarter	JPN	143	838	14	64
700	JPN v AUS austourg3 REDO Q3	3rd Quarter	JPN	143	839	12	53
701	JPN v AUS austourg3 REDO Q3	3rd Quarter	JPN	143	840	10	43
702	JPN v AUS austourg3 REDO Q3	3rd Quarter	JPN	143	841	38	43
703	JPN v AUS austourg3 REDO Q3	3rd Quarter	JPN	143	842	49	31
704	JPN v AUS austourg3 REDO Q3	3rd Quarter	JPN	143	843	48	32
705	JPN v AUS austourg3 REDO Q3	3rd Quarter	JPN	143	844	47	33
706	JPN v AUS austourg3 REDO Q3	3rd Quarter	JPN	143	845	42	21
707	JPN v AUS austourg3 REDO Q3	3rd Quarter	JPN	143	846	42	21
708	JPN v AUS austourg3 REDO Q3	3rd Quarter	JPN	143	847	31	38
709	JPN v AUS austourg3 REDO Q3	3rd Quarter	JPN	143	848	30	40	On-ball
710	JPN v AUS austourg3 REDO Q3	3rd Quarter	JPN	143	850	27	37
711	JPN v AUS austourg3 REDO Q3	3rd Quarter	JPN	143	851	24	27
712	JPN v AUS austourg3 REDO Q3	3rd Quarter	JPN	143	851	25	21
713	JPN v AUS austourg3 REDO Q3	3rd Quarter	JPN	143	852	28	18	Shot	Score
714	JPN v AUS austourg3 REDO Q3	3rd Quarter	JPN	145	893	3	89
715	JPN v AUS austourg3 REDO Q3	3rd Quarter	JPN	145	893	11	77
716	JPN v AUS austourg3 REDO Q3	3rd Quarter	JPN	145	895	19	74
717	JPN v AUS austourg3 REDO Q3	3rd Quarter	JPN	145	896	27	69
718	JPN v AUS austourg3 REDO Q3	3rd Quarter	JPN	145	898	28	69
719	JPN v AUS austourg3 REDO Q3	3rd Quarter	JPN	145	899	29	44
720	JPN v AUS austourg3 REDO Q3	3rd Quarter	JPN	145	900	36	39
721	JPN v AUS austourg3 REDO Q3	3rd Quarter	JPN	145	901	49	28
722	JPN v AUS austourg3 REDO Q3	3rd Quarter	JPN	145	901	48	32
723	JPN v AUS austourg3 REDO Q3	3rd Quarter	JPN	145	902	48	35
724	JPN v AUS austourg3 REDO Q3	3rd Quarter	JPN	145	903	31	44
725	JPN v AUS austourg3 REDO Q3	3rd Quarter	JPN	145	904	37	29
726	JPN v AUS austourg3 REDO Q3	3rd Quarter	JPN	145	906	44	34
727	JPN v AUS austourg3 REDO Q3	3rd Quarter	JPN	145	906	45	36
728	JPN v AUS austourg3 REDO Q3	3rd Quarter	JPN	145	908	47	35
729	JPN v AUS austourg3 REDO Q3	3rd Quarter	JPN	145	909	35	17
730	JPN v AUS austourg3 REDO Q3	3rd Quarter	JPN	145	910	36	18	Shot	Miss
731	JPN v AUS austourg3 REDO Q3	3rd Quarter	JPN	147	948	35	110
732	JPN v AUS austourg3 REDO Q3	3rd Quarter	JPN	147	948	50	98
733	JPN v AUS austourg3 REDO Q3	3rd Quarter	JPN	147	949	47	82
734	JPN v AUS austourg3 REDO Q3	3rd Quarter	JPN	147	950	47	67
735	JPN v AUS austourg3 REDO Q3	3rd Quarter	JPN	147	951	47	53
736	JPN v AUS austourg3 REDO Q3	3rd Quarter	JPN	147	952	50	42
737	JPN v AUS austourg3 REDO Q3	3rd Quarter	JPN	147	953	50	34
738	JPN v AUS austourg3 REDO Q3	3rd Quarter	JPN	147	953	49	27
739	JPN v AUS austourg3 REDO Q3	3rd Quarter	JPN	147	954	51	26
740	JPN v AUS austourg3 REDO Q3	3rd Quarter	JPN	147	954	49	31
741	JPN v AUS austourg3 REDO Q3	3rd Quarter	JPN	147	955	44	33	On-ball
742	JPN v AUS austourg3 REDO Q3	3rd Quarter	JPN	147	956	36	40
743	JPN v AUS austourg3 REDO Q3	3rd Quarter	JPN	147	957	29	30
744	JPN v AUS austourg3 REDO Q3	3rd Quarter	JPN	147	958	12	25
745	JPN v AUS austourg3 REDO Q3	3rd Quarter	JPN	147	959	14	18
746	JPN v AUS austourg3 REDO Q3	3rd Quarter	JPN	147	960	25	14	TO
747	JPN v AUS austourg3 REDO Q3	3rd Quarter	JPN	150	1034	29	98
748	JPN v AUS austourg3 REDO Q3	3rd Quarter	JPN	150	1035	15	88
749	JPN v AUS austourg3 REDO Q3	3rd Quarter	JPN	150	1035	16	80
750	JPN v AUS austourg3 REDO Q3	3rd Quarter	JPN	150	1036	26	76
751	JPN v AUS austourg3 REDO Q3	3rd Quarter	JPN	150	1037	34	62
752	JPN v AUS austourg3 REDO Q3	3rd Quarter	JPN	150	1039	41	51
753	JPN v AUS austourg3 REDO Q3	3rd Quarter	JPN	150	1040	32	46
754	JPN v AUS austourg3 REDO Q3	3rd Quarter	JPN	150	1041	29	42
755	JPN v AUS austourg3 REDO Q3	3rd Quarter	JPN	150	1042	24	37	On-ball
756	JPN v AUS austourg3 REDO Q3	3rd Quarter	JPN	150	1042	14	32
757	JPN v AUS austourg3 REDO Q3	3rd Quarter	JPN	150	1044	16	35
758	JPN v AUS austourg3 REDO Q3	3rd Quarter	JPN	150	1045	22	36	On-ball
759	JPN v AUS austourg3 REDO Q3	3rd Quarter	JPN	150	1045	30	39
760	JPN v AUS austourg3 REDO Q3	3rd Quarter	JPN	150	1047	34	39	On-ball
761	JPN v AUS austourg3 REDO Q3	3rd Quarter	JPN	150	1048	41	36
762	JPN v AUS austourg3 REDO Q3	3rd Quarter	JPN	150	1049	48	30
763	JPN v AUS austourg3 REDO Q3	3rd Quarter	JPN	150	1050	44	34
764	JPN v AUS austourg3 REDO Q3	3rd Quarter	JPN	150	1051	30	34
765	JPN v AUS austourg3 REDO Q3	3rd Quarter	JPN	150	1052	33	35	Stoppage
766	JPN v AUS austourg3 REDO Q3	3rd Quarter	JPN	152	1074	39	8	BLOB
767	JPN v AUS austourg3 REDO Q3	3rd Quarter	JPN	152	1075	50	22
768	JPN v AUS austourg3 REDO Q3	3rd Quarter	JPN	152	1076	49	23
769	JPN v AUS austourg3 REDO Q3	3rd Quarter	JPN	152	1077	47	41
770	JPN v AUS austourg3 REDO Q3	3rd Quarter	JPN	152	1078	45	43
771	JPN v AUS austourg3 REDO Q3	3rd Quarter	JPN	152	1080	17	37
772	JPN v AUS austourg3 REDO Q3	3rd Quarter	JPN	152	1081	18	33
773	JPN v AUS austourg3 REDO Q3	3rd Quarter	JPN	152	1081	20	23
774	JPN v AUS austourg3 REDO Q3	3rd Quarter	JPN	152	1083	27	34	Shot	Miss
775	JPN v AUS austourg3 REDO Q3	3rd Quarter	JPN	154	1101	31	110
776	JPN v AUS austourg3 REDO Q3	3rd Quarter	JPN	154	1102	28	99
777	JPN v AUS austourg3 REDO Q3	3rd Quarter	JPN	154	1103	12	79
778	JPN v AUS austourg3 REDO Q3	3rd Quarter	JPN	154	1104	12	71
779	JPN v AUS austourg3 REDO Q3	3rd Quarter	JPN	154	1104	13	56	Foul
780	JPN v AUS austourg3 REDO Q3	3rd Quarter	JPN	156	1151	26	98
781	JPN v AUS austourg3 REDO Q3	3rd Quarter	JPN	156	1151	33	85
782	JPN v AUS austourg3 REDO Q3	3rd Quarter	JPN	156	1152	33	75
783	JPN v AUS austourg3 REDO Q3	3rd Quarter	JPN	156	1153	27	61
784	JPN v AUS austourg3 REDO Q3	3rd Quarter	JPN	156	1154	23	50
785	JPN v AUS austourg3 REDO Q3	3rd Quarter	JPN	156	1155	15	40
786	JPN v AUS austourg3 REDO Q3	3rd Quarter	JPN	156	1156	16	33	On-ball
787	JPN v AUS austourg3 REDO Q3	3rd Quarter	JPN	156	1156	24	38
788	JPN v AUS austourg3 REDO Q3	3rd Quarter	JPN	156	1158	36	32
789	JPN v AUS austourg3 REDO Q3	3rd Quarter	JPN	156	1159	39	26
790	JPN v AUS austourg3 REDO Q3	3rd Quarter	JPN	156	1160	35	15
791	JPN v AUS austourg3 REDO Q3	3rd Quarter	JPN	156	1161	24	18	Shot	Miss
792	JPN v AUS austourg3 REDO Q3	3rd Quarter	JPN	158	1186	12	99
793	JPN v AUS austourg3 REDO Q3	3rd Quarter	JPN	158	1187	12	83
794	JPN v AUS austourg3 REDO Q3	3rd Quarter	JPN	158	1187	14	68
795	JPN v AUS austourg3 REDO Q3	3rd Quarter	JPN	158	1188	15	51
796	JPN v AUS austourg3 REDO Q3	3rd Quarter	JPN	158	1189	20	37	TO	Shot	Miss
797	JPN v AUS austourg3 REDO Q4	4th Quarter	JPN	162	38	32	101
798	JPN v AUS austourg3 REDO Q4	4th Quarter	JPN	162	38	20	86
799	JPN v AUS austourg3 REDO Q4	4th Quarter	JPN	162	39	20	85
800	JPN v AUS austourg3 REDO Q4	4th Quarter	JPN	162	39	18	74
801	JPN v AUS austourg3 REDO Q4	4th Quarter	JPN	162	40	18	58
802	JPN v AUS austourg3 REDO Q4	4th Quarter	JPN	162	41	20	45
803	JPN v AUS austourg3 REDO Q4	4th Quarter	JPN	162	42	26	35
804	JPN v AUS austourg3 REDO Q4	4th Quarter	JPN	162	43	27	21
805	JPN v AUS austourg3 REDO Q4	4th Quarter	JPN	162	44	49	30	On-ball
806	JPN v AUS austourg3 REDO Q4	4th Quarter	JPN	162	45	49	32
807	JPN v AUS austourg3 REDO Q4	4th Quarter	JPN	162	47	30	36	Shot	Miss
808	JPN v AUS austourg3 REDO Q4	4th Quarter	JPN	164	69	31	109
809	JPN v AUS austourg3 REDO Q4	4th Quarter	JPN	164	70	29	96
810	JPN v AUS austourg3 REDO Q4	4th Quarter	JPN	164	71	30	93
811	JPN v AUS austourg3 REDO Q4	4th Quarter	JPN	164	73	23	86
812	JPN v AUS austourg3 REDO Q4	4th Quarter	JPN	164	74	20	75
813	JPN v AUS austourg3 REDO Q4	4th Quarter	JPN	164	75	15	62
814	JPN v AUS austourg3 REDO Q4	4th Quarter	JPN	164	75	12	50
815	JPN v AUS austourg3 REDO Q4	4th Quarter	JPN	164	76	12	45
816	JPN v AUS austourg3 REDO Q4	4th Quarter	JPN	164	78	18	44
817	JPN v AUS austourg3 REDO Q4	4th Quarter	JPN	164	79	27	45
818	JPN v AUS austourg3 REDO Q4	4th Quarter	JPN	164	80	33	45
819	JPN v AUS austourg3 REDO Q4	4th Quarter	JPN	164	80	36	41
820	JPN v AUS austourg3 REDO Q4	4th Quarter	JPN	164	81	38	30
821	JPN v AUS austourg3 REDO Q4	4th Quarter	JPN	164	82	36	18
822	JPN v AUS austourg3 REDO Q4	4th Quarter	JPN	164	82	24	33
823	JPN v AUS austourg3 REDO Q4	4th Quarter	JPN	164	84	10	18	Shot	Miss
824	JPN v AUS austourg3 REDO Q4	4th Quarter	JPN	165	87	15	34	OR
825	JPN v AUS austourg3 REDO Q4	4th Quarter	JPN	165	89	32	49
826	JPN v AUS austourg3 REDO Q4	4th Quarter	JPN	165	90	42	45
827	JPN v AUS austourg3 REDO Q4	4th Quarter	JPN	165	91	43	44
828	JPN v AUS austourg3 REDO Q4	4th Quarter	JPN	165	92	39	39	On-ball
829	JPN v AUS austourg3 REDO Q4	4th Quarter	JPN	165	93	32	39
830	JPN v AUS austourg3 REDO Q4	4th Quarter	JPN	165	95	26	35
831	JPN v AUS austourg3 REDO Q4	4th Quarter	JPN	165	95	25	31
832	JPN v AUS austourg3 REDO Q4	4th Quarter	JPN	165	96	40	36
833	JPN v AUS austourg3 REDO Q4	4th Quarter	JPN	165	96	40	36
834	JPN v AUS austourg3 REDO Q4	4th Quarter	JPN	165	97	41	34	TO
835	JPN v AUS austourg3 REDO Q4	4th Quarter	JPN	168	148	32	98
836	JPN v AUS austourg3 REDO Q4	4th Quarter	JPN	168	149	32	87
837	JPN v AUS austourg3 REDO Q4	4th Quarter	JPN	168	150	32	74
838	JPN v AUS austourg3 REDO Q4	4th Quarter	JPN	168	151	36	67
839	JPN v AUS austourg3 REDO Q4	4th Quarter	JPN	168	152	37	54
840	JPN v AUS austourg3 REDO Q4	4th Quarter	JPN	168	153	35	44
841	JPN v AUS austourg3 REDO Q4	4th Quarter	JPN	168	153	21	37
842	JPN v AUS austourg3 REDO Q4	4th Quarter	JPN	168	154	19	35	TO	Foul
843	JPN v AUS austourg3 REDO Q4	4th Quarter	JPN	172	208	31	112
844	JPN v AUS austourg3 REDO Q4	4th Quarter	JPN	172	208	43	94
845	JPN v AUS austourg3 REDO Q4	4th Quarter	JPN	172	210	43	92
846	JPN v AUS austourg3 REDO Q4	4th Quarter	JPN	172	211	39	92
847	JPN v AUS austourg3 REDO Q4	4th Quarter	JPN	172	212	32	84
848	JPN v AUS austourg3 REDO Q4	4th Quarter	JPN	172	213	30	67
849	JPN v AUS austourg3 REDO Q4	4th Quarter	JPN	172	214	23	57
850	JPN v AUS austourg3 REDO Q4	4th Quarter	JPN	172	215	18	43
851	JPN v AUS austourg3 REDO Q4	4th Quarter	JPN	172	216	10	26
852	JPN v AUS austourg3 REDO Q4	4th Quarter	JPN	172	217	13	20
853	JPN v AUS austourg3 REDO Q4	4th Quarter	JPN	172	218	26	17
854	JPN v AUS austourg3 REDO Q4	4th Quarter	JPN	172	218	31	17
855	JPN v AUS austourg3 REDO Q4	4th Quarter	JPN	172	219	52	19	Shot	Score
856	JPN v AUS austourg3 REDO Q4	4th Quarter	JPN	174	235	42	93
857	JPN v AUS austourg3 REDO Q4	4th Quarter	JPN	174	236	43	72
858	JPN v AUS austourg3 REDO Q4	4th Quarter	JPN	174	237	40	51
859	JPN v AUS austourg3 REDO Q4	4th Quarter	JPN	174	238	39	36
860	JPN v AUS austourg3 REDO Q4	4th Quarter	JPN	174	238	29	27
861	JPN v AUS austourg3 REDO Q4	4th Quarter	JPN	174	239	27	22	Shot	Miss
862	JPN v AUS austourg3 REDO Q4	4th Quarter	JPN	175	242	23	35	OR
863	JPN v AUS austourg3 REDO Q4	4th Quarter	JPN	175	244	45	39
864	JPN v AUS austourg3 REDO Q4	4th Quarter	JPN	175	246	22	39
865	JPN v AUS austourg3 REDO Q4	4th Quarter	JPN	175	247	22	39
866	JPN v AUS austourg3 REDO Q4	4th Quarter	JPN	175	248	37	47
867	JPN v AUS austourg3 REDO Q4	4th Quarter	JPN	175	250	39	46
868	JPN v AUS austourg3 REDO Q4	4th Quarter	JPN	175	250	33	39	On-ball
869	JPN v AUS austourg3 REDO Q4	4th Quarter	JPN	175	252	24	34
870	JPN v AUS austourg3 REDO Q4	4th Quarter	JPN	175	252	19	33
871	JPN v AUS austourg3 REDO Q4	4th Quarter	JPN	175	253	30	39	Shot	Miss
872	JPN v AUS austourg3 REDO Q4	4th Quarter	JPN	177	265	32	110
873	JPN v AUS austourg3 REDO Q4	4th Quarter	JPN	177	265	39	98
874	JPN v AUS austourg3 REDO Q4	4th Quarter	JPN	177	266	41	86
875	JPN v AUS austourg3 REDO Q4	4th Quarter	JPN	177	267	46	69
876	JPN v AUS austourg3 REDO Q4	4th Quarter	JPN	177	268	48	59
877	JPN v AUS austourg3 REDO Q4	4th Quarter	JPN	177	269	50	46
878	JPN v AUS austourg3 REDO Q4	4th Quarter	JPN	177	270	52	21
879	JPN v AUS austourg3 REDO Q4	4th Quarter	JPN	177	271	52	21
880	JPN v AUS austourg3 REDO Q4	4th Quarter	JPN	177	273	52	21
881	JPN v AUS austourg3 REDO Q4	4th Quarter	JPN	177	273	47	25
882	JPN v AUS austourg3 REDO Q4	4th Quarter	JPN	177	274	38	24
883	JPN v AUS austourg3 REDO Q4	4th Quarter	JPN	177	275	33	22
884	JPN v AUS austourg3 REDO Q4	4th Quarter	JPN	177	276	24	38	Shot	Score
885	JPN v AUS austourg3 REDO Q4	4th Quarter	JPN	179	416	47	111
886	JPN v AUS austourg3 REDO Q4	4th Quarter	JPN	179	417	24	86
887	JPN v AUS austourg3 REDO Q4	4th Quarter	JPN	179	418	32	88
888	JPN v AUS austourg3 REDO Q4	4th Quarter	JPN	179	419	33	82
889	JPN v AUS austourg3 REDO Q4	4th Quarter	JPN	179	420	32	72
890	JPN v AUS austourg3 REDO Q4	4th Quarter	JPN	179	421	32	62
891	JPN v AUS austourg3 REDO Q4	4th Quarter	JPN	179	422	33	55
892	JPN v AUS austourg3 REDO Q4	4th Quarter	JPN	179	423	31	50
893	JPN v AUS austourg3 REDO Q4	4th Quarter	JPN	179	425	31	47
894	JPN v AUS austourg3 REDO Q4	4th Quarter	JPN	179	426	26	45
895	JPN v AUS austourg3 REDO Q4	4th Quarter	JPN	179	427	19	39
896	JPN v AUS austourg3 REDO Q4	4th Quarter	JPN	179	428	17	37
897	JPN v AUS austourg3 REDO Q4	4th Quarter	JPN	179	430	35	43
898	JPN v AUS austourg3 REDO Q4	4th Quarter	JPN	179	431	39	39	On-ball
899	JPN v AUS austourg3 REDO Q4	4th Quarter	JPN	179	431	44	34
900	JPN v AUS austourg3 REDO Q4	4th Quarter	JPN	179	432	55	28
901	JPN v AUS austourg3 REDO Q4	4th Quarter	JPN	179	433	34	41
902	JPN v AUS austourg3 REDO Q4	4th Quarter	JPN	179	434	31	42
903	JPN v AUS austourg3 REDO Q4	4th Quarter	JPN	179	435	12	34
904	JPN v AUS austourg3 REDO Q4	4th Quarter	JPN	179	436	13	33
905	JPN v AUS austourg3 REDO Q4	4th Quarter	JPN	179	437	24	34
906	JPN v AUS austourg3 REDO Q4	4th Quarter	JPN	179	438	31	26
907	JPN v AUS austourg3 REDO Q4	4th Quarter	JPN	179	439	32	24	Shot	Miss
908	JPN v AUS austourg3 REDO Q4	4th Quarter	JPN	181	462	32	110
909	JPN v AUS austourg3 REDO Q4	4th Quarter	JPN	181	463	38	96
910	JPN v AUS austourg3 REDO Q4	4th Quarter	JPN	181	464	36	81
911	JPN v AUS austourg3 REDO Q4	4th Quarter	JPN	181	465	32	68
912	JPN v AUS austourg3 REDO Q4	4th Quarter	JPN	181	466	28	55
913	JPN v AUS austourg3 REDO Q4	4th Quarter	JPN	181	466	16	41
914	JPN v AUS austourg3 REDO Q4	4th Quarter	JPN	181	467	14	36
915	JPN v AUS austourg3 REDO Q4	4th Quarter	JPN	181	468	15	31
916	JPN v AUS austourg3 REDO Q4	4th Quarter	JPN	181	469	31	40
917	JPN v AUS austourg3 REDO Q4	4th Quarter	JPN	181	470	49	32
918	JPN v AUS austourg3 REDO Q4	4th Quarter	JPN	181	471	43	36
919	JPN v AUS austourg3 REDO Q4	4th Quarter	JPN	181	472	35	32
920	JPN v AUS austourg3 REDO Q4	4th Quarter	JPN	181	473	51	25
921	JPN v AUS austourg3 REDO Q4	4th Quarter	JPN	181	474	51	24
922	JPN v AUS austourg3 REDO Q4	4th Quarter	JPN	181	475	51	29
923	JPN v AUS austourg3 REDO Q4	4th Quarter	JPN	181	476	47	24
924	JPN v AUS austourg3 REDO Q4	4th Quarter	JPN	181	478	40	20
925	JPN v AUS austourg3 REDO Q4	4th Quarter	JPN	181	479	33	28
926	JPN v AUS austourg3 REDO Q4	4th Quarter	JPN	181	480	42	26
927	JPN v AUS austourg3 REDO Q4	4th Quarter	JPN	181	481	49	27
928	JPN v AUS austourg3 REDO Q4	4th Quarter	JPN	181	482	49	40
929	JPN v AUS austourg3 REDO Q4	4th Quarter	JPN	181	483	46	42
930	JPN v AUS austourg3 REDO Q4	4th Quarter	JPN	181	484	35	21
931	JPN v AUS austourg3 REDO Q4	4th Quarter	JPN	181	485	33	17	Shot	Score
932	JPN v AUS austourg3 REDO Q4	4th Quarter	JPN	183	514	30	98
933	JPN v AUS austourg3 REDO Q4	4th Quarter	JPN	183	514	33	37
934	JPN v AUS austourg3 REDO Q4	4th Quarter	JPN	183	516	29	28
935	JPN v AUS austourg3 REDO Q4	4th Quarter	JPN	183	517	29	18	Shot	Score
936	JPN v AUS austourg3 REDO Q4	4th Quarter	JPN	186	577	27	98
937	JPN v AUS austourg3 REDO Q4	4th Quarter	JPN	186	578	38	77
938	JPN v AUS austourg3 REDO Q4	4th Quarter	JPN	186	578	39	66
939	JPN v AUS austourg3 REDO Q4	4th Quarter	JPN	186	579	45	52
940	JPN v AUS austourg3 REDO Q4	4th Quarter	JPN	186	580	43	40
941	JPN v AUS austourg3 REDO Q4	4th Quarter	JPN	186	581	49	32
942	JPN v AUS austourg3 REDO Q4	4th Quarter	JPN	186	583	15	32
943	JPN v AUS austourg3 REDO Q4	4th Quarter	JPN	186	584	13	26	Shot	Miss
944	JPN v AUS austourg3 REDO Q4	4th Quarter	JPN	187	586	29	39	OR
945	JPN v AUS austourg3 REDO Q4	4th Quarter	JPN	187	588	34	50
946	JPN v AUS austourg3 REDO Q4	4th Quarter	JPN	187	589	14	32
947	JPN v AUS austourg3 REDO Q4	4th Quarter	JPN	187	591	23	19
948	JPN v AUS austourg3 REDO Q4	4th Quarter	JPN	187	592	26	22	TO
949	JPN v AUS austourg3 REDO Q4	4th Quarter	JPN	189	608	29	110
950	JPN v AUS austourg3 REDO Q4	4th Quarter	JPN	189	609	40	84
951	JPN v AUS austourg3 REDO Q4	4th Quarter	JPN	189	610	42	77
952	JPN v AUS austourg3 REDO Q4	4th Quarter	JPN	189	611	45	64
953	JPN v AUS austourg3 REDO Q4	4th Quarter	JPN	189	612	47	55
954	JPN v AUS austourg3 REDO Q4	4th Quarter	JPN	189	613	44	48
955	JPN v AUS austourg3 REDO Q4	4th Quarter	JPN	189	614	39	47
956	JPN v AUS austourg3 REDO Q4	4th Quarter	JPN	189	616	50	33
957	JPN v AUS austourg3 REDO Q4	4th Quarter	JPN	189	617	52	31
958	JPN v AUS austourg3 REDO Q4	4th Quarter	JPN	189	619	35	45
959	JPN v AUS austourg3 REDO Q4	4th Quarter	JPN	189	620	24	42
960	JPN v AUS austourg3 REDO Q4	4th Quarter	JPN	189	621	25	41
961	JPN v AUS austourg3 REDO Q4	4th Quarter	JPN	189	623	24	38	On-ball
962	JPN v AUS austourg3 REDO Q4	4th Quarter	JPN	189	624	23	26
963	JPN v AUS austourg3 REDO Q4	4th Quarter	JPN	189	625	28	18	Shot	Score
964	JPN v AUS austourg3 REDO Q4	4th Quarter	JPN	191	643	37	89
965	JPN v AUS austourg3 REDO Q4	4th Quarter	JPN	191	643	40	80
966	JPN v AUS austourg3 REDO Q4	4th Quarter	JPN	191	644	43	70
967	JPN v AUS austourg3 REDO Q4	4th Quarter	JPN	191	645	49	48
968	JPN v AUS austourg3 REDO Q4	4th Quarter	JPN	191	646	49	42
969	JPN v AUS austourg3 REDO Q4	4th Quarter	JPN	191	647	47	30
970	JPN v AUS austourg3 REDO Q4	4th Quarter	JPN	191	648	46	34
971	JPN v AUS austourg3 REDO Q4	4th Quarter	JPN	191	649	40	39
972	JPN v AUS austourg3 REDO Q4	4th Quarter	JPN	191	650	34	41
973	JPN v AUS austourg3 REDO Q4	4th Quarter	JPN	191	651	44	19
974	JPN v AUS austourg3 REDO Q4	4th Quarter	JPN	191	653	48	18
975	JPN v AUS austourg3 REDO Q4	4th Quarter	JPN	191	654	48	21
976	JPN v AUS austourg3 REDO Q4	4th Quarter	JPN	191	655	42	22	Shot	Score
977	JPN v AUS austourg3 REDO Q4	4th Quarter	JPN	193	784	33	111
978	JPN v AUS austourg3 REDO Q4	4th Quarter	JPN	193	784	34	96
979	JPN v AUS austourg3 REDO Q4	4th Quarter	JPN	193	786	36	91
980	JPN v AUS austourg3 REDO Q4	4th Quarter	JPN	193	787	39	79
981	JPN v AUS austourg3 REDO Q4	4th Quarter	JPN	193	788	40	64
982	JPN v AUS austourg3 REDO Q4	4th Quarter	JPN	193	789	45	51
983	JPN v AUS austourg3 REDO Q4	4th Quarter	JPN	193	790	48	42
984	JPN v AUS austourg3 REDO Q4	4th Quarter	JPN	193	790	50	31
985	JPN v AUS austourg3 REDO Q4	4th Quarter	JPN	193	791	47	34	On-ball
986	JPN v AUS austourg3 REDO Q4	4th Quarter	JPN	193	792	39	38
987	JPN v AUS austourg3 REDO Q4	4th Quarter	JPN	193	793	28	40
988	JPN v AUS austourg3 REDO Q4	4th Quarter	JPN	193	793	38	37
989	JPN v AUS austourg3 REDO Q4	4th Quarter	JPN	193	794	26	41
990	JPN v AUS austourg3 REDO Q4	4th Quarter	JPN	193	795	33	33
991	JPN v AUS austourg3 REDO Q4	4th Quarter	JPN	193	796	36	27
992	JPN v AUS austourg3 REDO Q4	4th Quarter	JPN	193	797	35	19	Shot	Score
993	JPN v AUS austourg3 REDO Q4	4th Quarter	JPN	195	818	31	100
994	JPN v AUS austourg3 REDO Q4	4th Quarter	JPN	195	819	31	90
995	JPN v AUS austourg3 REDO Q4	4th Quarter	JPN	195	820	38	80
996	JPN v AUS austourg3 REDO Q4	4th Quarter	JPN	195	821	36	73
997	JPN v AUS austourg3 REDO Q4	4th Quarter	JPN	195	823	35	64
998	JPN v AUS austourg3 REDO Q4	4th Quarter	JPN	195	824	38	56
999	JPN v AUS austourg3 REDO Q4	4th Quarter	JPN	195	825	43	49
1000	JPN v AUS austourg3 REDO Q4	4th Quarter	JPN	195	825	47	40
1001	JPN v AUS austourg3 REDO Q4	4th Quarter	JPN	195	825	51	29
1002	JPN v AUS austourg3 REDO Q4	4th Quarter	JPN	195	825	50	30
1003	JPN v AUS austourg3 REDO Q4	4th Quarter	JPN	195	827	45	33	On-ball
1004	JPN v AUS austourg3 REDO Q4	4th Quarter	JPN	195	828	40	37
1005	JPN v AUS austourg3 REDO Q4	4th Quarter	JPN	195	829	40	26
1006	JPN v AUS austourg3 REDO Q4	4th Quarter	JPN	195	830	36	16	Shot	Score
1007	JPN v AUS austourg3 REDO Q4	4th Quarter	JPN	197	853	38	100
1008	JPN v AUS austourg3 REDO Q4	4th Quarter	JPN	197	854	25	90
1009	JPN v AUS austourg3 REDO Q4	4th Quarter	JPN	197	855	22	75
1010	JPN v AUS austourg3 REDO Q4	4th Quarter	JPN	197	856	23	68
1011	JPN v AUS austourg3 REDO Q4	4th Quarter	JPN	197	857	29	61
1012	JPN v AUS austourg3 REDO Q4	4th Quarter	JPN	197	858	33	55
1013	JPN v AUS austourg3 REDO Q4	4th Quarter	JPN	197	859	40	48
1014	JPN v AUS austourg3 REDO Q4	4th Quarter	JPN	197	861	47	40
1015	JPN v AUS austourg3 REDO Q4	4th Quarter	JPN	197	861	51	32
1016	JPN v AUS austourg3 REDO Q4	4th Quarter	JPN	197	862	49	34
1017	JPN v AUS austourg3 REDO Q4	4th Quarter	JPN	197	863	42	37	On-ball
1018	JPN v AUS austourg3 REDO Q4	4th Quarter	JPN	197	864	28	38
1019	JPN v AUS austourg3 REDO Q4	4th Quarter	JPN	197	865	26	37
1020	JPN v AUS austourg3 REDO Q4	4th Quarter	JPN	197	866	12	27
1021	JPN v AUS austourg3 REDO Q4	4th Quarter	JPN	197	867	12	27
1022	JPN v AUS austourg3 REDO Q4	4th Quarter	JPN	197	868	20	15	Shot	Miss
1023	JPN v AUS austourg3 REDO Q4	4th Quarter	JPN	200	885	35	111
1024	JPN v AUS austourg3 REDO Q4	4th Quarter	JPN	200	886	36	101
1025	JPN v AUS austourg3 REDO Q4	4th Quarter	JPN	200	887	35	91
1026	JPN v AUS austourg3 REDO Q4	4th Quarter	JPN	200	889	36	78
1027	JPN v AUS austourg3 REDO Q4	4th Quarter	JPN	200	890	36	71
1028	JPN v AUS austourg3 REDO Q4	4th Quarter	JPN	200	891	36	61
1029	JPN v AUS austourg3 REDO Q4	4th Quarter	JPN	200	892	32	53
1030	JPN v AUS austourg3 REDO Q4	4th Quarter	JPN	200	893	30	50
1031	JPN v AUS austourg3 REDO Q4	4th Quarter	JPN	200	894	10	30
1032	JPN v AUS austourg3 REDO Q4	4th Quarter	JPN	200	895	13	31
1033	JPN v AUS austourg3 REDO Q4	4th Quarter	JPN	200	898	12	30
1034	JPN v AUS austourg3 REDO Q4	4th Quarter	JPN	200	899	12	31
1035	JPN v AUS austourg3 REDO Q4	4th Quarter	JPN	200	900	17	35
1036	JPN v AUS austourg3 REDO Q4	4th Quarter	JPN	200	901	31	43
1037	JPN v AUS austourg3 REDO Q4	4th Quarter	JPN	200	902	32	44
1038	JPN v AUS austourg3 REDO Q4	4th Quarter	JPN	200	904	33	45
1039	JPN v AUS austourg3 REDO Q4	4th Quarter	JPN	200	904	33	39	On-ball
1040	JPN v AUS austourg3 REDO Q4	4th Quarter	JPN	200	904	27	39
1041	JPN v AUS austourg3 REDO Q4	4th Quarter	JPN	200	906	41	32
1042	JPN v AUS austourg3 REDO Q4	4th Quarter	JPN	200	907	38	24
1043	JPN v AUS austourg3 REDO Q4	4th Quarter	JPN	200	908	35	16	Shot	Miss
1044	JPN v AUS austourg3 REDO Q4	4th Quarter	JPN	204	1066	4	32	SLOB
1045	JPN v AUS austourg3 REDO Q4	4th Quarter	JPN	204	1067	17	44
1046	JPN v AUS austourg3 REDO Q4	4th Quarter	JPN	204	1068	23	48
1047	JPN v AUS austourg3 REDO Q4	4th Quarter	JPN	204	1069	29	49
1048	JPN v AUS austourg3 REDO Q4	4th Quarter	JPN	204	1070	34	51
1049	JPN v AUS austourg3 REDO Q4	4th Quarter	JPN	204	1071	39	46
1050	JPN v AUS austourg3 REDO Q4	4th Quarter	JPN	204	1072	49	43	Foul
1051	JPN v AUS austourg3 REDO Q4	4th Quarter	JPN	205	1091	58	45	SLOB
1052	JPN v AUS austourg3 REDO Q4	4th Quarter	JPN	205	1092	50	47
1053	JPN v AUS austourg3 REDO Q4	4th Quarter	JPN	205	1094	45	50
1054	JPN v AUS austourg3 REDO Q4	4th Quarter	JPN	205	1095	46	43
1055	JPN v AUS austourg3 REDO Q4	4th Quarter	JPN	205	1096	46	40
1056	JPN v AUS austourg3 REDO Q4	4th Quarter	JPN	205	1097	47	34	On-ball
1057	JPN v AUS austourg3 REDO Q4	4th Quarter	JPN	205	1098	43	36
1058	JPN v AUS austourg3 REDO Q4	4th Quarter	JPN	205	1099	33	36
1059	JPN v AUS austourg3 REDO Q4	4th Quarter	JPN	205	1100	25	25	Stoppage
1060	JPN v AUS austourg3 REDO Q4	4th Quarter	JPN	206	1199	23	9	BLOB
1061	JPN v AUS austourg3 REDO Q4	4th Quarter	JPN	206	1200	51	29
1062	JPN v AUS austourg3 REDO Q4	4th Quarter	JPN	206	1201	48	31
1063	JPN v AUS austourg3 REDO Q4	4th Quarter	JPN	206	1201	40	27
1064	JPN v AUS austourg3 REDO Q4	4th Quarter	JPN	206	1202	34	20	Shot	Score
