# Supplementary material for: Classifying ball trajectories in invasion sports using dynamic time warping: A basketball case study
Source: PLoS One. 2022 Oct 20;17(10):e0272848. doi: 10.1371/journal.pone.0272848 (PMC9584368; doi:10.1371/journal.pone.0272848)
Supplement: S1 Data — (ZIP) [file pone.0272848.s012.zip › Data/JPN/jpng3_full.csv]

	GameID	TimeCriteria	TeamName	RecordID	Time	x	y	Label1	Label2	Label3	Label4
1	JAP v AUS G1Q1	1st Quarter	JPN	2	11	30	62
2	JAP v AUS G1Q1	1st Quarter	JPN	2	12	26	48
3	JAP v AUS G1Q1	1st Quarter	JPN	2	13	10	29
4	JAP v AUS G1Q1	1st Quarter	JPN	2	14	18	20
5	JAP v AUS G1Q1	1st Quarter	JPN	2	15	14	29
6	JAP v AUS G1Q1	1st Quarter	JPN	2	16	34	39	On-ball
7	JAP v AUS G1Q1	1st Quarter	JPN	2	17	40	36
8	JAP v AUS G1Q1	1st Quarter	JPN	2	18	33	35
9	JAP v AUS G1Q1	1st Quarter	JPN	2	20	40	27	Shot	Score
10	JAP v AUS G1Q1	1st Quarter	JPN	5	79	30	107
11	JAP v AUS G1Q1	1st Quarter	JPN	5	80	29	97
12	JAP v AUS G1Q1	1st Quarter	JPN	5	82	26	93
13	JAP v AUS G1Q1	1st Quarter	JPN	5	82	25	86
14	JAP v AUS G1Q1	1st Quarter	JPN	5	83	28	82
15	JAP v AUS G1Q1	1st Quarter	JPN	5	83	30	78
16	JAP v AUS G1Q1	1st Quarter	JPN	5	84	31	72
17	JAP v AUS G1Q1	1st Quarter	JPN	5	84	31	69
18	JAP v AUS G1Q1	1st Quarter	JPN	5	84	29	59
19	JAP v AUS G1Q1	1st Quarter	JPN	5	85	26	55
20	JAP v AUS G1Q1	1st Quarter	JPN	5	85	25	49
21	JAP v AUS G1Q1	1st Quarter	JPN	5	86	22	43
22	JAP v AUS G1Q1	1st Quarter	JPN	5	86	16	38	On-ball
23	JAP v AUS G1Q1	1st Quarter	JPN	5	87	14	37
24	JAP v AUS G1Q1	1st Quarter	JPN	5	87	19	40
25	JAP v AUS G1Q1	1st Quarter	JPN	5	88	28	42	On-ball
26	JAP v AUS G1Q1	1st Quarter	JPN	5	89	30	43
27	JAP v AUS G1Q1	1st Quarter	JPN	5	90	15	32	On-ball
28	JAP v AUS G1Q1	1st Quarter	JPN	5	92	18	38
29	JAP v AUS G1Q1	1st Quarter	JPN	5	92	25	40
30	JAP v AUS G1Q1	1st Quarter	JPN	5	93	46	30	Shot	Miss
31	JAP v AUS G1Q1	1st Quarter	JPN	9	102	31	109
32	JAP v AUS G1Q1	1st Quarter	JPN	9	104	35	91
33	JAP v AUS G1Q1	1st Quarter	JPN	9	105	30	76
34	JAP v AUS G1Q1	1st Quarter	JPN	9	105	23	67
35	JAP v AUS G1Q1	1st Quarter	JPN	9	105	18	60
36	JAP v AUS G1Q1	1st Quarter	JPN	9	106	16	55
37	JAP v AUS G1Q1	1st Quarter	JPN	9	106	15	49
38	JAP v AUS G1Q1	1st Quarter	JPN	9	106	16	43
39	JAP v AUS G1Q1	1st Quarter	JPN	9	107	17	38
40	JAP v AUS G1Q1	1st Quarter	JPN	9	107	17	35
41	JAP v AUS G1Q1	1st Quarter	JPN	9	108	13	27
42	JAP v AUS G1Q1	1st Quarter	JPN	9	109	13	30
43	JAP v AUS G1Q1	1st Quarter	JPN	9	110	17	33
44	JAP v AUS G1Q1	1st Quarter	JPN	9	111	25	24
45	JAP v AUS G1Q1	1st Quarter	JPN	9	112	27	27
46	JAP v AUS G1Q1	1st Quarter	JPN	9	112	27	27
47	JAP v AUS G1Q1	1st Quarter	JPN	9	113	37	27
48	JAP v AUS G1Q1	1st Quarter	JPN	9	114	45	32
49	JAP v AUS G1Q1	1st Quarter	JPN	9	115	41	37
50	JAP v AUS G1Q1	1st Quarter	JPN	9	115	33	30
51	JAP v AUS G1Q1	1st Quarter	JPN	9	116	32	30	Shot	Score
52	JAP v AUS G1Q1	1st Quarter	JPN	11	136	26	107
53	JAP v AUS G1Q1	1st Quarter	JPN	11	136	24	96
54	JAP v AUS G1Q1	1st Quarter	JPN	11	137	25	87
55	JAP v AUS G1Q1	1st Quarter	JPN	11	137	26	77
56	JAP v AUS G1Q1	1st Quarter	JPN	11	138	23	69
57	JAP v AUS G1Q1	1st Quarter	JPN	11	138	13	54
58	JAP v AUS G1Q1	1st Quarter	JPN	11	139	11	43
59	JAP v AUS G1Q1	1st Quarter	JPN	11	140	11	35
60	JAP v AUS G1Q1	1st Quarter	JPN	11	141	12	29
61	JAP v AUS G1Q1	1st Quarter	JPN	11	142	27	40
62	JAP v AUS G1Q1	1st Quarter	JPN	11	143	29	40
63	JAP v AUS G1Q1	1st Quarter	JPN	11	145	45	33
64	JAP v AUS G1Q1	1st Quarter	JPN	11	146	37	31
65	JAP v AUS G1Q1	1st Quarter	JPN	11	147	34	30
66	JAP v AUS G1Q1	1st Quarter	JPN	11	148	31	27
67	JAP v AUS G1Q1	1st Quarter	JPN	11	149	31	25
68	JAP v AUS G1Q1	1st Quarter	JPN	11	150	20	16	TO
69	JAP v AUS G1Q1	1st Quarter	JPN	13	171	28	97
70	JAP v AUS G1Q1	1st Quarter	JPN	13	172	20	88
71	JAP v AUS G1Q1	1st Quarter	JPN	13	173	18	82
72	JAP v AUS G1Q1	1st Quarter	JPN	13	174	16	75
73	JAP v AUS G1Q1	1st Quarter	JPN	13	175	11	57
74	JAP v AUS G1Q1	1st Quarter	JPN	13	175	12	49
75	JAP v AUS G1Q1	1st Quarter	JPN	13	176	13	40
76	JAP v AUS G1Q1	1st Quarter	JPN	13	176	15	33
77	JAP v AUS G1Q1	1st Quarter	JPN	13	177	19	30
78	JAP v AUS G1Q1	1st Quarter	JPN	13	177	22	27
79	JAP v AUS G1Q1	1st Quarter	JPN	13	178	23	23
80	JAP v AUS G1Q1	1st Quarter	JPN	13	178	24	18
81	JAP v AUS G1Q1	1st Quarter	JPN	13	179	28	18
82	JAP v AUS G1Q1	1st Quarter	JPN	13	180	53	18	Foul
83	JAP v AUS G1Q1	1st Quarter	JPN	15	210	3	22	SLOB
84	JAP v AUS G1Q1	1st Quarter	JPN	15	211	14	30
85	JAP v AUS G1Q1	1st Quarter	JPN	15	212	17	33
86	JAP v AUS G1Q1	1st Quarter	JPN	15	212	21	37
87	JAP v AUS G1Q1	1st Quarter	JPN	15	213	28	40
88	JAP v AUS G1Q1	1st Quarter	JPN	15	213	32	40
89	JAP v AUS G1Q1	1st Quarter	JPN	15	214	32	39
90	JAP v AUS G1Q1	1st Quarter	JPN	15	216	24	36
91	JAP v AUS G1Q1	1st Quarter	JPN	15	218	13	23
92	JAP v AUS G1Q1	1st Quarter	JPN	15	219	17	27
93	JAP v AUS G1Q1	1st Quarter	JPN	15	219	24	28
94	JAP v AUS G1Q1	1st Quarter	JPN	15	220	35	18	Shot	Miss
95	JAP v AUS G1Q1	1st Quarter	JPN	16	235	23	11	BLOB
96	JAP v AUS G1Q1	1st Quarter	JPN	16	236	11	19	Shot	Miss
97	JAP v AUS G1Q1	1st Quarter	JPN	20	247	29	98
98	JAP v AUS G1Q1	1st Quarter	JPN	20	248	35	99
99	JAP v AUS G1Q1	1st Quarter	JPN	20	250	39	96
100	JAP v AUS G1Q1	1st Quarter	JPN	20	251	42	89
101	JAP v AUS G1Q1	1st Quarter	JPN	20	252	45	71
102	JAP v AUS G1Q1	1st Quarter	JPN	20	253	50	62
103	JAP v AUS G1Q1	1st Quarter	JPN	20	253	51	58
104	JAP v AUS G1Q1	1st Quarter	JPN	20	253	50	50
105	JAP v AUS G1Q1	1st Quarter	JPN	20	254	42	43
106	JAP v AUS G1Q1	1st Quarter	JPN	20	254	37	38
107	JAP v AUS G1Q1	1st Quarter	JPN	20	254	34	34
108	JAP v AUS G1Q1	1st Quarter	JPN	20	255	31	29	Shot	Miss
109	JAP v AUS G1Q1	1st Quarter	JPN	21	256	33	28	OR
110	JAP v AUS G1Q1	1st Quarter	JPN	21	257	31	23
111	JAP v AUS G1Q1	1st Quarter	JPN	21	258	30	20	Shot	Score
112	JAP v AUS G1Q1	1st Quarter	JPN	23	283	38	107
113	JAP v AUS G1Q1	1st Quarter	JPN	23	284	31	99
114	JAP v AUS G1Q1	1st Quarter	JPN	23	285	32	97
115	JAP v AUS G1Q1	1st Quarter	JPN	23	286	32	94
116	JAP v AUS G1Q1	1st Quarter	JPN	23	287	33	89
117	JAP v AUS G1Q1	1st Quarter	JPN	23	287	34	87
118	JAP v AUS G1Q1	1st Quarter	JPN	23	288	35	84
119	JAP v AUS G1Q1	1st Quarter	JPN	23	288	36	79
120	JAP v AUS G1Q1	1st Quarter	JPN	23	288	37	76
121	JAP v AUS G1Q1	1st Quarter	JPN	23	289	36	68
122	JAP v AUS G1Q1	1st Quarter	JPN	23	289	35	65
123	JAP v AUS G1Q1	1st Quarter	JPN	23	290	33	60
124	JAP v AUS G1Q1	1st Quarter	JPN	23	290	26	50
125	JAP v AUS G1Q1	1st Quarter	JPN	23	291	21	45
126	JAP v AUS G1Q1	1st Quarter	JPN	23	292	12	29
127	JAP v AUS G1Q1	1st Quarter	JPN	23	294	34	46
128	JAP v AUS G1Q1	1st Quarter	JPN	23	296	40	37
129	JAP v AUS G1Q1	1st Quarter	JPN	23	297	40	37
130	JAP v AUS G1Q1	1st Quarter	JPN	23	298	40	37
131	JAP v AUS G1Q1	1st Quarter	JPN	23	299	15	27	Shot	Miss
132	JAP v AUS G1Q1	1st Quarter	JPN	32	367	29	96
133	JAP v AUS G1Q1	1st Quarter	JPN	32	367	35	94
134	JAP v AUS G1Q1	1st Quarter	JPN	32	368	39	93
135	JAP v AUS G1Q1	1st Quarter	JPN	32	368	41	85
136	JAP v AUS G1Q1	1st Quarter	JPN	32	369	43	80
137	JAP v AUS G1Q1	1st Quarter	JPN	32	369	44	67
138	JAP v AUS G1Q1	1st Quarter	JPN	32	369	43	51
139	JAP v AUS G1Q1	1st Quarter	JPN	32	370	46	46
140	JAP v AUS G1Q1	1st Quarter	JPN	32	370	44	38
141	JAP v AUS G1Q1	1st Quarter	JPN	32	371	40	33
142	JAP v AUS G1Q1	1st Quarter	JPN	32	371	38	29
143	JAP v AUS G1Q1	1st Quarter	JPN	32	372	35	24
144	JAP v AUS G1Q1	1st Quarter	JPN	32	372	36	21
145	JAP v AUS G1Q1	1st Quarter	JPN	32	373	26	30	Shot	Miss
146	JAP v AUS G1Q1	1st Quarter	JPN	33	377	14	30	OR
147	JAP v AUS G1Q1	1st Quarter	JPN	33	378	18	38
148	JAP v AUS G1Q1	1st Quarter	JPN	33	380	20	41
149	JAP v AUS G1Q1	1st Quarter	JPN	33	381	24	38
150	JAP v AUS G1Q1	1st Quarter	JPN	33	381	26	36
151	JAP v AUS G1Q1	1st Quarter	JPN	33	381	25	33	On-ball
152	JAP v AUS G1Q1	1st Quarter	JPN	33	382	22	29
153	JAP v AUS G1Q1	1st Quarter	JPN	33	383	22	26
154	JAP v AUS G1Q1	1st Quarter	JPN	33	384	36	37
155	JAP v AUS G1Q1	1st Quarter	JPN	33	384	32	32
156	JAP v AUS G1Q1	1st Quarter	JPN	33	385	32	30
157	JAP v AUS G1Q1	1st Quarter	JPN	33	385	31	29
158	JAP v AUS G1Q1	1st Quarter	JPN	33	385	27	32	Shot	Miss
159	JAP v AUS G1Q1	1st Quarter	JPN	34	406	59	48	SLOB
160	JAP v AUS G1Q1	1st Quarter	JPN	34	407	37	40
161	JAP v AUS G1Q1	1st Quarter	JPN	34	408	30	40
162	JAP v AUS G1Q1	1st Quarter	JPN	34	408	29	38	On-ball
163	JAP v AUS G1Q1	1st Quarter	JPN	34	410	32	38
164	JAP v AUS G1Q1	1st Quarter	JPN	34	411	35	35
165	JAP v AUS G1Q1	1st Quarter	JPN	34	412	36	33
166	JAP v AUS G1Q1	1st Quarter	JPN	34	412	36	30
167	JAP v AUS G1Q1	1st Quarter	JPN	34	413	27	31
168	JAP v AUS G1Q1	1st Quarter	JPN	34	415	41	35	On-ball
169	JAP v AUS G1Q1	1st Quarter	JPN	34	417	40	37
170	JAP v AUS G1Q1	1st Quarter	JPN	34	417	34	37
171	JAP v AUS G1Q1	1st Quarter	JPN	34	418	32	35
172	JAP v AUS G1Q1	1st Quarter	JPN	34	418	30	32
173	JAP v AUS G1Q1	1st Quarter	JPN	34	419	29	30
174	JAP v AUS G1Q1	1st Quarter	JPN	34	419	46	33
175	JAP v AUS G1Q1	1st Quarter	JPN	34	420	37	19	Shot	Score
176	JAP v AUS G1Q1	1st Quarter	JPN	37	482	31	108
177	JAP v AUS G1Q1	1st Quarter	JPN	37	483	28	91
178	JAP v AUS G1Q1	1st Quarter	JPN	37	484	27	88
179	JAP v AUS G1Q1	1st Quarter	JPN	37	484	28	86
180	JAP v AUS G1Q1	1st Quarter	JPN	37	485	29	84
181	JAP v AUS G1Q1	1st Quarter	JPN	37	485	31	79
182	JAP v AUS G1Q1	1st Quarter	JPN	37	485	33	77
183	JAP v AUS G1Q1	1st Quarter	JPN	37	486	34	75
184	JAP v AUS G1Q1	1st Quarter	JPN	37	486	35	70
185	JAP v AUS G1Q1	1st Quarter	JPN	37	487	35	68
186	JAP v AUS G1Q1	1st Quarter	JPN	37	487	35	63
187	JAP v AUS G1Q1	1st Quarter	JPN	37	487	34	59
188	JAP v AUS G1Q1	1st Quarter	JPN	37	488	32	55
189	JAP v AUS G1Q1	1st Quarter	JPN	37	488	31	52
190	JAP v AUS G1Q1	1st Quarter	JPN	37	488	31	49
191	JAP v AUS G1Q1	1st Quarter	JPN	37	489	27	42
192	JAP v AUS G1Q1	1st Quarter	JPN	37	489	24	38
193	JAP v AUS G1Q1	1st Quarter	JPN	37	490	18	33	On-ball
194	JAP v AUS G1Q1	1st Quarter	JPN	37	491	18	37
195	JAP v AUS G1Q1	1st Quarter	JPN	37	491	14	29
196	JAP v AUS G1Q1	1st Quarter	JPN	37	493	13	35
197	JAP v AUS G1Q1	1st Quarter	JPN	37	493	18	38
198	JAP v AUS G1Q1	1st Quarter	JPN	37	494	22	40
199	JAP v AUS G1Q1	1st Quarter	JPN	37	494	24	40
200	JAP v AUS G1Q1	1st Quarter	JPN	37	495	45	31	On-ball
201	JAP v AUS G1Q1	1st Quarter	JPN	37	496	41	36
202	JAP v AUS G1Q1	1st Quarter	JPN	37	497	50	24	Shot	Miss
203	JAP v AUS G1Q1	1st Quarter	JPN	38	513	59	39	SLOB
204	JAP v AUS G1Q1	1st Quarter	JPN	38	514	41	38
205	JAP v AUS G1Q1	1st Quarter	JPN	38	516	20	35
206	JAP v AUS G1Q1	1st Quarter	JPN	38	518	19	34
207	JAP v AUS G1Q1	1st Quarter	JPN	38	518	16	31
208	JAP v AUS G1Q1	1st Quarter	JPN	38	519	16	30
209	JAP v AUS G1Q1	1st Quarter	JPN	38	519	21	33
210	JAP v AUS G1Q1	1st Quarter	JPN	38	520	25	31
211	JAP v AUS G1Q1	1st Quarter	JPN	38	520	27	28
212	JAP v AUS G1Q1	1st Quarter	JPN	38	520	30	24
213	JAP v AUS G1Q1	1st Quarter	JPN	38	521	30	22	Shot	Miss
214	JAP v AUS G1Q1	1st Quarter	JPN	39	523	28	20	OR
215	JAP v AUS G1Q1	1st Quarter	JPN	39	525	31	19	Shot	Foul
216	JAP v AUS G1Q1	1st Quarter	JPN	41	575	28	108
217	JAP v AUS G1Q1	1st Quarter	JPN	41	575	32	97
218	JAP v AUS G1Q1	1st Quarter	JPN	41	576	32	97
219	JAP v AUS G1Q1	1st Quarter	JPN	41	577	29	93
220	JAP v AUS G1Q1	1st Quarter	JPN	41	578	27	85
221	JAP v AUS G1Q1	1st Quarter	JPN	41	579	26	80
222	JAP v AUS G1Q1	1st Quarter	JPN	41	579	25	74
223	JAP v AUS G1Q1	1st Quarter	JPN	41	580	24	68
224	JAP v AUS G1Q1	1st Quarter	JPN	41	580	23	60
225	JAP v AUS G1Q1	1st Quarter	JPN	41	581	22	53
226	JAP v AUS G1Q1	1st Quarter	JPN	41	581	18	42
227	JAP v AUS G1Q1	1st Quarter	JPN	41	582	13	28
228	JAP v AUS G1Q1	1st Quarter	JPN	41	584	23	41
229	JAP v AUS G1Q1	1st Quarter	JPN	41	585	28	41	On-ball
230	JAP v AUS G1Q1	1st Quarter	JPN	41	586	34	21
231	JAP v AUS G1Q1	1st Quarter	JPN	41	587	34	21
232	JAP v AUS G1Q1	1st Quarter	JPN	41	587	34	19	Shot	Miss
233	JAP v AUS G1Q1	1st Quarter	JPN	43	638	31	108
234	JAP v AUS G1Q1	1st Quarter	JPN	43	640	22	99
235	JAP v AUS G1Q1	1st Quarter	JPN	43	642	23	95
236	JAP v AUS G1Q1	1st Quarter	JPN	43	643	24	90
237	JAP v AUS G1Q1	1st Quarter	JPN	43	643	28	86
238	JAP v AUS G1Q1	1st Quarter	JPN	43	643	31	83
239	JAP v AUS G1Q1	1st Quarter	JPN	43	644	33	79
240	JAP v AUS G1Q1	1st Quarter	JPN	43	644	35	73
241	JAP v AUS G1Q1	1st Quarter	JPN	43	645	36	67
242	JAP v AUS G1Q1	1st Quarter	JPN	43	645	36	65
243	JAP v AUS G1Q1	1st Quarter	JPN	43	646	34	60
244	JAP v AUS G1Q1	1st Quarter	JPN	43	646	33	49
245	JAP v AUS G1Q1	1st Quarter	JPN	43	647	33	46
246	JAP v AUS G1Q1	1st Quarter	JPN	43	647	33	44
247	JAP v AUS G1Q1	1st Quarter	JPN	43	648	33	41
248	JAP v AUS G1Q1	1st Quarter	JPN	43	649	14	27
249	JAP v AUS G1Q1	1st Quarter	JPN	43	650	13	29
250	JAP v AUS G1Q1	1st Quarter	JPN	43	650	25	38
251	JAP v AUS G1Q1	1st Quarter	JPN	43	652	44	34
252	JAP v AUS G1Q1	1st Quarter	JPN	43	654	42	37
253	JAP v AUS G1Q1	1st Quarter	JPN	43	656	19	35
254	JAP v AUS G1Q1	1st Quarter	JPN	43	656	19	30
255	JAP v AUS G1Q1	1st Quarter	JPN	43	657	21	27
256	JAP v AUS G1Q1	1st Quarter	JPN	43	657	23	24
257	JAP v AUS G1Q1	1st Quarter	JPN	43	658	13	19
258	JAP v AUS G1Q1	1st Quarter	JPN	43	659	12	14
259	JAP v AUS G1Q1	1st Quarter	JPN	43	659	16	13
260	JAP v AUS G1Q1	1st Quarter	JPN	43	661	14	28
261	JAP v AUS G1Q1	1st Quarter	JPN	43	662	17	33
262	JAP v AUS G1Q1	1st Quarter	JPN	43	663	22	35
263	JAP v AUS G1Q1	1st Quarter	JPN	43	663	30	36
264	JAP v AUS G1Q1	1st Quarter	JPN	43	664	44	30
265	JAP v AUS G1Q1	1st Quarter	JPN	43	664	42	25
266	JAP v AUS G1Q1	1st Quarter	JPN	43	665	40	22
267	JAP v AUS G1Q1	1st Quarter	JPN	43	665	29	18	Shot	Miss
268	JAP v AUS G1Q1	1st Quarter	JPN	45	702	26	95
269	JAP v AUS G1Q1	1st Quarter	JPN	45	703	26	87
270	JAP v AUS G1Q1	1st Quarter	JPN	45	703	22	74
271	JAP v AUS G1Q1	1st Quarter	JPN	45	703	20	69
272	JAP v AUS G1Q1	1st Quarter	JPN	45	704	18	63
273	JAP v AUS G1Q1	1st Quarter	JPN	45	704	18	54
274	JAP v AUS G1Q1	1st Quarter	JPN	45	704	18	49
275	JAP v AUS G1Q1	1st Quarter	JPN	45	705	18	44
276	JAP v AUS G1Q1	1st Quarter	JPN	45	705	18	39
277	JAP v AUS G1Q1	1st Quarter	JPN	45	705	19	37
278	JAP v AUS G1Q1	1st Quarter	JPN	45	706	19	35
279	JAP v AUS G1Q1	1st Quarter	JPN	45	707	18	38
280	JAP v AUS G1Q1	1st Quarter	JPN	45	708	20	39
281	JAP v AUS G1Q1	1st Quarter	JPN	45	708	25	35
282	JAP v AUS G1Q1	1st Quarter	JPN	45	708	24	30
283	JAP v AUS G1Q1	1st Quarter	JPN	45	709	26	26
284	JAP v AUS G1Q1	1st Quarter	JPN	45	709	27	24	TO
285	JAP v AUS G1Q1	1st Quarter	JPN	47	727	31	108
286	JAP v AUS G1Q1	1st Quarter	JPN	47	729	36	97
287	JAP v AUS G1Q1	1st Quarter	JPN	47	730	32	80
288	JAP v AUS G1Q1	1st Quarter	JPN	47	731	28	65
289	JAP v AUS G1Q1	1st Quarter	JPN	47	731	27	60
290	JAP v AUS G1Q1	1st Quarter	JPN	47	731	25	55
291	JAP v AUS G1Q1	1st Quarter	JPN	47	732	23	51
292	JAP v AUS G1Q1	1st Quarter	JPN	47	732	22	47
293	JAP v AUS G1Q1	1st Quarter	JPN	47	732	24	40
294	JAP v AUS G1Q1	1st Quarter	JPN	47	733	23	35
295	JAP v AUS G1Q1	1st Quarter	JPN	47	733	23	34
296	JAP v AUS G1Q1	1st Quarter	JPN	47	735	13	29	On-ball
297	JAP v AUS G1Q1	1st Quarter	JPN	47	736	14	33
298	JAP v AUS G1Q1	1st Quarter	JPN	47	737	16	40
299	JAP v AUS G1Q1	1st Quarter	JPN	47	738	42	41
300	JAP v AUS G1Q1	1st Quarter	JPN	47	739	45	39
301	JAP v AUS G1Q1	1st Quarter	JPN	47	739	46	37
302	JAP v AUS G1Q1	1st Quarter	JPN	47	741	29	37
303	JAP v AUS G1Q1	1st Quarter	JPN	47	742	49	29	Shot	Score
304	JAP v AUS G1Q1	1st Quarter	JPN	48	746	27	106
305	JAP v AUS G1Q1	1st Quarter	JPN	51	787	32	96
306	JAP v AUS G1Q1	1st Quarter	JPN	51	787	30	88
307	JAP v AUS G1Q1	1st Quarter	JPN	51	788	26	81
308	JAP v AUS G1Q1	1st Quarter	JPN	51	788	28	77
309	JAP v AUS G1Q1	1st Quarter	JPN	51	788	33	70
310	JAP v AUS G1Q1	1st Quarter	JPN	51	789	35	65
311	JAP v AUS G1Q1	1st Quarter	JPN	51	789	38	59
312	JAP v AUS G1Q1	1st Quarter	JPN	51	789	40	54
313	JAP v AUS G1Q1	1st Quarter	JPN	51	790	42	49
314	JAP v AUS G1Q1	1st Quarter	JPN	51	790	43	43
315	JAP v AUS G1Q1	1st Quarter	JPN	51	790	41	38
316	JAP v AUS G1Q1	1st Quarter	JPN	51	790	39	34
317	JAP v AUS G1Q1	1st Quarter	JPN	51	791	52	25
318	JAP v AUS G1Q1	1st Quarter	JPN	51	792	48	31
319	JAP v AUS G1Q1	1st Quarter	JPN	51	793	36	37
320	JAP v AUS G1Q1	1st Quarter	JPN	51	794	22	37
321	JAP v AUS G1Q1	1st Quarter	JPN	51	795	12	25
322	JAP v AUS G1Q1	1st Quarter	JPN	51	797	26	20
323	JAP v AUS G1Q1	1st Quarter	JPN	51	798	27	19	TO
324	JAP v AUS G1Q1	1st Quarter	JPN	54	825	31	97
325	JAP v AUS G1Q1	1st Quarter	JPN	54	825	38	98
326	JAP v AUS G1Q1	1st Quarter	JPN	54	826	41	94
327	JAP v AUS G1Q1	1st Quarter	JPN	54	828	38	86
328	JAP v AUS G1Q1	1st Quarter	JPN	54	828	34	80
329	JAP v AUS G1Q1	1st Quarter	JPN	54	829	31	66
330	JAP v AUS G1Q1	1st Quarter	JPN	54	829	30	62
331	JAP v AUS G1Q1	1st Quarter	JPN	54	829	25	54
332	JAP v AUS G1Q1	1st Quarter	JPN	54	830	21	48
333	JAP v AUS G1Q1	1st Quarter	JPN	54	830	18	43
334	JAP v AUS G1Q1	1st Quarter	JPN	54	830	17	37
335	JAP v AUS G1Q1	1st Quarter	JPN	54	831	16	33	On-ball
336	JAP v AUS G1Q1	1st Quarter	JPN	54	833	21	37
337	JAP v AUS G1Q1	1st Quarter	JPN	54	833	25	38
338	JAP v AUS G1Q1	1st Quarter	JPN	54	834	29	38
339	JAP v AUS G1Q1	1st Quarter	JPN	54	834	33	38
340	JAP v AUS G1Q1	1st Quarter	JPN	54	835	34	36
341	JAP v AUS G1Q1	1st Quarter	JPN	54	836	19	35
342	JAP v AUS G1Q1	1st Quarter	JPN	54	837	13	24	On-ball
343	JAP v AUS G1Q1	1st Quarter	JPN	54	838	13	28
344	JAP v AUS G1Q1	1st Quarter	JPN	54	839	17	28
345	JAP v AUS G1Q1	1st Quarter	JPN	54	840	21	24
346	JAP v AUS G1Q1	1st Quarter	JPN	54	840	26	21
347	JAP v AUS G1Q1	1st Quarter	JPN	54	841	29	20	Shot	Miss
348	JAP v AUS G1Q1	1st Quarter	JPN	55	855	25	9
349	JAP v AUS G1Q1	1st Quarter	JPN	55	856	13	20
350	JAP v AUS G1Q1	1st Quarter	JPN	55	857	12	22
351	JAP v AUS G1Q1	1st Quarter	JPN	55	858	16	30
352	JAP v AUS G1Q1	1st Quarter	JPN	55	859	16	29
353	JAP v AUS G1Q1	1st Quarter	JPN	55	859	16	25
354	JAP v AUS G1Q1	1st Quarter	JPN	55	859	18	23
355	JAP v AUS G1Q1	1st Quarter	JPN	55	860	19	22
356	JAP v AUS G1Q1	1st Quarter	JPN	55	861	25	38
357	JAP v AUS G1Q1	1st Quarter	JPN	55	862	25	34
358	JAP v AUS G1Q1	1st Quarter	JPN	55	863	22	20	Shot	Score
359	JAP v AUS G1Q1	1st Quarter	JPN	59	897	33	108
360	JAP v AUS G1Q1	1st Quarter	JPN	59	899	33	97
361	JAP v AUS G1Q1	1st Quarter	JPN	59	900	33	95
362	JAP v AUS G1Q1	1st Quarter	JPN	59	900	32	91
363	JAP v AUS G1Q1	1st Quarter	JPN	59	901	32	90
364	JAP v AUS G1Q1	1st Quarter	JPN	59	902	32	87
365	JAP v AUS G1Q1	1st Quarter	JPN	59	902	33	85
366	JAP v AUS G1Q1	1st Quarter	JPN	59	902	34	80
367	JAP v AUS G1Q1	1st Quarter	JPN	59	903	34	78
368	JAP v AUS G1Q1	1st Quarter	JPN	59	903	34	72
369	JAP v AUS G1Q1	1st Quarter	JPN	59	904	33	68
370	JAP v AUS G1Q1	1st Quarter	JPN	59	904	33	65
371	JAP v AUS G1Q1	1st Quarter	JPN	59	904	32	61
372	JAP v AUS G1Q1	1st Quarter	JPN	59	904	31	58
373	JAP v AUS G1Q1	1st Quarter	JPN	59	905	31	55
374	JAP v AUS G1Q1	1st Quarter	JPN	59	905	31	53
375	JAP v AUS G1Q1	1st Quarter	JPN	59	906	47	37
376	JAP v AUS G1Q1	1st Quarter	JPN	59	908	31	39
377	JAP v AUS G1Q1	1st Quarter	JPN	59	910	28	39
378	JAP v AUS G1Q1	1st Quarter	JPN	59	911	14	27
379	JAP v AUS G1Q1	1st Quarter	JPN	59	912	14	30
380	JAP v AUS G1Q1	1st Quarter	JPN	59	913	43	34
381	JAP v AUS G1Q1	1st Quarter	JPN	59	914	44	29
382	JAP v AUS G1Q1	1st Quarter	JPN	59	914	42	24
383	JAP v AUS G1Q1	1st Quarter	JPN	59	915	38	20
384	JAP v AUS G1Q1	1st Quarter	JPN	59	915	36	19
385	JAP v AUS G1Q1	1st Quarter	JPN	59	916	31	34	Shot	Miss
386	JAP v AUS G1Q1	1st Quarter	JPN	60	920	23	20	OR	Shot	Score
387	JAP v AUS G1Q2	2nd Quarter	JPN	65	19	30	107
388	JAP v AUS G1Q2	2nd Quarter	JPN	65	20	37	93
389	JAP v AUS G1Q2	2nd Quarter	JPN	65	21	36	92
390	JAP v AUS G1Q2	2nd Quarter	JPN	65	21	35	90
391	JAP v AUS G1Q2	2nd Quarter	JPN	65	22	29	88
392	JAP v AUS G1Q2	2nd Quarter	JPN	65	23	28	86
393	JAP v AUS G1Q2	2nd Quarter	JPN	65	23	25	84
394	JAP v AUS G1Q2	2nd Quarter	JPN	65	24	21	74
395	JAP v AUS G1Q2	2nd Quarter	JPN	65	24	16	66
396	JAP v AUS G1Q2	2nd Quarter	JPN	65	24	16	59
397	JAP v AUS G1Q2	2nd Quarter	JPN	65	25	16	57
398	JAP v AUS G1Q2	2nd Quarter	JPN	65	25	17	46
399	JAP v AUS G1Q2	2nd Quarter	JPN	65	26	18	44
400	JAP v AUS G1Q2	2nd Quarter	JPN	65	27	32	46
401	JAP v AUS G1Q2	2nd Quarter	JPN	65	29	32	43	On-ball
402	JAP v AUS G1Q2	2nd Quarter	JPN	65	31	29	43
403	JAP v AUS G1Q2	2nd Quarter	JPN	65	31	23	40
404	JAP v AUS G1Q2	2nd Quarter	JPN	65	32	20	37
405	JAP v AUS G1Q2	2nd Quarter	JPN	65	33	12	28
406	JAP v AUS G1Q2	2nd Quarter	JPN	65	34	13	29
407	JAP v AUS G1Q2	2nd Quarter	JPN	65	34	16	28
408	JAP v AUS G1Q2	2nd Quarter	JPN	65	35	18	26
409	JAP v AUS G1Q2	2nd Quarter	JPN	65	35	11	18
410	JAP v AUS G1Q2	2nd Quarter	JPN	65	36	11	20
411	JAP v AUS G1Q2	2nd Quarter	JPN	65	36	14	23
412	JAP v AUS G1Q2	2nd Quarter	JPN	65	37	18	25
413	JAP v AUS G1Q2	2nd Quarter	JPN	65	37	24	25
414	JAP v AUS G1Q2	2nd Quarter	JPN	65	38	27	25
415	JAP v AUS G1Q2	2nd Quarter	JPN	65	39	22	17	Shot	Miss
416	JAP v AUS G1Q2	2nd Quarter	JPN	66	41	29	103
417	JAP v AUS G1Q2	2nd Quarter	JPN	68	57	27	96
418	JAP v AUS G1Q2	2nd Quarter	JPN	68	58	29	86
419	JAP v AUS G1Q2	2nd Quarter	JPN	68	58	29	84
420	JAP v AUS G1Q2	2nd Quarter	JPN	68	59	29	82
421	JAP v AUS G1Q2	2nd Quarter	JPN	68	59	30	77
422	JAP v AUS G1Q2	2nd Quarter	JPN	68	59	31	75
423	JAP v AUS G1Q2	2nd Quarter	JPN	68	60	32	71
424	JAP v AUS G1Q2	2nd Quarter	JPN	68	60	32	69
425	JAP v AUS G1Q2	2nd Quarter	JPN	68	60	32	65
426	JAP v AUS G1Q2	2nd Quarter	JPN	68	61	31	60
427	JAP v AUS G1Q2	2nd Quarter	JPN	68	61	31	57
428	JAP v AUS G1Q2	2nd Quarter	JPN	68	61	29	52
429	JAP v AUS G1Q2	2nd Quarter	JPN	68	61	26	49
430	JAP v AUS G1Q2	2nd Quarter	JPN	68	62	22	45
431	JAP v AUS G1Q2	2nd Quarter	JPN	68	62	13	32	On-ball
432	JAP v AUS G1Q2	2nd Quarter	JPN	68	64	14	36
433	JAP v AUS G1Q2	2nd Quarter	JPN	68	64	18	38
434	JAP v AUS G1Q2	2nd Quarter	JPN	68	64	24	37
435	JAP v AUS G1Q2	2nd Quarter	JPN	68	65	27	33
436	JAP v AUS G1Q2	2nd Quarter	JPN	68	65	29	32
437	JAP v AUS G1Q2	2nd Quarter	JPN	68	65	30	28
438	JAP v AUS G1Q2	2nd Quarter	JPN	68	65	31	24
439	JAP v AUS G1Q2	2nd Quarter	JPN	68	66	40	27	Shot	Miss
440	JAP v AUS G1Q2	2nd Quarter	JPN	70	87	31	108
441	JAP v AUS G1Q2	2nd Quarter	JPN	70	88	30	97
442	JAP v AUS G1Q2	2nd Quarter	JPN	70	89	30	94
443	JAP v AUS G1Q2	2nd Quarter	JPN	70	89	30	89
444	JAP v AUS G1Q2	2nd Quarter	JPN	70	90	32	85
445	JAP v AUS G1Q2	2nd Quarter	JPN	70	90	34	74
446	JAP v AUS G1Q2	2nd Quarter	JPN	70	91	34	70
447	JAP v AUS G1Q2	2nd Quarter	JPN	70	91	32	62
448	JAP v AUS G1Q2	2nd Quarter	JPN	70	92	32	59
449	JAP v AUS G1Q2	2nd Quarter	JPN	70	92	32	55
450	JAP v AUS G1Q2	2nd Quarter	JPN	70	92	32	53
451	JAP v AUS G1Q2	2nd Quarter	JPN	70	94	32	51
452	JAP v AUS G1Q2	2nd Quarter	JPN	70	94	31	48
453	JAP v AUS G1Q2	2nd Quarter	JPN	70	94	30	47
454	JAP v AUS G1Q2	2nd Quarter	JPN	70	95	14	32
455	JAP v AUS G1Q2	2nd Quarter	JPN	70	97	30	38
456	JAP v AUS G1Q2	2nd Quarter	JPN	70	98	47	34
457	JAP v AUS G1Q2	2nd Quarter	JPN	70	101	47	34
458	JAP v AUS G1Q2	2nd Quarter	JPN	70	101	44	36
459	JAP v AUS G1Q2	2nd Quarter	JPN	70	102	44	36
460	JAP v AUS G1Q2	2nd Quarter	JPN	70	102	42	37
461	JAP v AUS G1Q2	2nd Quarter	JPN	70	102	39	37
462	JAP v AUS G1Q2	2nd Quarter	JPN	70	103	38	37
463	JAP v AUS G1Q2	2nd Quarter	JPN	70	104	15	26	Shot	Miss
464	JAP v AUS G1Q2	2nd Quarter	JPN	73	128	33	108
465	JAP v AUS G1Q2	2nd Quarter	JPN	73	129	33	93
466	JAP v AUS G1Q2	2nd Quarter	JPN	73	130	33	92
467	JAP v AUS G1Q2	2nd Quarter	JPN	73	131	33	91
468	JAP v AUS G1Q2	2nd Quarter	JPN	73	132	33	89
469	JAP v AUS G1Q2	2nd Quarter	JPN	73	132	35	86
470	JAP v AUS G1Q2	2nd Quarter	JPN	73	133	35	85
471	JAP v AUS G1Q2	2nd Quarter	JPN	73	133	33	75
472	JAP v AUS G1Q2	2nd Quarter	JPN	73	134	31	72
473	JAP v AUS G1Q2	2nd Quarter	JPN	73	134	28	68
474	JAP v AUS G1Q2	2nd Quarter	JPN	73	134	28	64
475	JAP v AUS G1Q2	2nd Quarter	JPN	73	135	29	60
476	JAP v AUS G1Q2	2nd Quarter	JPN	73	135	30	57
477	JAP v AUS G1Q2	2nd Quarter	JPN	73	135	31	55
478	JAP v AUS G1Q2	2nd Quarter	JPN	73	136	32	53
479	JAP v AUS G1Q2	2nd Quarter	JPN	73	136	32	50
480	JAP v AUS G1Q2	2nd Quarter	JPN	73	136	32	49
481	JAP v AUS G1Q2	2nd Quarter	JPN	73	137	32	47
482	JAP v AUS G1Q2	2nd Quarter	JPN	73	137	32	45
483	JAP v AUS G1Q2	2nd Quarter	JPN	73	138	16	32
484	JAP v AUS G1Q2	2nd Quarter	JPN	73	141	33	39
485	JAP v AUS G1Q2	2nd Quarter	JPN	73	142	28	28	Foul
486	JAP v AUS G1Q2	2nd Quarter	JPN	74	160	19	10	BLOB
487	JAP v AUS G1Q2	2nd Quarter	JPN	74	161	54	24
488	JAP v AUS G1Q2	2nd Quarter	JPN	74	162	50	21
489	JAP v AUS G1Q2	2nd Quarter	JPN	74	163	42	19
490	JAP v AUS G1Q2	2nd Quarter	JPN	74	163	39	19
491	JAP v AUS G1Q2	2nd Quarter	JPN	74	164	34	18	Shot	Miss
492	JAP v AUS G1Q2	2nd Quarter	JPN	77	184	28	107
493	JAP v AUS G1Q2	2nd Quarter	JPN	77	185	28	95
494	JAP v AUS G1Q2	2nd Quarter	JPN	77	187	27	94
495	JAP v AUS G1Q2	2nd Quarter	JPN	77	188	28	88
496	JAP v AUS G1Q2	2nd Quarter	JPN	77	189	31	84
497	JAP v AUS G1Q2	2nd Quarter	JPN	77	189	32	82
498	JAP v AUS G1Q2	2nd Quarter	JPN	77	190	32	76
499	JAP v AUS G1Q2	2nd Quarter	JPN	77	190	33	73
500	JAP v AUS G1Q2	2nd Quarter	JPN	77	190	33	69
501	JAP v AUS G1Q2	2nd Quarter	JPN	77	190	32	64
502	JAP v AUS G1Q2	2nd Quarter	JPN	77	191	31	63
503	JAP v AUS G1Q2	2nd Quarter	JPN	77	191	32	60
504	JAP v AUS G1Q2	2nd Quarter	JPN	77	191	32	56
505	JAP v AUS G1Q2	2nd Quarter	JPN	77	192	32	54
506	JAP v AUS G1Q2	2nd Quarter	JPN	77	192	33	53
507	JAP v AUS G1Q2	2nd Quarter	JPN	77	192	33	50
508	JAP v AUS G1Q2	2nd Quarter	JPN	77	193	47	35
509	JAP v AUS G1Q2	2nd Quarter	JPN	77	196	28	38
510	JAP v AUS G1Q2	2nd Quarter	JPN	77	198	11	26
511	JAP v AUS G1Q2	2nd Quarter	JPN	77	198	10	27
512	JAP v AUS G1Q2	2nd Quarter	JPN	77	201	32	39	On-ball
513	JAP v AUS G1Q2	2nd Quarter	JPN	77	203	28	39
514	JAP v AUS G1Q2	2nd Quarter	JPN	77	203	35	38
515	JAP v AUS G1Q2	2nd Quarter	JPN	77	204	36	37
516	JAP v AUS G1Q2	2nd Quarter	JPN	77	204	37	34
517	JAP v AUS G1Q2	2nd Quarter	JPN	77	205	24	30
518	JAP v AUS G1Q2	2nd Quarter	JPN	77	207	32	19	Shot	Miss
519	JAP v AUS G1Q2	2nd Quarter	JPN	79	221	36	96
520	JAP v AUS G1Q2	2nd Quarter	JPN	79	221	28	80
521	JAP v AUS G1Q2	2nd Quarter	JPN	79	222	28	78
522	JAP v AUS G1Q2	2nd Quarter	JPN	79	223	28	71
523	JAP v AUS G1Q2	2nd Quarter	JPN	79	223	29	62
524	JAP v AUS G1Q2	2nd Quarter	JPN	79	223	29	57
525	JAP v AUS G1Q2	2nd Quarter	JPN	79	223	30	54
526	JAP v AUS G1Q2	2nd Quarter	JPN	79	224	30	46
527	JAP v AUS G1Q2	2nd Quarter	JPN	79	224	29	41
528	JAP v AUS G1Q2	2nd Quarter	JPN	79	224	28	35
529	JAP v AUS G1Q2	2nd Quarter	JPN	79	224	28	32
530	JAP v AUS G1Q2	2nd Quarter	JPN	79	225	38	26
531	JAP v AUS G1Q2	2nd Quarter	JPN	79	225	36	21
532	JAP v AUS G1Q2	2nd Quarter	JPN	79	226	35	20
533	JAP v AUS G1Q2	2nd Quarter	JPN	79	226	35	19	Shot	Foul
534	JAP v AUS G1Q2	2nd Quarter	JPN	82	319	4	85
535	JAP v AUS G1Q2	2nd Quarter	JPN	82	320	22	85
536	JAP v AUS G1Q2	2nd Quarter	JPN	82	321	23	81
537	JAP v AUS G1Q2	2nd Quarter	JPN	82	321	23	80
538	JAP v AUS G1Q2	2nd Quarter	JPN	82	322	27	75
539	JAP v AUS G1Q2	2nd Quarter	JPN	82	322	30	72
540	JAP v AUS G1Q2	2nd Quarter	JPN	82	323	32	68
541	JAP v AUS G1Q2	2nd Quarter	JPN	82	323	33	65
542	JAP v AUS G1Q2	2nd Quarter	JPN	82	323	34	60
543	JAP v AUS G1Q2	2nd Quarter	JPN	82	324	34	58
544	JAP v AUS G1Q2	2nd Quarter	JPN	82	324	34	56
545	JAP v AUS G1Q2	2nd Quarter	JPN	82	324	34	53
546	JAP v AUS G1Q2	2nd Quarter	JPN	82	325	36	50
547	JAP v AUS G1Q2	2nd Quarter	JPN	82	325	37	49
548	JAP v AUS G1Q2	2nd Quarter	JPN	82	326	47	31
549	JAP v AUS G1Q2	2nd Quarter	JPN	82	328	29	38
550	JAP v AUS G1Q2	2nd Quarter	JPN	82	330	13	26
551	JAP v AUS G1Q2	2nd Quarter	JPN	82	332	30	39
552	JAP v AUS G1Q2	2nd Quarter	JPN	82	333	30	39
553	JAP v AUS G1Q2	2nd Quarter	JPN	82	334	30	39
554	JAP v AUS G1Q2	2nd Quarter	JPN	82	335	30	39
555	JAP v AUS G1Q2	2nd Quarter	JPN	82	336	26	29
556	JAP v AUS G1Q2	2nd Quarter	JPN	82	338	28	18	Shot	Foul
557	JAP v AUS G1Q2	2nd Quarter	JPN	83	369	19	10	BLOB
558	JAP v AUS G1Q2	2nd Quarter	JPN	83	370	40	23	Shot	Miss
559	JAP v AUS G1Q2	2nd Quarter	JPN	86	392	31	108
560	JAP v AUS G1Q2	2nd Quarter	JPN	86	393	31	97
561	JAP v AUS G1Q2	2nd Quarter	JPN	86	394	31	92
562	JAP v AUS G1Q2	2nd Quarter	JPN	86	395	31	88
563	JAP v AUS G1Q2	2nd Quarter	JPN	86	396	30	85
564	JAP v AUS G1Q2	2nd Quarter	JPN	86	397	29	81
565	JAP v AUS G1Q2	2nd Quarter	JPN	86	398	29	79
566	JAP v AUS G1Q2	2nd Quarter	JPN	86	398	28	75
567	JAP v AUS G1Q2	2nd Quarter	JPN	86	398	27	73
568	JAP v AUS G1Q2	2nd Quarter	JPN	86	399	27	69
569	JAP v AUS G1Q2	2nd Quarter	JPN	86	399	27	64
570	JAP v AUS G1Q2	2nd Quarter	JPN	86	399	27	63
571	JAP v AUS G1Q2	2nd Quarter	JPN	86	400	27	60
572	JAP v AUS G1Q2	2nd Quarter	JPN	86	400	29	55
573	JAP v AUS G1Q2	2nd Quarter	JPN	86	400	29	54
574	JAP v AUS G1Q2	2nd Quarter	JPN	86	401	30	52
575	JAP v AUS G1Q2	2nd Quarter	JPN	86	401	16	34
576	JAP v AUS G1Q2	2nd Quarter	JPN	86	403	29	38
577	JAP v AUS G1Q2	2nd Quarter	JPN	86	405	48	33	On-ball
578	JAP v AUS G1Q2	2nd Quarter	JPN	86	407	45	35
579	JAP v AUS G1Q2	2nd Quarter	JPN	86	408	41	34
580	JAP v AUS G1Q2	2nd Quarter	JPN	86	408	39	33
581	JAP v AUS G1Q2	2nd Quarter	JPN	86	409	37	19
582	JAP v AUS G1Q2	2nd Quarter	JPN	86	410	34	19	Shot	Foul
583	JAP v AUS G1Q2	2nd Quarter	JPN	91	496	47	93
584	JAP v AUS G1Q2	2nd Quarter	JPN	91	497	47	83
585	JAP v AUS G1Q2	2nd Quarter	JPN	91	498	48	81
586	JAP v AUS G1Q2	2nd Quarter	JPN	91	498	48	76
587	JAP v AUS G1Q2	2nd Quarter	JPN	91	499	47	71
588	JAP v AUS G1Q2	2nd Quarter	JPN	91	499	44	61
589	JAP v AUS G1Q2	2nd Quarter	JPN	91	499	41	51
590	JAP v AUS G1Q2	2nd Quarter	JPN	91	499	41	48
591	JAP v AUS G1Q2	2nd Quarter	JPN	91	500	40	46
592	JAP v AUS G1Q2	2nd Quarter	JPN	91	501	40	42
593	JAP v AUS G1Q2	2nd Quarter	JPN	91	501	39	39
594	JAP v AUS G1Q2	2nd Quarter	JPN	91	502	38	37
595	JAP v AUS G1Q2	2nd Quarter	JPN	91	503	36	38
596	JAP v AUS G1Q2	2nd Quarter	JPN	91	504	32	39
597	JAP v AUS G1Q2	2nd Quarter	JPN	91	504	30	39	On-ball
598	JAP v AUS G1Q2	2nd Quarter	JPN	91	505	27	39
599	JAP v AUS G1Q2	2nd Quarter	JPN	91	505	25	36	On-ball
600	JAP v AUS G1Q2	2nd Quarter	JPN	91	507	17	31
601	JAP v AUS G1Q2	2nd Quarter	JPN	91	508	30	37
602	JAP v AUS G1Q2	2nd Quarter	JPN	91	509	31	35	Shot	Score
603	JAP v AUS G1Q2	2nd Quarter	JPN	93	526	26	109
604	JAP v AUS G1Q2	2nd Quarter	JPN	93	526	48	89
605	JAP v AUS G1Q2	2nd Quarter	JPN	93	527	48	87
606	JAP v AUS G1Q2	2nd Quarter	JPN	93	527	48	79
607	JAP v AUS G1Q2	2nd Quarter	JPN	93	527	47	72
608	JAP v AUS G1Q2	2nd Quarter	JPN	93	528	46	65
609	JAP v AUS G1Q2	2nd Quarter	JPN	93	528	46	59
610	JAP v AUS G1Q2	2nd Quarter	JPN	93	528	46	56
611	JAP v AUS G1Q2	2nd Quarter	JPN	93	529	45	52
612	JAP v AUS G1Q2	2nd Quarter	JPN	93	529	44	46
613	JAP v AUS G1Q2	2nd Quarter	JPN	93	529	44	44
614	JAP v AUS G1Q2	2nd Quarter	JPN	93	530	50	32
615	JAP v AUS G1Q2	2nd Quarter	JPN	93	530	47	32
616	JAP v AUS G1Q2	2nd Quarter	JPN	93	531	41	31
617	JAP v AUS G1Q2	2nd Quarter	JPN	93	531	37	29
618	JAP v AUS G1Q2	2nd Quarter	JPN	93	531	35	28
619	JAP v AUS G1Q2	2nd Quarter	JPN	93	532	33	26
620	JAP v AUS G1Q2	2nd Quarter	JPN	93	532	32	23
621	JAP v AUS G1Q2	2nd Quarter	JPN	93	532	31	22	Shot	Miss
622	JAP v AUS G1Q2	2nd Quarter	JPN	96	587	30	108
623	JAP v AUS G1Q2	2nd Quarter	JPN	96	589	29	96
624	JAP v AUS G1Q2	2nd Quarter	JPN	96	590	29	90
625	JAP v AUS G1Q2	2nd Quarter	JPN	96	591	29	87
626	JAP v AUS G1Q2	2nd Quarter	JPN	96	591	30	81
627	JAP v AUS G1Q2	2nd Quarter	JPN	96	591	31	78
628	JAP v AUS G1Q2	2nd Quarter	JPN	96	592	32	74
629	JAP v AUS G1Q2	2nd Quarter	JPN	96	592	33	70
630	JAP v AUS G1Q2	2nd Quarter	JPN	96	592	34	65
631	JAP v AUS G1Q2	2nd Quarter	JPN	96	595	50	40
632	JAP v AUS G1Q2	2nd Quarter	JPN	96	597	42	23	Foul	TO
633	JAP v AUS G1Q2	2nd Quarter	JPN	100	611	32	109
634	JAP v AUS G1Q2	2nd Quarter	JPN	100	613	32	97
635	JAP v AUS G1Q2	2nd Quarter	JPN	100	615	32	93
636	JAP v AUS G1Q2	2nd Quarter	JPN	100	615	30	88
637	JAP v AUS G1Q2	2nd Quarter	JPN	100	616	34	83
638	JAP v AUS G1Q2	2nd Quarter	JPN	100	616	34	81
639	JAP v AUS G1Q2	2nd Quarter	JPN	100	617	34	76
640	JAP v AUS G1Q2	2nd Quarter	JPN	100	617	34	70
641	JAP v AUS G1Q2	2nd Quarter	JPN	100	618	32	62
642	JAP v AUS G1Q2	2nd Quarter	JPN	100	618	31	59
643	JAP v AUS G1Q2	2nd Quarter	JPN	100	618	31	58
644	JAP v AUS G1Q2	2nd Quarter	JPN	100	619	32	54
645	JAP v AUS G1Q2	2nd Quarter	JPN	100	620	51	34
646	JAP v AUS G1Q2	2nd Quarter	JPN	100	621	51	34
647	JAP v AUS G1Q2	2nd Quarter	JPN	100	622	51	34
648	JAP v AUS G1Q2	2nd Quarter	JPN	100	623	51	34
649	JAP v AUS G1Q2	2nd Quarter	JPN	100	625	47	37
650	JAP v AUS G1Q2	2nd Quarter	JPN	100	626	40	39
651	JAP v AUS G1Q2	2nd Quarter	JPN	100	626	35	39
652	JAP v AUS G1Q2	2nd Quarter	JPN	100	627	32	39
653	JAP v AUS G1Q2	2nd Quarter	JPN	100	627	18	35
654	JAP v AUS G1Q2	2nd Quarter	JPN	100	628	12	23	On-ball
655	JAP v AUS G1Q2	2nd Quarter	JPN	100	630	23	19
656	JAP v AUS G1Q2	2nd Quarter	JPN	100	631	28	18
657	JAP v AUS G1Q2	2nd Quarter	JPN	100	632	30	18	Shot	Miss
658	JAP v AUS G1Q2	2nd Quarter	JPN	105	750	30	107
659	JAP v AUS G1Q2	2nd Quarter	JPN	105	752	29	90
660	JAP v AUS G1Q2	2nd Quarter	JPN	105	753	27	83
661	JAP v AUS G1Q2	2nd Quarter	JPN	105	753	27	79
662	JAP v AUS G1Q2	2nd Quarter	JPN	105	753	26	72
663	JAP v AUS G1Q2	2nd Quarter	JPN	105	754	21	64
664	JAP v AUS G1Q2	2nd Quarter	JPN	105	754	17	60
665	JAP v AUS G1Q2	2nd Quarter	JPN	105	754	16	53
666	JAP v AUS G1Q2	2nd Quarter	JPN	105	754	15	49
667	JAP v AUS G1Q2	2nd Quarter	JPN	105	755	15	44
668	JAP v AUS G1Q2	2nd Quarter	JPN	105	755	15	40
669	JAP v AUS G1Q2	2nd Quarter	JPN	105	756	32	40	On-ball
670	JAP v AUS G1Q2	2nd Quarter	JPN	105	758	30	43	On-ball
671	JAP v AUS G1Q2	2nd Quarter	JPN	105	759	30	43
672	JAP v AUS G1Q2	2nd Quarter	JPN	105	760	30	43
673	JAP v AUS G1Q2	2nd Quarter	JPN	105	762	35	30	Shot	Score
674	JAP v AUS G1Q2	2nd Quarter	JPN	107	781	39	96
675	JAP v AUS G1Q2	2nd Quarter	JPN	107	782	39	84
676	JAP v AUS G1Q2	2nd Quarter	JPN	107	783	39	79
677	JAP v AUS G1Q2	2nd Quarter	JPN	107	784	38	72
678	JAP v AUS G1Q2	2nd Quarter	JPN	107	784	36	64
679	JAP v AUS G1Q2	2nd Quarter	JPN	107	784	32	58
680	JAP v AUS G1Q2	2nd Quarter	JPN	107	784	28	51
681	JAP v AUS G1Q2	2nd Quarter	JPN	107	785	23	44
682	JAP v AUS G1Q2	2nd Quarter	JPN	107	785	19	37
683	JAP v AUS G1Q2	2nd Quarter	JPN	107	785	16	32
684	JAP v AUS G1Q2	2nd Quarter	JPN	107	786	14	31	On-ball
685	JAP v AUS G1Q2	2nd Quarter	JPN	107	788	31	21	Shot	Score
686	JAP v AUS G1Q2	2nd Quarter	JPN	109	804	21	108
687	JAP v AUS G1Q2	2nd Quarter	JPN	109	805	40	97
688	JAP v AUS G1Q2	2nd Quarter	JPN	109	806	42	91
689	JAP v AUS G1Q2	2nd Quarter	JPN	109	807	43	86
690	JAP v AUS G1Q2	2nd Quarter	JPN	109	808	43	84
691	JAP v AUS G1Q2	2nd Quarter	JPN	109	809	43	80
692	JAP v AUS G1Q2	2nd Quarter	JPN	109	809	44	74
693	JAP v AUS G1Q2	2nd Quarter	JPN	109	809	44	71
694	JAP v AUS G1Q2	2nd Quarter	JPN	109	810	42	57
695	JAP v AUS G1Q2	2nd Quarter	JPN	109	810	42	55
696	JAP v AUS G1Q2	2nd Quarter	JPN	109	810	41	52
697	JAP v AUS G1Q2	2nd Quarter	JPN	109	811	40	48
698	JAP v AUS G1Q2	2nd Quarter	JPN	109	811	33	45
699	JAP v AUS G1Q2	2nd Quarter	JPN	109	811	31	44
700	JAP v AUS G1Q2	2nd Quarter	JPN	109	812	28	41
701	JAP v AUS G1Q2	2nd Quarter	JPN	109	814	38	39
702	JAP v AUS G1Q2	2nd Quarter	JPN	109	816	29	25	TO
703	JAP v AUS G1Q2	2nd Quarter	JPN	111	831	30	109
704	JAP v AUS G1Q2	2nd Quarter	JPN	111	832	25	101
705	JAP v AUS G1Q2	2nd Quarter	JPN	111	833	23	91
706	JAP v AUS G1Q2	2nd Quarter	JPN	111	834	14	57
707	JAP v AUS G1Q2	2nd Quarter	JPN	111	834	16	49
708	JAP v AUS G1Q2	2nd Quarter	JPN	111	835	17	43
709	JAP v AUS G1Q2	2nd Quarter	JPN	111	835	18	37
710	JAP v AUS G1Q2	2nd Quarter	JPN	111	836	15	31
711	JAP v AUS G1Q2	2nd Quarter	JPN	111	837	13	27
712	JAP v AUS G1Q2	2nd Quarter	JPN	111	838	19	39	On-ball
713	JAP v AUS G1Q2	2nd Quarter	JPN	111	839	19	33
714	JAP v AUS G1Q2	2nd Quarter	JPN	111	840	21	27
715	JAP v AUS G1Q2	2nd Quarter	JPN	111	841	23	25
716	JAP v AUS G1Q2	2nd Quarter	JPN	111	841	29	22
717	JAP v AUS G1Q2	2nd Quarter	JPN	111	842	12	18
718	JAP v AUS G1Q2	2nd Quarter	JPN	111	843	16	33	On-ball
719	JAP v AUS G1Q2	2nd Quarter	JPN	111	845	13	30
720	JAP v AUS G1Q2	2nd Quarter	JPN	111	846	12	28
721	JAP v AUS G1Q2	2nd Quarter	JPN	111	847	13	26
722	JAP v AUS G1Q2	2nd Quarter	JPN	111	847	15	24
723	JAP v AUS G1Q2	2nd Quarter	JPN	111	847	19	24
724	JAP v AUS G1Q2	2nd Quarter	JPN	111	848	23	25
725	JAP v AUS G1Q2	2nd Quarter	JPN	111	848	27	25
726	JAP v AUS G1Q2	2nd Quarter	JPN	111	848	31	23
727	JAP v AUS G1Q2	2nd Quarter	JPN	111	849	32	21	Shot	Score
728	JAP v AUS G1Q2	2nd Quarter	JPN	113	884	2	94
729	JAP v AUS G1Q2	2nd Quarter	JPN	113	885	23	83
730	JAP v AUS G1Q2	2nd Quarter	JPN	113	886	24	82
731	JAP v AUS G1Q2	2nd Quarter	JPN	113	887	25	77
732	JAP v AUS G1Q2	2nd Quarter	JPN	113	887	25	75
733	JAP v AUS G1Q2	2nd Quarter	JPN	113	888	24	73
734	JAP v AUS G1Q2	2nd Quarter	JPN	113	888	23	69
735	JAP v AUS G1Q2	2nd Quarter	JPN	113	888	23	66
736	JAP v AUS G1Q2	2nd Quarter	JPN	113	889	23	63
737	JAP v AUS G1Q2	2nd Quarter	JPN	113	889	23	61
738	JAP v AUS G1Q2	2nd Quarter	JPN	113	889	24	59
739	JAP v AUS G1Q2	2nd Quarter	JPN	113	889	24	56
740	JAP v AUS G1Q2	2nd Quarter	JPN	113	890	24	53
741	JAP v AUS G1Q2	2nd Quarter	JPN	113	891	25	51
742	JAP v AUS G1Q2	2nd Quarter	JPN	113	891	26	49
743	JAP v AUS G1Q2	2nd Quarter	JPN	113	892	27	48
744	JAP v AUS G1Q2	2nd Quarter	JPN	113	893	25	43
745	JAP v AUS G1Q2	2nd Quarter	JPN	113	893	25	43
746	JAP v AUS G1Q2	2nd Quarter	JPN	113	894	24	38
747	JAP v AUS G1Q2	2nd Quarter	JPN	113	895	38	37
748	JAP v AUS G1Q2	2nd Quarter	JPN	113	897	29	37
749	JAP v AUS G1Q2	2nd Quarter	JPN	113	898	16	31
750	JAP v AUS G1Q2	2nd Quarter	JPN	113	899	16	31
751	JAP v AUS G1Q2	2nd Quarter	JPN	113	900	16	31
752	JAP v AUS G1Q2	2nd Quarter	JPN	113	901	31	39
753	JAP v AUS G1Q2	2nd Quarter	JPN	113	902	32	39
754	JAP v AUS G1Q2	2nd Quarter	JPN	113	903	45	34
755	JAP v AUS G1Q2	2nd Quarter	JPN	113	904	44	30
756	JAP v AUS G1Q2	2nd Quarter	JPN	113	904	39	26
757	JAP v AUS G1Q2	2nd Quarter	JPN	113	905	36	21
758	JAP v AUS G1Q2	2nd Quarter	JPN	113	905	35	20
759	JAP v AUS G1Q2	2nd Quarter	JPN	113	906	33	19	Shot	Miss
760	JAP v AUS G1Q2	2nd Quarter	JPN	116	1057	36	99
761	JAP v AUS G1Q2	2nd Quarter	JPN	116	1059	21	90
762	JAP v AUS G1Q2	2nd Quarter	JPN	116	1059	21	80
763	JAP v AUS G1Q2	2nd Quarter	JPN	116	1060	21	73
764	JAP v AUS G1Q2	2nd Quarter	JPN	116	1060	21	69
765	JAP v AUS G1Q2	2nd Quarter	JPN	116	1060	22	62
766	JAP v AUS G1Q2	2nd Quarter	JPN	116	1061	22	58
767	JAP v AUS G1Q2	2nd Quarter	JPN	116	1061	24	53
768	JAP v AUS G1Q2	2nd Quarter	JPN	116	1061	23	47
769	JAP v AUS G1Q2	2nd Quarter	JPN	116	1062	18	41
770	JAP v AUS G1Q2	2nd Quarter	JPN	116	1062	14	37
771	JAP v AUS G1Q2	2nd Quarter	JPN	116	1063	15	30	On-ball
772	JAP v AUS G1Q2	2nd Quarter	JPN	116	1063	16	36
773	JAP v AUS G1Q2	2nd Quarter	JPN	116	1064	20	37
774	JAP v AUS G1Q2	2nd Quarter	JPN	116	1065	11	16	Shot	Score
775	JAP v AUS G1Q2	2nd Quarter	JPN	118	1075	32	93
776	JAP v AUS G1Q2	2nd Quarter	JPN	118	1076	27	87
777	JAP v AUS G1Q2	2nd Quarter	JPN	118	1077	26	81
778	JAP v AUS G1Q2	2nd Quarter	JPN	118	1077	23	71
779	JAP v AUS G1Q2	2nd Quarter	JPN	118	1078	19	63
780	JAP v AUS G1Q2	2nd Quarter	JPN	118	1078	17	58
781	JAP v AUS G1Q2	2nd Quarter	JPN	118	1078	15	50
782	JAP v AUS G1Q2	2nd Quarter	JPN	118	1079	14	45
783	JAP v AUS G1Q2	2nd Quarter	JPN	118	1080	12	43
784	JAP v AUS G1Q2	2nd Quarter	JPN	118	1081	12	40
785	JAP v AUS G1Q2	2nd Quarter	JPN	118	1081	14	40
786	JAP v AUS G1Q2	2nd Quarter	JPN	118	1081	18	43
787	JAP v AUS G1Q2	2nd Quarter	JPN	118	1082	21	43
788	JAP v AUS G1Q2	2nd Quarter	JPN	118	1084	24	43
789	JAP v AUS G1Q2	2nd Quarter	JPN	118	1084	29	46
790	JAP v AUS G1Q2	2nd Quarter	JPN	118	1085	30	46
791	JAP v AUS G1Q2	2nd Quarter	JPN	118	1086	31	48
792	JAP v AUS G1Q2	2nd Quarter	JPN	118	1087	32	49
793	JAP v AUS G1Q2	2nd Quarter	JPN	118	1089	32	48
794	JAP v AUS G1Q2	2nd Quarter	JPN	118	1092	32	46
795	JAP v AUS G1Q2	2nd Quarter	JPN	118	1093	32	46
796	JAP v AUS G1Q2	2nd Quarter	JPN	118	1093	31	43	On-ball
797	JAP v AUS G1Q2	2nd Quarter	JPN	118	1094	33	38
798	JAP v AUS G1Q2	2nd Quarter	JPN	118	1094	34	36
799	JAP v AUS G1Q2	2nd Quarter	JPN	118	1094	35	34
800	JAP v AUS G1Q2	2nd Quarter	JPN	118	1096	27	34
801	JAP v AUS G1Q2	2nd Quarter	JPN	118	1097	22	31
802	JAP v AUS G1Q2	2nd Quarter	JPN	118	1098	17	31	On-ball
803	JAP v AUS G1Q2	2nd Quarter	JPN	118	1098	17	34
804	JAP v AUS G1Q2	2nd Quarter	JPN	118	1098	22	37
805	JAP v AUS G1Q2	2nd Quarter	JPN	118	1099	14	29	Shot	Miss
806	JAP v AUS G1Q3	3rd Quarter	JPN	120	54	31	107
807	JAP v AUS G1Q3	3rd Quarter	JPN	120	56	32	96
808	JAP v AUS G1Q3	3rd Quarter	JPN	120	58	35	93
809	JAP v AUS G1Q3	3rd Quarter	JPN	120	58	38	87
810	JAP v AUS G1Q3	3rd Quarter	JPN	120	59	39	81
811	JAP v AUS G1Q3	3rd Quarter	JPN	120	59	40	77
812	JAP v AUS G1Q3	3rd Quarter	JPN	120	60	40	73
813	JAP v AUS G1Q3	3rd Quarter	JPN	120	60	40	68
814	JAP v AUS G1Q3	3rd Quarter	JPN	120	60	39	61
815	JAP v AUS G1Q3	3rd Quarter	JPN	120	61	40	55
816	JAP v AUS G1Q3	3rd Quarter	JPN	120	61	41	52
817	JAP v AUS G1Q3	3rd Quarter	JPN	120	62	52	30
818	JAP v AUS G1Q3	3rd Quarter	JPN	120	63	54	27	Stoppage
819	JAP v AUS G1Q3	3rd Quarter	JPN	121	74	58	32	SLOB
820	JAP v AUS G1Q3	3rd Quarter	JPN	121	75	46	36
821	JAP v AUS G1Q3	3rd Quarter	JPN	121	76	44	38
822	JAP v AUS G1Q3	3rd Quarter	JPN	121	77	41	41
823	JAP v AUS G1Q3	3rd Quarter	JPN	121	78	37	41
824	JAP v AUS G1Q3	3rd Quarter	JPN	121	78	35	41
825	JAP v AUS G1Q3	3rd Quarter	JPN	121	79	33	41	On-ball
826	JAP v AUS G1Q3	3rd Quarter	JPN	121	80	35	37
827	JAP v AUS G1Q3	3rd Quarter	JPN	121	80	38	32
828	JAP v AUS G1Q3	3rd Quarter	JPN	121	81	38	27
829	JAP v AUS G1Q3	3rd Quarter	JPN	121	82	31	37
830	JAP v AUS G1Q3	3rd Quarter	JPN	121	82	28	34
831	JAP v AUS G1Q3	3rd Quarter	JPN	121	83	26	28
832	JAP v AUS G1Q3	3rd Quarter	JPN	121	83	27	23
833	JAP v AUS G1Q3	3rd Quarter	JPN	121	83	28	20
834	JAP v AUS G1Q3	3rd Quarter	JPN	121	84	34	21	TO
835	JAP v AUS G1Q3	3rd Quarter	JPN	123	87	34	58
836	JAP v AUS G1Q3	3rd Quarter	JPN	123	88	34	56
837	JAP v AUS G1Q3	3rd Quarter	JPN	123	88	36	51
838	JAP v AUS G1Q3	3rd Quarter	JPN	123	89	38	46
839	JAP v AUS G1Q3	3rd Quarter	JPN	123	89	38	41
840	JAP v AUS G1Q3	3rd Quarter	JPN	123	89	37	36
841	JAP v AUS G1Q3	3rd Quarter	JPN	123	90	26	38
842	JAP v AUS G1Q3	3rd Quarter	JPN	123	91	16	23
843	JAP v AUS G1Q3	3rd Quarter	JPN	123	92	16	17
844	JAP v AUS G1Q3	3rd Quarter	JPN	123	92	16	16	Shot	Miss
845	JAP v AUS G1Q3	3rd Quarter	JPN	125	116	32	106
846	JAP v AUS G1Q3	3rd Quarter	JPN	125	116	48	91
847	JAP v AUS G1Q3	3rd Quarter	JPN	125	117	49	87
848	JAP v AUS G1Q3	3rd Quarter	JPN	125	117	50	80
849	JAP v AUS G1Q3	3rd Quarter	JPN	125	117	50	74
850	JAP v AUS G1Q3	3rd Quarter	JPN	125	118	50	71
851	JAP v AUS G1Q3	3rd Quarter	JPN	125	118	52	48
852	JAP v AUS G1Q3	3rd Quarter	JPN	125	119	51	39
853	JAP v AUS G1Q3	3rd Quarter	JPN	125	119	49	32
854	JAP v AUS G1Q3	3rd Quarter	JPN	125	119	44	29
855	JAP v AUS G1Q3	3rd Quarter	JPN	125	120	40	28
856	JAP v AUS G1Q3	3rd Quarter	JPN	125	120	37	28
857	JAP v AUS G1Q3	3rd Quarter	JPN	125	121	34	29
858	JAP v AUS G1Q3	3rd Quarter	JPN	125	122	30	21
859	JAP v AUS G1Q3	3rd Quarter	JPN	125	122	30	19	Shot
860	JAP v AUS G1Q3	3rd Quarter	JPN	127	143	35	84
861	JAP v AUS G1Q3	3rd Quarter	JPN	127	143	36	78
862	JAP v AUS G1Q3	3rd Quarter	JPN	127	145	38	78
863	JAP v AUS G1Q3	3rd Quarter	JPN	127	146	40	72
864	JAP v AUS G1Q3	3rd Quarter	JPN	127	146	40	66
865	JAP v AUS G1Q3	3rd Quarter	JPN	127	147	39	59
866	JAP v AUS G1Q3	3rd Quarter	JPN	127	147	41	54
867	JAP v AUS G1Q3	3rd Quarter	JPN	127	148	46	48
868	JAP v AUS G1Q3	3rd Quarter	JPN	127	148	49	42
869	JAP v AUS G1Q3	3rd Quarter	JPN	127	148	49	39
870	JAP v AUS G1Q3	3rd Quarter	JPN	127	149	50	34
871	JAP v AUS G1Q3	3rd Quarter	JPN	127	149	50	33	On-ball
872	JAP v AUS G1Q3	3rd Quarter	JPN	127	150	45	36
873	JAP v AUS G1Q3	3rd Quarter	JPN	127	151	40	37
874	JAP v AUS G1Q3	3rd Quarter	JPN	127	151	35	37
875	JAP v AUS G1Q3	3rd Quarter	JPN	127	151	28	35
876	JAP v AUS G1Q3	3rd Quarter	JPN	127	152	30	23	TO
877	JAP v AUS G1Q3	3rd Quarter	JPN	129	215	33	111
878	JAP v AUS G1Q3	3rd Quarter	JPN	129	217	32	92
879	JAP v AUS G1Q3	3rd Quarter	JPN	129	219	29	90
880	JAP v AUS G1Q3	3rd Quarter	JPN	129	220	26	85
881	JAP v AUS G1Q3	3rd Quarter	JPN	129	220	25	82
882	JAP v AUS G1Q3	3rd Quarter	JPN	129	221	25	76
883	JAP v AUS G1Q3	3rd Quarter	JPN	129	221	25	67
884	JAP v AUS G1Q3	3rd Quarter	JPN	129	222	26	63
885	JAP v AUS G1Q3	3rd Quarter	JPN	129	223	26	59
886	JAP v AUS G1Q3	3rd Quarter	JPN	129	223	24	54
887	JAP v AUS G1Q3	3rd Quarter	JPN	129	223	19	47
888	JAP v AUS G1Q3	3rd Quarter	JPN	129	224	15	44
889	JAP v AUS G1Q3	3rd Quarter	JPN	129	224	14	40
890	JAP v AUS G1Q3	3rd Quarter	JPN	129	225	14	37	Foul
891	JAP v AUS G1Q3	3rd Quarter	JPN	130	238	4	42	SLOB
892	JAP v AUS G1Q3	3rd Quarter	JPN	130	239	23	39
893	JAP v AUS G1Q3	3rd Quarter	JPN	130	240	27	39
894	JAP v AUS G1Q3	3rd Quarter	JPN	130	241	46	35
895	JAP v AUS G1Q3	3rd Quarter	JPN	130	242	42	40
896	JAP v AUS G1Q3	3rd Quarter	JPN	130	243	14	30
897	JAP v AUS G1Q3	3rd Quarter	JPN	130	244	16	27
898	JAP v AUS G1Q3	3rd Quarter	JPN	130	245	19	27	On-ball
899	JAP v AUS G1Q3	3rd Quarter	JPN	130	246	22	30
900	JAP v AUS G1Q3	3rd Quarter	JPN	130	246	13	21
901	JAP v AUS G1Q3	3rd Quarter	JPN	130	247	14	19
902	JAP v AUS G1Q3	3rd Quarter	JPN	130	247	15	18
903	JAP v AUS G1Q3	3rd Quarter	JPN	130	249	16	23
904	JAP v AUS G1Q3	3rd Quarter	JPN	130	250	16	26
905	JAP v AUS G1Q3	3rd Quarter	JPN	130	250	15	29
906	JAP v AUS G1Q3	3rd Quarter	JPN	130	250	16	32
907	JAP v AUS G1Q3	3rd Quarter	JPN	130	251	15	27
908	JAP v AUS G1Q3	3rd Quarter	JPN	130	252	18	21
909	JAP v AUS G1Q3	3rd Quarter	JPN	130	252	21	21
910	JAP v AUS G1Q3	3rd Quarter	JPN	130	252	23	22
911	JAP v AUS G1Q3	3rd Quarter	JPN	130	253	26	22
912	JAP v AUS G1Q3	3rd Quarter	JPN	130	253	28	22
913	JAP v AUS G1Q3	3rd Quarter	JPN	130	253	30	22
914	JAP v AUS G1Q3	3rd Quarter	JPN	130	255	30	29
915	JAP v AUS G1Q3	3rd Quarter	JPN	130	255	28	33
916	JAP v AUS G1Q3	3rd Quarter	JPN	130	255	23	30
917	JAP v AUS G1Q3	3rd Quarter	JPN	130	256	23	27	Shot	Foul
918	JAP v AUS G1Q3	3rd Quarter	JPN	132	317	31	95
919	JAP v AUS G1Q3	3rd Quarter	JPN	132	318	34	83
920	JAP v AUS G1Q3	3rd Quarter	JPN	132	320	34	77
921	JAP v AUS G1Q3	3rd Quarter	JPN	132	321	33	71
922	JAP v AUS G1Q3	3rd Quarter	JPN	132	322	33	63
923	JAP v AUS G1Q3	3rd Quarter	JPN	132	323	17	33
924	JAP v AUS G1Q3	3rd Quarter	JPN	132	324	32	19	Shot	Score
925	JAP v AUS G1Q3	3rd Quarter	JPN	134	334	37	109
926	JAP v AUS G1Q3	3rd Quarter	JPN	134	336	37	88
927	JAP v AUS G1Q3	3rd Quarter	JPN	134	337	40	86
928	JAP v AUS G1Q3	3rd Quarter	JPN	134	338	42	79
929	JAP v AUS G1Q3	3rd Quarter	JPN	134	338	42	76
930	JAP v AUS G1Q3	3rd Quarter	JPN	134	338	43	71
931	JAP v AUS G1Q3	3rd Quarter	JPN	134	339	43	67
932	JAP v AUS G1Q3	3rd Quarter	JPN	134	340	43	62
933	JAP v AUS G1Q3	3rd Quarter	JPN	134	340	43	58
934	JAP v AUS G1Q3	3rd Quarter	JPN	134	340	43	55
935	JAP v AUS G1Q3	3rd Quarter	JPN	134	341	41	51
936	JAP v AUS G1Q3	3rd Quarter	JPN	134	342	41	49
937	JAP v AUS G1Q3	3rd Quarter	JPN	134	342	39	45
938	JAP v AUS G1Q3	3rd Quarter	JPN	134	343	36	43
939	JAP v AUS G1Q3	3rd Quarter	JPN	134	343	33	43
940	JAP v AUS G1Q3	3rd Quarter	JPN	134	344	13	31
941	JAP v AUS G1Q3	3rd Quarter	JPN	134	346	24	22	Shot	Score
942	JAP v AUS G1Q3	3rd Quarter	JPN	136	360	48	87
943	JAP v AUS G1Q3	3rd Quarter	JPN	136	361	49	69
944	JAP v AUS G1Q3	3rd Quarter	JPN	136	362	51	58
945	JAP v AUS G1Q3	3rd Quarter	JPN	136	362	50	52
946	JAP v AUS G1Q3	3rd Quarter	JPN	136	362	34	44
947	JAP v AUS G1Q3	3rd Quarter	JPN	136	363	32	33
948	JAP v AUS G1Q3	3rd Quarter	JPN	136	364	36	19	Shot	Score
949	JAP v AUS G1Q3	3rd Quarter	JPN	139	476	33	111
950	JAP v AUS G1Q3	3rd Quarter	JPN	139	478	44	77
951	JAP v AUS G1Q3	3rd Quarter	JPN	139	479	49	65
952	JAP v AUS G1Q3	3rd Quarter	JPN	139	479	49	58
953	JAP v AUS G1Q3	3rd Quarter	JPN	139	479	49	53
954	JAP v AUS G1Q3	3rd Quarter	JPN	139	480	50	49
955	JAP v AUS G1Q3	3rd Quarter	JPN	139	480	50	46
956	JAP v AUS G1Q3	3rd Quarter	JPN	139	481	46	50
957	JAP v AUS G1Q3	3rd Quarter	JPN	139	481	42	51
958	JAP v AUS G1Q3	3rd Quarter	JPN	139	481	38	51
959	JAP v AUS G1Q3	3rd Quarter	JPN	139	482	33	50
960	JAP v AUS G1Q3	3rd Quarter	JPN	139	482	31	49
961	JAP v AUS G1Q3	3rd Quarter	JPN	139	483	29	46
962	JAP v AUS G1Q3	3rd Quarter	JPN	139	484	29	43
963	JAP v AUS G1Q3	3rd Quarter	JPN	139	485	15	32
964	JAP v AUS G1Q3	3rd Quarter	JPN	139	487	31	39
965	JAP v AUS G1Q3	3rd Quarter	JPN	139	489	49	31	On-ball
966	JAP v AUS G1Q3	3rd Quarter	JPN	139	491	48	33
967	JAP v AUS G1Q3	3rd Quarter	JPN	139	492	44	19	TO
968	JAP v AUS G1Q3	3rd Quarter	JPN	143	519	34	110
969	JAP v AUS G1Q3	3rd Quarter	JPN	143	520	44	92
970	JAP v AUS G1Q3	3rd Quarter	JPN	143	522	44	83
971	JAP v AUS G1Q3	3rd Quarter	JPN	143	524	45	78
972	JAP v AUS G1Q3	3rd Quarter	JPN	143	525	45	74
973	JAP v AUS G1Q3	3rd Quarter	JPN	143	525	45	70
974	JAP v AUS G1Q3	3rd Quarter	JPN	143	526	42	66
975	JAP v AUS G1Q3	3rd Quarter	JPN	143	526	41	64
976	JAP v AUS G1Q3	3rd Quarter	JPN	143	526	38	62
977	JAP v AUS G1Q3	3rd Quarter	JPN	143	527	34	58
978	JAP v AUS G1Q3	3rd Quarter	JPN	143	527	34	53
979	JAP v AUS G1Q3	3rd Quarter	JPN	143	528	32	49
980	JAP v AUS G1Q3	3rd Quarter	JPN	143	528	30	46
981	JAP v AUS G1Q3	3rd Quarter	JPN	143	529	13	37
982	JAP v AUS G1Q3	3rd Quarter	JPN	143	531	31	39
983	JAP v AUS G1Q3	3rd Quarter	JPN	143	533	50	26
984	JAP v AUS G1Q3	3rd Quarter	JPN	143	534	50	28
985	JAP v AUS G1Q3	3rd Quarter	JPN	143	534	49	30
986	JAP v AUS G1Q3	3rd Quarter	JPN	143	535	25	36
987	JAP v AUS G1Q3	3rd Quarter	JPN	143	536	22	34
988	JAP v AUS G1Q3	3rd Quarter	JPN	143	537	24	20
989	JAP v AUS G1Q3	3rd Quarter	JPN	143	538	24	18
990	JAP v AUS G1Q3	3rd Quarter	JPN	143	538	24	17
991	JAP v AUS G1Q3	3rd Quarter	JPN	143	539	24	21
992	JAP v AUS G1Q3	3rd Quarter	JPN	143	539	26	24
993	JAP v AUS G1Q3	3rd Quarter	JPN	143	539	28	28
994	JAP v AUS G1Q3	3rd Quarter	JPN	143	540	28	29
995	JAP v AUS G1Q3	3rd Quarter	JPN	143	540	38	37	On-ball
996	JAP v AUS G1Q3	3rd Quarter	JPN	143	541	33	38
997	JAP v AUS G1Q3	3rd Quarter	JPN	143	541	29	37
998	JAP v AUS G1Q3	3rd Quarter	JPN	143	542	25	34
999	JAP v AUS G1Q3	3rd Quarter	JPN	143	544	28	19	Foul
1000	JAP v AUS G1Q3	3rd Quarter	JPN	144	573	4	35	SLOB
1001	JAP v AUS G1Q3	3rd Quarter	JPN	144	574	22	39
1002	JAP v AUS G1Q3	3rd Quarter	JPN	144	575	26	40
1003	JAP v AUS G1Q3	3rd Quarter	JPN	144	575	28	39
1004	JAP v AUS G1Q3	3rd Quarter	JPN	144	576	31	38	On-ball
1005	JAP v AUS G1Q3	3rd Quarter	JPN	144	578	28	38
1006	JAP v AUS G1Q3	3rd Quarter	JPN	144	579	25	35
1007	JAP v AUS G1Q3	3rd Quarter	JPN	144	579	24	32
1008	JAP v AUS G1Q3	3rd Quarter	JPN	144	579	24	29
1009	JAP v AUS G1Q3	3rd Quarter	JPN	144	581	31	20	Shot	Score
1010	JAP v AUS G1Q3	3rd Quarter	JPN	146	630	32	97
1011	JAP v AUS G1Q3	3rd Quarter	JPN	146	631	26	87
1012	JAP v AUS G1Q3	3rd Quarter	JPN	146	632	24	82
1013	JAP v AUS G1Q3	3rd Quarter	JPN	146	633	22	77
1014	JAP v AUS G1Q3	3rd Quarter	JPN	146	633	22	74
1015	JAP v AUS G1Q3	3rd Quarter	JPN	146	634	30	65
1016	JAP v AUS G1Q3	3rd Quarter	JPN	146	634	31	57
1017	JAP v AUS G1Q3	3rd Quarter	JPN	146	635	31	55
1018	JAP v AUS G1Q3	3rd Quarter	JPN	146	635	42	35
1019	JAP v AUS G1Q3	3rd Quarter	JPN	146	636	39	30
1020	JAP v AUS G1Q3	3rd Quarter	JPN	146	636	37	27
1021	JAP v AUS G1Q3	3rd Quarter	JPN	146	637	52	16	Shot	Score
1022	JAP v AUS G1Q3	3rd Quarter	JPN	148	664	32	99
1023	JAP v AUS G1Q3	3rd Quarter	JPN	148	665	37	95
1024	JAP v AUS G1Q3	3rd Quarter	JPN	148	666	39	85
1025	JAP v AUS G1Q3	3rd Quarter	JPN	148	667	41	83
1026	JAP v AUS G1Q3	3rd Quarter	JPN	148	667	45	81
1027	JAP v AUS G1Q3	3rd Quarter	JPN	148	668	46	74
1028	JAP v AUS G1Q3	3rd Quarter	JPN	148	668	47	60
1029	JAP v AUS G1Q3	3rd Quarter	JPN	148	668	48	58
1030	JAP v AUS G1Q3	3rd Quarter	JPN	148	669	48	52
1031	JAP v AUS G1Q3	3rd Quarter	JPN	148	669	47	46
1032	JAP v AUS G1Q3	3rd Quarter	JPN	148	670	48	38
1033	JAP v AUS G1Q3	3rd Quarter	JPN	148	670	48	34
1034	JAP v AUS G1Q3	3rd Quarter	JPN	148	670	48	30
1035	JAP v AUS G1Q3	3rd Quarter	JPN	148	671	51	27	On-ball	TO
1036	JAP v AUS G1Q3	3rd Quarter	JPN	151	689	37	87
1037	JAP v AUS G1Q3	3rd Quarter	JPN	151	690	38	80
1038	JAP v AUS G1Q3	3rd Quarter	JPN	151	691	42	75
1039	JAP v AUS G1Q3	3rd Quarter	JPN	151	691	43	71
1040	JAP v AUS G1Q3	3rd Quarter	JPN	151	691	42	63
1041	JAP v AUS G1Q3	3rd Quarter	JPN	151	691	39	48
1042	JAP v AUS G1Q3	3rd Quarter	JPN	151	692	36	43
1043	JAP v AUS G1Q3	3rd Quarter	JPN	151	692	35	39
1044	JAP v AUS G1Q3	3rd Quarter	JPN	151	692	35	32
1045	JAP v AUS G1Q3	3rd Quarter	JPN	151	693	34	29
1046	JAP v AUS G1Q3	3rd Quarter	JPN	151	693	16	31
1047	JAP v AUS G1Q3	3rd Quarter	JPN	151	694	14	28
1048	JAP v AUS G1Q3	3rd Quarter	JPN	151	695	13	25	Shot	Score
1049	JAP v AUS G1Q3	3rd Quarter	JPN	154	855	32	108
1050	JAP v AUS G1Q3	3rd Quarter	JPN	154	856	35	98
1051	JAP v AUS G1Q3	3rd Quarter	JPN	154	857	36	97
1052	JAP v AUS G1Q3	3rd Quarter	JPN	154	858	36	95
1053	JAP v AUS G1Q3	3rd Quarter	JPN	154	858	33	90
1054	JAP v AUS G1Q3	3rd Quarter	JPN	154	859	30	86
1055	JAP v AUS G1Q3	3rd Quarter	JPN	154	859	29	81
1056	JAP v AUS G1Q3	3rd Quarter	JPN	154	859	31	73
1057	JAP v AUS G1Q3	3rd Quarter	JPN	154	859	32	69
1058	JAP v AUS G1Q3	3rd Quarter	JPN	154	860	32	65
1059	JAP v AUS G1Q3	3rd Quarter	JPN	154	861	32	61
1060	JAP v AUS G1Q3	3rd Quarter	JPN	154	861	33	58
1061	JAP v AUS G1Q3	3rd Quarter	JPN	154	861	34	55
1062	JAP v AUS G1Q3	3rd Quarter	JPN	154	862	36	52
1063	JAP v AUS G1Q3	3rd Quarter	JPN	154	862	35	49
1064	JAP v AUS G1Q3	3rd Quarter	JPN	154	863	32	46
1065	JAP v AUS G1Q3	3rd Quarter	JPN	154	863	17	35
1066	JAP v AUS G1Q3	3rd Quarter	JPN	154	864	20	40
1067	JAP v AUS G1Q3	3rd Quarter	JPN	154	864	27	41
1068	JAP v AUS G1Q3	3rd Quarter	JPN	154	864	33	41
1069	JAP v AUS G1Q3	3rd Quarter	JPN	154	865	35	40	On-ball
1070	JAP v AUS G1Q3	3rd Quarter	JPN	154	866	39	41
1071	JAP v AUS G1Q3	3rd Quarter	JPN	154	867	35	44
1072	JAP v AUS G1Q3	3rd Quarter	JPN	154	867	30	41
1073	JAP v AUS G1Q3	3rd Quarter	JPN	154	867	24	38	On-ball
1074	JAP v AUS G1Q3	3rd Quarter	JPN	154	868	22	38
1075	JAP v AUS G1Q3	3rd Quarter	JPN	154	869	26	39
1076	JAP v AUS G1Q3	3rd Quarter	JPN	154	869	31	39
1077	JAP v AUS G1Q3	3rd Quarter	JPN	154	869	32	39
1078	JAP v AUS G1Q3	3rd Quarter	JPN	154	870	19	29	TO
1079	JAP v AUS G1Q3	3rd Quarter	JPN	156	909	31	108
1080	JAP v AUS G1Q3	3rd Quarter	JPN	156	910	41	93
1081	JAP v AUS G1Q3	3rd Quarter	JPN	156	911	43	88
1082	JAP v AUS G1Q3	3rd Quarter	JPN	156	912	43	82
1083	JAP v AUS G1Q3	3rd Quarter	JPN	156	912	43	76
1084	JAP v AUS G1Q3	3rd Quarter	JPN	156	912	43	73
1085	JAP v AUS G1Q3	3rd Quarter	JPN	156	913	43	69
1086	JAP v AUS G1Q3	3rd Quarter	JPN	156	913	45	63
1087	JAP v AUS G1Q3	3rd Quarter	JPN	156	913	45	60
1088	JAP v AUS G1Q3	3rd Quarter	JPN	156	914	45	57
1089	JAP v AUS G1Q3	3rd Quarter	JPN	156	914	45	55
1090	JAP v AUS G1Q3	3rd Quarter	JPN	156	915	45	53
1091	JAP v AUS G1Q3	3rd Quarter	JPN	156	915	46	49
1092	JAP v AUS G1Q3	3rd Quarter	JPN	156	915	49	45
1093	JAP v AUS G1Q3	3rd Quarter	JPN	156	916	51	40
1094	JAP v AUS G1Q3	3rd Quarter	JPN	156	916	52	34
1095	JAP v AUS G1Q3	3rd Quarter	JPN	156	916	52	34
1096	JAP v AUS G1Q3	3rd Quarter	JPN	156	918	53	18
1097	JAP v AUS G1Q3	3rd Quarter	JPN	156	919	39	18	Foul
1098	JAP v AUS G1Q3	3rd Quarter	JPN	157	942	40	9	BLOB
1099	JAP v AUS G1Q3	3rd Quarter	JPN	157	943	52	22	Shot	Miss
1100	JAP v AUS G1Q3	3rd Quarter	JPN	159	962	29	96
1101	JAP v AUS G1Q3	3rd Quarter	JPN	159	963	45	85
1102	JAP v AUS G1Q3	3rd Quarter	JPN	159	964	48	79
1103	JAP v AUS G1Q3	3rd Quarter	JPN	159	965	49	72
1104	JAP v AUS G1Q3	3rd Quarter	JPN	159	965	49	65
1105	JAP v AUS G1Q3	3rd Quarter	JPN	159	966	49	58
1106	JAP v AUS G1Q3	3rd Quarter	JPN	159	966	49	54
1107	JAP v AUS G1Q3	3rd Quarter	JPN	159	966	49	51
1108	JAP v AUS G1Q3	3rd Quarter	JPN	159	967	49	47
1109	JAP v AUS G1Q3	3rd Quarter	JPN	159	967	49	44
1110	JAP v AUS G1Q3	3rd Quarter	JPN	159	967	52	33
1111	JAP v AUS G1Q3	3rd Quarter	JPN	159	968	52	30
1112	JAP v AUS G1Q3	3rd Quarter	JPN	159	968	54	16
1113	JAP v AUS G1Q3	3rd Quarter	JPN	159	969	50	20
1114	JAP v AUS G1Q3	3rd Quarter	JPN	159	969	45	23
1115	JAP v AUS G1Q3	3rd Quarter	JPN	159	970	41	23
1116	JAP v AUS G1Q3	3rd Quarter	JPN	159	970	37	24	Foul
1117	JAP v AUS G1Q3	3rd Quarter	JPN	160	978	42	9
1118	JAP v AUS G1Q3	3rd Quarter	JPN	162	1016	32	108
1119	JAP v AUS G1Q3	3rd Quarter	JPN	162	1017	48	73
1120	JAP v AUS G1Q3	3rd Quarter	JPN	162	1018	48	66
1121	JAP v AUS G1Q3	3rd Quarter	JPN	162	1019	48	60
1122	JAP v AUS G1Q3	3rd Quarter	JPN	162	1019	48	56
1123	JAP v AUS G1Q3	3rd Quarter	JPN	162	1019	47	48
1124	JAP v AUS G1Q3	3rd Quarter	JPN	162	1020	47	46
1125	JAP v AUS G1Q3	3rd Quarter	JPN	162	1020	46	42
1126	JAP v AUS G1Q3	3rd Quarter	JPN	162	1021	44	41
1127	JAP v AUS G1Q3	3rd Quarter	JPN	162	1021	41	39
1128	JAP v AUS G1Q3	3rd Quarter	JPN	162	1022	39	38
1129	JAP v AUS G1Q3	3rd Quarter	JPN	162	1022	38	38
1130	JAP v AUS G1Q3	3rd Quarter	JPN	162	1022	35	38
1131	JAP v AUS G1Q3	3rd Quarter	JPN	162	1023	32	39
1132	JAP v AUS G1Q3	3rd Quarter	JPN	162	1023	30	39
1133	JAP v AUS G1Q3	3rd Quarter	JPN	162	1025	45	30
1134	JAP v AUS G1Q3	3rd Quarter	JPN	162	1027	47	29
1135	JAP v AUS G1Q3	3rd Quarter	JPN	162	1027	51	25	On-ball
1136	JAP v AUS G1Q3	3rd Quarter	JPN	162	1028	49	30
1137	JAP v AUS G1Q3	3rd Quarter	JPN	162	1028	48	31
1138	JAP v AUS G1Q3	3rd Quarter	JPN	162	1029	46	32
1139	JAP v AUS G1Q3	3rd Quarter	JPN	162	1030	45	31
1140	JAP v AUS G1Q3	3rd Quarter	JPN	162	1030	41	29
1141	JAP v AUS G1Q3	3rd Quarter	JPN	162	1030	39	27
1142	JAP v AUS G1Q3	3rd Quarter	JPN	162	1031	36	26
1143	JAP v AUS G1Q3	3rd Quarter	JPN	162	1031	37	22
1144	JAP v AUS G1Q3	3rd Quarter	JPN	162	1031	37	20	Shot	Miss
1145	JAP v AUS G1Q3	3rd Quarter	JPN	164	1035	34	32
1146	JAP v AUS G1Q3	3rd Quarter	JPN	164	1036	35	27
1147	JAP v AUS G1Q3	3rd Quarter	JPN	164	1037	41	36
1148	JAP v AUS G1Q3	3rd Quarter	JPN	164	1038	24	36
1149	JAP v AUS G1Q3	3rd Quarter	JPN	164	1039	25	32	Shot	Miss
1150	JAP v AUS G1Q3	3rd Quarter	JPN	168	1094	29	108
1151	JAP v AUS G1Q3	3rd Quarter	JPN	168	1095	26	94
1152	JAP v AUS G1Q3	3rd Quarter	JPN	168	1096	28	85
1153	JAP v AUS G1Q3	3rd Quarter	JPN	168	1097	31	83
1154	JAP v AUS G1Q3	3rd Quarter	JPN	168	1097	34	76
1155	JAP v AUS G1Q3	3rd Quarter	JPN	168	1097	35	73
1156	JAP v AUS G1Q3	3rd Quarter	JPN	168	1098	36	70
1157	JAP v AUS G1Q3	3rd Quarter	JPN	168	1098	34	62
1158	JAP v AUS G1Q3	3rd Quarter	JPN	168	1099	32	57
1159	JAP v AUS G1Q3	3rd Quarter	JPN	168	1099	28	54
1160	JAP v AUS G1Q3	3rd Quarter	JPN	168	1099	25	50
1161	JAP v AUS G1Q3	3rd Quarter	JPN	168	1100	13	31
1162	JAP v AUS G1Q3	3rd Quarter	JPN	168	1102	37	39
1163	JAP v AUS G1Q3	3rd Quarter	JPN	168	1104	50	27	On-ball
1164	JAP v AUS G1Q3	3rd Quarter	JPN	168	1105	48	28
1165	JAP v AUS G1Q3	3rd Quarter	JPN	168	1106	44	30
1166	JAP v AUS G1Q3	3rd Quarter	JPN	168	1106	40	29
1167	JAP v AUS G1Q3	3rd Quarter	JPN	168	1107	37	28
1168	JAP v AUS G1Q3	3rd Quarter	JPN	168	1108	33	37
1169	JAP v AUS G1Q3	3rd Quarter	JPN	168	1108	29	36
1170	JAP v AUS G1Q3	3rd Quarter	JPN	168	1109	27	34
1171	JAP v AUS G1Q3	3rd Quarter	JPN	168	1109	26	32
1172	JAP v AUS G1Q3	3rd Quarter	JPN	168	1109	25	28
1173	JAP v AUS G1Q3	3rd Quarter	JPN	168	1110	11	23
1174	JAP v AUS G1Q3	3rd Quarter	JPN	168	1111	14	19
1175	JAP v AUS G1Q3	3rd Quarter	JPN	168	1111	17	18
1176	JAP v AUS G1Q3	3rd Quarter	JPN	168	1112	19	19
1177	JAP v AUS G1Q3	3rd Quarter	JPN	168	1113	23	20
1178	JAP v AUS G1Q3	3rd Quarter	JPN	168	1113	25	21
1179	JAP v AUS G1Q3	3rd Quarter	JPN	168	1113	28	20	TO
1180	JAP v AUS G1Q3	3rd Quarter	JPN	170	1151	29	108
1181	JAP v AUS G1Q3	3rd Quarter	JPN	170	1152	28	97
1182	JAP v AUS G1Q3	3rd Quarter	JPN	170	1154	29	97
1183	JAP v AUS G1Q3	3rd Quarter	JPN	170	1155	29	94
1184	JAP v AUS G1Q3	3rd Quarter	JPN	170	1155	26	90
1185	JAP v AUS G1Q3	3rd Quarter	JPN	170	1155	24	88
1186	JAP v AUS G1Q3	3rd Quarter	JPN	170	1156	23	85
1187	JAP v AUS G1Q3	3rd Quarter	JPN	170	1156	26	80
1188	JAP v AUS G1Q3	3rd Quarter	JPN	170	1156	28	77
1189	JAP v AUS G1Q3	3rd Quarter	JPN	170	1157	31	72
1190	JAP v AUS G1Q3	3rd Quarter	JPN	170	1157	32	68
1191	JAP v AUS G1Q3	3rd Quarter	JPN	170	1157	33	63
1192	JAP v AUS G1Q3	3rd Quarter	JPN	170	1158	33	59
1193	JAP v AUS G1Q3	3rd Quarter	JPN	170	1158	34	56
1194	JAP v AUS G1Q3	3rd Quarter	JPN	170	1158	38	50
1195	JAP v AUS G1Q3	3rd Quarter	JPN	170	1158	41	44
1196	JAP v AUS G1Q3	3rd Quarter	JPN	170	1159	43	40
1197	JAP v AUS G1Q3	3rd Quarter	JPN	170	1160	51	27
1198	JAP v AUS G1Q3	3rd Quarter	JPN	170	1162	33	38
1199	JAP v AUS G1Q3	3rd Quarter	JPN	170	1163	33	38
1200	JAP v AUS G1Q3	3rd Quarter	JPN	170	1164	33	38
1201	JAP v AUS G1Q3	3rd Quarter	JPN	170	1165	11	22
1202	JAP v AUS G1Q3	3rd Quarter	JPN	170	1165	13	19
1203	JAP v AUS G1Q3	3rd Quarter	JPN	170	1166	14	18	Shot	Miss
1204	JAP v AUS G1Q3	3rd Quarter	JPN	171	1168	33	19	OR
1205	JAP v AUS G1Q3	3rd Quarter	JPN	171	1170	37	20
1206	JAP v AUS G1Q3	3rd Quarter	JPN	171	1170	40	22	Foul
1207	JAP v AUS G1Q3	3rd Quarter	JPN	173	1218	32	106
1208	JAP v AUS G1Q3	3rd Quarter	JPN	173	1219	32	98
1209	JAP v AUS G1Q3	3rd Quarter	JPN	173	1220	31	98
1210	JAP v AUS G1Q3	3rd Quarter	JPN	173	1221	29	94
1211	JAP v AUS G1Q3	3rd Quarter	JPN	173	1222	27	92
1212	JAP v AUS G1Q3	3rd Quarter	JPN	173	1222	27	78
1213	JAP v AUS G1Q3	3rd Quarter	JPN	173	1223	28	74
1214	JAP v AUS G1Q3	3rd Quarter	JPN	173	1223	29	70
1215	JAP v AUS G1Q3	3rd Quarter	JPN	173	1224	30	68
1216	JAP v AUS G1Q3	3rd Quarter	JPN	173	1224	32	61
1217	JAP v AUS G1Q3	3rd Quarter	JPN	173	1224	33	57
1218	JAP v AUS G1Q3	3rd Quarter	JPN	173	1225	34	54
1219	JAP v AUS G1Q3	3rd Quarter	JPN	173	1225	34	51
1220	JAP v AUS G1Q3	3rd Quarter	JPN	173	1226	34	48
1221	JAP v AUS G1Q3	3rd Quarter	JPN	173	1226	34	47
1222	JAP v AUS G1Q3	3rd Quarter	JPN	173	1227	34	46
1223	JAP v AUS G1Q3	3rd Quarter	JPN	173	1228	34	43
1224	JAP v AUS G1Q3	3rd Quarter	JPN	173	1228	35	40	On-ball
1225	JAP v AUS G1Q3	3rd Quarter	JPN	173	1228	36	38
1226	JAP v AUS G1Q3	3rd Quarter	JPN	173	1229	38	39
1227	JAP v AUS G1Q3	3rd Quarter	JPN	173	1229	28	40
1228	JAP v AUS G1Q3	3rd Quarter	JPN	173	1230	26	34
1229	JAP v AUS G1Q3	3rd Quarter	JPN	173	1231	46	32
1230	JAP v AUS G1Q3	3rd Quarter	JPN	173	1232	42	33
1231	JAP v AUS G1Q3	3rd Quarter	JPN	173	1232	37	30
1232	JAP v AUS G1Q3	3rd Quarter	JPN	173	1232	33	27
1233	JAP v AUS G1Q3	3rd Quarter	JPN	173	1233	21	35
1234	JAP v AUS G1Q3	3rd Quarter	JPN	173	1235	12	20	Shot	Miss
1235	JAP v AUS G1Q4	4th Quarter	JPN	176	22	35	108
1236	JAP v AUS G1Q4	4th Quarter	JPN	176	22	38	98
1237	JAP v AUS G1Q4	4th Quarter	JPN	176	23	40	93
1238	JAP v AUS G1Q4	4th Quarter	JPN	176	23	40	87
1239	JAP v AUS G1Q4	4th Quarter	JPN	176	24	41	82
1240	JAP v AUS G1Q4	4th Quarter	JPN	176	24	44	76
1241	JAP v AUS G1Q4	4th Quarter	JPN	176	24	48	69
1242	JAP v AUS G1Q4	4th Quarter	JPN	176	24	49	66
1243	JAP v AUS G1Q4	4th Quarter	JPN	176	25	50	61
1244	JAP v AUS G1Q4	4th Quarter	JPN	176	25	50	56
1245	JAP v AUS G1Q4	4th Quarter	JPN	176	25	49	48
1246	JAP v AUS G1Q4	4th Quarter	JPN	176	26	48	43
1247	JAP v AUS G1Q4	4th Quarter	JPN	176	26	53	25
1248	JAP v AUS G1Q4	4th Quarter	JPN	176	28	40	40
1249	JAP v AUS G1Q4	4th Quarter	JPN	176	29	18	38
1250	JAP v AUS G1Q4	4th Quarter	JPN	176	30	11	27	On-ball
1251	JAP v AUS G1Q4	4th Quarter	JPN	176	32	15	34
1252	JAP v AUS G1Q4	4th Quarter	JPN	176	32	21	34
1253	JAP v AUS G1Q4	4th Quarter	JPN	176	32	25	32
1254	JAP v AUS G1Q4	4th Quarter	JPN	176	33	27	30
1255	JAP v AUS G1Q4	4th Quarter	JPN	176	33	35	30	Shot	Miss
1256	JAP v AUS G1Q4	4th Quarter	JPN	178	61	24	94
1257	JAP v AUS G1Q4	4th Quarter	JPN	178	62	32	96
1258	JAP v AUS G1Q4	4th Quarter	JPN	178	63	37	93
1259	JAP v AUS G1Q4	4th Quarter	JPN	178	63	41	81
1260	JAP v AUS G1Q4	4th Quarter	JPN	178	64	41	80
1261	JAP v AUS G1Q4	4th Quarter	JPN	178	64	42	76
1262	JAP v AUS G1Q4	4th Quarter	JPN	178	65	40	69
1263	JAP v AUS G1Q4	4th Quarter	JPN	178	65	40	61
1264	JAP v AUS G1Q4	4th Quarter	JPN	178	65	41	56
1265	JAP v AUS G1Q4	4th Quarter	JPN	178	66	41	52
1266	JAP v AUS G1Q4	4th Quarter	JPN	178	66	40	49
1267	JAP v AUS G1Q4	4th Quarter	JPN	178	67	50	32
1268	JAP v AUS G1Q4	4th Quarter	JPN	178	68	49	27	Shot	Score
1269	JAP v AUS G1Q4	4th Quarter	JPN	180	113	4	87
1270	JAP v AUS G1Q4	4th Quarter	JPN	180	114	24	88	On-ball
1271	JAP v AUS G1Q4	4th Quarter	JPN	180	115	25	85
1272	JAP v AUS G1Q4	4th Quarter	JPN	180	116	23	82
1273	JAP v AUS G1Q4	4th Quarter	JPN	180	117	23	77
1274	JAP v AUS G1Q4	4th Quarter	JPN	180	117	24	74
1275	JAP v AUS G1Q4	4th Quarter	JPN	180	118	25	73
1276	JAP v AUS G1Q4	4th Quarter	JPN	180	118	26	70
1277	JAP v AUS G1Q4	4th Quarter	JPN	180	118	27	68
1278	JAP v AUS G1Q4	4th Quarter	JPN	180	119	28	62
1279	JAP v AUS G1Q4	4th Quarter	JPN	180	119	29	57
1280	JAP v AUS G1Q4	4th Quarter	JPN	180	120	28	52
1281	JAP v AUS G1Q4	4th Quarter	JPN	180	120	27	49
1282	JAP v AUS G1Q4	4th Quarter	JPN	180	121	12	30
1283	JAP v AUS G1Q4	4th Quarter	JPN	180	122	13	31
1284	JAP v AUS G1Q4	4th Quarter	JPN	180	123	16	32
1285	JAP v AUS G1Q4	4th Quarter	JPN	180	124	32	38
1286	JAP v AUS G1Q4	4th Quarter	JPN	180	126	30	41
1287	JAP v AUS G1Q4	4th Quarter	JPN	180	127	26	38
1288	JAP v AUS G1Q4	4th Quarter	JPN	180	128	23	20
1289	JAP v AUS G1Q4	4th Quarter	JPN	180	128	27	17	Shot	Score
1290	JAP v AUS G1Q4	4th Quarter	JPN	182	148	32	92
1291	JAP v AUS G1Q4	4th Quarter	JPN	182	148	48	72
1292	JAP v AUS G1Q4	4th Quarter	JPN	182	150	50	69
1293	JAP v AUS G1Q4	4th Quarter	JPN	182	150	49	61
1294	JAP v AUS G1Q4	4th Quarter	JPN	182	151	48	58
1295	JAP v AUS G1Q4	4th Quarter	JPN	182	151	47	53
1296	JAP v AUS G1Q4	4th Quarter	JPN	182	151	46	50
1297	JAP v AUS G1Q4	4th Quarter	JPN	182	151	45	47
1298	JAP v AUS G1Q4	4th Quarter	JPN	182	152	43	45
1299	JAP v AUS G1Q4	4th Quarter	JPN	182	152	39	40
1300	JAP v AUS G1Q4	4th Quarter	JPN	182	152	35	36
1301	JAP v AUS G1Q4	4th Quarter	JPN	182	153	30	30
1302	JAP v AUS G1Q4	4th Quarter	JPN	182	153	29	27
1303	JAP v AUS G1Q4	4th Quarter	JPN	182	153	28	23
1304	JAP v AUS G1Q4	4th Quarter	JPN	182	153	29	20
1305	JAP v AUS G1Q4	4th Quarter	JPN	182	154	29	18	Shot	Score
1306	JAP v AUS G1Q4	4th Quarter	JPN	184	178	31	97
1307	JAP v AUS G1Q4	4th Quarter	JPN	184	179	22	82
1308	JAP v AUS G1Q4	4th Quarter	JPN	184	180	20	71
1309	JAP v AUS G1Q4	4th Quarter	JPN	184	180	21	63
1310	JAP v AUS G1Q4	4th Quarter	JPN	184	180	25	59
1311	JAP v AUS G1Q4	4th Quarter	JPN	184	181	29	55
1312	JAP v AUS G1Q4	4th Quarter	JPN	184	181	31	50
1313	JAP v AUS G1Q4	4th Quarter	JPN	184	182	31	49
1314	JAP v AUS G1Q4	4th Quarter	JPN	184	183	49	35
1315	JAP v AUS G1Q4	4th Quarter	JPN	184	184	49	32	Shot	Score
1316	JAP v AUS G1Q4	4th Quarter	JPN	186	207	31	94
1317	JAP v AUS G1Q4	4th Quarter	JPN	186	208	49	77
1318	JAP v AUS G1Q4	4th Quarter	JPN	186	209	52	63
1319	JAP v AUS G1Q4	4th Quarter	JPN	186	210	52	55
1320	JAP v AUS G1Q4	4th Quarter	JPN	186	210	47	35
1321	JAP v AUS G1Q4	4th Quarter	JPN	186	211	44	31
1322	JAP v AUS G1Q4	4th Quarter	JPN	186	211	41	26
1323	JAP v AUS G1Q4	4th Quarter	JPN	186	211	40	24
1324	JAP v AUS G1Q4	4th Quarter	JPN	186	213	27	24
1325	JAP v AUS G1Q4	4th Quarter	JPN	186	214	14	30
1326	JAP v AUS G1Q4	4th Quarter	JPN	186	216	25	20
1327	JAP v AUS G1Q4	4th Quarter	JPN	186	217	28	20	Shot	Foul
1328	JAP v AUS G1Q4	4th Quarter	JPN	189	278	33	97
1329	JAP v AUS G1Q4	4th Quarter	JPN	189	279	40	92
1330	JAP v AUS G1Q4	4th Quarter	JPN	189	280	43	83
1331	JAP v AUS G1Q4	4th Quarter	JPN	189	280	45	80
1332	JAP v AUS G1Q4	4th Quarter	JPN	189	281	45	75
1333	JAP v AUS G1Q4	4th Quarter	JPN	189	281	45	70
1334	JAP v AUS G1Q4	4th Quarter	JPN	189	281	45	64
1335	JAP v AUS G1Q4	4th Quarter	JPN	189	282	45	61
1336	JAP v AUS G1Q4	4th Quarter	JPN	189	282	44	56
1337	JAP v AUS G1Q4	4th Quarter	JPN	189	283	44	55
1338	JAP v AUS G1Q4	4th Quarter	JPN	189	283	28	41
1339	JAP v AUS G1Q4	4th Quarter	JPN	189	284	26	41
1340	JAP v AUS G1Q4	4th Quarter	JPN	189	284	24	40
1341	JAP v AUS G1Q4	4th Quarter	JPN	189	286	51	20	Shot	Miss
1342	JAP v AUS G1Q4	4th Quarter	JPN	192	334	31	107
1343	JAP v AUS G1Q4	4th Quarter	JPN	192	335	31	101
1344	JAP v AUS G1Q4	4th Quarter	JPN	192	336	32	97
1345	JAP v AUS G1Q4	4th Quarter	JPN	192	337	34	93
1346	JAP v AUS G1Q4	4th Quarter	JPN	192	337	33	89
1347	JAP v AUS G1Q4	4th Quarter	JPN	192	337	32	85
1348	JAP v AUS G1Q4	4th Quarter	JPN	192	338	32	80
1349	JAP v AUS G1Q4	4th Quarter	JPN	192	338	32	76
1350	JAP v AUS G1Q4	4th Quarter	JPN	192	338	33	71
1351	JAP v AUS G1Q4	4th Quarter	JPN	192	339	33	66
1352	JAP v AUS G1Q4	4th Quarter	JPN	192	339	33	64
1353	JAP v AUS G1Q4	4th Quarter	JPN	192	339	33	59
1354	JAP v AUS G1Q4	4th Quarter	JPN	192	339	30	54
1355	JAP v AUS G1Q4	4th Quarter	JPN	192	340	29	49
1356	JAP v AUS G1Q4	4th Quarter	JPN	192	341	15	35
1357	JAP v AUS G1Q4	4th Quarter	JPN	192	342	16	35
1358	JAP v AUS G1Q4	4th Quarter	JPN	192	343	33	39
1359	JAP v AUS G1Q4	4th Quarter	JPN	192	344	46	32
1360	JAP v AUS G1Q4	4th Quarter	JPN	192	345	30	37
1361	JAP v AUS G1Q4	4th Quarter	JPN	192	346	27	35
1362	JAP v AUS G1Q4	4th Quarter	JPN	192	346	26	33
1363	JAP v AUS G1Q4	4th Quarter	JPN	192	347	25	31
1364	JAP v AUS G1Q4	4th Quarter	JPN	192	349	36	33
1365	JAP v AUS G1Q4	4th Quarter	JPN	192	350	51	29	On-ball
1366	JAP v AUS G1Q4	4th Quarter	JPN	192	351	49	33
1367	JAP v AUS G1Q4	4th Quarter	JPN	192	352	44	34
1368	JAP v AUS G1Q4	4th Quarter	JPN	192	352	42	34
1369	JAP v AUS G1Q4	4th Quarter	JPN	192	354	33	21	Stoppage
1370	JAP v AUS G1Q4	4th Quarter	JPN	193	381	59	31	SLOB
1371	JAP v AUS G1Q4	4th Quarter	JPN	193	382	42	39
1372	JAP v AUS G1Q4	4th Quarter	JPN	193	383	35	41
1373	JAP v AUS G1Q4	4th Quarter	JPN	193	384	34	41	On-ball
1374	JAP v AUS G1Q4	4th Quarter	JPN	193	385	36	39
1375	JAP v AUS G1Q4	4th Quarter	JPN	193	385	38	35
1376	JAP v AUS G1Q4	4th Quarter	JPN	193	386	39	30
1377	JAP v AUS G1Q4	4th Quarter	JPN	193	387	36	29
1378	JAP v AUS G1Q4	4th Quarter	JPN	193	388	32	38	Shot	Miss
1379	JAP v AUS G1Q4	4th Quarter	JPN	197	435	35	108
1380	JAP v AUS G1Q4	4th Quarter	JPN	197	437	20	89
1381	JAP v AUS G1Q4	4th Quarter	JPN	197	437	19	80
1382	JAP v AUS G1Q4	4th Quarter	JPN	197	438	19	79
1383	JAP v AUS G1Q4	4th Quarter	JPN	197	438	12	44
1384	JAP v AUS G1Q4	4th Quarter	JPN	197	439	13	35
1385	JAP v AUS G1Q4	4th Quarter	JPN	197	439	13	32
1386	JAP v AUS G1Q4	4th Quarter	JPN	197	440	15	30
1387	JAP v AUS G1Q4	4th Quarter	JPN	197	442	10	18
1388	JAP v AUS G1Q4	4th Quarter	JPN	197	443	11	23
1389	JAP v AUS G1Q4	4th Quarter	JPN	197	443	12	27
1390	JAP v AUS G1Q4	4th Quarter	JPN	197	443	16	30
1391	JAP v AUS G1Q4	4th Quarter	JPN	197	444	20	35
1392	JAP v AUS G1Q4	4th Quarter	JPN	197	444	22	37
1393	JAP v AUS G1Q4	4th Quarter	JPN	197	445	45	34	On-ball
1394	JAP v AUS G1Q4	4th Quarter	JPN	197	446	45	31
1395	JAP v AUS G1Q4	4th Quarter	JPN	197	446	45	27
1396	JAP v AUS G1Q4	4th Quarter	JPN	197	447	26	36	Shot	Miss
1397	JAP v AUS G1Q4	4th Quarter	JPN	199	468	39	92
1398	JAP v AUS G1Q4	4th Quarter	JPN	199	469	46	81
1399	JAP v AUS G1Q4	4th Quarter	JPN	199	470	47	69
1400	JAP v AUS G1Q4	4th Quarter	JPN	199	471	47	63
1401	JAP v AUS G1Q4	4th Quarter	JPN	199	471	28	21
1402	JAP v AUS G1Q4	4th Quarter	JPN	199	472	29	18	Shot	Score
1403	JAP v AUS G1Q4	4th Quarter	JPN	204	541	36	108
1404	JAP v AUS G1Q4	4th Quarter	JPN	204	542	36	92
1405	JAP v AUS G1Q4	4th Quarter	JPN	204	543	36	84
1406	JAP v AUS G1Q4	4th Quarter	JPN	204	544	25	69
1407	JAP v AUS G1Q4	4th Quarter	JPN	204	545	32	66
1408	JAP v AUS G1Q4	4th Quarter	JPN	204	545	37	60
1409	JAP v AUS G1Q4	4th Quarter	JPN	204	545	39	57
1410	JAP v AUS G1Q4	4th Quarter	JPN	204	545	41	55
1411	JAP v AUS G1Q4	4th Quarter	JPN	204	546	44	50
1412	JAP v AUS G1Q4	4th Quarter	JPN	204	546	31	44
1413	JAP v AUS G1Q4	4th Quarter	JPN	204	547	31	43
1414	JAP v AUS G1Q4	4th Quarter	JPN	204	548	31	41
1415	JAP v AUS G1Q4	4th Quarter	JPN	204	549	40	38
1416	JAP v AUS G1Q4	4th Quarter	JPN	204	550	44	36
1417	JAP v AUS G1Q4	4th Quarter	JPN	204	551	47	32
1418	JAP v AUS G1Q4	4th Quarter	JPN	204	551	48	30
1419	JAP v AUS G1Q4	4th Quarter	JPN	204	553	31	38
1420	JAP v AUS G1Q4	4th Quarter	JPN	204	554	17	35	On-ball
1421	JAP v AUS G1Q4	4th Quarter	JPN	204	555	20	36
1422	JAP v AUS G1Q4	4th Quarter	JPN	204	555	26	37
1423	JAP v AUS G1Q4	4th Quarter	JPN	204	556	28	37
1424	JAP v AUS G1Q4	4th Quarter	JPN	204	556	31	35
1425	JAP v AUS G1Q4	4th Quarter	JPN	204	556	33	33
1426	JAP v AUS G1Q4	4th Quarter	JPN	204	557	33	31
1427	JAP v AUS G1Q4	4th Quarter	JPN	204	557	36	31
1428	JAP v AUS G1Q4	4th Quarter	JPN	204	559	22	36
1429	JAP v AUS G1Q4	4th Quarter	JPN	204	559	17	29
1430	JAP v AUS G1Q4	4th Quarter	JPN	204	560	18	25
1431	JAP v AUS G1Q4	4th Quarter	JPN	204	560	20	22
1432	JAP v AUS G1Q4	4th Quarter	JPN	204	560	22	20
1433	JAP v AUS G1Q4	4th Quarter	JPN	204	561	24	17	Shot	Miss
1434	JAP v AUS G1Q4	4th Quarter	JPN	206	580	35	108
1435	JAP v AUS G1Q4	4th Quarter	JPN	206	581	33	93
1436	JAP v AUS G1Q4	4th Quarter	JPN	206	582	31	88
1437	JAP v AUS G1Q4	4th Quarter	JPN	206	582	29	83
1438	JAP v AUS G1Q4	4th Quarter	JPN	206	583	15	41
1439	JAP v AUS G1Q4	4th Quarter	JPN	206	583	14	36
1440	JAP v AUS G1Q4	4th Quarter	JPN	206	584	14	31
1441	JAP v AUS G1Q4	4th Quarter	JPN	206	585	16	35
1442	JAP v AUS G1Q4	4th Quarter	JPN	206	586	34	39
1443	JAP v AUS G1Q4	4th Quarter	JPN	206	588	49	29
1444	JAP v AUS G1Q4	4th Quarter	JPN	206	589	49	29
1445	JAP v AUS G1Q4	4th Quarter	JPN	206	590	49	29
1446	JAP v AUS G1Q4	4th Quarter	JPN	206	591	51	20
1447	JAP v AUS G1Q4	4th Quarter	JPN	206	593	51	14
1448	JAP v AUS G1Q4	4th Quarter	JPN	206	594	51	15
1449	JAP v AUS G1Q4	4th Quarter	JPN	206	594	50	15
1450	JAP v AUS G1Q4	4th Quarter	JPN	206	597	36	19
1451	JAP v AUS G1Q4	4th Quarter	JPN	206	598	35	19	Shot	Miss
1452	JAP v AUS G1Q4	4th Quarter	JPN	208	661	37	108
1453	JAP v AUS G1Q4	4th Quarter	JPN	208	663	33	95
1454	JAP v AUS G1Q4	4th Quarter	JPN	208	664	30	95
1455	JAP v AUS G1Q4	4th Quarter	JPN	208	664	31	91
1456	JAP v AUS G1Q4	4th Quarter	JPN	208	665	30	88
1457	JAP v AUS G1Q4	4th Quarter	JPN	208	665	30	84
1458	JAP v AUS G1Q4	4th Quarter	JPN	208	666	30	78
1459	JAP v AUS G1Q4	4th Quarter	JPN	208	666	31	63
1460	JAP v AUS G1Q4	4th Quarter	JPN	208	667	32	59
1461	JAP v AUS G1Q4	4th Quarter	JPN	208	667	33	54
1462	JAP v AUS G1Q4	4th Quarter	JPN	208	668	31	49
1463	JAP v AUS G1Q4	4th Quarter	JPN	208	668	23	37
1464	JAP v AUS G1Q4	4th Quarter	JPN	208	669	15	31
1465	JAP v AUS G1Q4	4th Quarter	JPN	208	670	18	37
1466	JAP v AUS G1Q4	4th Quarter	JPN	208	670	25	41
1467	JAP v AUS G1Q4	4th Quarter	JPN	208	671	35	42
1468	JAP v AUS G1Q4	4th Quarter	JPN	208	671	35	38
1469	JAP v AUS G1Q4	4th Quarter	JPN	208	672	33	40
1470	JAP v AUS G1Q4	4th Quarter	JPN	208	673	28	40
1471	JAP v AUS G1Q4	4th Quarter	JPN	208	673	20	40
1472	JAP v AUS G1Q4	4th Quarter	JPN	208	674	27	41
1473	JAP v AUS G1Q4	4th Quarter	JPN	208	675	33	42
1474	JAP v AUS G1Q4	4th Quarter	JPN	208	675	35	42
1475	JAP v AUS G1Q4	4th Quarter	JPN	208	676	53	25	Shot	Score
1476	JAP v AUS G1Q4	4th Quarter	JPN	211	692	34	109
1477	JAP v AUS G1Q4	4th Quarter	JPN	211	694	43	91
1478	JAP v AUS G1Q4	4th Quarter	JPN	211	695	48	84
1479	JAP v AUS G1Q4	4th Quarter	JPN	211	695	48	79
1480	JAP v AUS G1Q4	4th Quarter	JPN	211	695	48	74
1481	JAP v AUS G1Q4	4th Quarter	JPN	211	696	48	67
1482	JAP v AUS G1Q4	4th Quarter	JPN	211	696	47	55
1483	JAP v AUS G1Q4	4th Quarter	JPN	211	697	51	32
1484	JAP v AUS G1Q4	4th Quarter	JPN	211	700	41	40
1485	JAP v AUS G1Q4	4th Quarter	JPN	211	701	18	35
1486	JAP v AUS G1Q4	4th Quarter	JPN	211	701	16	32	On-ball
1487	JAP v AUS G1Q4	4th Quarter	JPN	211	703	15	31
1488	JAP v AUS G1Q4	4th Quarter	JPN	211	704	32	39
1489	JAP v AUS G1Q4	4th Quarter	JPN	211	706	33	35
1490	JAP v AUS G1Q4	4th Quarter	JPN	211	708	48	32	On-ball
1491	JAP v AUS G1Q4	4th Quarter	JPN	211	709	45	33
1492	JAP v AUS G1Q4	4th Quarter	JPN	211	710	41	34
1493	JAP v AUS G1Q4	4th Quarter	JPN	211	711	38	34
1494	JAP v AUS G1Q4	4th Quarter	JPN	211	711	34	35
1495	JAP v AUS G1Q4	4th Quarter	JPN	211	711	32	35
1496	JAP v AUS G1Q4	4th Quarter	JPN	211	711	29	33
1497	JAP v AUS G1Q4	4th Quarter	JPN	211	712	31	30
1498	JAP v AUS G1Q4	4th Quarter	JPN	211	712	32	27
1499	JAP v AUS G1Q4	4th Quarter	JPN	211	712	32	24
1500	JAP v AUS G1Q4	4th Quarter	JPN	211	713	32	21
1501	JAP v AUS G1Q4	4th Quarter	JPN	211	713	43	18
1502	JAP v AUS G1Q4	4th Quarter	JPN	211	714	51	26
1503	JAP v AUS G1Q4	4th Quarter	JPN	211	715	45	28
1504	JAP v AUS G1Q4	4th Quarter	JPN	211	715	40	28
1505	JAP v AUS G1Q4	4th Quarter	JPN	211	716	35	24
1506	JAP v AUS G1Q4	4th Quarter	JPN	211	716	33	20	Shot	Score
1507	JAP v AUS G1Q4	4th Quarter	JPN	213	750	36	85
1508	JAP v AUS G1Q4	4th Quarter	JPN	213	751	40	78
1509	JAP v AUS G1Q4	4th Quarter	JPN	213	752	41	71
1510	JAP v AUS G1Q4	4th Quarter	JPN	213	753	40	68
1511	JAP v AUS G1Q4	4th Quarter	JPN	213	753	32	50
1512	JAP v AUS G1Q4	4th Quarter	JPN	213	754	34	44
1513	JAP v AUS G1Q4	4th Quarter	JPN	213	754	40	29
1514	JAP v AUS G1Q4	4th Quarter	JPN	213	755	47	27
1515	JAP v AUS G1Q4	4th Quarter	JPN	213	755	48	26
1516	JAP v AUS G1Q4	4th Quarter	JPN	213	756	50	27
1517	JAP v AUS G1Q4	4th Quarter	JPN	213	756	51	27
1518	JAP v AUS G1Q4	4th Quarter	JPN	213	757	45	39
1519	JAP v AUS G1Q4	4th Quarter	JPN	213	757	41	39
1520	JAP v AUS G1Q4	4th Quarter	JPN	213	758	22	37
1521	JAP v AUS G1Q4	4th Quarter	JPN	213	758	24	30
1522	JAP v AUS G1Q4	4th Quarter	JPN	213	760	40	34	Shot	Score
1523	JAP v AUS G1Q4	4th Quarter	JPN	215	780	38	99
1524	JAP v AUS G1Q4	4th Quarter	JPN	215	781	45	95
1525	JAP v AUS G1Q4	4th Quarter	JPN	215	782	47	89
1526	JAP v AUS G1Q4	4th Quarter	JPN	215	783	29	72
1527	JAP v AUS G1Q4	4th Quarter	JPN	215	783	24	62
1528	JAP v AUS G1Q4	4th Quarter	JPN	215	784	20	55
1529	JAP v AUS G1Q4	4th Quarter	JPN	215	784	19	52
1530	JAP v AUS G1Q4	4th Quarter	JPN	215	784	18	47
1531	JAP v AUS G1Q4	4th Quarter	JPN	215	785	18	45
1532	JAP v AUS G1Q4	4th Quarter	JPN	215	785	17	38
1533	JAP v AUS G1Q4	4th Quarter	JPN	215	785	17	37
1534	JAP v AUS G1Q4	4th Quarter	JPN	215	786	17	35
1535	JAP v AUS G1Q4	4th Quarter	JPN	215	786	30	30
1536	JAP v AUS G1Q4	4th Quarter	JPN	215	787	32	29
1537	JAP v AUS G1Q4	4th Quarter	JPN	215	787	44	35
1538	JAP v AUS G1Q4	4th Quarter	JPN	215	788	42	37
1539	JAP v AUS G1Q4	4th Quarter	JPN	215	788	40	38
1540	JAP v AUS G1Q4	4th Quarter	JPN	215	789	35	18
1541	JAP v AUS G1Q4	4th Quarter	JPN	215	790	34	18	Stoppage
1542	JAP v AUS G1Q4	4th Quarter	JPN	216	810	23	8	BLOB
1543	JAP v AUS G1Q4	4th Quarter	JPN	216	811	27	20	TO
1544	JAP v AUS G1Q4	4th Quarter	JPN	218	827	35	108
1545	JAP v AUS G1Q4	4th Quarter	JPN	218	828	36	87
1546	JAP v AUS G1Q4	4th Quarter	JPN	218	829	36	83
1547	JAP v AUS G1Q4	4th Quarter	JPN	218	830	38	78
1548	JAP v AUS G1Q4	4th Quarter	JPN	218	830	39	72
1549	JAP v AUS G1Q4	4th Quarter	JPN	218	830	40	70
1550	JAP v AUS G1Q4	4th Quarter	JPN	218	831	42	64
1551	JAP v AUS G1Q4	4th Quarter	JPN	218	831	43	60
1552	JAP v AUS G1Q4	4th Quarter	JPN	218	831	44	58
1553	JAP v AUS G1Q4	4th Quarter	JPN	218	832	44	55
1554	JAP v AUS G1Q4	4th Quarter	JPN	218	832	44	52
1555	JAP v AUS G1Q4	4th Quarter	JPN	218	833	51	28
1556	JAP v AUS G1Q4	4th Quarter	JPN	218	834	51	28
1557	JAP v AUS G1Q4	4th Quarter	JPN	218	835	51	28
1558	JAP v AUS G1Q4	4th Quarter	JPN	218	836	41	39
1559	JAP v AUS G1Q4	4th Quarter	JPN	218	837	28	39
1560	JAP v AUS G1Q4	4th Quarter	JPN	218	838	23	37	On-ball
1561	JAP v AUS G1Q4	4th Quarter	JPN	218	839	27	35
1562	JAP v AUS G1Q4	4th Quarter	JPN	218	839	32	36
1563	JAP v AUS G1Q4	4th Quarter	JPN	218	840	35	36
1564	JAP v AUS G1Q4	4th Quarter	JPN	218	840	37	35	On-ball
1565	JAP v AUS G1Q4	4th Quarter	JPN	218	841	40	34
1566	JAP v AUS G1Q4	4th Quarter	JPN	218	841	41	33
1567	JAP v AUS G1Q4	4th Quarter	JPN	218	843	34	21
1568	JAP v AUS G1Q4	4th Quarter	JPN	218	843	33	19	Shot	Miss
1569	JAP v AUS G1Q4	4th Quarter	JPN	220	874	4	34	SLOB
1570	JAP v AUS G1Q4	4th Quarter	JPN	220	875	24	37
1571	JAP v AUS G1Q4	4th Quarter	JPN	220	876	30	39
1572	JAP v AUS G1Q4	4th Quarter	JPN	220	877	42	35
1573	JAP v AUS G1Q4	4th Quarter	JPN	220	879	44	34
1574	JAP v AUS G1Q4	4th Quarter	JPN	220	879	35	38
1575	JAP v AUS G1Q4	4th Quarter	JPN	220	881	19	34
1576	JAP v AUS G1Q4	4th Quarter	JPN	220	882	19	33
1577	JAP v AUS G1Q4	4th Quarter	JPN	220	884	27	25
1578	JAP v AUS G1Q4	4th Quarter	JPN	220	885	31	25
1579	JAP v AUS G1Q4	4th Quarter	JPN	220	885	32	24
1580	JAP v AUS G1Q4	4th Quarter	JPN	220	886	49	17
1581	JAP v AUS G1Q4	4th Quarter	JPN	220	887	46	15
1582	JAP v AUS G1Q4	4th Quarter	JPN	220	887	39	17
1583	JAP v AUS G1Q4	4th Quarter	JPN	220	887	37	18	Shot	Miss
