# Supplementary material for: Classifying ball trajectories in invasion sports using dynamic time warping: A basketball case study
Source: PLoS One. 2022 Oct 20;17(10):e0272848. doi: 10.1371/journal.pone.0272848 (PMC9584368; doi:10.1371/journal.pone.0272848)
Supplement: S1 Data — (ZIP) [file pone.0272848.s012.zip › Data/JPN/jpng4_full.csv]

	GameID	TimeCriteria	TeamName	RecordID	Time	x	y	Label1	Label2	Label3	Label4
1	JAP vs AUS Q1	1st Quarter	JAP	4	40	32	97
2	JAP vs AUS Q1	1st Quarter	JAP	4	41	29	97
3	JAP vs AUS Q1	1st Quarter	JAP	4	42	26	91
4	JAP vs AUS Q1	1st Quarter	JAP	4	42	30	81
5	JAP vs AUS Q1	1st Quarter	JAP	4	43	37	62
6	JAP vs AUS Q1	1st Quarter	JAP	4	43	39	54
7	JAP vs AUS Q1	1st Quarter	JAP	4	44	41	48
8	JAP vs AUS Q1	1st Quarter	JAP	4	45	52	32
9	JAP vs AUS Q1	1st Quarter	JAP	4	46	52	34	On-ball
10	JAP vs AUS Q1	1st Quarter	JAP	4	48	49	28
11	JAP vs AUS Q1	1st Quarter	JAP	4	48	45	24
12	JAP vs AUS Q1	1st Quarter	JAP	4	49	38	40
13	JAP vs AUS Q1	1st Quarter	JAP	4	50	31	36
14	JAP vs AUS Q1	1st Quarter	JAP	4	50	31	29
15	JAP vs AUS Q1	1st Quarter	JAP	4	51	35	37
16	JAP vs AUS Q1	1st Quarter	JAP	4	52	37	39
17	JAP vs AUS Q1	1st Quarter	JAP	4	53	37	39
18	JAP vs AUS Q1	1st Quarter	JAP	4	54	37	39
19	JAP vs AUS Q1	1st Quarter	JAP	4	56	9	16	Shot	Score
20	JAP vs AUS Q1	1st Quarter	JAP	7	93	34	110
21	JAP vs AUS Q1	1st Quarter	JAP	7	95	30	99
22	JAP vs AUS Q1	1st Quarter	JAP	7	96	32	95
23	JAP vs AUS Q1	1st Quarter	JAP	7	96	35	87
24	JAP vs AUS Q1	1st Quarter	JAP	7	96	37	82
25	JAP vs AUS Q1	1st Quarter	JAP	7	97	39	74
26	JAP vs AUS Q1	1st Quarter	JAP	7	97	42	66
27	JAP vs AUS Q1	1st Quarter	JAP	7	98	44	60
28	JAP vs AUS Q1	1st Quarter	JAP	7	98	48	53
29	JAP vs AUS Q1	1st Quarter	JAP	7	99	50	50
30	JAP vs AUS Q1	1st Quarter	JAP	7	100	53	21
31	JAP vs AUS Q1	1st Quarter	JAP	7	101	53	24
32	JAP vs AUS Q1	1st Quarter	JAP	7	102	52	26
33	JAP vs AUS Q1	1st Quarter	JAP	7	103	49	29
34	JAP vs AUS Q1	1st Quarter	JAP	7	104	48	33
35	JAP vs AUS Q1	1st Quarter	JAP	7	105	26	37
36	JAP vs AUS Q1	1st Quarter	JAP	7	105	31	34
37	JAP vs AUS Q1	1st Quarter	JAP	7	106	32	30
38	JAP vs AUS Q1	1st Quarter	JAP	7	107	16	22
39	JAP vs AUS Q1	1st Quarter	JAP	7	108	16	20
40	JAP vs AUS Q1	1st Quarter	JAP	7	108	22	18	Shot	Miss
41	JAP vs AUS Q1	1st Quarter	JAP	8	122	20	10	BLOB
42	JAP vs AUS Q1	1st Quarter	JAP	8	123	16	25
43	JAP vs AUS Q1	1st Quarter	JAP	8	124	30	38
44	JAP vs AUS Q1	1st Quarter	JAP	8	126	31	39
45	JAP vs AUS Q1	1st Quarter	JAP	8	127	37	39
46	JAP vs AUS Q1	1st Quarter	JAP	8	127	41	39
47	JAP vs AUS Q1	1st Quarter	JAP	8	128	38	40
48	JAP vs AUS Q1	1st Quarter	JAP	8	129	15	32	Shot	Miss
49	JAP vs AUS Q1	1st Quarter	JAP	10	150	32	107
50	JAP vs AUS Q1	1st Quarter	JAP	10	150	48	94
51	JAP vs AUS Q1	1st Quarter	JAP	10	151	49	82
52	JAP vs AUS Q1	1st Quarter	JAP	10	152	48	68
53	JAP vs AUS Q1	1st Quarter	JAP	10	153	51	36
54	JAP vs AUS Q1	1st Quarter	JAP	10	154	49	31
55	JAP vs AUS Q1	1st Quarter	JAP	10	154	40	24
56	JAP vs AUS Q1	1st Quarter	JAP	10	155	35	20
57	JAP vs AUS Q1	1st Quarter	JAP	10	155	32	18	Shot	Foul
58	JAP vs AUS Q1	1st Quarter	JAP	12	204	33	110
59	JAP vs AUS Q1	1st Quarter	JAP	12	205	18	89
60	JAP vs AUS Q1	1st Quarter	JAP	12	206	15	78
61	JAP vs AUS Q1	1st Quarter	JAP	12	206	14	69
62	JAP vs AUS Q1	1st Quarter	JAP	12	207	17	60
63	JAP vs AUS Q1	1st Quarter	JAP	12	208	18	52
64	JAP vs AUS Q1	1st Quarter	JAP	12	209	21	48
65	JAP vs AUS Q1	1st Quarter	JAP	12	209	23	47
66	JAP vs AUS Q1	1st Quarter	JAP	12	210	22	39
67	JAP vs AUS Q1	1st Quarter	JAP	12	210	19	38
68	JAP vs AUS Q1	1st Quarter	JAP	12	212	34	43
69	JAP vs AUS Q1	1st Quarter	JAP	12	213	47	35
70	JAP vs AUS Q1	1st Quarter	JAP	12	215	50	15
71	JAP vs AUS Q1	1st Quarter	JAP	12	217	36	34
72	JAP vs AUS Q1	1st Quarter	JAP	12	218	36	30
73	JAP vs AUS Q1	1st Quarter	JAP	12	218	35	25	Shot	Score
74	JAP vs AUS Q1	1st Quarter	JAP	14	241	32	97
75	JAP vs AUS Q1	1st Quarter	JAP	14	241	25	83
76	JAP vs AUS Q1	1st Quarter	JAP	14	242	22	76
77	JAP vs AUS Q1	1st Quarter	JAP	14	243	21	67
78	JAP vs AUS Q1	1st Quarter	JAP	14	243	20	60
79	JAP vs AUS Q1	1st Quarter	JAP	14	244	20	49
80	JAP vs AUS Q1	1st Quarter	JAP	14	244	22	37
81	JAP vs AUS Q1	1st Quarter	JAP	14	245	23	30
82	JAP vs AUS Q1	1st Quarter	JAP	14	245	51	17
83	JAP vs AUS Q1	1st Quarter	JAP	14	246	48	22
84	JAP vs AUS Q1	1st Quarter	JAP	14	246	45	25
85	JAP vs AUS Q1	1st Quarter	JAP	14	247	36	24
86	JAP vs AUS Q1	1st Quarter	JAP	14	248	31	20	Shot	Foul
87	JAP vs AUS Q1	1st Quarter	JAP	16	297	30	111
88	JAP vs AUS Q1	1st Quarter	JAP	16	298	20	95
89	JAP vs AUS Q1	1st Quarter	JAP	16	299	21	86
90	JAP vs AUS Q1	1st Quarter	JAP	16	300	22	77
91	JAP vs AUS Q1	1st Quarter	JAP	16	301	22	71
92	JAP vs AUS Q1	1st Quarter	JAP	16	301	21	61
93	JAP vs AUS Q1	1st Quarter	JAP	16	302	22	55
94	JAP vs AUS Q1	1st Quarter	JAP	16	303	22	52
95	JAP vs AUS Q1	1st Quarter	JAP	16	303	25	47
96	JAP vs AUS Q1	1st Quarter	JAP	16	304	28	43	On-ball
97	JAP vs AUS Q1	1st Quarter	JAP	16	304	36	39
98	JAP vs AUS Q1	1st Quarter	JAP	16	305	38	31
99	JAP vs AUS Q1	1st Quarter	JAP	16	306	36	22
100	JAP vs AUS Q1	1st Quarter	JAP	16	307	46	27	Shot	Miss
101	JAP vs AUS Q1	1st Quarter	JAP	17	309	47	17	OR
102	JAP vs AUS Q1	1st Quarter	JAP	17	311	50	30
103	JAP vs AUS Q1	1st Quarter	JAP	17	312	34	42
104	JAP vs AUS Q1	1st Quarter	JAP	17	313	30	42
105	JAP vs AUS Q1	1st Quarter	JAP	17	313	29	41
106	JAP vs AUS Q1	1st Quarter	JAP	17	314	16	33
107	JAP vs AUS Q1	1st Quarter	JAP	17	315	18	37
108	JAP vs AUS Q1	1st Quarter	JAP	17	316	16	31
109	JAP vs AUS Q1	1st Quarter	JAP	17	317	21	23
110	JAP vs AUS Q1	1st Quarter	JAP	17	318	33	32	Shot	Score
111	JAP vs AUS Q1	1st Quarter	JAP	19	331	31	109
112	JAP vs AUS Q1	1st Quarter	JAP	19	332	25	98
113	JAP vs AUS Q1	1st Quarter	JAP	19	333	28	95
114	JAP vs AUS Q1	1st Quarter	JAP	19	334	31	85
115	JAP vs AUS Q1	1st Quarter	JAP	19	335	35	74
116	JAP vs AUS Q1	1st Quarter	JAP	19	335	38	67
117	JAP vs AUS Q1	1st Quarter	JAP	19	336	45	60
118	JAP vs AUS Q1	1st Quarter	JAP	19	336	49	52
119	JAP vs AUS Q1	1st Quarter	JAP	19	337	27	48
120	JAP vs AUS Q1	1st Quarter	JAP	19	338	25	40
121	JAP vs AUS Q1	1st Quarter	JAP	19	339	28	38
122	JAP vs AUS Q1	1st Quarter	JAP	19	340	23	37	On-ball
123	JAP vs AUS Q1	1st Quarter	JAP	19	341	22	37
124	JAP vs AUS Q1	1st Quarter	JAP	19	342	28	38
125	JAP vs AUS Q1	1st Quarter	JAP	19	343	38	35
126	JAP vs AUS Q1	1st Quarter	JAP	19	343	36	24
127	JAP vs AUS Q1	1st Quarter	JAP	19	344	35	17	Shot	Miss
128	JAP vs AUS Q1	1st Quarter	JAP	21	356	33	108
129	JAP vs AUS Q1	1st Quarter	JAP	21	357	31	100
130	JAP vs AUS Q1	1st Quarter	JAP	21	358	32	96
131	JAP vs AUS Q1	1st Quarter	JAP	21	359	35	86
132	JAP vs AUS Q1	1st Quarter	JAP	21	360	40	78
133	JAP vs AUS Q1	1st Quarter	JAP	21	360	45	68
134	JAP vs AUS Q1	1st Quarter	JAP	21	361	45	59
135	JAP vs AUS Q1	1st Quarter	JAP	21	361	45	55
136	JAP vs AUS Q1	1st Quarter	JAP	21	362	50	35	On-ball
137	JAP vs AUS Q1	1st Quarter	JAP	21	363	50	35
138	JAP vs AUS Q1	1st Quarter	JAP	21	364	50	35
139	JAP vs AUS Q1	1st Quarter	JAP	21	365	42	36
140	JAP vs AUS Q1	1st Quarter	JAP	21	366	35	36
141	JAP vs AUS Q1	1st Quarter	JAP	21	368	28	37
142	JAP vs AUS Q1	1st Quarter	JAP	21	369	19	38
143	JAP vs AUS Q1	1st Quarter	JAP	21	370	35	32
144	JAP vs AUS Q1	1st Quarter	JAP	21	371	31	40	On-ball
145	JAP vs AUS Q1	1st Quarter	JAP	21	373	36	36
146	JAP vs AUS Q1	1st Quarter	JAP	21	373	41	27
147	JAP vs AUS Q1	1st Quarter	JAP	21	374	31	20	Shot	Foul
148	JAP vs AUS Q1	1st Quarter	JAP	23	445	36	111
149	JAP vs AUS Q1	1st Quarter	JAP	23	447	36	102
150	JAP vs AUS Q1	1st Quarter	JAP	23	448	32	100
151	JAP vs AUS Q1	1st Quarter	JAP	23	448	29	98
152	JAP vs AUS Q1	1st Quarter	JAP	23	449	29	85
153	JAP vs AUS Q1	1st Quarter	JAP	23	449	33	78
154	JAP vs AUS Q1	1st Quarter	JAP	23	449	36	70
155	JAP vs AUS Q1	1st Quarter	JAP	23	450	33	63
156	JAP vs AUS Q1	1st Quarter	JAP	23	451	30	58
157	JAP vs AUS Q1	1st Quarter	JAP	23	451	26	52
158	JAP vs AUS Q1	1st Quarter	JAP	23	451	23	44
159	JAP vs AUS Q1	1st Quarter	JAP	23	452	25	39
160	JAP vs AUS Q1	1st Quarter	JAP	23	453	28	40	On-ball
161	JAP vs AUS Q1	1st Quarter	JAP	23	454	37	37
162	JAP vs AUS Q1	1st Quarter	JAP	23	454	36	27
163	JAP vs AUS Q1	1st Quarter	JAP	23	456	33	18	Shot	Miss
164	JAP vs AUS Q1	1st Quarter	JAP	26	497	33	108
165	JAP vs AUS Q1	1st Quarter	JAP	26	498	47	102
166	JAP vs AUS Q1	1st Quarter	JAP	26	499	48	96
167	JAP vs AUS Q1	1st Quarter	JAP	26	499	49	91
168	JAP vs AUS Q1	1st Quarter	JAP	26	500	49	85
169	JAP vs AUS Q1	1st Quarter	JAP	26	500	50	79
170	JAP vs AUS Q1	1st Quarter	JAP	26	501	47	63
171	JAP vs AUS Q1	1st Quarter	JAP	26	501	45	56
172	JAP vs AUS Q1	1st Quarter	JAP	26	501	44	51
173	JAP vs AUS Q1	1st Quarter	JAP	26	502	35	46
174	JAP vs AUS Q1	1st Quarter	JAP	26	502	28	42
175	JAP vs AUS Q1	1st Quarter	JAP	26	503	22	35
176	JAP vs AUS Q1	1st Quarter	JAP	26	503	21	37
177	JAP vs AUS Q1	1st Quarter	JAP	26	504	24	39	On-ball
178	JAP vs AUS Q1	1st Quarter	JAP	26	505	30	39	On-ball
179	JAP vs AUS Q1	1st Quarter	JAP	26	506	33	39
180	JAP vs AUS Q1	1st Quarter	JAP	26	508	29	40
181	JAP vs AUS Q1	1st Quarter	JAP	26	508	23	37
182	JAP vs AUS Q1	1st Quarter	JAP	26	509	19	35
183	JAP vs AUS Q1	1st Quarter	JAP	26	511	53	20	TO
184	JAP vs AUS Q1	1st Quarter	JAP	28	552	31	108
185	JAP vs AUS Q1	1st Quarter	JAP	28	553	33	98
186	JAP vs AUS Q1	1st Quarter	JAP	28	555	37	96
187	JAP vs AUS Q1	1st Quarter	JAP	28	557	43	84
188	JAP vs AUS Q1	1st Quarter	JAP	28	557	44	80
189	JAP vs AUS Q1	1st Quarter	JAP	28	558	44	72
190	JAP vs AUS Q1	1st Quarter	JAP	28	559	44	63
191	JAP vs AUS Q1	1st Quarter	JAP	28	559	45	55
192	JAP vs AUS Q1	1st Quarter	JAP	28	560	43	47
193	JAP vs AUS Q1	1st Quarter	JAP	28	561	51	31
194	JAP vs AUS Q1	1st Quarter	JAP	28	562	39	41
195	JAP vs AUS Q1	1st Quarter	JAP	28	563	25	40
196	JAP vs AUS Q1	1st Quarter	JAP	28	564	25	40
197	JAP vs AUS Q1	1st Quarter	JAP	28	565	25	40
198	JAP vs AUS Q1	1st Quarter	JAP	28	567	26	40
199	JAP vs AUS Q1	1st Quarter	JAP	28	568	26	40
200	JAP vs AUS Q1	1st Quarter	JAP	28	569	26	40
201	JAP vs AUS Q1	1st Quarter	JAP	28	570	26	40
202	JAP vs AUS Q1	1st Quarter	JAP	28	571	26	41
203	JAP vs AUS Q1	1st Quarter	JAP	28	571	30	38	On-ball
204	JAP vs AUS Q1	1st Quarter	JAP	28	572	38	32
205	JAP vs AUS Q1	1st Quarter	JAP	28	573	37	25
206	JAP vs AUS Q1	1st Quarter	JAP	28	574	34	17	Shot	Score
207	JAP vs AUS Q1	1st Quarter	JAP	30	633	34	110
208	JAP vs AUS Q1	1st Quarter	JAP	30	633	25	95
209	JAP vs AUS Q1	1st Quarter	JAP	30	635	24	90
210	JAP vs AUS Q1	1st Quarter	JAP	30	636	24	81
211	JAP vs AUS Q1	1st Quarter	JAP	30	636	27	74
212	JAP vs AUS Q1	1st Quarter	JAP	30	637	28	66
213	JAP vs AUS Q1	1st Quarter	JAP	30	638	50	34
214	JAP vs AUS Q1	1st Quarter	JAP	30	639	50	34
215	JAP vs AUS Q1	1st Quarter	JAP	30	640	50	34
216	JAP vs AUS Q1	1st Quarter	JAP	30	641	35	46
217	JAP vs AUS Q1	1st Quarter	JAP	30	643	35	44
218	JAP vs AUS Q1	1st Quarter	JAP	30	644	32	44
219	JAP vs AUS Q1	1st Quarter	JAP	30	645	29	43
220	JAP vs AUS Q1	1st Quarter	JAP	30	646	13	32
221	JAP vs AUS Q1	1st Quarter	JAP	30	646	15	35
222	JAP vs AUS Q1	1st Quarter	JAP	30	647	17	40
223	JAP vs AUS Q1	1st Quarter	JAP	30	648	31	42
224	JAP vs AUS Q1	1st Quarter	JAP	30	648	35	38	On-ball
225	JAP vs AUS Q1	1st Quarter	JAP	30	650	44	33
226	JAP vs AUS Q1	1st Quarter	JAP	30	651	53	15
227	JAP vs AUS Q1	1st Quarter	JAP	30	652	52	19
228	JAP vs AUS Q1	1st Quarter	JAP	30	653	50	25	Shot	Score
229	JAP vs AUS Q1	1st Quarter	JAP	32	681	32	108
230	JAP vs AUS Q1	1st Quarter	JAP	32	682	31	98
231	JAP vs AUS Q1	1st Quarter	JAP	32	684	32	93
232	JAP vs AUS Q1	1st Quarter	JAP	32	685	32	89
233	JAP vs AUS Q1	1st Quarter	JAP	32	685	32	85
234	JAP vs AUS Q1	1st Quarter	JAP	32	686	32	81
235	JAP vs AUS Q1	1st Quarter	JAP	32	686	31	72
236	JAP vs AUS Q1	1st Quarter	JAP	32	687	30	66
237	JAP vs AUS Q1	1st Quarter	JAP	32	688	30	61
238	JAP vs AUS Q1	1st Quarter	JAP	32	688	30	54
239	JAP vs AUS Q1	1st Quarter	JAP	32	689	31	47
240	JAP vs AUS Q1	1st Quarter	JAP	32	690	34	38	On-ball
241	JAP vs AUS Q1	1st Quarter	JAP	32	690	44	34
242	JAP vs AUS Q1	1st Quarter	JAP	32	691	48	31
243	JAP vs AUS Q1	1st Quarter	JAP	32	693	48	32
244	JAP vs AUS Q1	1st Quarter	JAP	32	694	47	36	On-ball
245	JAP vs AUS Q1	1st Quarter	JAP	32	696	43	39
246	JAP vs AUS Q1	1st Quarter	JAP	32	697	35	39
247	JAP vs AUS Q1	1st Quarter	JAP	32	698	51	27	Shot	Miss
248	JAP vs AUS Q1	1st Quarter	JAP	34	732	4	93
249	JAP vs AUS Q1	1st Quarter	JAP	34	733	21	97
250	JAP vs AUS Q1	1st Quarter	JAP	34	734	24	92
251	JAP vs AUS Q1	1st Quarter	JAP	34	735	27	86
252	JAP vs AUS Q1	1st Quarter	JAP	34	735	33	74
253	JAP vs AUS Q1	1st Quarter	JAP	34	736	39	64
254	JAP vs AUS Q1	1st Quarter	JAP	34	736	41	60
255	JAP vs AUS Q1	1st Quarter	JAP	34	737	46	53
256	JAP vs AUS Q1	1st Quarter	JAP	34	737	49	47
257	JAP vs AUS Q1	1st Quarter	JAP	34	738	51	24	Foul
258	JAP vs AUS Q1	1st Quarter	JAP	37	830	34	110
259	JAP vs AUS Q1	1st Quarter	JAP	37	831	42	91
260	JAP vs AUS Q1	1st Quarter	JAP	37	833	42	84
261	JAP vs AUS Q1	1st Quarter	JAP	37	834	36	78
262	JAP vs AUS Q1	1st Quarter	JAP	37	834	32	70
263	JAP vs AUS Q1	1st Quarter	JAP	37	835	29	66
264	JAP vs AUS Q1	1st Quarter	JAP	37	835	26	58
265	JAP vs AUS Q1	1st Quarter	JAP	37	836	25	52
266	JAP vs AUS Q1	1st Quarter	JAP	37	836	28	45
267	JAP vs AUS Q1	1st Quarter	JAP	37	837	30	42
268	JAP vs AUS Q1	1st Quarter	JAP	37	837	34	39
269	JAP vs AUS Q1	1st Quarter	JAP	37	837	35	31
270	JAP vs AUS Q1	1st Quarter	JAP	37	838	35	25	TO
271	JAP vs AUS Q1	1st Quarter	JAP	39	860	32	110
272	JAP vs AUS Q1	1st Quarter	JAP	39	861	20	92
273	JAP vs AUS Q1	1st Quarter	JAP	39	862	22	83
274	JAP vs AUS Q1	1st Quarter	JAP	39	863	21	73
275	JAP vs AUS Q1	1st Quarter	JAP	39	863	22	67
276	JAP vs AUS Q1	1st Quarter	JAP	39	864	23	61
277	JAP vs AUS Q1	1st Quarter	JAP	39	864	23	55
278	JAP vs AUS Q1	1st Quarter	JAP	39	865	24	53
279	JAP vs AUS Q1	1st Quarter	JAP	39	866	14	33
280	JAP vs AUS Q1	1st Quarter	JAP	39	868	31	40
281	JAP vs AUS Q1	1st Quarter	JAP	39	869	47	33
282	JAP vs AUS Q1	1st Quarter	JAP	39	870	47	33
283	JAP vs AUS Q1	1st Quarter	JAP	39	872	31	39
284	JAP vs AUS Q1	1st Quarter	JAP	39	873	32	40	On-ball
285	JAP vs AUS Q1	1st Quarter	JAP	39	875	27	35
286	JAP vs AUS Q1	1st Quarter	JAP	39	875	26	29
287	JAP vs AUS Q1	1st Quarter	JAP	39	876	35	23
288	JAP vs AUS Q1	1st Quarter	JAP	39	877	34	18	Shot	Score
289	JAP vs AUS Q1	1st Quarter	JAP	41	897	34	107
290	JAP vs AUS Q1	1st Quarter	JAP	41	898	44	85
291	JAP vs AUS Q1	1st Quarter	JAP	41	898	45	70
292	JAP vs AUS Q1	1st Quarter	JAP	41	899	46	58
293	JAP vs AUS Q1	1st Quarter	JAP	41	900	50	27
294	JAP vs AUS Q1	1st Quarter	JAP	41	902	49	33
295	JAP vs AUS Q1	1st Quarter	JAP	41	903	39	41
296	JAP vs AUS Q1	1st Quarter	JAP	41	904	19	35	On-ball
297	JAP vs AUS Q1	1st Quarter	JAP	41	906	26	37
298	JAP vs AUS Q1	1st Quarter	JAP	41	906	30	37
299	JAP vs AUS Q1	1st Quarter	JAP	41	907	33	38
300	JAP vs AUS Q1	1st Quarter	JAP	41	908	17	32
301	JAP vs AUS Q1	1st Quarter	JAP	41	909	19	33
302	JAP vs AUS Q1	1st Quarter	JAP	41	909	23	35
303	JAP vs AUS Q1	1st Quarter	JAP	41	910	25	19
304	JAP vs AUS Q1	1st Quarter	JAP	41	912	24	16	Shot	Miss
305	JAP vs AUS Q1	1st Quarter	JAP	46	934	15	96
306	JAP vs AUS Q1	1st Quarter	JAP	46	935	10	78
307	JAP vs AUS Q1	1st Quarter	JAP	46	937	12	71
308	JAP vs AUS Q1	1st Quarter	JAP	46	938	14	66
309	JAP vs AUS Q1	1st Quarter	JAP	46	938	16	59
310	JAP vs AUS Q1	1st Quarter	JAP	46	939	18	52
311	JAP vs AUS Q1	1st Quarter	JAP	46	941	31	48
312	JAP vs AUS Q1	1st Quarter	JAP	46	943	36	47
313	JAP vs AUS Q1	1st Quarter	JAP	46	943	39	47
314	JAP vs AUS Q1	1st Quarter	JAP	46	945	37	27
315	JAP vs AUS Q1	1st Quarter	JAP	46	946	39	30
316	JAP vs AUS Q1	1st Quarter	JAP	46	948	24	38	On-ball
317	JAP vs AUS Q1	1st Quarter	JAP	46	949	33	37
318	JAP vs AUS Q1	1st Quarter	JAP	46	950	35	31	Shot	Score
319	JAP vs AUS Q1	1st Quarter	JAP	50	971	30	109
320	JAP vs AUS Q1	1st Quarter	JAP	50	971	32	88
321	JAP vs AUS Q1	1st Quarter	JAP	50	973	34	79
322	JAP vs AUS Q1	1st Quarter	JAP	50	973	40	68
323	JAP vs AUS Q1	1st Quarter	JAP	50	974	42	57
324	JAP vs AUS Q1	1st Quarter	JAP	50	974	45	50
325	JAP vs AUS Q1	1st Quarter	JAP	50	975	47	40
326	JAP vs AUS Q1	1st Quarter	JAP	50	976	47	34
327	JAP vs AUS Q1	1st Quarter	JAP	50	976	36	22	Shot	Miss
328	JAP vs AUS Q2	2nd Quarter	JAP	52	4	5	59
329	JAP vs AUS Q2	2nd Quarter	JAP	52	5	24	63
330	JAP vs AUS Q2	2nd Quarter	JAP	52	6	28	59
331	JAP vs AUS Q2	2nd Quarter	JAP	52	6	31	56
332	JAP vs AUS Q2	2nd Quarter	JAP	52	7	35	52
333	JAP vs AUS Q2	2nd Quarter	JAP	52	8	34	48
334	JAP vs AUS Q2	2nd Quarter	JAP	52	9	22	37
335	JAP vs AUS Q2	2nd Quarter	JAP	52	11	42	41
336	JAP vs AUS Q2	2nd Quarter	JAP	52	12	45	35	On-ball
337	JAP vs AUS Q2	2nd Quarter	JAP	52	13	32	38
338	JAP vs AUS Q2	2nd Quarter	JAP	52	15	33	19	Shot	Score	Foul
339	JAP vs AUS Q2	2nd Quarter	JAP	54	75	37	109
340	JAP vs AUS Q2	2nd Quarter	JAP	54	76	27	93
341	JAP vs AUS Q2	2nd Quarter	JAP	54	77	28	90
342	JAP vs AUS Q2	2nd Quarter	JAP	54	78	28	87
343	JAP vs AUS Q2	2nd Quarter	JAP	54	78	30	82
344	JAP vs AUS Q2	2nd Quarter	JAP	54	79	32	78
345	JAP vs AUS Q2	2nd Quarter	JAP	54	79	33	74
346	JAP vs AUS Q2	2nd Quarter	JAP	54	79	33	71
347	JAP vs AUS Q2	2nd Quarter	JAP	54	80	32	66
348	JAP vs AUS Q2	2nd Quarter	JAP	54	80	32	62
349	JAP vs AUS Q2	2nd Quarter	JAP	54	81	32	59
350	JAP vs AUS Q2	2nd Quarter	JAP	54	81	32	56
351	JAP vs AUS Q2	2nd Quarter	JAP	54	82	37	37
352	JAP vs AUS Q2	2nd Quarter	JAP	54	84	40	39	On-ball
353	JAP vs AUS Q2	2nd Quarter	JAP	54	85	36	40
354	JAP vs AUS Q2	2nd Quarter	JAP	54	85	24	37
355	JAP vs AUS Q2	2nd Quarter	JAP	54	88	37	35
356	JAP vs AUS Q2	2nd Quarter	JAP	54	89	47	31	On-ball
357	JAP vs AUS Q2	2nd Quarter	JAP	54	90	45	36
358	JAP vs AUS Q2	2nd Quarter	JAP	54	91	39	37
359	JAP vs AUS Q2	2nd Quarter	JAP	54	91	47	23	Shot	Score
360	JAP vs AUS Q2	2nd Quarter	JAP	56	119	28	94
361	JAP vs AUS Q2	2nd Quarter	JAP	56	119	22	86
362	JAP vs AUS Q2	2nd Quarter	JAP	56	120	21	80
363	JAP vs AUS Q2	2nd Quarter	JAP	56	121	21	75
364	JAP vs AUS Q2	2nd Quarter	JAP	56	121	27	69
365	JAP vs AUS Q2	2nd Quarter	JAP	56	122	32	55
366	JAP vs AUS Q2	2nd Quarter	JAP	56	122	34	50
367	JAP vs AUS Q2	2nd Quarter	JAP	56	123	35	31
368	JAP vs AUS Q2	2nd Quarter	JAP	56	124	42	21
369	JAP vs AUS Q2	2nd Quarter	JAP	56	124	44	18
370	JAP vs AUS Q2	2nd Quarter	JAP	56	125	50	17
371	JAP vs AUS Q2	2nd Quarter	JAP	56	125	52	20
372	JAP vs AUS Q2	2nd Quarter	JAP	56	126	41	40
373	JAP vs AUS Q2	2nd Quarter	JAP	56	127	29	43
374	JAP vs AUS Q2	2nd Quarter	JAP	56	128	22	42
375	JAP vs AUS Q2	2nd Quarter	JAP	56	129	19	39
376	JAP vs AUS Q2	2nd Quarter	JAP	56	129	17	36
377	JAP vs AUS Q2	2nd Quarter	JAP	56	130	16	33
378	JAP vs AUS Q2	2nd Quarter	JAP	56	131	24	20	TO
379	JAP vs AUS Q2	2nd Quarter	JAP	60	177	31	108
380	JAP vs AUS Q2	2nd Quarter	JAP	60	178	32	101
381	JAP vs AUS Q2	2nd Quarter	JAP	60	179	31	95
382	JAP vs AUS Q2	2nd Quarter	JAP	60	179	29	88
383	JAP vs AUS Q2	2nd Quarter	JAP	60	180	26	83
384	JAP vs AUS Q2	2nd Quarter	JAP	60	180	25	78
385	JAP vs AUS Q2	2nd Quarter	JAP	60	181	23	73
386	JAP vs AUS Q2	2nd Quarter	JAP	60	181	22	70
387	JAP vs AUS Q2	2nd Quarter	JAP	60	182	21	62
388	JAP vs AUS Q2	2nd Quarter	JAP	60	182	19	57
389	JAP vs AUS Q2	2nd Quarter	JAP	60	182	29	46
390	JAP vs AUS Q2	2nd Quarter	JAP	60	183	29	41
391	JAP vs AUS Q2	2nd Quarter	JAP	60	183	28	40
392	JAP vs AUS Q2	2nd Quarter	JAP	60	184	24	33
393	JAP vs AUS Q2	2nd Quarter	JAP	60	185	23	29
394	JAP vs AUS Q2	2nd Quarter	JAP	60	186	36	38
395	JAP vs AUS Q2	2nd Quarter	JAP	60	187	49	27
396	JAP vs AUS Q2	2nd Quarter	JAP	60	188	47	32	On-ball
397	JAP vs AUS Q2	2nd Quarter	JAP	60	188	43	36
398	JAP vs AUS Q2	2nd Quarter	JAP	60	190	37	39
399	JAP vs AUS Q2	2nd Quarter	JAP	60	190	35	41
400	JAP vs AUS Q2	2nd Quarter	JAP	60	191	18	37
401	JAP vs AUS Q2	2nd Quarter	JAP	60	193	22	39
402	JAP vs AUS Q2	2nd Quarter	JAP	60	193	29	40	On-ball
403	JAP vs AUS Q2	2nd Quarter	JAP	60	194	40	34
404	JAP vs AUS Q2	2nd Quarter	JAP	60	194	41	26
405	JAP vs AUS Q2	2nd Quarter	JAP	60	196	30	45
406	JAP vs AUS Q2	2nd Quarter	JAP	60	197	32	38
407	JAP vs AUS Q2	2nd Quarter	JAP	60	198	33	25
408	JAP vs AUS Q2	2nd Quarter	JAP	60	199	28	19	Shot	Miss
409	JAP vs AUS Q2	2nd Quarter	JAP	65	268	30	94
410	JAP vs AUS Q2	2nd Quarter	JAP	65	268	47	79
411	JAP vs AUS Q2	2nd Quarter	JAP	65	270	48	72
412	JAP vs AUS Q2	2nd Quarter	JAP	65	271	48	66
413	JAP vs AUS Q2	2nd Quarter	JAP	65	271	48	55
414	JAP vs AUS Q2	2nd Quarter	JAP	65	271	48	49
415	JAP vs AUS Q2	2nd Quarter	JAP	65	272	47	45
416	JAP vs AUS Q2	2nd Quarter	JAP	65	272	47	40
417	JAP vs AUS Q2	2nd Quarter	JAP	65	273	45	37
418	JAP vs AUS Q2	2nd Quarter	JAP	65	273	40	42
419	JAP vs AUS Q2	2nd Quarter	JAP	65	274	37	43
420	JAP vs AUS Q2	2nd Quarter	JAP	65	275	33	43
421	JAP vs AUS Q2	2nd Quarter	JAP	65	276	45	34
422	JAP vs AUS Q2	2nd Quarter	JAP	65	277	48	34	On-ball
423	JAP vs AUS Q2	2nd Quarter	JAP	65	278	50	29
424	JAP vs AUS Q2	2nd Quarter	JAP	65	279	52	24	On-ball
425	JAP vs AUS Q2	2nd Quarter	JAP	65	280	52	26
426	JAP vs AUS Q2	2nd Quarter	JAP	65	281	53	21
427	JAP vs AUS Q2	2nd Quarter	JAP	65	282	53	18
428	JAP vs AUS Q2	2nd Quarter	JAP	65	283	53	21
429	JAP vs AUS Q2	2nd Quarter	JAP	65	283	53	27
430	JAP vs AUS Q2	2nd Quarter	JAP	65	284	51	30
431	JAP vs AUS Q2	2nd Quarter	JAP	65	284	36	39
432	JAP vs AUS Q2	2nd Quarter	JAP	65	285	33	36
433	JAP vs AUS Q2	2nd Quarter	JAP	65	286	32	30
434	JAP vs AUS Q2	2nd Quarter	JAP	65	286	30	23
435	JAP vs AUS Q2	2nd Quarter	JAP	65	287	30	18	Shot	Score
436	JAP vs AUS Q2	2nd Quarter	JAP	67	300	17	90
437	JAP vs AUS Q2	2nd Quarter	JAP	67	301	16	80
438	JAP vs AUS Q2	2nd Quarter	JAP	67	302	17	69
439	JAP vs AUS Q2	2nd Quarter	JAP	67	302	16	59
440	JAP vs AUS Q2	2nd Quarter	JAP	67	303	14	45
441	JAP vs AUS Q2	2nd Quarter	JAP	67	303	18	38
442	JAP vs AUS Q2	2nd Quarter	JAP	67	304	28	32
443	JAP vs AUS Q2	2nd Quarter	JAP	67	304	36	25
444	JAP vs AUS Q2	2nd Quarter	JAP	67	305	47	32	Shot	Miss
445	JAP vs AUS Q2	2nd Quarter	JAP	70	362	32	110
446	JAP vs AUS Q2	2nd Quarter	JAP	70	362	33	96
447	JAP vs AUS Q2	2nd Quarter	JAP	70	363	36	86
448	JAP vs AUS Q2	2nd Quarter	JAP	70	363	38	79
449	JAP vs AUS Q2	2nd Quarter	JAP	70	364	41	69
450	JAP vs AUS Q2	2nd Quarter	JAP	70	364	41	61
451	JAP vs AUS Q2	2nd Quarter	JAP	70	365	42	54
452	JAP vs AUS Q2	2nd Quarter	JAP	70	366	31	53
453	JAP vs AUS Q2	2nd Quarter	JAP	70	367	29	49
454	JAP vs AUS Q2	2nd Quarter	JAP	70	367	28	44
455	JAP vs AUS Q2	2nd Quarter	JAP	70	368	15	31
456	JAP vs AUS Q2	2nd Quarter	JAP	70	370	23	20	TO
457	JAP vs AUS Q2	2nd Quarter	JAP	72	383	43	93
458	JAP vs AUS Q2	2nd Quarter	JAP	72	383	45	83
459	JAP vs AUS Q2	2nd Quarter	JAP	72	384	47	75
460	JAP vs AUS Q2	2nd Quarter	JAP	72	385	48	63
461	JAP vs AUS Q2	2nd Quarter	JAP	72	385	49	55
462	JAP vs AUS Q2	2nd Quarter	JAP	72	386	48	50
463	JAP vs AUS Q2	2nd Quarter	JAP	72	386	48	43
464	JAP vs AUS Q2	2nd Quarter	JAP	72	387	45	37
465	JAP vs AUS Q2	2nd Quarter	JAP	72	387	38	37
466	JAP vs AUS Q2	2nd Quarter	JAP	72	388	32	33
467	JAP vs AUS Q2	2nd Quarter	JAP	72	388	29	30
468	JAP vs AUS Q2	2nd Quarter	JAP	72	389	27	24
469	JAP vs AUS Q2	2nd Quarter	JAP	72	390	10	17	Shot	Miss
470	JAP vs AUS Q2	2nd Quarter	JAP	74	521	30	108
471	JAP vs AUS Q2	2nd Quarter	JAP	74	521	40	99
472	JAP vs AUS Q2	2nd Quarter	JAP	74	523	42	94
473	JAP vs AUS Q2	2nd Quarter	JAP	74	524	43	86
474	JAP vs AUS Q2	2nd Quarter	JAP	74	524	42	74
475	JAP vs AUS Q2	2nd Quarter	JAP	74	525	42	67
476	JAP vs AUS Q2	2nd Quarter	JAP	74	526	42	61
477	JAP vs AUS Q2	2nd Quarter	JAP	74	528	14	31
478	JAP vs AUS Q2	2nd Quarter	JAP	74	531	28	40
479	JAP vs AUS Q2	2nd Quarter	JAP	74	532	29	21
480	JAP vs AUS Q2	2nd Quarter	JAP	74	534	51	24
481	JAP vs AUS Q2	2nd Quarter	JAP	74	535	51	21
482	JAP vs AUS Q2	2nd Quarter	JAP	74	535	45	16
483	JAP vs AUS Q2	2nd Quarter	JAP	74	537	33	25	Shot	Score
484	JAP vs AUS Q2	2nd Quarter	JAP	76	562	59	99
485	JAP vs AUS Q2	2nd Quarter	JAP	76	564	51	97
486	JAP vs AUS Q2	2nd Quarter	JAP	76	566	51	96
487	JAP vs AUS Q2	2nd Quarter	JAP	76	566	51	93
488	JAP vs AUS Q2	2nd Quarter	JAP	76	567	51	88
489	JAP vs AUS Q2	2nd Quarter	JAP	76	567	50	79
490	JAP vs AUS Q2	2nd Quarter	JAP	76	568	49	68
491	JAP vs AUS Q2	2nd Quarter	JAP	76	568	47	60
492	JAP vs AUS Q2	2nd Quarter	JAP	76	568	43	53
493	JAP vs AUS Q2	2nd Quarter	JAP	76	569	40	48
494	JAP vs AUS Q2	2nd Quarter	JAP	76	570	43	40
495	JAP vs AUS Q2	2nd Quarter	JAP	76	570	48	34
496	JAP vs AUS Q2	2nd Quarter	JAP	76	571	50	38
497	JAP vs AUS Q2	2nd Quarter	JAP	76	572	46	42
498	JAP vs AUS Q2	2nd Quarter	JAP	76	575	51	32
499	JAP vs AUS Q2	2nd Quarter	JAP	76	576	52	26
500	JAP vs AUS Q2	2nd Quarter	JAP	76	578	30	40
501	JAP vs AUS Q2	2nd Quarter	JAP	76	579	27	32
502	JAP vs AUS Q2	2nd Quarter	JAP	76	581	25	22
503	JAP vs AUS Q2	2nd Quarter	JAP	76	582	30	39	Shot	Miss
504	JAP vs AUS Q2	2nd Quarter	JAP	78	600	31	89
505	JAP vs AUS Q2	2nd Quarter	JAP	78	600	39	81
506	JAP vs AUS Q2	2nd Quarter	JAP	78	602	35	69
507	JAP vs AUS Q2	2nd Quarter	JAP	78	603	30	60
508	JAP vs AUS Q2	2nd Quarter	JAP	78	603	28	55
509	JAP vs AUS Q2	2nd Quarter	JAP	78	604	28	45
510	JAP vs AUS Q2	2nd Quarter	JAP	78	604	31	39	On-ball
511	JAP vs AUS Q2	2nd Quarter	JAP	78	606	23	37	Shot	Miss
512	JAP vs AUS Q2	2nd Quarter	JAP	80	678	33	108
513	JAP vs AUS Q2	2nd Quarter	JAP	80	679	40	98
514	JAP vs AUS Q2	2nd Quarter	JAP	80	680	32	94
515	JAP vs AUS Q2	2nd Quarter	JAP	80	681	32	83
516	JAP vs AUS Q2	2nd Quarter	JAP	80	681	42	77
517	JAP vs AUS Q2	2nd Quarter	JAP	80	682	40	63
518	JAP vs AUS Q2	2nd Quarter	JAP	80	683	36	56
519	JAP vs AUS Q2	2nd Quarter	JAP	80	684	36	49
520	JAP vs AUS Q2	2nd Quarter	JAP	80	685	29	40
521	JAP vs AUS Q2	2nd Quarter	JAP	80	686	29	40
522	JAP vs AUS Q2	2nd Quarter	JAP	80	687	29	40
523	JAP vs AUS Q2	2nd Quarter	JAP	80	689	49	31
524	JAP vs AUS Q2	2nd Quarter	JAP	80	690	50	29	On-ball
525	JAP vs AUS Q2	2nd Quarter	JAP	80	691	50	29
526	JAP vs AUS Q2	2nd Quarter	JAP	80	692	49	24
527	JAP vs AUS Q2	2nd Quarter	JAP	80	693	42	21
528	JAP vs AUS Q2	2nd Quarter	JAP	80	695	41	30
529	JAP vs AUS Q2	2nd Quarter	JAP	80	697	43	28
530	JAP vs AUS Q2	2nd Quarter	JAP	80	697	46	21
531	JAP vs AUS Q2	2nd Quarter	JAP	80	698	50	19	On-ball
532	JAP vs AUS Q2	2nd Quarter	JAP	80	699	51	15
533	JAP vs AUS Q2	2nd Quarter	JAP	80	700	49	15	Shot	Miss
534	JAP vs AUS Q2	2nd Quarter	JAP	81	702	28	20	OR
535	JAP vs AUS Q2	2nd Quarter	JAP	81	704	32	40
536	JAP vs AUS Q2	2nd Quarter	JAP	81	705	48	25
537	JAP vs AUS Q2	2nd Quarter	JAP	81	706	51	25	Shot	Score
538	JAP vs AUS Q2	2nd Quarter	JAP	84	826	4	90
539	JAP vs AUS Q2	2nd Quarter	JAP	84	828	18	97
540	JAP vs AUS Q2	2nd Quarter	JAP	84	829	23	92
541	JAP vs AUS Q2	2nd Quarter	JAP	84	830	28	86
542	JAP vs AUS Q2	2nd Quarter	JAP	84	830	28	81
543	JAP vs AUS Q2	2nd Quarter	JAP	84	831	31	74
544	JAP vs AUS Q2	2nd Quarter	JAP	84	832	33	65
545	JAP vs AUS Q2	2nd Quarter	JAP	84	832	35	60
546	JAP vs AUS Q2	2nd Quarter	JAP	84	833	37	55
547	JAP vs AUS Q2	2nd Quarter	JAP	84	833	41	47
548	JAP vs AUS Q2	2nd Quarter	JAP	84	834	51	34
549	JAP vs AUS Q2	2nd Quarter	JAP	84	837	33	41
550	JAP vs AUS Q2	2nd Quarter	JAP	84	838	29	42
551	JAP vs AUS Q2	2nd Quarter	JAP	84	839	23	40
552	JAP vs AUS Q2	2nd Quarter	JAP	84	840	16	34
553	JAP vs AUS Q2	2nd Quarter	JAP	84	841	25	21
554	JAP vs AUS Q2	2nd Quarter	JAP	84	842	27	17
555	JAP vs AUS Q2	2nd Quarter	JAP	84	842	31	15
556	JAP vs AUS Q2	2nd Quarter	JAP	84	843	52	16
557	JAP vs AUS Q2	2nd Quarter	JAP	84	845	47	36
558	JAP vs AUS Q2	2nd Quarter	JAP	84	847	38	26
559	JAP vs AUS Q2	2nd Quarter	JAP	84	848	38	22
560	JAP vs AUS Q2	2nd Quarter	JAP	84	849	35	17	Shot	Score
561	JAP vs AUS Q2	2nd Quarter	JAP	86	862	31	75
562	JAP vs AUS Q2	2nd Quarter	JAP	86	863	33	64
563	JAP vs AUS Q2	2nd Quarter	JAP	86	863	32	54
564	JAP vs AUS Q2	2nd Quarter	JAP	86	864	33	38
565	JAP vs AUS Q2	2nd Quarter	JAP	86	864	36	28
566	JAP vs AUS Q2	2nd Quarter	JAP	86	865	34	18	Shot	Score
567	JAP vs AUS Q2	2nd Quarter	JAP	88	884	31	97
568	JAP vs AUS Q2	2nd Quarter	JAP	88	884	29	92
569	JAP vs AUS Q2	2nd Quarter	JAP	88	885	29	92
570	JAP vs AUS Q2	2nd Quarter	JAP	88	885	24	81
571	JAP vs AUS Q2	2nd Quarter	JAP	88	886	21	73
572	JAP vs AUS Q2	2nd Quarter	JAP	88	886	20	66
573	JAP vs AUS Q2	2nd Quarter	JAP	88	887	19	56
574	JAP vs AUS Q2	2nd Quarter	JAP	88	887	19	51
575	JAP vs AUS Q2	2nd Quarter	JAP	88	888	13	30
576	JAP vs AUS Q2	2nd Quarter	JAP	88	890	25	37
577	JAP vs AUS Q2	2nd Quarter	JAP	88	891	29	38
578	JAP vs AUS Q2	2nd Quarter	JAP	88	891	33	37
579	JAP vs AUS Q2	2nd Quarter	JAP	88	893	35	37
580	JAP vs AUS Q2	2nd Quarter	JAP	88	894	51	27
581	JAP vs AUS Q2	2nd Quarter	JAP	88	895	51	24
582	JAP vs AUS Q2	2nd Quarter	JAP	88	896	42	29
583	JAP vs AUS Q2	2nd Quarter	JAP	88	897	35	28
584	JAP vs AUS Q2	2nd Quarter	JAP	88	898	50	23
585	JAP vs AUS Q2	2nd Quarter	JAP	88	899	49	32
586	JAP vs AUS Q2	2nd Quarter	JAP	88	900	29	43	On-ball
587	JAP vs AUS Q2	2nd Quarter	JAP	88	901	36	39
588	JAP vs AUS Q2	2nd Quarter	JAP	88	902	39	32
589	JAP vs AUS Q2	2nd Quarter	JAP	88	903	40	27
590	JAP vs AUS Q2	2nd Quarter	JAP	88	904	28	39
591	JAP vs AUS Q2	2nd Quarter	JAP	88	905	11	27
592	JAP vs AUS Q2	2nd Quarter	JAP	88	905	14	22
593	JAP vs AUS Q2	2nd Quarter	JAP	88	906	22	21
594	JAP vs AUS Q2	2nd Quarter	JAP	88	906	27	20
595	JAP vs AUS Q2	2nd Quarter	JAP	88	907	33	19	Shot	Score
596	JAP vs AUS Q2	2nd Quarter	JAP	90	925	32	94
597	JAP vs AUS Q2	2nd Quarter	JAP	90	926	30	78
598	JAP vs AUS Q2	2nd Quarter	JAP	90	927	26	69
599	JAP vs AUS Q2	2nd Quarter	JAP	90	928	19	38
600	JAP vs AUS Q2	2nd Quarter	JAP	90	928	22	24
601	JAP vs AUS Q2	2nd Quarter	JAP	90	929	26	18
602	JAP vs AUS Q2	2nd Quarter	JAP	90	929	29	18	Shot	Score
603	JAP vs AUS Q2	2nd Quarter	JAP	92	950	33	94
604	JAP vs AUS Q2	2nd Quarter	JAP	92	950	24	86
605	JAP vs AUS Q2	2nd Quarter	JAP	92	952	21	79
606	JAP vs AUS Q2	2nd Quarter	JAP	92	953	20	72
607	JAP vs AUS Q2	2nd Quarter	JAP	92	953	24	62
608	JAP vs AUS Q2	2nd Quarter	JAP	92	954	25	60
609	JAP vs AUS Q2	2nd Quarter	JAP	92	954	27	54
610	JAP vs AUS Q2	2nd Quarter	JAP	92	955	29	47
611	JAP vs AUS Q2	2nd Quarter	JAP	92	956	31	38
612	JAP vs AUS Q2	2nd Quarter	JAP	92	957	29	34
613	JAP vs AUS Q2	2nd Quarter	JAP	92	959	53	29	On-ball
614	JAP vs AUS Q2	2nd Quarter	JAP	92	960	49	34
615	JAP vs AUS Q2	2nd Quarter	JAP	92	961	43	34
616	JAP vs AUS Q2	2nd Quarter	JAP	92	962	30	41
617	JAP vs AUS Q2	2nd Quarter	JAP	92	963	13	27
618	JAP vs AUS Q2	2nd Quarter	JAP	92	965	12	25
619	JAP vs AUS Q2	2nd Quarter	JAP	92	965	18	27
620	JAP vs AUS Q2	2nd Quarter	JAP	92	967	24	17
621	JAP vs AUS Q2	2nd Quarter	JAP	92	968	27	19
622	JAP vs AUS Q2	2nd Quarter	JAP	92	969	31	21
623	JAP vs AUS Q2	2nd Quarter	JAP	92	970	33	19	Shot	Miss
624	JAP vs AUS Q2	2nd Quarter	JAP	93	972	51	20	OR
625	JAP vs AUS Q2	2nd Quarter	JAP	93	974	47	34
626	JAP vs AUS Q2	2nd Quarter	JAP	93	975	42	36	TO
627	JAP vs AUS Q2	2nd Quarter	JAP	95	1153	29	109
628	JAP vs AUS Q2	2nd Quarter	JAP	95	1154	38	100
629	JAP vs AUS Q2	2nd Quarter	JAP	95	1156	29	80
630	JAP vs AUS Q2	2nd Quarter	JAP	95	1158	51	50
631	JAP vs AUS Q2	2nd Quarter	JAP	95	1158	45	46
632	JAP vs AUS Q2	2nd Quarter	JAP	95	1159	40	41
633	JAP vs AUS Q2	2nd Quarter	JAP	95	1159	13	31
634	JAP vs AUS Q2	2nd Quarter	JAP	95	1160	16	36
635	JAP vs AUS Q2	2nd Quarter	JAP	95	1161	34	40
636	JAP vs AUS Q2	2nd Quarter	JAP	95	1162	52	26
637	JAP vs AUS Q2	2nd Quarter	JAP	95	1163	54	30
638	JAP vs AUS Q2	2nd Quarter	JAP	95	1164	54	25
639	JAP vs AUS Q2	2nd Quarter	JAP	95	1165	52	22	On-ball
640	JAP vs AUS Q2	2nd Quarter	JAP	95	1166	49	27
641	JAP vs AUS Q2	2nd Quarter	JAP	95	1167	49	28
642	JAP vs AUS Q2	2nd Quarter	JAP	95	1167	46	32
643	JAP vs AUS Q2	2nd Quarter	JAP	95	1168	52	18	Shot	Miss
644	JAP vs AUS Q2	2nd Quarter	JAP	98	1221	30	109
645	JAP vs AUS Q2	2nd Quarter	JAP	98	1222	44	101
646	JAP vs AUS Q2	2nd Quarter	JAP	98	1223	45	94
647	JAP vs AUS Q2	2nd Quarter	JAP	98	1223	41	93
648	JAP vs AUS Q2	2nd Quarter	JAP	98	1224	33	90
649	JAP vs AUS Q2	2nd Quarter	JAP	98	1225	42	82
650	JAP vs AUS Q2	2nd Quarter	JAP	98	1225	46	76
651	JAP vs AUS Q2	2nd Quarter	JAP	98	1225	49	67
652	JAP vs AUS Q2	2nd Quarter	JAP	98	1226	50	55
653	JAP vs AUS Q2	2nd Quarter	JAP	98	1227	48	48
654	JAP vs AUS Q2	2nd Quarter	JAP	98	1227	41	44
655	JAP vs AUS Q2	2nd Quarter	JAP	98	1228	34	40	Shot	Miss
656	JAP vs AUS Q3	3rd Quarter	JAP	100	17	28	99
657	JAP vs AUS Q3	3rd Quarter	JAP	100	17	23	95
658	JAP vs AUS Q3	3rd Quarter	JAP	100	18	19	88
659	JAP vs AUS Q3	3rd Quarter	JAP	100	19	16	83
660	JAP vs AUS Q3	3rd Quarter	JAP	100	20	32	85
661	JAP vs AUS Q3	3rd Quarter	JAP	100	20	34	62
662	JAP vs AUS Q3	3rd Quarter	JAP	100	21	33	57
663	JAP vs AUS Q3	3rd Quarter	JAP	100	21	30	47
664	JAP vs AUS Q3	3rd Quarter	JAP	100	22	27	43
665	JAP vs AUS Q3	3rd Quarter	JAP	100	22	25	35
666	JAP vs AUS Q3	3rd Quarter	JAP	100	23	25	31
667	JAP vs AUS Q3	3rd Quarter	JAP	100	23	41	36	Shot	Miss
668	JAP vs AUS Q3	3rd Quarter	JAP	102	53	31	92
669	JAP vs AUS Q3	3rd Quarter	JAP	102	53	34	86
670	JAP vs AUS Q3	3rd Quarter	JAP	102	54	36	67
671	JAP vs AUS Q3	3rd Quarter	JAP	102	54	35	61
672	JAP vs AUS Q3	3rd Quarter	JAP	102	55	34	54
673	JAP vs AUS Q3	3rd Quarter	JAP	102	55	35	46
674	JAP vs AUS Q3	3rd Quarter	JAP	102	56	36	38
675	JAP vs AUS Q3	3rd Quarter	JAP	102	56	31	31
676	JAP vs AUS Q3	3rd Quarter	JAP	102	57	28	27
677	JAP vs AUS Q3	3rd Quarter	JAP	102	58	26	20	Shot	Miss
678	JAP vs AUS Q3	3rd Quarter	JAP	104	72	33	96
679	JAP vs AUS Q3	3rd Quarter	JAP	104	73	27	84
680	JAP vs AUS Q3	3rd Quarter	JAP	104	74	25	74
681	JAP vs AUS Q3	3rd Quarter	JAP	104	74	23	66
682	JAP vs AUS Q3	3rd Quarter	JAP	104	75	19	54
683	JAP vs AUS Q3	3rd Quarter	JAP	104	75	17	47
684	JAP vs AUS Q3	3rd Quarter	JAP	104	75	14	38
685	JAP vs AUS Q3	3rd Quarter	JAP	104	76	13	30
686	JAP vs AUS Q3	3rd Quarter	JAP	104	76	16	24
687	JAP vs AUS Q3	3rd Quarter	JAP	104	77	17	30
688	JAP vs AUS Q3	3rd Quarter	JAP	104	77	18	33
689	JAP vs AUS Q3	3rd Quarter	JAP	104	78	27	34
690	JAP vs AUS Q3	3rd Quarter	JAP	104	78	33	31
691	JAP vs AUS Q3	3rd Quarter	JAP	104	79	38	37
692	JAP vs AUS Q3	3rd Quarter	JAP	104	80	33	36
693	JAP vs AUS Q3	3rd Quarter	JAP	104	80	28	31
694	JAP vs AUS Q3	3rd Quarter	JAP	104	81	26	24
695	JAP vs AUS Q3	3rd Quarter	JAP	104	81	27	20
696	JAP vs AUS Q3	3rd Quarter	JAP	104	82	18	18	Shot	Miss
697	JAP vs AUS Q3	3rd Quarter	JAP	105	103	24	10	BLOB
698	JAP vs AUS Q3	3rd Quarter	JAP	105	104	9	18
699	JAP vs AUS Q3	3rd Quarter	JAP	105	105	14	36
700	JAP vs AUS Q3	3rd Quarter	JAP	105	106	20	32
701	JAP vs AUS Q3	3rd Quarter	JAP	105	107	29	28
702	JAP vs AUS Q3	3rd Quarter	JAP	105	107	19	18	TO
703	JAP vs AUS Q3	3rd Quarter	JAP	108	117	32	109
704	JAP vs AUS Q3	3rd Quarter	JAP	108	118	37	101
705	JAP vs AUS Q3	3rd Quarter	JAP	108	119	39	95
706	JAP vs AUS Q3	3rd Quarter	JAP	108	120	42	88
707	JAP vs AUS Q3	3rd Quarter	JAP	108	120	43	83
708	JAP vs AUS Q3	3rd Quarter	JAP	108	121	43	78
709	JAP vs AUS Q3	3rd Quarter	JAP	108	121	43	66
710	JAP vs AUS Q3	3rd Quarter	JAP	108	122	42	59
711	JAP vs AUS Q3	3rd Quarter	JAP	108	123	42	54
712	JAP vs AUS Q3	3rd Quarter	JAP	108	123	44	47
713	JAP vs AUS Q3	3rd Quarter	JAP	108	124	46	42
714	JAP vs AUS Q3	3rd Quarter	JAP	108	124	48	34
715	JAP vs AUS Q3	3rd Quarter	JAP	108	125	49	36
716	JAP vs AUS Q3	3rd Quarter	JAP	108	125	49	37
717	JAP vs AUS Q3	3rd Quarter	JAP	108	126	44	37
718	JAP vs AUS Q3	3rd Quarter	JAP	108	126	36	39	On-ball
719	JAP vs AUS Q3	3rd Quarter	JAP	108	127	25	38
720	JAP vs AUS Q3	3rd Quarter	JAP	108	127	21	34
721	JAP vs AUS Q3	3rd Quarter	JAP	108	129	12	28
722	JAP vs AUS Q3	3rd Quarter	JAP	108	129	11	27
723	JAP vs AUS Q3	3rd Quarter	JAP	108	129	13	31
724	JAP vs AUS Q3	3rd Quarter	JAP	108	130	22	30	TO
725	JAP vs AUS Q3	3rd Quarter	JAP	110	161	30	94
726	JAP vs AUS Q3	3rd Quarter	JAP	110	161	27	85
727	JAP vs AUS Q3	3rd Quarter	JAP	110	162	24	77
728	JAP vs AUS Q3	3rd Quarter	JAP	110	163	22	65
729	JAP vs AUS Q3	3rd Quarter	JAP	110	163	21	56
730	JAP vs AUS Q3	3rd Quarter	JAP	110	164	21	54
731	JAP vs AUS Q3	3rd Quarter	JAP	110	164	20	48
732	JAP vs AUS Q3	3rd Quarter	JAP	110	165	18	43
733	JAP vs AUS Q3	3rd Quarter	JAP	110	165	16	35
734	JAP vs AUS Q3	3rd Quarter	JAP	110	165	14	29
735	JAP vs AUS Q3	3rd Quarter	JAP	110	166	12	29
736	JAP vs AUS Q3	3rd Quarter	JAP	110	166	12	32
737	JAP vs AUS Q3	3rd Quarter	JAP	110	168	25	20
738	JAP vs AUS Q3	3rd Quarter	JAP	110	169	10	22
739	JAP vs AUS Q3	3rd Quarter	JAP	110	170	10	22
740	JAP vs AUS Q3	3rd Quarter	JAP	110	171	10	22
741	JAP vs AUS Q3	3rd Quarter	JAP	110	173	53	17	Shot	Score
742	JAP vs AUS Q3	3rd Quarter	JAP	112	195	29	111
743	JAP vs AUS Q3	3rd Quarter	JAP	112	195	39	101
744	JAP vs AUS Q3	3rd Quarter	JAP	112	197	39	98
745	JAP vs AUS Q3	3rd Quarter	JAP	112	198	37	84
746	JAP vs AUS Q3	3rd Quarter	JAP	112	198	40	73
747	JAP vs AUS Q3	3rd Quarter	JAP	112	199	41	60
748	JAP vs AUS Q3	3rd Quarter	JAP	112	199	42	56
749	JAP vs AUS Q3	3rd Quarter	JAP	112	200	42	53
750	JAP vs AUS Q3	3rd Quarter	JAP	112	201	30	42
751	JAP vs AUS Q3	3rd Quarter	JAP	112	201	26	40
752	JAP vs AUS Q3	3rd Quarter	JAP	112	202	21	37
753	JAP vs AUS Q3	3rd Quarter	JAP	112	202	19	35
754	JAP vs AUS Q3	3rd Quarter	JAP	112	204	14	31	On-ball
755	JAP vs AUS Q3	3rd Quarter	JAP	112	205	18	37
756	JAP vs AUS Q3	3rd Quarter	JAP	112	205	24	39
757	JAP vs AUS Q3	3rd Quarter	JAP	112	206	21	35	Shot	Score
758	JAP vs AUS Q3	3rd Quarter	JAP	114	223	34	108
759	JAP vs AUS Q3	3rd Quarter	JAP	114	225	36	99
760	JAP vs AUS Q3	3rd Quarter	JAP	114	226	36	95
761	JAP vs AUS Q3	3rd Quarter	JAP	114	226	35	88
762	JAP vs AUS Q3	3rd Quarter	JAP	114	227	33	80
763	JAP vs AUS Q3	3rd Quarter	JAP	114	227	31	75
764	JAP vs AUS Q3	3rd Quarter	JAP	114	227	27	63
765	JAP vs AUS Q3	3rd Quarter	JAP	114	228	26	56
766	JAP vs AUS Q3	3rd Quarter	JAP	114	228	26	49
767	JAP vs AUS Q3	3rd Quarter	JAP	114	229	26	45
768	JAP vs AUS Q3	3rd Quarter	JAP	114	229	26	37
769	JAP vs AUS Q3	3rd Quarter	JAP	114	229	24	34
770	JAP vs AUS Q3	3rd Quarter	JAP	114	230	23	30	Foul
771	JAP vs AUS Q3	3rd Quarter	JAP	115	253	4	33	SLOB
772	JAP vs AUS Q3	3rd Quarter	JAP	115	254	14	38
773	JAP vs AUS Q3	3rd Quarter	JAP	115	255	20	40
774	JAP vs AUS Q3	3rd Quarter	JAP	115	255	27	43
775	JAP vs AUS Q3	3rd Quarter	JAP	115	256	35	42
776	JAP vs AUS Q3	3rd Quarter	JAP	115	257	40	37
777	JAP vs AUS Q3	3rd Quarter	JAP	115	259	36	39
778	JAP vs AUS Q3	3rd Quarter	JAP	115	260	32	38	On-ball
779	JAP vs AUS Q3	3rd Quarter	JAP	115	261	22	32
780	JAP vs AUS Q3	3rd Quarter	JAP	115	262	17	23
781	JAP vs AUS Q3	3rd Quarter	JAP	115	264	30	19	Shot	Score
782	JAP vs AUS Q3	3rd Quarter	JAP	118	389	32	84
783	JAP vs AUS Q3	3rd Quarter	JAP	118	389	37	78
784	JAP vs AUS Q3	3rd Quarter	JAP	118	389	40	70
785	JAP vs AUS Q3	3rd Quarter	JAP	118	390	40	62
786	JAP vs AUS Q3	3rd Quarter	JAP	118	391	42	53
787	JAP vs AUS Q3	3rd Quarter	JAP	118	392	35	53
788	JAP vs AUS Q3	3rd Quarter	JAP	118	392	30	47
789	JAP vs AUS Q3	3rd Quarter	JAP	118	393	31	19	Shot	Miss
790	JAP vs AUS Q3	3rd Quarter	JAP	119	424	20	11	BLOB
791	JAP vs AUS Q3	3rd Quarter	JAP	119	425	13	42
792	JAP vs AUS Q3	3rd Quarter	JAP	119	426	13	39
793	JAP vs AUS Q3	3rd Quarter	JAP	119	427	12	32
794	JAP vs AUS Q3	3rd Quarter	JAP	119	428	12	28	On-ball
795	JAP vs AUS Q3	3rd Quarter	JAP	119	430	11	25
796	JAP vs AUS Q3	3rd Quarter	JAP	119	430	12	23
797	JAP vs AUS Q3	3rd Quarter	JAP	119	431	12	17
798	JAP vs AUS Q3	3rd Quarter	JAP	119	433	51	33
799	JAP vs AUS Q3	3rd Quarter	JAP	119	434	47	34
800	JAP vs AUS Q3	3rd Quarter	JAP	119	434	31	38
801	JAP vs AUS Q3	3rd Quarter	JAP	119	435	32	40	On-ball
802	JAP vs AUS Q3	3rd Quarter	JAP	119	436	28	39
803	JAP vs AUS Q3	3rd Quarter	JAP	119	436	25	34
804	JAP vs AUS Q3	3rd Quarter	JAP	119	437	28	28
805	JAP vs AUS Q3	3rd Quarter	JAP	119	438	28	18	Shot	Foul
806	JAP vs AUS Q3	3rd Quarter	JAP	120	459	58	40	SLOB
807	JAP vs AUS Q3	3rd Quarter	JAP	120	460	36	43
808	JAP vs AUS Q3	3rd Quarter	JAP	120	461	31	43
809	JAP vs AUS Q3	3rd Quarter	JAP	120	463	22	36	Foul
810	JAP vs AUS Q3	3rd Quarter	JAP	121	484	58	42	SLOB
811	JAP vs AUS Q3	3rd Quarter	JAP	121	485	36	45
812	JAP vs AUS Q3	3rd Quarter	JAP	121	486	32	45
813	JAP vs AUS Q3	3rd Quarter	JAP	121	487	28	43
814	JAP vs AUS Q3	3rd Quarter	JAP	121	487	26	36
815	JAP vs AUS Q3	3rd Quarter	JAP	121	488	27	29
816	JAP vs AUS Q3	3rd Quarter	JAP	121	488	29	25
817	JAP vs AUS Q3	3rd Quarter	JAP	121	490	15	15	Shot	Miss
818	JAP vs AUS Q3	3rd Quarter	JAP	122	495	12	16	OR
819	JAP vs AUS Q3	3rd Quarter	JAP	122	496	19	27
820	JAP vs AUS Q3	3rd Quarter	JAP	122	497	33	41
821	JAP vs AUS Q3	3rd Quarter	JAP	122	498	36	35
822	JAP vs AUS Q3	3rd Quarter	JAP	122	498	36	23
823	JAP vs AUS Q3	3rd Quarter	JAP	122	499	34	19	Shot	Miss
824	JAP vs AUS Q3	3rd Quarter	JAP	123	520	23	9	BLOB
825	JAP vs AUS Q3	3rd Quarter	JAP	123	521	34	18	Shot	Score
826	JAP vs AUS Q3	3rd Quarter	JAP	126	568	32	108
827	JAP vs AUS Q3	3rd Quarter	JAP	126	568	37	100
828	JAP vs AUS Q3	3rd Quarter	JAP	126	569	40	89
829	JAP vs AUS Q3	3rd Quarter	JAP	126	570	42	77
830	JAP vs AUS Q3	3rd Quarter	JAP	126	570	43	67
831	JAP vs AUS Q3	3rd Quarter	JAP	126	571	42	58
832	JAP vs AUS Q3	3rd Quarter	JAP	126	572	42	51
833	JAP vs AUS Q3	3rd Quarter	JAP	126	572	47	47
834	JAP vs AUS Q3	3rd Quarter	JAP	126	573	50	42
835	JAP vs AUS Q3	3rd Quarter	JAP	126	574	45	31
836	JAP vs AUS Q3	3rd Quarter	JAP	126	574	42	26
837	JAP vs AUS Q3	3rd Quarter	JAP	126	574	36	22
838	JAP vs AUS Q3	3rd Quarter	JAP	126	575	29	20	TO
839	JAP vs AUS Q3	3rd Quarter	JAP	128	595	26	109
840	JAP vs AUS Q3	3rd Quarter	JAP	128	595	32	98
841	JAP vs AUS Q3	3rd Quarter	JAP	128	597	25	96
842	JAP vs AUS Q3	3rd Quarter	JAP	128	598	21	83
843	JAP vs AUS Q3	3rd Quarter	JAP	128	599	22	76
844	JAP vs AUS Q3	3rd Quarter	JAP	128	600	28	68
845	JAP vs AUS Q3	3rd Quarter	JAP	128	600	30	62
846	JAP vs AUS Q3	3rd Quarter	JAP	128	601	31	57
847	JAP vs AUS Q3	3rd Quarter	JAP	128	601	27	51
848	JAP vs AUS Q3	3rd Quarter	JAP	128	602	15	33
849	JAP vs AUS Q3	3rd Quarter	JAP	128	605	23	38
850	JAP vs AUS Q3	3rd Quarter	JAP	128	606	35	39
851	JAP vs AUS Q3	3rd Quarter	JAP	128	607	15	32
852	JAP vs AUS Q3	3rd Quarter	JAP	128	608	19	29
853	JAP vs AUS Q3	3rd Quarter	JAP	128	608	25	25
854	JAP vs AUS Q3	3rd Quarter	JAP	128	609	28	18	Shot	Foul	Score
855	JAP vs AUS Q3	3rd Quarter	JAP	130	660	33	110
856	JAP vs AUS Q3	3rd Quarter	JAP	130	661	30	99
857	JAP vs AUS Q3	3rd Quarter	JAP	130	662	29	94
858	JAP vs AUS Q3	3rd Quarter	JAP	130	663	27	88
859	JAP vs AUS Q3	3rd Quarter	JAP	130	664	28	80
860	JAP vs AUS Q3	3rd Quarter	JAP	130	665	28	72
861	JAP vs AUS Q3	3rd Quarter	JAP	130	665	27	67
862	JAP vs AUS Q3	3rd Quarter	JAP	130	666	26	61
863	JAP vs AUS Q3	3rd Quarter	JAP	130	666	26	57
864	JAP vs AUS Q3	3rd Quarter	JAP	130	667	25	50
865	JAP vs AUS Q3	3rd Quarter	JAP	130	667	26	46
866	JAP vs AUS Q3	3rd Quarter	JAP	130	667	28	41
867	JAP vs AUS Q3	3rd Quarter	JAP	130	668	33	38
868	JAP vs AUS Q3	3rd Quarter	JAP	130	668	38	27
869	JAP vs AUS Q3	3rd Quarter	JAP	130	669	17	34
870	JAP vs AUS Q3	3rd Quarter	JAP	130	671	25	19
871	JAP vs AUS Q3	3rd Quarter	JAP	130	673	27	17	Foul
872	JAP vs AUS Q3	3rd Quarter	JAP	133	754	27	81
873	JAP vs AUS Q3	3rd Quarter	JAP	133	755	23	75
874	JAP vs AUS Q3	3rd Quarter	JAP	133	756	21	67
875	JAP vs AUS Q3	3rd Quarter	JAP	133	756	21	59
876	JAP vs AUS Q3	3rd Quarter	JAP	133	757	21	53
877	JAP vs AUS Q3	3rd Quarter	JAP	133	757	26	48
878	JAP vs AUS Q3	3rd Quarter	JAP	133	758	30	46
879	JAP vs AUS Q3	3rd Quarter	JAP	133	759	37	44
880	JAP vs AUS Q3	3rd Quarter	JAP	133	760	30	43
881	JAP vs AUS Q3	3rd Quarter	JAP	133	761	16	34
882	JAP vs AUS Q3	3rd Quarter	JAP	133	763	11	26
883	JAP vs AUS Q3	3rd Quarter	JAP	133	764	11	26	On-ball
884	JAP vs AUS Q3	3rd Quarter	JAP	133	765	12	31
885	JAP vs AUS Q3	3rd Quarter	JAP	133	765	18	34
886	JAP vs AUS Q3	3rd Quarter	JAP	133	766	10	15
887	JAP vs AUS Q3	3rd Quarter	JAP	133	766	14	21
888	JAP vs AUS Q3	3rd Quarter	JAP	133	767	20	26
889	JAP vs AUS Q3	3rd Quarter	JAP	133	767	26	26
890	JAP vs AUS Q3	3rd Quarter	JAP	133	768	29	28
891	JAP vs AUS Q3	3rd Quarter	JAP	133	769	37	38
892	JAP vs AUS Q3	3rd Quarter	JAP	133	769	32	34
893	JAP vs AUS Q3	3rd Quarter	JAP	133	770	31	31
894	JAP vs AUS Q3	3rd Quarter	JAP	133	771	13	27	Shot	Miss
895	JAP vs AUS Q3	3rd Quarter	JAP	134	775	24	53	OR
896	JAP vs AUS Q3	3rd Quarter	JAP	134	777	24	53
897	JAP vs AUS Q3	3rd Quarter	JAP	134	778	31	52
898	JAP vs AUS Q3	3rd Quarter	JAP	134	779	30	45
899	JAP vs AUS Q3	3rd Quarter	JAP	134	780	23	28
900	JAP vs AUS Q3	3rd Quarter	JAP	134	781	23	28
901	JAP vs AUS Q3	3rd Quarter	JAP	134	782	23	28
902	JAP vs AUS Q3	3rd Quarter	JAP	134	783	23	28
903	JAP vs AUS Q3	3rd Quarter	JAP	134	784	47	32
904	JAP vs AUS Q3	3rd Quarter	JAP	134	786	49	28
905	JAP vs AUS Q3	3rd Quarter	JAP	134	786	38	20
906	JAP vs AUS Q3	3rd Quarter	JAP	134	789	37	19	Shot	Miss
907	JAP vs AUS Q3	3rd Quarter	JAP	137	867	31	89
908	JAP vs AUS Q3	3rd Quarter	JAP	137	867	30	78
909	JAP vs AUS Q3	3rd Quarter	JAP	137	868	31	70
910	JAP vs AUS Q3	3rd Quarter	JAP	137	868	32	60
911	JAP vs AUS Q3	3rd Quarter	JAP	137	869	36	53
912	JAP vs AUS Q3	3rd Quarter	JAP	137	869	38	48
913	JAP vs AUS Q3	3rd Quarter	JAP	137	870	52	38
914	JAP vs AUS Q3	3rd Quarter	JAP	137	870	51	34
915	JAP vs AUS Q3	3rd Quarter	JAP	137	871	49	29
916	JAP vs AUS Q3	3rd Quarter	JAP	137	872	30	42
917	JAP vs AUS Q3	3rd Quarter	JAP	137	872	14	35
918	JAP vs AUS Q3	3rd Quarter	JAP	137	873	11	21
919	JAP vs AUS Q3	3rd Quarter	JAP	137	875	11	23
920	JAP vs AUS Q3	3rd Quarter	JAP	137	876	15	28
921	JAP vs AUS Q3	3rd Quarter	JAP	137	877	16	27
922	JAP vs AUS Q3	3rd Quarter	JAP	137	877	25	24
923	JAP vs AUS Q3	3rd Quarter	JAP	137	878	28	20	Shot	Miss
924	JAP vs AUS Q3	3rd Quarter	JAP	139	897	34	109
925	JAP vs AUS Q3	3rd Quarter	JAP	139	898	33	84
926	JAP vs AUS Q3	3rd Quarter	JAP	139	899	34	72
927	JAP vs AUS Q3	3rd Quarter	JAP	139	899	35	65
928	JAP vs AUS Q3	3rd Quarter	JAP	139	900	9	24
929	JAP vs AUS Q3	3rd Quarter	JAP	139	902	19	39
930	JAP vs AUS Q3	3rd Quarter	JAP	139	904	21	40
931	JAP vs AUS Q3	3rd Quarter	JAP	139	905	27	40
932	JAP vs AUS Q3	3rd Quarter	JAP	139	905	33	39
933	JAP vs AUS Q3	3rd Quarter	JAP	139	906	35	39	On-ball
934	JAP vs AUS Q3	3rd Quarter	JAP	139	906	32	41
935	JAP vs AUS Q3	3rd Quarter	JAP	139	907	24	37
936	JAP vs AUS Q3	3rd Quarter	JAP	139	907	19	35
937	JAP vs AUS Q3	3rd Quarter	JAP	139	909	37	38	On-ball
938	JAP vs AUS Q3	3rd Quarter	JAP	139	910	34	38
939	JAP vs AUS Q3	3rd Quarter	JAP	139	911	28	35
940	JAP vs AUS Q3	3rd Quarter	JAP	139	911	25	33
941	JAP vs AUS Q3	3rd Quarter	JAP	139	912	16	30
942	JAP vs AUS Q3	3rd Quarter	JAP	139	913	21	28
943	JAP vs AUS Q3	3rd Quarter	JAP	139	914	27	28	Shot	Miss
944	JAP vs AUS Q3	3rd Quarter	JAP	143	976	31	108
945	JAP vs AUS Q3	3rd Quarter	JAP	143	978	27	89
946	JAP vs AUS Q3	3rd Quarter	JAP	143	978	26	85
947	JAP vs AUS Q3	3rd Quarter	JAP	143	979	25	78
948	JAP vs AUS Q3	3rd Quarter	JAP	143	979	24	74
949	JAP vs AUS Q3	3rd Quarter	JAP	143	980	23	66
950	JAP vs AUS Q3	3rd Quarter	JAP	143	980	22	58
951	JAP vs AUS Q3	3rd Quarter	JAP	143	981	21	55
952	JAP vs AUS Q3	3rd Quarter	JAP	143	981	21	51
953	JAP vs AUS Q3	3rd Quarter	JAP	143	982	21	46
954	JAP vs AUS Q3	3rd Quarter	JAP	143	983	11	27
955	JAP vs AUS Q3	3rd Quarter	JAP	143	984	12	30
956	JAP vs AUS Q3	3rd Quarter	JAP	143	984	11	34
957	JAP vs AUS Q3	3rd Quarter	JAP	143	985	26	43
958	JAP vs AUS Q3	3rd Quarter	JAP	143	986	39	41
959	JAP vs AUS Q3	3rd Quarter	JAP	143	987	39	41
960	JAP vs AUS Q3	3rd Quarter	JAP	143	988	39	41
961	JAP vs AUS Q3	3rd Quarter	JAP	143	990	38	40	On-ball
962	JAP vs AUS Q3	3rd Quarter	JAP	143	992	30	40
963	JAP vs AUS Q3	3rd Quarter	JAP	143	993	27	37
964	JAP vs AUS Q3	3rd Quarter	JAP	143	993	23	37
965	JAP vs AUS Q3	3rd Quarter	JAP	143	994	19	32
966	JAP vs AUS Q3	3rd Quarter	JAP	143	995	19	29
967	JAP vs AUS Q3	3rd Quarter	JAP	143	995	20	23
968	JAP vs AUS Q3	3rd Quarter	JAP	143	996	12	24
969	JAP vs AUS Q3	3rd Quarter	JAP	143	997	15	26
970	JAP vs AUS Q3	3rd Quarter	JAP	143	998	22	28
971	JAP vs AUS Q3	3rd Quarter	JAP	143	999	32	29	TO
972	JAP vs AUS Q3	3rd Quarter	JAP	144	1000	33	44	Shot	Miss
973	JAP vs AUS Q3	3rd Quarter	JAP	146	1020	15	110
974	JAP vs AUS Q3	3rd Quarter	JAP	146	1021	27	97
975	JAP vs AUS Q3	3rd Quarter	JAP	146	1023	27	95
976	JAP vs AUS Q3	3rd Quarter	JAP	146	1023	29	91
977	JAP vs AUS Q3	3rd Quarter	JAP	146	1024	32	86
978	JAP vs AUS Q3	3rd Quarter	JAP	146	1024	33	81
979	JAP vs AUS Q3	3rd Quarter	JAP	146	1025	36	74
980	JAP vs AUS Q3	3rd Quarter	JAP	146	1025	36	70
981	JAP vs AUS Q3	3rd Quarter	JAP	146	1026	39	62
982	JAP vs AUS Q3	3rd Quarter	JAP	146	1026	39	56
983	JAP vs AUS Q3	3rd Quarter	JAP	146	1027	41	48
984	JAP vs AUS Q3	3rd Quarter	JAP	146	1028	41	44
985	JAP vs AUS Q3	3rd Quarter	JAP	146	1028	49	31
986	JAP vs AUS Q3	3rd Quarter	JAP	146	1030	29	42
987	JAP vs AUS Q3	3rd Quarter	JAP	146	1032	14	32
988	JAP vs AUS Q3	3rd Quarter	JAP	146	1033	16	35
989	JAP vs AUS Q3	3rd Quarter	JAP	146	1034	20	38
990	JAP vs AUS Q3	3rd Quarter	JAP	146	1036	47	32
991	JAP vs AUS Q3	3rd Quarter	JAP	146	1038	50	29
992	JAP vs AUS Q3	3rd Quarter	JAP	146	1039	32	39
993	JAP vs AUS Q3	3rd Quarter	JAP	146	1039	32	36
994	JAP vs AUS Q3	3rd Quarter	JAP	146	1041	36	26
995	JAP vs AUS Q3	3rd Quarter	JAP	146	1042	10	17	Shot	Miss
996	JAP vs AUS Q3	3rd Quarter	JAP	148	1090	4	90
997	JAP vs AUS Q3	3rd Quarter	JAP	148	1091	23	89
998	JAP vs AUS Q3	3rd Quarter	JAP	148	1092	27	87
999	JAP vs AUS Q3	3rd Quarter	JAP	148	1093	30	85
1000	JAP vs AUS Q3	3rd Quarter	JAP	148	1093	33	80
1001	JAP vs AUS Q3	3rd Quarter	JAP	148	1094	34	74
1002	JAP vs AUS Q3	3rd Quarter	JAP	148	1094	32	66
1003	JAP vs AUS Q3	3rd Quarter	JAP	148	1095	26	57
1004	JAP vs AUS Q3	3rd Quarter	JAP	148	1095	22	53
1005	JAP vs AUS Q3	3rd Quarter	JAP	148	1096	19	48
1006	JAP vs AUS Q3	3rd Quarter	JAP	148	1096	16	39
1007	JAP vs AUS Q3	3rd Quarter	JAP	148	1097	12	26
1008	JAP vs AUS Q3	3rd Quarter	JAP	148	1099	12	29	On-ball
1009	JAP vs AUS Q3	3rd Quarter	JAP	148	1100	16	32
1010	JAP vs AUS Q3	3rd Quarter	JAP	148	1101	20	35
1011	JAP vs AUS Q3	3rd Quarter	JAP	148	1102	26	36
1012	JAP vs AUS Q3	3rd Quarter	JAP	148	1103	10	19	Shot	Miss
1013	JAP vs AUS Q3	3rd Quarter	JAP	150	1148	37	110
1014	JAP vs AUS Q3	3rd Quarter	JAP	150	1149	40	99
1015	JAP vs AUS Q3	3rd Quarter	JAP	150	1150	37	96
1016	JAP vs AUS Q3	3rd Quarter	JAP	150	1150	34	93
1017	JAP vs AUS Q3	3rd Quarter	JAP	150	1151	33	87
1018	JAP vs AUS Q3	3rd Quarter	JAP	150	1151	35	80
1019	JAP vs AUS Q3	3rd Quarter	JAP	150	1152	36	74
1020	JAP vs AUS Q3	3rd Quarter	JAP	150	1152	38	67
1021	JAP vs AUS Q3	3rd Quarter	JAP	150	1153	39	59
1022	JAP vs AUS Q3	3rd Quarter	JAP	150	1154	38	50
1023	JAP vs AUS Q3	3rd Quarter	JAP	150	1154	38	41
1024	JAP vs AUS Q3	3rd Quarter	JAP	150	1155	47	33	TO
1025	JAP vs AUS Q3	3rd Quarter	JAP	152	1161	31	108
1026	JAP vs AUS Q3	3rd Quarter	JAP	152	1162	20	84
1027	JAP vs AUS Q3	3rd Quarter	JAP	152	1163	19	80
1028	JAP vs AUS Q3	3rd Quarter	JAP	152	1163	19	71
1029	JAP vs AUS Q3	3rd Quarter	JAP	152	1164	24	66
1030	JAP vs AUS Q3	3rd Quarter	JAP	152	1164	28	60
1031	JAP vs AUS Q3	3rd Quarter	JAP	152	1164	31	58
1032	JAP vs AUS Q3	3rd Quarter	JAP	152	1165	35	54
1033	JAP vs AUS Q3	3rd Quarter	JAP	152	1166	38	50
1034	JAP vs AUS Q3	3rd Quarter	JAP	152	1166	39	46
1035	JAP vs AUS Q3	3rd Quarter	JAP	152	1167	48	33
1036	JAP vs AUS Q3	3rd Quarter	JAP	152	1168	26	44
1037	JAP vs AUS Q3	3rd Quarter	JAP	152	1170	10	26
1038	JAP vs AUS Q3	3rd Quarter	JAP	152	1171	12	32
1039	JAP vs AUS Q3	3rd Quarter	JAP	152	1171	15	35
1040	JAP vs AUS Q3	3rd Quarter	JAP	152	1172	22	40
1041	JAP vs AUS Q3	3rd Quarter	JAP	152	1173	30	34
1042	JAP vs AUS Q3	3rd Quarter	JAP	152	1174	34	40
1043	JAP vs AUS Q3	3rd Quarter	JAP	152	1175	31	40	On-ball
1044	JAP vs AUS Q3	3rd Quarter	JAP	152	1176	26	37
1045	JAP vs AUS Q3	3rd Quarter	JAP	152	1177	24	31
1046	JAP vs AUS Q3	3rd Quarter	JAP	152	1178	33	38
1047	JAP vs AUS Q3	3rd Quarter	JAP	152	1179	50	26	Shot	Miss
1048	JAP vs AUS Q4	4th Quarter	JAP	153	18	57	60
1049	JAP vs AUS Q4	4th Quarter	JAP	153	19	48	64
1050	JAP vs AUS Q4	4th Quarter	JAP	153	20	43	60
1051	JAP vs AUS Q4	4th Quarter	JAP	153	20	35	54
1052	JAP vs AUS Q4	4th Quarter	JAP	153	21	30	48
1053	JAP vs AUS Q4	4th Quarter	JAP	153	21	27	44
1054	JAP vs AUS Q4	4th Quarter	JAP	153	22	11	29
1055	JAP vs AUS Q4	4th Quarter	JAP	153	24	22	38
1056	JAP vs AUS Q4	4th Quarter	JAP	153	25	32	41
1057	JAP vs AUS Q4	4th Quarter	JAP	153	27	18	35
1058	JAP vs AUS Q4	4th Quarter	JAP	153	27	21	28
1059	JAP vs AUS Q4	4th Quarter	JAP	153	28	27	25
1060	JAP vs AUS Q4	4th Quarter	JAP	153	30	51	30	TO
1061	JAP vs AUS Q4	4th Quarter	JAP	155	52	28	108
1062	JAP vs AUS Q4	4th Quarter	JAP	155	54	35	96
1063	JAP vs AUS Q4	4th Quarter	JAP	155	55	35	92
1064	JAP vs AUS Q4	4th Quarter	JAP	155	55	31	80
1065	JAP vs AUS Q4	4th Quarter	JAP	155	55	28	76
1066	JAP vs AUS Q4	4th Quarter	JAP	155	56	26	67
1067	JAP vs AUS Q4	4th Quarter	JAP	155	56	25	61
1068	JAP vs AUS Q4	4th Quarter	JAP	155	57	24	51
1069	JAP vs AUS Q4	4th Quarter	JAP	155	58	21	45
1070	JAP vs AUS Q4	4th Quarter	JAP	155	58	18	37
1071	JAP vs AUS Q4	4th Quarter	JAP	155	59	13	32
1072	JAP vs AUS Q4	4th Quarter	JAP	155	59	11	34	On-ball
1073	JAP vs AUS Q4	4th Quarter	JAP	155	61	13	32
1074	JAP vs AUS Q4	4th Quarter	JAP	155	62	21	27
1075	JAP vs AUS Q4	4th Quarter	JAP	155	63	12	19
1076	JAP vs AUS Q4	4th Quarter	JAP	155	64	21	38
1077	JAP vs AUS Q4	4th Quarter	JAP	155	65	33	40	On-ball
1078	JAP vs AUS Q4	4th Quarter	JAP	155	66	26	38
1079	JAP vs AUS Q4	4th Quarter	JAP	155	67	22	31
1080	JAP vs AUS Q4	4th Quarter	JAP	155	68	17	31
1081	JAP vs AUS Q4	4th Quarter	JAP	155	68	19	36
1082	JAP vs AUS Q4	4th Quarter	JAP	155	69	27	38
1083	JAP vs AUS Q4	4th Quarter	JAP	155	69	29	32
1084	JAP vs AUS Q4	4th Quarter	JAP	155	70	32	30	Shot	Score
1085	JAP vs AUS Q4	4th Quarter	JAP	158	91	28	86
1086	JAP vs AUS Q4	4th Quarter	JAP	158	92	27	84
1087	JAP vs AUS Q4	4th Quarter	JAP	158	93	31	80
1088	JAP vs AUS Q4	4th Quarter	JAP	158	93	33	78
1089	JAP vs AUS Q4	4th Quarter	JAP	158	94	36	71
1090	JAP vs AUS Q4	4th Quarter	JAP	158	95	38	62
1091	JAP vs AUS Q4	4th Quarter	JAP	158	96	49	43
1092	JAP vs AUS Q4	4th Quarter	JAP	158	97	52	37
1093	JAP vs AUS Q4	4th Quarter	JAP	158	98	31	44
1094	JAP vs AUS Q4	4th Quarter	JAP	158	100	51	28
1095	JAP vs AUS Q4	4th Quarter	JAP	158	101	35	18	Shot	Foul
1096	JAP vs AUS Q4	4th Quarter	JAP	160	160	34	110
1097	JAP vs AUS Q4	4th Quarter	JAP	160	161	23	98
1098	JAP vs AUS Q4	4th Quarter	JAP	160	162	27	97
1099	JAP vs AUS Q4	4th Quarter	JAP	160	162	33	95
1100	JAP vs AUS Q4	4th Quarter	JAP	160	163	37	89
1101	JAP vs AUS Q4	4th Quarter	JAP	160	163	38	84
1102	JAP vs AUS Q4	4th Quarter	JAP	160	163	40	77
1103	JAP vs AUS Q4	4th Quarter	JAP	160	164	41	72
1104	JAP vs AUS Q4	4th Quarter	JAP	160	164	44	64
1105	JAP vs AUS Q4	4th Quarter	JAP	160	165	46	58
1106	JAP vs AUS Q4	4th Quarter	JAP	160	165	47	55
1107	JAP vs AUS Q4	4th Quarter	JAP	160	165	47	51
1108	JAP vs AUS Q4	4th Quarter	JAP	160	166	43	49
1109	JAP vs AUS Q4	4th Quarter	JAP	160	166	38	45	On-ball
1110	JAP vs AUS Q4	4th Quarter	JAP	160	166	27	43
1111	JAP vs AUS Q4	4th Quarter	JAP	160	167	23	41
1112	JAP vs AUS Q4	4th Quarter	JAP	160	168	15	33
1113	JAP vs AUS Q4	4th Quarter	JAP	160	169	30	38
1114	JAP vs AUS Q4	4th Quarter	JAP	160	170	27	40	On-ball
1115	JAP vs AUS Q4	4th Quarter	JAP	160	171	33	40
1116	JAP vs AUS Q4	4th Quarter	JAP	160	172	37	38
1117	JAP vs AUS Q4	4th Quarter	JAP	160	173	43	36
1118	JAP vs AUS Q4	4th Quarter	JAP	160	174	42	39
1119	JAP vs AUS Q4	4th Quarter	JAP	160	174	28	40
1120	JAP vs AUS Q4	4th Quarter	JAP	160	175	40	33
1121	JAP vs AUS Q4	4th Quarter	JAP	160	176	26	39
1122	JAP vs AUS Q4	4th Quarter	JAP	160	178	12	26
1123	JAP vs AUS Q4	4th Quarter	JAP	160	179	20	35	Shot	Miss
1124	JAP vs AUS Q4	4th Quarter	JAP	161	182	37	30	OR
1125	JAP vs AUS Q4	4th Quarter	JAP	161	184	19	45
1126	JAP vs AUS Q4	4th Quarter	JAP	161	185	21	45
1127	JAP vs AUS Q4	4th Quarter	JAP	161	185	25	38
1128	JAP vs AUS Q4	4th Quarter	JAP	161	186	23	33
1129	JAP vs AUS Q4	4th Quarter	JAP	161	187	23	27
1130	JAP vs AUS Q4	4th Quarter	JAP	161	188	10	24
1131	JAP vs AUS Q4	4th Quarter	JAP	161	188	13	30
1132	JAP vs AUS Q4	4th Quarter	JAP	161	189	18	33
1133	JAP vs AUS Q4	4th Quarter	JAP	161	189	23	33
1134	JAP vs AUS Q4	4th Quarter	JAP	161	190	29	31	TO
1135	JAP vs AUS Q4	4th Quarter	JAP	163	198	30	108
1136	JAP vs AUS Q4	4th Quarter	JAP	163	199	38	97
1137	JAP vs AUS Q4	4th Quarter	JAP	163	200	40	92
1138	JAP vs AUS Q4	4th Quarter	JAP	163	201	41	84
1139	JAP vs AUS Q4	4th Quarter	JAP	163	201	43	74
1140	JAP vs AUS Q4	4th Quarter	JAP	163	202	42	65
1141	JAP vs AUS Q4	4th Quarter	JAP	163	202	42	60
1142	JAP vs AUS Q4	4th Quarter	JAP	163	203	42	55
1143	JAP vs AUS Q4	4th Quarter	JAP	163	203	43	52
1144	JAP vs AUS Q4	4th Quarter	JAP	163	204	44	45
1145	JAP vs AUS Q4	4th Quarter	JAP	163	205	44	37
1146	JAP vs AUS Q4	4th Quarter	JAP	163	206	44	37
1147	JAP vs AUS Q4	4th Quarter	JAP	163	207	21	41
1148	JAP vs AUS Q4	4th Quarter	JAP	163	208	21	41
1149	JAP vs AUS Q4	4th Quarter	JAP	163	209	21	41
1150	JAP vs AUS Q4	4th Quarter	JAP	163	210	12	28	On-ball
1151	JAP vs AUS Q4	4th Quarter	JAP	163	213	16	34
1152	JAP vs AUS Q4	4th Quarter	JAP	163	213	20	37
1153	JAP vs AUS Q4	4th Quarter	JAP	163	214	24	39
1154	JAP vs AUS Q4	4th Quarter	JAP	163	214	31	40
1155	JAP vs AUS Q4	4th Quarter	JAP	163	215	29	35
1156	JAP vs AUS Q4	4th Quarter	JAP	163	215	28	30
1157	JAP vs AUS Q4	4th Quarter	JAP	163	216	32	19	Foul
1158	JAP vs AUS Q4	4th Quarter	JAP	164	236	18	9	BLOB
1159	JAP vs AUS Q4	4th Quarter	JAP	164	237	12	18
1160	JAP vs AUS Q4	4th Quarter	JAP	164	238	12	20
1161	JAP vs AUS Q4	4th Quarter	JAP	164	239	14	27	On-ball
1162	JAP vs AUS Q4	4th Quarter	JAP	164	239	18	33
1163	JAP vs AUS Q4	4th Quarter	JAP	164	240	22	36
1164	JAP vs AUS Q4	4th Quarter	JAP	164	240	29	39
1165	JAP vs AUS Q4	4th Quarter	JAP	164	242	36	22
1166	JAP vs AUS Q4	4th Quarter	JAP	164	243	37	31
1167	JAP vs AUS Q4	4th Quarter	JAP	164	243	37	40
1168	JAP vs AUS Q4	4th Quarter	JAP	164	244	32	36
1169	JAP vs AUS Q4	4th Quarter	JAP	164	244	31	28
1170	JAP vs AUS Q4	4th Quarter	JAP	164	245	34	39
1171	JAP vs AUS Q4	4th Quarter	JAP	164	246	35	31
1172	JAP vs AUS Q4	4th Quarter	JAP	164	246	34	20
1173	JAP vs AUS Q4	4th Quarter	JAP	164	247	34	18	Shot	Score	Foul
1174	JAP vs AUS Q4	4th Quarter	JAP	166	293	42	108
1175	JAP vs AUS Q4	4th Quarter	JAP	166	293	41	95
1176	JAP vs AUS Q4	4th Quarter	JAP	166	294	44	86
1177	JAP vs AUS Q4	4th Quarter	JAP	166	295	46	75
1178	JAP vs AUS Q4	4th Quarter	JAP	166	295	46	68
1179	JAP vs AUS Q4	4th Quarter	JAP	166	295	46	60
1180	JAP vs AUS Q4	4th Quarter	JAP	166	296	37	51
1181	JAP vs AUS Q4	4th Quarter	JAP	166	296	31	50
1182	JAP vs AUS Q4	4th Quarter	JAP	166	297	20	46
1183	JAP vs AUS Q4	4th Quarter	JAP	166	298	15	41
1184	JAP vs AUS Q4	4th Quarter	JAP	166	298	13	36
1185	JAP vs AUS Q4	4th Quarter	JAP	166	299	10	27	TO
1186	JAP vs AUS Q4	4th Quarter	JAP	170	410	36	108
1187	JAP vs AUS Q4	4th Quarter	JAP	170	411	36	94
1188	JAP vs AUS Q4	4th Quarter	JAP	170	412	37	91
1189	JAP vs AUS Q4	4th Quarter	JAP	170	412	37	83
1190	JAP vs AUS Q4	4th Quarter	JAP	170	413	37	80
1191	JAP vs AUS Q4	4th Quarter	JAP	170	414	36	76
1192	JAP vs AUS Q4	4th Quarter	JAP	170	415	10	14	Shot	Score
1193	JAP vs AUS Q4	4th Quarter	JAP	172	441	30	94
1194	JAP vs AUS Q4	4th Quarter	JAP	172	441	22	89
1195	JAP vs AUS Q4	4th Quarter	JAP	172	442	20	81
1196	JAP vs AUS Q4	4th Quarter	JAP	172	443	20	71
1197	JAP vs AUS Q4	4th Quarter	JAP	172	444	37	66
1198	JAP vs AUS Q4	4th Quarter	JAP	172	445	38	58
1199	JAP vs AUS Q4	4th Quarter	JAP	172	445	38	52
1200	JAP vs AUS Q4	4th Quarter	JAP	172	446	37	41
1201	JAP vs AUS Q4	4th Quarter	JAP	172	447	11	22	Shot	Score
1202	JAP vs AUS Q4	4th Quarter	JAP	174	468	30	92
1203	JAP vs AUS Q4	4th Quarter	JAP	174	468	42	83
1204	JAP vs AUS Q4	4th Quarter	JAP	174	469	44	74
1205	JAP vs AUS Q4	4th Quarter	JAP	174	470	44	66
1206	JAP vs AUS Q4	4th Quarter	JAP	174	471	44	59
1207	JAP vs AUS Q4	4th Quarter	JAP	174	471	44	53
1208	JAP vs AUS Q4	4th Quarter	JAP	174	472	45	49
1209	JAP vs AUS Q4	4th Quarter	JAP	174	472	43	44
1210	JAP vs AUS Q4	4th Quarter	JAP	174	473	42	41
1211	JAP vs AUS Q4	4th Quarter	JAP	174	474	22	37
1212	JAP vs AUS Q4	4th Quarter	JAP	174	475	18	40	On-ball
1213	JAP vs AUS Q4	4th Quarter	JAP	174	476	18	36
1214	JAP vs AUS Q4	4th Quarter	JAP	174	477	34	36
1215	JAP vs AUS Q4	4th Quarter	JAP	174	478	41	31	Foul
1216	JAP vs AUS Q4	4th Quarter	JAP	175	582	39	9	BLOB
1217	JAP vs AUS Q4	4th Quarter	JAP	175	583	49	19
1218	JAP vs AUS Q4	4th Quarter	JAP	175	584	47	23
1219	JAP vs AUS Q4	4th Quarter	JAP	175	584	45	27
1220	JAP vs AUS Q4	4th Quarter	JAP	175	585	33	36
1221	JAP vs AUS Q4	4th Quarter	JAP	175	585	33	38
1222	JAP vs AUS Q4	4th Quarter	JAP	175	588	48	31
1223	JAP vs AUS Q4	4th Quarter	JAP	175	589	46	31
1224	JAP vs AUS Q4	4th Quarter	JAP	175	589	40	30
1225	JAP vs AUS Q4	4th Quarter	JAP	175	590	35	29
1226	JAP vs AUS Q4	4th Quarter	JAP	175	591	29	22
1227	JAP vs AUS Q4	4th Quarter	JAP	175	592	28	18	Shot	Miss
1228	JAP vs AUS Q4	4th Quarter	JAP	177	599	47	70
1229	JAP vs AUS Q4	4th Quarter	JAP	177	601	45	67
1230	JAP vs AUS Q4	4th Quarter	JAP	177	601	42	56
1231	JAP vs AUS Q4	4th Quarter	JAP	177	602	42	53
1232	JAP vs AUS Q4	4th Quarter	JAP	177	602	41	47
1233	JAP vs AUS Q4	4th Quarter	JAP	177	603	35	43
1234	JAP vs AUS Q4	4th Quarter	JAP	177	603	30	38
1235	JAP vs AUS Q4	4th Quarter	JAP	177	604	41	37
1236	JAP vs AUS Q4	4th Quarter	JAP	177	606	37	32	Shot	Miss
1237	JAP vs AUS Q4	4th Quarter	JAP	179	622	31	94
1238	JAP vs AUS Q4	4th Quarter	JAP	179	624	44	86
1239	JAP vs AUS Q4	4th Quarter	JAP	179	625	47	77
1240	JAP vs AUS Q4	4th Quarter	JAP	179	625	48	62
1241	JAP vs AUS Q4	4th Quarter	JAP	179	626	47	52
1242	JAP vs AUS Q4	4th Quarter	JAP	179	626	46	45
1243	JAP vs AUS Q4	4th Quarter	JAP	179	627	44	40
1244	JAP vs AUS Q4	4th Quarter	JAP	179	628	41	35
1245	JAP vs AUS Q4	4th Quarter	JAP	179	629	42	28
1246	JAP vs AUS Q4	4th Quarter	JAP	179	630	46	31
1247	JAP vs AUS Q4	4th Quarter	JAP	179	630	47	34
1248	JAP vs AUS Q4	4th Quarter	JAP	179	631	45	35
1249	JAP vs AUS Q4	4th Quarter	JAP	179	632	40	35
1250	JAP vs AUS Q4	4th Quarter	JAP	179	634	30	39
1251	JAP vs AUS Q4	4th Quarter	JAP	179	635	34	32
1252	JAP vs AUS Q4	4th Quarter	JAP	179	635	34	27
1253	JAP vs AUS Q4	4th Quarter	JAP	179	636	34	20	Shot	Miss
1254	JAP vs AUS Q4	4th Quarter	JAP	180	659	40	8	BLOB
1255	JAP vs AUS Q4	4th Quarter	JAP	180	660	46	35	Shot	Miss
1256	JAP vs AUS Q4	4th Quarter	JAP	182	669	32	68	Foul
1257	JAP vs AUS Q4	4th Quarter	JAP	185	746	30	90
1258	JAP vs AUS Q4	4th Quarter	JAP	185	747	35	90
1259	JAP vs AUS Q4	4th Quarter	JAP	185	748	35	81
1260	JAP vs AUS Q4	4th Quarter	JAP	185	749	36	76
1261	JAP vs AUS Q4	4th Quarter	JAP	185	749	35	72
1262	JAP vs AUS Q4	4th Quarter	JAP	185	750	33	61
1263	JAP vs AUS Q4	4th Quarter	JAP	185	750	34	55
1264	JAP vs AUS Q4	4th Quarter	JAP	185	751	47	36
1265	JAP vs AUS Q4	4th Quarter	JAP	185	753	29	40
1266	JAP vs AUS Q4	4th Quarter	JAP	185	755	17	33
1267	JAP vs AUS Q4	4th Quarter	JAP	185	755	17	33
1268	JAP vs AUS Q4	4th Quarter	JAP	185	756	13	28
1269	JAP vs AUS Q4	4th Quarter	JAP	185	757	12	25
1270	JAP vs AUS Q4	4th Quarter	JAP	185	757	27	17
1271	JAP vs AUS Q4	4th Quarter	JAP	185	758	33	18	Shot	Miss
1272	JAP vs AUS Q4	4th Quarter	JAP	186	759	39	17	OR
1273	JAP vs AUS Q4	4th Quarter	JAP	186	759	50	26		Shot	Miss
1274	JAP vs AUS Q4	4th Quarter	JAP	188	785	30	109
1275	JAP vs AUS Q4	4th Quarter	JAP	188	786	41	102
1276	JAP vs AUS Q4	4th Quarter	JAP	188	787	43	98
1277	JAP vs AUS Q4	4th Quarter	JAP	188	788	44	88
1278	JAP vs AUS Q4	4th Quarter	JAP	188	788	40	80
1279	JAP vs AUS Q4	4th Quarter	JAP	188	789	36	76
1280	JAP vs AUS Q4	4th Quarter	JAP	188	789	31	72
1281	JAP vs AUS Q4	4th Quarter	JAP	188	790	29	65
1282	JAP vs AUS Q4	4th Quarter	JAP	188	790	33	60
1283	JAP vs AUS Q4	4th Quarter	JAP	188	791	37	56
1284	JAP vs AUS Q4	4th Quarter	JAP	188	791	38	52
1285	JAP vs AUS Q4	4th Quarter	JAP	188	792	39	47
1286	JAP vs AUS Q4	4th Quarter	JAP	188	792	41	41
1287	JAP vs AUS Q4	4th Quarter	JAP	188	793	47	35
1288	JAP vs AUS Q4	4th Quarter	JAP	188	793	44	39
1289	JAP vs AUS Q4	4th Quarter	JAP	188	794	37	43
1290	JAP vs AUS Q4	4th Quarter	JAP	188	794	30	41	On-ball
1291	JAP vs AUS Q4	4th Quarter	JAP	188	794	24	39
1292	JAP vs AUS Q4	4th Quarter	JAP	188	796	19	35
1293	JAP vs AUS Q4	4th Quarter	JAP	188	797	11	22	Shot	Miss
1294	JAP vs AUS Q4	4th Quarter	JAP	190	958	19	83
1295	JAP vs AUS Q4	4th Quarter	JAP	190	959	23	88
1296	JAP vs AUS Q4	4th Quarter	JAP	190	960	26	82
1297	JAP vs AUS Q4	4th Quarter	JAP	190	960	28	74
1298	JAP vs AUS Q4	4th Quarter	JAP	190	961	29	67
1299	JAP vs AUS Q4	4th Quarter	JAP	190	961	30	59
1300	JAP vs AUS Q4	4th Quarter	JAP	190	962	30	53
1301	JAP vs AUS Q4	4th Quarter	JAP	190	962	32	48
1302	JAP vs AUS Q4	4th Quarter	JAP	190	963	34	45
1303	JAP vs AUS Q4	4th Quarter	JAP	190	964	29	43
1304	JAP vs AUS Q4	4th Quarter	JAP	190	965	23	41
1305	JAP vs AUS Q4	4th Quarter	JAP	190	965	16	31
1306	JAP vs AUS Q4	4th Quarter	JAP	190	966	13	28
1307	JAP vs AUS Q4	4th Quarter	JAP	190	967	22	38
1308	JAP vs AUS Q4	4th Quarter	JAP	190	969	31	43
1309	JAP vs AUS Q4	4th Quarter	JAP	190	971	13	26
1310	JAP vs AUS Q4	4th Quarter	JAP	190	972	16	26
1311	JAP vs AUS Q4	4th Quarter	JAP	190	973	21	28
1312	JAP vs AUS Q4	4th Quarter	JAP	190	973	25	30
1313	JAP vs AUS Q4	4th Quarter	JAP	190	974	28	29
1314	JAP vs AUS Q4	4th Quarter	JAP	190	975	25	22	Shot	Miss
1315	JAP vs AUS Q4	4th Quarter	JAP	191	975	16	35
1316	JAP vs AUS Q4	4th Quarter	JAP	191	978	11	36
1317	JAP vs AUS Q4	4th Quarter	JAP	191	979	11	32
1318	JAP vs AUS Q4	4th Quarter	JAP	191	979	11	29	On-ball
1319	JAP vs AUS Q4	4th Quarter	JAP	191	980	11	23
1320	JAP vs AUS Q4	4th Quarter	JAP	191	981	21	34	Shot	Miss
1321	JAP vs AUS Q4	4th Quarter	JAP	193	1004	31	84
1322	JAP vs AUS Q4	4th Quarter	JAP	193	1004	25	70
1323	JAP vs AUS Q4	4th Quarter	JAP	193	1005	23	59
1324	JAP vs AUS Q4	4th Quarter	JAP	193	1005	21	49
1325	JAP vs AUS Q4	4th Quarter	JAP	193	1006	22	36
1326	JAP vs AUS Q4	4th Quarter	JAP	193	1007	27	28
1327	JAP vs AUS Q4	4th Quarter	JAP	193	1007	30	24
1328	JAP vs AUS Q4	4th Quarter	JAP	193	1008	33	18	Shot	Score
1329	JAP vs AUS Q4	4th Quarter	JAP	196	1084	45	110
1330	JAP vs AUS Q4	4th Quarter	JAP	196	1085	38	95
1331	JAP vs AUS Q4	4th Quarter	JAP	196	1086	39	92
1332	JAP vs AUS Q4	4th Quarter	JAP	196	1086	43	85
1333	JAP vs AUS Q4	4th Quarter	JAP	196	1086	44	77
1334	JAP vs AUS Q4	4th Quarter	JAP	196	1087	45	68
1335	JAP vs AUS Q4	4th Quarter	JAP	196	1088	46	62
1336	JAP vs AUS Q4	4th Quarter	JAP	196	1089	46	58
1337	JAP vs AUS Q4	4th Quarter	JAP	196	1089	46	52
1338	JAP vs AUS Q4	4th Quarter	JAP	196	1090	47	47
1339	JAP vs AUS Q4	4th Quarter	JAP	196	1091	50	33	Stoppage
1340	JAP vs AUS Q4	4th Quarter	JAP	197	1101	59	38	SLOB
1341	JAP vs AUS Q4	4th Quarter	JAP	197	1102	39	43
1342	JAP vs AUS Q4	4th Quarter	JAP	197	1103	33	43
1343	JAP vs AUS Q4	4th Quarter	JAP	197	1104	25	40
1344	JAP vs AUS Q4	4th Quarter	JAP	197	1105	11	34
1345	JAP vs AUS Q4	4th Quarter	JAP	197	1106	9	29
1346	JAP vs AUS Q4	4th Quarter	JAP	197	1107	10	26
1347	JAP vs AUS Q4	4th Quarter	JAP	197	1108	26	19
1348	JAP vs AUS Q4	4th Quarter	JAP	197	1109	28	20
1349	JAP vs AUS Q4	4th Quarter	JAP	197	1109	35	19
1350	JAP vs AUS Q4	4th Quarter	JAP	197	1109	37	19
1351	JAP vs AUS Q4	4th Quarter	JAP	197	1110	50	26
1352	JAP vs AUS Q4	4th Quarter	JAP	197	1111	47	29
1353	JAP vs AUS Q4	4th Quarter	JAP	197	1111	44	34	Shot	Miss
1354	JAP vs AUS Q4	4th Quarter	JAP	198	1115	31	19	OR
1355	JAP vs AUS Q4	4th Quarter	JAP	198	1117	12	30
1356	JAP vs AUS Q4	4th Quarter	JAP	198	1118	14	41	On-ball
1357	JAP vs AUS Q4	4th Quarter	JAP	198	1119	14	41
1358	JAP vs AUS Q4	4th Quarter	JAP	198	1120	14	41
1359	JAP vs AUS Q4	4th Quarter	JAP	198	1122	14	30
1360	JAP vs AUS Q4	4th Quarter	JAP	198	1123	13	25
1361	JAP vs AUS Q4	4th Quarter	JAP	198	1124	34	32
1362	JAP vs AUS Q4	4th Quarter	JAP	198	1125	32	30
1363	JAP vs AUS Q4	4th Quarter	JAP	198	1125	29	25	Shot	Miss
1364	JAP vs AUS Q4	4th Quarter	JAP	200	1276	33	110
1365	JAP vs AUS Q4	4th Quarter	JAP	200	1277	29	101
1366	JAP vs AUS Q4	4th Quarter	JAP	200	1278	34	98
1367	JAP vs AUS Q4	4th Quarter	JAP	200	1279	38	92
1368	JAP vs AUS Q4	4th Quarter	JAP	200	1279	39	85
1369	JAP vs AUS Q4	4th Quarter	JAP	200	1280	39	77
1370	JAP vs AUS Q4	4th Quarter	JAP	200	1281	50	50
1371	JAP vs AUS Q4	4th Quarter	JAP	200	1282	50	38
1372	JAP vs AUS Q4	4th Quarter	JAP	200	1282	49	33
1373	JAP vs AUS Q4	4th Quarter	JAP	200	1283	43	30
1374	JAP vs AUS Q4	4th Quarter	JAP	200	1283	37	31
1375	JAP vs AUS Q4	4th Quarter	JAP	200	1284	34	26
1376	JAP vs AUS Q4	4th Quarter	JAP	200	1284	26	24
1377	JAP vs AUS Q4	4th Quarter	JAP	200	1285	12	25
1378	JAP vs AUS Q4	4th Quarter	JAP	200	1287	11	18	Shot	Miss
1379	JAP vs AUS Q4	4th Quarter	JAP	202	1394	31	108
1380	JAP vs AUS Q4	4th Quarter	JAP	202	1394	32	98
1381	JAP vs AUS Q4	4th Quarter	JAP	202	1395	38	95
1382	JAP vs AUS Q4	4th Quarter	JAP	202	1395	44	85
1383	JAP vs AUS Q4	4th Quarter	JAP	202	1396	46	74
1384	JAP vs AUS Q4	4th Quarter	JAP	202	1396	45	65
1385	JAP vs AUS Q4	4th Quarter	JAP	202	1397	54	42
1386	JAP vs AUS Q4	4th Quarter	JAP	202	1398	50	33
1387	JAP vs AUS Q4	4th Quarter	JAP	202	1399	46	30
1388	JAP vs AUS Q4	4th Quarter	JAP	202	1399	32	29
1389	JAP vs AUS Q4	4th Quarter	JAP	202	1399	27	26
1390	JAP vs AUS Q4	4th Quarter	JAP	202	1400	15	36	TO
1391	JAP vs AUS Q4	4th Quarter	JAP	204	1451	28	109
1392	JAP vs AUS Q4	4th Quarter	JAP	204	1451	23	95
1393	JAP vs AUS Q4	4th Quarter	JAP	204	1452	20	84
1394	JAP vs AUS Q4	4th Quarter	JAP	204	1452	18	77
1395	JAP vs AUS Q4	4th Quarter	JAP	204	1453	13	63
1396	JAP vs AUS Q4	4th Quarter	JAP	204	1453	9	50
1397	JAP vs AUS Q4	4th Quarter	JAP	204	1454	10	31
1398	JAP vs AUS Q4	4th Quarter	JAP	204	1455	12	29
1399	JAP vs AUS Q4	4th Quarter	JAP	204	1456	14	28
1400	JAP vs AUS Q4	4th Quarter	JAP	204	1458	17	25
1401	JAP vs AUS Q4	4th Quarter	JAP	204	1459	20	21
1402	JAP vs AUS Q4	4th Quarter	JAP	204	1459	26	19
1403	JAP vs AUS Q4	4th Quarter	JAP	204	1460	33	17
1404	JAP vs AUS Q4	4th Quarter	JAP	204	1460	41	17
1405	JAP vs AUS Q4	4th Quarter	JAP	204	1461	47	17
1406	JAP vs AUS Q4	4th Quarter	JAP	204	1461	35	23
1407	JAP vs AUS Q4	4th Quarter	JAP	204	1464	27	35
1408	JAP vs AUS Q4	4th Quarter	JAP	204	1466	25	47
1409	JAP vs AUS Q4	4th Quarter	JAP	204	1467	34	50
1410	JAP vs AUS Q4	4th Quarter	JAP	204	1468	35	48
1411	JAP vs AUS Q4	4th Quarter	JAP	204	1469	37	38
1412	JAP vs AUS Q4	4th Quarter	JAP	204	1469	36	35	Shot	Miss
