# Supplementary material for: Classifying ball trajectories in invasion sports using dynamic time warping: A basketball case study
Source: PLoS One. 2022 Oct 20;17(10):e0272848. doi: 10.1371/journal.pone.0272848 (PMC9584368; doi:10.1371/journal.pone.0272848)
Supplement: S1 Data — (ZIP) [file pone.0272848.s012.zip › Data/JPN/jpng5_full.csv]

	GameID	TimeCriteria	TeamName	RecordID	Time	x	y	Label1	Label2	Label3	Label4
1	Rio Olympics JPN v AUS Q1	1st Quarter	JPN	3	16	38	101
2	Rio Olympics JPN v AUS Q1	1st Quarter	JPN	3	17	41	98
3	Rio Olympics JPN v AUS Q1	1st Quarter	JPN	3	18	43	87
4	Rio Olympics JPN v AUS Q1	1st Quarter	JPN	3	18	31	79
5	Rio Olympics JPN v AUS Q1	1st Quarter	JPN	3	19	28	70
6	Rio Olympics JPN v AUS Q1	1st Quarter	JPN	3	19	26	58
7	Rio Olympics JPN v AUS Q1	1st Quarter	JPN	3	20	23	51
8	Rio Olympics JPN v AUS Q1	1st Quarter	JPN	3	21	16	42
9	Rio Olympics JPN v AUS Q1	1st Quarter	JPN	3	21	21	39
10	Rio Olympics JPN v AUS Q1	1st Quarter	JPN	3	22	28	41
11	Rio Olympics JPN v AUS Q1	1st Quarter	JPN	3	22	34	36
12	Rio Olympics JPN v AUS Q1	1st Quarter	JPN	3	23	35	28
13	Rio Olympics JPN v AUS Q1	1st Quarter	JPN	3	24	34	18	Shot	Score
14	Rio Olympics JPN v AUS Q1	1st Quarter	JPN	6	49	37	108
15	Rio Olympics JPN v AUS Q1	1st Quarter	JPN	6	49	32	91
16	Rio Olympics JPN v AUS Q1	1st Quarter	JPN	6	50	41	84
17	Rio Olympics JPN v AUS Q1	1st Quarter	JPN	6	51	47	80
18	Rio Olympics JPN v AUS Q1	1st Quarter	JPN	6	52	48	66
19	Rio Olympics JPN v AUS Q1	1st Quarter	JPN	6	53	48	57
20	Rio Olympics JPN v AUS Q1	1st Quarter	JPN	6	54	48	51
21	Rio Olympics JPN v AUS Q1	1st Quarter	JPN	6	55	50	30
22	Rio Olympics JPN v AUS Q1	1st Quarter	JPN	6	58	50	32
23	Rio Olympics JPN v AUS Q1	1st Quarter	JPN	6	58	49	37
24	Rio Olympics JPN v AUS Q1	1st Quarter	JPN	6	58	48	40
25	Rio Olympics JPN v AUS Q1	1st Quarter	JPN	6	59	46	42
26	Rio Olympics JPN v AUS Q1	1st Quarter	JPN	6	60	31	38
27	Rio Olympics JPN v AUS Q1	1st Quarter	JPN	6	60	34	33
28	Rio Olympics JPN v AUS Q1	1st Quarter	JPN	6	61	39	23
29	Rio Olympics JPN v AUS Q1	1st Quarter	JPN	6	62	8	19	Shot	Miss
30	Rio Olympics JPN v AUS Q1	1st Quarter	JPN	8	85	32	91
31	Rio Olympics JPN v AUS Q1	1st Quarter	JPN	8	85	26	74
32	Rio Olympics JPN v AUS Q1	1st Quarter	JPN	8	86	22	66
33	Rio Olympics JPN v AUS Q1	1st Quarter	JPN	8	87	22	55
34	Rio Olympics JPN v AUS Q1	1st Quarter	JPN	8	87	22	48
35	Rio Olympics JPN v AUS Q1	1st Quarter	JPN	8	88	21	44
36	Rio Olympics JPN v AUS Q1	1st Quarter	JPN	8	88	29	28
37	Rio Olympics JPN v AUS Q1	1st Quarter	JPN	8	89	27	23
38	Rio Olympics JPN v AUS Q1	1st Quarter	JPN	8	91	25	24	Shot	Score
39	Rio Olympics JPN v AUS Q1	1st Quarter	JPN	11	125	32	110
40	Rio Olympics JPN v AUS Q1	1st Quarter	JPN	11	125	32	93
41	Rio Olympics JPN v AUS Q1	1st Quarter	JPN	11	126	34	87
42	Rio Olympics JPN v AUS Q1	1st Quarter	JPN	11	127	35	79
43	Rio Olympics JPN v AUS Q1	1st Quarter	JPN	11	128	34	74
44	Rio Olympics JPN v AUS Q1	1st Quarter	JPN	11	127	31	31
45	Rio Olympics JPN v AUS Q1	1st Quarter	JPN	11	127	31	26
46	Rio Olympics JPN v AUS Q1	1st Quarter	JPN	11	128	32	17
47	Rio Olympics JPN v AUS Q1	1st Quarter	JPN	11	129	52	18	Shot	Miss
48	Rio Olympics JPN v AUS Q1	1st Quarter	JPN	13	144	33	110
49	Rio Olympics JPN v AUS Q1	1st Quarter	JPN	13	145	39	90
50	Rio Olympics JPN v AUS Q1	1st Quarter	JPN	13	146	44	73
51	Rio Olympics JPN v AUS Q1	1st Quarter	JPN	13	146	47	61
52	Rio Olympics JPN v AUS Q1	1st Quarter	JPN	13	147	47	52
53	Rio Olympics JPN v AUS Q1	1st Quarter	JPN	13	148	17	33	Shot	Score
54	Rio Olympics JPN v AUS Q1	1st Quarter	JPN	15	179	37	113
55	Rio Olympics JPN v AUS Q1	1st Quarter	JPN	15	180	35	93
56	Rio Olympics JPN v AUS Q1	1st Quarter	JPN	15	181	37	88
57	Rio Olympics JPN v AUS Q1	1st Quarter	JPN	15	182	38	79
58	Rio Olympics JPN v AUS Q1	1st Quarter	JPN	15	183	38	72
59	Rio Olympics JPN v AUS Q1	1st Quarter	JPN	15	183	28	43
60	Rio Olympics JPN v AUS Q1	1st Quarter	JPN	15	184	28	29
61	Rio Olympics JPN v AUS Q1	1st Quarter	JPN	15	184	27	21
62	Rio Olympics JPN v AUS Q1	1st Quarter	JPN	15	185	30	17	Shot	Score
63	Rio Olympics JPN v AUS Q1	1st Quarter	JPN	17	201	33	92
64	Rio Olympics JPN v AUS Q1	1st Quarter	JPN	17	203	30	80
65	Rio Olympics JPN v AUS Q1	1st Quarter	JPN	17	204	30	74
66	Rio Olympics JPN v AUS Q1	1st Quarter	JPN	17	204	29	66
67	Rio Olympics JPN v AUS Q1	1st Quarter	JPN	17	205	31	55
68	Rio Olympics JPN v AUS Q1	1st Quarter	JPN	17	206	32	46
69	Rio Olympics JPN v AUS Q1	1st Quarter	JPN	17	206	35	41
70	Rio Olympics JPN v AUS Q1	1st Quarter	JPN	17	208	27	27
71	Rio Olympics JPN v AUS Q1	1st Quarter	JPN	17	208	27	22
72	Rio Olympics JPN v AUS Q1	1st Quarter	JPN	17	209	29	18	Shot	Shooting Foul
73	Rio Olympics JPN v AUS Q1	1st Quarter	JPN	19	259	52	95
74	Rio Olympics JPN v AUS Q1	1st Quarter	JPN	19	259	41	90
75	Rio Olympics JPN v AUS Q1	1st Quarter	JPN	19	260	39	77
76	Rio Olympics JPN v AUS Q1	1st Quarter	JPN	19	261	34	69
77	Rio Olympics JPN v AUS Q1	1st Quarter	JPN	19	261	31	60
78	Rio Olympics JPN v AUS Q1	1st Quarter	JPN	19	262	27	54
79	Rio Olympics JPN v AUS Q1	1st Quarter	JPN	19	263	24	46
80	Rio Olympics JPN v AUS Q1	1st Quarter	JPN	19	263	24	40	On-ball
81	Rio Olympics JPN v AUS Q1	1st Quarter	JPN	19	264	29	40
82	Rio Olympics JPN v AUS Q1	1st Quarter	JPN	19	264	33	38
83	Rio Olympics JPN v AUS Q1	1st Quarter	JPN	19	266	28	24
84	Rio Olympics JPN v AUS Q1	1st Quarter	JPN	19	267	30	17	Shot	Score
85	Rio Olympics JPN v AUS Q1	1st Quarter	JPN	21	284	24	85
86	Rio Olympics JPN v AUS Q1	1st Quarter	JPN	21	284	23	68
87	Rio Olympics JPN v AUS Q1	1st Quarter	JPN	21	285	20	45
88	Rio Olympics JPN v AUS Q1	1st Quarter	JPN	21	286	22	34
89	Rio Olympics JPN v AUS Q1	1st Quarter	JPN	21	286	26	26
90	Rio Olympics JPN v AUS Q1	1st Quarter	JPN	21	287	29	18	Shot	Miss
91	Rio Olympics JPN v AUS Q1	1st Quarter	JPN	22	289	20	20	OR
92	Rio Olympics JPN v AUS Q1	1st Quarter	JPN	22	290	14	27
93	Rio Olympics JPN v AUS Q1	1st Quarter	JPN	22	290	13	33
94	Rio Olympics JPN v AUS Q1	1st Quarter	JPN	22	291	26	38	On-ball
95	Rio Olympics JPN v AUS Q1	1st Quarter	JPN	22	294	28	37
96	Rio Olympics JPN v AUS Q1	1st Quarter	JPN	22	294	34	35
97	Rio Olympics JPN v AUS Q1	1st Quarter	JPN	22	296	47	17	Shot	Miss
98	Rio Olympics JPN v AUS Q1	1st Quarter	JPN	24	313	37	89
99	Rio Olympics JPN v AUS Q1	1st Quarter	JPN	24	313	33	77
100	Rio Olympics JPN v AUS Q1	1st Quarter	JPN	24	314	34	65
101	Rio Olympics JPN v AUS Q1	1st Quarter	JPN	24	315	34	56
102	Rio Olympics JPN v AUS Q1	1st Quarter	JPN	24	315	37	50
103	Rio Olympics JPN v AUS Q1	1st Quarter	JPN	24	316	40	45
104	Rio Olympics JPN v AUS Q1	1st Quarter	JPN	24	317	45	38
105	Rio Olympics JPN v AUS Q1	1st Quarter	JPN	24	317	47	36	On-ball
106	Rio Olympics JPN v AUS Q1	1st Quarter	JPN	24	317	43	37
107	Rio Olympics JPN v AUS Q1	1st Quarter	JPN	24	318	35	36
108	Rio Olympics JPN v AUS Q1	1st Quarter	JPN	24	319	29	32
109	Rio Olympics JPN v AUS Q1	1st Quarter	JPN	24	320	14	20
110	Rio Olympics JPN v AUS Q1	1st Quarter	JPN	24	321	15	18
111	Rio Olympics JPN v AUS Q1	1st Quarter	JPN	24	321	23	17
112	Rio Olympics JPN v AUS Q1	1st Quarter	JPN	24	322	29	18
113	Rio Olympics JPN v AUS Q1	1st Quarter	JPN	24	323	32	18	Shot	Score
114	Rio Olympics JPN v AUS Q1	1st Quarter	JPN	26	342	36	108
115	Rio Olympics JPN v AUS Q1	1st Quarter	JPN	26	343	35	86
116	Rio Olympics JPN v AUS Q1	1st Quarter	JPN	26	344	35	77
117	Rio Olympics JPN v AUS Q1	1st Quarter	JPN	26	345	35	70
118	Rio Olympics JPN v AUS Q1	1st Quarter	JPN	26	346	34	34
119	Rio Olympics JPN v AUS Q1	1st Quarter	JPN	26	347	34	27
120	Rio Olympics JPN v AUS Q1	1st Quarter	JPN	26	347	34	20
121	Rio Olympics JPN v AUS Q1	1st Quarter	JPN	26	348	52	22
122	Rio Olympics JPN v AUS Q1	1st Quarter	JPN	26	349	52	23
123	Rio Olympics JPN v AUS Q1	1st Quarter	JPN	26	350	50	18
124	Rio Olympics JPN v AUS Q1	1st Quarter	JPN	26	351	45	17
125	Rio Olympics JPN v AUS Q1	1st Quarter	JPN	26	351	36	18	Shot	Miss
126	Rio Olympics JPN v AUS Q1	1st Quarter	JPN	28	365	33	113
127	Rio Olympics JPN v AUS Q1	1st Quarter	JPN	28	365	43	100
128	Rio Olympics JPN v AUS Q1	1st Quarter	JPN	28	367	45	94
129	Rio Olympics JPN v AUS Q1	1st Quarter	JPN	28	368	46	89
130	Rio Olympics JPN v AUS Q1	1st Quarter	JPN	28	369	48	80
131	Rio Olympics JPN v AUS Q1	1st Quarter	JPN	28	369	48	72
132	Rio Olympics JPN v AUS Q1	1st Quarter	JPN	28	370	47	63
133	Rio Olympics JPN v AUS Q1	1st Quarter	JPN	28	370	47	56
134	Rio Olympics JPN v AUS Q1	1st Quarter	JPN	28	371	48	52
135	Rio Olympics JPN v AUS Q1	1st Quarter	JPN	28	372	48	46
136	Rio Olympics JPN v AUS Q1	1st Quarter	JPN	28	372	48	41	TO
137	Rio Olympics JPN v AUS Q1	1st Quarter	JPN	30	434	32	109
138	Rio Olympics JPN v AUS Q1	1st Quarter	JPN	30	435	51	100
139	Rio Olympics JPN v AUS Q1	1st Quarter	JPN	30	436	51	97
140	Rio Olympics JPN v AUS Q1	1st Quarter	JPN	30	437	49	88
141	Rio Olympics JPN v AUS Q1	1st Quarter	JPN	30	437	48	77
142	Rio Olympics JPN v AUS Q1	1st Quarter	JPN	30	438	49	67
143	Rio Olympics JPN v AUS Q1	1st Quarter	JPN	30	439	51	58
144	Rio Olympics JPN v AUS Q1	1st Quarter	JPN	30	439	50	50
145	Rio Olympics JPN v AUS Q1	1st Quarter	JPN	30	440	46	37
146	Rio Olympics JPN v AUS Q1	1st Quarter	JPN	30	440	42	27
147	Rio Olympics JPN v AUS Q1	1st Quarter	JPN	30	441	39	22
148	Rio Olympics JPN v AUS Q1	1st Quarter	JPN	30	443	28	35	Shot	Score
149	Rio Olympics JPN v AUS Q1	1st Quarter	JPN	32	459	32	96
150	Rio Olympics JPN v AUS Q1	1st Quarter	JPN	32	460	41	79
151	Rio Olympics JPN v AUS Q1	1st Quarter	JPN	32	461	41	74
152	Rio Olympics JPN v AUS Q1	1st Quarter	JPN	32	461	42	63
153	Rio Olympics JPN v AUS Q1	1st Quarter	JPN	32	462	45	53
154	Rio Olympics JPN v AUS Q1	1st Quarter	JPN	32	463	46	45
155	Rio Olympics JPN v AUS Q1	1st Quarter	JPN	32	464	47	40
156	Rio Olympics JPN v AUS Q1	1st Quarter	JPN	32	465	47	36
157	Rio Olympics JPN v AUS Q1	1st Quarter	JPN	32	466	47	33	On-ball
158	Rio Olympics JPN v AUS Q1	1st Quarter	JPN	32	466	44	37
159	Rio Olympics JPN v AUS Q1	1st Quarter	JPN	32	466	41	38
160	Rio Olympics JPN v AUS Q1	1st Quarter	JPN	32	467	37	38
161	Rio Olympics JPN v AUS Q1	1st Quarter	JPN	32	468	37	22
162	Rio Olympics JPN v AUS Q1	1st Quarter	JPN	32	469	36	18
163	Rio Olympics JPN v AUS Q1	1st Quarter	JPN	32	469	34	17	Shot	Score
164	Rio Olympics JPN v AUS Q1	1st Quarter	JPN	34	503	36	109
165	Rio Olympics JPN v AUS Q1	1st Quarter	JPN	34	504	41	90
166	Rio Olympics JPN v AUS Q1	1st Quarter	JPN	34	505	46	77
167	Rio Olympics JPN v AUS Q1	1st Quarter	JPN	34	505	47	71
168	Rio Olympics JPN v AUS Q1	1st Quarter	JPN	34	506	47	66
169	Rio Olympics JPN v AUS Q1	1st Quarter	JPN	34	508	46	59
170	Rio Olympics JPN v AUS Q1	1st Quarter	JPN	34	508	47	52
171	Rio Olympics JPN v AUS Q1	1st Quarter	JPN	34	509	49	30
172	Rio Olympics JPN v AUS Q1	1st Quarter	JPN	34	510	52	34
173	Rio Olympics JPN v AUS Q1	1st Quarter	JPN	34	510	52	35
174	Rio Olympics JPN v AUS Q1	1st Quarter	JPN	34	511	34	46
175	Rio Olympics JPN v AUS Q1	1st Quarter	JPN	34	512	20	37
176	Rio Olympics JPN v AUS Q1	1st Quarter	JPN	34	515	31	38
177	Rio Olympics JPN v AUS Q1	1st Quarter	JPN	34	516	30	39
178	Rio Olympics JPN v AUS Q1	1st Quarter	JPN	34	517	36	42	On-ball
179	Rio Olympics JPN v AUS Q1	1st Quarter	JPN	34	518	37	40
180	Rio Olympics JPN v AUS Q1	1st Quarter	JPN	34	518	40	33
181	Rio Olympics JPN v AUS Q1	1st Quarter	JPN	34	520	30	22
182	Rio Olympics JPN v AUS Q1	1st Quarter	JPN	34	521	29	17	Shot	Miss
183	Rio Olympics JPN v AUS Q1	1st Quarter	JPN	36	530	42	90
184	Rio Olympics JPN v AUS Q1	1st Quarter	JPN	36	530	48	78
185	Rio Olympics JPN v AUS Q1	1st Quarter	JPN	36	531	50	70
186	Rio Olympics JPN v AUS Q1	1st Quarter	JPN	36	532	52	59
187	Rio Olympics JPN v AUS Q1	1st Quarter	JPN	36	532	50	49
188	Rio Olympics JPN v AUS Q1	1st Quarter	JPN	36	533	49	45
189	Rio Olympics JPN v AUS Q1	1st Quarter	JPN	36	533	45	42
190	Rio Olympics JPN v AUS Q1	1st Quarter	JPN	36	534	40	37
191	Rio Olympics JPN v AUS Q1	1st Quarter	JPN	36	536	17	34	Shot	Miss
192	Rio Olympics JPN v AUS Q1	1st Quarter	JPN	38	561	33	109
193	Rio Olympics JPN v AUS Q1	1st Quarter	JPN	38	562	41	96
194	Rio Olympics JPN v AUS Q1	1st Quarter	JPN	38	563	44	84
195	Rio Olympics JPN v AUS Q1	1st Quarter	JPN	38	564	48	83
196	Rio Olympics JPN v AUS Q1	1st Quarter	JPN	38	565	30	86
197	Rio Olympics JPN v AUS Q1	1st Quarter	JPN	38	565	28	84
198	Rio Olympics JPN v AUS Q1	1st Quarter	JPN	38	566	30	74
199	Rio Olympics JPN v AUS Q1	1st Quarter	JPN	38	567	30	69
200	Rio Olympics JPN v AUS Q1	1st Quarter	JPN	38	568	30	60
201	Rio Olympics JPN v AUS Q1	1st Quarter	JPN	38	569	29	56
202	Rio Olympics JPN v AUS Q1	1st Quarter	JPN	38	569	27	49
203	Rio Olympics JPN v AUS Q1	1st Quarter	JPN	38	571	13	35
204	Rio Olympics JPN v AUS Q1	1st Quarter	JPN	38	572	34	44
205	Rio Olympics JPN v AUS Q1	1st Quarter	JPN	38	573	48	36
206	Rio Olympics JPN v AUS Q1	1st Quarter	JPN	38	574	48	36
207	Rio Olympics JPN v AUS Q1	1st Quarter	JPN	38	575	48	36
208	Rio Olympics JPN v AUS Q1	1st Quarter	JPN	38	576	48	36
209	Rio Olympics JPN v AUS Q1	1st Quarter	JPN	38	577	32	37
210	Rio Olympics JPN v AUS Q1	1st Quarter	JPN	38	578	34	39
211	Rio Olympics JPN v AUS Q1	1st Quarter	JPN	38	578	38	38
212	Rio Olympics JPN v AUS Q1	1st Quarter	JPN	38	579	38	44
213	Rio Olympics JPN v AUS Q1	1st Quarter	JPN	38	579	29	42	On-ball
214	Rio Olympics JPN v AUS Q1	1st Quarter	JPN	38	580	24	36
215	Rio Olympics JPN v AUS Q1	1st Quarter	JPN	38	581	22	26
216	Rio Olympics JPN v AUS Q1	1st Quarter	JPN	38	582	25	32
217	Rio Olympics JPN v AUS Q1	1st Quarter	JPN	38	584	42	45
218	Rio Olympics JPN v AUS Q1	1st Quarter	JPN	38	584	43	41
219	Rio Olympics JPN v AUS Q1	1st Quarter	JPN	38	585	42	35
220	Rio Olympics JPN v AUS Q1	1st Quarter	JPN	38	585	39	38
221	Rio Olympics JPN v AUS Q1	1st Quarter	JPN	38	586	33	34
222	Rio Olympics JPN v AUS Q1	1st Quarter	JPN	38	587	33	28	Shot	Score
223	Rio Olympics JPN v AUS Q1	1st Quarter	JPN	40	604	35	109
224	Rio Olympics JPN v AUS Q1	1st Quarter	JPN	40	604	25	93
225	Rio Olympics JPN v AUS Q1	1st Quarter	JPN	40	606	25	87
226	Rio Olympics JPN v AUS Q1	1st Quarter	JPN	40	607	24	74
227	Rio Olympics JPN v AUS Q1	1st Quarter	JPN	40	607	18	65
228	Rio Olympics JPN v AUS Q1	1st Quarter	JPN	40	608	16	59
229	Rio Olympics JPN v AUS Q1	1st Quarter	JPN	40	608	14	52
230	Rio Olympics JPN v AUS Q1	1st Quarter	JPN	40	609	14	46
231	Rio Olympics JPN v AUS Q1	1st Quarter	JPN	40	609	16	43
232	Rio Olympics JPN v AUS Q1	1st Quarter	JPN	40	610	24	42
233	Rio Olympics JPN v AUS Q1	1st Quarter	JPN	40	610	26	42
234	Rio Olympics JPN v AUS Q1	1st Quarter	JPN	40	610	33	40
235	Rio Olympics JPN v AUS Q1	1st Quarter	JPN	40	611	38	37	On-ball
236	Rio Olympics JPN v AUS Q1	1st Quarter	JPN	40	611	43	35
237	Rio Olympics JPN v AUS Q1	1st Quarter	JPN	40	612	46	34
238	Rio Olympics JPN v AUS Q1	1st Quarter	JPN	40	612	43	37
239	Rio Olympics JPN v AUS Q1	1st Quarter	JPN	40	613	36	37
240	Rio Olympics JPN v AUS Q1	1st Quarter	JPN	40	614	36	37
241	Rio Olympics JPN v AUS Q1	1st Quarter	JPN	40	615	36	37
242	Rio Olympics JPN v AUS Q1	1st Quarter	JPN	40	616	36	37
243	Rio Olympics JPN v AUS Q1	1st Quarter	JPN	40	617	36	37
244	Rio Olympics JPN v AUS Q1	1st Quarter	JPN	40	618	30	34
245	Rio Olympics JPN v AUS Q1	1st Quarter	JPN	40	619	11	25	On-ball
246	Rio Olympics JPN v AUS Q1	1st Quarter	JPN	40	620	13	20
247	Rio Olympics JPN v AUS Q1	1st Quarter	JPN	40	621	14	19
248	Rio Olympics JPN v AUS Q1	1st Quarter	JPN	40	622	12	22
249	Rio Olympics JPN v AUS Q1	1st Quarter	JPN	40	622	12	23
250	Rio Olympics JPN v AUS Q1	1st Quarter	JPN	40	623	14	28	On-ball	TO
251	Rio Olympics JPN v AUS Q1	1st Quarter	JPN	43	729	22	110
252	Rio Olympics JPN v AUS Q1	1st Quarter	JPN	43	730	15	92
253	Rio Olympics JPN v AUS Q1	1st Quarter	JPN	43	731	14	87
254	Rio Olympics JPN v AUS Q1	1st Quarter	JPN	43	732	17	80
255	Rio Olympics JPN v AUS Q1	1st Quarter	JPN	43	733	20	75
256	Rio Olympics JPN v AUS Q1	1st Quarter	JPN	43	733	27	70
257	Rio Olympics JPN v AUS Q1	1st Quarter	JPN	43	734	31	60
258	Rio Olympics JPN v AUS Q1	1st Quarter	JPN	43	734	29	53
259	Rio Olympics JPN v AUS Q1	1st Quarter	JPN	43	736	25	46
260	Rio Olympics JPN v AUS Q1	1st Quarter	JPN	43	737	14	47
261	Rio Olympics JPN v AUS Q1	1st Quarter	JPN	43	738	11	36
262	Rio Olympics JPN v AUS Q1	1st Quarter	JPN	43	739	30	43
263	Rio Olympics JPN v AUS Q1	1st Quarter	JPN	43	741	49	32
264	Rio Olympics JPN v AUS Q1	1st Quarter	JPN	43	742	49	33
265	Rio Olympics JPN v AUS Q1	1st Quarter	JPN	43	743	45	37
266	Rio Olympics JPN v AUS Q1	1st Quarter	JPN	43	743	41	38
267	Rio Olympics JPN v AUS Q1	1st Quarter	JPN	43	744	39	40	On-ball
268	Rio Olympics JPN v AUS Q1	1st Quarter	JPN	43	744	30	38
269	Rio Olympics JPN v AUS Q1	1st Quarter	JPN	43	745	26	31
270	Rio Olympics JPN v AUS Q1	1st Quarter	JPN	43	746	25	26
271	Rio Olympics JPN v AUS Q1	1st Quarter	JPN	43	747	36	33
272	Rio Olympics JPN v AUS Q1	1st Quarter	JPN	43	748	32	34	Shot	Score
273	Rio Olympics JPN v AUS Q1	1st Quarter	JPN	45	769	20	96
274	Rio Olympics JPN v AUS Q1	1st Quarter	JPN	45	769	20	90
275	Rio Olympics JPN v AUS Q1	1st Quarter	JPN	45	769	19	80
276	Rio Olympics JPN v AUS Q1	1st Quarter	JPN	45	771	20	72
277	Rio Olympics JPN v AUS Q1	1st Quarter	JPN	45	772	37	67
278	Rio Olympics JPN v AUS Q1	1st Quarter	JPN	45	772	38	60
279	Rio Olympics JPN v AUS Q1	1st Quarter	JPN	45	773	41	53
280	Rio Olympics JPN v AUS Q1	1st Quarter	JPN	45	773	43	49
281	Rio Olympics JPN v AUS Q1	1st Quarter	JPN	45	774	48	42
282	Rio Olympics JPN v AUS Q1	1st Quarter	JPN	45	774	49	36
283	Rio Olympics JPN v AUS Q1	1st Quarter	JPN	45	775	52	28
284	Rio Olympics JPN v AUS Q1	1st Quarter	JPN	45	775	52	34
285	Rio Olympics JPN v AUS Q1	1st Quarter	JPN	45	775	44	35	On-ball
286	Rio Olympics JPN v AUS Q1	1st Quarter	JPN	45	775	36	37
287	Rio Olympics JPN v AUS Q1	1st Quarter	JPN	45	777	29	38
288	Rio Olympics JPN v AUS Q1	1st Quarter	JPN	45	779	26	38
289	Rio Olympics JPN v AUS Q1	1st Quarter	JPN	45	779	44	34
290	Rio Olympics JPN v AUS Q1	1st Quarter	JPN	45	781	33	20	Shot	Shooting Foul
291	Rio Olympics JPN v AUS Q2	2nd Quarter	JPN	47	7	5	59
292	Rio Olympics JPN v AUS Q2	2nd Quarter	JPN	47	8	17	73
293	Rio Olympics JPN v AUS Q2	2nd Quarter	JPN	47	9	23	73
294	Rio Olympics JPN v AUS Q2	2nd Quarter	JPN	47	10	29	67
295	Rio Olympics JPN v AUS Q2	2nd Quarter	JPN	47	10	35	57
296	Rio Olympics JPN v AUS Q2	2nd Quarter	JPN	47	11	40	49
297	Rio Olympics JPN v AUS Q2	2nd Quarter	JPN	47	12	49	31
298	Rio Olympics JPN v AUS Q2	2nd Quarter	JPN	47	14	31	42
299	Rio Olympics JPN v AUS Q2	2nd Quarter	JPN	47	15	18	40	On-ball
300	Rio Olympics JPN v AUS Q2	2nd Quarter	JPN	47	16	18	40
301	Rio Olympics JPN v AUS Q2	2nd Quarter	JPN	47	17	18	40
302	Rio Olympics JPN v AUS Q2	2nd Quarter	JPN	47	18	18	40
303	Rio Olympics JPN v AUS Q2	2nd Quarter	JPN	47	19	21	40
304	Rio Olympics JPN v AUS Q2	2nd Quarter	JPN	47	19	29	40
305	Rio Olympics JPN v AUS Q2	2nd Quarter	JPN	47	20	39	36
306	Rio Olympics JPN v AUS Q2	2nd Quarter	JPN	47	21	34	36
307	Rio Olympics JPN v AUS Q2	2nd Quarter	JPN	47	21	36	31
308	Rio Olympics JPN v AUS Q2	2nd Quarter	JPN	47	23	36	19
309	Rio Olympics JPN v AUS Q2	2nd Quarter	JPN	47	24	53	17
310	Rio Olympics JPN v AUS Q2	2nd Quarter	JPN	47	24	52	21
311	Rio Olympics JPN v AUS Q2	2nd Quarter	JPN	47	25	50	24
312	Rio Olympics JPN v AUS Q2	2nd Quarter	JPN	47	25	45	24
313	Rio Olympics JPN v AUS Q2	2nd Quarter	JPN	47	26	35	18	Shot	Shooting Foul
314	Rio Olympics JPN v AUS Q2	2nd Quarter	JPN	50	83	34	107
315	Rio Olympics JPN v AUS Q2	2nd Quarter	JPN	50	83	33	91
316	Rio Olympics JPN v AUS Q2	2nd Quarter	JPN	50	84	33	87
317	Rio Olympics JPN v AUS Q2	2nd Quarter	JPN	50	85	33	79
318	Rio Olympics JPN v AUS Q2	2nd Quarter	JPN	50	85	34	72
319	Rio Olympics JPN v AUS Q2	2nd Quarter	JPN	50	86	37	64
320	Rio Olympics JPN v AUS Q2	2nd Quarter	JPN	50	86	39	53
321	Rio Olympics JPN v AUS Q2	2nd Quarter	JPN	50	87	40	48
322	Rio Olympics JPN v AUS Q2	2nd Quarter	JPN	50	87	28	42
323	Rio Olympics JPN v AUS Q2	2nd Quarter	JPN	50	89	34	39
324	Rio Olympics JPN v AUS Q2	2nd Quarter	JPN	50	89	38	28
325	Rio Olympics JPN v AUS Q2	2nd Quarter	JPN	50	90	38	24
326	Rio Olympics JPN v AUS Q2	2nd Quarter	JPN	50	91	35	27	Shot	Score
327	Rio Olympics JPN v AUS Q2	2nd Quarter	JPN	52	138	34	95
328	Rio Olympics JPN v AUS Q2	2nd Quarter	JPN	52	138	30	89
329	Rio Olympics JPN v AUS Q2	2nd Quarter	JPN	52	139	27	83
330	Rio Olympics JPN v AUS Q2	2nd Quarter	JPN	52	140	29	75
331	Rio Olympics JPN v AUS Q2	2nd Quarter	JPN	52	141	31	71
332	Rio Olympics JPN v AUS Q2	2nd Quarter	JPN	52	141	32	62
333	Rio Olympics JPN v AUS Q2	2nd Quarter	JPN	52	142	34	56
334	Rio Olympics JPN v AUS Q2	2nd Quarter	JPN	52	142	37	51
335	Rio Olympics JPN v AUS Q2	2nd Quarter	JPN	52	143	34	42
336	Rio Olympics JPN v AUS Q2	2nd Quarter	JPN	52	143	29	35
337	Rio Olympics JPN v AUS Q2	2nd Quarter	JPN	52	144	21	38
338	Rio Olympics JPN v AUS Q2	2nd Quarter	JPN	52	145	22	39
339	Rio Olympics JPN v AUS Q2	2nd Quarter	JPN	52	145	33	39
340	Rio Olympics JPN v AUS Q2	2nd Quarter	JPN	52	146	37	39
341	Rio Olympics JPN v AUS Q2	2nd Quarter	JPN	52	146	37	40
342	Rio Olympics JPN v AUS Q2	2nd Quarter	JPN	52	147	36	42
343	Rio Olympics JPN v AUS Q2	2nd Quarter	JPN	52	147	34	42
344	Rio Olympics JPN v AUS Q2	2nd Quarter	JPN	52	148	27	40
345	Rio Olympics JPN v AUS Q2	2nd Quarter	JPN	52	149	19	36
346	Rio Olympics JPN v AUS Q2	2nd Quarter	JPN	52	149	16	32
347	Rio Olympics JPN v AUS Q2	2nd Quarter	JPN	52	150	19	38
348	Rio Olympics JPN v AUS Q2	2nd Quarter	JPN	52	150	27	42
349	Rio Olympics JPN v AUS Q2	2nd Quarter	JPN	52	151	37	41
350	Rio Olympics JPN v AUS Q2	2nd Quarter	JPN	52	152	49	31
351	Rio Olympics JPN v AUS Q2	2nd Quarter	JPN	52	152	52	26
352	Rio Olympics JPN v AUS Q2	2nd Quarter	JPN	52	154	47	18	Shot	Miss
353	Rio Olympics JPN v AUS Q2	2nd Quarter	JPN	54	177	29	96
354	Rio Olympics JPN v AUS Q2	2nd Quarter	JPN	54	177	16	79
355	Rio Olympics JPN v AUS Q2	2nd Quarter	JPN	54	178	16	69
356	Rio Olympics JPN v AUS Q2	2nd Quarter	JPN	54	179	15	52
357	Rio Olympics JPN v AUS Q2	2nd Quarter	JPN	54	180	16	43
358	Rio Olympics JPN v AUS Q2	2nd Quarter	JPN	54	180	20	37
359	Rio Olympics JPN v AUS Q2	2nd Quarter	JPN	54	181	24	31	Shot	Miss
360	Rio Olympics JPN v AUS Q2	2nd Quarter	JPN	56	203	34	110
361	Rio Olympics JPN v AUS Q2	2nd Quarter	JPN	56	203	45	92
362	Rio Olympics JPN v AUS Q2	2nd Quarter	JPN	56	204	45	81
363	Rio Olympics JPN v AUS Q2	2nd Quarter	JPN	56	204	45	72
364	Rio Olympics JPN v AUS Q2	2nd Quarter	JPN	56	205	46	60
365	Rio Olympics JPN v AUS Q2	2nd Quarter	JPN	56	206	48	52
366	Rio Olympics JPN v AUS Q2	2nd Quarter	JPN	56	207	50	44
367	Rio Olympics JPN v AUS Q2	2nd Quarter	JPN	56	207	51	32	On-ball
368	Rio Olympics JPN v AUS Q2	2nd Quarter	JPN	56	208	52	31
369	Rio Olympics JPN v AUS Q2	2nd Quarter	JPN	56	208	47	35
370	Rio Olympics JPN v AUS Q2	2nd Quarter	JPN	56	209	44	37
371	Rio Olympics JPN v AUS Q2	2nd Quarter	JPN	56	210	38	36
372	Rio Olympics JPN v AUS Q2	2nd Quarter	JPN	56	211	33	33
373	Rio Olympics JPN v AUS Q2	2nd Quarter	JPN	56	212	29	34
374	Rio Olympics JPN v AUS Q2	2nd Quarter	JPN	56	212	27	35
375	Rio Olympics JPN v AUS Q2	2nd Quarter	JPN	56	213	19	36
376	Rio Olympics JPN v AUS Q2	2nd Quarter	JPN	56	213	24	37
377	Rio Olympics JPN v AUS Q2	2nd Quarter	JPN	56	214	31	33
378	Rio Olympics JPN v AUS Q2	2nd Quarter	JPN	56	214	33	32
379	Rio Olympics JPN v AUS Q2	2nd Quarter	JPN	56	215	36	38
380	Rio Olympics JPN v AUS Q2	2nd Quarter	JPN	56	216	40	41
381	Rio Olympics JPN v AUS Q2	2nd Quarter	JPN	56	217	51	25
382	Rio Olympics JPN v AUS Q2	2nd Quarter	JPN	56	218	51	41
383	Rio Olympics JPN v AUS Q2	2nd Quarter	JPN	56	220	50	38
384	Rio Olympics JPN v AUS Q2	2nd Quarter	JPN	56	221	50	35
385	Rio Olympics JPN v AUS Q2	2nd Quarter	JPN	56	222	49	40
386	Rio Olympics JPN v AUS Q2	2nd Quarter	JPN	56	223	47	30	On-ball
387	Rio Olympics JPN v AUS Q2	2nd Quarter	JPN	56	223	48	27
388	Rio Olympics JPN v AUS Q2	2nd Quarter	JPN	56	223	48	22
389	Rio Olympics JPN v AUS Q2	2nd Quarter	JPN	56	225	42	23
390	Rio Olympics JPN v AUS Q2	2nd Quarter	JPN	56	225	37	23
391	Rio Olympics JPN v AUS Q2	2nd Quarter	JPN	56	226	34	17	Shot	Score
392	Rio Olympics JPN v AUS Q2	2nd Quarter	JPN	58	246	28	94
393	Rio Olympics JPN v AUS Q2	2nd Quarter	JPN	58	246	19	74
394	Rio Olympics JPN v AUS Q2	2nd Quarter	JPN	58	247	19	61
395	Rio Olympics JPN v AUS Q2	2nd Quarter	JPN	58	248	19	53
396	Rio Olympics JPN v AUS Q2	2nd Quarter	JPN	58	249	13	41
397	Rio Olympics JPN v AUS Q2	2nd Quarter	JPN	58	250	17	37
398	Rio Olympics JPN v AUS Q2	2nd Quarter	JPN	58	251	24	33
399	Rio Olympics JPN v AUS Q2	2nd Quarter	JPN	58	253	12	28
400	Rio Olympics JPN v AUS Q2	2nd Quarter	JPN	58	254	13	30
401	Rio Olympics JPN v AUS Q2	2nd Quarter	JPN	58	255	15	33
402	Rio Olympics JPN v AUS Q2	2nd Quarter	JPN	58	255	15	26
403	Rio Olympics JPN v AUS Q2	2nd Quarter	JPN	58	256	18	19
404	Rio Olympics JPN v AUS Q2	2nd Quarter	JPN	58	257	24	16
405	Rio Olympics JPN v AUS Q2	2nd Quarter	JPN	58	258	28	34	Shot	Score
406	Rio Olympics JPN v AUS Q2	2nd Quarter	JPN	60	287	30	90
407	Rio Olympics JPN v AUS Q2	2nd Quarter	JPN	60	287	20	60
408	Rio Olympics JPN v AUS Q2	2nd Quarter	JPN	60	288	24	54
409	Rio Olympics JPN v AUS Q2	2nd Quarter	JPN	60	289	19	44
410	Rio Olympics JPN v AUS Q2	2nd Quarter	JPN	60	290	17	38
411	Rio Olympics JPN v AUS Q2	2nd Quarter	JPN	60	290	16	30	Shot	Score
412	Rio Olympics JPN v AUS Q2	2nd Quarter	JPN	63	417	33	111
413	Rio Olympics JPN v AUS Q2	2nd Quarter	JPN	63	418	27	88
414	Rio Olympics JPN v AUS Q2	2nd Quarter	JPN	63	419	30	84
415	Rio Olympics JPN v AUS Q2	2nd Quarter	JPN	63	420	33	80
416	Rio Olympics JPN v AUS Q2	2nd Quarter	JPN	63	420	35	75
417	Rio Olympics JPN v AUS Q2	2nd Quarter	JPN	63	421	36	71
418	Rio Olympics JPN v AUS Q2	2nd Quarter	JPN	63	421	37	65
419	Rio Olympics JPN v AUS Q2	2nd Quarter	JPN	63	422	38	56
420	Rio Olympics JPN v AUS Q2	2nd Quarter	JPN	63	423	40	49
421	Rio Olympics JPN v AUS Q2	2nd Quarter	JPN	63	424	40	49
422	Rio Olympics JPN v AUS Q2	2nd Quarter	JPN	63	425	40	49
423	Rio Olympics JPN v AUS Q2	2nd Quarter	JPN	63	426	40	49
424	Rio Olympics JPN v AUS Q2	2nd Quarter	JPN	63	427	39	45
425	Rio Olympics JPN v AUS Q2	2nd Quarter	JPN	63	427	38	43
426	Rio Olympics JPN v AUS Q2	2nd Quarter	JPN	63	429	51	28
427	Rio Olympics JPN v AUS Q2	2nd Quarter	JPN	63	432	26	32	Shot	Miss
428	Rio Olympics JPN v AUS Q2	2nd Quarter	JPN	65	448	32	92
429	Rio Olympics JPN v AUS Q2	2nd Quarter	JPN	65	448	22	90
430	Rio Olympics JPN v AUS Q2	2nd Quarter	JPN	65	449	22	89
431	Rio Olympics JPN v AUS Q2	2nd Quarter	JPN	65	449	22	84
432	Rio Olympics JPN v AUS Q2	2nd Quarter	JPN	65	450	22	75
433	Rio Olympics JPN v AUS Q2	2nd Quarter	JPN	65	451	20	66
434	Rio Olympics JPN v AUS Q2	2nd Quarter	JPN	65	451	20	60
435	Rio Olympics JPN v AUS Q2	2nd Quarter	JPN	65	452	20	53
436	Rio Olympics JPN v AUS Q2	2nd Quarter	JPN	65	453	47	38
437	Rio Olympics JPN v AUS Q2	2nd Quarter	JPN	65	453	46	32	Shot	Score
438	Rio Olympics JPN v AUS Q2	2nd Quarter	JPN	67	477	28	112
439	Rio Olympics JPN v AUS Q2	2nd Quarter	JPN	67	479	30	90
440	Rio Olympics JPN v AUS Q2	2nd Quarter	JPN	67	480	30	85
441	Rio Olympics JPN v AUS Q2	2nd Quarter	JPN	67	481	38	75
442	Rio Olympics JPN v AUS Q2	2nd Quarter	JPN	67	481	42	66
443	Rio Olympics JPN v AUS Q2	2nd Quarter	JPN	67	482	44	56
444	Rio Olympics JPN v AUS Q2	2nd Quarter	JPN	67	482	44	45
445	Rio Olympics JPN v AUS Q2	2nd Quarter	JPN	67	483	44	38
446	Rio Olympics JPN v AUS Q2	2nd Quarter	JPN	67	483	43	34	TO
447	Rio Olympics JPN v AUS Q2	2nd Quarter	JPN	70	579	34	109
448	Rio Olympics JPN v AUS Q2	2nd Quarter	JPN	70	580	20	88
449	Rio Olympics JPN v AUS Q2	2nd Quarter	JPN	70	581	16	61
450	Rio Olympics JPN v AUS Q2	2nd Quarter	JPN	70	581	17	55
451	Rio Olympics JPN v AUS Q2	2nd Quarter	JPN	70	582	18	49
452	Rio Olympics JPN v AUS Q2	2nd Quarter	JPN	70	584	16	51
453	Rio Olympics JPN v AUS Q2	2nd Quarter	JPN	70	584	15	42
454	Rio Olympics JPN v AUS Q2	2nd Quarter	JPN	70	585	14	34	On-ball
455	Rio Olympics JPN v AUS Q2	2nd Quarter	JPN	70	586	18	37
456	Rio Olympics JPN v AUS Q2	2nd Quarter	JPN	70	586	22	39
457	Rio Olympics JPN v AUS Q2	2nd Quarter	JPN	70	587	34	39
458	Rio Olympics JPN v AUS Q2	2nd Quarter	JPN	70	589	47	33
459	Rio Olympics JPN v AUS Q2	2nd Quarter	JPN	70	590	48	30
460	Rio Olympics JPN v AUS Q2	2nd Quarter	JPN	70	591	46	25
461	Rio Olympics JPN v AUS Q2	2nd Quarter	JPN	70	592	36	19
462	Rio Olympics JPN v AUS Q2	2nd Quarter	JPN	70	593	36	21
463	Rio Olympics JPN v AUS Q2	2nd Quarter	JPN	70	594	35	25	Shot	Miss
464	Rio Olympics JPN v AUS Q2	2nd Quarter	JPN	73	647	39	109
465	Rio Olympics JPN v AUS Q2	2nd Quarter	JPN	73	648	34	65
466	Rio Olympics JPN v AUS Q2	2nd Quarter	JPN	73	650	32	71
467	Rio Olympics JPN v AUS Q2	2nd Quarter	JPN	73	651	33	67
468	Rio Olympics JPN v AUS Q2	2nd Quarter	JPN	73	652	36	61
469	Rio Olympics JPN v AUS Q2	2nd Quarter	JPN	73	652	40	53
470	Rio Olympics JPN v AUS Q2	2nd Quarter	JPN	73	653	44	49
471	Rio Olympics JPN v AUS Q2	2nd Quarter	JPN	73	654	52	44
472	Rio Olympics JPN v AUS Q2	2nd Quarter	JPN	73	655	51	31
473	Rio Olympics JPN v AUS Q2	2nd Quarter	JPN	73	657	49	32	On-ball
474	Rio Olympics JPN v AUS Q2	2nd Quarter	JPN	73	657	42	35
475	Rio Olympics JPN v AUS Q2	2nd Quarter	JPN	73	658	36	36
476	Rio Olympics JPN v AUS Q2	2nd Quarter	JPN	73	660	24	23
477	Rio Olympics JPN v AUS Q2	2nd Quarter	JPN	73	662	43	37	TO
478	Rio Olympics JPN v AUS Q2	2nd Quarter	JPN	75	706	31	110
479	Rio Olympics JPN v AUS Q2	2nd Quarter	JPN	75	708	23	95
480	Rio Olympics JPN v AUS Q2	2nd Quarter	JPN	75	709	22	86
481	Rio Olympics JPN v AUS Q2	2nd Quarter	JPN	75	709	21	78
482	Rio Olympics JPN v AUS Q2	2nd Quarter	JPN	75	710	20	67
483	Rio Olympics JPN v AUS Q2	2nd Quarter	JPN	75	710	19	56
484	Rio Olympics JPN v AUS Q2	2nd Quarter	JPN	75	711	16	49
485	Rio Olympics JPN v AUS Q2	2nd Quarter	JPN	75	711	15	40
486	Rio Olympics JPN v AUS Q2	2nd Quarter	JPN	75	712	18	36
487	Rio Olympics JPN v AUS Q2	2nd Quarter	JPN	75	715	13	34
488	Rio Olympics JPN v AUS Q2	2nd Quarter	JPN	75	718	25	44
489	Rio Olympics JPN v AUS Q2	2nd Quarter	JPN	75	720	36	46
490	Rio Olympics JPN v AUS Q2	2nd Quarter	JPN	75	720	38	41
491	Rio Olympics JPN v AUS Q2	2nd Quarter	JPN	75	722	25	38	TO
492	Rio Olympics JPN v AUS Q2	2nd Quarter	JPN	77	746	34	112
493	Rio Olympics JPN v AUS Q2	2nd Quarter	JPN	77	747	32	96
494	Rio Olympics JPN v AUS Q2	2nd Quarter	JPN	77	748	35	89
495	Rio Olympics JPN v AUS Q2	2nd Quarter	JPN	77	749	37	79
496	Rio Olympics JPN v AUS Q2	2nd Quarter	JPN	77	749	29	68
497	Rio Olympics JPN v AUS Q2	2nd Quarter	JPN	77	750	20	52
498	Rio Olympics JPN v AUS Q2	2nd Quarter	JPN	77	750	15	41
499	Rio Olympics JPN v AUS Q2	2nd Quarter	JPN	77	751	17	30
500	Rio Olympics JPN v AUS Q2	2nd Quarter	JPN	77	752	20	34
501	Rio Olympics JPN v AUS Q2	2nd Quarter	JPN	77	752	22	36	On-ball
502	Rio Olympics JPN v AUS Q2	2nd Quarter	JPN	77	752	28	34
503	Rio Olympics JPN v AUS Q2	2nd Quarter	JPN	77	752	30	31
504	Rio Olympics JPN v AUS Q2	2nd Quarter	JPN	77	753	26	21
505	Rio Olympics JPN v AUS Q2	2nd Quarter	JPN	77	754	27	17	Shot	Score
506	Rio Olympics JPN v AUS Q2	2nd Quarter	JPN	79	771	31	85
507	Rio Olympics JPN v AUS Q2	2nd Quarter	JPN	79	771	32	75
508	Rio Olympics JPN v AUS Q2	2nd Quarter	JPN	79	771	24	70
509	Rio Olympics JPN v AUS Q2	2nd Quarter	JPN	79	771	18	56	Foul
510	Rio Olympics JPN v AUS Q2	2nd Quarter	JPN	80	826	4	61
511	Rio Olympics JPN v AUS Q2	2nd Quarter	JPN	80	827	21	52
512	Rio Olympics JPN v AUS Q2	2nd Quarter	JPN	80	829	12	38
513	Rio Olympics JPN v AUS Q2	2nd Quarter	JPN	80	830	14	37
514	Rio Olympics JPN v AUS Q2	2nd Quarter	JPN	80	830	21	37
515	Rio Olympics JPN v AUS Q2	2nd Quarter	JPN	80	832	29	36
516	Rio Olympics JPN v AUS Q2	2nd Quarter	JPN	80	832	32	33
517	Rio Olympics JPN v AUS Q2	2nd Quarter	JPN	80	833	24	27
518	Rio Olympics JPN v AUS Q2	2nd Quarter	JPN	80	833	24	22
519	Rio Olympics JPN v AUS Q2	2nd Quarter	JPN	80	834	27	18	Shot	Score
520	Rio Olympics JPN v AUS Q2	2nd Quarter	JPN	83	855	30	107
521	Rio Olympics JPN v AUS Q2	2nd Quarter	JPN	83	856	30	89
522	Rio Olympics JPN v AUS Q2	2nd Quarter	JPN	83	857	23	71
523	Rio Olympics JPN v AUS Q2	2nd Quarter	JPN	83	857	13	45
524	Rio Olympics JPN v AUS Q2	2nd Quarter	JPN	83	858	11	34
525	Rio Olympics JPN v AUS Q2	2nd Quarter	JPN	83	858	14	28
526	Rio Olympics JPN v AUS Q2	2nd Quarter	JPN	83	861	28	46
527	Rio Olympics JPN v AUS Q2	2nd Quarter	JPN	83	862	46	44
528	Rio Olympics JPN v AUS Q2	2nd Quarter	JPN	83	864	47	22
529	Rio Olympics JPN v AUS Q2	2nd Quarter	JPN	83	865	46	18
530	Rio Olympics JPN v AUS Q2	2nd Quarter	JPN	83	866	46	18
531	Rio Olympics JPN v AUS Q2	2nd Quarter	JPN	83	867	46	18
532	Rio Olympics JPN v AUS Q2	2nd Quarter	JPN	83	868	46	18
533	Rio Olympics JPN v AUS Q2	2nd Quarter	JPN	83	869	45	37
534	Rio Olympics JPN v AUS Q2	2nd Quarter	JPN	83	870	27	34
535	Rio Olympics JPN v AUS Q2	2nd Quarter	JPN	83	871	26	26
536	Rio Olympics JPN v AUS Q2	2nd Quarter	JPN	83	871	29	20	Shot	Score
537	Rio Olympics JPN v AUS Q2	2nd Quarter	JPN	85	887	31	111
538	Rio Olympics JPN v AUS Q2	2nd Quarter	JPN	85	888	26	91
539	Rio Olympics JPN v AUS Q2	2nd Quarter	JPN	85	889	27	81
540	Rio Olympics JPN v AUS Q2	2nd Quarter	JPN	85	890	27	73
541	Rio Olympics JPN v AUS Q2	2nd Quarter	JPN	85	891	27	65
542	Rio Olympics JPN v AUS Q2	2nd Quarter	JPN	85	892	30	54
543	Rio Olympics JPN v AUS Q2	2nd Quarter	JPN	85	893	41	46
544	Rio Olympics JPN v AUS Q2	2nd Quarter	JPN	85	893	43	37
545	Rio Olympics JPN v AUS Q2	2nd Quarter	JPN	85	893	45	26
546	Rio Olympics JPN v AUS Q2	2nd Quarter	JPN	85	894	46	17
547	Rio Olympics JPN v AUS Q2	2nd Quarter	JPN	85	895	47	38
548	Rio Olympics JPN v AUS Q2	2nd Quarter	JPN	85	897	33	41	On-ball
549	Rio Olympics JPN v AUS Q2	2nd Quarter	JPN	85	900	49	31	On-ball
550	Rio Olympics JPN v AUS Q2	2nd Quarter	JPN	85	903	48	31
551	Rio Olympics JPN v AUS Q2	2nd Quarter	JPN	85	903	46	34
552	Rio Olympics JPN v AUS Q2	2nd Quarter	JPN	85	904	41	34
553	Rio Olympics JPN v AUS Q2	2nd Quarter	JPN	85	907	24	38
554	Rio Olympics JPN v AUS Q2	2nd Quarter	JPN	85	907	34	35
555	Rio Olympics JPN v AUS Q2	2nd Quarter	JPN	85	908	32	33	Shot	Miss
556	Rio Olympics JPN v AUS Q2	2nd Quarter	JPN	88	1020	36	111
557	Rio Olympics JPN v AUS Q2	2nd Quarter	JPN	88	1022	31	93
558	Rio Olympics JPN v AUS Q2	2nd Quarter	JPN	88	1023	31	87
559	Rio Olympics JPN v AUS Q2	2nd Quarter	JPN	88	1023	30	79
560	Rio Olympics JPN v AUS Q2	2nd Quarter	JPN	88	1024	28	72
561	Rio Olympics JPN v AUS Q2	2nd Quarter	JPN	88	1025	26	63
562	Rio Olympics JPN v AUS Q2	2nd Quarter	JPN	88	1025	24	54
563	Rio Olympics JPN v AUS Q2	2nd Quarter	JPN	88	1027	10	40
564	Rio Olympics JPN v AUS Q2	2nd Quarter	JPN	88	1029	29	46
565	Rio Olympics JPN v AUS Q2	2nd Quarter	JPN	88	1030	34	43
566	Rio Olympics JPN v AUS Q2	2nd Quarter	JPN	88	1030	38	41
567	Rio Olympics JPN v AUS Q2	2nd Quarter	JPN	88	1031	34	36
568	Rio Olympics JPN v AUS Q2	2nd Quarter	JPN	88	1031	31	32
569	Rio Olympics JPN v AUS Q2	2nd Quarter	JPN	88	1033	51	19
570	Rio Olympics JPN v AUS Q2	2nd Quarter	JPN	88	1034	49	16	Shot	Score
571	Rio Olympics JPN v AUS Q2	2nd Quarter	JPN	90	1065	29	112
572	Rio Olympics JPN v AUS Q2	2nd Quarter	JPN	90	1066	27	91
573	Rio Olympics JPN v AUS Q2	2nd Quarter	JPN	90	1067	30	87
574	Rio Olympics JPN v AUS Q2	2nd Quarter	JPN	90	1068	34	82
575	Rio Olympics JPN v AUS Q2	2nd Quarter	JPN	90	1068	37	73
576	Rio Olympics JPN v AUS Q2	2nd Quarter	JPN	90	1069	38	64
577	Rio Olympics JPN v AUS Q2	2nd Quarter	JPN	90	1069	38	56
578	Rio Olympics JPN v AUS Q2	2nd Quarter	JPN	90	1071	37	46
579	Rio Olympics JPN v AUS Q2	2nd Quarter	JPN	90	1072	33	48
580	Rio Olympics JPN v AUS Q2	2nd Quarter	JPN	90	1074	30	48
581	Rio Olympics JPN v AUS Q2	2nd Quarter	JPN	90	1075	25	47
582	Rio Olympics JPN v AUS Q2	2nd Quarter	JPN	90	1077	24	46
583	Rio Olympics JPN v AUS Q2	2nd Quarter	JPN	90	1077	29	44	On-ball
584	Rio Olympics JPN v AUS Q2	2nd Quarter	JPN	90	1077	33	44
585	Rio Olympics JPN v AUS Q2	2nd Quarter	JPN	90	1078	37	42	Foul
586	Rio Olympics JPN v AUS Q2	2nd Quarter	JPN	91	1100	3	51
587	Rio Olympics JPN v AUS Q2	2nd Quarter	JPN	91	1102	21	52
588	Rio Olympics JPN v AUS Q2	2nd Quarter	JPN	91	1103	25	51
589	Rio Olympics JPN v AUS Q2	2nd Quarter	JPN	91	1104	25	51
590	Rio Olympics JPN v AUS Q2	2nd Quarter	JPN	91	1105	25	51
591	Rio Olympics JPN v AUS Q2	2nd Quarter	JPN	91	1106	25	51
592	Rio Olympics JPN v AUS Q2	2nd Quarter	JPN	91	1107	25	51
593	Rio Olympics JPN v AUS Q2	2nd Quarter	JPN	91	1108	25	51
594	Rio Olympics JPN v AUS Q2	2nd Quarter	JPN	91	1109	28	46
595	Rio Olympics JPN v AUS Q2	2nd Quarter	JPN	91	1109	29	42	On-ball
596	Rio Olympics JPN v AUS Q2	2nd Quarter	JPN	91	1109	32	39
597	Rio Olympics JPN v AUS Q2	2nd Quarter	JPN	91	1110	37	34
598	Rio Olympics JPN v AUS Q2	2nd Quarter	JPN	91	1111	37	26
599	Rio Olympics JPN v AUS Q2	2nd Quarter	JPN	91	1112	53	18	Shot	Miss	Shooting Foul
600	Rio Olympics JPN v AUS Q3	3rd Quarter	JPN	93	29	32	111
601	Rio Olympics JPN v AUS Q3	3rd Quarter	JPN	93	30	23	95
602	Rio Olympics JPN v AUS Q3	3rd Quarter	JPN	93	31	22	81
603	Rio Olympics JPN v AUS Q3	3rd Quarter	JPN	93	32	19	69
604	Rio Olympics JPN v AUS Q3	3rd Quarter	JPN	93	32	16	58
605	Rio Olympics JPN v AUS Q3	3rd Quarter	JPN	93	33	15	45
606	Rio Olympics JPN v AUS Q3	3rd Quarter	JPN	93	34	31	45
607	Rio Olympics JPN v AUS Q3	3rd Quarter	JPN	93	35	35	44
608	Rio Olympics JPN v AUS Q3	3rd Quarter	JPN	93	36	38	42
609	Rio Olympics JPN v AUS Q3	3rd Quarter	JPN	93	37	43	37
610	Rio Olympics JPN v AUS Q3	3rd Quarter	JPN	93	37	45	32
611	Rio Olympics JPN v AUS Q3	3rd Quarter	JPN	93	38	47	35
612	Rio Olympics JPN v AUS Q3	3rd Quarter	JPN	93	38	46	36
613	Rio Olympics JPN v AUS Q3	3rd Quarter	JPN	93	38	44	37	On-ball
614	Rio Olympics JPN v AUS Q3	3rd Quarter	JPN	93	38	39	37
615	Rio Olympics JPN v AUS Q3	3rd Quarter	JPN	93	39	34	37
616	Rio Olympics JPN v AUS Q3	3rd Quarter	JPN	93	39	26	31
617	Rio Olympics JPN v AUS Q3	3rd Quarter	JPN	93	39	24	21	Shot	Miss
618	Rio Olympics JPN v AUS Q3	3rd Quarter	JPN	94	68	40	9	BLOB
619	Rio Olympics JPN v AUS Q3	3rd Quarter	JPN	94	69	49	27
620	Rio Olympics JPN v AUS Q3	3rd Quarter	JPN	94	70	49	29
621	Rio Olympics JPN v AUS Q3	3rd Quarter	JPN	94	71	48	31	On-ball
622	Rio Olympics JPN v AUS Q3	3rd Quarter	JPN	94	71	45	33
623	Rio Olympics JPN v AUS Q3	3rd Quarter	JPN	94	71	41	36
624	Rio Olympics JPN v AUS Q3	3rd Quarter	JPN	94	71	35	37
625	Rio Olympics JPN v AUS Q3	3rd Quarter	JPN	94	73	30	38
626	Rio Olympics JPN v AUS Q3	3rd Quarter	JPN	94	74	44	33	On-ball
627	Rio Olympics JPN v AUS Q3	3rd Quarter	JPN	94	76	46	31
628	Rio Olympics JPN v AUS Q3	3rd Quarter	JPN	94	77	37	23
629	Rio Olympics JPN v AUS Q3	3rd Quarter	JPN	94	78	35	16	Shot	Score
630	Rio Olympics JPN v AUS Q3	3rd Quarter	JPN	96	99	29	112
631	Rio Olympics JPN v AUS Q3	3rd Quarter	JPN	96	99	22	89
632	Rio Olympics JPN v AUS Q3	3rd Quarter	JPN	96	100	21	81
633	Rio Olympics JPN v AUS Q3	3rd Quarter	JPN	96	101	19	72
634	Rio Olympics JPN v AUS Q3	3rd Quarter	JPN	96	102	18	63
635	Rio Olympics JPN v AUS Q3	3rd Quarter	JPN	96	103	18	53
636	Rio Olympics JPN v AUS Q3	3rd Quarter	JPN	96	104	14	41
637	Rio Olympics JPN v AUS Q3	3rd Quarter	JPN	96	105	34	41
638	Rio Olympics JPN v AUS Q3	3rd Quarter	JPN	96	105	35	43
639	Rio Olympics JPN v AUS Q3	3rd Quarter	JPN	96	106	38	42
640	Rio Olympics JPN v AUS Q3	3rd Quarter	JPN	96	107	42	39
641	Rio Olympics JPN v AUS Q3	3rd Quarter	JPN	96	107	47	34
642	Rio Olympics JPN v AUS Q3	3rd Quarter	JPN	96	108	48	36
643	Rio Olympics JPN v AUS Q3	3rd Quarter	JPN	96	108	44	37
644	Rio Olympics JPN v AUS Q3	3rd Quarter	JPN	96	109	38	38	On-ball
645	Rio Olympics JPN v AUS Q3	3rd Quarter	JPN	96	109	32	38
646	Rio Olympics JPN v AUS Q3	3rd Quarter	JPN	96	110	27	37
647	Rio Olympics JPN v AUS Q3	3rd Quarter	JPN	96	110	25	29
648	Rio Olympics JPN v AUS Q3	3rd Quarter	JPN	96	111	20	32
649	Rio Olympics JPN v AUS Q3	3rd Quarter	JPN	96	112	24	20
650	Rio Olympics JPN v AUS Q3	3rd Quarter	JPN	96	114	24	23
651	Rio Olympics JPN v AUS Q3	3rd Quarter	JPN	96	114	25	24
652	Rio Olympics JPN v AUS Q3	3rd Quarter	JPN	96	115	27	24
653	Rio Olympics JPN v AUS Q3	3rd Quarter	JPN	96	116	27	20	Shot	Miss
654	Rio Olympics JPN v AUS Q3	3rd Quarter	JPN	98	132	27	93
655	Rio Olympics JPN v AUS Q3	3rd Quarter	JPN	98	132	35	85
656	Rio Olympics JPN v AUS Q3	3rd Quarter	JPN	98	133	35	74
657	Rio Olympics JPN v AUS Q3	3rd Quarter	JPN	98	134	31	67
658	Rio Olympics JPN v AUS Q3	3rd Quarter	JPN	98	135	27	58
659	Rio Olympics JPN v AUS Q3	3rd Quarter	JPN	98	135	24	47
660	Rio Olympics JPN v AUS Q3	3rd Quarter	JPN	98	135	24	37
661	Rio Olympics JPN v AUS Q3	3rd Quarter	JPN	98	136	24	30
662	Rio Olympics JPN v AUS Q3	3rd Quarter	JPN	98	137	25	21
663	Rio Olympics JPN v AUS Q3	3rd Quarter	JPN	98	138	25	18
664	Rio Olympics JPN v AUS Q3	3rd Quarter	JPN	98	138	28	17
665	Rio Olympics JPN v AUS Q3	3rd Quarter	JPN	98	139	27	23	Shot	Miss
666	Rio Olympics JPN v AUS Q3	3rd Quarter	JPN	101	166	44	98
667	Rio Olympics JPN v AUS Q3	3rd Quarter	JPN	101	167	49	89
668	Rio Olympics JPN v AUS Q3	3rd Quarter	JPN	101	167	51	79
669	Rio Olympics JPN v AUS Q3	3rd Quarter	JPN	101	168	51	73
670	Rio Olympics JPN v AUS Q3	3rd Quarter	JPN	101	168	41	68
671	Rio Olympics JPN v AUS Q3	3rd Quarter	JPN	101	169	34	61
672	Rio Olympics JPN v AUS Q3	3rd Quarter	JPN	101	170	30	54
673	Rio Olympics JPN v AUS Q3	3rd Quarter	JPN	101	171	24	46
674	Rio Olympics JPN v AUS Q3	3rd Quarter	JPN	101	171	16	37
675	Rio Olympics JPN v AUS Q3	3rd Quarter	JPN	101	173	32	38	Foul
676	Rio Olympics JPN v AUS Q3	3rd Quarter	JPN	102	202	41	9	BLOB
677	Rio Olympics JPN v AUS Q3	3rd Quarter	JPN	102	203	49	31
678	Rio Olympics JPN v AUS Q3	3rd Quarter	JPN	102	204	34	40
679	Rio Olympics JPN v AUS Q3	3rd Quarter	JPN	102	205	32	42
680	Rio Olympics JPN v AUS Q3	3rd Quarter	JPN	102	206	32	42
681	Rio Olympics JPN v AUS Q3	3rd Quarter	JPN	102	207	32	42
682	Rio Olympics JPN v AUS Q3	3rd Quarter	JPN	102	208	32	42
683	Rio Olympics JPN v AUS Q3	3rd Quarter	JPN	102	209	43	35
684	Rio Olympics JPN v AUS Q3	3rd Quarter	JPN	102	209	39	33
685	Rio Olympics JPN v AUS Q3	3rd Quarter	JPN	102	210	35	29
686	Rio Olympics JPN v AUS Q3	3rd Quarter	JPN	102	210	31	22
687	Rio Olympics JPN v AUS Q3	3rd Quarter	JPN	102	211	30	18	Shot	Score
688	Rio Olympics JPN v AUS Q3	3rd Quarter	JPN	105	245	37	97
689	Rio Olympics JPN v AUS Q3	3rd Quarter	JPN	105	246	18	79
690	Rio Olympics JPN v AUS Q3	3rd Quarter	JPN	105	247	16	69
691	Rio Olympics JPN v AUS Q3	3rd Quarter	JPN	105	247	15	55
692	Rio Olympics JPN v AUS Q3	3rd Quarter	JPN	105	248	15	48
693	Rio Olympics JPN v AUS Q3	3rd Quarter	JPN	105	249	18	44
694	Rio Olympics JPN v AUS Q3	3rd Quarter	JPN	105	250	22	39
695	Rio Olympics JPN v AUS Q3	3rd Quarter	JPN	105	250	27	38
696	Rio Olympics JPN v AUS Q3	3rd Quarter	JPN	105	251	38	38
697	Rio Olympics JPN v AUS Q3	3rd Quarter	JPN	105	251	38	33
698	Rio Olympics JPN v AUS Q3	3rd Quarter	JPN	105	251	37	24	Shot	Miss
699	Rio Olympics JPN v AUS Q3	3rd Quarter	JPN	107	263	32	84
700	Rio Olympics JPN v AUS Q3	3rd Quarter	JPN	107	263	22	63
701	Rio Olympics JPN v AUS Q3	3rd Quarter	JPN	107	264	18	47
702	Rio Olympics JPN v AUS Q3	3rd Quarter	JPN	107	265	12	34
703	Rio Olympics JPN v AUS Q3	3rd Quarter	JPN	107	266	12	24
704	Rio Olympics JPN v AUS Q3	3rd Quarter	JPN	107	268	16	38
705	Rio Olympics JPN v AUS Q3	3rd Quarter	JPN	107	269	25	22	Shot	Score
706	Rio Olympics JPN v AUS Q3	3rd Quarter	JPN	110	318	3	80
707	Rio Olympics JPN v AUS Q3	3rd Quarter	JPN	110	319	22	93
708	Rio Olympics JPN v AUS Q3	3rd Quarter	JPN	110	320	29	87
709	Rio Olympics JPN v AUS Q3	3rd Quarter	JPN	110	321	26	76
710	Rio Olympics JPN v AUS Q3	3rd Quarter	JPN	110	321	23	68
711	Rio Olympics JPN v AUS Q3	3rd Quarter	JPN	110	322	20	57
712	Rio Olympics JPN v AUS Q3	3rd Quarter	JPN	110	322	16	49
713	Rio Olympics JPN v AUS Q3	3rd Quarter	JPN	110	323	14	40
714	Rio Olympics JPN v AUS Q3	3rd Quarter	JPN	110	324	13	29
715	Rio Olympics JPN v AUS Q3	3rd Quarter	JPN	110	325	13	29
716	Rio Olympics JPN v AUS Q3	3rd Quarter	JPN	110	326	13	29
717	Rio Olympics JPN v AUS Q3	3rd Quarter	JPN	110	327	13	29
718	Rio Olympics JPN v AUS Q3	3rd Quarter	JPN	110	328	14	46
719	Rio Olympics JPN v AUS Q3	3rd Quarter	JPN	110	329	39	39
720	Rio Olympics JPN v AUS Q3	3rd Quarter	JPN	110	332	24	33
721	Rio Olympics JPN v AUS Q3	3rd Quarter	JPN	110	332	23	32
722	Rio Olympics JPN v AUS Q3	3rd Quarter	JPN	110	333	25	35
723	Rio Olympics JPN v AUS Q3	3rd Quarter	JPN	110	333	28	37
724	Rio Olympics JPN v AUS Q3	3rd Quarter	JPN	110	333	35	37
725	Rio Olympics JPN v AUS Q3	3rd Quarter	JPN	110	334	36	41	On-ball
726	Rio Olympics JPN v AUS Q3	3rd Quarter	JPN	110	335	31	40
727	Rio Olympics JPN v AUS Q3	3rd Quarter	JPN	110	336	25	34
728	Rio Olympics JPN v AUS Q3	3rd Quarter	JPN	110	336	23	27
729	Rio Olympics JPN v AUS Q3	3rd Quarter	JPN	110	337	26	22	Shot	Score
730	Rio Olympics JPN v AUS Q3	3rd Quarter	JPN	112	365	30	110
731	Rio Olympics JPN v AUS Q3	3rd Quarter	JPN	112	365	27	94
732	Rio Olympics JPN v AUS Q3	3rd Quarter	JPN	112	366	28	86
733	Rio Olympics JPN v AUS Q3	3rd Quarter	JPN	112	367	32	79
734	Rio Olympics JPN v AUS Q3	3rd Quarter	JPN	112	368	36	72
735	Rio Olympics JPN v AUS Q3	3rd Quarter	JPN	112	369	38	65
736	Rio Olympics JPN v AUS Q3	3rd Quarter	JPN	112	370	42	55
737	Rio Olympics JPN v AUS Q3	3rd Quarter	JPN	112	371	46	49
738	Rio Olympics JPN v AUS Q3	3rd Quarter	JPN	112	372	52	32
739	Rio Olympics JPN v AUS Q3	3rd Quarter	JPN	112	373	34	39
740	Rio Olympics JPN v AUS Q3	3rd Quarter	JPN	112	375	12	31
741	Rio Olympics JPN v AUS Q3	3rd Quarter	JPN	112	376	12	31
742	Rio Olympics JPN v AUS Q3	3rd Quarter	JPN	112	377	12	31
743	Rio Olympics JPN v AUS Q3	3rd Quarter	JPN	112	378	12	31
744	Rio Olympics JPN v AUS Q3	3rd Quarter	JPN	112	379	13	31
745	Rio Olympics JPN v AUS Q3	3rd Quarter	JPN	112	379	17	34
746	Rio Olympics JPN v AUS Q3	3rd Quarter	JPN	112	380	24	36
747	Rio Olympics JPN v AUS Q3	3rd Quarter	JPN	112	381	32	37
748	Rio Olympics JPN v AUS Q3	3rd Quarter	JPN	112	382	28	34
749	Rio Olympics JPN v AUS Q3	3rd Quarter	JPN	112	382	25	26
750	Rio Olympics JPN v AUS Q3	3rd Quarter	JPN	112	384	47	33
751	Rio Olympics JPN v AUS Q3	3rd Quarter	JPN	112	385	45	35
752	Rio Olympics JPN v AUS Q3	3rd Quarter	JPN	112	385	37	35
753	Rio Olympics JPN v AUS Q3	3rd Quarter	JPN	112	386	33	29
754	Rio Olympics JPN v AUS Q3	3rd Quarter	JPN	112	387	29	20	Shot	Miss
755	Rio Olympics JPN v AUS Q3	3rd Quarter	JPN	115	396	33	90
756	Rio Olympics JPN v AUS Q3	3rd Quarter	JPN	115	397	38	84
757	Rio Olympics JPN v AUS Q3	3rd Quarter	JPN	115	398	39	78
758	Rio Olympics JPN v AUS Q3	3rd Quarter	JPN	115	398	23	59
759	Rio Olympics JPN v AUS Q3	3rd Quarter	JPN	115	399	22	46
760	Rio Olympics JPN v AUS Q3	3rd Quarter	JPN	115	399	21	32
761	Rio Olympics JPN v AUS Q3	3rd Quarter	JPN	115	400	25	21
762	Rio Olympics JPN v AUS Q3	3rd Quarter	JPN	115	401	45	35	Shot	Score
763	Rio Olympics JPN v AUS Q3	3rd Quarter	JPN	117	532	32	92
764	Rio Olympics JPN v AUS Q3	3rd Quarter	JPN	117	532	50	72
765	Rio Olympics JPN v AUS Q3	3rd Quarter	JPN	117	533	49	62
766	Rio Olympics JPN v AUS Q3	3rd Quarter	JPN	117	534	48	50
767	Rio Olympics JPN v AUS Q3	3rd Quarter	JPN	117	535	41	39
768	Rio Olympics JPN v AUS Q3	3rd Quarter	JPN	117	536	35	27	TO
769	Rio Olympics JPN v AUS Q3	3rd Quarter	JPN	119	568	27	108
770	Rio Olympics JPN v AUS Q3	3rd Quarter	JPN	119	569	25	87
771	Rio Olympics JPN v AUS Q3	3rd Quarter	JPN	119	570	26	81
772	Rio Olympics JPN v AUS Q3	3rd Quarter	JPN	119	571	27	76
773	Rio Olympics JPN v AUS Q3	3rd Quarter	JPN	119	572	30	69
774	Rio Olympics JPN v AUS Q3	3rd Quarter	JPN	119	572	36	62
775	Rio Olympics JPN v AUS Q3	3rd Quarter	JPN	119	573	41	53
776	Rio Olympics JPN v AUS Q3	3rd Quarter	JPN	119	574	30	41
777	Rio Olympics JPN v AUS Q3	3rd Quarter	JPN	119	576	15	32
778	Rio Olympics JPN v AUS Q3	3rd Quarter	JPN	119	577	15	32
779	Rio Olympics JPN v AUS Q3	3rd Quarter	JPN	119	578	15	32
780	Rio Olympics JPN v AUS Q3	3rd Quarter	JPN	119	579	15	32
781	Rio Olympics JPN v AUS Q3	3rd Quarter	JPN	119	580	15	32
782	Rio Olympics JPN v AUS Q3	3rd Quarter	JPN	119	581	35	35
783	Rio Olympics JPN v AUS Q3	3rd Quarter	JPN	119	582	31	32
784	Rio Olympics JPN v AUS Q3	3rd Quarter	JPN	119	582	28	27
785	Rio Olympics JPN v AUS Q3	3rd Quarter	JPN	119	583	28	17	Shot	Miss
786	Rio Olympics JPN v AUS Q3	3rd Quarter	JPN	121	608	30	110
787	Rio Olympics JPN v AUS Q3	3rd Quarter	JPN	121	609	30	91
788	Rio Olympics JPN v AUS Q3	3rd Quarter	JPN	121	610	30	78
789	Rio Olympics JPN v AUS Q3	3rd Quarter	JPN	121	611	30	72
790	Rio Olympics JPN v AUS Q3	3rd Quarter	JPN	121	612	30	68
791	Rio Olympics JPN v AUS Q3	3rd Quarter	JPN	121	613	32	61
792	Rio Olympics JPN v AUS Q3	3rd Quarter	JPN	121	615	37	57
793	Rio Olympics JPN v AUS Q3	3rd Quarter	JPN	121	615	41	51
794	Rio Olympics JPN v AUS Q3	3rd Quarter	JPN	121	616	42	48
795	Rio Olympics JPN v AUS Q3	3rd Quarter	JPN	121	617	30	41
796	Rio Olympics JPN v AUS Q3	3rd Quarter	JPN	121	619	12	32
797	Rio Olympics JPN v AUS Q3	3rd Quarter	JPN	121	620	12	32
798	Rio Olympics JPN v AUS Q3	3rd Quarter	JPN	121	621	12	32
799	Rio Olympics JPN v AUS Q3	3rd Quarter	JPN	121	622	12	32
800	Rio Olympics JPN v AUS Q3	3rd Quarter	JPN	121	623	12	32
801	Rio Olympics JPN v AUS Q3	3rd Quarter	JPN	121	624	32	35
802	Rio Olympics JPN v AUS Q3	3rd Quarter	JPN	121	626	34	37
803	Rio Olympics JPN v AUS Q3	3rd Quarter	JPN	121	628	36	39
804	Rio Olympics JPN v AUS Q3	3rd Quarter	JPN	121	628	31	40
805	Rio Olympics JPN v AUS Q3	3rd Quarter	JPN	121	629	25	32
806	Rio Olympics JPN v AUS Q3	3rd Quarter	JPN	121	630	32	28	Shot	Miss
807	Rio Olympics JPN v AUS Q3	3rd Quarter	JPN	124	651	30	96
808	Rio Olympics JPN v AUS Q3	3rd Quarter	JPN	124	653	42	87
809	Rio Olympics JPN v AUS Q3	3rd Quarter	JPN	124	654	36	77
810	Rio Olympics JPN v AUS Q3	3rd Quarter	JPN	124	654	32	71
811	Rio Olympics JPN v AUS Q3	3rd Quarter	JPN	124	654	30	64
812	Rio Olympics JPN v AUS Q3	3rd Quarter	JPN	124	655	26	56
813	Rio Olympics JPN v AUS Q3	3rd Quarter	JPN	124	655	18	48
814	Rio Olympics JPN v AUS Q3	3rd Quarter	JPN	124	656	17	44
815	Rio Olympics JPN v AUS Q3	3rd Quarter	JPN	124	657	13	36	On-ball
816	Rio Olympics JPN v AUS Q3	3rd Quarter	JPN	124	658	15	38
817	Rio Olympics JPN v AUS Q3	3rd Quarter	JPN	124	659	19	42
818	Rio Olympics JPN v AUS Q3	3rd Quarter	JPN	124	660	28	42	On-ball
819	Rio Olympics JPN v AUS Q3	3rd Quarter	JPN	124	662	33	21	Foul
820	Rio Olympics JPN v AUS Q3	3rd Quarter	JPN	125	702	22	8	BLOB
821	Rio Olympics JPN v AUS Q3	3rd Quarter	JPN	125	703	14	29
822	Rio Olympics JPN v AUS Q3	3rd Quarter	JPN	125	704	14	31
823	Rio Olympics JPN v AUS Q3	3rd Quarter	JPN	125	705	27	46
824	Rio Olympics JPN v AUS Q3	3rd Quarter	JPN	125	706	36	48
825	Rio Olympics JPN v AUS Q3	3rd Quarter	JPN	125	707	46	38	On-ball
826	Rio Olympics JPN v AUS Q3	3rd Quarter	JPN	125	709	46	29
827	Rio Olympics JPN v AUS Q3	3rd Quarter	JPN	125	709	40	32
828	Rio Olympics JPN v AUS Q3	3rd Quarter	JPN	125	711	22	38
829	Rio Olympics JPN v AUS Q3	3rd Quarter	JPN	125	712	37	39
830	Rio Olympics JPN v AUS Q3	3rd Quarter	JPN	125	712	32	37
831	Rio Olympics JPN v AUS Q3	3rd Quarter	JPN	125	713	30	32
832	Rio Olympics JPN v AUS Q3	3rd Quarter	JPN	125	714	27	26	TO
833	Rio Olympics JPN v AUS Q3	3rd Quarter	JPN	127	743	30	111
834	Rio Olympics JPN v AUS Q3	3rd Quarter	JPN	127	744	40	82
835	Rio Olympics JPN v AUS Q3	3rd Quarter	JPN	127	746	26	75
836	Rio Olympics JPN v AUS Q3	3rd Quarter	JPN	127	747	24	71
837	Rio Olympics JPN v AUS Q3	3rd Quarter	JPN	127	747	25	63
838	Rio Olympics JPN v AUS Q3	3rd Quarter	JPN	127	749	27	56
839	Rio Olympics JPN v AUS Q3	3rd Quarter	JPN	127	750	22	48
840	Rio Olympics JPN v AUS Q3	3rd Quarter	JPN	127	750	17	42
841	Rio Olympics JPN v AUS Q3	3rd Quarter	JPN	127	751	10	30
842	Rio Olympics JPN v AUS Q3	3rd Quarter	JPN	127	753	22	43
843	Rio Olympics JPN v AUS Q3	3rd Quarter	JPN	127	754	41	46
844	Rio Olympics JPN v AUS Q3	3rd Quarter	JPN	127	755	41	46
845	Rio Olympics JPN v AUS Q3	3rd Quarter	JPN	127	756	41	46
846	Rio Olympics JPN v AUS Q3	3rd Quarter	JPN	127	757	41	46
847	Rio Olympics JPN v AUS Q3	3rd Quarter	JPN	127	758	41	46
848	Rio Olympics JPN v AUS Q3	3rd Quarter	JPN	127	759	40	44
849	Rio Olympics JPN v AUS Q3	3rd Quarter	JPN	127	759	39	42
850	Rio Olympics JPN v AUS Q3	3rd Quarter	JPN	127	760	34	39	On-ball
851	Rio Olympics JPN v AUS Q3	3rd Quarter	JPN	127	760	29	36
852	Rio Olympics JPN v AUS Q3	3rd Quarter	JPN	127	760	27	36
853	Rio Olympics JPN v AUS Q3	3rd Quarter	JPN	127	761	18	35
854	Rio Olympics JPN v AUS Q3	3rd Quarter	JPN	127	763	19	29
855	Rio Olympics JPN v AUS Q3	3rd Quarter	JPN	127	763	17	25
856	Rio Olympics JPN v AUS Q3	3rd Quarter	JPN	127	764	14	26
857	Rio Olympics JPN v AUS Q3	3rd Quarter	JPN	127	764	14	29
858	Rio Olympics JPN v AUS Q3	3rd Quarter	JPN	127	765	20	23
859	Rio Olympics JPN v AUS Q3	3rd Quarter	JPN	127	765	26	20
860	Rio Olympics JPN v AUS Q3	3rd Quarter	JPN	127	766	34	18	Shot	Score
861	Rio Olympics JPN v AUS Q3	3rd Quarter	JPN	130	822	59	87
862	Rio Olympics JPN v AUS Q3	3rd Quarter	JPN	130	823	47	86
863	Rio Olympics JPN v AUS Q3	3rd Quarter	JPN	130	824	45	74
864	Rio Olympics JPN v AUS Q3	3rd Quarter	JPN	130	825	32	52
865	Rio Olympics JPN v AUS Q3	3rd Quarter	JPN	130	828	22	48
866	Rio Olympics JPN v AUS Q3	3rd Quarter	JPN	130	830	32	42
867	Rio Olympics JPN v AUS Q3	3rd Quarter	JPN	130	831	32	42
868	Rio Olympics JPN v AUS Q3	3rd Quarter	JPN	130	832	32	42
869	Rio Olympics JPN v AUS Q3	3rd Quarter	JPN	130	833	32	42
870	Rio Olympics JPN v AUS Q3	3rd Quarter	JPN	130	834	32	38
871	Rio Olympics JPN v AUS Q3	3rd Quarter	JPN	130	835	35	46	On-ball
872	Rio Olympics JPN v AUS Q3	3rd Quarter	JPN	130	836	33	44
873	Rio Olympics JPN v AUS Q3	3rd Quarter	JPN	130	837	28	37
874	Rio Olympics JPN v AUS Q3	3rd Quarter	JPN	130	839	20	17	Shot	Score
875	Rio Olympics JPN v AUS Q3	3rd Quarter	JPN	132	859	40	8	BLOB
876	Rio Olympics JPN v AUS Q3	3rd Quarter	JPN	132	860	46	30
877	Rio Olympics JPN v AUS Q3	3rd Quarter	JPN	132	861	46	33
878	Rio Olympics JPN v AUS Q3	3rd Quarter	JPN	132	861	42	37	On-ball
879	Rio Olympics JPN v AUS Q3	3rd Quarter	JPN	132	861	36	37
880	Rio Olympics JPN v AUS Q3	3rd Quarter	JPN	132	862	24	33
881	Rio Olympics JPN v AUS Q3	3rd Quarter	JPN	132	863	29	42
882	Rio Olympics JPN v AUS Q3	3rd Quarter	JPN	132	864	35	46
883	Rio Olympics JPN v AUS Q3	3rd Quarter	JPN	132	865	46	32
884	Rio Olympics JPN v AUS Q3	3rd Quarter	JPN	132	866	48	18	Shot	Miss
885	Rio Olympics JPN v AUS Q3	3rd Quarter	JPN	134	893	30	97
886	Rio Olympics JPN v AUS Q3	3rd Quarter	JPN	134	894	30	85
887	Rio Olympics JPN v AUS Q3	3rd Quarter	JPN	134	895	14	65
888	Rio Olympics JPN v AUS Q3	3rd Quarter	JPN	134	896	9	52
889	Rio Olympics JPN v AUS Q3	3rd Quarter	JPN	134	896	8	37
890	Rio Olympics JPN v AUS Q3	3rd Quarter	JPN	134	897	12	26
891	Rio Olympics JPN v AUS Q3	3rd Quarter	JPN	134	897	18	21
892	Rio Olympics JPN v AUS Q3	3rd Quarter	JPN	134	898	32	21
893	Rio Olympics JPN v AUS Q3	3rd Quarter	JPN	134	899	45	36	Shot	Score
894	Rio Olympics JPN v AUS Q3	3rd Quarter	JPN	136	914	34	110
895	Rio Olympics JPN v AUS Q3	3rd Quarter	JPN	136	916	31	87
896	Rio Olympics JPN v AUS Q3	3rd Quarter	JPN	136	917	31	81
897	Rio Olympics JPN v AUS Q3	3rd Quarter	JPN	136	918	18	77
898	Rio Olympics JPN v AUS Q3	3rd Quarter	JPN	136	919	19	67
899	Rio Olympics JPN v AUS Q3	3rd Quarter	JPN	136	920	24	57
900	Rio Olympics JPN v AUS Q3	3rd Quarter	JPN	136	921	28	50
901	Rio Olympics JPN v AUS Q3	3rd Quarter	JPN	136	922	28	50
902	Rio Olympics JPN v AUS Q3	3rd Quarter	JPN	136	923	28	50
903	Rio Olympics JPN v AUS Q3	3rd Quarter	JPN	136	924	28	50
904	Rio Olympics JPN v AUS Q3	3rd Quarter	JPN	136	925	29	48
905	Rio Olympics JPN v AUS Q3	3rd Quarter	JPN	136	926	29	48
906	Rio Olympics JPN v AUS Q3	3rd Quarter	JPN	136	927	29	48
907	Rio Olympics JPN v AUS Q3	3rd Quarter	JPN	136	928	29	48
908	Rio Olympics JPN v AUS Q3	3rd Quarter	JPN	136	929	35	48
909	Rio Olympics JPN v AUS Q3	3rd Quarter	JPN	136	931	40	43
910	Rio Olympics JPN v AUS Q3	3rd Quarter	JPN	136	932	40	38	On-ball
911	Rio Olympics JPN v AUS Q3	3rd Quarter	JPN	136	932	36	38
912	Rio Olympics JPN v AUS Q3	3rd Quarter	JPN	136	933	23	36
913	Rio Olympics JPN v AUS Q3	3rd Quarter	JPN	136	934	46	31	Shot	Score
914	Rio Olympics JPN v AUS Q4	4th Quarter	JPN	137	6	58	59
915	Rio Olympics JPN v AUS Q4	4th Quarter	JPN	137	7	50	67
916	Rio Olympics JPN v AUS Q4	4th Quarter	JPN	137	8	46	64
917	Rio Olympics JPN v AUS Q4	4th Quarter	JPN	137	9	46	59
918	Rio Olympics JPN v AUS Q4	4th Quarter	JPN	137	10	45	54
919	Rio Olympics JPN v AUS Q4	4th Quarter	JPN	137	11	31	40
920	Rio Olympics JPN v AUS Q4	4th Quarter	JPN	137	12	31	40
921	Rio Olympics JPN v AUS Q4	4th Quarter	JPN	137	13	31	40
922	Rio Olympics JPN v AUS Q4	4th Quarter	JPN	137	14	31	40
923	Rio Olympics JPN v AUS Q4	4th Quarter	JPN	137	15	31	40
924	Rio Olympics JPN v AUS Q4	4th Quarter	JPN	137	16	14	29
925	Rio Olympics JPN v AUS Q4	4th Quarter	JPN	137	17	13	30	On-ball
926	Rio Olympics JPN v AUS Q4	4th Quarter	JPN	137	17	15	32
927	Rio Olympics JPN v AUS Q4	4th Quarter	JPN	137	18	22	36
928	Rio Olympics JPN v AUS Q4	4th Quarter	JPN	137	19	28	36
929	Rio Olympics JPN v AUS Q4	4th Quarter	JPN	137	19	23	37
930	Rio Olympics JPN v AUS Q4	4th Quarter	JPN	137	20	19	32	On-ball
931	Rio Olympics JPN v AUS Q4	4th Quarter	JPN	137	21	16	26
932	Rio Olympics JPN v AUS Q4	4th Quarter	JPN	137	22	10	21
933	Rio Olympics JPN v AUS Q4	4th Quarter	JPN	137	23	29	36
934	Rio Olympics JPN v AUS Q4	4th Quarter	JPN	137	25	32	18	Shot	Score
935	Rio Olympics JPN v AUS Q4	4th Quarter	JPN	140	83	25	109
936	Rio Olympics JPN v AUS Q4	4th Quarter	JPN	140	84	27	98
937	Rio Olympics JPN v AUS Q4	4th Quarter	JPN	140	85	27	97
938	Rio Olympics JPN v AUS Q4	4th Quarter	JPN	140	85	24	88
939	Rio Olympics JPN v AUS Q4	4th Quarter	JPN	140	86	18	77
940	Rio Olympics JPN v AUS Q4	4th Quarter	JPN	140	87	22	71
941	Rio Olympics JPN v AUS Q4	4th Quarter	JPN	140	88	18	60
942	Rio Olympics JPN v AUS Q4	4th Quarter	JPN	140	88	17	49
943	Rio Olympics JPN v AUS Q4	4th Quarter	JPN	140	89	12	32
944	Rio Olympics JPN v AUS Q4	4th Quarter	JPN	140	91	21	41
945	Rio Olympics JPN v AUS Q4	4th Quarter	JPN	140	92	21	41
946	Rio Olympics JPN v AUS Q4	4th Quarter	JPN	140	93	21	41
947	Rio Olympics JPN v AUS Q4	4th Quarter	JPN	140	94	21	41
948	Rio Olympics JPN v AUS Q4	4th Quarter	JPN	140	95	21	41
949	Rio Olympics JPN v AUS Q4	4th Quarter	JPN	140	96	30	51
950	Rio Olympics JPN v AUS Q4	4th Quarter	JPN	140	98	30	49
951	Rio Olympics JPN v AUS Q4	4th Quarter	JPN	140	98	29	43	On-ball
952	Rio Olympics JPN v AUS Q4	4th Quarter	JPN	140	99	29	41
953	Rio Olympics JPN v AUS Q4	4th Quarter	JPN	140	99	33	38
954	Rio Olympics JPN v AUS Q4	4th Quarter	JPN	140	101	37	34
955	Rio Olympics JPN v AUS Q4	4th Quarter	JPN	140	101	25	28
956	Rio Olympics JPN v AUS Q4	4th Quarter	JPN	140	102	24	19
957	Rio Olympics JPN v AUS Q4	4th Quarter	JPN	140	103	29	17	Shot	Score
958	Rio Olympics JPN v AUS Q4	4th Quarter	JPN	143	223	4	60
959	Rio Olympics JPN v AUS Q4	4th Quarter	JPN	143	224	17	49
960	Rio Olympics JPN v AUS Q4	4th Quarter	JPN	143	225	31	50
961	Rio Olympics JPN v AUS Q4	4th Quarter	JPN	143	226	34	49
962	Rio Olympics JPN v AUS Q4	4th Quarter	JPN	143	228	32	39	On-ball
963	Rio Olympics JPN v AUS Q4	4th Quarter	JPN	143	229	26	37
964	Rio Olympics JPN v AUS Q4	4th Quarter	JPN	143	230	19	32
965	Rio Olympics JPN v AUS Q4	4th Quarter	JPN	143	231	11	16	Shot	Miss
966	Rio Olympics JPN v AUS Q4	4th Quarter	JPN	145	243	30	109
967	Rio Olympics JPN v AUS Q4	4th Quarter	JPN	145	243	19	81
968	Rio Olympics JPN v AUS Q4	4th Quarter	JPN	145	244	20	62
969	Rio Olympics JPN v AUS Q4	4th Quarter	JPN	145	244	19	57
970	Rio Olympics JPN v AUS Q4	4th Quarter	JPN	145	245	32	28
971	Rio Olympics JPN v AUS Q4	4th Quarter	JPN	145	246	35	20	Shot	Miss
972	Rio Olympics JPN v AUS Q4	4th Quarter	JPN	146	248	43	27	OR
973	Rio Olympics JPN v AUS Q4	4th Quarter	JPN	146	249	48	35
974	Rio Olympics JPN v AUS Q4	4th Quarter	JPN	146	250	50	41
975	Rio Olympics JPN v AUS Q4	4th Quarter	JPN	146	251	35	48
976	Rio Olympics JPN v AUS Q4	4th Quarter	JPN	146	252	32	48
977	Rio Olympics JPN v AUS Q4	4th Quarter	JPN	146	253	30	44
978	Rio Olympics JPN v AUS Q4	4th Quarter	JPN	146	254	30	44
979	Rio Olympics JPN v AUS Q4	4th Quarter	JPN	146	255	30	44
980	Rio Olympics JPN v AUS Q4	4th Quarter	JPN	146	256	30	44
981	Rio Olympics JPN v AUS Q4	4th Quarter	JPN	146	257	32	31
982	Rio Olympics JPN v AUS Q4	4th Quarter	JPN	146	258	37	17
983	Rio Olympics JPN v AUS Q4	4th Quarter	JPN	146	259	30	16	Shot	Score
984	Rio Olympics JPN v AUS Q4	4th Quarter	JPN	148	278	34	110
985	Rio Olympics JPN v AUS Q4	4th Quarter	JPN	148	279	37	73
986	Rio Olympics JPN v AUS Q4	4th Quarter	JPN	148	281	38	65
987	Rio Olympics JPN v AUS Q4	4th Quarter	JPN	148	282	37	55
988	Rio Olympics JPN v AUS Q4	4th Quarter	JPN	148	285	42	51
989	Rio Olympics JPN v AUS Q4	4th Quarter	JPN	148	286	44	47
990	Rio Olympics JPN v AUS Q4	4th Quarter	JPN	148	287	48	43
991	Rio Olympics JPN v AUS Q4	4th Quarter	JPN	148	288	48	43
992	Rio Olympics JPN v AUS Q4	4th Quarter	JPN	148	289	48	43
993	Rio Olympics JPN v AUS Q4	4th Quarter	JPN	148	290	48	43
994	Rio Olympics JPN v AUS Q4	4th Quarter	JPN	148	291	10	16
995	Rio Olympics JPN v AUS Q4	4th Quarter	JPN	148	292	10	19
996	Rio Olympics JPN v AUS Q4	4th Quarter	JPN	148	292	11	24
997	Rio Olympics JPN v AUS Q4	4th Quarter	JPN	148	294	28	44
998	Rio Olympics JPN v AUS Q4	4th Quarter	JPN	148	295	39	40
999	Rio Olympics JPN v AUS Q4	4th Quarter	JPN	148	297	49	30
1000	Rio Olympics JPN v AUS Q4	4th Quarter	JPN	148	297	45	31
1001	Rio Olympics JPN v AUS Q4	4th Quarter	JPN	148	298	38	28
1002	Rio Olympics JPN v AUS Q4	4th Quarter	JPN	148	298	32	24
1003	Rio Olympics JPN v AUS Q4	4th Quarter	JPN	148	299	24	19
1004	Rio Olympics JPN v AUS Q4	4th Quarter	JPN	148	300	22	17	Shot	Miss
1005	Rio Olympics JPN v AUS Q4	4th Quarter	JPN	150	333	33	111
1006	Rio Olympics JPN v AUS Q4	4th Quarter	JPN	150	335	26	92
1007	Rio Olympics JPN v AUS Q4	4th Quarter	JPN	150	336	25	86
1008	Rio Olympics JPN v AUS Q4	4th Quarter	JPN	150	337	27	75
1009	Rio Olympics JPN v AUS Q4	4th Quarter	JPN	150	338	32	64
1010	Rio Olympics JPN v AUS Q4	4th Quarter	JPN	150	339	34	59
1011	Rio Olympics JPN v AUS Q4	4th Quarter	JPN	150	340	41	54
1012	Rio Olympics JPN v AUS Q4	4th Quarter	JPN	150	341	45	51
1013	Rio Olympics JPN v AUS Q4	4th Quarter	JPN	150	342	39	46
1014	Rio Olympics JPN v AUS Q4	4th Quarter	JPN	150	343	31	47	TO
1015	Rio Olympics JPN v AUS Q4	4th Quarter	JPN	153	446	22	109
1016	Rio Olympics JPN v AUS Q4	4th Quarter	JPN	153	446	22	95
1017	Rio Olympics JPN v AUS Q4	4th Quarter	JPN	153	447	24	88
1018	Rio Olympics JPN v AUS Q4	4th Quarter	JPN	153	447	30	85
1019	Rio Olympics JPN v AUS Q4	4th Quarter	JPN	153	448	34	80
1020	Rio Olympics JPN v AUS Q4	4th Quarter	JPN	153	449	38	75
1021	Rio Olympics JPN v AUS Q4	4th Quarter	JPN	153	449	43	66
1022	Rio Olympics JPN v AUS Q4	4th Quarter	JPN	153	450	47	54
1023	Rio Olympics JPN v AUS Q4	4th Quarter	JPN	153	450	48	46
1024	Rio Olympics JPN v AUS Q4	4th Quarter	JPN	153	451	49	32	Stoppage
1025	Rio Olympics JPN v AUS Q4	4th Quarter	JPN	154	469	58	37	SLOB
1026	Rio Olympics JPN v AUS Q4	4th Quarter	JPN	154	470	51	49
1027	Rio Olympics JPN v AUS Q4	4th Quarter	JPN	154	471	19	41
1028	Rio Olympics JPN v AUS Q4	4th Quarter	JPN	154	472	19	41
1029	Rio Olympics JPN v AUS Q4	4th Quarter	JPN	154	473	19	41
1030	Rio Olympics JPN v AUS Q4	4th Quarter	JPN	154	474	37	34
1031	Rio Olympics JPN v AUS Q4	4th Quarter	JPN	154	476	38	31
1032	Rio Olympics JPN v AUS Q4	4th Quarter	JPN	154	477	38	26
1033	Rio Olympics JPN v AUS Q4	4th Quarter	JPN	154	478	38	23
1034	Rio Olympics JPN v AUS Q4	4th Quarter	JPN	154	479	42	36	On-ball
1035	Rio Olympics JPN v AUS Q4	4th Quarter	JPN	154	480	39	37
1036	Rio Olympics JPN v AUS Q4	4th Quarter	JPN	154	481	33	35
1037	Rio Olympics JPN v AUS Q4	4th Quarter	JPN	154	481	31	31
1038	Rio Olympics JPN v AUS Q4	4th Quarter	JPN	154	482	39	27
1039	Rio Olympics JPN v AUS Q4	4th Quarter	JPN	154	483	37	20
1040	Rio Olympics JPN v AUS Q4	4th Quarter	JPN	154	483	35	17	Shot	Miss
1041	Rio Olympics JPN v AUS Q4	4th Quarter	JPN	157	535	34	114
1042	Rio Olympics JPN v AUS Q4	4th Quarter	JPN	157	537	25	95
1043	Rio Olympics JPN v AUS Q4	4th Quarter	JPN	157	538	24	89
1044	Rio Olympics JPN v AUS Q4	4th Quarter	JPN	157	538	24	80
1045	Rio Olympics JPN v AUS Q4	4th Quarter	JPN	157	539	31	75
1046	Rio Olympics JPN v AUS Q4	4th Quarter	JPN	157	539	33	66
1047	Rio Olympics JPN v AUS Q4	4th Quarter	JPN	157	540	33	60
1048	Rio Olympics JPN v AUS Q4	4th Quarter	JPN	157	541	17	46
1049	Rio Olympics JPN v AUS Q4	4th Quarter	JPN	158	535	33	110
1050	Rio Olympics JPN v AUS Q4	4th Quarter	JPN	158	538	49	95
1051	Rio Olympics JPN v AUS Q4	4th Quarter	JPN	158	538	47	87
1052	Rio Olympics JPN v AUS Q4	4th Quarter	JPN	158	539	46	80
1053	Rio Olympics JPN v AUS Q4	4th Quarter	JPN	158	539	32	77
1054	Rio Olympics JPN v AUS Q4	4th Quarter	JPN	158	540	45	67
1055	Rio Olympics JPN v AUS Q4	4th Quarter	JPN	158	541	49	57
1056	Rio Olympics JPN v AUS Q4	4th Quarter	JPN	158	541	50	51
1057	Rio Olympics JPN v AUS Q4	4th Quarter	JPN	158	543	43	40
1058	Rio Olympics JPN v AUS Q4	4th Quarter	JPN	158	544	38	43
1059	Rio Olympics JPN v AUS Q4	4th Quarter	JPN	158	545	30	42
1060	Rio Olympics JPN v AUS Q4	4th Quarter	JPN	158	546	13	28
1061	Rio Olympics JPN v AUS Q4	4th Quarter	JPN	158	547	28	15
1062	Rio Olympics JPN v AUS Q4	4th Quarter	JPN	158	548	30	16
1063	Rio Olympics JPN v AUS Q4	4th Quarter	JPN	158	547	21	15
1064	Rio Olympics JPN v AUS Q4	4th Quarter	JPN	158	548	16	15
1065	Rio Olympics JPN v AUS Q4	4th Quarter	JPN	158	549	42	37
1066	Rio Olympics JPN v AUS Q4	4th Quarter	JPN	158	552	37	39
1067	Rio Olympics JPN v AUS Q4	4th Quarter	JPN	158	553	22	37	On-ball
1068	Rio Olympics JPN v AUS Q4	4th Quarter	JPN	158	555	26	37
1069	Rio Olympics JPN v AUS Q4	4th Quarter	JPN	158	555	19	28
1070	Rio Olympics JPN v AUS Q4	4th Quarter	JPN	158	556	17	24	Shot	Miss
1071	Rio Olympics JPN v AUS Q4	4th Quarter	JPN	160	570	36	110
1072	Rio Olympics JPN v AUS Q4	4th Quarter	JPN	160	571	35	91
1073	Rio Olympics JPN v AUS Q4	4th Quarter	JPN	160	572	36	79
1074	Rio Olympics JPN v AUS Q4	4th Quarter	JPN	160	573	31	70
1075	Rio Olympics JPN v AUS Q4	4th Quarter	JPN	160	573	21	58
1076	Rio Olympics JPN v AUS Q4	4th Quarter	JPN	160	573	15	47
1077	Rio Olympics JPN v AUS Q4	4th Quarter	JPN	160	574	12	36	Foul
1078	Rio Olympics JPN v AUS Q4	4th Quarter	JPN	161	598	4	35	SLOB
1079	Rio Olympics JPN v AUS Q4	4th Quarter	JPN	161	599	20	44
1080	Rio Olympics JPN v AUS Q4	4th Quarter	JPN	161	600	48	38
1081	Rio Olympics JPN v AUS Q4	4th Quarter	JPN	161	601	45	41
1082	Rio Olympics JPN v AUS Q4	4th Quarter	JPN	161	601	38	41
1083	Rio Olympics JPN v AUS Q4	4th Quarter	JPN	161	602	32	41
1084	Rio Olympics JPN v AUS Q4	4th Quarter	JPN	161	603	18	35
1085	Rio Olympics JPN v AUS Q4	4th Quarter	JPN	161	606	10	29	On-ball
1086	Rio Olympics JPN v AUS Q4	4th Quarter	JPN	161	607	16	34
1087	Rio Olympics JPN v AUS Q4	4th Quarter	JPN	161	608	20	35
1088	Rio Olympics JPN v AUS Q4	4th Quarter	JPN	161	609	20	35
1089	Rio Olympics JPN v AUS Q4	4th Quarter	JPN	161	610	20	35
1090	Rio Olympics JPN v AUS Q4	4th Quarter	JPN	161	611	20	35
1091	Rio Olympics JPN v AUS Q4	4th Quarter	JPN	161	612	24	19
1092	Rio Olympics JPN v AUS Q4	4th Quarter	JPN	161	613	38	38	Shot	Miss
1093	Rio Olympics JPN v AUS Q4	4th Quarter	JPN	164	670	32	112
1094	Rio Olympics JPN v AUS Q4	4th Quarter	JPN	164	671	42	92
1095	Rio Olympics JPN v AUS Q4	4th Quarter	JPN	164	672	43	86
1096	Rio Olympics JPN v AUS Q4	4th Quarter	JPN	164	673	44	75
1097	Rio Olympics JPN v AUS Q4	4th Quarter	JPN	164	675	20	66
1098	Rio Olympics JPN v AUS Q4	4th Quarter	JPN	164	677	20	62
1099	Rio Olympics JPN v AUS Q4	4th Quarter	JPN	164	677	17	55
1100	Rio Olympics JPN v AUS Q4	4th Quarter	JPN	164	678	20	44
1101	Rio Olympics JPN v AUS Q4	4th Quarter	JPN	164	679	25	43
1102	Rio Olympics JPN v AUS Q4	4th Quarter	JPN	164	680	33	42
1103	Rio Olympics JPN v AUS Q4	4th Quarter	JPN	164	681	33	42
1104	Rio Olympics JPN v AUS Q4	4th Quarter	JPN	164	682	33	42
1105	Rio Olympics JPN v AUS Q4	4th Quarter	JPN	164	683	33	42
1106	Rio Olympics JPN v AUS Q4	4th Quarter	JPN	164	684	20	30
1107	Rio Olympics JPN v AUS Q4	4th Quarter	JPN	164	686	48	31
1108	Rio Olympics JPN v AUS Q4	4th Quarter	JPN	164	687	29	17	Shot	Score
1109	Rio Olympics JPN v AUS Q4	4th Quarter	JPN	166	707	37	111
1110	Rio Olympics JPN v AUS Q4	4th Quarter	JPN	166	708	40	77
1111	Rio Olympics JPN v AUS Q4	4th Quarter	JPN	166	709	46	67
1112	Rio Olympics JPN v AUS Q4	4th Quarter	JPN	166	709	47	58
1113	Rio Olympics JPN v AUS Q4	4th Quarter	JPN	166	710	47	47
1114	Rio Olympics JPN v AUS Q4	4th Quarter	JPN	166	711	46	36
1115	Rio Olympics JPN v AUS Q4	4th Quarter	JPN	166	712	24	42
1116	Rio Olympics JPN v AUS Q4	4th Quarter	JPN	166	713	29	39
1117	Rio Olympics JPN v AUS Q4	4th Quarter	JPN	166	714	30	42
1118	Rio Olympics JPN v AUS Q4	4th Quarter	JPN	166	715	24	40	On-ball
1119	Rio Olympics JPN v AUS Q4	4th Quarter	JPN	166	716	28	39
1120	Rio Olympics JPN v AUS Q4	4th Quarter	JPN	166	717	32	35
1121	Rio Olympics JPN v AUS Q4	4th Quarter	JPN	166	718	32	30
1122	Rio Olympics JPN v AUS Q4	4th Quarter	JPN	166	719	26	33
1123	Rio Olympics JPN v AUS Q4	4th Quarter	JPN	166	719	21	34
1124	Rio Olympics JPN v AUS Q4	4th Quarter	JPN	166	720	22	38	On-ball
1125	Rio Olympics JPN v AUS Q4	4th Quarter	JPN	166	721	27	40
1126	Rio Olympics JPN v AUS Q4	4th Quarter	JPN	166	724	18	25	Shot	Miss
1127	Rio Olympics JPN v AUS Q4	4th Quarter	JPN	167	727	35	30	OR
1128	Rio Olympics JPN v AUS Q4	4th Quarter	JPN	167	729	49	35
1129	Rio Olympics JPN v AUS Q4	4th Quarter	JPN	167	730	40	40
1130	Rio Olympics JPN v AUS Q4	4th Quarter	JPN	167	731	37	42
1131	Rio Olympics JPN v AUS Q4	4th Quarter	JPN	167	732	26	40
1132	Rio Olympics JPN v AUS Q4	4th Quarter	JPN	167	734	13	33
1133	Rio Olympics JPN v AUS Q4	4th Quarter	JPN	167	735	10	19
1134	Rio Olympics JPN v AUS Q4	4th Quarter	JPN	167	737	24	19	Shot	Miss
1135	Rio Olympics JPN v AUS Q4	4th Quarter	JPN	169	781	34	100
1136	Rio Olympics JPN v AUS Q4	4th Quarter	JPN	169	782	49	84
1137	Rio Olympics JPN v AUS Q4	4th Quarter	JPN	169	783	48	79
1138	Rio Olympics JPN v AUS Q4	4th Quarter	JPN	169	784	44	72
1139	Rio Olympics JPN v AUS Q4	4th Quarter	JPN	169	785	39	63
1140	Rio Olympics JPN v AUS Q4	4th Quarter	JPN	169	785	39	54
1141	Rio Olympics JPN v AUS Q4	4th Quarter	JPN	169	786	37	43
1142	Rio Olympics JPN v AUS Q4	4th Quarter	JPN	169	786	34	37
1143	Rio Olympics JPN v AUS Q4	4th Quarter	JPN	169	787	28	31
1144	Rio Olympics JPN v AUS Q4	4th Quarter	JPN	169	787	25	22
1145	Rio Olympics JPN v AUS Q4	4th Quarter	JPN	169	789	17	17	Shot	Score
1146	Rio Olympics JPN v AUS Q4	4th Quarter	JPN	171	809	27	111
1147	Rio Olympics JPN v AUS Q4	4th Quarter	JPN	171	809	26	96
1148	Rio Olympics JPN v AUS Q4	4th Quarter	JPN	171	810	27	88
1149	Rio Olympics JPN v AUS Q4	4th Quarter	JPN	171	811	27	80
1150	Rio Olympics JPN v AUS Q4	4th Quarter	JPN	171	812	28	67
1151	Rio Olympics JPN v AUS Q4	4th Quarter	JPN	171	813	33	65
1152	Rio Olympics JPN v AUS Q4	4th Quarter	JPN	171	814	37	59
1153	Rio Olympics JPN v AUS Q4	4th Quarter	JPN	171	815	41	53
1154	Rio Olympics JPN v AUS Q4	4th Quarter	JPN	171	815	42	44
1155	Rio Olympics JPN v AUS Q4	4th Quarter	JPN	171	816	41	42
1156	Rio Olympics JPN v AUS Q4	4th Quarter	JPN	171	817	37	42
1157	Rio Olympics JPN v AUS Q4	4th Quarter	JPN	171	817	32	41
1158	Rio Olympics JPN v AUS Q4	4th Quarter	JPN	171	818	25	41
1159	Rio Olympics JPN v AUS Q4	4th Quarter	JPN	171	819	39	38
1160	Rio Olympics JPN v AUS Q4	4th Quarter	JPN	171	820	33	35
1161	Rio Olympics JPN v AUS Q4	4th Quarter	JPN	171	820	31	30
1162	Rio Olympics JPN v AUS Q4	4th Quarter	JPN	171	821	44	26
1163	Rio Olympics JPN v AUS Q4	4th Quarter	JPN	171	822	42	28
1164	Rio Olympics JPN v AUS Q4	4th Quarter	JPN	171	823	39	30	Shot	Miss
1165	Rio Olympics JPN v AUS Q4	4th Quarter	JPN	174	932	25	111
1166	Rio Olympics JPN v AUS Q4	4th Quarter	JPN	174	933	44	96
1167	Rio Olympics JPN v AUS Q4	4th Quarter	JPN	174	934	41	87
1168	Rio Olympics JPN v AUS Q4	4th Quarter	JPN	174	935	36	78
1169	Rio Olympics JPN v AUS Q4	4th Quarter	JPN	174	935	34	66
1170	Rio Olympics JPN v AUS Q4	4th Quarter	JPN	174	936	31	55
1171	Rio Olympics JPN v AUS Q4	4th Quarter	JPN	174	936	37	51
1172	Rio Olympics JPN v AUS Q4	4th Quarter	JPN	174	937	41	39
1173	Rio Olympics JPN v AUS Q4	4th Quarter	JPN	174	938	48	34
1174	Rio Olympics JPN v AUS Q4	4th Quarter	JPN	174	938	50	36
1175	Rio Olympics JPN v AUS Q4	4th Quarter	JPN	174	940	37	40
1176	Rio Olympics JPN v AUS Q4	4th Quarter	JPN	174	942	38	37	On-ball
1177	Rio Olympics JPN v AUS Q4	4th Quarter	JPN	174	942	37	36
1178	Rio Olympics JPN v AUS Q4	4th Quarter	JPN	174	944	29	31
1179	Rio Olympics JPN v AUS Q4	4th Quarter	JPN	174	944	11	20	Shot	Miss
1180	Rio Olympics JPN v AUS Q4	4th Quarter	JPN	176	957	32	98
1181	Rio Olympics JPN v AUS Q4	4th Quarter	JPN	176	958	33	89
1182	Rio Olympics JPN v AUS Q4	4th Quarter	JPN	176	959	28	77
1183	Rio Olympics JPN v AUS Q4	4th Quarter	JPN	176	959	23	70
1184	Rio Olympics JPN v AUS Q4	4th Quarter	JPN	176	959	16	58
1185	Rio Olympics JPN v AUS Q4	4th Quarter	JPN	176	960	12	50
1186	Rio Olympics JPN v AUS Q4	4th Quarter	JPN	176	960	10	37
1187	Rio Olympics JPN v AUS Q4	4th Quarter	JPN	176	961	13	35
1188	Rio Olympics JPN v AUS Q4	4th Quarter	JPN	176	962	18	37
1189	Rio Olympics JPN v AUS Q4	4th Quarter	JPN	176	962	22	38	On-ball
1190	Rio Olympics JPN v AUS Q4	4th Quarter	JPN	176	962	29	37
1191	Rio Olympics JPN v AUS Q4	4th Quarter	JPN	176	964	27	31	Shot	Miss
1192	Rio Olympics JPN v AUS Q4	4th Quarter	JPN	179	994	30	108
1193	Rio Olympics JPN v AUS Q4	4th Quarter	JPN	179	994	32	91
1194	Rio Olympics JPN v AUS Q4	4th Quarter	JPN	179	996	32	83
1195	Rio Olympics JPN v AUS Q4	4th Quarter	JPN	179	998	43	72
1196	Rio Olympics JPN v AUS Q4	4th Quarter	JPN	179	998	45	57
1197	Rio Olympics JPN v AUS Q4	4th Quarter	JPN	179	999	48	45
1198	Rio Olympics JPN v AUS Q4	4th Quarter	JPN	179	1001	49	39
1199	Rio Olympics JPN v AUS Q4	4th Quarter	JPN	179	1002	40	42
1200	Rio Olympics JPN v AUS Q4	4th Quarter	JPN	179	1002	34	41	On-ball
1201	Rio Olympics JPN v AUS Q4	4th Quarter	JPN	179	1002	25	39
1202	Rio Olympics JPN v AUS Q4	4th Quarter	JPN	179	1003	14	34	On-ball
1203	Rio Olympics JPN v AUS Q4	4th Quarter	JPN	179	1006	25	38
1204	Rio Olympics JPN v AUS Q4	4th Quarter	JPN	179	1007	18	27	Shot	Score
1205	Rio Olympics JPN v AUS Q4	4th Quarter	JPN	181	1034	32	88
1206	Rio Olympics JPN v AUS Q4	4th Quarter	JPN	181	1034	32	82
1207	Rio Olympics JPN v AUS Q4	4th Quarter	JPN	181	1035	25	75
1208	Rio Olympics JPN v AUS Q4	4th Quarter	JPN	181	1036	20	68
1209	Rio Olympics JPN v AUS Q4	4th Quarter	JPN	181	1036	15	61
1210	Rio Olympics JPN v AUS Q4	4th Quarter	JPN	181	1037	12	50
1211	Rio Olympics JPN v AUS Q4	4th Quarter	JPN	181	1037	11	42
1212	Rio Olympics JPN v AUS Q4	4th Quarter	JPN	181	1038	18	43
1213	Rio Olympics JPN v AUS Q4	4th Quarter	JPN	181	1038	23	43
1214	Rio Olympics JPN v AUS Q4	4th Quarter	JPN	181	1040	28	42
1215	Rio Olympics JPN v AUS Q4	4th Quarter	JPN	181	1040	30	39
1216	Rio Olympics JPN v AUS Q4	4th Quarter	JPN	181	1041	37	35
1217	Rio Olympics JPN v AUS Q4	4th Quarter	JPN	181	1042	39	30
1218	Rio Olympics JPN v AUS Q4	4th Quarter	JPN	181	1042	48	18
1219	Rio Olympics JPN v AUS Q4	4th Quarter	JPN	181	1044	40	38
1220	Rio Olympics JPN v AUS Q4	4th Quarter	JPN	181	1045	46	26
1221	Rio Olympics JPN v AUS Q4	4th Quarter	JPN	181	1046	46	31
1222	Rio Olympics JPN v AUS Q4	4th Quarter	JPN	181	1047	36	28
1223	Rio Olympics JPN v AUS Q4	4th Quarter	JPN	181	1048	31	20	Shot	Miss
1224	Rio Olympics JPN v AUS Q4	4th Quarter	JPN	186	1251	58	37	SLOB
1225	Rio Olympics JPN v AUS Q4	4th Quarter	JPN	186	1252	34	48
1226	Rio Olympics JPN v AUS Q4	4th Quarter	JPN	186	1252	29	48
1227	Rio Olympics JPN v AUS Q4	4th Quarter	JPN	186	1253	21	46
1228	Rio Olympics JPN v AUS Q4	4th Quarter	JPN	186	1253	17	36
1229	Rio Olympics JPN v AUS Q4	4th Quarter	JPN	186	1254	17	28
1230	Rio Olympics JPN v AUS Q4	4th Quarter	JPN	186	1255	26	20	TO
1231	Rio Olympics JPN v AUS Q4	4th Quarter	JPN	187	1347	5	33
1232	Rio Olympics JPN v AUS Q4	4th Quarter	JPN	187	1348	13	18
1233	Rio Olympics JPN v AUS Q4	4th Quarter	JPN	187	1349	12	17
1234	Rio Olympics JPN v AUS Q4	4th Quarter	JPN	187	1351	12	24	Shot	Score
1235	Rio Olympics JPN v AUS Q4	4th Quarter	JPN	189	1383	34	114
1236	Rio Olympics JPN v AUS Q4	4th Quarter	JPN	189	1383	48	83
1237	Rio Olympics JPN v AUS Q4	4th Quarter	JPN	189	1384	47	74
1238	Rio Olympics JPN v AUS Q4	4th Quarter	JPN	189	1385	43	64
1239	Rio Olympics JPN v AUS Q4	4th Quarter	JPN	189	1386	40	53
1240	Rio Olympics JPN v AUS Q4	4th Quarter	JPN	189	1386	34	48
1241	Rio Olympics JPN v AUS Q4	4th Quarter	JPN	189	1387	24	40
1242	Rio Olympics JPN v AUS Q4	4th Quarter	JPN	189	1387	16	30
1243	Rio Olympics JPN v AUS Q4	4th Quarter	JPN	189	1388	12	25
1244	Rio Olympics JPN v AUS Q4	4th Quarter	JPN	189	1389	18	28
1245	Rio Olympics JPN v AUS Q4	4th Quarter	JPN	189	1389	24	31
1246	Rio Olympics JPN v AUS Q4	4th Quarter	JPN	189	1390	30	29
1247	Rio Olympics JPN v AUS Q4	4th Quarter	JPN	189	1391	28	18
1248	Rio Olympics JPN v AUS Q4	4th Quarter	JPN	189	1392	24	18
1249	Rio Olympics JPN v AUS Q4	4th Quarter	JPN	189	1392	18	18	Shot	Miss
