# Supplementary material for: Classifying ball trajectories in invasion sports using dynamic time warping: A basketball case study
Source: PLoS One. 2022 Oct 20;17(10):e0272848. doi: 10.1371/journal.pone.0272848 (PMC9584368; doi:10.1371/journal.pone.0272848)
Supplement: S1 Data — (ZIP) [file pone.0272848.s012.zip › Data/JPN/jpng6_full.csv]

	GameID	TimeCriteria	TeamName	RecordID	Time	x	y	Label1	Label2	Label3	Label4
1	JPN v BLR Rio Day 1	1st Quarter	JPN	2	5	26	50
2	JPN v BLR Rio Day 1	1st Quarter	JPN	2	7	32	53
3	JPN v BLR Rio Day 1	1st Quarter	JPN	2	9	13	35
4	JPN v BLR Rio Day 1	1st Quarter	JPN	2	10	10	31
5	JPN v BLR Rio Day 1	1st Quarter	JPN	2	11	31	43
6	JPN v BLR Rio Day 1	1st Quarter	JPN	2	13	48	39
7	JPN v BLR Rio Day 1	1st Quarter	JPN	2	15	40	43	Foul
8	JPN v BLR Rio Day 1	1st Quarter	JPN	3	51	4	35	SLOB
9	JPN v BLR Rio Day 1	1st Quarter	JPN	3	52	18	33
10	JPN v BLR Rio Day 1	1st Quarter	JPN	3	53	19	37
11	JPN v BLR Rio Day 1	1st Quarter	JPN	3	53	29	41
12	JPN v BLR Rio Day 1	1st Quarter	JPN	3	54	45	38
13	JPN v BLR Rio Day 1	1st Quarter	JPN	3	54	40	40
14	JPN v BLR Rio Day 1	1st Quarter	JPN	3	55	36	42
15	JPN v BLR Rio Day 1	1st Quarter	JPN	3	56	13	30	On-ball
16	JPN v BLR Rio Day 1	1st Quarter	JPN	3	57	15	31
17	JPN v BLR Rio Day 1	1st Quarter	JPN	3	57	20	32
18	JPN v BLR Rio Day 1	1st Quarter	JPN	3	58	24	30
19	JPN v BLR Rio Day 1	1st Quarter	JPN	3	58	26	34
20	JPN v BLR Rio Day 1	1st Quarter	JPN	3	59	29	36
21	JPN v BLR Rio Day 1	1st Quarter	JPN	3	60	28	20
22	JPN v BLR Rio Day 1	1st Quarter	JPN	3	61	31	19	Shot	Score
23	JPN v BLR Rio Day 1	1st Quarter	JPN	5	98	30	109
24	JPN v BLR Rio Day 1	1st Quarter	JPN	5	98	25	85
25	JPN v BLR Rio Day 1	1st Quarter	JPN	5	100	25	76
26	JPN v BLR Rio Day 1	1st Quarter	JPN	5	101	27	66
27	JPN v BLR Rio Day 1	1st Quarter	JPN	5	101	27	61
28	JPN v BLR Rio Day 1	1st Quarter	JPN	5	102	24	52
29	JPN v BLR Rio Day 1	1st Quarter	JPN	5	102	13	33
30	JPN v BLR Rio Day 1	1st Quarter	JPN	5	104	25	47
31	JPN v BLR Rio Day 1	1st Quarter	JPN	5	105	28	45
32	JPN v BLR Rio Day 1	1st Quarter	JPN	5	105	32	42
33	JPN v BLR Rio Day 1	1st Quarter	JPN	5	108	16	26
34	JPN v BLR Rio Day 1	1st Quarter	JPN	5	109	16	23
35	JPN v BLR Rio Day 1	1st Quarter	JPN	5	109	17	18
36	JPN v BLR Rio Day 1	1st Quarter	JPN	5	111	22	20
37	JPN v BLR Rio Day 1	1st Quarter	JPN	5	112	29	37
38	JPN v BLR Rio Day 1	1st Quarter	JPN	5	112	22	31
39	JPN v BLR Rio Day 1	1st Quarter	JPN	5	112	19	27	On-ball
40	JPN v BLR Rio Day 1	1st Quarter	JPN	5	113	14	23
41	JPN v BLR Rio Day 1	1st Quarter	JPN	5	114	11	18
42	JPN v BLR Rio Day 1	1st Quarter	JPN	5	115	12	23
43	JPN v BLR Rio Day 1	1st Quarter	JPN	5	115	26	31	Shot	Score
44	JPN v BLR Rio Day 1	1st Quarter	JPN	7	134	28	111
45	JPN v BLR Rio Day 1	1st Quarter	JPN	7	134	28	92
46	JPN v BLR Rio Day 1	1st Quarter	JPN	7	136	28	83
47	JPN v BLR Rio Day 1	1st Quarter	JPN	7	137	28	75
48	JPN v BLR Rio Day 1	1st Quarter	JPN	7	138	38	64
49	JPN v BLR Rio Day 1	1st Quarter	JPN	7	138	42	56
50	JPN v BLR Rio Day 1	1st Quarter	JPN	7	139	43	49
51	JPN v BLR Rio Day 1	1st Quarter	JPN	7	140	32	39
52	JPN v BLR Rio Day 1	1st Quarter	JPN	7	141	33	41
53	JPN v BLR Rio Day 1	1st Quarter	JPN	7	142	28	40
54	JPN v BLR Rio Day 1	1st Quarter	JPN	7	142	24	38
55	JPN v BLR Rio Day 1	1st Quarter	JPN	7	143	19	34
56	JPN v BLR Rio Day 1	1st Quarter	JPN	7	143	16	27
57	JPN v BLR Rio Day 1	1st Quarter	JPN	7	144	15	33
58	JPN v BLR Rio Day 1	1st Quarter	JPN	7	145	16	34	On-ball
59	JPN v BLR Rio Day 1	1st Quarter	JPN	7	145	20	35
60	JPN v BLR Rio Day 1	1st Quarter	JPN	7	146	27	34
61	JPN v BLR Rio Day 1	1st Quarter	JPN	7	146	35	33
62	JPN v BLR Rio Day 1	1st Quarter	JPN	7	147	38	29
63	JPN v BLR Rio Day 1	1st Quarter	JPN	7	148	36	22
64	JPN v BLR Rio Day 1	1st Quarter	JPN	7	149	38	25
65	JPN v BLR Rio Day 1	1st Quarter	JPN	7	150	27	31	Shot	Miss
66	JPN v BLR Rio Day 1	1st Quarter	JPN	10	186	32	110
67	JPN v BLR Rio Day 1	1st Quarter	JPN	10	186	24	93
68	JPN v BLR Rio Day 1	1st Quarter	JPN	10	187	24	87
69	JPN v BLR Rio Day 1	1st Quarter	JPN	10	188	23	78
70	JPN v BLR Rio Day 1	1st Quarter	JPN	10	189	23	71
71	JPN v BLR Rio Day 1	1st Quarter	JPN	10	189	20	64
72	JPN v BLR Rio Day 1	1st Quarter	JPN	10	189	20	57
73	JPN v BLR Rio Day 1	1st Quarter	JPN	10	190	35	21	TO
74	JPN v BLR Rio Day 1	1st Quarter	JPN	13	221	28	95
75	JPN v BLR Rio Day 1	1st Quarter	JPN	13	221	28	87
76	JPN v BLR Rio Day 1	1st Quarter	JPN	13	222	25	79
77	JPN v BLR Rio Day 1	1st Quarter	JPN	13	222	23	72
78	JPN v BLR Rio Day 1	1st Quarter	JPN	13	223	23	68
79	JPN v BLR Rio Day 1	1st Quarter	JPN	13	225	31	20	Shot	Score	Shooting Foul
80	JPN v BLR Rio Day 1	1st Quarter	JPN	15	275	28	85
81	JPN v BLR Rio Day 1	1st Quarter	JPN	15	275	22	72
82	JPN v BLR Rio Day 1	1st Quarter	JPN	15	276	17	51
83	JPN v BLR Rio Day 1	1st Quarter	JPN	15	277	17	41
84	JPN v BLR Rio Day 1	1st Quarter	JPN	15	278	23	35
85	JPN v BLR Rio Day 1	1st Quarter	JPN	15	278	25	31
86	JPN v BLR Rio Day 1	1st Quarter	JPN	15	279	35	22	Stoppage
87	JPN v BLR Rio Day 1	1st Quarter	JPN	16	292	42	9	BLOB
88	JPN v BLR Rio Day 1	1st Quarter	JPN	16	294	43	35
89	JPN v BLR Rio Day 1	1st Quarter	JPN	16	296	31	43
90	JPN v BLR Rio Day 1	1st Quarter	JPN	16	297	14	31
91	JPN v BLR Rio Day 1	1st Quarter	JPN	16	299	26	21
92	JPN v BLR Rio Day 1	1st Quarter	JPN	16	300	27	23
93	JPN v BLR Rio Day 1	1st Quarter	JPN	16	301	30	23	Shot	Miss
94	JPN v BLR Rio Day 1	1st Quarter	JPN	19	358	28	112
95	JPN v BLR Rio Day 1	1st Quarter	JPN	19	358	36	97
96	JPN v BLR Rio Day 1	1st Quarter	JPN	19	359	36	86
97	JPN v BLR Rio Day 1	1st Quarter	JPN	19	360	38	77
98	JPN v BLR Rio Day 1	1st Quarter	JPN	19	361	39	72
99	JPN v BLR Rio Day 1	1st Quarter	JPN	19	361	38	63
100	JPN v BLR Rio Day 1	1st Quarter	JPN	19	362	39	57
101	JPN v BLR Rio Day 1	1st Quarter	JPN	19	362	39	47
102	JPN v BLR Rio Day 1	1st Quarter	JPN	19	363	31	40
103	JPN v BLR Rio Day 1	1st Quarter	JPN	19	364	24	37
104	JPN v BLR Rio Day 1	1st Quarter	JPN	19	364	24	40
105	JPN v BLR Rio Day 1	1st Quarter	JPN	19	364	27	41
106	JPN v BLR Rio Day 1	1st Quarter	JPN	19	365	36	41
107	JPN v BLR Rio Day 1	1st Quarter	JPN	19	366	31	43
108	JPN v BLR Rio Day 1	1st Quarter	JPN	19	366	28	43
109	JPN v BLR Rio Day 1	1st Quarter	JPN	19	367	17	37
110	JPN v BLR Rio Day 1	1st Quarter	JPN	19	368	19	41
111	JPN v BLR Rio Day 1	1st Quarter	JPN	19	369	30	44
112	JPN v BLR Rio Day 1	1st Quarter	JPN	19	370	39	42
113	JPN v BLR Rio Day 1	1st Quarter	JPN	19	371	49	19	Shot	Miss
114	JPN v BLR Rio Day 1	1st Quarter	JPN	20	375	25	17	OR
115	JPN v BLR Rio Day 1	1st Quarter	JPN	20	378	32	39	Shot	Score
116	JPN v BLR Rio Day 1	1st Quarter	JPN	23	419	5	45
117	JPN v BLR Rio Day 1	1st Quarter	JPN	23	420	21	51
118	JPN v BLR Rio Day 1	1st Quarter	JPN	23	421	25	52
119	JPN v BLR Rio Day 1	1st Quarter	JPN	23	422	43	39
120	JPN v BLR Rio Day 1	1st Quarter	JPN	23	424	25	34
121	JPN v BLR Rio Day 1	1st Quarter	JPN	23	425	14	27	On-ball
122	JPN v BLR Rio Day 1	1st Quarter	JPN	23	425	16	31
123	JPN v BLR Rio Day 1	1st Quarter	JPN	23	427	20	33
124	JPN v BLR Rio Day 1	1st Quarter	JPN	23	427	28	36
125	JPN v BLR Rio Day 1	1st Quarter	JPN	23	429	26	24
126	JPN v BLR Rio Day 1	1st Quarter	JPN	23	431	28	18
127	JPN v BLR Rio Day 1	1st Quarter	JPN	23	432	35	22
128	JPN v BLR Rio Day 1	1st Quarter	JPN	23	433	34	19	Shot	Shooting Foul
129	JPN v BLR Rio Day 1	1st Quarter	JPN	25	492	28	110
130	JPN v BLR Rio Day 1	1st Quarter	JPN	25	492	42	97
131	JPN v BLR Rio Day 1	1st Quarter	JPN	25	494	42	77
132	JPN v BLR Rio Day 1	1st Quarter	JPN	25	495	43	71
133	JPN v BLR Rio Day 1	1st Quarter	JPN	25	495	42	65
134	JPN v BLR Rio Day 1	1st Quarter	JPN	25	496	42	59
135	JPN v BLR Rio Day 1	1st Quarter	JPN	25	497	45	49
136	JPN v BLR Rio Day 1	1st Quarter	JPN	25	497	45	44
137	JPN v BLR Rio Day 1	1st Quarter	JPN	25	497	43	39
138	JPN v BLR Rio Day 1	1st Quarter	JPN	25	498	39	38
139	JPN v BLR Rio Day 1	1st Quarter	JPN	25	498	36	40
140	JPN v BLR Rio Day 1	1st Quarter	JPN	25	499	32	40
141	JPN v BLR Rio Day 1	1st Quarter	JPN	25	499	27	37	On-ball
142	JPN v BLR Rio Day 1	1st Quarter	JPN	25	499	23	33
143	JPN v BLR Rio Day 1	1st Quarter	JPN	25	500	25	27
144	JPN v BLR Rio Day 1	1st Quarter	JPN	25	501	21	24
145	JPN v BLR Rio Day 1	1st Quarter	JPN	25	502	33	39
146	JPN v BLR Rio Day 1	1st Quarter	JPN	25	503	26	30
147	JPN v BLR Rio Day 1	1st Quarter	JPN	25	504	36	36
148	JPN v BLR Rio Day 1	1st Quarter	JPN	25	505	32	38	On-ball
149	JPN v BLR Rio Day 1	1st Quarter	JPN	25	505	28	34
150	JPN v BLR Rio Day 1	1st Quarter	JPN	25	505	26	30
151	JPN v BLR Rio Day 1	1st Quarter	JPN	25	507	12	23	Shot	Score
152	JPN v BLR Rio Day 1	1st Quarter	JPN	27	525	23	112
153	JPN v BLR Rio Day 1	1st Quarter	JPN	27	525	25	95
154	JPN v BLR Rio Day 1	1st Quarter	JPN	27	526	25	88
155	JPN v BLR Rio Day 1	1st Quarter	JPN	27	527	26	81
156	JPN v BLR Rio Day 1	1st Quarter	JPN	27	528	24	70
157	JPN v BLR Rio Day 1	1st Quarter	JPN	27	528	20	57
158	JPN v BLR Rio Day 1	1st Quarter	JPN	27	529	16	47
159	JPN v BLR Rio Day 1	1st Quarter	JPN	27	529	14	40
160	JPN v BLR Rio Day 1	1st Quarter	JPN	27	530	11	22
161	JPN v BLR Rio Day 1	1st Quarter	JPN	27	532	12	24
162	JPN v BLR Rio Day 1	1st Quarter	JPN	27	532	13	28
163	JPN v BLR Rio Day 1	1st Quarter	JPN	27	533	15	32
164	JPN v BLR Rio Day 1	1st Quarter	JPN	27	534	22	40
165	JPN v BLR Rio Day 1	1st Quarter	JPN	27	535	38	43
166	JPN v BLR Rio Day 1	1st Quarter	JPN	27	536	49	32
167	JPN v BLR Rio Day 1	1st Quarter	JPN	27	536	46	24	Shot	Miss
168	JPN v BLR Rio Day 1	1st Quarter	JPN	30	573	31	109
169	JPN v BLR Rio Day 1	1st Quarter	JPN	30	575	27	97
170	JPN v BLR Rio Day 1	1st Quarter	JPN	30	576	28	90
171	JPN v BLR Rio Day 1	1st Quarter	JPN	30	577	32	85
172	JPN v BLR Rio Day 1	1st Quarter	JPN	30	579	35	77
173	JPN v BLR Rio Day 1	1st Quarter	JPN	30	579	36	71
174	JPN v BLR Rio Day 1	1st Quarter	JPN	30	580	38	65
175	JPN v BLR Rio Day 1	1st Quarter	JPN	30	581	39	55
176	JPN v BLR Rio Day 1	1st Quarter	JPN	30	581	39	52
177	JPN v BLR Rio Day 1	1st Quarter	JPN	30	582	48	33
178	JPN v BLR Rio Day 1	1st Quarter	JPN	30	583	32	41
179	JPN v BLR Rio Day 1	1st Quarter	JPN	30	584	19	31
180	JPN v BLR Rio Day 1	1st Quarter	JPN	30	585	18	31
181	JPN v BLR Rio Day 1	1st Quarter	JPN	30	586	17	33
182	JPN v BLR Rio Day 1	1st Quarter	JPN	30	587	34	40
183	JPN v BLR Rio Day 1	1st Quarter	JPN	30	588	30	39
184	JPN v BLR Rio Day 1	1st Quarter	JPN	30	588	24	36
185	JPN v BLR Rio Day 1	1st Quarter	JPN	30	588	16	36
186	JPN v BLR Rio Day 1	1st Quarter	JPN	30	589	22	40
187	JPN v BLR Rio Day 1	1st Quarter	JPN	30	589	26	39	On-ball
188	JPN v BLR Rio Day 1	1st Quarter	JPN	30	589	32	39
189	JPN v BLR Rio Day 1	1st Quarter	JPN	30	590	35	33	Shot	Miss
190	JPN v BLR Rio Day 1	1st Quarter	JPN	32	609	31	108
191	JPN v BLR Rio Day 1	1st Quarter	JPN	32	610	26	93
192	JPN v BLR Rio Day 1	1st Quarter	JPN	32	611	26	87
193	JPN v BLR Rio Day 1	1st Quarter	JPN	32	611	26	82
194	JPN v BLR Rio Day 1	1st Quarter	JPN	32	612	30	74
195	JPN v BLR Rio Day 1	1st Quarter	JPN	32	612	32	68
196	JPN v BLR Rio Day 1	1st Quarter	JPN	32	613	35	61
197	JPN v BLR Rio Day 1	1st Quarter	JPN	32	614	31	56
198	JPN v BLR Rio Day 1	1st Quarter	JPN	32	614	26	51
199	JPN v BLR Rio Day 1	1st Quarter	JPN	32	615	21	45
200	JPN v BLR Rio Day 1	1st Quarter	JPN	32	615	12	30
201	JPN v BLR Rio Day 1	1st Quarter	JPN	32	618	25	20
202	JPN v BLR Rio Day 1	1st Quarter	JPN	32	619	26	23
203	JPN v BLR Rio Day 1	1st Quarter	JPN	32	619	32	23	Shot	Miss
204	JPN v BLR Rio Day 1	1st Quarter	JPN	34	637	32	108
205	JPN v BLR Rio Day 1	1st Quarter	JPN	34	638	22	84
206	JPN v BLR Rio Day 1	1st Quarter	JPN	34	639	22	74
207	JPN v BLR Rio Day 1	1st Quarter	JPN	34	640	35	61
208	JPN v BLR Rio Day 1	1st Quarter	JPN	34	640	42	54
209	JPN v BLR Rio Day 1	1st Quarter	JPN	34	641	48	44
210	JPN v BLR Rio Day 1	1st Quarter	JPN	34	642	47	32
211	JPN v BLR Rio Day 1	1st Quarter	JPN	34	643	32	41
212	JPN v BLR Rio Day 1	1st Quarter	JPN	34	643	32	44
213	JPN v BLR Rio Day 1	1st Quarter	JPN	34	644	24	42
214	JPN v BLR Rio Day 1	1st Quarter	JPN	34	644	21	37
215	JPN v BLR Rio Day 1	1st Quarter	JPN	34	645	17	33
216	JPN v BLR Rio Day 1	1st Quarter	JPN	34	645	16	36
217	JPN v BLR Rio Day 1	1st Quarter	JPN	34	646	20	38	On-ball
218	JPN v BLR Rio Day 1	1st Quarter	JPN	34	647	25	38
219	JPN v BLR Rio Day 1	1st Quarter	JPN	34	648	31	37	On-ball
220	JPN v BLR Rio Day 1	1st Quarter	JPN	34	649	34	34
221	JPN v BLR Rio Day 1	1st Quarter	JPN	34	649	35	27
222	JPN v BLR Rio Day 1	1st Quarter	JPN	34	650	36	19	Shot	Miss	Score
223	JPN v BLR Rio Day 1	1st Quarter	JPN	36	672	29	110
224	JPN v BLR Rio Day 1	1st Quarter	JPN	36	672	29	97
225	JPN v BLR Rio Day 1	1st Quarter	JPN	36	673	31	88
226	JPN v BLR Rio Day 1	1st Quarter	JPN	36	674	31	78
227	JPN v BLR Rio Day 1	1st Quarter	JPN	36	675	31	66
228	JPN v BLR Rio Day 1	1st Quarter	JPN	36	676	32	57
229	JPN v BLR Rio Day 1	1st Quarter	JPN	36	677	37	50
230	JPN v BLR Rio Day 1	1st Quarter	JPN	36	678	39	39
231	JPN v BLR Rio Day 1	1st Quarter	JPN	36	678	35	39	On-ball
232	JPN v BLR Rio Day 1	1st Quarter	JPN	36	678	32	38
233	JPN v BLR Rio Day 1	1st Quarter	JPN	36	678	27	35
234	JPN v BLR Rio Day 1	1st Quarter	JPN	36	680	24	31
235	JPN v BLR Rio Day 1	1st Quarter	JPN	36	681	50	29
236	JPN v BLR Rio Day 1	1st Quarter	JPN	36	682	38	20
237	JPN v BLR Rio Day 1	1st Quarter	JPN	36	685	39	22
238	JPN v BLR Rio Day 1	1st Quarter	JPN	36	685	39	25
239	JPN v BLR Rio Day 1	1st Quarter	JPN	36	686	38	27
240	JPN v BLR Rio Day 1	1st Quarter	JPN	36	687	27	34	Shot	Miss
241	JPN v BLR Rio Day 1	1st Quarter	JPN	38	715	31	83
242	JPN v BLR Rio Day 1	1st Quarter	JPN	38	715	32	80
243	JPN v BLR Rio Day 1	1st Quarter	JPN	38	716	34	74
244	JPN v BLR Rio Day 1	1st Quarter	JPN	38	717	39	63
245	JPN v BLR Rio Day 1	1st Quarter	JPN	38	717	41	56
246	JPN v BLR Rio Day 1	1st Quarter	JPN	38	718	42	48
247	JPN v BLR Rio Day 1	1st Quarter	JPN	38	719	42	41
248	JPN v BLR Rio Day 1	1st Quarter	JPN	38	720	41	34
249	JPN v BLR Rio Day 1	1st Quarter	JPN	38	720	37	37	On-ball
250	JPN v BLR Rio Day 1	1st Quarter	JPN	38	720	32	37
251	JPN v BLR Rio Day 1	1st Quarter	JPN	38	721	28	37
252	JPN v BLR Rio Day 1	1st Quarter	JPN	38	722	27	34
253	JPN v BLR Rio Day 1	1st Quarter	JPN	38	723	35	35
254	JPN v BLR Rio Day 1	1st Quarter	JPN	38	723	35	30
255	JPN v BLR Rio Day 1	1st Quarter	JPN	38	724	36	22	Shot	Shooting Foul
256	JPN v BLR Rio Day 1	1st Quarter	JPN	42	927	32	89
257	JPN v BLR Rio Day 1	1st Quarter	JPN	42	927	41	83
258	JPN v BLR Rio Day 1	1st Quarter	JPN	42	928	44	67
259	JPN v BLR Rio Day 1	1st Quarter	JPN	42	929	44	58
260	JPN v BLR Rio Day 1	1st Quarter	JPN	42	929	45	51
261	JPN v BLR Rio Day 1	1st Quarter	JPN	42	930	46	46
262	JPN v BLR Rio Day 1	1st Quarter	JPN	42	930	43	41
263	JPN v BLR Rio Day 1	1st Quarter	JPN	42	931	40	39
264	JPN v BLR Rio Day 1	1st Quarter	JPN	42	931	36	39
265	JPN v BLR Rio Day 1	1st Quarter	JPN	42	932	31	38
266	JPN v BLR Rio Day 1	1st Quarter	JPN	42	932	26	38	Stoppage
267	JPN v BLR Rio Day 1	1st Quarter	JPN	43	952	45	9	BLOB
268	JPN v BLR Rio Day 1	1st Quarter	JPN	43	954	46	29
269	JPN v BLR Rio Day 1	1st Quarter	JPN	43	955	46	36
270	JPN v BLR Rio Day 1	1st Quarter	JPN	43	956	44	39
271	JPN v BLR Rio Day 1	1st Quarter	JPN	43	956	37	40
272	JPN v BLR Rio Day 1	1st Quarter	JPN	43	957	32	40
273	JPN v BLR Rio Day 1	1st Quarter	JPN	43	959	29	40
274	JPN v BLR Rio Day 1	1st Quarter	JPN	43	960	24	38
275	JPN v BLR Rio Day 1	1st Quarter	JPN	43	960	21	37
276	JPN v BLR Rio Day 1	1st Quarter	JPN	43	961	22	34
277	JPN v BLR Rio Day 1	1st Quarter	JPN	43	962	23	27
278	JPN v BLR Rio Day 1	1st Quarter	JPN	43	962	25	23
279	JPN v BLR Rio Day 1	1st Quarter	JPN	43	965	47	33
280	JPN v BLR Rio Day 1	1st Quarter	JPN	43	965	44	39
281	JPN v BLR Rio Day 1	1st Quarter	JPN	43	965	40	41
282	JPN v BLR Rio Day 1	1st Quarter	JPN	43	966	37	37
283	JPN v BLR Rio Day 1	1st Quarter	JPN	43	967	32	31
284	JPN v BLR Rio Day 1	1st Quarter	JPN	43	968	29	22
285	JPN v BLR Rio Day 1	1st Quarter	JPN	43	968	29	20	Shot	Score
286	JPN v BLR Rio Day 1	1st Quarter	JPN	45	990	31	91
287	JPN v BLR Rio Day 1	1st Quarter	JPN	45	990	31	84
288	JPN v BLR Rio Day 1	1st Quarter	JPN	45	991	32	77
289	JPN v BLR Rio Day 1	1st Quarter	JPN	45	992	33	71
290	JPN v BLR Rio Day 1	1st Quarter	JPN	45	992	34	68
291	JPN v BLR Rio Day 1	1st Quarter	JPN	45	993	36	62
292	JPN v BLR Rio Day 1	1st Quarter	JPN	45	993	38	58
293	JPN v BLR Rio Day 1	1st Quarter	JPN	45	994	38	49
294	JPN v BLR Rio Day 1	1st Quarter	JPN	45	995	40	40
295	JPN v BLR Rio Day 1	1st Quarter	JPN	45	995	38	34
296	JPN v BLR Rio Day 1	1st Quarter	JPN	45	996	38	27
297	JPN v BLR Rio Day 1	1st Quarter	JPN	45	997	36	16
298	JPN v BLR Rio Day 1	1st Quarter	JPN	45	998	30	34	Shot	Score
299	JPN v BLR Rio Day 1	1st Quarter	JPN	47	1017	26	89
300	JPN v BLR Rio Day 1	1st Quarter	JPN	47	1017	24	82
301	JPN v BLR Rio Day 1	1st Quarter	JPN	47	1018	22	75
302	JPN v BLR Rio Day 1	1st Quarter	JPN	47	1018	20	67
303	JPN v BLR Rio Day 1	1st Quarter	JPN	47	1019	17	60
304	JPN v BLR Rio Day 1	1st Quarter	JPN	47	1019	16	54
305	JPN v BLR Rio Day 1	1st Quarter	JPN	47	1020	16	48
306	JPN v BLR Rio Day 1	1st Quarter	JPN	47	1020	11	37
307	JPN v BLR Rio Day 1	1st Quarter	JPN	47	1022	12	33
308	JPN v BLR Rio Day 1	1st Quarter	JPN	47	1022	16	35	On-ball
309	JPN v BLR Rio Day 1	1st Quarter	JPN	47	1022	22	37
310	JPN v BLR Rio Day 1	1st Quarter	JPN	47	1022	27	38
311	JPN v BLR Rio Day 1	1st Quarter	JPN	47	1024	34	31
312	JPN v BLR Rio Day 1	1st Quarter	JPN	47	1024	35	22
313	JPN v BLR Rio Day 1	1st Quarter	JPN	47	1025	34	17	Shot	Score	Shooting Foul
314	JPN v BLR Rio Day 1	1st Quarter	JPN	49	1075	27	94
315	JPN v BLR Rio Day 1	1st Quarter	JPN	49	1075	24	84
316	JPN v BLR Rio Day 1	1st Quarter	JPN	49	1077	26	76
317	JPN v BLR Rio Day 1	1st Quarter	JPN	49	1077	28	66
318	JPN v BLR Rio Day 1	1st Quarter	JPN	49	1078	30	59
319	JPN v BLR Rio Day 1	1st Quarter	JPN	49	1078	33	54
320	JPN v BLR Rio Day 1	1st Quarter	JPN	49	1079	34	50
321	JPN v BLR Rio Day 1	1st Quarter	JPN	49	1080	32	51
322	JPN v BLR Rio Day 1	1st Quarter	JPN	49	1081	32	51
323	JPN v BLR Rio Day 1	1st Quarter	JPN	49	1082	32	51
324	JPN v BLR Rio Day 1	1st Quarter	JPN	49	1083	32	51
325	JPN v BLR Rio Day 1	1st Quarter	JPN	49	1084	32	51
326	JPN v BLR Rio Day 1	1st Quarter	JPN	49	1085	32	51
327	JPN v BLR Rio Day 1	1st Quarter	JPN	49	1086	32	51
328	JPN v BLR Rio Day 1	1st Quarter	JPN	49	1087	32	51
329	JPN v BLR Rio Day 1	1st Quarter	JPN	49	1088	32	51
330	JPN v BLR Rio Day 1	1st Quarter	JPN	49	1091	36	43
331	JPN v BLR Rio Day 1	1st Quarter	JPN	49	1092	35	39	On-ball
332	JPN v BLR Rio Day 1	1st Quarter	JPN	49	1092	31	39
333	JPN v BLR Rio Day 1	1st Quarter	JPN	49	1092	25	34
334	JPN v BLR Rio Day 1	1st Quarter	JPN	49	1094	24	29
335	JPN v BLR Rio Day 1	1st Quarter	JPN	49	1095	45	34	Shot	Score
336	JPN v BLR Rio Day 1 Q2	2nd Quarter	JPN	52	58	28	112
337	JPN v BLR Rio Day 1 Q2	2nd Quarter	JPN	52	58	30	95
338	JPN v BLR Rio Day 1 Q2	2nd Quarter	JPN	52	59	29	88
339	JPN v BLR Rio Day 1 Q2	2nd Quarter	JPN	52	60	27	77
340	JPN v BLR Rio Day 1 Q2	2nd Quarter	JPN	52	61	28	68
341	JPN v BLR Rio Day 1 Q2	2nd Quarter	JPN	52	61	28	56
342	JPN v BLR Rio Day 1 Q2	2nd Quarter	JPN	52	62	26	52
343	JPN v BLR Rio Day 1 Q2	2nd Quarter	JPN	52	63	24	42
344	JPN v BLR Rio Day 1 Q2	2nd Quarter	JPN	52	64	47	36
345	JPN v BLR Rio Day 1 Q2	2nd Quarter	JPN	52	65	50	32
346	JPN v BLR Rio Day 1 Q2	2nd Quarter	JPN	52	65	49	33	On-ball
347	JPN v BLR Rio Day 1 Q2	2nd Quarter	JPN	52	65	44	35
348	JPN v BLR Rio Day 1 Q2	2nd Quarter	JPN	52	65	40	35
349	JPN v BLR Rio Day 1 Q2	2nd Quarter	JPN	52	67	32	36
350	JPN v BLR Rio Day 1 Q2	2nd Quarter	JPN	52	69	28	30
351	JPN v BLR Rio Day 1 Q2	2nd Quarter	JPN	52	70	50	29
352	JPN v BLR Rio Day 1 Q2	2nd Quarter	JPN	52	71	45	34	Shot	Miss
353	JPN v BLR Rio Day 1 Q2	2nd Quarter	JPN	57	93	29	110
354	JPN v BLR Rio Day 1 Q2	2nd Quarter	JPN	57	95	25	90
355	JPN v BLR Rio Day 1 Q2	2nd Quarter	JPN	57	95	25	82
356	JPN v BLR Rio Day 1 Q2	2nd Quarter	JPN	57	96	24	74
357	JPN v BLR Rio Day 1 Q2	2nd Quarter	JPN	57	97	24	66
358	JPN v BLR Rio Day 1 Q2	2nd Quarter	JPN	57	97	22	61
359	JPN v BLR Rio Day 1 Q2	2nd Quarter	JPN	57	98	14	53
360	JPN v BLR Rio Day 1 Q2	2nd Quarter	JPN	57	98	12	47
361	JPN v BLR Rio Day 1 Q2	2nd Quarter	JPN	57	98	17	39
362	JPN v BLR Rio Day 1 Q2	2nd Quarter	JPN	57	99	23	40
363	JPN v BLR Rio Day 1 Q2	2nd Quarter	JPN	57	100	32	40
364	JPN v BLR Rio Day 1 Q2	2nd Quarter	JPN	57	100	33	43
365	JPN v BLR Rio Day 1 Q2	2nd Quarter	JPN	57	100	33	43
366	JPN v BLR Rio Day 1 Q2	2nd Quarter	JPN	57	100	35	39
367	JPN v BLR Rio Day 1 Q2	2nd Quarter	JPN	57	101	31	38
368	JPN v BLR Rio Day 1 Q2	2nd Quarter	JPN	57	101	26	35
369	JPN v BLR Rio Day 1 Q2	2nd Quarter	JPN	57	103	22	31
370	JPN v BLR Rio Day 1 Q2	2nd Quarter	JPN	57	103	16	31
371	JPN v BLR Rio Day 1 Q2	2nd Quarter	JPN	57	104	32	34
372	JPN v BLR Rio Day 1 Q2	2nd Quarter	JPN	57	107	42	49
373	JPN v BLR Rio Day 1 Q2	2nd Quarter	JPN	57	107	35	47
374	JPN v BLR Rio Day 1 Q2	2nd Quarter	JPN	57	108	31	40	On-ball
375	JPN v BLR Rio Day 1 Q2	2nd Quarter	JPN	57	108	29	37
376	JPN v BLR Rio Day 1 Q2	2nd Quarter	JPN	57	108	26	28
377	JPN v BLR Rio Day 1 Q2	2nd Quarter	JPN	57	110	13	27
378	JPN v BLR Rio Day 1 Q2	2nd Quarter	JPN	57	111	10	19
379	JPN v BLR Rio Day 1 Q2	2nd Quarter	JPN	57	112	26	37
380	JPN v BLR Rio Day 1 Q2	2nd Quarter	JPN	57	113	23	31
381	JPN v BLR Rio Day 1 Q2	2nd Quarter	JPN	57	114	24	25
382	JPN v BLR Rio Day 1 Q2	2nd Quarter	JPN	57	115	13	26
383	JPN v BLR Rio Day 1 Q2	2nd Quarter	JPN	57	116	16	23	Shot	Miss
384	JPN v BLR Rio Day 1 Q2	2nd Quarter	JPN	59	128	20	91
385	JPN v BLR Rio Day 1 Q2	2nd Quarter	JPN	59	128	22	95
386	JPN v BLR Rio Day 1 Q2	2nd Quarter	JPN	59	129	26	85
387	JPN v BLR Rio Day 1 Q2	2nd Quarter	JPN	59	130	32	74
388	JPN v BLR Rio Day 1 Q2	2nd Quarter	JPN	59	131	34	67
389	JPN v BLR Rio Day 1 Q2	2nd Quarter	JPN	59	132	34	51
390	JPN v BLR Rio Day 1 Q2	2nd Quarter	JPN	59	132	37	46
391	JPN v BLR Rio Day 1 Q2	2nd Quarter	JPN	59	133	41	40
392	JPN v BLR Rio Day 1 Q2	2nd Quarter	JPN	59	133	46	32
393	JPN v BLR Rio Day 1 Q2	2nd Quarter	JPN	59	134	52	26
394	JPN v BLR Rio Day 1 Q2	2nd Quarter	JPN	59	135	51	29
395	JPN v BLR Rio Day 1 Q2	2nd Quarter	JPN	59	135	49	33
396	JPN v BLR Rio Day 1 Q2	2nd Quarter	JPN	59	136	48	38
397	JPN v BLR Rio Day 1 Q2	2nd Quarter	JPN	59	138	54	42
398	JPN v BLR Rio Day 1 Q2	2nd Quarter	JPN	59	138	32	39
399	JPN v BLR Rio Day 1 Q2	2nd Quarter	JPN	59	140	14	16	Shot	Shooting Foul
400	JPN v BLR Rio Day 1 Q2	2nd Quarter	JPN	61	208	27	112
401	JPN v BLR Rio Day 1 Q2	2nd Quarter	JPN	61	208	39	81
402	JPN v BLR Rio Day 1 Q2	2nd Quarter	JPN	61	209	41	66
403	JPN v BLR Rio Day 1 Q2	2nd Quarter	JPN	61	210	41	58
404	JPN v BLR Rio Day 1 Q2	2nd Quarter	JPN	61	211	43	48
405	JPN v BLR Rio Day 1 Q2	2nd Quarter	JPN	61	211	44	42
406	JPN v BLR Rio Day 1 Q2	2nd Quarter	JPN	61	212	44	37
407	JPN v BLR Rio Day 1 Q2	2nd Quarter	JPN	61	213	30	39
408	JPN v BLR Rio Day 1 Q2	2nd Quarter	JPN	61	213	29	39
409	JPN v BLR Rio Day 1 Q2	2nd Quarter	JPN	61	213	28	42
410	JPN v BLR Rio Day 1 Q2	2nd Quarter	JPN	61	214	22	39
411	JPN v BLR Rio Day 1 Q2	2nd Quarter	JPN	61	214	18	34
412	JPN v BLR Rio Day 1 Q2	2nd Quarter	JPN	61	215	13	30
413	JPN v BLR Rio Day 1 Q2	2nd Quarter	JPN	61	215	16	34
414	JPN v BLR Rio Day 1 Q2	2nd Quarter	JPN	61	216	20	36
415	JPN v BLR Rio Day 1 Q2	2nd Quarter	JPN	61	216	26	38
416	JPN v BLR Rio Day 1 Q2	2nd Quarter	JPN	61	218	35	34	Shot	Miss
417	JPN v BLR Rio Day 1 Q2	2nd Quarter	JPN	63	368	32	100
418	JPN v BLR Rio Day 1 Q2	2nd Quarter	JPN	63	370	19	70
419	JPN v BLR Rio Day 1 Q2	2nd Quarter	JPN	63	370	14	59
420	JPN v BLR Rio Day 1 Q2	2nd Quarter	JPN	63	371	11	53
421	JPN v BLR Rio Day 1 Q2	2nd Quarter	JPN	63	371	11	43
422	JPN v BLR Rio Day 1 Q2	2nd Quarter	JPN	63	372	14	37
423	JPN v BLR Rio Day 1 Q2	2nd Quarter	JPN	63	372	22	30	Shot	Miss
424	JPN v BLR Rio Day 1 Q2	2nd Quarter	JPN	65	392	41	95	TO
425	JPN v BLR Rio Day 1 Q2	2nd Quarter	JPN	67	396	32	108
426	JPN v BLR Rio Day 1 Q2	2nd Quarter	JPN	67	397	33	86
427	JPN v BLR Rio Day 1 Q2	2nd Quarter	JPN	67	398	33	78
428	JPN v BLR Rio Day 1 Q2	2nd Quarter	JPN	67	398	34	67
429	JPN v BLR Rio Day 1 Q2	2nd Quarter	JPN	67	399	34	61
430	JPN v BLR Rio Day 1 Q2	2nd Quarter	JPN	67	400	35	52
431	JPN v BLR Rio Day 1 Q2	2nd Quarter	JPN	67	403	35	47
432	JPN v BLR Rio Day 1 Q2	2nd Quarter	JPN	67	403	34	44
433	JPN v BLR Rio Day 1 Q2	2nd Quarter	JPN	67	404	37	33
434	JPN v BLR Rio Day 1 Q2	2nd Quarter	JPN	67	405	41	39
435	JPN v BLR Rio Day 1 Q2	2nd Quarter	JPN	67	406	35	41	Shot	Miss
436	JPN v BLR Rio Day 1 Q2	2nd Quarter	JPN	69	429	17	84
437	JPN v BLR Rio Day 1 Q2	2nd Quarter	JPN	69	429	16	78
438	JPN v BLR Rio Day 1 Q2	2nd Quarter	JPN	69	430	15	61
439	JPN v BLR Rio Day 1 Q2	2nd Quarter	JPN	69	430	14	53
440	JPN v BLR Rio Day 1 Q2	2nd Quarter	JPN	69	431	18	45
441	JPN v BLR Rio Day 1 Q2	2nd Quarter	JPN	69	431	20	40
442	JPN v BLR Rio Day 1 Q2	2nd Quarter	JPN	69	432	22	33
443	JPN v BLR Rio Day 1 Q2	2nd Quarter	JPN	69	433	26	28
444	JPN v BLR Rio Day 1 Q2	2nd Quarter	JPN	69	434	38	30	Shot	Score
445	JPN v BLR Rio Day 1 Q2	2nd Quarter	JPN	71	463	29	108
446	JPN v BLR Rio Day 1 Q2	2nd Quarter	JPN	71	465	27	94
447	JPN v BLR Rio Day 1 Q2	2nd Quarter	JPN	71	466	29	88
448	JPN v BLR Rio Day 1 Q2	2nd Quarter	JPN	71	466	29	78
449	JPN v BLR Rio Day 1 Q2	2nd Quarter	JPN	71	467	32	66
450	JPN v BLR Rio Day 1 Q2	2nd Quarter	JPN	71	467	36	58
451	JPN v BLR Rio Day 1 Q2	2nd Quarter	JPN	71	468	39	53
452	JPN v BLR Rio Day 1 Q2	2nd Quarter	JPN	71	469	46	47
453	JPN v BLR Rio Day 1 Q2	2nd Quarter	JPN	71	469	41	42
454	JPN v BLR Rio Day 1 Q2	2nd Quarter	JPN	71	470	35	41
455	JPN v BLR Rio Day 1 Q2	2nd Quarter	JPN	71	470	30	41
456	JPN v BLR Rio Day 1 Q2	2nd Quarter	JPN	71	471	24	37
457	JPN v BLR Rio Day 1 Q2	2nd Quarter	JPN	71	472	22	35	On-ball
458	JPN v BLR Rio Day 1 Q2	2nd Quarter	JPN	71	472	26	34
459	JPN v BLR Rio Day 1 Q2	2nd Quarter	JPN	71	474	29	33
460	JPN v BLR Rio Day 1 Q2	2nd Quarter	JPN	71	474	36	22
461	JPN v BLR Rio Day 1 Q2	2nd Quarter	JPN	71	475	38	32
462	JPN v BLR Rio Day 1 Q2	2nd Quarter	JPN	71	476	11	18
463	JPN v BLR Rio Day 1 Q2	2nd Quarter	JPN	71	477	13	16
464	JPN v BLR Rio Day 1 Q2	2nd Quarter	JPN	71	478	16	15
465	JPN v BLR Rio Day 1 Q2	2nd Quarter	JPN	71	479	12	29
466	JPN v BLR Rio Day 1 Q2	2nd Quarter	JPN	71	480	12	24	Shot	Score
467	JPN v BLR Rio Day 1 Q2	2nd Quarter	JPN	73	504	25	101
468	JPN v BLR Rio Day 1 Q2	2nd Quarter	JPN	73	504	23	94
469	JPN v BLR Rio Day 1 Q2	2nd Quarter	JPN	73	506	48	56
470	JPN v BLR Rio Day 1 Q2	2nd Quarter	JPN	73	506	48	49
471	JPN v BLR Rio Day 1 Q2	2nd Quarter	JPN	73	507	46	38
472	JPN v BLR Rio Day 1 Q2	2nd Quarter	JPN	73	508	43	29
473	JPN v BLR Rio Day 1 Q2	2nd Quarter	JPN	73	508	38	27
474	JPN v BLR Rio Day 1 Q2	2nd Quarter	JPN	73	509	41	28	Shot	Score
475	JPN v BLR Rio Day 1 Q2	2nd Quarter	JPN	76	649	4	78
476	JPN v BLR Rio Day 1 Q2	2nd Quarter	JPN	76	649	15	82
477	JPN v BLR Rio Day 1 Q2	2nd Quarter	JPN	76	650	19	77
478	JPN v BLR Rio Day 1 Q2	2nd Quarter	JPN	76	651	21	68
479	JPN v BLR Rio Day 1 Q2	2nd Quarter	JPN	76	652	23	61
480	JPN v BLR Rio Day 1 Q2	2nd Quarter	JPN	76	653	27	53
481	JPN v BLR Rio Day 1 Q2	2nd Quarter	JPN	76	653	29	48
482	JPN v BLR Rio Day 1 Q2	2nd Quarter	JPN	76	654	41	40
483	JPN v BLR Rio Day 1 Q2	2nd Quarter	JPN	76	654	41	35
484	JPN v BLR Rio Day 1 Q2	2nd Quarter	JPN	76	655	40	26
485	JPN v BLR Rio Day 1 Q2	2nd Quarter	JPN	76	656	35	17	Shot	Miss
486	JPN v BLR Rio Day 1 Q2	2nd Quarter	JPN	78	689	19	109
487	JPN v BLR Rio Day 1 Q2	2nd Quarter	JPN	78	690	24	94
488	JPN v BLR Rio Day 1 Q2	2nd Quarter	JPN	78	692	24	87
489	JPN v BLR Rio Day 1 Q2	2nd Quarter	JPN	78	693	29	77
490	JPN v BLR Rio Day 1 Q2	2nd Quarter	JPN	78	693	30	71
491	JPN v BLR Rio Day 1 Q2	2nd Quarter	JPN	78	694	31	58
492	JPN v BLR Rio Day 1 Q2	2nd Quarter	JPN	78	694	32	50
493	JPN v BLR Rio Day 1 Q2	2nd Quarter	JPN	78	695	45	35
494	JPN v BLR Rio Day 1 Q2	2nd Quarter	JPN	78	697	52	23
495	JPN v BLR Rio Day 1 Q2	2nd Quarter	JPN	78	700	50	27
496	JPN v BLR Rio Day 1 Q2	2nd Quarter	JPN	78	700	43	31	Shot	Miss
497	JPN v BLR Rio Day 1 Q2	2nd Quarter	JPN	80	716	26	90
498	JPN v BLR Rio Day 1 Q2	2nd Quarter	JPN	80	716	30	82
499	JPN v BLR Rio Day 1 Q2	2nd Quarter	JPN	80	717	32	72
500	JPN v BLR Rio Day 1 Q2	2nd Quarter	JPN	80	718	34	62
501	JPN v BLR Rio Day 1 Q2	2nd Quarter	JPN	80	718	35	54
502	JPN v BLR Rio Day 1 Q2	2nd Quarter	JPN	80	719	36	45
503	JPN v BLR Rio Day 1 Q2	2nd Quarter	JPN	80	720	13	31
504	JPN v BLR Rio Day 1 Q2	2nd Quarter	JPN	80	720	15	26
505	JPN v BLR Rio Day 1 Q2	2nd Quarter	JPN	80	721	19	20
506	JPN v BLR Rio Day 1 Q2	2nd Quarter	JPN	80	721	24	18	Shot	Score
507	JPN v BLR Rio Day 1 Q2	2nd Quarter	JPN	83	753	29	107
508	JPN v BLR Rio Day 1 Q2	2nd Quarter	JPN	83	753	34	80
509	JPN v BLR Rio Day 1 Q2	2nd Quarter	JPN	83	754	37	77
510	JPN v BLR Rio Day 1 Q2	2nd Quarter	JPN	83	755	38	70
511	JPN v BLR Rio Day 1 Q2	2nd Quarter	JPN	83	756	27	63
512	JPN v BLR Rio Day 1 Q2	2nd Quarter	JPN	83	757	20	54
513	JPN v BLR Rio Day 1 Q2	2nd Quarter	JPN	83	757	15	45
514	JPN v BLR Rio Day 1 Q2	2nd Quarter	JPN	83	757	19	39
515	JPN v BLR Rio Day 1 Q2	2nd Quarter	JPN	83	758	25	38
516	JPN v BLR Rio Day 1 Q2	2nd Quarter	JPN	83	758	34	33	Shot	Miss
517	JPN v BLR Rio Day 1 Q2	2nd Quarter	JPN	85	783	32	107
518	JPN v BLR Rio Day 1 Q2	2nd Quarter	JPN	85	783	38	101
519	JPN v BLR Rio Day 1 Q2	2nd Quarter	JPN	85	783	41	88
520	JPN v BLR Rio Day 1 Q2	2nd Quarter	JPN	85	784	42	79
521	JPN v BLR Rio Day 1 Q2	2nd Quarter	JPN	85	784	42	70
522	JPN v BLR Rio Day 1 Q2	2nd Quarter	JPN	85	785	42	64
523	JPN v BLR Rio Day 1 Q2	2nd Quarter	JPN	85	786	43	57	Stoppage
524	JPN v BLR Rio Day 1 Q2	2nd Quarter	JPN	86	901	45	105
525	JPN v BLR Rio Day 1 Q2	2nd Quarter	JPN	86	902	43	100
526	JPN v BLR Rio Day 1 Q2	2nd Quarter	JPN	86	903	42	93
527	JPN v BLR Rio Day 1 Q2	2nd Quarter	JPN	86	904	39	86
528	JPN v BLR Rio Day 1 Q2	2nd Quarter	JPN	86	905	39	84
529	JPN v BLR Rio Day 1 Q2	2nd Quarter	JPN	86	906	38	74
530	JPN v BLR Rio Day 1 Q2	2nd Quarter	JPN	86	906	36	63
531	JPN v BLR Rio Day 1 Q2	2nd Quarter	JPN	86	907	37	54
532	JPN v BLR Rio Day 1 Q2	2nd Quarter	JPN	86	908	37	49
533	JPN v BLR Rio Day 1 Q2	2nd Quarter	JPN	86	908	47	32
534	JPN v BLR Rio Day 1 Q2	2nd Quarter	JPN	86	910	29	41
535	JPN v BLR Rio Day 1 Q2	2nd Quarter	JPN	86	911	13	30
536	JPN v BLR Rio Day 1 Q2	2nd Quarter	JPN	86	912	13	25
537	JPN v BLR Rio Day 1 Q2	2nd Quarter	JPN	86	913	11	18
538	JPN v BLR Rio Day 1 Q2	2nd Quarter	JPN	86	914	25	19	TO
539	JPN v BLR Rio Day 1 Q2	2nd Quarter	JPN	89	968	1	96
540	JPN v BLR Rio Day 1 Q2	2nd Quarter	JPN	89	968	21	93
541	JPN v BLR Rio Day 1 Q2	2nd Quarter	JPN	89	970	26	87
542	JPN v BLR Rio Day 1 Q2	2nd Quarter	JPN	89	970	29	81
543	JPN v BLR Rio Day 1 Q2	2nd Quarter	JPN	89	971	31	71
544	JPN v BLR Rio Day 1 Q2	2nd Quarter	JPN	89	971	32	60
545	JPN v BLR Rio Day 1 Q2	2nd Quarter	JPN	89	972	34	56
546	JPN v BLR Rio Day 1 Q2	2nd Quarter	JPN	89	973	38	50
547	JPN v BLR Rio Day 1 Q2	2nd Quarter	JPN	89	974	50	35
548	JPN v BLR Rio Day 1 Q2	2nd Quarter	JPN	89	976	31	39
549	JPN v BLR Rio Day 1 Q2	2nd Quarter	JPN	89	976	20	43
550	JPN v BLR Rio Day 1 Q2	2nd Quarter	JPN	89	978	30	41
551	JPN v BLR Rio Day 1 Q2	2nd Quarter	JPN	89	978	35	35
552	JPN v BLR Rio Day 1 Q2	2nd Quarter	JPN	89	979	36	29
553	JPN v BLR Rio Day 1 Q2	2nd Quarter	JPN	89	980	36	19	Shot	Miss
554	JPN v BLR Rio Day 1 Q2	2nd Quarter	JPN	90	984	29	19	OR
555	JPN v BLR Rio Day 1 Q2	2nd Quarter	JPN	90	984	14	30	Shot	Miss
556	JPN v BLR Rio Day 1 Q2	2nd Quarter	JPN	93	1021	26	85
557	JPN v BLR Rio Day 1 Q2	2nd Quarter	JPN	93	1021	26	73
558	JPN v BLR Rio Day 1 Q2	2nd Quarter	JPN	93	1022	30	67
559	JPN v BLR Rio Day 1 Q2	2nd Quarter	JPN	93	1022	35	60
560	JPN v BLR Rio Day 1 Q2	2nd Quarter	JPN	93	1023	38	53
561	JPN v BLR Rio Day 1 Q2	2nd Quarter	JPN	93	1023	42	48
562	JPN v BLR Rio Day 1 Q2	2nd Quarter	JPN	93	1024	44	42
563	JPN v BLR Rio Day 1 Q2	2nd Quarter	JPN	93	1025	44	52
564	JPN v BLR Rio Day 1 Q2	2nd Quarter	JPN	93	1026	44	52
565	JPN v BLR Rio Day 1 Q2	2nd Quarter	JPN	93	1027	38	52
566	JPN v BLR Rio Day 1 Q2	2nd Quarter	JPN	93	1028	34	51
567	JPN v BLR Rio Day 1 Q2	2nd Quarter	JPN	93	1028	30	49
568	JPN v BLR Rio Day 1 Q2	2nd Quarter	JPN	93	1030	32	45
569	JPN v BLR Rio Day 1 Q2	2nd Quarter	JPN	93	1031	12	31
570	JPN v BLR Rio Day 1 Q2	2nd Quarter	JPN	93	1032	12	27
571	JPN v BLR Rio Day 1 Q2	2nd Quarter	JPN	93	1033	20	17
572	JPN v BLR Rio Day 1 Q2	2nd Quarter	JPN	93	1035	14	30	Shot	Miss
573	JPN v BLR Rio Day 1 Q3	3rd Quarter	JPN	94	7	4	60
574	JPN v BLR Rio Day 1 Q3	3rd Quarter	JPN	94	8	16	67
575	JPN v BLR Rio Day 1 Q3	3rd Quarter	JPN	94	9	18	64
576	JPN v BLR Rio Day 1 Q3	3rd Quarter	JPN	94	9	21	58
577	JPN v BLR Rio Day 1 Q3	3rd Quarter	JPN	94	10	27	54
578	JPN v BLR Rio Day 1 Q3	3rd Quarter	JPN	94	11	29	49
579	JPN v BLR Rio Day 1 Q3	3rd Quarter	JPN	94	11	16	36
580	JPN v BLR Rio Day 1 Q3	3rd Quarter	JPN	94	13	38	45
581	JPN v BLR Rio Day 1 Q3	3rd Quarter	JPN	94	14	49	30
582	JPN v BLR Rio Day 1 Q3	3rd Quarter	JPN	94	15	48	33
583	JPN v BLR Rio Day 1 Q3	3rd Quarter	JPN	94	17	45	34	On-ball
584	JPN v BLR Rio Day 1 Q3	3rd Quarter	JPN	94	18	39	34
585	JPN v BLR Rio Day 1 Q3	3rd Quarter	JPN	94	18	33	35
586	JPN v BLR Rio Day 1 Q3	3rd Quarter	JPN	94	19	32	33
587	JPN v BLR Rio Day 1 Q3	3rd Quarter	JPN	94	20	42	28
588	JPN v BLR Rio Day 1 Q3	3rd Quarter	JPN	94	22	52	17
589	JPN v BLR Rio Day 1 Q3	3rd Quarter	JPN	94	23	52	22
590	JPN v BLR Rio Day 1 Q3	3rd Quarter	JPN	94	23	51	25
591	JPN v BLR Rio Day 1 Q3	3rd Quarter	JPN	94	26	41	36	On-ball
592	JPN v BLR Rio Day 1 Q3	3rd Quarter	JPN	94	27	42	34
593	JPN v BLR Rio Day 1 Q3	3rd Quarter	JPN	94	27	41	27
594	JPN v BLR Rio Day 1 Q3	3rd Quarter	JPN	94	29	34	16
595	JPN v BLR Rio Day 1 Q3	3rd Quarter	JPN	94	30	20	35
596	JPN v BLR Rio Day 1 Q3	3rd Quarter	JPN	94	30	19	35
597	JPN v BLR Rio Day 1 Q3	3rd Quarter	JPN	94	31	25	32
598	JPN v BLR Rio Day 1 Q3	3rd Quarter	JPN	94	33	38	38	Shot	Score
599	JPN v BLR Rio Day 1 Q3	3rd Quarter	JPN	97	77	31	108
600	JPN v BLR Rio Day 1 Q3	3rd Quarter	JPN	97	78	29	95
601	JPN v BLR Rio Day 1 Q3	3rd Quarter	JPN	97	79	30	83
602	JPN v BLR Rio Day 1 Q3	3rd Quarter	JPN	97	80	32	72
603	JPN v BLR Rio Day 1 Q3	3rd Quarter	JPN	97	80	39	61
604	JPN v BLR Rio Day 1 Q3	3rd Quarter	JPN	97	81	43	52
605	JPN v BLR Rio Day 1 Q3	3rd Quarter	JPN	97	82	44	43
606	JPN v BLR Rio Day 1 Q3	3rd Quarter	JPN	97	82	45	34	On-ball
607	JPN v BLR Rio Day 1 Q3	3rd Quarter	JPN	97	84	39	35
608	JPN v BLR Rio Day 1 Q3	3rd Quarter	JPN	97	84	35	35
609	JPN v BLR Rio Day 1 Q3	3rd Quarter	JPN	97	85	33	33
610	JPN v BLR Rio Day 1 Q3	3rd Quarter	JPN	97	85	32	37	On-ball
611	JPN v BLR Rio Day 1 Q3	3rd Quarter	JPN	97	86	27	34
612	JPN v BLR Rio Day 1 Q3	3rd Quarter	JPN	97	87	26	30
613	JPN v BLR Rio Day 1 Q3	3rd Quarter	JPN	97	87	22	26
614	JPN v BLR Rio Day 1 Q3	3rd Quarter	JPN	97	88	36	33	Shot	Score
615	JPN v BLR Rio Day 1 Q3	3rd Quarter	JPN	100	132	30	108
616	JPN v BLR Rio Day 1 Q3	3rd Quarter	JPN	100	132	42	82
617	JPN v BLR Rio Day 1 Q3	3rd Quarter	JPN	100	133	45	67
618	JPN v BLR Rio Day 1 Q3	3rd Quarter	JPN	100	134	46	57
619	JPN v BLR Rio Day 1 Q3	3rd Quarter	JPN	100	135	47	48
620	JPN v BLR Rio Day 1 Q3	3rd Quarter	JPN	100	135	51	38
621	JPN v BLR Rio Day 1 Q3	3rd Quarter	JPN	100	136	46	34
622	JPN v BLR Rio Day 1 Q3	3rd Quarter	JPN	100	138	43	33	On-ball
623	JPN v BLR Rio Day 1 Q3	3rd Quarter	JPN	100	138	38	34
624	JPN v BLR Rio Day 1 Q3	3rd Quarter	JPN	100	139	35	33	Shot	TO
625	JPN v BLR Rio Day 1 Q3	3rd Quarter	JPN	102	208	31	109
626	JPN v BLR Rio Day 1 Q3	3rd Quarter	JPN	102	209	40	95
627	JPN v BLR Rio Day 1 Q3	3rd Quarter	JPN	102	210	41	85
628	JPN v BLR Rio Day 1 Q3	3rd Quarter	JPN	102	211	43	76
629	JPN v BLR Rio Day 1 Q3	3rd Quarter	JPN	102	211	46	67
630	JPN v BLR Rio Day 1 Q3	3rd Quarter	JPN	102	212	39	57
631	JPN v BLR Rio Day 1 Q3	3rd Quarter	JPN	102	213	36	52
632	JPN v BLR Rio Day 1 Q3	3rd Quarter	JPN	102	213	29	46
633	JPN v BLR Rio Day 1 Q3	3rd Quarter	JPN	102	214	24	40
634	JPN v BLR Rio Day 1 Q3	3rd Quarter	JPN	102	214	18	40
635	JPN v BLR Rio Day 1 Q3	3rd Quarter	JPN	102	215	21	43
636	JPN v BLR Rio Day 1 Q3	3rd Quarter	JPN	102	215	34	42
637	JPN v BLR Rio Day 1 Q3	3rd Quarter	JPN	102	216	41	41
638	JPN v BLR Rio Day 1 Q3	3rd Quarter	JPN	102	216	37	45
639	JPN v BLR Rio Day 1 Q3	3rd Quarter	JPN	102	217	32	44
640	JPN v BLR Rio Day 1 Q3	3rd Quarter	JPN	102	218	25	47
641	JPN v BLR Rio Day 1 Q3	3rd Quarter	JPN	102	218	28	44
642	JPN v BLR Rio Day 1 Q3	3rd Quarter	JPN	102	219	31	39
643	JPN v BLR Rio Day 1 Q3	3rd Quarter	JPN	102	220	28	36
644	JPN v BLR Rio Day 1 Q3	3rd Quarter	JPN	102	220	25	28
645	JPN v BLR Rio Day 1 Q3	3rd Quarter	JPN	102	221	28	19	Shot	Miss
646	JPN v BLR Rio Day 1 Q3	3rd Quarter	JPN	104	260	30	109
647	JPN v BLR Rio Day 1 Q3	3rd Quarter	JPN	104	262	35	87
648	JPN v BLR Rio Day 1 Q3	3rd Quarter	JPN	104	263	37	81
649	JPN v BLR Rio Day 1 Q3	3rd Quarter	JPN	104	264	37	75
650	JPN v BLR Rio Day 1 Q3	3rd Quarter	JPN	104	264	38	67
651	JPN v BLR Rio Day 1 Q3	3rd Quarter	JPN	104	265	39	59
652	JPN v BLR Rio Day 1 Q3	3rd Quarter	JPN	104	266	40	55
653	JPN v BLR Rio Day 1 Q3	3rd Quarter	JPN	104	266	40	49
654	JPN v BLR Rio Day 1 Q3	3rd Quarter	JPN	104	267	50	29
655	JPN v BLR Rio Day 1 Q3	3rd Quarter	JPN	104	268	54	25
656	JPN v BLR Rio Day 1 Q3	3rd Quarter	JPN	104	269	31	40
657	JPN v BLR Rio Day 1 Q3	3rd Quarter	JPN	104	270	25	37
658	JPN v BLR Rio Day 1 Q3	3rd Quarter	JPN	104	270	24	29
659	JPN v BLR Rio Day 1 Q3	3rd Quarter	JPN	104	271	28	19	Shot	Miss
660	JPN v BLR Rio Day 1 Q3	3rd Quarter	JPN	106	279	30	114
661	JPN v BLR Rio Day 1 Q3	3rd Quarter	JPN	106	280	21	81
662	JPN v BLR Rio Day 1 Q3	3rd Quarter	JPN	106	281	26	75	Foul
663	JPN v BLR Rio Day 1 Q3	3rd Quarter	JPN	107	314	4	67
664	JPN v BLR Rio Day 1 Q3	3rd Quarter	JPN	107	314	15	72
665	JPN v BLR Rio Day 1 Q3	3rd Quarter	JPN	107	315	16	70
666	JPN v BLR Rio Day 1 Q3	3rd Quarter	JPN	107	316	19	59
667	JPN v BLR Rio Day 1 Q3	3rd Quarter	JPN	107	317	30	53
668	JPN v BLR Rio Day 1 Q3	3rd Quarter	JPN	107	317	33	51
669	JPN v BLR Rio Day 1 Q3	3rd Quarter	JPN	107	318	40	32
670	JPN v BLR Rio Day 1 Q3	3rd Quarter	JPN	107	320	44	34
671	JPN v BLR Rio Day 1 Q3	3rd Quarter	JPN	107	322	39	37
672	JPN v BLR Rio Day 1 Q3	3rd Quarter	JPN	107	322	32	38
673	JPN v BLR Rio Day 1 Q3	3rd Quarter	JPN	107	323	13	27
674	JPN v BLR Rio Day 1 Q3	3rd Quarter	JPN	107	324	13	23
675	JPN v BLR Rio Day 1 Q3	3rd Quarter	JPN	107	325	17	20
676	JPN v BLR Rio Day 1 Q3	3rd Quarter	JPN	107	325	21	20
677	JPN v BLR Rio Day 1 Q3	3rd Quarter	JPN	107	327	33	40
678	JPN v BLR Rio Day 1 Q3	3rd Quarter	JPN	107	329	13	28
679	JPN v BLR Rio Day 1 Q3	3rd Quarter	JPN	107	330	24	19	Shot	Miss
680	JPN v BLR Rio Day 1 Q3	3rd Quarter	JPN	109	395	34	109
681	JPN v BLR Rio Day 1 Q3	3rd Quarter	JPN	109	396	47	87
682	JPN v BLR Rio Day 1 Q3	3rd Quarter	JPN	109	398	47	80
683	JPN v BLR Rio Day 1 Q3	3rd Quarter	JPN	109	398	47	73
684	JPN v BLR Rio Day 1 Q3	3rd Quarter	JPN	109	399	46	61
685	JPN v BLR Rio Day 1 Q3	3rd Quarter	JPN	109	399	46	54
686	JPN v BLR Rio Day 1 Q3	3rd Quarter	JPN	109	400	46	47
687	JPN v BLR Rio Day 1 Q3	3rd Quarter	JPN	109	401	45	41
688	JPN v BLR Rio Day 1 Q3	3rd Quarter	JPN	109	401	43	33
689	JPN v BLR Rio Day 1 Q3	3rd Quarter	JPN	109	402	39	37
690	JPN v BLR Rio Day 1 Q3	3rd Quarter	JPN	109	402	34	37	On-ball
691	JPN v BLR Rio Day 1 Q3	3rd Quarter	JPN	109	403	30	37
692	JPN v BLR Rio Day 1 Q3	3rd Quarter	JPN	109	403	28	36	On-ball
693	JPN v BLR Rio Day 1 Q3	3rd Quarter	JPN	109	404	30	35
694	JPN v BLR Rio Day 1 Q3	3rd Quarter	JPN	109	405	35	34
695	JPN v BLR Rio Day 1 Q3	3rd Quarter	JPN	109	405	38	32	TO
696	JPN v BLR Rio Day 1 Q3	3rd Quarter	JPN	112	445	32	109
697	JPN v BLR Rio Day 1 Q3	3rd Quarter	JPN	112	445	43	81
698	JPN v BLR Rio Day 1 Q3	3rd Quarter	JPN	112	446	44	74
699	JPN v BLR Rio Day 1 Q3	3rd Quarter	JPN	112	447	45	64
700	JPN v BLR Rio Day 1 Q3	3rd Quarter	JPN	112	448	45	51
701	JPN v BLR Rio Day 1 Q3	3rd Quarter	JPN	112	449	45	45
702	JPN v BLR Rio Day 1 Q3	3rd Quarter	JPN	112	450	46	34
703	JPN v BLR Rio Day 1 Q3	3rd Quarter	JPN	112	450	50	33
704	JPN v BLR Rio Day 1 Q3	3rd Quarter	JPN	112	452	51	26
705	JPN v BLR Rio Day 1 Q3	3rd Quarter	JPN	112	453	48	20
706	JPN v BLR Rio Day 1 Q3	3rd Quarter	JPN	112	454	40	20
707	JPN v BLR Rio Day 1 Q3	3rd Quarter	JPN	112	454	34	19
708	JPN v BLR Rio Day 1 Q3	3rd Quarter	JPN	112	455	31	18
709	JPN v BLR Rio Day 1 Q3	3rd Quarter	JPN	112	456	10	20
710	JPN v BLR Rio Day 1 Q3	3rd Quarter	JPN	112	457	18	35	Shot	Score
711	JPN v BLR Rio Day 1 Q3	3rd Quarter	JPN	114	487	24	81
712	JPN v BLR Rio Day 1 Q3	3rd Quarter	JPN	114	487	30	81
713	JPN v BLR Rio Day 1 Q3	3rd Quarter	JPN	114	488	32	75
714	JPN v BLR Rio Day 1 Q3	3rd Quarter	JPN	114	488	32	67
715	JPN v BLR Rio Day 1 Q3	3rd Quarter	JPN	114	489	33	61
716	JPN v BLR Rio Day 1 Q3	3rd Quarter	JPN	114	490	34	53
717	JPN v BLR Rio Day 1 Q3	3rd Quarter	JPN	114	490	27	46
718	JPN v BLR Rio Day 1 Q3	3rd Quarter	JPN	114	491	24	38
719	JPN v BLR Rio Day 1 Q3	3rd Quarter	JPN	114	492	48	26	Shot	Score
720	JPN v BLR Rio Day 1 Q3	3rd Quarter	JPN	117	622	32	111
721	JPN v BLR Rio Day 1 Q3	3rd Quarter	JPN	117	624	31	93
722	JPN v BLR Rio Day 1 Q3	3rd Quarter	JPN	117	625	34	88
723	JPN v BLR Rio Day 1 Q3	3rd Quarter	JPN	117	626	37	80
724	JPN v BLR Rio Day 1 Q3	3rd Quarter	JPN	117	627	39	69
725	JPN v BLR Rio Day 1 Q3	3rd Quarter	JPN	117	628	38	56
726	JPN v BLR Rio Day 1 Q3	3rd Quarter	JPN	117	629	36	50
727	JPN v BLR Rio Day 1 Q3	3rd Quarter	JPN	117	630	33	44
728	JPN v BLR Rio Day 1 Q3	3rd Quarter	JPN	117	631	35	38	On-ball
729	JPN v BLR Rio Day 1 Q3	3rd Quarter	JPN	117	631	40	36
730	JPN v BLR Rio Day 1 Q3	3rd Quarter	JPN	117	632	46	32
731	JPN v BLR Rio Day 1 Q3	3rd Quarter	JPN	117	633	49	27
732	JPN v BLR Rio Day 1 Q3	3rd Quarter	JPN	117	634	47	27	On-ball
733	JPN v BLR Rio Day 1 Q3	3rd Quarter	JPN	117	634	44	29
734	JPN v BLR Rio Day 1 Q3	3rd Quarter	JPN	117	634	39	34
735	JPN v BLR Rio Day 1 Q3	3rd Quarter	JPN	117	634	36	36
736	JPN v BLR Rio Day 1 Q3	3rd Quarter	JPN	117	636	29	36
737	JPN v BLR Rio Day 1 Q3	3rd Quarter	JPN	117	636	27	36
738	JPN v BLR Rio Day 1 Q3	3rd Quarter	JPN	117	637	23	29
739	JPN v BLR Rio Day 1 Q3	3rd Quarter	JPN	117	639	34	17	Shot	Score
740	JPN v BLR Rio Day 1 Q3	3rd Quarter	JPN	120	687	26	89
741	JPN v BLR Rio Day 1 Q3	3rd Quarter	JPN	120	688	22	79
742	JPN v BLR Rio Day 1 Q3	3rd Quarter	JPN	120	689	22	71
743	JPN v BLR Rio Day 1 Q3	3rd Quarter	JPN	120	689	23	62
744	JPN v BLR Rio Day 1 Q3	3rd Quarter	JPN	120	690	24	57
745	JPN v BLR Rio Day 1 Q3	3rd Quarter	JPN	120	691	25	50
746	JPN v BLR Rio Day 1 Q3	3rd Quarter	JPN	120	691	26	45
747	JPN v BLR Rio Day 1 Q3	3rd Quarter	JPN	120	692	29	43
748	JPN v BLR Rio Day 1 Q3	3rd Quarter	JPN	120	692	31	42
749	JPN v BLR Rio Day 1 Q3	3rd Quarter	JPN	120	693	36	35
750	JPN v BLR Rio Day 1 Q3	3rd Quarter	JPN	120	693	38	29
751	JPN v BLR Rio Day 1 Q3	3rd Quarter	JPN	120	695	24	37
752	JPN v BLR Rio Day 1 Q3	3rd Quarter	JPN	120	695	31	33
753	JPN v BLR Rio Day 1 Q3	3rd Quarter	JPN	120	695	32	25
754	JPN v BLR Rio Day 1 Q3	3rd Quarter	JPN	120	696	33	18	Shot	Miss
755	JPN v BLR Rio Day 1 Q3	3rd Quarter	JPN	122	729	58	77
756	JPN v BLR Rio Day 1 Q3	3rd Quarter	JPN	122	730	42	77
757	JPN v BLR Rio Day 1 Q3	3rd Quarter	JPN	122	731	41	73
758	JPN v BLR Rio Day 1 Q3	3rd Quarter	JPN	122	732	38	61
759	JPN v BLR Rio Day 1 Q3	3rd Quarter	JPN	122	732	35	54
760	JPN v BLR Rio Day 1 Q3	3rd Quarter	JPN	122	733	33	46
761	JPN v BLR Rio Day 1 Q3	3rd Quarter	JPN	122	734	34	41
762	JPN v BLR Rio Day 1 Q3	3rd Quarter	JPN	122	734	37	38	On-ball
763	JPN v BLR Rio Day 1 Q3	3rd Quarter	JPN	122	735	41	35
764	JPN v BLR Rio Day 1 Q3	3rd Quarter	JPN	122	735	47	32
765	JPN v BLR Rio Day 1 Q3	3rd Quarter	JPN	122	736	51	28	On-ball
766	JPN v BLR Rio Day 1 Q3	3rd Quarter	JPN	122	738	50	32
767	JPN v BLR Rio Day 1 Q3	3rd Quarter	JPN	122	738	49	34
768	JPN v BLR Rio Day 1 Q3	3rd Quarter	JPN	122	740	37	38	On-ball
769	JPN v BLR Rio Day 1 Q3	3rd Quarter	JPN	122	740	30	40
770	JPN v BLR Rio Day 1 Q3	3rd Quarter	JPN	122	740	24	39
771	JPN v BLR Rio Day 1 Q3	3rd Quarter	JPN	122	742	23	31
772	JPN v BLR Rio Day 1 Q3	3rd Quarter	JPN	122	742	23	29
773	JPN v BLR Rio Day 1 Q3	3rd Quarter	JPN	122	743	31	25
774	JPN v BLR Rio Day 1 Q3	3rd Quarter	JPN	122	743	34	22	Shot	Miss
775	JPN v BLR Rio Day 1 Q3	3rd Quarter	JPN	124	813	30	110
776	JPN v BLR Rio Day 1 Q3	3rd Quarter	JPN	124	814	25	89
777	JPN v BLR Rio Day 1 Q3	3rd Quarter	JPN	124	815	26	86
778	JPN v BLR Rio Day 1 Q3	3rd Quarter	JPN	124	816	27	82
779	JPN v BLR Rio Day 1 Q3	3rd Quarter	JPN	124	817	30	75
780	JPN v BLR Rio Day 1 Q3	3rd Quarter	JPN	124	817	31	67
781	JPN v BLR Rio Day 1 Q3	3rd Quarter	JPN	124	818	31	60
782	JPN v BLR Rio Day 1 Q3	3rd Quarter	JPN	124	818	29	55
783	JPN v BLR Rio Day 1 Q3	3rd Quarter	JPN	124	819	26	51
784	JPN v BLR Rio Day 1 Q3	3rd Quarter	JPN	124	819	25	45
785	JPN v BLR Rio Day 1 Q3	3rd Quarter	JPN	124	820	25	38
786	JPN v BLR Rio Day 1 Q3	3rd Quarter	JPN	124	822	10	40
787	JPN v BLR Rio Day 1 Q3	3rd Quarter	JPN	124	823	9	36
788	JPN v BLR Rio Day 1 Q3	3rd Quarter	JPN	124	824	30	40
789	JPN v BLR Rio Day 1 Q3	3rd Quarter	JPN	124	825	31	43
790	JPN v BLR Rio Day 1 Q3	3rd Quarter	JPN	124	827	43	40
791	JPN v BLR Rio Day 1 Q3	3rd Quarter	JPN	124	828	50	33
792	JPN v BLR Rio Day 1 Q3	3rd Quarter	JPN	124	829	45	39
793	JPN v BLR Rio Day 1 Q3	3rd Quarter	JPN	124	829	39	40
794	JPN v BLR Rio Day 1 Q3	3rd Quarter	JPN	124	830	33	44
795	JPN v BLR Rio Day 1 Q3	3rd Quarter	JPN	124	831	31	42	On-ball
796	JPN v BLR Rio Day 1 Q3	3rd Quarter	JPN	124	831	29	38
797	JPN v BLR Rio Day 1 Q3	3rd Quarter	JPN	124	833	25	32
798	JPN v BLR Rio Day 1 Q3	3rd Quarter	JPN	124	834	26	29
799	JPN v BLR Rio Day 1 Q3	3rd Quarter	JPN	124	835	36	35	Shot	Score
800	JPN v BLR Rio Day 1 Q3	3rd Quarter	JPN	126	891	34	110
801	JPN v BLR Rio Day 1 Q3	3rd Quarter	JPN	126	892	30	80
802	JPN v BLR Rio Day 1 Q3	3rd Quarter	JPN	126	893	34	81
803	JPN v BLR Rio Day 1 Q3	3rd Quarter	JPN	126	894	34	75
804	JPN v BLR Rio Day 1 Q3	3rd Quarter	JPN	126	894	31	65
805	JPN v BLR Rio Day 1 Q3	3rd Quarter	JPN	126	895	29	58
806	JPN v BLR Rio Day 1 Q3	3rd Quarter	JPN	126	896	29	53
807	JPN v BLR Rio Day 1 Q3	3rd Quarter	JPN	126	897	27	45
808	JPN v BLR Rio Day 1 Q3	3rd Quarter	JPN	126	897	22	39
809	JPN v BLR Rio Day 1 Q3	3rd Quarter	JPN	126	898	17	36
810	JPN v BLR Rio Day 1 Q3	3rd Quarter	JPN	126	898	21	42
811	JPN v BLR Rio Day 1 Q3	3rd Quarter	JPN	126	899	25	41
812	JPN v BLR Rio Day 1 Q3	3rd Quarter	JPN	126	899	34	41
813	JPN v BLR Rio Day 1 Q3	3rd Quarter	JPN	126	900	34	42
814	JPN v BLR Rio Day 1 Q3	3rd Quarter	JPN	126	902	31	43
815	JPN v BLR Rio Day 1 Q3	3rd Quarter	JPN	126	902	24	38
816	JPN v BLR Rio Day 1 Q3	3rd Quarter	JPN	126	903	20	38
817	JPN v BLR Rio Day 1 Q3	3rd Quarter	JPN	126	903	22	40
818	JPN v BLR Rio Day 1 Q3	3rd Quarter	JPN	126	904	26	40
819	JPN v BLR Rio Day 1 Q3	3rd Quarter	JPN	126	905	50	27	Shot	Miss
820	JPN v BLR Rio Day 1 Q3	3rd Quarter	JPN	128	925	23	87
821	JPN v BLR Rio Day 1 Q3	3rd Quarter	JPN	128	926	23	75
822	JPN v BLR Rio Day 1 Q3	3rd Quarter	JPN	128	927	25	63
823	JPN v BLR Rio Day 1 Q3	3rd Quarter	JPN	128	928	30	55
824	JPN v BLR Rio Day 1 Q3	3rd Quarter	JPN	128	929	49	38
825	JPN v BLR Rio Day 1 Q3	3rd Quarter	JPN	128	930	48	31	Shot	Foul
826	JPN v BLR Rio Day 1 Q3	3rd Quarter	JPN	129	950	5	44
827	JPN v BLR Rio Day 1 Q3	3rd Quarter	JPN	129	950	25	47
828	JPN v BLR Rio Day 1 Q3	3rd Quarter	JPN	129	951	43	40
829	JPN v BLR Rio Day 1 Q3	3rd Quarter	JPN	129	952	18	36	On-ball
830	JPN v BLR Rio Day 1 Q3	3rd Quarter	JPN	129	953	21	36
831	JPN v BLR Rio Day 1 Q3	3rd Quarter	JPN	129	954	27	38
832	JPN v BLR Rio Day 1 Q3	3rd Quarter	JPN	129	954	31	37
833	JPN v BLR Rio Day 1 Q3	3rd Quarter	JPN	129	955	37	37	TO	Foul
834	JPN v BLR Rio Day 1 Q3	3rd Quarter	JPN	131	990	28	89
835	JPN v BLR Rio Day 1 Q3	3rd Quarter	JPN	131	990	36	84
836	JPN v BLR Rio Day 1 Q3	3rd Quarter	JPN	131	991	43	80
837	JPN v BLR Rio Day 1 Q3	3rd Quarter	JPN	131	992	46	73
838	JPN v BLR Rio Day 1 Q3	3rd Quarter	JPN	131	992	47	68
839	JPN v BLR Rio Day 1 Q3	3rd Quarter	JPN	131	993	51	57
840	JPN v BLR Rio Day 1 Q3	3rd Quarter	JPN	131	993	51	49
841	JPN v BLR Rio Day 1 Q3	3rd Quarter	JPN	131	994	51	42
842	JPN v BLR Rio Day 1 Q3	3rd Quarter	JPN	131	994	51	35
843	JPN v BLR Rio Day 1 Q3	3rd Quarter	JPN	131	995	49	33
844	JPN v BLR Rio Day 1 Q3	3rd Quarter	JPN	131	996	48	47
845	JPN v BLR Rio Day 1 Q3	3rd Quarter	JPN	131	997	44	50
846	JPN v BLR Rio Day 1 Q3	3rd Quarter	JPN	131	997	39	50
847	JPN v BLR Rio Day 1 Q3	3rd Quarter	JPN	131	998	33	49
848	JPN v BLR Rio Day 1 Q3	3rd Quarter	JPN	131	999	27	48
849	JPN v BLR Rio Day 1 Q3	3rd Quarter	JPN	131	999	24	46
850	JPN v BLR Rio Day 1 Q3	3rd Quarter	JPN	131	1000	12	31
851	JPN v BLR Rio Day 1 Q3	3rd Quarter	JPN	131	1001	27	20
852	JPN v BLR Rio Day 1 Q3	3rd Quarter	JPN	131	1003	28	19	Shot	Miss
853	JPN v BLR Rio Day 1 Q3	3rd Quarter	JPN	133	1017	30	92
854	JPN v BLR Rio Day 1 Q3	3rd Quarter	JPN	133	1017	26	83
855	JPN v BLR Rio Day 1 Q3	3rd Quarter	JPN	133	1018	29	72
856	JPN v BLR Rio Day 1 Q3	3rd Quarter	JPN	133	1019	29	57
857	JPN v BLR Rio Day 1 Q3	3rd Quarter	JPN	133	1020	29	52
858	JPN v BLR Rio Day 1 Q3	3rd Quarter	JPN	133	1021	30	45
859	JPN v BLR Rio Day 1 Q3	3rd Quarter	JPN	133	1022	29	40
860	JPN v BLR Rio Day 1 Q3	3rd Quarter	JPN	133	1023	25	18	Foul
861	JPN v BLR Rio Day 1 Q3	3rd Quarter	JPN	134	1052	21	10	BLOB
862	JPN v BLR Rio Day 1 Q3	3rd Quarter	JPN	134	1054	17	37
863	JPN v BLR Rio Day 1 Q3	3rd Quarter	JPN	134	1054	18	38
864	JPN v BLR Rio Day 1 Q3	3rd Quarter	JPN	134	1055	22	35
865	JPN v BLR Rio Day 1 Q3	3rd Quarter	JPN	134	1055	25	34
866	JPN v BLR Rio Day 1 Q3	3rd Quarter	JPN	134	1056	16	15	Shot	Miss
867	JPN v BLR Rio Day 1 Q3	3rd Quarter	JPN	137	1074	31	91
868	JPN v BLR Rio Day 1 Q3	3rd Quarter	JPN	137	1075	27	87
869	JPN v BLR Rio Day 1 Q3	3rd Quarter	JPN	137	1076	25	81
870	JPN v BLR Rio Day 1 Q3	3rd Quarter	JPN	137	1077	25	73
871	JPN v BLR Rio Day 1 Q3	3rd Quarter	JPN	137	1078	25	67
872	JPN v BLR Rio Day 1 Q3	3rd Quarter	JPN	137	1078	25	63
873	JPN v BLR Rio Day 1 Q3	3rd Quarter	JPN	137	1079	24	56
874	JPN v BLR Rio Day 1 Q3	3rd Quarter	JPN	137	1079	22	52
875	JPN v BLR Rio Day 1 Q3	3rd Quarter	JPN	137	1080	22	48
876	JPN v BLR Rio Day 1 Q3	3rd Quarter	JPN	137	1080	23	43
877	JPN v BLR Rio Day 1 Q3	3rd Quarter	JPN	137	1080	24	42
878	JPN v BLR Rio Day 1 Q3	3rd Quarter	JPN	137	1081	30	40	On-ball
879	JPN v BLR Rio Day 1 Q3	3rd Quarter	JPN	137	1081	34	39
880	JPN v BLR Rio Day 1 Q3	3rd Quarter	JPN	137	1082	38	35
881	JPN v BLR Rio Day 1 Q3	3rd Quarter	JPN	137	1082	38	30
882	JPN v BLR Rio Day 1 Q3	3rd Quarter	JPN	137	1083	38	26
883	JPN v BLR Rio Day 1 Q3	3rd Quarter	JPN	137	1083	36	32
884	JPN v BLR Rio Day 1 Q3	3rd Quarter	JPN	137	1084	27	34
885	JPN v BLR Rio Day 1 Q3	3rd Quarter	JPN	137	1085	37	30	Shot	Score
886	JPN v BLR Rio Day 1 Q3	3rd Quarter	JPN	141	1160	32	111
887	JPN v BLR Rio Day 1 Q3	3rd Quarter	JPN	141	1161	34	95
888	JPN v BLR Rio Day 1 Q3	3rd Quarter	JPN	141	1162	33	87
889	JPN v BLR Rio Day 1 Q3	3rd Quarter	JPN	141	1163	32	79
890	JPN v BLR Rio Day 1 Q3	3rd Quarter	JPN	141	1163	32	73
891	JPN v BLR Rio Day 1 Q3	3rd Quarter	JPN	141	1165	27	68
892	JPN v BLR Rio Day 1 Q3	3rd Quarter	JPN	141	1166	27	63
893	JPN v BLR Rio Day 1 Q3	3rd Quarter	JPN	141	1168	29	55
894	JPN v BLR Rio Day 1 Q3	3rd Quarter	JPN	141	1168	31	53
895	JPN v BLR Rio Day 1 Q3	3rd Quarter	JPN	141	1170	34	50
896	JPN v BLR Rio Day 1 Q3	3rd Quarter	JPN	141	1172	40	51
897	JPN v BLR Rio Day 1 Q3	3rd Quarter	JPN	141	1172	45	52
898	JPN v BLR Rio Day 1 Q3	3rd Quarter	JPN	141	1174	42	45
899	JPN v BLR Rio Day 1 Q3	3rd Quarter	JPN	141	1174	38	41
900	JPN v BLR Rio Day 1 Q3	3rd Quarter	JPN	141	1175	37	39	On-ball
901	JPN v BLR Rio Day 1 Q3	3rd Quarter	JPN	141	1175	34	39
902	JPN v BLR Rio Day 1 Q3	3rd Quarter	JPN	141	1175	30	38
903	JPN v BLR Rio Day 1 Q3	3rd Quarter	JPN	141	1177	48	28
904	JPN v BLR Rio Day 1 Q3	3rd Quarter	JPN	141	1178	48	24
905	JPN v BLR Rio Day 1 Q3	3rd Quarter	JPN	141	1179	45	16	Shot	Miss
906	JPN v BLR Rio Day 1 Q4	4th Quarter	JPN	144	12	43	82
907	JPN v BLR Rio Day 1 Q4	4th Quarter	JPN	144	12	44	74
908	JPN v BLR Rio Day 1 Q4	4th Quarter	JPN	144	13	44	65
909	JPN v BLR Rio Day 1 Q4	4th Quarter	JPN	144	13	45	54
910	JPN v BLR Rio Day 1 Q4	4th Quarter	JPN	144	14	42	44
911	JPN v BLR Rio Day 1 Q4	4th Quarter	JPN	144	15	39	33
912	JPN v BLR Rio Day 1 Q4	4th Quarter	JPN	144	15	37	23
913	JPN v BLR Rio Day 1 Q4	4th Quarter	JPN	144	16	26	22
914	JPN v BLR Rio Day 1 Q4	4th Quarter	JPN	144	17	28	17	Shot	Score
915	JPN v BLR Rio Day 1 Q4	4th Quarter	JPN	146	40	38	96
916	JPN v BLR Rio Day 1 Q4	4th Quarter	JPN	146	41	39	85
917	JPN v BLR Rio Day 1 Q4	4th Quarter	JPN	146	42	42	73
918	JPN v BLR Rio Day 1 Q4	4th Quarter	JPN	146	43	43	63
919	JPN v BLR Rio Day 1 Q4	4th Quarter	JPN	146	43	44	56
920	JPN v BLR Rio Day 1 Q4	4th Quarter	JPN	146	44	46	47
921	JPN v BLR Rio Day 1 Q4	4th Quarter	JPN	146	44	49	38
922	JPN v BLR Rio Day 1 Q4	4th Quarter	JPN	146	45	49	33
923	JPN v BLR Rio Day 1 Q4	4th Quarter	JPN	146	45	49	30
924	JPN v BLR Rio Day 1 Q4	4th Quarter	JPN	146	46	45	33	On-ball
925	JPN v BLR Rio Day 1 Q4	4th Quarter	JPN	146	46	38	36
926	JPN v BLR Rio Day 1 Q4	4th Quarter	JPN	146	47	35	37
927	JPN v BLR Rio Day 1 Q4	4th Quarter	JPN	146	48	27	33
928	JPN v BLR Rio Day 1 Q4	4th Quarter	JPN	146	48	25	29
929	JPN v BLR Rio Day 1 Q4	4th Quarter	JPN	146	49	26	24
930	JPN v BLR Rio Day 1 Q4	4th Quarter	JPN	146	50	29	18
931	JPN v BLR Rio Day 1 Q4	4th Quarter	JPN	146	51	50	24	Shot	Miss
932	JPN v BLR Rio Day 1 Q4	4th Quarter	JPN	148	93	31	109
933	JPN v BLR Rio Day 1 Q4	4th Quarter	JPN	148	93	28	83
934	JPN v BLR Rio Day 1 Q4	4th Quarter	JPN	148	94	31	73
935	JPN v BLR Rio Day 1 Q4	4th Quarter	JPN	148	95	36	63
936	JPN v BLR Rio Day 1 Q4	4th Quarter	JPN	148	96	38	56
937	JPN v BLR Rio Day 1 Q4	4th Quarter	JPN	148	97	44	50
938	JPN v BLR Rio Day 1 Q4	4th Quarter	JPN	148	97	46	47
939	JPN v BLR Rio Day 1 Q4	4th Quarter	JPN	148	98	52	31
940	JPN v BLR Rio Day 1 Q4	4th Quarter	JPN	148	101	38	40
941	JPN v BLR Rio Day 1 Q4	4th Quarter	JPN	148	104	23	38
942	JPN v BLR Rio Day 1 Q4	4th Quarter	JPN	148	106	14	27
943	JPN v BLR Rio Day 1 Q4	4th Quarter	JPN	148	107	14	31
944	JPN v BLR Rio Day 1 Q4	4th Quarter	JPN	148	107	16	33
945	JPN v BLR Rio Day 1 Q4	4th Quarter	JPN	148	108	20	37
946	JPN v BLR Rio Day 1 Q4	4th Quarter	JPN	148	109	14	34	On-ball
947	JPN v BLR Rio Day 1 Q4	4th Quarter	JPN	148	109	12	25
948	JPN v BLR Rio Day 1 Q4	4th Quarter	JPN	148	111	15	21
949	JPN v BLR Rio Day 1 Q4	4th Quarter	JPN	148	112	30	35	Shot	Miss
950	JPN v BLR Rio Day 1 Q4	4th Quarter	JPN	151	122	54	81
951	JPN v BLR Rio Day 1 Q4	4th Quarter	JPN	151	123	33	61
952	JPN v BLR Rio Day 1 Q4	4th Quarter	JPN	151	123	34	47
953	JPN v BLR Rio Day 1 Q4	4th Quarter	JPN	151	124	35	34
954	JPN v BLR Rio Day 1 Q4	4th Quarter	JPN	151	124	36	26
955	JPN v BLR Rio Day 1 Q4	4th Quarter	JPN	151	125	34	19
956	JPN v BLR Rio Day 1 Q4	4th Quarter	JPN	151	125	29	21	Shot	Shooting Foul
957	JPN v BLR Rio Day 1 Q4	4th Quarter	JPN	152	171	57	36	SLOB
958	JPN v BLR Rio Day 1 Q4	4th Quarter	JPN	152	173	40	47
959	JPN v BLR Rio Day 1 Q4	4th Quarter	JPN	152	174	23	44
960	JPN v BLR Rio Day 1 Q4	4th Quarter	JPN	152	175	29	48
961	JPN v BLR Rio Day 1 Q4	4th Quarter	JPN	152	177	52	26
962	JPN v BLR Rio Day 1 Q4	4th Quarter	JPN	152	178	51	19
963	JPN v BLR Rio Day 1 Q4	4th Quarter	JPN	152	178	47	16
964	JPN v BLR Rio Day 1 Q4	4th Quarter	JPN	152	178	42	16
965	JPN v BLR Rio Day 1 Q4	4th Quarter	JPN	152	179	46	17
966	JPN v BLR Rio Day 1 Q4	4th Quarter	JPN	152	180	52	16	Shot	Miss
967	JPN v BLR Rio Day 1 Q4	4th Quarter	JPN	155	208	32	97
968	JPN v BLR Rio Day 1 Q4	4th Quarter	JPN	155	208	20	73
969	JPN v BLR Rio Day 1 Q4	4th Quarter	JPN	155	209	18	56
970	JPN v BLR Rio Day 1 Q4	4th Quarter	JPN	155	209	18	47
971	JPN v BLR Rio Day 1 Q4	4th Quarter	JPN	155	211	15	36
972	JPN v BLR Rio Day 1 Q4	4th Quarter	JPN	155	211	15	32
973	JPN v BLR Rio Day 1 Q4	4th Quarter	JPN	155	212	34	24
974	JPN v BLR Rio Day 1 Q4	4th Quarter	JPN	155	214	33	18	Shot	Score
975	JPN v BLR Rio Day 1 Q4	4th Quarter	JPN	157	254	28	112
976	JPN v BLR Rio Day 1 Q4	4th Quarter	JPN	157	254	29	96
977	JPN v BLR Rio Day 1 Q4	4th Quarter	JPN	157	255	30	90
978	JPN v BLR Rio Day 1 Q4	4th Quarter	JPN	157	256	30	81
979	JPN v BLR Rio Day 1 Q4	4th Quarter	JPN	157	257	30	73
980	JPN v BLR Rio Day 1 Q4	4th Quarter	JPN	157	257	31	62
981	JPN v BLR Rio Day 1 Q4	4th Quarter	JPN	157	258	31	55
982	JPN v BLR Rio Day 1 Q4	4th Quarter	JPN	157	258	32	50
983	JPN v BLR Rio Day 1 Q4	4th Quarter	JPN	157	259	42	34
984	JPN v BLR Rio Day 1 Q4	4th Quarter	JPN	157	260	42	34
985	JPN v BLR Rio Day 1 Q4	4th Quarter	JPN	157	261	42	34
986	JPN v BLR Rio Day 1 Q4	4th Quarter	JPN	157	262	42	34
987	JPN v BLR Rio Day 1 Q4	4th Quarter	JPN	157	263	52	31	On-ball
988	JPN v BLR Rio Day 1 Q4	4th Quarter	JPN	157	264	52	31
989	JPN v BLR Rio Day 1 Q4	4th Quarter	JPN	157	265	52	31
990	JPN v BLR Rio Day 1 Q4	4th Quarter	JPN	157	266	52	31
991	JPN v BLR Rio Day 1 Q4	4th Quarter	JPN	157	267	48	26
992	JPN v BLR Rio Day 1 Q4	4th Quarter	JPN	157	267	42	21
993	JPN v BLR Rio Day 1 Q4	4th Quarter	JPN	157	268	38	20
994	JPN v BLR Rio Day 1 Q4	4th Quarter	JPN	157	269	32	23
995	JPN v BLR Rio Day 1 Q4	4th Quarter	JPN	157	270	31	19	Shot	Miss
996	JPN v BLR Rio Day 1 Q4	4th Quarter	JPN	158	308	52	8	BLOB
997	JPN v BLR Rio Day 1 Q4	4th Quarter	JPN	158	308	50	24
998	JPN v BLR Rio Day 1 Q4	4th Quarter	JPN	158	310	52	46
999	JPN v BLR Rio Day 1 Q4	4th Quarter	JPN	158	310	51	38
1000	JPN v BLR Rio Day 1 Q4	4th Quarter	JPN	158	311	51	32
1001	JPN v BLR Rio Day 1 Q4	4th Quarter	JPN	158	311	53	30
1002	JPN v BLR Rio Day 1 Q4	4th Quarter	JPN	158	312	49	39
1003	JPN v BLR Rio Day 1 Q4	4th Quarter	JPN	158	312	46	44
1004	JPN v BLR Rio Day 1 Q4	4th Quarter	JPN	158	312	43	45
1005	JPN v BLR Rio Day 1 Q4	4th Quarter	JPN	158	313	35	45
1006	JPN v BLR Rio Day 1 Q4	4th Quarter	JPN	158	314	34	47
1007	JPN v BLR Rio Day 1 Q4	4th Quarter	JPN	158	315	31	45	On-ball
1008	JPN v BLR Rio Day 1 Q4	4th Quarter	JPN	158	316	27	42
1009	JPN v BLR Rio Day 1 Q4	4th Quarter	JPN	158	317	23	36	On-ball
1010	JPN v BLR Rio Day 1 Q4	4th Quarter	JPN	158	318	22	28
1011	JPN v BLR Rio Day 1 Q4	4th Quarter	JPN	158	318	25	21
1012	JPN v BLR Rio Day 1 Q4	4th Quarter	JPN	158	319	10	21
1013	JPN v BLR Rio Day 1 Q4	4th Quarter	JPN	158	320	10	24
1014	JPN v BLR Rio Day 1 Q4	4th Quarter	JPN	158	320	18	26
1015	JPN v BLR Rio Day 1 Q4	4th Quarter	JPN	158	321	25	25
1016	JPN v BLR Rio Day 1 Q4	4th Quarter	JPN	158	321	33	24
1017	JPN v BLR Rio Day 1 Q4	4th Quarter	JPN	158	322	46	32
1018	JPN v BLR Rio Day 1 Q4	4th Quarter	JPN	158	324	37	20
1019	JPN v BLR Rio Day 1 Q4	4th Quarter	JPN	158	326	37	21
1020	JPN v BLR Rio Day 1 Q4	4th Quarter	JPN	158	327	33	22	Shot	Miss
1021	JPN v BLR Rio Day 1 Q4	4th Quarter	JPN	162	428	29	111
1022	JPN v BLR Rio Day 1 Q4	4th Quarter	JPN	162	429	46	95
1023	JPN v BLR Rio Day 1 Q4	4th Quarter	JPN	162	430	42	91
1024	JPN v BLR Rio Day 1 Q4	4th Quarter	JPN	162	431	36	83
1025	JPN v BLR Rio Day 1 Q4	4th Quarter	JPN	162	432	35	72
1026	JPN v BLR Rio Day 1 Q4	4th Quarter	JPN	162	433	38	66
1027	JPN v BLR Rio Day 1 Q4	4th Quarter	JPN	162	433	43	61
1028	JPN v BLR Rio Day 1 Q4	4th Quarter	JPN	162	434	46	50
1029	JPN v BLR Rio Day 1 Q4	4th Quarter	JPN	162	435	51	33
1030	JPN v BLR Rio Day 1 Q4	4th Quarter	JPN	162	436	30	40
1031	JPN v BLR Rio Day 1 Q4	4th Quarter	JPN	162	437	18	37
1032	JPN v BLR Rio Day 1 Q4	4th Quarter	JPN	162	440	26	29
1033	JPN v BLR Rio Day 1 Q4	4th Quarter	JPN	162	441	26	21
1034	JPN v BLR Rio Day 1 Q4	4th Quarter	JPN	162	441	28	18	Shot	Miss
1035	JPN v BLR Rio Day 1 Q4	4th Quarter	JPN	164	539	58	76
1036	JPN v BLR Rio Day 1 Q4	4th Quarter	JPN	164	539	46	77
1037	JPN v BLR Rio Day 1 Q4	4th Quarter	JPN	164	540	45	68
1038	JPN v BLR Rio Day 1 Q4	4th Quarter	JPN	164	541	45	61
1039	JPN v BLR Rio Day 1 Q4	4th Quarter	JPN	164	542	42	58
1040	JPN v BLR Rio Day 1 Q4	4th Quarter	JPN	164	542	38	54
1041	JPN v BLR Rio Day 1 Q4	4th Quarter	JPN	164	543	37	48
1042	JPN v BLR Rio Day 1 Q4	4th Quarter	JPN	164	544	40	47
1043	JPN v BLR Rio Day 1 Q4	4th Quarter	JPN	164	544	48	45
1044	JPN v BLR Rio Day 1 Q4	4th Quarter	JPN	164	545	52	29
1045	JPN v BLR Rio Day 1 Q4	4th Quarter	JPN	164	547	41	37
1046	JPN v BLR Rio Day 1 Q4	4th Quarter	JPN	164	548	26	42
1047	JPN v BLR Rio Day 1 Q4	4th Quarter	JPN	164	550	42	40
1048	JPN v BLR Rio Day 1 Q4	4th Quarter	JPN	164	550	36	34
1049	JPN v BLR Rio Day 1 Q4	4th Quarter	JPN	164	551	31	29
1050	JPN v BLR Rio Day 1 Q4	4th Quarter	JPN	164	552	29	18	Stoppage
1051	JPN v BLR Rio Day 1 Q4	4th Quarter	JPN	165	571	23	10	BLOB
1052	JPN v BLR Rio Day 1 Q4	4th Quarter	JPN	165	572	15	28
1053	JPN v BLR Rio Day 1 Q4	4th Quarter	JPN	165	573	15	32
1054	JPN v BLR Rio Day 1 Q4	4th Quarter	JPN	165	573	18	36	On-ball
1055	JPN v BLR Rio Day 1 Q4	4th Quarter	JPN	165	573	24	36
1056	JPN v BLR Rio Day 1 Q4	4th Quarter	JPN	165	574	31	36
1057	JPN v BLR Rio Day 1 Q4	4th Quarter	JPN	165	575	33	46
1058	JPN v BLR Rio Day 1 Q4	4th Quarter	JPN	165	576	35	48
1059	JPN v BLR Rio Day 1 Q4	4th Quarter	JPN	165	576	38	37
1060	JPN v BLR Rio Day 1 Q4	4th Quarter	JPN	165	577	38	32	Shot	Miss
1061	JPN v BLR Rio Day 1 Q4	4th Quarter	JPN	168	605	33	91
1062	JPN v BLR Rio Day 1 Q4	4th Quarter	JPN	168	605	24	82
1063	JPN v BLR Rio Day 1 Q4	4th Quarter	JPN	168	606	17	58
1064	JPN v BLR Rio Day 1 Q4	4th Quarter	JPN	168	606	17	50
1065	JPN v BLR Rio Day 1 Q4	4th Quarter	JPN	168	607	16	40
1066	JPN v BLR Rio Day 1 Q4	4th Quarter	JPN	168	607	17	33
1067	JPN v BLR Rio Day 1 Q4	4th Quarter	JPN	168	609	18	27	Foul
1068	JPN v BLR Rio Day 1 Q4	4th Quarter	JPN	170	631	3	37	SLOB
1069	JPN v BLR Rio Day 1 Q4	4th Quarter	JPN	170	632	16	26
1070	JPN v BLR Rio Day 1 Q4	4th Quarter	JPN	170	633	37	39
1071	JPN v BLR Rio Day 1 Q4	4th Quarter	JPN	170	634	34	41
1072	JPN v BLR Rio Day 1 Q4	4th Quarter	JPN	170	635	17	38	On-ball
1073	JPN v BLR Rio Day 1 Q4	4th Quarter	JPN	170	636	16	34
1074	JPN v BLR Rio Day 1 Q4	4th Quarter	JPN	170	637	16	28
1075	JPN v BLR Rio Day 1 Q4	4th Quarter	JPN	170	638	19	24
1076	JPN v BLR Rio Day 1 Q4	4th Quarter	JPN	170	638	28	19
1077	JPN v BLR Rio Day 1 Q4	4th Quarter	JPN	170	639	32	19
1078	JPN v BLR Rio Day 1 Q4	4th Quarter	JPN	170	640	43	35
1079	JPN v BLR Rio Day 1 Q4	4th Quarter	JPN	170	641	40	35
1080	JPN v BLR Rio Day 1 Q4	4th Quarter	JPN	170	642	35	32
1081	JPN v BLR Rio Day 1 Q4	4th Quarter	JPN	170	643	37	26
1082	JPN v BLR Rio Day 1 Q4	4th Quarter	JPN	170	644	35	19	Shot	Miss
1083	JPN v BLR Rio Day 1 Q4	4th Quarter	JPN	172	654	25	94
1084	JPN v BLR Rio Day 1 Q4	4th Quarter	JPN	172	654	40	73
1085	JPN v BLR Rio Day 1 Q4	4th Quarter	JPN	172	656	40	66
1086	JPN v BLR Rio Day 1 Q4	4th Quarter	JPN	172	657	42	56
1087	JPN v BLR Rio Day 1 Q4	4th Quarter	JPN	172	657	42	49
1088	JPN v BLR Rio Day 1 Q4	4th Quarter	JPN	172	658	50	28
1089	JPN v BLR Rio Day 1 Q4	4th Quarter	JPN	172	659	40	17
1090	JPN v BLR Rio Day 1 Q4	4th Quarter	JPN	172	660	44	16	Shot	Miss
1091	JPN v BLR Rio Day 1 Q4	4th Quarter	JPN	175	754	32	107
1092	JPN v BLR Rio Day 1 Q4	4th Quarter	JPN	175	755	29	87
1093	JPN v BLR Rio Day 1 Q4	4th Quarter	JPN	175	757	28	77
1094	JPN v BLR Rio Day 1 Q4	4th Quarter	JPN	175	758	26	68
1095	JPN v BLR Rio Day 1 Q4	4th Quarter	JPN	175	758	16	52
1096	JPN v BLR Rio Day 1 Q4	4th Quarter	JPN	175	759	16	44
1097	JPN v BLR Rio Day 1 Q4	4th Quarter	JPN	175	760	15	38
1098	JPN v BLR Rio Day 1 Q4	4th Quarter	JPN	175	760	14	33
1099	JPN v BLR Rio Day 1 Q4	4th Quarter	JPN	175	761	18	35
1100	JPN v BLR Rio Day 1 Q4	4th Quarter	JPN	175	761	24	40
1101	JPN v BLR Rio Day 1 Q4	4th Quarter	JPN	175	762	29	41
1102	JPN v BLR Rio Day 1 Q4	4th Quarter	JPN	175	762	33	39	On-ball
1103	JPN v BLR Rio Day 1 Q4	4th Quarter	JPN	175	762	40	37
1104	JPN v BLR Rio Day 1 Q4	4th Quarter	JPN	175	764	44	34
1105	JPN v BLR Rio Day 1 Q4	4th Quarter	JPN	175	764	37	35
1106	JPN v BLR Rio Day 1 Q4	4th Quarter	JPN	175	765	31	32
1107	JPN v BLR Rio Day 1 Q4	4th Quarter	JPN	175	765	28	32
1108	JPN v BLR Rio Day 1 Q4	4th Quarter	JPN	175	766	35	22
1109	JPN v BLR Rio Day 1 Q4	4th Quarter	JPN	175	767	34	16	Shot	Score
1110	JPN v BLR Rio Day 1 Q4	4th Quarter	JPN	177	788	30	97
1111	JPN v BLR Rio Day 1 Q4	4th Quarter	JPN	177	788	32	87
1112	JPN v BLR Rio Day 1 Q4	4th Quarter	JPN	177	789	33	80
1113	JPN v BLR Rio Day 1 Q4	4th Quarter	JPN	177	790	35	70
1114	JPN v BLR Rio Day 1 Q4	4th Quarter	JPN	177	791	38	61
1115	JPN v BLR Rio Day 1 Q4	4th Quarter	JPN	177	791	39	57
1116	JPN v BLR Rio Day 1 Q4	4th Quarter	JPN	177	792	41	51
1117	JPN v BLR Rio Day 1 Q4	4th Quarter	JPN	177	792	40	46
1118	JPN v BLR Rio Day 1 Q4	4th Quarter	JPN	177	793	39	41
1119	JPN v BLR Rio Day 1 Q4	4th Quarter	JPN	177	793	35	38
1120	JPN v BLR Rio Day 1 Q4	4th Quarter	JPN	177	793	30	31
1121	JPN v BLR Rio Day 1 Q4	4th Quarter	JPN	177	794	28	26
1122	JPN v BLR Rio Day 1 Q4	4th Quarter	JPN	177	795	25	18
1123	JPN v BLR Rio Day 1 Q4	4th Quarter	JPN	177	796	52	19	Shot	Score
1124	JPN v BLR Rio Day 1 Q4	4th Quarter	JPN	180	902	30	95
1125	JPN v BLR Rio Day 1 Q4	4th Quarter	JPN	180	902	45	82
1126	JPN v BLR Rio Day 1 Q4	4th Quarter	JPN	180	903	46	76
1127	JPN v BLR Rio Day 1 Q4	4th Quarter	JPN	180	903	47	64
1128	JPN v BLR Rio Day 1 Q4	4th Quarter	JPN	180	904	48	53
1129	JPN v BLR Rio Day 1 Q4	4th Quarter	JPN	180	904	49	47
1130	JPN v BLR Rio Day 1 Q4	4th Quarter	JPN	180	905	49	34
1131	JPN v BLR Rio Day 1 Q4	4th Quarter	JPN	180	906	47	28
1132	JPN v BLR Rio Day 1 Q4	4th Quarter	JPN	180	908	13	27	TO
1133	JPN v BLR Rio Day 1 Q4	4th Quarter	JPN	182	954	30	91
1134	JPN v BLR Rio Day 1 Q4	4th Quarter	JPN	182	954	30	79
1135	JPN v BLR Rio Day 1 Q4	4th Quarter	JPN	182	955	29	66
1136	JPN v BLR Rio Day 1 Q4	4th Quarter	JPN	182	956	25	55
1137	JPN v BLR Rio Day 1 Q4	4th Quarter	JPN	182	957	24	50
1138	JPN v BLR Rio Day 1 Q4	4th Quarter	JPN	182	958	21	42
1139	JPN v BLR Rio Day 1 Q4	4th Quarter	JPN	182	959	24	38	On-ball
1140	JPN v BLR Rio Day 1 Q4	4th Quarter	JPN	182	959	31	39
1141	JPN v BLR Rio Day 1 Q4	4th Quarter	JPN	182	960	37	35
1142	JPN v BLR Rio Day 1 Q4	4th Quarter	JPN	182	961	39	31
1143	JPN v BLR Rio Day 1 Q4	4th Quarter	JPN	182	962	48	31
1144	JPN v BLR Rio Day 1 Q4	4th Quarter	JPN	182	963	45	32
1145	JPN v BLR Rio Day 1 Q4	4th Quarter	JPN	182	963	37	31
1146	JPN v BLR Rio Day 1 Q4	4th Quarter	JPN	182	964	31	20	Shot	Miss
1147	JPN v BLR Rio Day 1 Q4	4th Quarter	JPN	184	1023	32	112
1148	JPN v BLR Rio Day 1 Q4	4th Quarter	JPN	184	1025	48	87
1149	JPN v BLR Rio Day 1 Q4	4th Quarter	JPN	184	1025	47	82
1150	JPN v BLR Rio Day 1 Q4	4th Quarter	JPN	184	1026	48	74
1151	JPN v BLR Rio Day 1 Q4	4th Quarter	JPN	184	1027	48	60
1152	JPN v BLR Rio Day 1 Q4	4th Quarter	JPN	184	1027	47	51
1153	JPN v BLR Rio Day 1 Q4	4th Quarter	JPN	184	1028	46	44
1154	JPN v BLR Rio Day 1 Q4	4th Quarter	JPN	184	1029	44	36
1155	JPN v BLR Rio Day 1 Q4	4th Quarter	JPN	184	1029	38	38
1156	JPN v BLR Rio Day 1 Q4	4th Quarter	JPN	184	1030	33	40
1157	JPN v BLR Rio Day 1 Q4	4th Quarter	JPN	184	1030	29	40
1158	JPN v BLR Rio Day 1 Q4	4th Quarter	JPN	184	1031	26	38	On-ball
1159	JPN v BLR Rio Day 1 Q4	4th Quarter	JPN	184	1031	24	37
1160	JPN v BLR Rio Day 1 Q4	4th Quarter	JPN	184	1032	22	30
1161	JPN v BLR Rio Day 1 Q4	4th Quarter	JPN	184	1033	24	22
1162	JPN v BLR Rio Day 1 Q4	4th Quarter	JPN	184	1034	24	29
1163	JPN v BLR Rio Day 1 Q4	4th Quarter	JPN	184	1035	34	40
1164	JPN v BLR Rio Day 1 Q4	4th Quarter	JPN	184	1036	42	34
1165	JPN v BLR Rio Day 1 Q4	4th Quarter	JPN	184	1037	48	29
1166	JPN v BLR Rio Day 1 Q4	4th Quarter	JPN	184	1039	23	39	On-ball
1167	JPN v BLR Rio Day 1 Q4	4th Quarter	JPN	184	1041	29	38
1168	JPN v BLR Rio Day 1 Q4	4th Quarter	JPN	184	1042	36	35
1169	JPN v BLR Rio Day 1 Q4	4th Quarter	JPN	184	1043	28	21
1170	JPN v BLR Rio Day 1 Q4	4th Quarter	JPN	184	1044	49	19
1171	JPN v BLR Rio Day 1 Q4	4th Quarter	JPN	184	1045	49	34
1172	JPN v BLR Rio Day 1 Q4	4th Quarter	JPN	184	1046	32	33	Shot	Miss
1173	JPN v BLR Rio Day 1 Q4	4th Quarter	JPN	186	1072	35	75
1174	JPN v BLR Rio Day 1 Q4	4th Quarter	JPN	186	1072	34	63
1175	JPN v BLR Rio Day 1 Q4	4th Quarter	JPN	186	1073	36	52
1176	JPN v BLR Rio Day 1 Q4	4th Quarter	JPN	186	1074	36	42
1177	JPN v BLR Rio Day 1 Q4	4th Quarter	JPN	186	1074	36	28
1178	JPN v BLR Rio Day 1 Q4	4th Quarter	JPN	186	1075	35	18	Shot	Score
1179	JPN v BLR Rio Day 1 Q4	4th Quarter	JPN	188	1091	36	110
1180	JPN v BLR Rio Day 1 Q4	4th Quarter	JPN	188	1091	30	98
1181	JPN v BLR Rio Day 1 Q4	4th Quarter	JPN	188	1091	23	91
1182	JPN v BLR Rio Day 1 Q4	4th Quarter	JPN	188	1093	21	77
1183	JPN v BLR Rio Day 1 Q4	4th Quarter	JPN	188	1094	22	67
1184	JPN v BLR Rio Day 1 Q4	4th Quarter	JPN	188	1094	19	57
1185	JPN v BLR Rio Day 1 Q4	4th Quarter	JPN	188	1096	24	50
1186	JPN v BLR Rio Day 1 Q4	4th Quarter	JPN	188	1097	32	47
1187	JPN v BLR Rio Day 1 Q4	4th Quarter	JPN	188	1098	32	47
1188	JPN v BLR Rio Day 1 Q4	4th Quarter	JPN	188	1099	32	47
1189	JPN v BLR Rio Day 1 Q4	4th Quarter	JPN	188	1100	32	47
1190	JPN v BLR Rio Day 1 Q4	4th Quarter	JPN	188	1101	32	47
1191	JPN v BLR Rio Day 1 Q4	4th Quarter	JPN	188	1102	32	47
1192	JPN v BLR Rio Day 1 Q4	4th Quarter	JPN	188	1103	32	47
1193	JPN v BLR Rio Day 1 Q4	4th Quarter	JPN	188	1104	29	46
1194	JPN v BLR Rio Day 1 Q4	4th Quarter	JPN	188	1105	24	42
1195	JPN v BLR Rio Day 1 Q4	4th Quarter	JPN	188	1105	30	39	On-ball
1196	JPN v BLR Rio Day 1 Q4	4th Quarter	JPN	188	1105	36	37
1197	JPN v BLR Rio Day 1 Q4	4th Quarter	JPN	188	1106	37	31
1198	JPN v BLR Rio Day 1 Q4	4th Quarter	JPN	188	1108	30	23
1199	JPN v BLR Rio Day 1 Q4	4th Quarter	JPN	188	1109	30	17	Shot	Score
1200	JPN v BLR Rio Day 1 Q4	4th Quarter	JPN	191	1228	30	89
1201	JPN v BLR Rio Day 1 Q4	4th Quarter	JPN	191	1229	32	95
1202	JPN v BLR Rio Day 1 Q4	4th Quarter	JPN	191	1230	30	100	Foul
1203	JPN v BLR Rio Day 1 Q4	4th Quarter	JPN	193	1297	38	107
1204	JPN v BLR Rio Day 1 Q4	4th Quarter	JPN	193	1297	34	97
1205	JPN v BLR Rio Day 1 Q4	4th Quarter	JPN	193	1299	23	93	Foul
