# Supplementary material for: Classifying ball trajectories in invasion sports using dynamic time warping: A basketball case study
Source: PLoS One. 2022 Oct 20;17(10):e0272848. doi: 10.1371/journal.pone.0272848 (PMC9584368; doi:10.1371/journal.pone.0272848)
Supplement: S1 Data — (ZIP) [file pone.0272848.s012.zip › Data/JPN/jpng7_full.csv]

	GameID	TimeCriteria	TeamName	RecordID	Time	x	y	Label1	Label2	Label3	Label4
1	JPN v CHN G1Q1	1st Quarter	JPN	3	26	34	108
2	JPN v CHN G1Q1	1st Quarter	JPN	3	27	31	94
3	JPN v CHN G1Q1	1st Quarter	JPN	3	27	30	87
4	JPN v CHN G1Q1	1st Quarter	JPN	3	28	30	80
5	JPN v CHN G1Q1	1st Quarter	JPN	3	28	30	77
6	JPN v CHN G1Q1	1st Quarter	JPN	3	28	30	72
7	JPN v CHN G1Q1	1st Quarter	JPN	3	29	30	69
8	JPN v CHN G1Q1	1st Quarter	JPN	3	29	29	65
9	JPN v CHN G1Q1	1st Quarter	JPN	3	29	30	59
10	JPN v CHN G1Q1	1st Quarter	JPN	3	30	47	42
11	JPN v CHN G1Q1	1st Quarter	JPN	3	31	48	38
12	JPN v CHN G1Q1	1st Quarter	JPN	3	31	49	36
13	JPN v CHN G1Q1	1st Quarter	JPN	3	32	45	33
14	JPN v CHN G1Q1	1st Quarter	JPN	3	32	45	32
15	JPN v CHN G1Q1	1st Quarter	JPN	3	34	43	34
16	JPN v CHN G1Q1	1st Quarter	JPN	3	35	28	39
17	JPN v CHN G1Q1	1st Quarter	JPN	3	36	30	38
18	JPN v CHN G1Q1	1st Quarter	JPN	3	36	34	33
19	JPN v CHN G1Q1	1st Quarter	JPN	3	36	34	30
20	JPN v CHN G1Q1	1st Quarter	JPN	3	36	34	26
21	JPN v CHN G1Q1	1st Quarter	JPN	3	36	33	24
22	JPN v CHN G1Q1	1st Quarter	JPN	3	39	34	21
23	JPN v CHN G1Q1	1st Quarter	JPN	3	39	34	18	Shot	Score
24	JPN v CHN G1Q1	1st Quarter	JPN	5	95	31	97
25	JPN v CHN G1Q1	1st Quarter	JPN	5	95	42	91
26	JPN v CHN G1Q1	1st Quarter	JPN	5	96	47	86
27	JPN v CHN G1Q1	1st Quarter	JPN	5	96	47	77
28	JPN v CHN G1Q1	1st Quarter	JPN	5	96	46	68
29	JPN v CHN G1Q1	1st Quarter	JPN	5	97	45	65
30	JPN v CHN G1Q1	1st Quarter	JPN	5	98	44	62
31	JPN v CHN G1Q1	1st Quarter	JPN	5	98	44	57
32	JPN v CHN G1Q1	1st Quarter	JPN	5	99	45	46
33	JPN v CHN G1Q1	1st Quarter	JPN	5	99	40	43
34	JPN v CHN G1Q1	1st Quarter	JPN	5	100	31	42
35	JPN v CHN G1Q1	1st Quarter	JPN	5	100	29	41
36	JPN v CHN G1Q1	1st Quarter	JPN	5	101	25	39
37	JPN v CHN G1Q1	1st Quarter	JPN	5	101	19	37
38	JPN v CHN G1Q1	1st Quarter	JPN	5	102	23	40
39	JPN v CHN G1Q1	1st Quarter	JPN	5	102	27	40
40	JPN v CHN G1Q1	1st Quarter	JPN	5	103	29	40
41	JPN v CHN G1Q1	1st Quarter	JPN	5	103	34	41
42	JPN v CHN G1Q1	1st Quarter	JPN	5	104	31	44
43	JPN v CHN G1Q1	1st Quarter	JPN	5	104	27	41
44	JPN v CHN G1Q1	1st Quarter	JPN	5	105	22	39
45	JPN v CHN G1Q1	1st Quarter	JPN	5	106	17	36
46	JPN v CHN G1Q1	1st Quarter	JPN	5	106	21	39
47	JPN v CHN G1Q1	1st Quarter	JPN	5	107	24	40
48	JPN v CHN G1Q1	1st Quarter	JPN	5	107	29	40
49	JPN v CHN G1Q1	1st Quarter	JPN	5	108	50	31
50	JPN v CHN G1Q1	1st Quarter	JPN	5	109	45	16	Shot	Score
51	JPN v CHN G1Q1	1st Quarter	JPN	7	126	23	90
52	JPN v CHN G1Q1	1st Quarter	JPN	7	127	20	74
53	JPN v CHN G1Q1	1st Quarter	JPN	7	127	19	67
54	JPN v CHN G1Q1	1st Quarter	JPN	7	128	22	62
55	JPN v CHN G1Q1	1st Quarter	JPN	7	128	33	66
56	JPN v CHN G1Q1	1st Quarter	JPN	7	129	31	55
57	JPN v CHN G1Q1	1st Quarter	JPN	7	129	31	51
58	JPN v CHN G1Q1	1st Quarter	JPN	7	130	30	42
59	JPN v CHN G1Q1	1st Quarter	JPN	7	130	30	41
60	JPN v CHN G1Q1	1st Quarter	JPN	7	131	27	24
61	JPN v CHN G1Q1	1st Quarter	JPN	7	132	27	19
62	JPN v CHN G1Q1	1st Quarter	JPN	7	133	29	18	Shot	Miss
63	JPN v CHN G1Q1	1st Quarter	JPN	8	134	29	17	OR	Shot	Miss
64	JPN v CHN G1Q1	1st Quarter	JPN	11	163	31	107
65	JPN v CHN G1Q1	1st Quarter	JPN	11	166	37	92
66	JPN v CHN G1Q1	1st Quarter	JPN	11	167	38	90
67	JPN v CHN G1Q1	1st Quarter	JPN	11	168	38	84
68	JPN v CHN G1Q1	1st Quarter	JPN	11	168	38	82
69	JPN v CHN G1Q1	1st Quarter	JPN	11	169	39	80
70	JPN v CHN G1Q1	1st Quarter	JPN	11	169	39	77
71	JPN v CHN G1Q1	1st Quarter	JPN	11	170	39	73
72	JPN v CHN G1Q1	1st Quarter	JPN	11	170	39	71
73	JPN v CHN G1Q1	1st Quarter	JPN	11	171	40	68
74	JPN v CHN G1Q1	1st Quarter	JPN	11	171	40	63
75	JPN v CHN G1Q1	1st Quarter	JPN	11	171	38	55
76	JPN v CHN G1Q1	1st Quarter	JPN	11	172	36	50
77	JPN v CHN G1Q1	1st Quarter	JPN	11	173	47	32
78	JPN v CHN G1Q1	1st Quarter	JPN	11	174	33	41
79	JPN v CHN G1Q1	1st Quarter	JPN	11	176	32	40
80	JPN v CHN G1Q1	1st Quarter	JPN	11	176	29	38
81	JPN v CHN G1Q1	1st Quarter	JPN	11	176	28	36
82	JPN v CHN G1Q1	1st Quarter	JPN	11	178	19	17
83	JPN v CHN G1Q1	1st Quarter	JPN	11	179	15	17	Shot	Score
84	JPN v CHN G1Q1	1st Quarter	JPN	16	217	33	91
85	JPN v CHN G1Q1	1st Quarter	JPN	16	218	32	85
86	JPN v CHN G1Q1	1st Quarter	JPN	16	218	28	77
87	JPN v CHN G1Q1	1st Quarter	JPN	16	219	24	71
88	JPN v CHN G1Q1	1st Quarter	JPN	16	219	21	66
89	JPN v CHN G1Q1	1st Quarter	JPN	16	219	18	60
90	JPN v CHN G1Q1	1st Quarter	JPN	16	220	16	43
91	JPN v CHN G1Q1	1st Quarter	JPN	16	220	16	36
92	JPN v CHN G1Q1	1st Quarter	JPN	16	221	17	32
93	JPN v CHN G1Q1	1st Quarter	JPN	16	221	18	28
94	JPN v CHN G1Q1	1st Quarter	JPN	16	222	21	23
95	JPN v CHN G1Q1	1st Quarter	JPN	16	222	22	21
96	JPN v CHN G1Q1	1st Quarter	JPN	16	223	28	17	Shot	Score
97	JPN v CHN G1Q1	1st Quarter	JPN	20	257	36	89
98	JPN v CHN G1Q1	1st Quarter	JPN	20	258	35	81
99	JPN v CHN G1Q1	1st Quarter	JPN	20	259	25	30
100	JPN v CHN G1Q1	1st Quarter	JPN	20	260	27	23
101	JPN v CHN G1Q1	1st Quarter	JPN	20	260	28	19	Shot	Score
102	JPN v CHN G1Q1	1st Quarter	JPN	22	291	28	109
103	JPN v CHN G1Q1	1st Quarter	JPN	22	292	27	94
104	JPN v CHN G1Q1	1st Quarter	JPN	22	294	37	89
105	JPN v CHN G1Q1	1st Quarter	JPN	22	295	44	79
106	JPN v CHN G1Q1	1st Quarter	JPN	22	296	45	75
107	JPN v CHN G1Q1	1st Quarter	JPN	22	296	46	69
108	JPN v CHN G1Q1	1st Quarter	JPN	22	297	37	60
109	JPN v CHN G1Q1	1st Quarter	JPN	22	297	35	57
110	JPN v CHN G1Q1	1st Quarter	JPN	22	298	34	50
111	JPN v CHN G1Q1	1st Quarter	JPN	22	298	33	46
112	JPN v CHN G1Q1	1st Quarter	JPN	22	299	49	36
113	JPN v CHN G1Q1	1st Quarter	JPN	22	301	31	38
114	JPN v CHN G1Q1	1st Quarter	JPN	22	302	14	26	On-ball
115	JPN v CHN G1Q1	1st Quarter	JPN	22	304	16	32
116	JPN v CHN G1Q1	1st Quarter	JPN	22	304	18	34
117	JPN v CHN G1Q1	1st Quarter	JPN	22	305	25	21	TO
118	JPN v CHN G1Q1	1st Quarter	JPN	24	317	45	98
119	JPN v CHN G1Q1	1st Quarter	JPN	24	318	17	48
120	JPN v CHN G1Q1	1st Quarter	JPN	24	318	18	42
121	JPN v CHN G1Q1	1st Quarter	JPN	24	319	18	34
122	JPN v CHN G1Q1	1st Quarter	JPN	24	319	18	30
123	JPN v CHN G1Q1	1st Quarter	JPN	24	319	20	26
124	JPN v CHN G1Q1	1st Quarter	JPN	24	320	23	25
125	JPN v CHN G1Q1	1st Quarter	JPN	24	320	27	26
126	JPN v CHN G1Q1	1st Quarter	JPN	24	321	45	34	Shot	Miss
127	JPN v CHN G1Q1	1st Quarter	JPN	25	337	40	109
128	JPN v CHN G1Q1	1st Quarter	JPN	28	355	32	91
129	JPN v CHN G1Q1	1st Quarter	JPN	28	357	28	88
130	JPN v CHN G1Q1	1st Quarter	JPN	28	358	27	83
131	JPN v CHN G1Q1	1st Quarter	JPN	28	358	26	77
132	JPN v CHN G1Q1	1st Quarter	JPN	28	359	26	71
133	JPN v CHN G1Q1	1st Quarter	JPN	28	359	27	66
134	JPN v CHN G1Q1	1st Quarter	JPN	28	360	27	61
135	JPN v CHN G1Q1	1st Quarter	JPN	28	360	27	57
136	JPN v CHN G1Q1	1st Quarter	JPN	28	361	24	49
137	JPN v CHN G1Q1	1st Quarter	JPN	28	361	21	43
138	JPN v CHN G1Q1	1st Quarter	JPN	28	362	22	42
139	JPN v CHN G1Q1	1st Quarter	JPN	28	362	27	42
140	JPN v CHN G1Q1	1st Quarter	JPN	28	364	46	36
141	JPN v CHN G1Q1	1st Quarter	JPN	28	366	25	40
142	JPN v CHN G1Q1	1st Quarter	JPN	28	368	13	27
143	JPN v CHN G1Q1	1st Quarter	JPN	28	370	30	41
144	JPN v CHN G1Q1	1st Quarter	JPN	28	372	50	30
145	JPN v CHN G1Q1	1st Quarter	JPN	28	373	47	25
146	JPN v CHN G1Q1	1st Quarter	JPN	28	373	43	20	Shot	Miss
147	JPN v CHN G1Q1	1st Quarter	JPN	30	384	26	86
148	JPN v CHN G1Q1	1st Quarter	JPN	30	385	26	72
149	JPN v CHN G1Q1	1st Quarter	JPN	30	386	26	59
150	JPN v CHN G1Q1	1st Quarter	JPN	30	386	25	54
151	JPN v CHN G1Q1	1st Quarter	JPN	30	387	25	48
152	JPN v CHN G1Q1	1st Quarter	JPN	30	387	24	40
153	JPN v CHN G1Q1	1st Quarter	JPN	30	388	23	33
154	JPN v CHN G1Q1	1st Quarter	JPN	30	388	23	27
155	JPN v CHN G1Q1	1st Quarter	JPN	30	389	25	21
156	JPN v CHN G1Q1	1st Quarter	JPN	30	389	31	19
157	JPN v CHN G1Q1	1st Quarter	JPN	30	390	34	26	TO
158	JPN v CHN G1Q1	1st Quarter	JPN	33	408	36	88
159	JPN v CHN G1Q1	1st Quarter	JPN	33	409	15	46
160	JPN v CHN G1Q1	1st Quarter	JPN	33	410	15	38
161	JPN v CHN G1Q1	1st Quarter	JPN	33	410	15	30
162	JPN v CHN G1Q1	1st Quarter	JPN	33	411	15	27
163	JPN v CHN G1Q1	1st Quarter	JPN	33	412	16	24
164	JPN v CHN G1Q1	1st Quarter	JPN	33	412	16	24
165	JPN v CHN G1Q1	1st Quarter	JPN	33	413	14	28
166	JPN v CHN G1Q1	1st Quarter	JPN	33	413	14	29
167	JPN v CHN G1Q1	1st Quarter	JPN	33	414	15	32	On-ball
168	JPN v CHN G1Q1	1st Quarter	JPN	33	416	12	29
169	JPN v CHN G1Q1	1st Quarter	JPN	33	418	27	35
170	JPN v CHN G1Q1	1st Quarter	JPN	33	420	30	38
171	JPN v CHN G1Q1	1st Quarter	JPN	33	421	33	35
172	JPN v CHN G1Q1	1st Quarter	JPN	33	421	33	30
173	JPN v CHN G1Q1	1st Quarter	JPN	33	422	34	24
174	JPN v CHN G1Q1	1st Quarter	JPN	33	422	34	20
175	JPN v CHN G1Q1	1st Quarter	JPN	33	423	32	27	Shot	Score
176	JPN v CHN G1Q1	1st Quarter	JPN	36	537	41	108
177	JPN v CHN G1Q1	1st Quarter	JPN	36	539	38	96
178	JPN v CHN G1Q1	1st Quarter	JPN	36	540	41	90
179	JPN v CHN G1Q1	1st Quarter	JPN	36	541	43	81
180	JPN v CHN G1Q1	1st Quarter	JPN	36	541	42	72
181	JPN v CHN G1Q1	1st Quarter	JPN	36	542	41	65
182	JPN v CHN G1Q1	1st Quarter	JPN	36	542	40	59
183	JPN v CHN G1Q1	1st Quarter	JPN	36	542	40	54
184	JPN v CHN G1Q1	1st Quarter	JPN	36	543	48	32
185	JPN v CHN G1Q1	1st Quarter	JPN	36	546	47	33
186	JPN v CHN G1Q1	1st Quarter	JPN	36	546	45	35
187	JPN v CHN G1Q1	1st Quarter	JPN	36	546	43	37
188	JPN v CHN G1Q1	1st Quarter	JPN	36	546	40	39
189	JPN v CHN G1Q1	1st Quarter	JPN	36	548	31	39
190	JPN v CHN G1Q1	1st Quarter	JPN	36	550	12	22
191	JPN v CHN G1Q1	1st Quarter	JPN	36	551	12	21
192	JPN v CHN G1Q1	1st Quarter	JPN	36	551	15	19
193	JPN v CHN G1Q1	1st Quarter	JPN	36	552	20	17
194	JPN v CHN G1Q1	1st Quarter	JPN	36	553	26	17	Shot	Score
195	JPN v CHN G1Q1	1st Quarter	JPN	38	561	29	88
196	JPN v CHN G1Q1	1st Quarter	JPN	38	562	26	82
197	JPN v CHN G1Q1	1st Quarter	JPN	38	563	24	75
198	JPN v CHN G1Q1	1st Quarter	JPN	38	564	26	61
199	JPN v CHN G1Q1	1st Quarter	JPN	38	566	15	28
200	JPN v CHN G1Q1	1st Quarter	JPN	38	566	19	23
201	JPN v CHN G1Q1	1st Quarter	JPN	38	567	26	20
202	JPN v CHN G1Q1	1st Quarter	JPN	38	567	30	18	Shot	Score
203	JPN v CHN G1Q1	1st Quarter	JPN	40	590	30	96
204	JPN v CHN G1Q1	1st Quarter	JPN	40	591	44	30
205	JPN v CHN G1Q1	1st Quarter	JPN	40	593	47	30	Stoppage
206	JPN v CHN G1Q1	1st Quarter	JPN	41	613	58	40	SLOB
207	JPN v CHN G1Q1	1st Quarter	JPN	41	614	45	45
208	JPN v CHN G1Q1	1st Quarter	JPN	41	614	41	44
209	JPN v CHN G1Q1	1st Quarter	JPN	41	616	23	38
210	JPN v CHN G1Q1	1st Quarter	JPN	41	617	24	39
211	JPN v CHN G1Q1	1st Quarter	JPN	41	618	33	38
212	JPN v CHN G1Q1	1st Quarter	JPN	41	619	47	30
213	JPN v CHN G1Q1	1st Quarter	JPN	41	621	44	29
214	JPN v CHN G1Q1	1st Quarter	JPN	41	621	43	30	On-ball
215	JPN v CHN G1Q1	1st Quarter	JPN	41	622	37	35
216	JPN v CHN G1Q1	1st Quarter	JPN	41	622	34	35
217	JPN v CHN G1Q1	1st Quarter	JPN	41	624	33	20	TO
218	JPN v CHN G1Q1	1st Quarter	JPN	43	635	32	108
219	JPN v CHN G1Q1	1st Quarter	JPN	43	637	36	93
220	JPN v CHN G1Q1	1st Quarter	JPN	43	639	37	89
221	JPN v CHN G1Q1	1st Quarter	JPN	43	640	38	85
222	JPN v CHN G1Q1	1st Quarter	JPN	43	641	39	78
223	JPN v CHN G1Q1	1st Quarter	JPN	43	641	40	75
224	JPN v CHN G1Q1	1st Quarter	JPN	43	641	40	70
225	JPN v CHN G1Q1	1st Quarter	JPN	43	643	34	48
226	JPN v CHN G1Q1	1st Quarter	JPN	43	643	33	46
227	JPN v CHN G1Q1	1st Quarter	JPN	43	644	33	45
228	JPN v CHN G1Q1	1st Quarter	JPN	43	644	31	41
229	JPN v CHN G1Q1	1st Quarter	JPN	43	646	15	31
230	JPN v CHN G1Q1	1st Quarter	JPN	43	648	32	39
231	JPN v CHN G1Q1	1st Quarter	JPN	43	649	46	33
232	JPN v CHN G1Q1	1st Quarter	JPN	43	652	23	37
233	JPN v CHN G1Q1	1st Quarter	JPN	43	655	36	30
234	JPN v CHN G1Q1	1st Quarter	JPN	43	659	12	25
235	JPN v CHN G1Q1	1st Quarter	JPN	43	661	25	19
236	JPN v CHN G1Q1	1st Quarter	JPN	43	662	26	19
237	JPN v CHN G1Q1	1st Quarter	JPN	43	662	30	19	TO
238	JPN v CHN G1Q1	1st Quarter	JPN	45	684	26	84
239	JPN v CHN G1Q1	1st Quarter	JPN	45	685	25	73
240	JPN v CHN G1Q1	1st Quarter	JPN	45	686	23	68
241	JPN v CHN G1Q1	1st Quarter	JPN	45	686	22	63
242	JPN v CHN G1Q1	1st Quarter	JPN	45	687	22	57
243	JPN v CHN G1Q1	1st Quarter	JPN	45	687	21	51
244	JPN v CHN G1Q1	1st Quarter	JPN	45	688	21	32
245	JPN v CHN G1Q1	1st Quarter	JPN	45	689	24	27
246	JPN v CHN G1Q1	1st Quarter	JPN	45	690	31	29
247	JPN v CHN G1Q1	1st Quarter	JPN	45	690	31	22
248	JPN v CHN G1Q1	1st Quarter	JPN	45	691	31	19	Shot	Miss
249	JPN v CHN G1Q1	1st Quarter	JPN	48	703	40	96
250	JPN v CHN G1Q1	1st Quarter	JPN	48	704	30	88
251	JPN v CHN G1Q1	1st Quarter	JPN	48	704	27	79
252	JPN v CHN G1Q1	1st Quarter	JPN	48	705	28	72
253	JPN v CHN G1Q1	1st Quarter	JPN	48	705	28	67
254	JPN v CHN G1Q1	1st Quarter	JPN	48	706	27	63
255	JPN v CHN G1Q1	1st Quarter	JPN	48	707	27	58
256	JPN v CHN G1Q1	1st Quarter	JPN	48	707	27	53
257	JPN v CHN G1Q1	1st Quarter	JPN	48	708	28	49
258	JPN v CHN G1Q1	1st Quarter	JPN	48	708	30	46
259	JPN v CHN G1Q1	1st Quarter	JPN	48	709	32	42
260	JPN v CHN G1Q1	1st Quarter	JPN	48	709	33	36
261	JPN v CHN G1Q1	1st Quarter	JPN	48	710	34	31
262	JPN v CHN G1Q1	1st Quarter	JPN	48	710	35	30
263	JPN v CHN G1Q1	1st Quarter	JPN	48	711	23	36
264	JPN v CHN G1Q1	1st Quarter	JPN	48	712	25	34	Shot	Miss
265	JPN v CHN G1Q1	1st Quarter	JPN	50	731	33	95
266	JPN v CHN G1Q1	1st Quarter	JPN	50	732	16	49
267	JPN v CHN G1Q1	1st Quarter	JPN	50	733	16	36
268	JPN v CHN G1Q1	1st Quarter	JPN	50	734	16	32
269	JPN v CHN G1Q1	1st Quarter	JPN	50	735	12	25	TO
270	JPN v CHN G1Q1	1st Quarter	JPN	53	770	32	109
271	JPN v CHN G1Q1	1st Quarter	JPN	53	771	33	95
272	JPN v CHN G1Q1	1st Quarter	JPN	53	771	32	92
273	JPN v CHN G1Q1	1st Quarter	JPN	53	772	27	81
274	JPN v CHN G1Q1	1st Quarter	JPN	53	772	26	76
275	JPN v CHN G1Q1	1st Quarter	JPN	53	773	25	71
276	JPN v CHN G1Q1	1st Quarter	JPN	53	773	26	64
277	JPN v CHN G1Q1	1st Quarter	JPN	53	774	25	59
278	JPN v CHN G1Q1	1st Quarter	JPN	53	774	26	55
279	JPN v CHN G1Q1	1st Quarter	JPN	53	774	26	51
280	JPN v CHN G1Q1	1st Quarter	JPN	53	775	26	47
281	JPN v CHN G1Q1	1st Quarter	JPN	53	775	22	40
282	JPN v CHN G1Q1	1st Quarter	JPN	53	776	20	36
283	JPN v CHN G1Q1	1st Quarter	JPN	53	776	18	33
284	JPN v CHN G1Q1	1st Quarter	JPN	53	777	16	31
285	JPN v CHN G1Q1	1st Quarter	JPN	53	778	18	35	On-ball
286	JPN v CHN G1Q1	1st Quarter	JPN	53	779	24	37
287	JPN v CHN G1Q1	1st Quarter	JPN	53	780	12	26
288	JPN v CHN G1Q1	1st Quarter	JPN	53	782	26	18
289	JPN v CHN G1Q1	1st Quarter	JPN	53	783	28	18	Shot	Miss
290	JPN v CHN G1Q1	1st Quarter	JPN	56	816	34	109
291	JPN v CHN G1Q1	1st Quarter	JPN	56	817	40	91
292	JPN v CHN G1Q1	1st Quarter	JPN	56	818	39	83
293	JPN v CHN G1Q1	1st Quarter	JPN	56	820	38	80
294	JPN v CHN G1Q1	1st Quarter	JPN	56	820	36	74
295	JPN v CHN G1Q1	1st Quarter	JPN	56	821	35	71
296	JPN v CHN G1Q1	1st Quarter	JPN	56	821	34	68
297	JPN v CHN G1Q1	1st Quarter	JPN	56	822	34	64
298	JPN v CHN G1Q1	1st Quarter	JPN	56	822	33	60
299	JPN v CHN G1Q1	1st Quarter	JPN	56	823	31	55
300	JPN v CHN G1Q1	1st Quarter	JPN	56	824	28	52
301	JPN v CHN G1Q1	1st Quarter	JPN	56	824	26	48
302	JPN v CHN G1Q1	1st Quarter	JPN	56	825	24	45
303	JPN v CHN G1Q1	1st Quarter	JPN	56	825	23	43
304	JPN v CHN G1Q1	1st Quarter	JPN	56	826	43	35
305	JPN v CHN G1Q1	1st Quarter	JPN	56	828	30	39
306	JPN v CHN G1Q1	1st Quarter	JPN	56	828	30	39
307	JPN v CHN G1Q1	1st Quarter	JPN	56	829	29	37
308	JPN v CHN G1Q1	1st Quarter	JPN	56	831	29	31
309	JPN v CHN G1Q1	1st Quarter	JPN	56	831	28	30	Shot	Score
310	JPN v CHN G1Q1	1st Quarter	JPN	60	867	33	109
311	JPN v CHN G1Q1	1st Quarter	JPN	60	867	22	92
312	JPN v CHN G1Q1	1st Quarter	JPN	60	868	19	84
313	JPN v CHN G1Q1	1st Quarter	JPN	60	868	18	80
314	JPN v CHN G1Q1	1st Quarter	JPN	60	869	14	59
315	JPN v CHN G1Q1	1st Quarter	JPN	60	869	14	49
316	JPN v CHN G1Q1	1st Quarter	JPN	60	869	15	37
317	JPN v CHN G1Q1	1st Quarter	JPN	60	870	18	22
318	JPN v CHN G1Q1	1st Quarter	JPN	60	870	22	19
319	JPN v CHN G1Q1	1st Quarter	JPN	60	871	28	26
320	JPN v CHN G1Q1	1st Quarter	JPN	60	871	32	27
321	JPN v CHN G1Q1	1st Quarter	JPN	60	872	50	29	Shot	Miss
322	JPN v CHN G1Q1	1st Quarter	JPN	62	901	32	100
323	JPN v CHN G1Q1	1st Quarter	JPN	62	901	33	96
324	JPN v CHN G1Q1	1st Quarter	JPN	62	902	30	89
325	JPN v CHN G1Q1	1st Quarter	JPN	62	903	29	84
326	JPN v CHN G1Q1	1st Quarter	JPN	62	903	27	78
327	JPN v CHN G1Q1	1st Quarter	JPN	62	904	25	72
328	JPN v CHN G1Q1	1st Quarter	JPN	62	904	23	68
329	JPN v CHN G1Q1	1st Quarter	JPN	62	905	15	32
330	JPN v CHN G1Q1	1st Quarter	JPN	62	905	18	28
331	JPN v CHN G1Q1	1st Quarter	JPN	62	906	19	26	Shot	Miss
332	JPN v CHN G1Q2	2nd Quarter	JPN	64	6	5	59
333	JPN v CHN G1Q2	2nd Quarter	JPN	64	7	15	66
334	JPN v CHN G1Q2	2nd Quarter	JPN	64	8	16	64
335	JPN v CHN G1Q2	2nd Quarter	JPN	64	8	21	60
336	JPN v CHN G1Q2	2nd Quarter	JPN	64	9	23	59
337	JPN v CHN G1Q2	2nd Quarter	JPN	64	9	27	56
338	JPN v CHN G1Q2	2nd Quarter	JPN	64	10	28	55
339	JPN v CHN G1Q2	2nd Quarter	JPN	64	10	29	54
340	JPN v CHN G1Q2	2nd Quarter	JPN	64	11	29	51
341	JPN v CHN G1Q2	2nd Quarter	JPN	64	11	32	46
342	JPN v CHN G1Q2	2nd Quarter	JPN	64	11	36	41
343	JPN v CHN G1Q2	2nd Quarter	JPN	64	12	42	36
344	JPN v CHN G1Q2	2nd Quarter	JPN	64	12	46	34
345	JPN v CHN G1Q2	2nd Quarter	JPN	64	13	47	36
346	JPN v CHN G1Q2	2nd Quarter	JPN	64	14	40	41
347	JPN v CHN G1Q2	2nd Quarter	JPN	64	14	32	42
348	JPN v CHN G1Q2	2nd Quarter	JPN	64	15	29	41	On-ball
349	JPN v CHN G1Q2	2nd Quarter	JPN	64	16	41	33
350	JPN v CHN G1Q2	2nd Quarter	JPN	64	18	30	38
351	JPN v CHN G1Q2	2nd Quarter	JPN	64	18	28	35
352	JPN v CHN G1Q2	2nd Quarter	JPN	64	19	27	31
353	JPN v CHN G1Q2	2nd Quarter	JPN	64	19	27	28	Shot	Miss
354	JPN v CHN G1Q2	2nd Quarter	JPN	66	41	32	109
355	JPN v CHN G1Q2	2nd Quarter	JPN	66	42	28	88
356	JPN v CHN G1Q2	2nd Quarter	JPN	66	43	28	72
357	JPN v CHN G1Q2	2nd Quarter	JPN	66	43	35	59
358	JPN v CHN G1Q2	2nd Quarter	JPN	66	44	51	29
359	JPN v CHN G1Q2	2nd Quarter	JPN	66	46	32	40
360	JPN v CHN G1Q2	2nd Quarter	JPN	66	47	19	36	On-ball
361	JPN v CHN G1Q2	2nd Quarter	JPN	66	48	22	38
362	JPN v CHN G1Q2	2nd Quarter	JPN	66	48	27	38
363	JPN v CHN G1Q2	2nd Quarter	JPN	66	49	30	37
364	JPN v CHN G1Q2	2nd Quarter	JPN	66	50	33	33
365	JPN v CHN G1Q2	2nd Quarter	JPN	66	51	34	30
366	JPN v CHN G1Q2	2nd Quarter	JPN	66	52	11	26
367	JPN v CHN G1Q2	2nd Quarter	JPN	66	53	13	30
368	JPN v CHN G1Q2	2nd Quarter	JPN	66	53	19	32
369	JPN v CHN G1Q2	2nd Quarter	JPN	66	53	23	32
370	JPN v CHN G1Q2	2nd Quarter	JPN	66	53	31	29
371	JPN v CHN G1Q2	2nd Quarter	JPN	66	53	33	27
372	JPN v CHN G1Q2	2nd Quarter	JPN	66	55	52	20	Shot	Miss
373	JPN v CHN G1Q2	2nd Quarter	JPN	68	75	20	82
374	JPN v CHN G1Q2	2nd Quarter	JPN	68	76	21	72
375	JPN v CHN G1Q2	2nd Quarter	JPN	68	76	21	62
376	JPN v CHN G1Q2	2nd Quarter	JPN	68	77	24	54
377	JPN v CHN G1Q2	2nd Quarter	JPN	68	77	21	42
378	JPN v CHN G1Q2	2nd Quarter	JPN	68	78	20	35
379	JPN v CHN G1Q2	2nd Quarter	JPN	68	79	20	30
380	JPN v CHN G1Q2	2nd Quarter	JPN	68	80	23	26
381	JPN v CHN G1Q2	2nd Quarter	JPN	68	81	26	23
382	JPN v CHN G1Q2	2nd Quarter	JPN	68	82	28	18	Shot	Score	Foul
383	JPN v CHN G1Q2	2nd Quarter	JPN	71	134	31	109
384	JPN v CHN G1Q2	2nd Quarter	JPN	71	135	26	92
385	JPN v CHN G1Q2	2nd Quarter	JPN	71	136	21	81
386	JPN v CHN G1Q2	2nd Quarter	JPN	71	137	19	72
387	JPN v CHN G1Q2	2nd Quarter	JPN	71	137	18	66
388	JPN v CHN G1Q2	2nd Quarter	JPN	71	138	16	58
389	JPN v CHN G1Q2	2nd Quarter	JPN	71	138	16	54
390	JPN v CHN G1Q2	2nd Quarter	JPN	71	138	18	50
391	JPN v CHN G1Q2	2nd Quarter	JPN	71	139	18	45
392	JPN v CHN G1Q2	2nd Quarter	JPN	71	139	18	44
393	JPN v CHN G1Q2	2nd Quarter	JPN	71	141	11	26
394	JPN v CHN G1Q2	2nd Quarter	JPN	71	142	25	19
395	JPN v CHN G1Q2	2nd Quarter	JPN	71	143	23	20
396	JPN v CHN G1Q2	2nd Quarter	JPN	71	144	23	23
397	JPN v CHN G1Q2	2nd Quarter	JPN	71	144	26	25
398	JPN v CHN G1Q2	2nd Quarter	JPN	71	145	28	26
399	JPN v CHN G1Q2	2nd Quarter	JPN	71	145	28	20	Shot	Miss
400	JPN v CHN G1Q2	2nd Quarter	JPN	73	175	27	97
401	JPN v CHN G1Q2	2nd Quarter	JPN	73	177	21	94	Foul
402	JPN v CHN G1Q2	2nd Quarter	JPN	74	193	60	93
403	JPN v CHN G1Q2	2nd Quarter	JPN	74	194	49	83
404	JPN v CHN G1Q2	2nd Quarter	JPN	74	195	40	71
405	JPN v CHN G1Q2	2nd Quarter	JPN	74	195	35	66
406	JPN v CHN G1Q2	2nd Quarter	JPN	74	196	32	57
407	JPN v CHN G1Q2	2nd Quarter	JPN	74	196	33	52
408	JPN v CHN G1Q2	2nd Quarter	JPN	74	197	33	49
409	JPN v CHN G1Q2	2nd Quarter	JPN	74	198	14	31
410	JPN v CHN G1Q2	2nd Quarter	JPN	74	200	29	39
411	JPN v CHN G1Q2	2nd Quarter	JPN	74	201	48	36	On-ball
412	JPN v CHN G1Q2	2nd Quarter	JPN	74	202	40	39
413	JPN v CHN G1Q2	2nd Quarter	JPN	74	202	34	39
414	JPN v CHN G1Q2	2nd Quarter	JPN	74	203	31	37
415	JPN v CHN G1Q2	2nd Quarter	JPN	74	203	29	33
416	JPN v CHN G1Q2	2nd Quarter	JPN	74	204	29	30
417	JPN v CHN G1Q2	2nd Quarter	JPN	74	205	11	15	Shot	Miss
418	JPN v CHN G1Q2	2nd Quarter	JPN	76	226	30	109
419	JPN v CHN G1Q2	2nd Quarter	JPN	76	228	31	92
420	JPN v CHN G1Q2	2nd Quarter	JPN	76	229	30	87
421	JPN v CHN G1Q2	2nd Quarter	JPN	76	230	27	80
422	JPN v CHN G1Q2	2nd Quarter	JPN	76	232	31	75
423	JPN v CHN G1Q2	2nd Quarter	JPN	76	232	32	66
424	JPN v CHN G1Q2	2nd Quarter	JPN	76	233	32	63
425	JPN v CHN G1Q2	2nd Quarter	JPN	76	234	31	56
426	JPN v CHN G1Q2	2nd Quarter	JPN	76	235	35	50
427	JPN v CHN G1Q2	2nd Quarter	JPN	76	235	38	46
428	JPN v CHN G1Q2	2nd Quarter	JPN	76	236	53	31
429	JPN v CHN G1Q2	2nd Quarter	JPN	76	237	50	32
430	JPN v CHN G1Q2	2nd Quarter	JPN	76	237	44	36
431	JPN v CHN G1Q2	2nd Quarter	JPN	76	237	39	37
432	JPN v CHN G1Q2	2nd Quarter	JPN	76	238	34	38
433	JPN v CHN G1Q2	2nd Quarter	JPN	76	239	14	31
434	JPN v CHN G1Q2	2nd Quarter	JPN	76	241	11	20	Shot	Score
435	JPN v CHN G1Q2	2nd Quarter	JPN	78	270	36	110
436	JPN v CHN G1Q2	2nd Quarter	JPN	78	271	29	95
437	JPN v CHN G1Q2	2nd Quarter	JPN	78	272	29	90
438	JPN v CHN G1Q2	2nd Quarter	JPN	78	272	29	86
439	JPN v CHN G1Q2	2nd Quarter	JPN	78	273	29	80
440	JPN v CHN G1Q2	2nd Quarter	JPN	78	273	29	78
441	JPN v CHN G1Q2	2nd Quarter	JPN	78	274	27	71
442	JPN v CHN G1Q2	2nd Quarter	JPN	78	275	27	69
443	JPN v CHN G1Q2	2nd Quarter	JPN	78	275	30	62
444	JPN v CHN G1Q2	2nd Quarter	JPN	78	275	31	59
445	JPN v CHN G1Q2	2nd Quarter	JPN	78	276	38	49
446	JPN v CHN G1Q2	2nd Quarter	JPN	78	276	44	42
447	JPN v CHN G1Q2	2nd Quarter	JPN	78	277	47	38
448	JPN v CHN G1Q2	2nd Quarter	JPN	78	277	50	31	On-ball
449	JPN v CHN G1Q2	2nd Quarter	JPN	78	278	50	35
450	JPN v CHN G1Q2	2nd Quarter	JPN	78	278	44	37
451	JPN v CHN G1Q2	2nd Quarter	JPN	78	279	38	40
452	JPN v CHN G1Q2	2nd Quarter	JPN	78	279	34	40
453	JPN v CHN G1Q2	2nd Quarter	JPN	78	281	21	37
454	JPN v CHN G1Q2	2nd Quarter	JPN	78	281	18	31
455	JPN v CHN G1Q2	2nd Quarter	JPN	78	282	14	28
456	JPN v CHN G1Q2	2nd Quarter	JPN	78	282	13	25	Shot	Miss
457	JPN v CHN G1Q2	2nd Quarter	JPN	79	289	26	24	OR
458	JPN v CHN G1Q2	2nd Quarter	JPN	79	290	17	35
459	JPN v CHN G1Q2	2nd Quarter	JPN	79	291	43	35
460	JPN v CHN G1Q2	2nd Quarter	JPN	79	291	35	35
461	JPN v CHN G1Q2	2nd Quarter	JPN	79	291	31	28
462	JPN v CHN G1Q2	2nd Quarter	JPN	79	292	30	26
463	JPN v CHN G1Q2	2nd Quarter	JPN	79	293	29	19	Shot	Miss
464	JPN v CHN G1Q2	2nd Quarter	JPN	82	331	33	109
465	JPN v CHN G1Q2	2nd Quarter	JPN	82	333	31	96
466	JPN v CHN G1Q2	2nd Quarter	JPN	82	334	31	94
467	JPN v CHN G1Q2	2nd Quarter	JPN	82	335	37	80
468	JPN v CHN G1Q2	2nd Quarter	JPN	82	335	39	75
469	JPN v CHN G1Q2	2nd Quarter	JPN	82	336	41	66
470	JPN v CHN G1Q2	2nd Quarter	JPN	82	336	41	60
471	JPN v CHN G1Q2	2nd Quarter	JPN	82	337	41	55
472	JPN v CHN G1Q2	2nd Quarter	JPN	82	337	41	50
473	JPN v CHN G1Q2	2nd Quarter	JPN	82	338	41	48
474	JPN v CHN G1Q2	2nd Quarter	JPN	82	339	50	33
475	JPN v CHN G1Q2	2nd Quarter	JPN	82	342	32	37
476	JPN v CHN G1Q2	2nd Quarter	JPN	82	343	34	33
477	JPN v CHN G1Q2	2nd Quarter	JPN	82	343	36	29
478	JPN v CHN G1Q2	2nd Quarter	JPN	82	344	36	26	Shot	Miss
479	JPN v CHN G1Q2	2nd Quarter	JPN	88	373	30	93
480	JPN v CHN G1Q2	2nd Quarter	JPN	88	375	17	79
481	JPN v CHN G1Q2	2nd Quarter	JPN	88	375	17	68
482	JPN v CHN G1Q2	2nd Quarter	JPN	88	376	16	56
483	JPN v CHN G1Q2	2nd Quarter	JPN	88	376	16	49
484	JPN v CHN G1Q2	2nd Quarter	JPN	88	377	17	34
485	JPN v CHN G1Q2	2nd Quarter	JPN	88	378	18	32
486	JPN v CHN G1Q2	2nd Quarter	JPN	88	380	27	20
487	JPN v CHN G1Q2	2nd Quarter	JPN	88	382	25	17
488	JPN v CHN G1Q2	2nd Quarter	JPN	88	382	23	17
489	JPN v CHN G1Q2	2nd Quarter	JPN	88	383	19	18
490	JPN v CHN G1Q2	2nd Quarter	JPN	88	383	31	23
491	JPN v CHN G1Q2	2nd Quarter	JPN	88	384	30	19	Shot	Score
492	JPN v CHN G1Q2	2nd Quarter	JPN	90	410	31	95
493	JPN v CHN G1Q2	2nd Quarter	JPN	90	410	37	87
494	JPN v CHN G1Q2	2nd Quarter	JPN	90	411	39	82
495	JPN v CHN G1Q2	2nd Quarter	JPN	90	411	38	75
496	JPN v CHN G1Q2	2nd Quarter	JPN	90	412	35	68
497	JPN v CHN G1Q2	2nd Quarter	JPN	90	412	32	62
498	JPN v CHN G1Q2	2nd Quarter	JPN	90	413	29	57
499	JPN v CHN G1Q2	2nd Quarter	JPN	90	413	27	53
500	JPN v CHN G1Q2	2nd Quarter	JPN	90	414	27	50
501	JPN v CHN G1Q2	2nd Quarter	JPN	90	414	28	43
502	JPN v CHN G1Q2	2nd Quarter	JPN	90	415	26	35
503	JPN v CHN G1Q2	2nd Quarter	JPN	90	415	25	30
504	JPN v CHN G1Q2	2nd Quarter	JPN	90	416	25	26
505	JPN v CHN G1Q2	2nd Quarter	JPN	90	416	25	22
506	JPN v CHN G1Q2	2nd Quarter	JPN	90	417	26	24
507	JPN v CHN G1Q2	2nd Quarter	JPN	90	417	29	25
508	JPN v CHN G1Q2	2nd Quarter	JPN	90	418	52	18	Shot	Miss
509	JPN v CHN G1Q2	2nd Quarter	JPN	91	422	38	21	OR
510	JPN v CHN G1Q2	2nd Quarter	JPN	91	422	49	34
511	JPN v CHN G1Q2	2nd Quarter	JPN	91	424	25	43
512	JPN v CHN G1Q2	2nd Quarter	JPN	91	425	12	28
513	JPN v CHN G1Q2	2nd Quarter	JPN	91	426	14	25
514	JPN v CHN G1Q2	2nd Quarter	JPN	91	429	14	30
515	JPN v CHN G1Q2	2nd Quarter	JPN	91	429	16	33
516	JPN v CHN G1Q2	2nd Quarter	JPN	91	430	42	37	Shot	Score
517	JPN v CHN G1Q2	2nd Quarter	JPN	94	503	28	96
518	JPN v CHN G1Q2	2nd Quarter	JPN	94	503	23	89
519	JPN v CHN G1Q2	2nd Quarter	JPN	94	504	22	83
520	JPN v CHN G1Q2	2nd Quarter	JPN	94	505	22	75
521	JPN v CHN G1Q2	2nd Quarter	JPN	94	505	23	71
522	JPN v CHN G1Q2	2nd Quarter	JPN	94	505	36	62
523	JPN v CHN G1Q2	2nd Quarter	JPN	94	506	38	56
524	JPN v CHN G1Q2	2nd Quarter	JPN	94	506	39	49
525	JPN v CHN G1Q2	2nd Quarter	JPN	94	506	39	45
526	JPN v CHN G1Q2	2nd Quarter	JPN	94	506	39	39
527	JPN v CHN G1Q2	2nd Quarter	JPN	94	507	38	27
528	JPN v CHN G1Q2	2nd Quarter	JPN	94	507	38	23
529	JPN v CHN G1Q2	2nd Quarter	JPN	94	508	39	20
530	JPN v CHN G1Q2	2nd Quarter	JPN	94	509	35	23
531	JPN v CHN G1Q2	2nd Quarter	JPN	94	510	21	36
532	JPN v CHN G1Q2	2nd Quarter	JPN	94	513	14	31
533	JPN v CHN G1Q2	2nd Quarter	JPN	94	515	10	24	On-ball	Shot	Miss
534	JPN v CHN G1Q2	2nd Quarter	JPN	96	533	32	107
535	JPN v CHN G1Q2	2nd Quarter	JPN	96	534	30	93
536	JPN v CHN G1Q2	2nd Quarter	JPN	96	535	28	87
537	JPN v CHN G1Q2	2nd Quarter	JPN	96	536	25	77
538	JPN v CHN G1Q2	2nd Quarter	JPN	96	536	23	70
539	JPN v CHN G1Q2	2nd Quarter	JPN	96	537	15	40
540	JPN v CHN G1Q2	2nd Quarter	JPN	96	537	13	31	On-ball
541	JPN v CHN G1Q2	2nd Quarter	JPN	96	539	20	40
542	JPN v CHN G1Q2	2nd Quarter	JPN	96	540	23	42
543	JPN v CHN G1Q2	2nd Quarter	JPN	96	541	27	42
544	JPN v CHN G1Q2	2nd Quarter	JPN	96	542	31	43
545	JPN v CHN G1Q2	2nd Quarter	JPN	96	542	34	44
546	JPN v CHN G1Q2	2nd Quarter	JPN	96	544	30	41
547	JPN v CHN G1Q2	2nd Quarter	JPN	96	545	27	35	On-ball
548	JPN v CHN G1Q2	2nd Quarter	JPN	96	546	31	40
549	JPN v CHN G1Q2	2nd Quarter	JPN	96	546	33	40
550	JPN v CHN G1Q2	2nd Quarter	JPN	96	547	36	38
551	JPN v CHN G1Q2	2nd Quarter	JPN	96	547	36	36
552	JPN v CHN G1Q2	2nd Quarter	JPN	96	548	36	31
553	JPN v CHN G1Q2	2nd Quarter	JPN	96	549	36	25
554	JPN v CHN G1Q2	2nd Quarter	JPN	96	550	35	20	Shot	Miss
555	JPN v CHN G1Q2	2nd Quarter	JPN	97	573	44	8
556	JPN v CHN G1Q2	2nd Quarter	JPN	97	574	20	9
557	JPN v CHN G1Q2	2nd Quarter	JPN	97	575	18	9
558	JPN v CHN G1Q2	2nd Quarter	JPN	99	676	4	35	SLOB
559	JPN v CHN G1Q2	2nd Quarter	JPN	99	677	10	17
560	JPN v CHN G1Q2	2nd Quarter	JPN	99	678	13	34
561	JPN v CHN G1Q2	2nd Quarter	JPN	99	679	21	34
562	JPN v CHN G1Q2	2nd Quarter	JPN	99	679	25	31
563	JPN v CHN G1Q2	2nd Quarter	JPN	99	679	29	27
564	JPN v CHN G1Q2	2nd Quarter	JPN	99	680	33	21	Shot	Score
565	JPN v CHN G1Q2	2nd Quarter	JPN	102	726	33	107
566	JPN v CHN G1Q2	2nd Quarter	JPN	102	727	28	91
567	JPN v CHN G1Q2	2nd Quarter	JPN	102	727	25	78
568	JPN v CHN G1Q2	2nd Quarter	JPN	102	728	21	71
569	JPN v CHN G1Q2	2nd Quarter	JPN	102	728	20	67
570	JPN v CHN G1Q2	2nd Quarter	JPN	102	729	20	61
571	JPN v CHN G1Q2	2nd Quarter	JPN	102	729	20	53
572	JPN v CHN G1Q2	2nd Quarter	JPN	102	730	19	48
573	JPN v CHN G1Q2	2nd Quarter	JPN	102	731	19	43
574	JPN v CHN G1Q2	2nd Quarter	JPN	102	731	19	40
575	JPN v CHN G1Q2	2nd Quarter	JPN	102	732	18	37
576	JPN v CHN G1Q2	2nd Quarter	JPN	102	732	12	36	On-ball
577	JPN v CHN G1Q2	2nd Quarter	JPN	102	734	13	33
578	JPN v CHN G1Q2	2nd Quarter	JPN	102	734	13	29
579	JPN v CHN G1Q2	2nd Quarter	JPN	102	735	13	26
580	JPN v CHN G1Q2	2nd Quarter	JPN	102	736	25	17	Stoppage
581	JPN v CHN G1Q2	2nd Quarter	JPN	103	748	18	8	BLOB
582	JPN v CHN G1Q2	2nd Quarter	JPN	103	749	3	36
583	JPN v CHN G1Q2	2nd Quarter	JPN	104	752	4	33
584	JPN v CHN G1Q2	2nd Quarter	JPN	104	756	18	46	SLOB
585	JPN v CHN G1Q2	2nd Quarter	JPN	104	757	27	43
586	JPN v CHN G1Q2	2nd Quarter	JPN	104	757	31	42	On-ball
587	JPN v CHN G1Q2	2nd Quarter	JPN	104	758	26	38
588	JPN v CHN G1Q2	2nd Quarter	JPN	104	758	22	35
589	JPN v CHN G1Q2	2nd Quarter	JPN	104	759	22	30
590	JPN v CHN G1Q2	2nd Quarter	JPN	104	759	33	37
591	JPN v CHN G1Q2	2nd Quarter	JPN	104	760	35	31
592	JPN v CHN G1Q2	2nd Quarter	JPN	104	760	35	25
593	JPN v CHN G1Q2	2nd Quarter	JPN	108	827	30	92
594	JPN v CHN G1Q2	2nd Quarter	JPN	108	828	27	85
595	JPN v CHN G1Q2	2nd Quarter	JPN	108	828	27	78
596	JPN v CHN G1Q2	2nd Quarter	JPN	108	829	27	70
597	JPN v CHN G1Q2	2nd Quarter	JPN	108	829	25	66
598	JPN v CHN G1Q2	2nd Quarter	JPN	108	830	22	59
599	JPN v CHN G1Q2	2nd Quarter	JPN	108	830	19	53
600	JPN v CHN G1Q2	2nd Quarter	JPN	108	831	17	50
601	JPN v CHN G1Q2	2nd Quarter	JPN	108	831	16	45
602	JPN v CHN G1Q2	2nd Quarter	JPN	108	832	15	41
603	JPN v CHN G1Q2	2nd Quarter	JPN	108	832	15	34	On-ball
604	JPN v CHN G1Q2	2nd Quarter	JPN	108	833	17	35
605	JPN v CHN G1Q2	2nd Quarter	JPN	108	833	19	36
606	JPN v CHN G1Q2	2nd Quarter	JPN	108	834	19	33
607	JPN v CHN G1Q2	2nd Quarter	JPN	108	834	19	28
608	JPN v CHN G1Q2	2nd Quarter	JPN	108	834	19	27
609	JPN v CHN G1Q2	2nd Quarter	JPN	108	837	27	21	TO
610	JPN v CHN G1Q2	2nd Quarter	JPN	111	857	32	108
611	JPN v CHN G1Q2	2nd Quarter	JPN	111	858	47	90
612	JPN v CHN G1Q2	2nd Quarter	JPN	111	859	47	83
613	JPN v CHN G1Q2	2nd Quarter	JPN	111	860	48	78
614	JPN v CHN G1Q2	2nd Quarter	JPN	111	860	48	72
615	JPN v CHN G1Q2	2nd Quarter	JPN	111	860	47	70
616	JPN v CHN G1Q2	2nd Quarter	JPN	111	861	41	59
617	JPN v CHN G1Q2	2nd Quarter	JPN	111	861	38	55
618	JPN v CHN G1Q2	2nd Quarter	JPN	111	862	38	53
619	JPN v CHN G1Q2	2nd Quarter	JPN	111	862	36	50
620	JPN v CHN G1Q2	2nd Quarter	JPN	111	862	36	48
621	JPN v CHN G1Q2	2nd Quarter	JPN	111	863	35	44
622	JPN v CHN G1Q2	2nd Quarter	JPN	111	863	33	39
623	JPN v CHN G1Q2	2nd Quarter	JPN	111	864	32	36
624	JPN v CHN G1Q2	2nd Quarter	JPN	111	864	43	35
625	JPN v CHN G1Q2	2nd Quarter	JPN	111	865	38	37
626	JPN v CHN G1Q2	2nd Quarter	JPN	111	865	34	38
627	JPN v CHN G1Q2	2nd Quarter	JPN	111	865	29	39
628	JPN v CHN G1Q2	2nd Quarter	JPN	111	866	27	40
629	JPN v CHN G1Q2	2nd Quarter	JPN	111	867	48	31	On-ball
630	JPN v CHN G1Q2	2nd Quarter	JPN	111	868	48	31
631	JPN v CHN G1Q2	2nd Quarter	JPN	111	869	48	31
632	JPN v CHN G1Q2	2nd Quarter	JPN	111	870	48	31
633	JPN v CHN G1Q2	2nd Quarter	JPN	111	871	48	31
634	JPN v CHN G1Q2	2nd Quarter	JPN	111	872	40	35
635	JPN v CHN G1Q2	2nd Quarter	JPN	111	872	35	35
636	JPN v CHN G1Q2	2nd Quarter	JPN	111	873	32	34
637	JPN v CHN G1Q2	2nd Quarter	JPN	111	873	29	32
638	JPN v CHN G1Q2	2nd Quarter	JPN	111	874	29	24	TO
639	JPN v CHN G1Q2	2nd Quarter	JPN	112	876	32	37
640	JPN v CHN G1Q2	2nd Quarter	JPN	112	876	35	22
641	JPN v CHN G1Q2	2nd Quarter	JPN	112	877	33	19	Shot	Score
642	JPN v CHN G1Q2	2nd Quarter	JPN	114	895	36	110
643	JPN v CHN G1Q2	2nd Quarter	JPN	114	895	31	97
644	JPN v CHN G1Q2	2nd Quarter	JPN	114	898	30	89
645	JPN v CHN G1Q2	2nd Quarter	JPN	114	898	26	81
646	JPN v CHN G1Q2	2nd Quarter	JPN	114	899	24	73
647	JPN v CHN G1Q2	2nd Quarter	JPN	114	899	22	69
648	JPN v CHN G1Q2	2nd Quarter	JPN	114	900	21	61
649	JPN v CHN G1Q2	2nd Quarter	JPN	114	900	21	57
650	JPN v CHN G1Q2	2nd Quarter	JPN	114	900	21	53
651	JPN v CHN G1Q2	2nd Quarter	JPN	114	901	20	51
652	JPN v CHN G1Q2	2nd Quarter	JPN	114	902	21	48
653	JPN v CHN G1Q2	2nd Quarter	JPN	114	902	21	45
654	JPN v CHN G1Q2	2nd Quarter	JPN	114	902	21	42
655	JPN v CHN G1Q2	2nd Quarter	JPN	114	903	18	40
656	JPN v CHN G1Q2	2nd Quarter	JPN	114	903	16	38
657	JPN v CHN G1Q2	2nd Quarter	JPN	114	904	16	33	On-ball
658	JPN v CHN G1Q2	2nd Quarter	JPN	114	905	15	30
659	JPN v CHN G1Q2	2nd Quarter	JPN	114	905	15	26
660	JPN v CHN G1Q2	2nd Quarter	JPN	114	907	18	36
661	JPN v CHN G1Q2	2nd Quarter	JPN	114	908	25	40
662	JPN v CHN G1Q2	2nd Quarter	JPN	114	908	28	38
663	JPN v CHN G1Q2	2nd Quarter	JPN	114	909	13	26
664	JPN v CHN G1Q2	2nd Quarter	JPN	114	912	27	18	Shot	Score
665	JPN v CHN G1Q3	3rd Quarter	JPN	117	12	59	61
666	JPN v CHN G1Q3	3rd Quarter	JPN	117	13	40	70
667	JPN v CHN G1Q3	3rd Quarter	JPN	117	14	38	68
668	JPN v CHN G1Q3	3rd Quarter	JPN	117	14	36	64
669	JPN v CHN G1Q3	3rd Quarter	JPN	117	15	33	58
670	JPN v CHN G1Q3	3rd Quarter	JPN	117	15	32	57
671	JPN v CHN G1Q3	3rd Quarter	JPN	117	16	31	54
672	JPN v CHN G1Q3	3rd Quarter	JPN	117	17	33	50
673	JPN v CHN G1Q3	3rd Quarter	JPN	117	17	35	45
674	JPN v CHN G1Q3	3rd Quarter	JPN	117	18	36	38	On-ball
675	JPN v CHN G1Q3	3rd Quarter	JPN	117	18	42	32
676	JPN v CHN G1Q3	3rd Quarter	JPN	117	19	49	27
677	JPN v CHN G1Q3	3rd Quarter	JPN	117	19	51	26	On-ball
678	JPN v CHN G1Q3	3rd Quarter	JPN	117	22	49	32
679	JPN v CHN G1Q3	3rd Quarter	JPN	117	23	47	34
680	JPN v CHN G1Q3	3rd Quarter	JPN	117	23	41	36
681	JPN v CHN G1Q3	3rd Quarter	JPN	117	24	35	39
682	JPN v CHN G1Q3	3rd Quarter	JPN	117	24	33	39
683	JPN v CHN G1Q3	3rd Quarter	JPN	117	25	43	34
684	JPN v CHN G1Q3	3rd Quarter	JPN	117	26	42	31
685	JPN v CHN G1Q3	3rd Quarter	JPN	117	26	41	28
686	JPN v CHN G1Q3	3rd Quarter	JPN	117	26	38	26
687	JPN v CHN G1Q3	3rd Quarter	JPN	117	27	36	25
688	JPN v CHN G1Q3	3rd Quarter	JPN	117	27	35	21
689	JPN v CHN G1Q3	3rd Quarter	JPN	117	28	34	21	Shot	Miss
690	JPN v CHN G1Q3	3rd Quarter	JPN	120	74	31	98
691	JPN v CHN G1Q3	3rd Quarter	JPN	120	74	38	92
692	JPN v CHN G1Q3	3rd Quarter	JPN	120	75	46	83
693	JPN v CHN G1Q3	3rd Quarter	JPN	120	75	46	77
694	JPN v CHN G1Q3	3rd Quarter	JPN	120	76	45	70
695	JPN v CHN G1Q3	3rd Quarter	JPN	120	76	41	62
696	JPN v CHN G1Q3	3rd Quarter	JPN	120	77	33	51
697	JPN v CHN G1Q3	3rd Quarter	JPN	120	77	31	47
698	JPN v CHN G1Q3	3rd Quarter	JPN	120	78	30	40
699	JPN v CHN G1Q3	3rd Quarter	JPN	120	78	28	35
700	JPN v CHN G1Q3	3rd Quarter	JPN	120	79	28	31
701	JPN v CHN G1Q3	3rd Quarter	JPN	120	79	27	26
702	JPN v CHN G1Q3	3rd Quarter	JPN	120	80	29	20	Shot	Miss
703	JPN v CHN G1Q3	3rd Quarter	JPN	121	83	38	16
704	JPN v CHN G1Q3	3rd Quarter	JPN	121	83	45	36
705	JPN v CHN G1Q3	3rd Quarter	JPN	121	85	28	33	Shot	Miss
706	JPN v CHN G1Q3	3rd Quarter	JPN	123	102	30	111
707	JPN v CHN G1Q3	3rd Quarter	JPN	123	103	39	96
708	JPN v CHN G1Q3	3rd Quarter	JPN	123	105	27	81
709	JPN v CHN G1Q3	3rd Quarter	JPN	123	106	25	65
710	JPN v CHN G1Q3	3rd Quarter	JPN	123	107	21	57
711	JPN v CHN G1Q3	3rd Quarter	JPN	123	108	21	52
712	JPN v CHN G1Q3	3rd Quarter	JPN	123	108	21	47
713	JPN v CHN G1Q3	3rd Quarter	JPN	123	108	23	42
714	JPN v CHN G1Q3	3rd Quarter	JPN	123	109	29	39
715	JPN v CHN G1Q3	3rd Quarter	JPN	123	110	34	39
716	JPN v CHN G1Q3	3rd Quarter	JPN	123	110	42	36	On-ball
717	JPN v CHN G1Q3	3rd Quarter	JPN	123	111	45	34
718	JPN v CHN G1Q3	3rd Quarter	JPN	123	112	47	31	On-ball
719	JPN v CHN G1Q3	3rd Quarter	JPN	123	113	46	35
720	JPN v CHN G1Q3	3rd Quarter	JPN	123	113	41	41
721	JPN v CHN G1Q3	3rd Quarter	JPN	123	114	34	40
722	JPN v CHN G1Q3	3rd Quarter	JPN	123	114	32	39
723	JPN v CHN G1Q3	3rd Quarter	JPN	123	114	29	36
724	JPN v CHN G1Q3	3rd Quarter	JPN	123	115	27	30
725	JPN v CHN G1Q3	3rd Quarter	JPN	123	115	27	24
726	JPN v CHN G1Q3	3rd Quarter	JPN	123	116	27	20
727	JPN v CHN G1Q3	3rd Quarter	JPN	123	116	27	18
728	JPN v CHN G1Q3	3rd Quarter	JPN	123	117	33	32	Shot	Miss
729	JPN v CHN G1Q3	3rd Quarter	JPN	125	145	42	93
730	JPN v CHN G1Q3	3rd Quarter	JPN	125	145	42	83
731	JPN v CHN G1Q3	3rd Quarter	JPN	125	145	40	74
732	JPN v CHN G1Q3	3rd Quarter	JPN	125	146	36	67
733	JPN v CHN G1Q3	3rd Quarter	JPN	125	146	34	61
734	JPN v CHN G1Q3	3rd Quarter	JPN	125	147	32	56
735	JPN v CHN G1Q3	3rd Quarter	JPN	125	147	31	50
736	JPN v CHN G1Q3	3rd Quarter	JPN	125	148	30	44
737	JPN v CHN G1Q3	3rd Quarter	JPN	125	148	29	38
738	JPN v CHN G1Q3	3rd Quarter	JPN	125	149	28	32
739	JPN v CHN G1Q3	3rd Quarter	JPN	125	149	28	25
740	JPN v CHN G1Q3	3rd Quarter	JPN	125	150	13	33	Shot	Miss
741	JPN v CHN G1Q3	3rd Quarter	JPN	126	151	13	33
742	JPN v CHN G1Q3	3rd Quarter	JPN	126	152	13	33
743	JPN v CHN G1Q3	3rd Quarter	JPN	126	153	13	33
744	JPN v CHN G1Q3	3rd Quarter	JPN	126	154	13	33
745	JPN v CHN G1Q3	3rd Quarter	JPN	126	155	41	19
746	JPN v CHN G1Q3	3rd Quarter	JPN	126	157	44	40
747	JPN v CHN G1Q3	3rd Quarter	JPN	126	158	20	35
748	JPN v CHN G1Q3	3rd Quarter	JPN	126	158	18	27
749	JPN v CHN G1Q3	3rd Quarter	JPN	126	158	20	23
750	JPN v CHN G1Q3	3rd Quarter	JPN	126	160	25	21
751	JPN v CHN G1Q3	3rd Quarter	JPN	126	162	36	40
752	JPN v CHN G1Q3	3rd Quarter	JPN	126	162	31	37
753	JPN v CHN G1Q3	3rd Quarter	JPN	126	162	30	31
754	JPN v CHN G1Q3	3rd Quarter	JPN	126	163	29	24	Shot	Miss
755	JPN v CHN G1Q3	3rd Quarter	JPN	129	190	38	109
756	JPN v CHN G1Q3	3rd Quarter	JPN	129	191	37	94
757	JPN v CHN G1Q3	3rd Quarter	JPN	129	193	37	89
758	JPN v CHN G1Q3	3rd Quarter	JPN	129	193	35	82
759	JPN v CHN G1Q3	3rd Quarter	JPN	129	194	33	78
760	JPN v CHN G1Q3	3rd Quarter	JPN	129	194	31	73
761	JPN v CHN G1Q3	3rd Quarter	JPN	129	195	31	69
762	JPN v CHN G1Q3	3rd Quarter	JPN	129	196	30	61
763	JPN v CHN G1Q3	3rd Quarter	JPN	129	196	28	59
764	JPN v CHN G1Q3	3rd Quarter	JPN	129	196	24	55
765	JPN v CHN G1Q3	3rd Quarter	JPN	129	197	22	51
766	JPN v CHN G1Q3	3rd Quarter	JPN	129	197	20	48
767	JPN v CHN G1Q3	3rd Quarter	JPN	129	198	19	45
768	JPN v CHN G1Q3	3rd Quarter	JPN	129	198	34	39
769	JPN v CHN G1Q3	3rd Quarter	JPN	129	199	38	39
770	JPN v CHN G1Q3	3rd Quarter	JPN	129	200	43	35
771	JPN v CHN G1Q3	3rd Quarter	JPN	129	200	44	30
772	JPN v CHN G1Q3	3rd Quarter	JPN	129	201	48	26
773	JPN v CHN G1Q3	3rd Quarter	JPN	129	201	48	31
774	JPN v CHN G1Q3	3rd Quarter	JPN	129	202	44	35
775	JPN v CHN G1Q3	3rd Quarter	JPN	129	202	35	38
776	JPN v CHN G1Q3	3rd Quarter	JPN	129	203	29	33
777	JPN v CHN G1Q3	3rd Quarter	JPN	129	204	27	27
778	JPN v CHN G1Q3	3rd Quarter	JPN	129	204	28	18	Shot	Score
779	JPN v CHN G1Q3	3rd Quarter	JPN	134	240	35	110
780	JPN v CHN G1Q3	3rd Quarter	JPN	134	241	24	97
781	JPN v CHN G1Q3	3rd Quarter	JPN	134	242	25	91
782	JPN v CHN G1Q3	3rd Quarter	JPN	134	242	25	85
783	JPN v CHN G1Q3	3rd Quarter	JPN	134	243	26	78
784	JPN v CHN G1Q3	3rd Quarter	JPN	134	243	26	73
785	JPN v CHN G1Q3	3rd Quarter	JPN	134	243	27	68
786	JPN v CHN G1Q3	3rd Quarter	JPN	134	244	27	64
787	JPN v CHN G1Q3	3rd Quarter	JPN	134	244	28	60
788	JPN v CHN G1Q3	3rd Quarter	JPN	134	245	28	56
789	JPN v CHN G1Q3	3rd Quarter	JPN	134	245	29	53
790	JPN v CHN G1Q3	3rd Quarter	JPN	134	245	29	49
791	JPN v CHN G1Q3	3rd Quarter	JPN	134	245	29	47
792	JPN v CHN G1Q3	3rd Quarter	JPN	134	247	14	32
793	JPN v CHN G1Q3	3rd Quarter	JPN	134	250	32	39
794	JPN v CHN G1Q3	3rd Quarter	JPN	134	252	51	25
795	JPN v CHN G1Q3	3rd Quarter	JPN	134	253	51	26
796	JPN v CHN G1Q3	3rd Quarter	JPN	134	253	48	31
797	JPN v CHN G1Q3	3rd Quarter	JPN	134	254	17	33
798	JPN v CHN G1Q3	3rd Quarter	JPN	134	255	29	33
799	JPN v CHN G1Q3	3rd Quarter	JPN	134	258	28	30
800	JPN v CHN G1Q3	3rd Quarter	JPN	134	258	27	25
801	JPN v CHN G1Q3	3rd Quarter	JPN	134	258	26	23
802	JPN v CHN G1Q3	3rd Quarter	JPN	134	259	30	23	Shot	Miss
803	JPN v CHN G1Q3	3rd Quarter	JPN	136	318	32	90
804	JPN v CHN G1Q3	3rd Quarter	JPN	136	318	22	85
805	JPN v CHN G1Q3	3rd Quarter	JPN	136	319	20	77
806	JPN v CHN G1Q3	3rd Quarter	JPN	136	319	20	70
807	JPN v CHN G1Q3	3rd Quarter	JPN	136	319	35	57
808	JPN v CHN G1Q3	3rd Quarter	JPN	136	320	37	54
809	JPN v CHN G1Q3	3rd Quarter	JPN	136	320	37	49
810	JPN v CHN G1Q3	3rd Quarter	JPN	136	321	37	45
811	JPN v CHN G1Q3	3rd Quarter	JPN	136	321	37	39
812	JPN v CHN G1Q3	3rd Quarter	JPN	136	322	36	31
813	JPN v CHN G1Q3	3rd Quarter	JPN	136	323	50	30
814	JPN v CHN G1Q3	3rd Quarter	JPN	136	325	45	33	Shot	Miss
815	JPN v CHN G1Q3	3rd Quarter	JPN	139	362	25	109
816	JPN v CHN G1Q3	3rd Quarter	JPN	139	363	22	91
817	JPN v CHN G1Q3	3rd Quarter	JPN	139	363	25	88
818	JPN v CHN G1Q3	3rd Quarter	JPN	139	364	26	86
819	JPN v CHN G1Q3	3rd Quarter	JPN	139	364	27	81
820	JPN v CHN G1Q3	3rd Quarter	JPN	139	364	27	78
821	JPN v CHN G1Q3	3rd Quarter	JPN	139	365	28	71
822	JPN v CHN G1Q3	3rd Quarter	JPN	139	365	28	67
823	JPN v CHN G1Q3	3rd Quarter	JPN	139	366	28	63
824	JPN v CHN G1Q3	3rd Quarter	JPN	139	366	28	62
825	JPN v CHN G1Q3	3rd Quarter	JPN	139	366	29	57
826	JPN v CHN G1Q3	3rd Quarter	JPN	139	366	29	53
827	JPN v CHN G1Q3	3rd Quarter	JPN	139	367	30	49
828	JPN v CHN G1Q3	3rd Quarter	JPN	139	368	31	46
829	JPN v CHN G1Q3	3rd Quarter	JPN	139	368	32	45
830	JPN v CHN G1Q3	3rd Quarter	JPN	139	369	32	41
831	JPN v CHN G1Q3	3rd Quarter	JPN	139	369	35	39	On-ball
832	JPN v CHN G1Q3	3rd Quarter	JPN	139	369	39	38
833	JPN v CHN G1Q3	3rd Quarter	JPN	139	370	44	35
834	JPN v CHN G1Q3	3rd Quarter	JPN	139	370	46	33
835	JPN v CHN G1Q3	3rd Quarter	JPN	139	371	46	29
836	JPN v CHN G1Q3	3rd Quarter	JPN	139	371	49	26
837	JPN v CHN G1Q3	3rd Quarter	JPN	139	372	49	26
838	JPN v CHN G1Q3	3rd Quarter	JPN	139	372	50	26
839	JPN v CHN G1Q3	3rd Quarter	JPN	139	376	46	32	On-ball
840	JPN v CHN G1Q3	3rd Quarter	JPN	139	377	38	37
841	JPN v CHN G1Q3	3rd Quarter	JPN	139	377	32	38
842	JPN v CHN G1Q3	3rd Quarter	JPN	139	378	27	38
843	JPN v CHN G1Q3	3rd Quarter	JPN	139	378	34	30
844	JPN v CHN G1Q3	3rd Quarter	JPN	139	379	35	24
845	JPN v CHN G1Q3	3rd Quarter	JPN	139	379	33	19	Shot	Score
846	JPN v CHN G1Q3	3rd Quarter	JPN	141	408	21	110
847	JPN v CHN G1Q3	3rd Quarter	JPN	141	409	26	95
848	JPN v CHN G1Q3	3rd Quarter	JPN	141	410	26	92
849	JPN v CHN G1Q3	3rd Quarter	JPN	141	410	27	87
850	JPN v CHN G1Q3	3rd Quarter	JPN	141	411	29	75
851	JPN v CHN G1Q3	3rd Quarter	JPN	141	412	29	74
852	JPN v CHN G1Q3	3rd Quarter	JPN	141	412	28	68
853	JPN v CHN G1Q3	3rd Quarter	JPN	141	413	24	60
854	JPN v CHN G1Q3	3rd Quarter	JPN	141	413	20	56
855	JPN v CHN G1Q3	3rd Quarter	JPN	141	414	17	50
856	JPN v CHN G1Q3	3rd Quarter	JPN	141	414	16	47
857	JPN v CHN G1Q3	3rd Quarter	JPN	141	415	16	43
858	JPN v CHN G1Q3	3rd Quarter	JPN	141	415	16	41
859	JPN v CHN G1Q3	3rd Quarter	JPN	141	416	33	41
860	JPN v CHN G1Q3	3rd Quarter	JPN	141	416	43	39
861	JPN v CHN G1Q3	3rd Quarter	JPN	141	417	43	36
862	JPN v CHN G1Q3	3rd Quarter	JPN	141	417	45	32
863	JPN v CHN G1Q3	3rd Quarter	JPN	141	418	50	30
864	JPN v CHN G1Q3	3rd Quarter	JPN	141	418	44	36
865	JPN v CHN G1Q3	3rd Quarter	JPN	141	419	38	39
866	JPN v CHN G1Q3	3rd Quarter	JPN	141	420	31	39
867	JPN v CHN G1Q3	3rd Quarter	JPN	141	420	30	37
868	JPN v CHN G1Q3	3rd Quarter	JPN	141	420	31	35
869	JPN v CHN G1Q3	3rd Quarter	JPN	141	421	31	34
870	JPN v CHN G1Q3	3rd Quarter	JPN	141	421	31	32
871	JPN v CHN G1Q3	3rd Quarter	JPN	141	422	35	37
872	JPN v CHN G1Q3	3rd Quarter	JPN	141	424	37	35
873	JPN v CHN G1Q3	3rd Quarter	JPN	141	425	34	21
874	JPN v CHN G1Q3	3rd Quarter	JPN	141	425	32	24
875	JPN v CHN G1Q3	3rd Quarter	JPN	141	425	31	23	Shot	Miss
876	JPN v CHN G1Q3	3rd Quarter	JPN	144	442	32	108
877	JPN v CHN G1Q3	3rd Quarter	JPN	144	443	29	88
878	JPN v CHN G1Q3	3rd Quarter	JPN	144	445	31	81
879	JPN v CHN G1Q3	3rd Quarter	JPN	144	445	27	68
880	JPN v CHN G1Q3	3rd Quarter	JPN	144	445	24	57
881	JPN v CHN G1Q3	3rd Quarter	JPN	144	445	25	45
882	JPN v CHN G1Q3	3rd Quarter	JPN	144	445	25	42
883	JPN v CHN G1Q3	3rd Quarter	JPN	144	447	30	39
884	JPN v CHN G1Q3	3rd Quarter	JPN	144	448	36	38
885	JPN v CHN G1Q3	3rd Quarter	JPN	144	448	40	37
886	JPN v CHN G1Q3	3rd Quarter	JPN	144	450	26	40
887	JPN v CHN G1Q3	3rd Quarter	JPN	144	451	15	31	On-ball
888	JPN v CHN G1Q3	3rd Quarter	JPN	144	453	15	26
889	JPN v CHN G1Q3	3rd Quarter	JPN	144	453	18	21
890	JPN v CHN G1Q3	3rd Quarter	JPN	144	453	21	20
891	JPN v CHN G1Q3	3rd Quarter	JPN	144	453	26	21
892	JPN v CHN G1Q3	3rd Quarter	JPN	144	454	29	19
893	JPN v CHN G1Q3	3rd Quarter	JPN	144	456	47	33
894	JPN v CHN G1Q3	3rd Quarter	JPN	144	458	28	40
895	JPN v CHN G1Q3	3rd Quarter	JPN	144	459	11	19
896	JPN v CHN G1Q3	3rd Quarter	JPN	144	461	14	21
897	JPN v CHN G1Q3	3rd Quarter	JPN	144	461	17	22
898	JPN v CHN G1Q3	3rd Quarter	JPN	144	461	20	21
899	JPN v CHN G1Q3	3rd Quarter	JPN	144	462	26	22
900	JPN v CHN G1Q3	3rd Quarter	JPN	144	462	29	21	Shot	Miss
901	JPN v CHN G1Q3	3rd Quarter	JPN	145	466	20	43	OR
902	JPN v CHN G1Q3	3rd Quarter	JPN	145	468	20	43
903	JPN v CHN G1Q3	3rd Quarter	JPN	145	469	20	43
904	JPN v CHN G1Q3	3rd Quarter	JPN	145	470	14	31
905	JPN v CHN G1Q3	3rd Quarter	JPN	145	472	36	19	Shot	Miss
906	JPN v CHN G1Q3	3rd Quarter	JPN	150	504	51	85
907	JPN v CHN G1Q3	3rd Quarter	JPN	150	504	52	75
908	JPN v CHN G1Q3	3rd Quarter	JPN	150	505	52	59
909	JPN v CHN G1Q3	3rd Quarter	JPN	150	505	51	50
910	JPN v CHN G1Q3	3rd Quarter	JPN	150	506	49	39
911	JPN v CHN G1Q3	3rd Quarter	JPN	150	506	47	35
912	JPN v CHN G1Q3	3rd Quarter	JPN	150	507	46	33
913	JPN v CHN G1Q3	3rd Quarter	JPN	150	507	16	26	TO
914	JPN v CHN G1Q3	3rd Quarter	JPN	153	552	30	96
915	JPN v CHN G1Q3	3rd Quarter	JPN	153	553	35	93
916	JPN v CHN G1Q3	3rd Quarter	JPN	153	553	42	90
917	JPN v CHN G1Q3	3rd Quarter	JPN	153	553	47	86
918	JPN v CHN G1Q3	3rd Quarter	JPN	153	554	49	75
919	JPN v CHN G1Q3	3rd Quarter	JPN	153	555	28	77
920	JPN v CHN G1Q3	3rd Quarter	JPN	153	556	25	64
921	JPN v CHN G1Q3	3rd Quarter	JPN	153	556	24	56
922	JPN v CHN G1Q3	3rd Quarter	JPN	153	556	24	53
923	JPN v CHN G1Q3	3rd Quarter	JPN	153	556	29	45
924	JPN v CHN G1Q3	3rd Quarter	JPN	153	556	31	38
925	JPN v CHN G1Q3	3rd Quarter	JPN	153	556	32	31
926	JPN v CHN G1Q3	3rd Quarter	JPN	153	556	32	28
927	JPN v CHN G1Q3	3rd Quarter	JPN	153	558	24	20
928	JPN v CHN G1Q3	3rd Quarter	JPN	153	559	26	19	Shot	Miss
929	JPN v CHN G1Q3	3rd Quarter	JPN	155	605	30	90
930	JPN v CHN G1Q3	3rd Quarter	JPN	155	605	33	87
931	JPN v CHN G1Q3	3rd Quarter	JPN	155	606	32	80
932	JPN v CHN G1Q3	3rd Quarter	JPN	155	607	32	73
933	JPN v CHN G1Q3	3rd Quarter	JPN	155	607	32	63
934	JPN v CHN G1Q3	3rd Quarter	JPN	155	608	32	52
935	JPN v CHN G1Q3	3rd Quarter	JPN	155	608	32	44
936	JPN v CHN G1Q3	3rd Quarter	JPN	155	609	33	39
937	JPN v CHN G1Q3	3rd Quarter	JPN	155	609	19	31
938	JPN v CHN G1Q3	3rd Quarter	JPN	155	610	14	29	Shot	Miss
939	JPN v CHN G1Q3	3rd Quarter	JPN	156	614	28	33	OR
940	JPN v CHN G1Q3	3rd Quarter	JPN	156	615	37	38
941	JPN v CHN G1Q3	3rd Quarter	JPN	156	617	52	23
942	JPN v CHN G1Q3	3rd Quarter	JPN	156	617	51	18
943	JPN v CHN G1Q3	3rd Quarter	JPN	156	619	51	16
944	JPN v CHN G1Q3	3rd Quarter	JPN	156	620	43	18
945	JPN v CHN G1Q3	3rd Quarter	JPN	156	620	40	20
946	JPN v CHN G1Q3	3rd Quarter	JPN	156	621	31	20	Shot	Miss
947	JPN v CHN G1Q3	3rd Quarter	JPN	158	630	28	95
948	JPN v CHN G1Q3	3rd Quarter	JPN	158	630	43	81
949	JPN v CHN G1Q3	3rd Quarter	JPN	158	632	44	69
950	JPN v CHN G1Q3	3rd Quarter	JPN	158	633	41	62
951	JPN v CHN G1Q3	3rd Quarter	JPN	158	633	39	57
952	JPN v CHN G1Q3	3rd Quarter	JPN	158	633	39	53
953	JPN v CHN G1Q3	3rd Quarter	JPN	158	634	52	40
954	JPN v CHN G1Q3	3rd Quarter	JPN	158	634	51	36
955	JPN v CHN G1Q3	3rd Quarter	JPN	158	635	52	28
956	JPN v CHN G1Q3	3rd Quarter	JPN	158	635	53	19
957	JPN v CHN G1Q3	3rd Quarter	JPN	158	637	53	22
958	JPN v CHN G1Q3	3rd Quarter	JPN	158	637	52	26
959	JPN v CHN G1Q3	3rd Quarter	JPN	158	638	51	30
960	JPN v CHN G1Q3	3rd Quarter	JPN	158	638	50	32
961	JPN v CHN G1Q3	3rd Quarter	JPN	158	639	37	40
962	JPN v CHN G1Q3	3rd Quarter	JPN	158	640	30	41	On-ball
963	JPN v CHN G1Q3	3rd Quarter	JPN	158	642	27	39
964	JPN v CHN G1Q3	3rd Quarter	JPN	158	642	26	37
965	JPN v CHN G1Q3	3rd Quarter	JPN	158	642	25	35
966	JPN v CHN G1Q3	3rd Quarter	JPN	158	643	26	32
967	JPN v CHN G1Q3	3rd Quarter	JPN	158	643	26	29
968	JPN v CHN G1Q3	3rd Quarter	JPN	158	644	29	26
969	JPN v CHN G1Q3	3rd Quarter	JPN	158	644	33	23
970	JPN v CHN G1Q3	3rd Quarter	JPN	158	645	34	19
971	JPN v CHN G1Q3	3rd Quarter	JPN	158	646	27	21	Stoppage
972	JPN v CHN G1Q3	3rd Quarter	JPN	160	675	42	10	BLOB
973	JPN v CHN G1Q3	3rd Quarter	JPN	160	676	50	36
974	JPN v CHN G1Q3	3rd Quarter	JPN	160	677	49	36
975	JPN v CHN G1Q3	3rd Quarter	JPN	160	677	46	36
976	JPN v CHN G1Q3	3rd Quarter	JPN	160	678	40	34
977	JPN v CHN G1Q3	3rd Quarter	JPN	160	678	36	31
978	JPN v CHN G1Q3	3rd Quarter	JPN	160	679	35	25
979	JPN v CHN G1Q3	3rd Quarter	JPN	160	679	27	34
980	JPN v CHN G1Q3	3rd Quarter	JPN	160	680	27	37
981	JPN v CHN G1Q3	3rd Quarter	JPN	160	681	39	35	On-ball
982	JPN v CHN G1Q3	3rd Quarter	JPN	160	681	36	37
983	JPN v CHN G1Q3	3rd Quarter	JPN	160	682	29	39
984	JPN v CHN G1Q3	3rd Quarter	JPN	160	683	20	35
985	JPN v CHN G1Q3	3rd Quarter	JPN	160	683	12	23	Shot	Foul
986	JPN v CHN G1Q3	3rd Quarter	JPN	161	711	4	34	SLOB
987	JPN v CHN G1Q3	3rd Quarter	JPN	161	712	21	41
988	JPN v CHN G1Q3	3rd Quarter	JPN	161	714	46	39
989	JPN v CHN G1Q3	3rd Quarter	JPN	161	716	30	40
990	JPN v CHN G1Q3	3rd Quarter	JPN	161	717	18	36
991	JPN v CHN G1Q3	3rd Quarter	JPN	161	719	16	34	On-ball
992	JPN v CHN G1Q3	3rd Quarter	JPN	161	720	21	37
993	JPN v CHN G1Q3	3rd Quarter	JPN	161	720	27	37
994	JPN v CHN G1Q3	3rd Quarter	JPN	161	721	31	37
995	JPN v CHN G1Q3	3rd Quarter	JPN	161	721	36	37
996	JPN v CHN G1Q3	3rd Quarter	JPN	161	722	39	34
997	JPN v CHN G1Q3	3rd Quarter	JPN	161	723	36	18
998	JPN v CHN G1Q3	3rd Quarter	JPN	161	724	36	19
999	JPN v CHN G1Q3	3rd Quarter	JPN	161	725	34	19	Shot	Score
1000	JPN v CHN G1Q3	3rd Quarter	JPN	165	736	26	110
1001	JPN v CHN G1Q3	3rd Quarter	JPN	165	736	27	97
1002	JPN v CHN G1Q3	3rd Quarter	JPN	165	738	27	91
1003	JPN v CHN G1Q3	3rd Quarter	JPN	165	738	28	85
1004	JPN v CHN G1Q3	3rd Quarter	JPN	165	739	31	78
1005	JPN v CHN G1Q3	3rd Quarter	JPN	165	739	30	71
1006	JPN v CHN G1Q3	3rd Quarter	JPN	165	740	30	67
1007	JPN v CHN G1Q3	3rd Quarter	JPN	165	740	29	61
1008	JPN v CHN G1Q3	3rd Quarter	JPN	165	741	28	56
1009	JPN v CHN G1Q3	3rd Quarter	JPN	165	741	29	51
1010	JPN v CHN G1Q3	3rd Quarter	JPN	165	742	30	50
1011	JPN v CHN G1Q3	3rd Quarter	JPN	165	742	50	30
1012	JPN v CHN G1Q3	3rd Quarter	JPN	165	743	44	37
1013	JPN v CHN G1Q3	3rd Quarter	JPN	165	745	30	40
1014	JPN v CHN G1Q3	3rd Quarter	JPN	165	746	34	38
1015	JPN v CHN G1Q3	3rd Quarter	JPN	165	746	37	36
1016	JPN v CHN G1Q3	3rd Quarter	JPN	165	746	38	32
1017	JPN v CHN G1Q3	3rd Quarter	JPN	165	750	19	35
1018	JPN v CHN G1Q3	3rd Quarter	JPN	165	754	44	40
1019	JPN v CHN G1Q3	3rd Quarter	JPN	165	754	44	37
1020	JPN v CHN G1Q3	3rd Quarter	JPN	165	755	43	36
1021	JPN v CHN G1Q3	3rd Quarter	JPN	165	756	43	34
1022	JPN v CHN G1Q3	3rd Quarter	JPN	165	756	43	29
1023	JPN v CHN G1Q3	3rd Quarter	JPN	165	756	42	27
1024	JPN v CHN G1Q3	3rd Quarter	JPN	165	757	36	19
1025	JPN v CHN G1Q3	3rd Quarter	JPN	165	758	33	19
1026	JPN v CHN G1Q3	3rd Quarter	JPN	165	758	28	21
1027	JPN v CHN G1Q3	3rd Quarter	JPN	165	759	20	37
1028	JPN v CHN G1Q3	3rd Quarter	JPN	165	760	19	29
1029	JPN v CHN G1Q3	3rd Quarter	JPN	165	761	19	24	Shot	Score
1030	JPN v CHN G1Q3	3rd Quarter	JPN	167	786	34	109
1031	JPN v CHN G1Q3	3rd Quarter	JPN	167	786	34	91
1032	JPN v CHN G1Q3	3rd Quarter	JPN	167	788	34	85
1033	JPN v CHN G1Q3	3rd Quarter	JPN	167	789	32	77
1034	JPN v CHN G1Q3	3rd Quarter	JPN	167	789	32	71
1035	JPN v CHN G1Q3	3rd Quarter	JPN	167	790	32	66
1036	JPN v CHN G1Q3	3rd Quarter	JPN	167	790	32	62
1037	JPN v CHN G1Q3	3rd Quarter	JPN	167	791	33	57
1038	JPN v CHN G1Q3	3rd Quarter	JPN	167	791	35	53
1039	JPN v CHN G1Q3	3rd Quarter	JPN	167	791	37	51
1040	JPN v CHN G1Q3	3rd Quarter	JPN	167	792	38	49
1041	JPN v CHN G1Q3	3rd Quarter	JPN	167	792	39	47
1042	JPN v CHN G1Q3	3rd Quarter	JPN	167	793	39	39
1043	JPN v CHN G1Q3	3rd Quarter	JPN	167	793	39	38	On-ball
1044	JPN v CHN G1Q3	3rd Quarter	JPN	167	794	36	39
1045	JPN v CHN G1Q3	3rd Quarter	JPN	167	794	32	39
1046	JPN v CHN G1Q3	3rd Quarter	JPN	167	795	26	38
1047	JPN v CHN G1Q3	3rd Quarter	JPN	167	796	44	36
1048	JPN v CHN G1Q3	3rd Quarter	JPN	167	798	40	25
1049	JPN v CHN G1Q3	3rd Quarter	JPN	167	798	37	20
1050	JPN v CHN G1Q3	3rd Quarter	JPN	167	799	35	18	Shot
1051	JPN v CHN G1Q3	3rd Quarter	JPN	168	801	25	17	OR
1052	JPN v CHN G1Q3	3rd Quarter	JPN	168	801	19	39
1053	JPN v CHN G1Q3	3rd Quarter	JPN	168	802	19	35	Shot	Miss
1054	JPN v CHN G1Q3	3rd Quarter	JPN	169	804	25	85
1055	JPN v CHN G1Q3	3rd Quarter	JPN	171	828	58	85
1056	JPN v CHN G1Q3	3rd Quarter	JPN	171	830	48	83
1057	JPN v CHN G1Q3	3rd Quarter	JPN	171	831	47	78
1058	JPN v CHN G1Q3	3rd Quarter	JPN	171	831	43	74
1059	JPN v CHN G1Q3	3rd Quarter	JPN	171	832	41	72
1060	JPN v CHN G1Q3	3rd Quarter	JPN	171	832	40	71
1061	JPN v CHN G1Q3	3rd Quarter	JPN	171	833	36	64
1062	JPN v CHN G1Q3	3rd Quarter	JPN	171	833	35	60
1063	JPN v CHN G1Q3	3rd Quarter	JPN	171	833	35	56
1064	JPN v CHN G1Q3	3rd Quarter	JPN	171	833	34	51
1065	JPN v CHN G1Q3	3rd Quarter	JPN	171	834	34	48
1066	JPN v CHN G1Q3	3rd Quarter	JPN	171	834	34	47
1067	JPN v CHN G1Q3	3rd Quarter	JPN	171	835	34	44
1068	JPN v CHN G1Q3	3rd Quarter	JPN	171	839	33	43
1069	JPN v CHN G1Q3	3rd Quarter	JPN	171	839	33	45
1070	JPN v CHN G1Q3	3rd Quarter	JPN	171	840	33	47
1071	JPN v CHN G1Q3	3rd Quarter	JPN	171	840	33	50
1072	JPN v CHN G1Q3	3rd Quarter	JPN	171	842	34	43	On-ball
1073	JPN v CHN G1Q3	3rd Quarter	JPN	171	843	33	40
1074	JPN v CHN G1Q3	3rd Quarter	JPN	171	843	28	37
1075	JPN v CHN G1Q3	3rd Quarter	JPN	171	843	26	34
1076	JPN v CHN G1Q3	3rd Quarter	JPN	171	843	25	29
1077	JPN v CHN G1Q3	3rd Quarter	JPN	171	843	24	23
1078	JPN v CHN G1Q3	3rd Quarter	JPN	171	845	27	18	Shot	Miss
1079	JPN v CHN G1Q4	4th Quarter	JPN	175	32	32	114
1080	JPN v CHN G1Q4	4th Quarter	JPN	175	33	30	93
1081	JPN v CHN G1Q4	4th Quarter	JPN	175	35	30	89
1082	JPN v CHN G1Q4	4th Quarter	JPN	175	35	29	84
1083	JPN v CHN G1Q4	4th Quarter	JPN	175	36	29	80
1084	JPN v CHN G1Q4	4th Quarter	JPN	175	36	25	72
1085	JPN v CHN G1Q4	4th Quarter	JPN	175	36	22	61
1086	JPN v CHN G1Q4	4th Quarter	JPN	175	36	21	53
1087	JPN v CHN G1Q4	4th Quarter	JPN	175	38	38	41
1088	JPN v CHN G1Q4	4th Quarter	JPN	175	40	43	35
1089	JPN v CHN G1Q4	4th Quarter	JPN	175	41	41	38	On-ball
1090	JPN v CHN G1Q4	4th Quarter	JPN	175	42	37	39
1091	JPN v CHN G1Q4	4th Quarter	JPN	175	42	29	40
1092	JPN v CHN G1Q4	4th Quarter	JPN	175	42	24	37	Foul
1093	JPN v CHN G1Q4	4th Quarter	JPN	176	67	4	39	SLOB
1094	JPN v CHN G1Q4	4th Quarter	JPN	176	68	18	39
1095	JPN v CHN G1Q4	4th Quarter	JPN	176	69	33	39
1096	JPN v CHN G1Q4	4th Quarter	JPN	176	69	45	35
1097	JPN v CHN G1Q4	4th Quarter	JPN	176	71	30	40
1098	JPN v CHN G1Q4	4th Quarter	JPN	176	72	15	35	On-ball
1099	JPN v CHN G1Q4	4th Quarter	JPN	176	73	19	37
1100	JPN v CHN G1Q4	4th Quarter	JPN	176	74	25	38
1101	JPN v CHN G1Q4	4th Quarter	JPN	176	75	31	37
1102	JPN v CHN G1Q4	4th Quarter	JPN	176	75	35	36	On-ball
1103	JPN v CHN G1Q4	4th Quarter	JPN	176	76	41	36
1104	JPN v CHN G1Q4	4th Quarter	JPN	176	77	43	33
1105	JPN v CHN G1Q4	4th Quarter	JPN	176	78	41	31
1106	JPN v CHN G1Q4	4th Quarter	JPN	176	79	20	34	Shot	Miss
1107	JPN v CHN G1Q4	4th Quarter	JPN	180	89	31	110
1108	JPN v CHN G1Q4	4th Quarter	JPN	180	91	29	93
1109	JPN v CHN G1Q4	4th Quarter	JPN	180	92	28	92
1110	JPN v CHN G1Q4	4th Quarter	JPN	180	93	28	88
1111	JPN v CHN G1Q4	4th Quarter	JPN	180	93	28	85
1112	JPN v CHN G1Q4	4th Quarter	JPN	180	94	28	83
1113	JPN v CHN G1Q4	4th Quarter	JPN	180	94	28	79
1114	JPN v CHN G1Q4	4th Quarter	JPN	180	95	28	72
1115	JPN v CHN G1Q4	4th Quarter	JPN	180	96	29	66
1116	JPN v CHN G1Q4	4th Quarter	JPN	180	96	29	62
1117	JPN v CHN G1Q4	4th Quarter	JPN	180	97	30	58
1118	JPN v CHN G1Q4	4th Quarter	JPN	180	98	31	54
1119	JPN v CHN G1Q4	4th Quarter	JPN	180	98	31	53
1120	JPN v CHN G1Q4	4th Quarter	JPN	180	98	32	49
1121	JPN v CHN G1Q4	4th Quarter	JPN	180	99	33	46
1122	JPN v CHN G1Q4	4th Quarter	JPN	180	100	42	35	On-ball
1123	JPN v CHN G1Q4	4th Quarter	JPN	180	104	44	34
1124	JPN v CHN G1Q4	4th Quarter	JPN	180	105	42	39
1125	JPN v CHN G1Q4	4th Quarter	JPN	180	105	38	40
1126	JPN v CHN G1Q4	4th Quarter	JPN	180	107	14	30
1127	JPN v CHN G1Q4	4th Quarter	JPN	180	108	12	26
1128	JPN v CHN G1Q4	4th Quarter	JPN	180	109	13	24
1129	JPN v CHN G1Q4	4th Quarter	JPN	180	109	18	20
1130	JPN v CHN G1Q4	4th Quarter	JPN	180	110	19	20
1131	JPN v CHN G1Q4	4th Quarter	JPN	180	110	22	20
1132	JPN v CHN G1Q4	4th Quarter	JPN	180	111	29	18	Shot	Foul
1133	JPN v CHN G1Q4	4th Quarter	JPN	182	171	33	107
1134	JPN v CHN G1Q4	4th Quarter	JPN	182	171	29	96
1135	JPN v CHN G1Q4	4th Quarter	JPN	182	172	21	72
1136	JPN v CHN G1Q4	4th Quarter	JPN	182	173	18	64
1137	JPN v CHN G1Q4	4th Quarter	JPN	182	173	17	56
1138	JPN v CHN G1Q4	4th Quarter	JPN	182	174	17	48
1139	JPN v CHN G1Q4	4th Quarter	JPN	182	174	19	40
1140	JPN v CHN G1Q4	4th Quarter	JPN	182	175	15	32
1141	JPN v CHN G1Q4	4th Quarter	JPN	182	176	14	27	On-ball
1142	JPN v CHN G1Q4	4th Quarter	JPN	182	178	17	32
1143	JPN v CHN G1Q4	4th Quarter	JPN	182	178	20	35
1144	JPN v CHN G1Q4	4th Quarter	JPN	182	179	23	22
1145	JPN v CHN G1Q4	4th Quarter	JPN	182	181	23	20
1146	JPN v CHN G1Q4	4th Quarter	JPN	182	181	24	20
1147	JPN v CHN G1Q4	4th Quarter	JPN	182	183	49	31
1148	JPN v CHN G1Q4	4th Quarter	JPN	182	184	47	37	On-ball
1149	JPN v CHN G1Q4	4th Quarter	JPN	182	186	49	32
1150	JPN v CHN G1Q4	4th Quarter	JPN	182	186	49	26
1151	JPN v CHN G1Q4	4th Quarter	JPN	182	188	35	36
1152	JPN v CHN G1Q4	4th Quarter	JPN	182	190	34	36
1153	JPN v CHN G1Q4	4th Quarter	JPN	182	190	30	34
1154	JPN v CHN G1Q4	4th Quarter	JPN	182	190	29	28
1155	JPN v CHN G1Q4	4th Quarter	JPN	182	191	29	22	Shot	Miss
1156	JPN v CHN G1Q4	4th Quarter	JPN	185	281	31	92
1157	JPN v CHN G1Q4	4th Quarter	JPN	185	283	26	89
1158	JPN v CHN G1Q4	4th Quarter	JPN	185	283	26	85
1159	JPN v CHN G1Q4	4th Quarter	JPN	185	284	26	79
1160	JPN v CHN G1Q4	4th Quarter	JPN	185	284	27	72
1161	JPN v CHN G1Q4	4th Quarter	JPN	185	284	29	66
1162	JPN v CHN G1Q4	4th Quarter	JPN	185	285	31	59
1163	JPN v CHN G1Q4	4th Quarter	JPN	185	285	32	57
1164	JPN v CHN G1Q4	4th Quarter	JPN	185	286	34	53
1165	JPN v CHN G1Q4	4th Quarter	JPN	185	286	35	49
1166	JPN v CHN G1Q4	4th Quarter	JPN	185	287	38	44
1167	JPN v CHN G1Q4	4th Quarter	JPN	185	287	40	42
1168	JPN v CHN G1Q4	4th Quarter	JPN	185	288	42	41
1169	JPN v CHN G1Q4	4th Quarter	JPN	185	288	51	28
1170	JPN v CHN G1Q4	4th Quarter	JPN	185	290	35	41
1171	JPN v CHN G1Q4	4th Quarter	JPN	185	291	29	40
1172	JPN v CHN G1Q4	4th Quarter	JPN	185	291	27	27
1173	JPN v CHN G1Q4	4th Quarter	JPN	185	292	27	21	Shot	Miss
1174	JPN v CHN G1Q4	4th Quarter	JPN	187	313	35	93
1175	JPN v CHN G1Q4	4th Quarter	JPN	187	314	38	83
1176	JPN v CHN G1Q4	4th Quarter	JPN	187	315	39	68
1177	JPN v CHN G1Q4	4th Quarter	JPN	187	315	42	60
1178	JPN v CHN G1Q4	4th Quarter	JPN	187	316	43	55
1179	JPN v CHN G1Q4	4th Quarter	JPN	187	316	21	46
1180	JPN v CHN G1Q4	4th Quarter	JPN	187	317	16	37
1181	JPN v CHN G1Q4	4th Quarter	JPN	187	318	15	30	Shot	Miss
1182	JPN v CHN G1Q4	4th Quarter	JPN	189	354	28	108
1183	JPN v CHN G1Q4	4th Quarter	JPN	189	355	32	93
1184	JPN v CHN G1Q4	4th Quarter	JPN	189	356	32	89
1185	JPN v CHN G1Q4	4th Quarter	JPN	189	357	32	83
1186	JPN v CHN G1Q4	4th Quarter	JPN	189	358	32	80
1187	JPN v CHN G1Q4	4th Quarter	JPN	189	359	32	74
1188	JPN v CHN G1Q4	4th Quarter	JPN	189	360	32	69
1189	JPN v CHN G1Q4	4th Quarter	JPN	189	360	32	64
1190	JPN v CHN G1Q4	4th Quarter	JPN	189	360	32	61
1191	JPN v CHN G1Q4	4th Quarter	JPN	189	362	32	56
1192	JPN v CHN G1Q4	4th Quarter	JPN	189	362	32	53
1193	JPN v CHN G1Q4	4th Quarter	JPN	189	363	31	49
1194	JPN v CHN G1Q4	4th Quarter	JPN	189	363	30	43
1195	JPN v CHN G1Q4	4th Quarter	JPN	189	364	15	31
1196	JPN v CHN G1Q4	4th Quarter	JPN	189	365	32	40
1197	JPN v CHN G1Q4	4th Quarter	JPN	189	367	47	30
1198	JPN v CHN G1Q4	4th Quarter	JPN	189	367	42	31
1199	JPN v CHN G1Q4	4th Quarter	JPN	189	368	36	28
1200	JPN v CHN G1Q4	4th Quarter	JPN	189	368	33	26
1201	JPN v CHN G1Q4	4th Quarter	JPN	189	370	33	34	Shot	Score
1202	JPN v CHN G1Q4	4th Quarter	JPN	191	386	38	92
1203	JPN v CHN G1Q4	4th Quarter	JPN	191	386	40	86
1204	JPN v CHN G1Q4	4th Quarter	JPN	191	386	41	78
1205	JPN v CHN G1Q4	4th Quarter	JPN	191	386	41	69
1206	JPN v CHN G1Q4	4th Quarter	JPN	191	387	41	63
1207	JPN v CHN G1Q4	4th Quarter	JPN	191	387	39	56
1208	JPN v CHN G1Q4	4th Quarter	JPN	191	388	37	49
1209	JPN v CHN G1Q4	4th Quarter	JPN	191	388	35	45
1210	JPN v CHN G1Q4	4th Quarter	JPN	191	389	33	39
1211	JPN v CHN G1Q4	4th Quarter	JPN	191	389	32	36
1212	JPN v CHN G1Q4	4th Quarter	JPN	191	390	30	29
1213	JPN v CHN G1Q4	4th Quarter	JPN	191	392	27	36
1214	JPN v CHN G1Q4	4th Quarter	JPN	191	392	24	37
1215	JPN v CHN G1Q4	4th Quarter	JPN	191	394	11	19
1216	JPN v CHN G1Q4	4th Quarter	JPN	191	395	12	22
1217	JPN v CHN G1Q4	4th Quarter	JPN	191	395	13	24
1218	JPN v CHN G1Q4	4th Quarter	JPN	191	398	28	40
1219	JPN v CHN G1Q4	4th Quarter	JPN	191	399	29	40
1220	JPN v CHN G1Q4	4th Quarter	JPN	191	400	33	40
1221	JPN v CHN G1Q4	4th Quarter	JPN	191	400	36	38
1222	JPN v CHN G1Q4	4th Quarter	JPN	191	402	40	36
1223	JPN v CHN G1Q4	4th Quarter	JPN	191	403	48	27
1224	JPN v CHN G1Q4	4th Quarter	JPN	191	404	47	25
1225	JPN v CHN G1Q4	4th Quarter	JPN	191	404	45	22
1226	JPN v CHN G1Q4	4th Quarter	JPN	191	406	41	20	Shot	Miss
1227	JPN v CHN G1Q4	4th Quarter	JPN	194	448	33	108
1228	JPN v CHN G1Q4	4th Quarter	JPN	194	449	29	93
1229	JPN v CHN G1Q4	4th Quarter	JPN	194	450	31	89
1230	JPN v CHN G1Q4	4th Quarter	JPN	194	451	31	85
1231	JPN v CHN G1Q4	4th Quarter	JPN	194	452	32	79
1232	JPN v CHN G1Q4	4th Quarter	JPN	194	452	32	72
1233	JPN v CHN G1Q4	4th Quarter	JPN	194	453	32	63
1234	JPN v CHN G1Q4	4th Quarter	JPN	194	454	32	58
1235	JPN v CHN G1Q4	4th Quarter	JPN	194	455	33	50
1236	JPN v CHN G1Q4	4th Quarter	JPN	194	455	35	46
1237	JPN v CHN G1Q4	4th Quarter	JPN	194	456	36	40
1238	JPN v CHN G1Q4	4th Quarter	JPN	194	457	37	37
1239	JPN v CHN G1Q4	4th Quarter	JPN	194	457	38	32
1240	JPN v CHN G1Q4	4th Quarter	JPN	194	458	45	33
1241	JPN v CHN G1Q4	4th Quarter	JPN	194	459	43	37	On-ball
1242	JPN v CHN G1Q4	4th Quarter	JPN	194	459	37	38
1243	JPN v CHN G1Q4	4th Quarter	JPN	194	460	33	38
1244	JPN v CHN G1Q4	4th Quarter	JPN	194	460	24	37
1245	JPN v CHN G1Q4	4th Quarter	JPN	194	462	16	30	On-ball
1246	JPN v CHN G1Q4	4th Quarter	JPN	194	464	19	35
1247	JPN v CHN G1Q4	4th Quarter	JPN	194	465	23	37
1248	JPN v CHN G1Q4	4th Quarter	JPN	194	465	28	36
1249	JPN v CHN G1Q4	4th Quarter	JPN	194	466	32	33
1250	JPN v CHN G1Q4	4th Quarter	JPN	194	466	34	27
1251	JPN v CHN G1Q4	4th Quarter	JPN	194	467	34	25
1252	JPN v CHN G1Q4	4th Quarter	JPN	194	468	33	36
1253	JPN v CHN G1Q4	4th Quarter	JPN	194	468	27	37	On-ball
1254	JPN v CHN G1Q4	4th Quarter	JPN	194	469	30	38
1255	JPN v CHN G1Q4	4th Quarter	JPN	194	469	35	37	Shot	Miss
1256	JPN v CHN G1Q4	4th Quarter	JPN	197	495	33	111
1257	JPN v CHN G1Q4	4th Quarter	JPN	197	495	37	96
1258	JPN v CHN G1Q4	4th Quarter	JPN	197	497	38	90
1259	JPN v CHN G1Q4	4th Quarter	JPN	197	498	36	84
1260	JPN v CHN G1Q4	4th Quarter	JPN	197	498	34	77
1261	JPN v CHN G1Q4	4th Quarter	JPN	197	498	33	70
1262	JPN v CHN G1Q4	4th Quarter	JPN	197	499	32	62
1263	JPN v CHN G1Q4	4th Quarter	JPN	197	499	31	60
1264	JPN v CHN G1Q4	4th Quarter	JPN	197	500	31	57
1265	JPN v CHN G1Q4	4th Quarter	JPN	197	500	31	52
1266	JPN v CHN G1Q4	4th Quarter	JPN	197	501	31	48
1267	JPN v CHN G1Q4	4th Quarter	JPN	197	502	22	45
1268	JPN v CHN G1Q4	4th Quarter	JPN	197	503	20	40
1269	JPN v CHN G1Q4	4th Quarter	JPN	197	503	18	37	On-ball
1270	JPN v CHN G1Q4	4th Quarter	JPN	197	505	17	33
1271	JPN v CHN G1Q4	4th Quarter	JPN	197	506	24	20
1272	JPN v CHN G1Q4	4th Quarter	JPN	197	507	27	18	Shot	Score
1273	JPN v CHN G1Q4	4th Quarter	JPN	199	528	12	96
1274	JPN v CHN G1Q4	4th Quarter	JPN	199	530	15	93
1275	JPN v CHN G1Q4	4th Quarter	JPN	199	531	18	89
1276	JPN v CHN G1Q4	4th Quarter	JPN	199	531	18	82
1277	JPN v CHN G1Q4	4th Quarter	JPN	199	532	22	76
1278	JPN v CHN G1Q4	4th Quarter	JPN	199	532	26	71
1279	JPN v CHN G1Q4	4th Quarter	JPN	199	533	27	65
1280	JPN v CHN G1Q4	4th Quarter	JPN	199	534	29	58
1281	JPN v CHN G1Q4	4th Quarter	JPN	199	534	30	54
1282	JPN v CHN G1Q4	4th Quarter	JPN	199	535	31	52
1283	JPN v CHN G1Q4	4th Quarter	JPN	199	535	31	47
1284	JPN v CHN G1Q4	4th Quarter	JPN	199	536	45	36
1285	JPN v CHN G1Q4	4th Quarter	JPN	199	537	53	18
1286	JPN v CHN G1Q4	4th Quarter	JPN	199	541	46	34	On-ball
1287	JPN v CHN G1Q4	4th Quarter	JPN	199	542	43	36
1288	JPN v CHN G1Q4	4th Quarter	JPN	199	542	38	36
1289	JPN v CHN G1Q4	4th Quarter	JPN	199	543	36	32
1290	JPN v CHN G1Q4	4th Quarter	JPN	199	543	35	26
1291	JPN v CHN G1Q4	4th Quarter	JPN	199	544	34	20	Shot	Miss
1292	JPN v CHN G1Q4	4th Quarter	JPN	200	547	35	19	OR
1293	JPN v CHN G1Q4	4th Quarter	JPN	200	549	52	18
1294	JPN v CHN G1Q4	4th Quarter	JPN	200	551	51	30
1295	JPN v CHN G1Q4	4th Quarter	JPN	200	552	47	34
1296	JPN v CHN G1Q4	4th Quarter	JPN	200	553	46	35
1297	JPN v CHN G1Q4	4th Quarter	JPN	200	555	42	33
1298	JPN v CHN G1Q4	4th Quarter	JPN	200	556	41	28
1299	JPN v CHN G1Q4	4th Quarter	JPN	200	557	34	30	Shot	Miss
1300	JPN v CHN G1Q4	4th Quarter	JPN	201	561	47	21	OR
1301	JPN v CHN G1Q4	4th Quarter	JPN	201	562	49	28
1302	JPN v CHN G1Q4	4th Quarter	JPN	201	562	51	31
1303	JPN v CHN G1Q4	4th Quarter	JPN	201	563	49	34
1304	JPN v CHN G1Q4	4th Quarter	JPN	201	563	42	38
1305	JPN v CHN G1Q4	4th Quarter	JPN	201	564	38	40
1306	JPN v CHN G1Q4	4th Quarter	JPN	201	564	34	40
1307	JPN v CHN G1Q4	4th Quarter	JPN	201	565	24	38
1308	JPN v CHN G1Q4	4th Quarter	JPN	201	566	21	36	On-ball
1309	JPN v CHN G1Q4	4th Quarter	JPN	201	567	17	31
1310	JPN v CHN G1Q4	4th Quarter	JPN	201	568	16	27
1311	JPN v CHN G1Q4	4th Quarter	JPN	201	569	19	35
1312	JPN v CHN G1Q4	4th Quarter	JPN	201	569	20	36	Shot	Miss
1313	JPN v CHN G1Q4	4th Quarter	JPN	203	639	33	109
1314	JPN v CHN G1Q4	4th Quarter	JPN	203	640	33	91
1315	JPN v CHN G1Q4	4th Quarter	JPN	203	641	38	79
1316	JPN v CHN G1Q4	4th Quarter	JPN	203	642	43	72
1317	JPN v CHN G1Q4	4th Quarter	JPN	203	643	45	68
1318	JPN v CHN G1Q4	4th Quarter	JPN	203	644	45	59
1319	JPN v CHN G1Q4	4th Quarter	JPN	203	645	45	56
1320	JPN v CHN G1Q4	4th Quarter	JPN	203	645	46	52
1321	JPN v CHN G1Q4	4th Quarter	JPN	203	646	46	48
1322	JPN v CHN G1Q4	4th Quarter	JPN	203	646	48	42
1323	JPN v CHN G1Q4	4th Quarter	JPN	203	646	50	37
1324	JPN v CHN G1Q4	4th Quarter	JPN	203	647	50	32
1325	JPN v CHN G1Q4	4th Quarter	JPN	203	648	51	30
1326	JPN v CHN G1Q4	4th Quarter	JPN	203	648	53	25
1327	JPN v CHN G1Q4	4th Quarter	JPN	203	650	37	21
1328	JPN v CHN G1Q4	4th Quarter	JPN	203	651	33	18	Shot	Foul
1329	JPN v CHN G1Q4	4th Quarter	JPN	205	703	21	89
1330	JPN v CHN G1Q4	4th Quarter	JPN	205	703	15	79
1331	JPN v CHN G1Q4	4th Quarter	JPN	205	704	15	64
1332	JPN v CHN G1Q4	4th Quarter	JPN	205	705	14	57
1333	JPN v CHN G1Q4	4th Quarter	JPN	205	706	23	52
1334	JPN v CHN G1Q4	4th Quarter	JPN	205	707	26	45
1335	JPN v CHN G1Q4	4th Quarter	JPN	205	708	28	40
1336	JPN v CHN G1Q4	4th Quarter	JPN	205	708	30	33
1337	JPN v CHN G1Q4	4th Quarter	JPN	205	709	37	37
1338	JPN v CHN G1Q4	4th Quarter	JPN	205	711	32	18	Shot	Score
1339	JPN v CHN G1Q4	4th Quarter	JPN	211	783	39	93
1340	JPN v CHN G1Q4	4th Quarter	JPN	211	783	35	92
1341	JPN v CHN G1Q4	4th Quarter	JPN	211	784	28	90
1342	JPN v CHN G1Q4	4th Quarter	JPN	211	784	25	81
1343	JPN v CHN G1Q4	4th Quarter	JPN	211	785	25	72
1344	JPN v CHN G1Q4	4th Quarter	JPN	211	785	25	67
1345	JPN v CHN G1Q4	4th Quarter	JPN	211	786	27	54
1346	JPN v CHN G1Q4	4th Quarter	JPN	211	787	28	47
1347	JPN v CHN G1Q4	4th Quarter	JPN	211	787	29	43
1348	JPN v CHN G1Q4	4th Quarter	JPN	211	788	30	37
1349	JPN v CHN G1Q4	4th Quarter	JPN	211	788	33	32
1350	JPN v CHN G1Q4	4th Quarter	JPN	211	789	34	19	Shot	Miss
1351	JPN v CHN G1Q4	4th Quarter	JPN	216	1078	30	75
1352	JPN v CHN G1Q4	4th Quarter	JPN	216	1079	32	71
1353	JPN v CHN G1Q4	4th Quarter	JPN	216	1080	32	66
1354	JPN v CHN G1Q4	4th Quarter	JPN	216	1082	32	60
1355	JPN v CHN G1Q4	4th Quarter	JPN	216	1083	32	58
1356	JPN v CHN G1Q4	4th Quarter	JPN	216	1084	32	52
1357	JPN v CHN G1Q4	4th Quarter	JPN	216	1084	31	46
1358	JPN v CHN G1Q4	4th Quarter	JPN	216	1085	31	41
1359	JPN v CHN G1Q4	4th Quarter	JPN	216	1085	35	36	On-ball
1360	JPN v CHN G1Q4	4th Quarter	JPN	216	1086	38	32
1361	JPN v CHN G1Q4	4th Quarter	JPN	216	1086	38	27	Shot	Miss
1362	JPN v CHN G1Q4	4th Quarter	JPN	218	1115	13	82
1363	JPN v CHN G1Q4	4th Quarter	JPN	218	1115	11	65
1364	JPN v CHN G1Q4	4th Quarter	JPN	218	1116	12	55
1365	JPN v CHN G1Q4	4th Quarter	JPN	218	1117	13	44
1366	JPN v CHN G1Q4	4th Quarter	JPN	218	1117	15	39
1367	JPN v CHN G1Q4	4th Quarter	JPN	218	1118	34	44
1368	JPN v CHN G1Q4	4th Quarter	JPN	218	1120	26	45
1369	JPN v CHN G1Q4	4th Quarter	JPN	218	1120	21	43
1370	JPN v CHN G1Q4	4th Quarter	JPN	218	1122	20	39
1371	JPN v CHN G1Q4	4th Quarter	JPN	218	1123	21	34	On-ball
1372	JPN v CHN G1Q4	4th Quarter	JPN	218	1124	19	34
1373	JPN v CHN G1Q4	4th Quarter	JPN	218	1125	16	30
1374	JPN v CHN G1Q4	4th Quarter	JPN	218	1126	34	39
1375	JPN v CHN G1Q4	4th Quarter	JPN	218	1128	30	19	TO
1376	JPN v CHN G1Q4	4th Quarter	JPN	221	1200	29	114
1377	JPN v CHN G1Q4	4th Quarter	JPN	221	1202	27	98
1378	JPN v CHN G1Q4	4th Quarter	JPN	221	1203	26	95
1379	JPN v CHN G1Q4	4th Quarter	JPN	221	1204	26	87
1380	JPN v CHN G1Q4	4th Quarter	JPN	221	1205	26	79
1381	JPN v CHN G1Q4	4th Quarter	JPN	221	1206	23	71
1382	JPN v CHN G1Q4	4th Quarter	JPN	221	1206	20	59
1383	JPN v CHN G1Q4	4th Quarter	JPN	221	1207	19	52
1384	JPN v CHN G1Q4	4th Quarter	JPN	221	1207	18	44
1385	JPN v CHN G1Q4	4th Quarter	JPN	221	1208	19	41
1386	JPN v CHN G1Q4	4th Quarter	JPN	221	1208	20	36
1387	JPN v CHN G1Q4	4th Quarter	JPN	221	1210	18	34
1388	JPN v CHN G1Q4	4th Quarter	JPN	221	1210	16	28
1389	JPN v CHN G1Q4	4th Quarter	JPN	221	1212	25	20
1390	JPN v CHN G1Q4	4th Quarter	JPN	221	1213	28	17	Shot	Miss
1391	JPN v CHN G1Q4	4th Quarter	JPN	223	1284	29	96
1392	JPN v CHN G1Q4	4th Quarter	JPN	223	1287	33	93	Foul
1393	JPN v CHN G1Q4	4th Quarter	JPN	224	1400	59	40	SLOB
1394	JPN v CHN G1Q4	4th Quarter	JPN	224	1401	43	45
1395	JPN v CHN G1Q4	4th Quarter	JPN	224	1402	40	48
1396	JPN v CHN G1Q4	4th Quarter	JPN	224	1403	35	48
1397	JPN v CHN G1Q4	4th Quarter	JPN	224	1404	31	48
1398	JPN v CHN G1Q4	4th Quarter	JPN	224	1405	31	48
1399	JPN v CHN G1Q4	4th Quarter	JPN	224	1406	31	48
1400	JPN v CHN G1Q4	4th Quarter	JPN	224	1407	31	48
1401	JPN v CHN G1Q4	4th Quarter	JPN	224	1408	31	48
1402	JPN v CHN G1Q4	4th Quarter	JPN	224	1410	31	48
1403	JPN v CHN G1Q4	4th Quarter	JPN	224	1410	29	44
1404	JPN v CHN G1Q4	4th Quarter	JPN	224	1411	27	38	On-ball
1405	JPN v CHN G1Q4	4th Quarter	JPN	224	1411	25	34
1406	JPN v CHN G1Q4	4th Quarter	JPN	224	1413	28	28
1407	JPN v CHN G1Q4	4th Quarter	JPN	224	1413	30	24
1408	JPN v CHN G1Q4	4th Quarter	JPN	224	1415	32	21	Shot	Score
