# Supplementary material for: Classifying ball trajectories in invasion sports using dynamic time warping: A basketball case study
Source: PLoS One. 2022 Oct 20;17(10):e0272848. doi: 10.1371/journal.pone.0272848 (PMC9584368; doi:10.1371/journal.pone.0272848)
Supplement: S1 Data — (ZIP) [file pone.0272848.s012.zip › Data/JPN/jpng8_full.csv]

	GameID	TimeCriteria	TeamName	RecordID	Time	x	y	Label1	Label2	Label3	Label4
1	JAP v TAI Q1	1st Quarter	JPN	2	10	35	63
2	JAP v TAI Q1	1st Quarter	JPN	2	11	38	55
3	JAP v TAI Q1	1st Quarter	JPN	2	11	39	51
4	JAP v TAI Q1	1st Quarter	JPN	2	12	40	49
5	JAP v TAI Q1	1st Quarter	JPN	2	13	40	47
6	JAP v TAI Q1	1st Quarter	JPN	2	13	40	43
7	JAP v TAI Q1	1st Quarter	JPN	2	14	40	40
8	JAP v TAI Q1	1st Quarter	JPN	2	15	40	37	On-ball
9	JAP v TAI Q1	1st Quarter	JPN	2	16	45	32
10	JAP v TAI Q1	1st Quarter	JPN	2	16	37	23
11	JAP v TAI Q1	1st Quarter	JPN	2	18	33	19	Shot	Miss
12	JAP v TAI Q1	1st Quarter	JPN	4	38	30	107
13	JAP v TAI Q1	1st Quarter	JPN	4	40	28	90
14	JAP v TAI Q1	1st Quarter	JPN	4	40	35	79
15	JAP v TAI Q1	1st Quarter	JPN	4	41	37	74
16	JAP v TAI Q1	1st Quarter	JPN	4	41	40	68
17	JAP v TAI Q1	1st Quarter	JPN	4	42	40	60
18	JAP v TAI Q1	1st Quarter	JPN	4	42	41	54
19	JAP v TAI Q1	1st Quarter	JPN	4	43	48	33
20	JAP v TAI Q1	1st Quarter	JPN	4	46	46	37
21	JAP v TAI Q1	1st Quarter	JPN	4	47	40	39
22	JAP v TAI Q1	1st Quarter	JPN	4	48	21	37
23	JAP v TAI Q1	1st Quarter	JPN	4	50	15	15	Shot	Score
24	JAP v TAI Q1	1st Quarter	JPN	6	75	29	108
25	JAP v TAI Q1	1st Quarter	JPN	6	77	27	90
26	JAP v TAI Q1	1st Quarter	JPN	6	78	27	86
27	JAP v TAI Q1	1st Quarter	JPN	6	79	33	79
28	JAP v TAI Q1	1st Quarter	JPN	6	79	37	72
29	JAP v TAI Q1	1st Quarter	JPN	6	80	36	62
30	JAP v TAI Q1	1st Quarter	JPN	6	80	35	56
31	JAP v TAI Q1	1st Quarter	JPN	6	81	35	53
32	JAP v TAI Q1	1st Quarter	JPN	6	81	25	47
33	JAP v TAI Q1	1st Quarter	JPN	6	82	25	42
34	JAP v TAI Q1	1st Quarter	JPN	6	82	24	38
35	JAP v TAI Q1	1st Quarter	JPN	6	83	18	34
36	JAP v TAI Q1	1st Quarter	JPN	6	84	15	30
37	JAP v TAI Q1	1st Quarter	JPN	6	84	17	35
38	JAP v TAI Q1	1st Quarter	JPN	6	85	23	39
39	JAP v TAI Q1	1st Quarter	JPN	6	85	29	40
40	JAP v TAI Q1	1st Quarter	JPN	6	86	33	38
41	JAP v TAI Q1	1st Quarter	JPN	6	87	18	31
42	JAP v TAI Q1	1st Quarter	JPN	6	89	14	15	Shot	Miss
43	JAP v TAI Q1	1st Quarter	JPN	11	144	32	97
44	JAP v TAI Q1	1st Quarter	JPN	11	145	30	85
45	JAP v TAI Q1	1st Quarter	JPN	11	146	28	77
46	JAP v TAI Q1	1st Quarter	JPN	11	146	27	64
47	JAP v TAI Q1	1st Quarter	JPN	11	147	27	56
48	JAP v TAI Q1	1st Quarter	JPN	11	147	27	51
49	JAP v TAI Q1	1st Quarter	JPN	11	148	29	43
50	JAP v TAI Q1	1st Quarter	JPN	11	148	28	34
51	JAP v TAI Q1	1st Quarter	JPN	11	149	15	25
52	JAP v TAI Q1	1st Quarter	JPN	11	149	20	27
53	JAP v TAI Q1	1st Quarter	JPN	11	150	28	27
54	JAP v TAI Q1	1st Quarter	JPN	11	150	30	27
55	JAP v TAI Q1	1st Quarter	JPN	11	151	19	17	Shot	Score
56	JAP v TAI Q1	1st Quarter	JPN	13	177	27	82
57	JAP v TAI Q1	1st Quarter	JPN	13	177	30	74
58	JAP v TAI Q1	1st Quarter	JPN	13	178	34	68
59	JAP v TAI Q1	1st Quarter	JPN	13	178	37	57
60	JAP v TAI Q1	1st Quarter	JPN	13	179	38	51
61	JAP v TAI Q1	1st Quarter	JPN	13	180	39	44
62	JAP v TAI Q1	1st Quarter	JPN	13	180	37	36
63	JAP v TAI Q1	1st Quarter	JPN	13	180	36	34
64	JAP v TAI Q1	1st Quarter	JPN	13	181	37	26
65	JAP v TAI Q1	1st Quarter	JPN	13	181	36	23
66	JAP v TAI Q1	1st Quarter	JPN	13	182	34	19	Shot	Score		Foul
67	JAP v TAI Q1	1st Quarter	JPN	15	220	4	60
68	JAP v TAI Q1	1st Quarter	JPN	15	221	15	61
69	JAP v TAI Q1	1st Quarter	JPN	15	221	21	60
70	JAP v TAI Q1	1st Quarter	JPN	15	222	25	58
71	JAP v TAI Q1	1st Quarter	JPN	15	222	28	54
72	JAP v TAI Q1	1st Quarter	JPN	15	223	29	51
73	JAP v TAI Q1	1st Quarter	JPN	15	223	31	48
74	JAP v TAI Q1	1st Quarter	JPN	15	224	32	45
75	JAP v TAI Q1	1st Quarter	JPN	15	224	47	33
76	JAP v TAI Q1	1st Quarter	JPN	15	226	29	40
77	JAP v TAI Q1	1st Quarter	JPN	15	228	15	29	On-ball
78	JAP v TAI Q1	1st Quarter	JPN	15	230	17	33
79	JAP v TAI Q1	1st Quarter	JPN	15	231	21	35
80	JAP v TAI Q1	1st Quarter	JPN	15	231	25	35
81	JAP v TAI Q1	1st Quarter	JPN	15	231	29	31
82	JAP v TAI Q1	1st Quarter	JPN	15	234	45	20
83	JAP v TAI Q1	1st Quarter	JPN	15	236	35	40
84	JAP v TAI Q1	1st Quarter	JPN	15	237	27	38
85	JAP v TAI Q1	1st Quarter	JPN	15	238	25	37
86	JAP v TAI Q1	1st Quarter	JPN	15	238	21	35
87	JAP v TAI Q1	1st Quarter	JPN	15	239	24	33
88	JAP v TAI Q1	1st Quarter	JPN	15	239	28	31
89	JAP v TAI Q1	1st Quarter	JPN	15	239	30	28	TO
90	JAP v TAI Q1	1st Quarter	JPN	17	290	4	61
91	JAP v TAI Q1	1st Quarter	JPN	17	291	28	52
92	JAP v TAI Q1	1st Quarter	JPN	17	291	28	48
93	JAP v TAI Q1	1st Quarter	JPN	17	292	29	42
94	JAP v TAI Q1	1st Quarter	JPN	17	292	18	33
95	JAP v TAI Q1	1st Quarter	JPN	17	293	18	33
96	JAP v TAI Q1	1st Quarter	JPN	17	294	18	33
97	JAP v TAI Q1	1st Quarter	JPN	17	295	18	33
98	JAP v TAI Q1	1st Quarter	JPN	17	296	17	31
99	JAP v TAI Q1	1st Quarter	JPN	17	297	14	27
100	JAP v TAI Q1	1st Quarter	JPN	17	297	15	32
101	JAP v TAI Q1	1st Quarter	JPN	17	298	21	36
102	JAP v TAI Q1	1st Quarter	JPN	17	298	28	38
103	JAP v TAI Q1	1st Quarter	JPN	17	299	29	35
104	JAP v TAI Q1	1st Quarter	JPN	17	299	28	29
105	JAP v TAI Q1	1st Quarter	JPN	17	300	28	23
106	JAP v TAI Q1	1st Quarter	JPN	17	300	29	19
107	JAP v TAI Q1	1st Quarter	JPN	17	301	32	19	Shot	Score
108	JAP v TAI Q1	1st Quarter	JPN	20	356	32	110
109	JAP v TAI Q1	1st Quarter	JPN	20	357	33	97
110	JAP v TAI Q1	1st Quarter	JPN	20	358	31	91
111	JAP v TAI Q1	1st Quarter	JPN	20	358	37	80
112	JAP v TAI Q1	1st Quarter	JPN	20	359	37	71
113	JAP v TAI Q1	1st Quarter	JPN	20	359	36	67
114	JAP v TAI Q1	1st Quarter	JPN	20	360	31	62
115	JAP v TAI Q1	1st Quarter	JPN	20	361	27	57
116	JAP v TAI Q1	1st Quarter	JPN	20	361	26	53
117	JAP v TAI Q1	1st Quarter	JPN	20	362	26	50
118	JAP v TAI Q1	1st Quarter	JPN	20	364	35	41
119	JAP v TAI Q1	1st Quarter	JPN	20	365	36	44
120	JAP v TAI Q1	1st Quarter	JPN	20	365	39	37
121	JAP v TAI Q1	1st Quarter	JPN	20	365	39	33
122	JAP v TAI Q1	1st Quarter	JPN	20	366	36	42
123	JAP v TAI Q1	1st Quarter	JPN	20	367	26	39
124	JAP v TAI Q1	1st Quarter	JPN	20	367	23	35
125	JAP v TAI Q1	1st Quarter	JPN	20	367	23	27
126	JAP v TAI Q1	1st Quarter	JPN	20	369	29	18	Shot	Miss
127	JAP v TAI Q1	1st Quarter	JPN	21	370	33	22	OR
128	JAP v TAI Q1	1st Quarter	JPN	21	372	23	42
129	JAP v TAI Q1	1st Quarter	JPN	21	374	11	23
130	JAP v TAI Q1	1st Quarter	JPN	21	375	20	37
131	JAP v TAI Q1	1st Quarter	JPN	21	376	39	37	On-ball
132	JAP v TAI Q1	1st Quarter	JPN	21	379	36	21	Shot	Score
133	JAP v TAI Q1	1st Quarter	JPN	26	403	18	85
134	JAP v TAI Q1	1st Quarter	JPN	26	403	19	80
135	JAP v TAI Q1	1st Quarter	JPN	26	404	20	75
136	JAP v TAI Q1	1st Quarter	JPN	26	404	22	65
137	JAP v TAI Q1	1st Quarter	JPN	26	405	23	57
138	JAP v TAI Q1	1st Quarter	JPN	26	405	26	53
139	JAP v TAI Q1	1st Quarter	JPN	26	406	27	49
140	JAP v TAI Q1	1st Quarter	JPN	26	406	28	45
141	JAP v TAI Q1	1st Quarter	JPN	26	407	30	37
142	JAP v TAI Q1	1st Quarter	JPN	26	407	30	32
143	JAP v TAI Q1	1st Quarter	JPN	26	407	31	29
144	JAP v TAI Q1	1st Quarter	JPN	26	408	32	20	Shot	Miss
145	JAP v TAI Q1	1st Quarter	JPN	27	411	34	28	OR
146	JAP v TAI Q1	1st Quarter	JPN	27	413	31	42
147	JAP v TAI Q1	1st Quarter	JPN	27	414	28	39
148	JAP v TAI Q1	1st Quarter	JPN	27	416	29	37
149	JAP v TAI Q1	1st Quarter	JPN	27	417	14	25
150	JAP v TAI Q1	1st Quarter	JPN	27	419	22	18
151	JAP v TAI Q1	1st Quarter	JPN	27	420	22	18
152	JAP v TAI Q1	1st Quarter	JPN	27	421	24	22
153	JAP v TAI Q1	1st Quarter	JPN	27	421	28	23
154	JAP v TAI Q1	1st Quarter	JPN	27	423	28	39	TO
155	JAP v TAI Q1	1st Quarter	JPN	29	458	31	99
156	JAP v TAI Q1	1st Quarter	JPN	29	458	32	92
157	JAP v TAI Q1	1st Quarter	JPN	29	459	42	72
158	JAP v TAI Q1	1st Quarter	JPN	29	459	47	60
159	JAP v TAI Q1	1st Quarter	JPN	29	460	49	53
160	JAP v TAI Q1	1st Quarter	JPN	29	460	48	47
161	JAP v TAI Q1	1st Quarter	JPN	29	461	45	37
162	JAP v TAI Q1	1st Quarter	JPN	29	461	42	27
163	JAP v TAI Q1	1st Quarter	JPN	29	462	39	22
164	JAP v TAI Q1	1st Quarter	JPN	29	462	35	18	Shot	Miss
165	JAP v TAI Q1	1st Quarter	JPN	31	496	4	97
166	JAP v TAI Q1	1st Quarter	JPN	31	497	21	93
167	JAP v TAI Q1	1st Quarter	JPN	31	499	25	90
168	JAP v TAI Q1	1st Quarter	JPN	31	501	33	85
169	JAP v TAI Q1	1st Quarter	JPN	31	501	33	78
170	JAP v TAI Q1	1st Quarter	JPN	31	502	42	73
171	JAP v TAI Q1	1st Quarter	JPN	31	502	44	66
172	JAP v TAI Q1	1st Quarter	JPN	31	502	45	62
173	JAP v TAI Q1	1st Quarter	JPN	31	503	45	57
174	JAP v TAI Q1	1st Quarter	JPN	31	503	45	50
175	JAP v TAI Q1	1st Quarter	JPN	31	504	35	44
176	JAP v TAI Q1	1st Quarter	JPN	31	504	33	40
177	JAP v TAI Q1	1st Quarter	JPN	31	505	38	38
178	JAP v TAI Q1	1st Quarter	JPN	31	506	38	40
179	JAP v TAI Q1	1st Quarter	JPN	31	507	33	40	On-ball
180	JAP v TAI Q1	1st Quarter	JPN	31	507	29	39
181	JAP v TAI Q1	1st Quarter	JPN	31	508	24	34
182	JAP v TAI Q1	1st Quarter	JPN	31	509	26	31	Shot	Score
183	JAP v TAI Q1	1st Quarter	JPN	33	528	31	106
184	JAP v TAI Q1	1st Quarter	JPN	33	530	31	89
185	JAP v TAI Q1	1st Quarter	JPN	33	531	36	86
186	JAP v TAI Q1	1st Quarter	JPN	33	531	39	81
187	JAP v TAI Q1	1st Quarter	JPN	33	532	40	76
188	JAP v TAI Q1	1st Quarter	JPN	33	533	41	65
189	JAP v TAI Q1	1st Quarter	JPN	33	533	40	59
190	JAP v TAI Q1	1st Quarter	JPN	33	534	39	54
191	JAP v TAI Q1	1st Quarter	JPN	33	534	38	49
192	JAP v TAI Q1	1st Quarter	JPN	33	535	38	45
193	JAP v TAI Q1	1st Quarter	JPN	33	535	38	39
194	JAP v TAI Q1	1st Quarter	JPN	33	536	49	30	On-ball
195	JAP v TAI Q1	1st Quarter	JPN	33	539	48	33
196	JAP v TAI Q1	1st Quarter	JPN	33	540	45	35
197	JAP v TAI Q1	1st Quarter	JPN	33	540	40	35
198	JAP v TAI Q1	1st Quarter	JPN	33	541	52	23
199	JAP v TAI Q1	1st Quarter	JPN	33	542	48	22	Shot	Miss
200	JAP v TAI Q1	1st Quarter	JPN	34	547	27	18	OR
201	JAP v TAI Q1	1st Quarter	JPN	34	548	14	29
202	JAP v TAI Q1	1st Quarter	JPN	34	549	51	26	Shot	Score
203	JAP v TAI Q1	1st Quarter	JPN	36	568	34	94
204	JAP v TAI Q1	1st Quarter	JPN	36	568	38	85
205	JAP v TAI Q1	1st Quarter	JPN	36	569	40	76
206	JAP v TAI Q1	1st Quarter	JPN	36	569	38	66
207	JAP v TAI Q1	1st Quarter	JPN	36	570	37	60
208	JAP v TAI Q1	1st Quarter	JPN	36	571	31	23
209	JAP v TAI Q1	1st Quarter	JPN	36	572	30	18	Shot	Foul
210	JAP v TAI Q1	1st Quarter	JPN	41	633	30	85
211	JAP v TAI Q1	1st Quarter	JPN	41	634	30	77
212	JAP v TAI Q1	1st Quarter	JPN	41	635	31	71
213	JAP v TAI Q1	1st Quarter	JPN	41	636	22	39
214	JAP v TAI Q1	1st Quarter	JPN	41	636	22	28
215	JAP v TAI Q1	1st Quarter	JPN	41	636	25	24
216	JAP v TAI Q1	1st Quarter	JPN	41	637	29	20	Shot	Miss
217	JAP v TAI Q1	1st Quarter	JPN	42	657	39	8	BLOB
218	JAP v TAI Q1	1st Quarter	JPN	42	658	34	20	Shot	Score
219	JAP v TAI Q1	1st Quarter	JPN	44	685	5	66
220	JAP v TAI Q1	1st Quarter	JPN	44	687	27	68
221	JAP v TAI Q1	1st Quarter	JPN	44	687	35	65
222	JAP v TAI Q1	1st Quarter	JPN	44	688	34	58
223	JAP v TAI Q1	1st Quarter	JPN	44	688	34	55
224	JAP v TAI Q1	1st Quarter	JPN	44	690	34	49
225	JAP v TAI Q1	1st Quarter	JPN	44	690	33	45
226	JAP v TAI Q1	1st Quarter	JPN	44	691	24	39
227	JAP v TAI Q1	1st Quarter	JPN	44	692	21	38
228	JAP v TAI Q1	1st Quarter	JPN	44	692	17	34
229	JAP v TAI Q1	1st Quarter	JPN	44	694	20	38	On-ball
230	JAP v TAI Q1	1st Quarter	JPN	44	695	29	37
231	JAP v TAI Q1	1st Quarter	JPN	44	696	28	18
232	JAP v TAI Q1	1st Quarter	JPN	44	697	31	18	Shot	Score
233	JAP v TAI Q1	1st Quarter	JPN	46	713	27	95
234	JAP v TAI Q1	1st Quarter	JPN	46	714	43	77
235	JAP v TAI Q1	1st Quarter	JPN	46	715	41	66
236	JAP v TAI Q1	1st Quarter	JPN	46	715	40	55
237	JAP v TAI Q1	1st Quarter	JPN	46	716	41	47
238	JAP v TAI Q1	1st Quarter	JPN	46	717	48	39
239	JAP v TAI Q1	1st Quarter	JPN	46	718	49	31
240	JAP v TAI Q1	1st Quarter	JPN	46	719	29	36
241	JAP v TAI Q1	1st Quarter	JPN	46	720	30	32	Shot	Miss
242	JAP v TAI Q1	1st Quarter	JPN	47	725	25	36	OR
243	JAP v TAI Q1	1st Quarter	JPN	47	728	42	36	Shot	Score
244	JAP v TAI Q1	1st Quarter	JPN	50	828	28	94
245	JAP v TAI Q1	1st Quarter	JPN	50	828	30	83
246	JAP v TAI Q1	1st Quarter	JPN	50	829	27	71
247	JAP v TAI Q1	1st Quarter	JPN	50	830	26	62
248	JAP v TAI Q1	1st Quarter	JPN	50	830	25	54
249	JAP v TAI Q1	1st Quarter	JPN	50	831	25	45
250	JAP v TAI Q1	1st Quarter	JPN	50	831	25	42
251	JAP v TAI Q1	1st Quarter	JPN	50	832	24	36
252	JAP v TAI Q1	1st Quarter	JPN	50	833	25	30
253	JAP v TAI Q1	1st Quarter	JPN	50	833	28	27
254	JAP v TAI Q1	1st Quarter	JPN	50	834	25	32
255	JAP v TAI Q1	1st Quarter	JPN	50	834	20	33
256	JAP v TAI Q1	1st Quarter	JPN	50	836	33	41
257	JAP v TAI Q1	1st Quarter	JPN	50	838	37	39
258	JAP v TAI Q1	1st Quarter	JPN	50	838	37	32
259	JAP v TAI Q1	1st Quarter	JPN	50	839	35	28
260	JAP v TAI Q1	1st Quarter	JPN	50	840	25	29
261	JAP v TAI Q1	1st Quarter	JPN	50	841	28	31
262	JAP v TAI Q1	1st Quarter	JPN	50	841	33	28
263	JAP v TAI Q1	1st Quarter	JPN	50	843	32	22
264	JAP v TAI Q1	1st Quarter	JPN	50	843	30	18	Shot	TO
265	JAP v TAI Q1	1st Quarter	JPN	54	912	30	91	Foul
266	JAP v TAI Q1	1st Quarter	JPN	55	930	29	110
267	JAP v TAI Q1	1st Quarter	JPN	55	931	28	94
268	JAP v TAI Q1	1st Quarter	JPN	55	932	32	83
269	JAP v TAI Q1	1st Quarter	JPN	55	932	35	74
270	JAP v TAI Q1	1st Quarter	JPN	55	932	35	66
271	JAP v TAI Q1	1st Quarter	JPN	55	933	35	55
272	JAP v TAI Q1	1st Quarter	JPN	55	934	37	49
273	JAP v TAI Q1	1st Quarter	JPN	55	934	41	39
274	JAP v TAI Q1	1st Quarter	JPN	55	934	44	32
275	JAP v TAI Q1	1st Quarter	JPN	55	935	44	36
276	JAP v TAI Q1	1st Quarter	JPN	55	936	38	39
277	JAP v TAI Q1	1st Quarter	JPN	55	936	30	40
278	JAP v TAI Q1	1st Quarter	JPN	55	937	13	28	Shot	Miss
279	JAP v TAI Q1	1st Quarter	JPN	58	962	35	111
280	JAP v TAI Q1	1st Quarter	JPN	58	963	40	93
281	JAP v TAI Q1	1st Quarter	JPN	58	964	29	85
282	JAP v TAI Q1	1st Quarter	JPN	58	965	22	77
283	JAP v TAI Q1	1st Quarter	JPN	58	965	21	67
284	JAP v TAI Q1	1st Quarter	JPN	58	965	21	59
285	JAP v TAI Q1	1st Quarter	JPN	58	966	20	54
286	JAP v TAI Q1	1st Quarter	JPN	58	967	24	48
287	JAP v TAI Q1	1st Quarter	JPN	58	967	26	45
288	JAP v TAI Q1	1st Quarter	JPN	58	968	31	41
289	JAP v TAI Q1	1st Quarter	JPN	58	969	34	37	On-ball
290	JAP v TAI Q1	1st Quarter	JPN	58	970	37	36
291	JAP v TAI Q1	1st Quarter	JPN	58	971	35	37	On-ball
292	JAP v TAI Q1	1st Quarter	JPN	58	971	29	38
293	JAP v TAI Q1	1st Quarter	JPN	58	971	26	37
294	JAP v TAI Q1	1st Quarter	JPN	58	974	32	22	TO
295	JAP v TAI Q2	2nd Quarter	JPN	62	8	21	86
296	JAP v TAI Q2	2nd Quarter	JPN	62	9	21	78
297	JAP v TAI Q2	2nd Quarter	JPN	62	9	20	70
298	JAP v TAI Q2	2nd Quarter	JPN	62	10	21	59
299	JAP v TAI Q2	2nd Quarter	JPN	62	10	22	53
300	JAP v TAI Q2	2nd Quarter	JPN	62	11	22	48
301	JAP v TAI Q2	2nd Quarter	JPN	62	11	23	39
302	JAP v TAI Q2	2nd Quarter	JPN	62	11	24	32
303	JAP v TAI Q2	2nd Quarter	JPN	62	12	26	28
304	JAP v TAI Q2	2nd Quarter	JPN	62	12	27	25
305	JAP v TAI Q2	2nd Quarter	JPN	62	13	26	21
306	JAP v TAI Q2	2nd Quarter	JPN	62	13	23	19
307	JAP v TAI Q2	2nd Quarter	JPN	62	13	20	18
308	JAP v TAI Q2	2nd Quarter	JPN	62	14	12	26
309	JAP v TAI Q2	2nd Quarter	JPN	62	15	21	39
310	JAP v TAI Q2	2nd Quarter	JPN	62	17	46	36	On-ball
311	JAP v TAI Q2	2nd Quarter	JPN	62	17	38	39
312	JAP v TAI Q2	2nd Quarter	JPN	62	18	32	35
313	JAP v TAI Q2	2nd Quarter	JPN	62	18	27	28
314	JAP v TAI Q2	2nd Quarter	JPN	62	19	14	28	Shot	Miss		Score
315	JAP v TAI Q2	2nd Quarter	JPN	66	44	36	110
316	JAP v TAI Q2	2nd Quarter	JPN	66	45	38	90
317	JAP v TAI Q2	2nd Quarter	JPN	66	46	38	86
318	JAP v TAI Q2	2nd Quarter	JPN	66	46	37	81
319	JAP v TAI Q2	2nd Quarter	JPN	66	47	38	67
320	JAP v TAI Q2	2nd Quarter	JPN	66	47	42	57
321	JAP v TAI Q2	2nd Quarter	JPN	66	48	43	50
322	JAP v TAI Q2	2nd Quarter	JPN	66	49	51	31
323	JAP v TAI Q2	2nd Quarter	JPN	66	50	30	41
324	JAP v TAI Q2	2nd Quarter	JPN	66	51	30	34
325	JAP v TAI Q2	2nd Quarter	JPN	66	52	10	17
326	JAP v TAI Q2	2nd Quarter	JPN	66	54	10	21
327	JAP v TAI Q2	2nd Quarter	JPN	66	54	11	23
328	JAP v TAI Q2	2nd Quarter	JPN	66	55	34	38
329	JAP v TAI Q2	2nd Quarter	JPN	66	56	54	17
330	JAP v TAI Q2	2nd Quarter	JPN	66	57	46	18
331	JAP v TAI Q2	2nd Quarter	JPN	66	57	36	17
332	JAP v TAI Q2	2nd Quarter	JPN	66	59	31	39	Shot	Miss
333	JAP v TAI Q2	2nd Quarter	JPN	68	81	35	95
334	JAP v TAI Q2	2nd Quarter	JPN	68	81	32	87
335	JAP v TAI Q2	2nd Quarter	JPN	68	82	29	81
336	JAP v TAI Q2	2nd Quarter	JPN	68	83	26	66
337	JAP v TAI Q2	2nd Quarter	JPN	68	83	26	55
338	JAP v TAI Q2	2nd Quarter	JPN	68	84	18	39
339	JAP v TAI Q2	2nd Quarter	JPN	68	85	22	32
340	JAP v TAI Q2	2nd Quarter	JPN	68	85	25	25
341	JAP v TAI Q2	2nd Quarter	JPN	68	86	28	20	Shot	Score
342	JAP v TAI Q2	2nd Quarter	JPN	70	129	40	108
343	JAP v TAI Q2	2nd Quarter	JPN	70	130	27	93
344	JAP v TAI Q2	2nd Quarter	JPN	70	131	26	90
345	JAP v TAI Q2	2nd Quarter	JPN	70	132	24	87
346	JAP v TAI Q2	2nd Quarter	JPN	70	132	27	80
347	JAP v TAI Q2	2nd Quarter	JPN	70	133	29	76
348	JAP v TAI Q2	2nd Quarter	JPN	70	134	29	69
349	JAP v TAI Q2	2nd Quarter	JPN	70	134	28	61
350	JAP v TAI Q2	2nd Quarter	JPN	70	135	27	55
351	JAP v TAI Q2	2nd Quarter	JPN	70	135	24	49
352	JAP v TAI Q2	2nd Quarter	JPN	70	135	21	43
353	JAP v TAI Q2	2nd Quarter	JPN	70	135	18	37
354	JAP v TAI Q2	2nd Quarter	JPN	70	135	14	31
355	JAP v TAI Q2	2nd Quarter	JPN	70	137	12	32	On-ball
356	JAP v TAI Q2	2nd Quarter	JPN	70	138	16	36
357	JAP v TAI Q2	2nd Quarter	JPN	70	138	27	38
358	JAP v TAI Q2	2nd Quarter	JPN	70	139	44	38
359	JAP v TAI Q2	2nd Quarter	JPN	70	140	48	30	On-ball
360	JAP v TAI Q2	2nd Quarter	JPN	70	142	43	24	Shot	Miss
361	JAP v TAI Q2	2nd Quarter	JPN	71	145	30	21	OR
362	JAP v TAI Q2	2nd Quarter	JPN	71	146	29	18	Shot	Score
363	JAP v TAI Q2	2nd Quarter	JPN	73	163	29	92
364	JAP v TAI Q2	2nd Quarter	JPN	73	164	27	84
365	JAP v TAI Q2	2nd Quarter	JPN	73	164	34	76
366	JAP v TAI Q2	2nd Quarter	JPN	73	165	36	66
367	JAP v TAI Q2	2nd Quarter	JPN	73	165	35	57
368	JAP v TAI Q2	2nd Quarter	JPN	73	166	35	51
369	JAP v TAI Q2	2nd Quarter	JPN	73	166	34	46
370	JAP v TAI Q2	2nd Quarter	JPN	73	167	33	31
371	JAP v TAI Q2	2nd Quarter	JPN	73	167	33	28
372	JAP v TAI Q2	2nd Quarter	JPN	73	168	26	23
373	JAP v TAI Q2	2nd Quarter	JPN	73	168	27	20	TO
374	JAP v TAI Q2	2nd Quarter	JPN	75	200	34	109
375	JAP v TAI Q2	2nd Quarter	JPN	75	201	24	90
376	JAP v TAI Q2	2nd Quarter	JPN	75	202	23	77
377	JAP v TAI Q2	2nd Quarter	JPN	75	203	23	67
378	JAP v TAI Q2	2nd Quarter	JPN	75	204	19	56
379	JAP v TAI Q2	2nd Quarter	JPN	75	205	10	33
380	JAP v TAI Q2	2nd Quarter	JPN	75	206	10	27
381	JAP v TAI Q2	2nd Quarter	JPN	75	207	27	41
382	JAP v TAI Q2	2nd Quarter	JPN	75	208	49	33	On-ball
383	JAP v TAI Q2	2nd Quarter	JPN	75	210	42	35
384	JAP v TAI Q2	2nd Quarter	JPN	75	212	45	28
385	JAP v TAI Q2	2nd Quarter	JPN	75	212	45	25
386	JAP v TAI Q2	2nd Quarter	JPN	75	213	44	23	Shot	Miss
387	JAP v TAI Q2	2nd Quarter	JPN	77	228	37	109
388	JAP v TAI Q2	2nd Quarter	JPN	77	229	38	91
389	JAP v TAI Q2	2nd Quarter	JPN	77	231	35	79
390	JAP v TAI Q2	2nd Quarter	JPN	77	231	34	72
391	JAP v TAI Q2	2nd Quarter	JPN	77	232	35	63
392	JAP v TAI Q2	2nd Quarter	JPN	77	233	33	54
393	JAP v TAI Q2	2nd Quarter	JPN	77	234	33	47
394	JAP v TAI Q2	2nd Quarter	JPN	77	237	32	43
395	JAP v TAI Q2	2nd Quarter	JPN	77	238	13	28
396	JAP v TAI Q2	2nd Quarter	JPN	77	240	31	39
397	JAP v TAI Q2	2nd Quarter	JPN	77	241	47	31
398	JAP v TAI Q2	2nd Quarter	JPN	77	243	38	18
399	JAP v TAI Q2	2nd Quarter	JPN	77	245	42	18
400	JAP v TAI Q2	2nd Quarter	JPN	77	245	45	18
401	JAP v TAI Q2	2nd Quarter	JPN	77	246	45	22
402	JAP v TAI Q2	2nd Quarter	JPN	77	246	39	25
403	JAP v TAI Q2	2nd Quarter	JPN	77	247	32	20
404	JAP v TAI Q2	2nd Quarter	JPN	77	249	29	22	Shot	Score
405	JAP v TAI Q2	2nd Quarter	JPN	79	273	33	112
406	JAP v TAI Q2	2nd Quarter	JPN	79	274	42	93
407	JAP v TAI Q2	2nd Quarter	JPN	79	275	41	80
408	JAP v TAI Q2	2nd Quarter	JPN	79	275	40	74
409	JAP v TAI Q2	2nd Quarter	JPN	79	276	25	65
410	JAP v TAI Q2	2nd Quarter	JPN	79	277	22	53
411	JAP v TAI Q2	2nd Quarter	JPN	79	278	10	28
412	JAP v TAI Q2	2nd Quarter	JPN	79	279	21	17
413	JAP v TAI Q2	2nd Quarter	JPN	79	281	16	31
414	JAP v TAI Q2	2nd Quarter	JPN	79	283	29	41
415	JAP v TAI Q2	2nd Quarter	JPN	79	284	13	27
416	JAP v TAI Q2	2nd Quarter	JPN	79	286	15	27
417	JAP v TAI Q2	2nd Quarter	JPN	79	286	19	28
418	JAP v TAI Q2	2nd Quarter	JPN	79	286	25	28
419	JAP v TAI Q2	2nd Quarter	JPN	79	287	26	22
420	JAP v TAI Q2	2nd Quarter	JPN	79	288	25	32	Shot	Miss
421	JAP v TAI Q2	2nd Quarter	JPN	80	289	29	19	OR	Shot		Score
422	JAP v TAI Q2	2nd Quarter	JPN	82	332	30	94
423	JAP v TAI Q2	2nd Quarter	JPN	82	332	36	82
424	JAP v TAI Q2	2nd Quarter	JPN	82	333	37	69
425	JAP v TAI Q2	2nd Quarter	JPN	82	333	36	59
426	JAP v TAI Q2	2nd Quarter	JPN	82	334	33	53
427	JAP v TAI Q2	2nd Quarter	JPN	82	334	29	48
428	JAP v TAI Q2	2nd Quarter	JPN	82	335	25	44
429	JAP v TAI Q2	2nd Quarter	JPN	82	336	10	15	Shot	Miss
430	JAP v TAI Q2	2nd Quarter	JPN	87	402	39	109
431	JAP v TAI Q2	2nd Quarter	JPN	87	403	35	88
432	JAP v TAI Q2	2nd Quarter	JPN	87	405	34	82
433	JAP v TAI Q2	2nd Quarter	JPN	87	405	28	75
434	JAP v TAI Q2	2nd Quarter	JPN	87	406	30	65
435	JAP v TAI Q2	2nd Quarter	JPN	87	406	30	61
436	JAP v TAI Q2	2nd Quarter	JPN	87	407	43	48
437	JAP v TAI Q2	2nd Quarter	JPN	87	408	41	36
438	JAP v TAI Q2	2nd Quarter	JPN	87	409	38	38
439	JAP v TAI Q2	2nd Quarter	JPN	87	410	43	37
440	JAP v TAI Q2	2nd Quarter	JPN	87	410	48	35
441	JAP v TAI Q2	2nd Quarter	JPN	87	411	43	39
442	JAP v TAI Q2	2nd Quarter	JPN	87	412	33	41
443	JAP v TAI Q2	2nd Quarter	JPN	87	412	27	40
444	JAP v TAI Q2	2nd Quarter	JPN	87	413	21	38
445	JAP v TAI Q2	2nd Quarter	JPN	87	414	18	37
446	JAP v TAI Q2	2nd Quarter	JPN	87	415	18	40
447	JAP v TAI Q2	2nd Quarter	JPN	87	416	31	38	Foul
448	JAP v TAI Q2	2nd Quarter	JPN	88	434	58	35	SLOB
449	JAP v TAI Q2	2nd Quarter	JPN	88	435	38	45
450	JAP v TAI Q2	2nd Quarter	JPN	88	438	33	43
451	JAP v TAI Q2	2nd Quarter	JPN	88	440	33	40	On-ball
452	JAP v TAI Q2	2nd Quarter	JPN	88	441	37	36
453	JAP v TAI Q2	2nd Quarter	JPN	88	442	27	37
454	JAP v TAI Q2	2nd Quarter	JPN	88	443	27	34
455	JAP v TAI Q2	2nd Quarter	JPN	88	443	23	31
456	JAP v TAI Q2	2nd Quarter	JPN	88	444	14	24
457	JAP v TAI Q2	2nd Quarter	JPN	88	444	11	24
458	JAP v TAI Q2	2nd Quarter	JPN	88	445	13	29
459	JAP v TAI Q2	2nd Quarter	JPN	88	445	14	34	TO
460	JAP v TAI Q2	2nd Quarter	JPN	90	451	33	110
461	JAP v TAI Q2	2nd Quarter	JPN	90	452	29	93
462	JAP v TAI Q2	2nd Quarter	JPN	90	453	26	83
463	JAP v TAI Q2	2nd Quarter	JPN	90	454	29	74
464	JAP v TAI Q2	2nd Quarter	JPN	90	454	34	71
465	JAP v TAI Q2	2nd Quarter	JPN	90	455	37	64
466	JAP v TAI Q2	2nd Quarter	JPN	90	455	37	58
467	JAP v TAI Q2	2nd Quarter	JPN	90	456	35	51
468	JAP v TAI Q2	2nd Quarter	JPN	90	456	42	45
469	JAP v TAI Q2	2nd Quarter	JPN	90	457	45	37
470	JAP v TAI Q2	2nd Quarter	JPN	90	458	42	32
471	JAP v TAI Q2	2nd Quarter	JPN	90	458	43	37
472	JAP v TAI Q2	2nd Quarter	JPN	90	459	37	39
473	JAP v TAI Q2	2nd Quarter	JPN	90	460	50	26
474	JAP v TAI Q2	2nd Quarter	JPN	90	461	45	27
475	JAP v TAI Q2	2nd Quarter	JPN	90	462	41	26
476	JAP v TAI Q2	2nd Quarter	JPN	90	463	36	24	TO
477	JAP v TAI Q2	2nd Quarter	JPN	92	470	31	109
478	JAP v TAI Q2	2nd Quarter	JPN	92	472	32	89
479	JAP v TAI Q2	2nd Quarter	JPN	92	474	33	85
480	JAP v TAI Q2	2nd Quarter	JPN	92	475	32	76
481	JAP v TAI Q2	2nd Quarter	JPN	92	475	34	68
482	JAP v TAI Q2	2nd Quarter	JPN	92	476	33	58
483	JAP v TAI Q2	2nd Quarter	JPN	92	476	31	54
484	JAP v TAI Q2	2nd Quarter	JPN	92	477	28	49
485	JAP v TAI Q2	2nd Quarter	JPN	92	478	34	46
486	JAP v TAI Q2	2nd Quarter	JPN	92	480	11	27
487	JAP v TAI Q2	2nd Quarter	JPN	92	482	25	18
488	JAP v TAI Q2	2nd Quarter	JPN	92	484	22	18
489	JAP v TAI Q2	2nd Quarter	JPN	92	487	20	18
490	JAP v TAI Q2	2nd Quarter	JPN	92	487	21	20
491	JAP v TAI Q2	2nd Quarter	JPN	92	488	22	21
492	JAP v TAI Q2	2nd Quarter	JPN	92	489	25	23
493	JAP v TAI Q2	2nd Quarter	JPN	92	490	26	20	Shot	Miss
494	JAP v TAI Q2	2nd Quarter	JPN	95	597	31	109
495	JAP v TAI Q2	2nd Quarter	JPN	95	598	33	94
496	JAP v TAI Q2	2nd Quarter	JPN	95	599	30	81
497	JAP v TAI Q2	2nd Quarter	JPN	95	599	32	70
498	JAP v TAI Q2	2nd Quarter	JPN	95	600	32	63
499	JAP v TAI Q2	2nd Quarter	JPN	95	600	32	58
500	JAP v TAI Q2	2nd Quarter	JPN	95	601	32	52
501	JAP v TAI Q2	2nd Quarter	JPN	95	602	47	34
502	JAP v TAI Q2	2nd Quarter	JPN	95	602	47	34
503	JAP v TAI Q2	2nd Quarter	JPN	95	604	31	40
504	JAP v TAI Q2	2nd Quarter	JPN	95	606	12	25
505	JAP v TAI Q2	2nd Quarter	JPN	95	608	14	31
506	JAP v TAI Q2	2nd Quarter	JPN	95	608	17	33
507	JAP v TAI Q2	2nd Quarter	JPN	95	609	42	37
508	JAP v TAI Q2	2nd Quarter	JPN	95	610	34	37
509	JAP v TAI Q2	2nd Quarter	JPN	95	611	29	32
510	JAP v TAI Q2	2nd Quarter	JPN	95	611	35	27
511	JAP v TAI Q2	2nd Quarter	JPN	95	612	37	22	TO
512	JAP v TAI Q2	2nd Quarter	JPN	97	652	31	110
513	JAP v TAI Q2	2nd Quarter	JPN	97	654	36	92
514	JAP v TAI Q2	2nd Quarter	JPN	97	655	35	85
515	JAP v TAI Q2	2nd Quarter	JPN	97	656	35	79
516	JAP v TAI Q2	2nd Quarter	JPN	97	657	34	75
517	JAP v TAI Q2	2nd Quarter	JPN	97	657	33	68
518	JAP v TAI Q2	2nd Quarter	JPN	97	658	31	62
519	JAP v TAI Q2	2nd Quarter	JPN	97	659	30	54
520	JAP v TAI Q2	2nd Quarter	JPN	97	659	29	50
521	JAP v TAI Q2	2nd Quarter	JPN	97	659	27	46
522	JAP v TAI Q2	2nd Quarter	JPN	97	660	15	31
523	JAP v TAI Q2	2nd Quarter	JPN	97	662	31	41
524	JAP v TAI Q2	2nd Quarter	JPN	97	664	47	32
525	JAP v TAI Q2	2nd Quarter	JPN	97	666	45	33
526	JAP v TAI Q2	2nd Quarter	JPN	97	666	40	35
527	JAP v TAI Q2	2nd Quarter	JPN	97	667	12	26
528	JAP v TAI Q2	2nd Quarter	JPN	97	668	16	22
529	JAP v TAI Q2	2nd Quarter	JPN	97	668	20	19
530	JAP v TAI Q2	2nd Quarter	JPN	97	669	22	17
531	JAP v TAI Q2	2nd Quarter	JPN	97	669	26	24	Shot	Foul
532	JAP v TAI Q2	2nd Quarter	JPN	99	719	31	113
533	JAP v TAI Q2	2nd Quarter	JPN	99	719	31	92
534	JAP v TAI Q2	2nd Quarter	JPN	99	720	30	91
535	JAP v TAI Q2	2nd Quarter	JPN	99	720	28	72
536	JAP v TAI Q2	2nd Quarter	JPN	99	721	31	59
537	JAP v TAI Q2	2nd Quarter	JPN	99	721	35	52
538	JAP v TAI Q2	2nd Quarter	JPN	99	722	35	50
539	JAP v TAI Q2	2nd Quarter	JPN	99	722	36	44
540	JAP v TAI Q2	2nd Quarter	JPN	99	723	42	34
541	JAP v TAI Q2	2nd Quarter	JPN	99	723	43	36
542	JAP v TAI Q2	2nd Quarter	JPN	99	724	36	38
543	JAP v TAI Q2	2nd Quarter	JPN	99	724	31	38	On-ball
544	JAP v TAI Q2	2nd Quarter	JPN	99	725	25	39
545	JAP v TAI Q2	2nd Quarter	JPN	99	726	21	35
546	JAP v TAI Q2	2nd Quarter	JPN	99	727	22	37
547	JAP v TAI Q2	2nd Quarter	JPN	99	727	26	37
548	JAP v TAI Q2	2nd Quarter	JPN	99	728	29	34
549	JAP v TAI Q2	2nd Quarter	JPN	99	728	34	29
550	JAP v TAI Q2	2nd Quarter	JPN	99	729	34	22	Shot	Miss
551	JAP v TAI Q2	2nd Quarter	JPN	101	739	35	112
552	JAP v TAI Q2	2nd Quarter	JPN	101	740	31	95
553	JAP v TAI Q2	2nd Quarter	JPN	101	741	29	88
554	JAP v TAI Q2	2nd Quarter	JPN	101	742	27	75
555	JAP v TAI Q2	2nd Quarter	JPN	101	743	30	69
556	JAP v TAI Q2	2nd Quarter	JPN	101	744	31	65
557	JAP v TAI Q2	2nd Quarter	JPN	101	745	33	57
558	JAP v TAI Q2	2nd Quarter	JPN	101	746	32	54
559	JAP v TAI Q2	2nd Quarter	JPN	101	746	30	46
560	JAP v TAI Q2	2nd Quarter	JPN	101	747	12	31
561	JAP v TAI Q2	2nd Quarter	JPN	101	749	30	41	TO
562	JAP v TAI Q2	2nd Quarter	JPN	103	759	34	107
563	JAP v TAI Q2	2nd Quarter	JPN	103	760	36	81
564	JAP v TAI Q2	2nd Quarter	JPN	103	761	33	77
565	JAP v TAI Q2	2nd Quarter	JPN	103	761	29	69
566	JAP v TAI Q2	2nd Quarter	JPN	103	762	28	63
567	JAP v TAI Q2	2nd Quarter	JPN	103	763	28	55
568	JAP v TAI Q2	2nd Quarter	JPN	103	763	28	49
569	JAP v TAI Q2	2nd Quarter	JPN	103	764	12	27
570	JAP v TAI Q2	2nd Quarter	JPN	103	765	14	33
571	JAP v TAI Q2	2nd Quarter	JPN	103	766	30	44
572	JAP v TAI Q2	2nd Quarter	JPN	103	768	45	37
573	JAP v TAI Q2	2nd Quarter	JPN	103	769	49	34
574	JAP v TAI Q2	2nd Quarter	JPN	103	771	31	42
575	JAP v TAI Q2	2nd Quarter	JPN	103	773	12	26
576	JAP v TAI Q2	2nd Quarter	JPN	103	774	28	20	Shot	Miss
577	JAP v TAI Q2	2nd Quarter	JPN	105	798	44	9	BLOB
578	JAP v TAI Q2	2nd Quarter	JPN	105	799	15	20	TO
579	JAP v TAI Q2	2nd Quarter	JPN	107	834	33	93
580	JAP v TAI Q2	2nd Quarter	JPN	107	834	33	80
581	JAP v TAI Q2	2nd Quarter	JPN	107	835	40	66
582	JAP v TAI Q2	2nd Quarter	JPN	107	835	41	54
583	JAP v TAI Q2	2nd Quarter	JPN	107	836	41	49
584	JAP v TAI Q2	2nd Quarter	JPN	107	837	39	38
585	JAP v TAI Q2	2nd Quarter	JPN	107	838	39	31
586	JAP v TAI Q2	2nd Quarter	JPN	107	839	38	28
587	JAP v TAI Q2	2nd Quarter	JPN	107	840	28	21	TO
588	JAP v TAI Q2	2nd Quarter	JPN	109	885	18	108
589	JAP v TAI Q2	2nd Quarter	JPN	109	886	31	96
590	JAP v TAI Q2	2nd Quarter	JPN	109	887	31	89
591	JAP v TAI Q2	2nd Quarter	JPN	109	889	31	79
592	JAP v TAI Q2	2nd Quarter	JPN	109	890	30	72
593	JAP v TAI Q2	2nd Quarter	JPN	109	891	40	58
594	JAP v TAI Q2	2nd Quarter	JPN	109	892	43	53
595	JAP v TAI Q2	2nd Quarter	JPN	109	893	46	47
596	JAP v TAI Q2	2nd Quarter	JPN	109	896	49	45
597	JAP v TAI Q2	2nd Quarter	JPN	109	898	48	48
598	JAP v TAI Q2	2nd Quarter	JPN	109	900	46	46
599	JAP v TAI Q2	2nd Quarter	JPN	109	901	45	42	On-ball
600	JAP v TAI Q2	2nd Quarter	JPN	109	903	49	37
601	JAP v TAI Q2	2nd Quarter	JPN	109	903	50	31
602	JAP v TAI Q2	2nd Quarter	JPN	109	904	52	25
603	JAP v TAI Q2	2nd Quarter	JPN	109	905	37	21
604	JAP v TAI Q2	2nd Quarter	JPN	109	906	34	19	Shot	Score
605	JAP v TAI Q3	3rd Quarter	JPN	113	65	31	93
606	JAP v TAI Q3	3rd Quarter	JPN	113	67	19	78
607	JAP v TAI Q3	3rd Quarter	JPN	113	68	18	58
608	JAP v TAI Q3	3rd Quarter	JPN	113	69	18	49
609	JAP v TAI Q3	3rd Quarter	JPN	113	69	18	42
610	JAP v TAI Q3	3rd Quarter	JPN	113	69	19	38
611	JAP v TAI Q3	3rd Quarter	JPN	113	70	21	29
612	JAP v TAI Q3	3rd Quarter	JPN	113	72	36	30
613	JAP v TAI Q3	3rd Quarter	JPN	113	73	35	23
614	JAP v TAI Q3	3rd Quarter	JPN	113	74	33	18	Shot	Miss
615	JAP v TAI Q3	3rd Quarter	JPN	115	90	28	93
616	JAP v TAI Q3	3rd Quarter	JPN	115	90	32	83
617	JAP v TAI Q3	3rd Quarter	JPN	115	91	33	72
618	JAP v TAI Q3	3rd Quarter	JPN	115	91	33	63
619	JAP v TAI Q3	3rd Quarter	JPN	115	92	33	54
620	JAP v TAI Q3	3rd Quarter	JPN	115	92	32	52
621	JAP v TAI Q3	3rd Quarter	JPN	115	93	23	44
622	JAP v TAI Q3	3rd Quarter	JPN	115	93	22	42
623	JAP v TAI Q3	3rd Quarter	JPN	115	93	20	39
624	JAP v TAI Q3	3rd Quarter	JPN	115	94	18	34
625	JAP v TAI Q3	3rd Quarter	JPN	115	95	25	23
626	JAP v TAI Q3	3rd Quarter	JPN	115	97	24	19	Shot	Miss
627	JAP v TAI Q3	3rd Quarter	JPN	117	107	26	106
628	JAP v TAI Q3	3rd Quarter	JPN	117	109	29	93
629	JAP v TAI Q3	3rd Quarter	JPN	117	110	45	82
630	JAP v TAI Q3	3rd Quarter	JPN	117	111	48	74
631	JAP v TAI Q3	3rd Quarter	JPN	117	111	48	65
632	JAP v TAI Q3	3rd Quarter	JPN	117	112	46	58
633	JAP v TAI Q3	3rd Quarter	JPN	117	112	45	52
634	JAP v TAI Q3	3rd Quarter	JPN	117	112	45	51
635	JAP v TAI Q3	3rd Quarter	JPN	117	113	44	46
636	JAP v TAI Q3	3rd Quarter	JPN	117	113	46	40
637	JAP v TAI Q3	3rd Quarter	JPN	117	114	47	31
638	JAP v TAI Q3	3rd Quarter	JPN	117	114	45	27
639	JAP v TAI Q3	3rd Quarter	JPN	117	115	42	24
640	JAP v TAI Q3	3rd Quarter	JPN	117	115	54	27
641	JAP v TAI Q3	3rd Quarter	JPN	117	116	49	31
642	JAP v TAI Q3	3rd Quarter	JPN	117	117	43	34	Shot	Miss
643	JAP v TAI Q3	3rd Quarter	JPN	119	164	59	64
644	JAP v TAI Q3	3rd Quarter	JPN	119	166	41	68
645	JAP v TAI Q3	3rd Quarter	JPN	119	167	40	66
646	JAP v TAI Q3	3rd Quarter	JPN	119	167	36	61
647	JAP v TAI Q3	3rd Quarter	JPN	119	168	35	57
648	JAP v TAI Q3	3rd Quarter	JPN	119	168	33	53
649	JAP v TAI Q3	3rd Quarter	JPN	119	169	32	49
650	JAP v TAI Q3	3rd Quarter	JPN	119	170	41	39
651	JAP v TAI Q3	3rd Quarter	JPN	119	171	43	36
652	JAP v TAI Q3	3rd Quarter	JPN	119	172	46	33
653	JAP v TAI Q3	3rd Quarter	JPN	119	172	50	29
654	JAP v TAI Q3	3rd Quarter	JPN	119	172	51	31
655	JAP v TAI Q3	3rd Quarter	JPN	119	173	46	34	On-ball
656	JAP v TAI Q3	3rd Quarter	JPN	119	173	42	36
657	JAP v TAI Q3	3rd Quarter	JPN	119	173	34	37
658	JAP v TAI Q3	3rd Quarter	JPN	119	173	29	37
659	JAP v TAI Q3	3rd Quarter	JPN	119	175	25	33
660	JAP v TAI Q3	3rd Quarter	JPN	119	177	50	24
661	JAP v TAI Q3	3rd Quarter	JPN	119	178	38	17
662	JAP v TAI Q3	3rd Quarter	JPN	119	179	42	17
663	JAP v TAI Q3	3rd Quarter	JPN	119	179	45	17
664	JAP v TAI Q3	3rd Quarter	JPN	119	181	48	17
665	JAP v TAI Q3	3rd Quarter	JPN	119	182	51	20
666	JAP v TAI Q3	3rd Quarter	JPN	119	183	37	39	On-ball
667	JAP v TAI Q3	3rd Quarter	JPN	119	187	27	38
668	JAP v TAI Q3	3rd Quarter	JPN	119	189	18	33
669	JAP v TAI Q3	3rd Quarter	JPN	119	190	15	29	Shot	Miss
670	JAP v TAI Q3	3rd Quarter	JPN	121	215	30	108
671	JAP v TAI Q3	3rd Quarter	JPN	121	217	31	93
672	JAP v TAI Q3	3rd Quarter	JPN	121	218	19	62
673	JAP v TAI Q3	3rd Quarter	JPN	121	219	54	27
674	JAP v TAI Q3	3rd Quarter	JPN	121	221	45	46
675	JAP v TAI Q3	3rd Quarter	JPN	121	222	34	42
676	JAP v TAI Q3	3rd Quarter	JPN	121	223	22	39
677	JAP v TAI Q3	3rd Quarter	JPN	121	225	47	32	On-ball
678	JAP v TAI Q3	3rd Quarter	JPN	121	229	49	28
679	JAP v TAI Q3	3rd Quarter	JPN	121	229	50	24
680	JAP v TAI Q3	3rd Quarter	JPN	121	230	51	21
681	JAP v TAI Q3	3rd Quarter	JPN	121	232	33	35
682	JAP v TAI Q3	3rd Quarter	JPN	121	233	33	18	TO
683	JAP v TAI Q3	3rd Quarter	JPN	123	266	34	88
684	JAP v TAI Q3	3rd Quarter	JPN	123	266	35	84
685	JAP v TAI Q3	3rd Quarter	JPN	123	266	39	80
686	JAP v TAI Q3	3rd Quarter	JPN	123	267	42	75
687	JAP v TAI Q3	3rd Quarter	JPN	123	267	44	68
688	JAP v TAI Q3	3rd Quarter	JPN	123	267	45	59
689	JAP v TAI Q3	3rd Quarter	JPN	123	268	45	52
690	JAP v TAI Q3	3rd Quarter	JPN	123	268	46	48
691	JAP v TAI Q3	3rd Quarter	JPN	123	268	47	42
692	JAP v TAI Q3	3rd Quarter	JPN	123	269	47	39
693	JAP v TAI Q3	3rd Quarter	JPN	123	269	51	32
694	JAP v TAI Q3	3rd Quarter	JPN	123	269	51	29
695	JAP v TAI Q3	3rd Quarter	JPN	123	270	52	20	Shot	Miss
696	JAP v TAI Q3	3rd Quarter	JPN	127	371	32	109
697	JAP v TAI Q3	3rd Quarter	JPN	127	373	30	95
698	JAP v TAI Q3	3rd Quarter	JPN	127	373	29	89
699	JAP v TAI Q3	3rd Quarter	JPN	127	374	25	79
700	JAP v TAI Q3	3rd Quarter	JPN	127	374	23	76
701	JAP v TAI Q3	3rd Quarter	JPN	127	374	22	70
702	JAP v TAI Q3	3rd Quarter	JPN	127	375	23	64
703	JAP v TAI Q3	3rd Quarter	JPN	127	376	25	58
704	JAP v TAI Q3	3rd Quarter	JPN	127	376	25	54
705	JAP v TAI Q3	3rd Quarter	JPN	127	377	25	49
706	JAP v TAI Q3	3rd Quarter	JPN	127	377	32	47
707	JAP v TAI Q3	3rd Quarter	JPN	127	378	34	47
708	JAP v TAI Q3	3rd Quarter	JPN	127	379	42	46
709	JAP v TAI Q3	3rd Quarter	JPN	127	380	47	41
710	JAP v TAI Q3	3rd Quarter	JPN	127	381	51	34	On-ball
711	JAP v TAI Q3	3rd Quarter	JPN	127	382	37	20
712	JAP v TAI Q3	3rd Quarter	JPN	127	383	34	18	Shot	Score
713	JAP v TAI Q3	3rd Quarter	JPN	130	395	32	109
714	JAP v TAI Q3	3rd Quarter	JPN	130	396	29	95
715	JAP v TAI Q3	3rd Quarter	JPN	130	397	31	88
716	JAP v TAI Q3	3rd Quarter	JPN	130	398	32	76
717	JAP v TAI Q3	3rd Quarter	JPN	130	399	30	72
718	JAP v TAI Q3	3rd Quarter	JPN	130	399	29	64
719	JAP v TAI Q3	3rd Quarter	JPN	130	400	32	58
720	JAP v TAI Q3	3rd Quarter	JPN	130	401	35	51
721	JAP v TAI Q3	3rd Quarter	JPN	130	402	34	46
722	JAP v TAI Q3	3rd Quarter	JPN	130	402	31	43
723	JAP v TAI Q3	3rd Quarter	JPN	130	403	27	40
724	JAP v TAI Q3	3rd Quarter	JPN	130	403	20	34
725	JAP v TAI Q3	3rd Quarter	JPN	130	404	17	34
726	JAP v TAI Q3	3rd Quarter	JPN	130	404	21	39
727	JAP v TAI Q3	3rd Quarter	JPN	130	405	26	40
728	JAP v TAI Q3	3rd Quarter	JPN	130	406	35	39
729	JAP v TAI Q3	3rd Quarter	JPN	130	408	28	39
730	JAP v TAI Q3	3rd Quarter	JPN	130	409	14	26
731	JAP v TAI Q3	3rd Quarter	JPN	130	409	18	21
732	JAP v TAI Q3	3rd Quarter	JPN	130	410	22	17
733	JAP v TAI Q3	3rd Quarter	JPN	130	411	46	33
734	JAP v TAI Q3	3rd Quarter	JPN	130	412	35	34
735	JAP v TAI Q3	3rd Quarter	JPN	130	413	32	29
736	JAP v TAI Q3	3rd Quarter	JPN	130	414	32	23	Shot	Score
737	JAP v TAI Q3	3rd Quarter	JPN	132	466	31	113
738	JAP v TAI Q3	3rd Quarter	JPN	132	467	24	85
739	JAP v TAI Q3	3rd Quarter	JPN	132	468	50	53
740	JAP v TAI Q3	3rd Quarter	JPN	132	469	50	38
741	JAP v TAI Q3	3rd Quarter	JPN	132	470	52	31
742	JAP v TAI Q3	3rd Quarter	JPN	132	471	43	44
743	JAP v TAI Q3	3rd Quarter	JPN	132	471	38	46
744	JAP v TAI Q3	3rd Quarter	JPN	132	472	22	43
745	JAP v TAI Q3	3rd Quarter	JPN	132	474	23	37	On-ball
746	JAP v TAI Q3	3rd Quarter	JPN	132	475	33	38
747	JAP v TAI Q3	3rd Quarter	JPN	132	476	42	31
748	JAP v TAI Q3	3rd Quarter	JPN	132	477	42	28
749	JAP v TAI Q3	3rd Quarter	JPN	132	478	38	22
750	JAP v TAI Q3	3rd Quarter	JPN	132	478	35	19
751	JAP v TAI Q3	3rd Quarter	JPN	132	480	54	17	Foul
752	JAP v TAI Q3	3rd Quarter	JPN	133	501	60	35	SLOB
753	JAP v TAI Q3	3rd Quarter	JPN	133	502	50	28
754	JAP v TAI Q3	3rd Quarter	JPN	133	504	49	33	On-ball
755	JAP v TAI Q3	3rd Quarter	JPN	133	505	42	35
756	JAP v TAI Q3	3rd Quarter	JPN	133	507	15	28	Shot	Miss
757	JAP v TAI Q3	3rd Quarter	JPN	135	537	33	108
758	JAP v TAI Q3	3rd Quarter	JPN	135	539	32	90
759	JAP v TAI Q3	3rd Quarter	JPN	135	540	30	85
760	JAP v TAI Q3	3rd Quarter	JPN	135	541	28	82
761	JAP v TAI Q3	3rd Quarter	JPN	135	542	27	73
762	JAP v TAI Q3	3rd Quarter	JPN	135	542	28	67
763	JAP v TAI Q3	3rd Quarter	JPN	135	543	30	62
764	JAP v TAI Q3	3rd Quarter	JPN	135	544	32	58
765	JAP v TAI Q3	3rd Quarter	JPN	135	544	32	54
766	JAP v TAI Q3	3rd Quarter	JPN	135	545	33	50
767	JAP v TAI Q3	3rd Quarter	JPN	135	545	35	47
768	JAP v TAI Q3	3rd Quarter	JPN	135	546	39	46
769	JAP v TAI Q3	3rd Quarter	JPN	135	546	51	30
770	JAP v TAI Q3	3rd Quarter	JPN	135	548	35	43
771	JAP v TAI Q3	3rd Quarter	JPN	135	548	35	43
772	JAP v TAI Q3	3rd Quarter	JPN	135	550	33	43
773	JAP v TAI Q3	3rd Quarter	JPN	135	552	13	33
774	JAP v TAI Q3	3rd Quarter	JPN	135	553	34	39
775	JAP v TAI Q3	3rd Quarter	JPN	135	555	53	24
776	JAP v TAI Q3	3rd Quarter	JPN	135	557	33	22	Shot	Score
777	JAP v TAI Q3	3rd Quarter	JPN	137	586	33	81
778	JAP v TAI Q3	3rd Quarter	JPN	137	586	33	74
779	JAP v TAI Q3	3rd Quarter	JPN	137	587	34	62
780	JAP v TAI Q3	3rd Quarter	JPN	137	587	39	55
781	JAP v TAI Q3	3rd Quarter	JPN	137	588	46	51
782	JAP v TAI Q3	3rd Quarter	JPN	137	588	51	46
783	JAP v TAI Q3	3rd Quarter	JPN	137	589	52	34
784	JAP v TAI Q3	3rd Quarter	JPN	137	589	52	30
785	JAP v TAI Q3	3rd Quarter	JPN	137	590	36	19
786	JAP v TAI Q3	3rd Quarter	JPN	137	592	31	41
787	JAP v TAI Q3	3rd Quarter	JPN	137	594	28	43	On-ball
788	JAP v TAI Q3	3rd Quarter	JPN	137	596	26	39
789	JAP v TAI Q3	3rd Quarter	JPN	137	596	24	34
790	JAP v TAI Q3	3rd Quarter	JPN	137	597	26	30	Shot	Miss
791	JAP v TAI Q3	3rd Quarter	JPN	139	623	30	93
792	JAP v TAI Q3	3rd Quarter	JPN	139	623	38	78
793	JAP v TAI Q3	3rd Quarter	JPN	139	624	42	70
794	JAP v TAI Q3	3rd Quarter	JPN	139	625	46	59
795	JAP v TAI Q3	3rd Quarter	JPN	139	625	50	49
796	JAP v TAI Q3	3rd Quarter	JPN	139	626	50	36
797	JAP v TAI Q3	3rd Quarter	JPN	139	626	50	32
798	JAP v TAI Q3	3rd Quarter	JPN	139	627	35	21	TO
799	JAP v TAI Q3	3rd Quarter	JPN	143	752	33	95
800	JAP v TAI Q3	3rd Quarter	JPN	143	752	35	84
801	JAP v TAI Q3	3rd Quarter	JPN	143	7533	42	71
802	JAP v TAI Q3	3rd Quarter	JPN	143	753	44	63
803	JAP v TAI Q3	3rd Quarter	JPN	143	754	45	54
804	JAP v TAI Q3	3rd Quarter	JPN	143	755	47	48
805	JAP v TAI Q3	3rd Quarter	JPN	143	756	51	29
806	JAP v TAI Q3	3rd Quarter	JPN	143	756	51	31
807	JAP v TAI Q3	3rd Quarter	JPN	143	757	48	35
808	JAP v TAI Q3	3rd Quarter	JPN	143	757	47	36
809	JAP v TAI Q3	3rd Quarter	JPN	143	758	43	39
810	JAP v TAI Q3	3rd Quarter	JPN	143	759	39	39
811	JAP v TAI Q3	3rd Quarter	JPN	143	760	34	39
812	JAP v TAI Q3	3rd Quarter	JPN	143	761	32	40
813	JAP v TAI Q3	3rd Quarter	JPN	143	763	14	29
814	JAP v TAI Q3	3rd Quarter	JPN	143	764	21	17
815	JAP v TAI Q3	3rd Quarter	JPN	143	766	24	16
816	JAP v TAI Q3	3rd Quarter	JPN	143	766	26	16	Foul
817	JAP v TAI Q3	3rd Quarter	JPN	144	784	17	9	BLOB
818	JAP v TAI Q3	3rd Quarter	JPN	144	786	25	21
819	JAP v TAI Q3	3rd Quarter	JPN	144	787	26	19	Shot	Foul
820	JAP v TAI Q3	3rd Quarter	JPN	145	819	47	15	OR
821	JAP v TAI Q3	3rd Quarter	JPN	145	822	35	20
822	JAP v TAI Q3	3rd Quarter	JPN	145	824	44	36
823	JAP v TAI Q3	3rd Quarter	JPN	145	825	47	37
824	JAP v TAI Q3	3rd Quarter	JPN	145	826	43	40
825	JAP v TAI Q3	3rd Quarter	JPN	145	826	37	43
826	JAP v TAI Q3	3rd Quarter	JPN	145	828	44	32
827	JAP v TAI Q3	3rd Quarter	JPN	145	830	34	21
828	JAP v TAI Q3	3rd Quarter	JPN	145	831	31	20	Shot	Foul
829	JAP v TAI Q3	3rd Quarter	JPN	150	951	32	93
830	JAP v TAI Q3	3rd Quarter	JPN	150	952	21	93
831	JAP v TAI Q3	3rd Quarter	JPN	150	953	21	83
832	JAP v TAI Q3	3rd Quarter	JPN	150	953	26	75
833	JAP v TAI Q3	3rd Quarter	JPN	150	953	28	71
834	JAP v TAI Q3	3rd Quarter	JPN	150	953	32	61
835	JAP v TAI Q3	3rd Quarter	JPN	150	954	34	55
836	JAP v TAI Q3	3rd Quarter	JPN	150	954	35	50
837	JAP v TAI Q3	3rd Quarter	JPN	150	955	32	20
838	JAP v TAI Q3	3rd Quarter	JPN	150	957	48	19	TO
839	JAP v TAI Q3	3rd Quarter	JPN	154	1015	28	96
840	JAP v TAI Q3	3rd Quarter	JPN	154	1016	28	88
841	JAP v TAI Q3	3rd Quarter	JPN	154	1016	31	80
842	JAP v TAI Q3	3rd Quarter	JPN	154	1017	34	68
843	JAP v TAI Q3	3rd Quarter	JPN	154	1017	34	60
844	JAP v TAI Q3	3rd Quarter	JPN	154	1018	31	52
845	JAP v TAI Q3	3rd Quarter	JPN	154	1018	24	48
846	JAP v TAI Q3	3rd Quarter	JPN	154	1019	19	43
847	JAP v TAI Q3	3rd Quarter	JPN	154	1020	14	38
848	JAP v TAI Q3	3rd Quarter	JPN	154	1020	13	36
849	JAP v TAI Q3	3rd Quarter	JPN	154	1021	21	41
850	JAP v TAI Q3	3rd Quarter	JPN	154	1024	25	39
851	JAP v TAI Q3	3rd Quarter	JPN	154	1024	28	38
852	JAP v TAI Q3	3rd Quarter	JPN	154	1025	33	37
853	JAP v TAI Q3	3rd Quarter	JPN	154	1026	51	18
854	JAP v TAI Q3	3rd Quarter	JPN	154	1030	30	42
855	JAP v TAI Q3	3rd Quarter	JPN	154	1031	27	42
856	JAP v TAI Q3	3rd Quarter	JPN	154	1032	29	42
857	JAP v TAI Q3	3rd Quarter	JPN	154	1033	32	39	On-ball
858	JAP v TAI Q3	3rd Quarter	JPN	154	1035	48	16	Shot	Miss
859	JAP v TAI Q3	3rd Quarter	JPN	156	1055	29	96
860	JAP v TAI Q3	3rd Quarter	JPN	156	1056	31	85
861	JAP v TAI Q3	3rd Quarter	JPN	156	1057	31	76
862	JAP v TAI Q3	3rd Quarter	JPN	156	1058	28	26	Foul
863	JAP v TAI Q3	3rd Quarter	JPN	159	1134	31	92
864	JAP v TAI Q3	3rd Quarter	JPN	159	1134	37	85
865	JAP v TAI Q3	3rd Quarter	JPN	159	1135	42	74
866	JAP v TAI Q3	3rd Quarter	JPN	159	1135	47	55
867	JAP v TAI Q3	3rd Quarter	JPN	159	1136	49	44
868	JAP v TAI Q3	3rd Quarter	JPN	159	1137	49	37
869	JAP v TAI Q3	3rd Quarter	JPN	159	1138	50	31	Shot	Miss
870	JAP v TAI Q4	4th Quarter	JPN	160	24	58	60
871	JAP v TAI Q4	4th Quarter	JPN	160	25	41	68
872	JAP v TAI Q4	4th Quarter	JPN	160	26	39	67
873	JAP v TAI Q4	4th Quarter	JPN	160	27	38	63
874	JAP v TAI Q4	4th Quarter	JPN	160	28	40	55
875	JAP v TAI Q4	4th Quarter	JPN	160	28	42	52
876	JAP v TAI Q4	4th Quarter	JPN	160	29	44	49
877	JAP v TAI Q4	4th Quarter	JPN	160	29	46	43
878	JAP v TAI Q4	4th Quarter	JPN	160	30	47	39
879	JAP v TAI Q4	4th Quarter	JPN	160	30	47	34
880	JAP v TAI Q4	4th Quarter	JPN	160	33	35	19	TO
881	JAP v TAI Q4	4th Quarter	JPN	163	49	4	54
882	JAP v TAI Q4	4th Quarter	JPN	163	50	23	53
883	JAP v TAI Q4	4th Quarter	JPN	163	51	26	52
884	JAP v TAI Q4	4th Quarter	JPN	163	51	30	49
885	JAP v TAI Q4	4th Quarter	JPN	163	52	32	46
886	JAP v TAI Q4	4th Quarter	JPN	163	52	32	44
887	JAP v TAI Q4	4th Quarter	JPN	163	53	14	31
888	JAP v TAI Q4	4th Quarter	JPN	163	55	38	39
889	JAP v TAI Q4	4th Quarter	JPN	163	57	51	26
890	JAP v TAI Q4	4th Quarter	JPN	163	58	51	30
891	JAP v TAI Q4	4th Quarter	JPN	163	58	49	33
892	JAP v TAI Q4	4th Quarter	JPN	163	59	44	36
893	JAP v TAI Q4	4th Quarter	JPN	163	59	42	36
894	JAP v TAI Q4	4th Quarter	JPN	163	60	38	37
895	JAP v TAI Q4	4th Quarter	JPN	163	60	34	39
896	JAP v TAI Q4	4th Quarter	JPN	163	61	33	43	On-ball
897	JAP v TAI Q4	4th Quarter	JPN	163	62	33	39
898	JAP v TAI Q4	4th Quarter	JPN	163	63	37	35
899	JAP v TAI Q4	4th Quarter	JPN	163	63	40	28
900	JAP v TAI Q4	4th Quarter	JPN	163	64	29	30
901	JAP v TAI Q4	4th Quarter	JPN	163	65	29	24
902	JAP v TAI Q4	4th Quarter	JPN	163	66	29	19	Shot	Score
903	JAP v TAI Q4	4th Quarter	JPN	167	119	35	85
904	JAP v TAI Q4	4th Quarter	JPN	167	119	36	80
905	JAP v TAI Q4	4th Quarter	JPN	167	120	18	60
906	JAP v TAI Q4	4th Quarter	JPN	167	120	21	53
907	JAP v TAI Q4	4th Quarter	JPN	167	121	28	48
908	JAP v TAI Q4	4th Quarter	JPN	167	121	37	42
909	JAP v TAI Q4	4th Quarter	JPN	167	122	38	33
910	JAP v TAI Q4	4th Quarter	JPN	167	123	36	23
911	JAP v TAI Q4	4th Quarter	JPN	167	124	53	19
912	JAP v TAI Q4	4th Quarter	JPN	167	125	49	26
913	JAP v TAI Q4	4th Quarter	JPN	167	126	39	38
914	JAP v TAI Q4	4th Quarter	JPN	167	127	51	25	Shot	Miss
915	JAP v TAI Q4	4th Quarter	JPN	168	153	20	9	BLOB
916	JAP v TAI Q4	4th Quarter	JPN	168	154	28	42
917	JAP v TAI Q4	4th Quarter	JPN	168	156	23	40
918	JAP v TAI Q4	4th Quarter	JPN	168	158	28	30
919	JAP v TAI Q4	4th Quarter	JPN	168	159	28	29
920	JAP v TAI Q4	4th Quarter	JPN	168	160	26	26
921	JAP v TAI Q4	4th Quarter	JPN	168	160	26	22
922	JAP v TAI Q4	4th Quarter	JPN	168	161	29	18	Shot	Miss
923	JAP v TAI Q4	4th Quarter	JPN	171	221	36	110
924	JAP v TAI Q4	4th Quarter	JPN	171	222	41	92
925	JAP v TAI Q4	4th Quarter	JPN	171	223	41	85
926	JAP v TAI Q4	4th Quarter	JPN	171	224	43	71
927	JAP v TAI Q4	4th Quarter	JPN	171	225	44	61
928	JAP v TAI Q4	4th Quarter	JPN	171	225	44	56
929	JAP v TAI Q4	4th Quarter	JPN	171	226	46	48
930	JAP v TAI Q4	4th Quarter	JPN	171	226	49	38
931	JAP v TAI Q4	4th Quarter	JPN	171	227	50	34
932	JAP v TAI Q4	4th Quarter	JPN	171	228	51	28
933	JAP v TAI Q4	4th Quarter	JPN	171	228	48	32
934	JAP v TAI Q4	4th Quarter	JPN	171	228	42	37
935	JAP v TAI Q4	4th Quarter	JPN	171	228	36	39
936	JAP v TAI Q4	4th Quarter	JPN	171	229	32	40
937	JAP v TAI Q4	4th Quarter	JPN	171	232	22	39
938	JAP v TAI Q4	4th Quarter	JPN	171	232	26	39
939	JAP v TAI Q4	4th Quarter	JPN	171	233	23	39
940	JAP v TAI Q4	4th Quarter	JPN	171	2333	19	37
941	JAP v TAI Q4	4th Quarter	JPN	171	234	16	32
942	JAP v TAI Q4	4th Quarter	JPN	171	234	16	34
943	JAP v TAI Q4	4th Quarter	JPN	171	235	19	38
944	JAP v TAI Q4	4th Quarter	JPN	171	235	24	37
945	JAP v TAI Q4	4th Quarter	JPN	171	235	27	37
946	JAP v TAI Q4	4th Quarter	JPN	171	236	26	32
947	JAP v TAI Q4	4th Quarter	JPN	171	236	26	28
948	JAP v TAI Q4	4th Quarter	JPN	171	237	27	21
949	JAP v TAI Q4	4th Quarter	JPN	171	237	29	17
950	JAP v TAI Q4	4th Quarter	JPN	171	238	39	19
951	JAP v TAI Q4	4th Quarter	JPN	171	240	46	34
952	JAP v TAI Q4	4th Quarter	JPN	171	242	47	31
953	JAP v TAI Q4	4th Quarter	JPN	171	242	47	28
954	JAP v TAI Q4	4th Quarter	JPN	171	243	49	15
955	JAP v TAI Q4	4th Quarter	JPN	171	244	47	15
956	JAP v TAI Q4	4th Quarter	JPN	171	245	43	14
957	JAP v TAI Q4	4th Quarter	JPN	171	245	41	14	TO
958	JAP v TAI Q4	4th Quarter	JPN	173	321	36	110
959	JAP v TAI Q4	4th Quarter	JPN	173	322	40	92
960	JAP v TAI Q4	4th Quarter	JPN	173	322	43	85
961	JAP v TAI Q4	4th Quarter	JPN	173	323	44	80
962	JAP v TAI Q4	4th Quarter	JPN	173	323	44	73
963	JAP v TAI Q4	4th Quarter	JPN	173	324	47	66
964	JAP v TAI Q4	4th Quarter	JPN	173	324	47	62
965	JAP v TAI Q4	4th Quarter	JPN	173	325	47	52
966	JAP v TAI Q4	4th Quarter	JPN	173	325	46	47
967	JAP v TAI Q4	4th Quarter	JPN	173	326	46	43
968	JAP v TAI Q4	4th Quarter	JPN	173	326	47	39
969	JAP v TAI Q4	4th Quarter	JPN	173	327	45	35	Foul
970	JAP v TAI Q4	4th Quarter	JPN	174	345	42	10	BLOB
971	JAP v TAI Q4	4th Quarter	JPN	174	346	48	42
972	JAP v TAI Q4	4th Quarter	JPN	174	348	50	28
973	JAP v TAI Q4	4th Quarter	JPN	174	349	48	30
974	JAP v TAI Q4	4th Quarter	JPN	174	350	44	27
975	JAP v TAI Q4	4th Quarter	JPN	174	350	38	24
976	JAP v TAI Q4	4th Quarter	JPN	174	351	14	30
977	JAP v TAI Q4	4th Quarter	JPN	174	352	16	31
978	JAP v TAI Q4	4th Quarter	JPN	174	353	21	31
979	JAP v TAI Q4	4th Quarter	JPN	174	353	25	30
980	JAP v TAI Q4	4th Quarter	JPN	174	354	36	34	Shot	Score
981	JAP v TAI Q4	4th Quarter	JPN	176	383	47	91
982	JAP v TAI Q4	4th Quarter	JPN	176	385	45	32
983	JAP v TAI Q4	4th Quarter	JPN	176	386	43	27
984	JAP v TAI Q4	4th Quarter	JPN	176	386	38	20
985	JAP v TAI Q4	4th Quarter	JPN	176	387	36	20	Shot	Score
986	JAP v TAI Q4	4th Quarter	JPN	178	424	24	106
987	JAP v TAI Q4	4th Quarter	JPN	178	425	28	91
988	JAP v TAI Q4	4th Quarter	JPN	178	425	31	67
989	JAP v TAI Q4	4th Quarter	JPN	178	426	31	63
990	JAP v TAI Q4	4th Quarter	JPN	178	427	31	56
991	JAP v TAI Q4	4th Quarter	JPN	178	427	32	51
992	JAP v TAI Q4	4th Quarter	JPN	178	428	51	33
993	JAP v TAI Q4	4th Quarter	JPN	178	430	37	40
994	JAP v TAI Q4	4th Quarter	JPN	178	432	33	41
995	JAP v TAI Q4	4th Quarter	JPN	178	432	19	38	On-ball
996	JAP v TAI Q4	4th Quarter	JPN	178	435	24	38
997	JAP v TAI Q4	4th Quarter	JPN	178	435	29	36
998	JAP v TAI Q4	4th Quarter	JPN	178	435	31	31
999	JAP v TAI Q4	4th Quarter	JPN	178	436	33	27
1000	JAP v TAI Q4	4th Quarter	JPN	178	437	35	21
1001	JAP v TAI Q4	4th Quarter	JPN	178	438	50	15
1002	JAP v TAI Q4	4th Quarter	JPN	178	439	48	28
1003	JAP v TAI Q4	4th Quarter	JPN	178	440	46	24
1004	JAP v TAI Q4	4th Quarter	JPN	178	440	37	22
1005	JAP v TAI Q4	4th Quarter	JPN	178	441	40	38
1006	JAP v TAI Q4	4th Quarter	JPN	178	442	35	39	Shot	Score
1007	JAP v TAI Q4	4th Quarter	JPN	181	563	32	91
1008	JAP v TAI Q4	4th Quarter	JPN	181	563	38	86
1009	JAP v TAI Q4	4th Quarter	JPN	181	564	44	78
1010	JAP v TAI Q4	4th Quarter	JPN	181	565	48	64
1011	JAP v TAI Q4	4th Quarter	JPN	181	566	49	53
1012	JAP v TAI Q4	4th Quarter	JPN	181	567	50	46
1013	JAP v TAI Q4	4th Quarter	JPN	181	567	50	40
1014	JAP v TAI Q4	4th Quarter	JPN	181	568	50	37
1015	JAP v TAI Q4	4th Quarter	JPN	181	569	48	33
1016	JAP v TAI Q4	4th Quarter	JPN	181	570	47	33
1017	JAP v TAI Q4	4th Quarter	JPN	181	571	53	15
1018	JAP v TAI Q4	4th Quarter	JPN	181	571	52	20
1019	JAP v TAI Q4	4th Quarter	JPN	181	572	51	26
1020	JAP v TAI Q4	4th Quarter	JPN	181	572	46	29
1021	JAP v TAI Q4	4th Quarter	JPN	181	573	40	28
1022	JAP v TAI Q4	4th Quarter	JPN	181	574	35	28
1023	JAP v TAI Q4	4th Quarter	JPN	181	574	35	33
1024	JAP v TAI Q4	4th Quarter	JPN	181	575	35	39
1025	JAP v TAI Q4	4th Quarter	JPN	181	575	33	42
1026	JAP v TAI Q4	4th Quarter	JPN	181	576	51	28	On-ball
1027	JAP v TAI Q4	4th Quarter	JPN	181	578	46	33
1028	JAP v TAI Q4	4th Quarter	JPN	181	579	41	35
1029	JAP v TAI Q4	4th Quarter	JPN	181	580	34	34
1030	JAP v TAI Q4	4th Quarter	JPN	181	580	30	32
1031	JAP v TAI Q4	4th Quarter	JPN	181	582	11	20
1032	JAP v TAI Q4	4th Quarter	JPN	181	583	14	16
1033	JAP v TAI Q4	4th Quarter	JPN	181	583	23	16
1034	JAP v TAI Q4	4th Quarter	JPN	181	583	28	16	Shot	Miss
1035	JAP v TAI Q4	4th Quarter	JPN	184	642	35	87
1036	JAP v TAI Q4	4th Quarter	JPN	184	642	40	80
1037	JAP v TAI Q4	4th Quarter	JPN	184	643	43	72
1038	JAP v TAI Q4	4th Quarter	JPN	184	643	45	63
1039	JAP v TAI Q4	4th Quarter	JPN	184	644	47	56
1040	JAP v TAI Q4	4th Quarter	JPN	184	644	48	50
1041	JAP v TAI Q4	4th Quarter	JPN	184	645	50	42
1042	JAP v TAI Q4	4th Quarter	JPN	184	647	51	37
1043	JAP v TAI Q4	4th Quarter	JPN	184	648	51	33	On-ball
1044	JAP v TAI Q4	4th Quarter	JPN	184	649	50	35
1045	JAP v TAI Q4	4th Quarter	JPN	184	650	36	20	Stoppage
1046	JAP v TAI Q4	4th Quarter	JPN	185	667	44	7	BLOB
1047	JAP v TAI Q4	4th Quarter	JPN	185	668	24	19	Shot	Score
1048	JAP v TAI Q4	4th Quarter	JPN	187	683	18	66
1049	JAP v TAI Q4	4th Quarter	JPN	187	683	18	54
1050	JAP v TAI Q4	4th Quarter	JPN	187	684	26	33
1051	JAP v TAI Q4	4th Quarter	JPN	187	684	28	26
1052	JAP v TAI Q4	4th Quarter	JPN	187	685	37	22
1053	JAP v TAI Q4	4th Quarter	JPN	187	686	34	19	Shot	Score		Foul
1054	JAP v TAI Q4	4th Quarter	JPN	188	740	3	87
1055	JAP v TAI Q4	4th Quarter	JPN	188	741	30	89
1056	JAP v TAI Q4	4th Quarter	JPN	188	742	30	86
1057	JAP v TAI Q4	4th Quarter	JPN	188	743	30	82
1058	JAP v TAI Q4	4th Quarter	JPN	188	743	32	75
1059	JAP v TAI Q4	4th Quarter	JPN	188	744	32	69
1060	JAP v TAI Q4	4th Quarter	JPN	188	745	32	62
1061	JAP v TAI Q4	4th Quarter	JPN	188	745	32	56
1062	JAP v TAI Q4	4th Quarter	JPN	188	746	51	31
1063	JAP v TAI Q4	4th Quarter	JPN	188	749	34	45
1064	JAP v TAI Q4	4th Quarter	JPN	188	750	16	36
1065	JAP v TAI Q4	4th Quarter	JPN	188	752	23	38
1066	JAP v TAI Q4	4th Quarter	JPN	188	752	33	38	On-ball
1067	JAP v TAI Q4	4th Quarter	JPN	188	753	42	33
1068	JAP v TAI Q4	4th Quarter	JPN	188	754	46	27
1069	JAP v TAI Q4	4th Quarter	JPN	188	754	43	23
1070	JAP v TAI Q4	4th Quarter	JPN	188	755	34	19
1071	JAP v TAI Q4	4th Quarter	JPN	188	756	10	18
1072	JAP v TAI Q4	4th Quarter	JPN	188	757	14	21
1073	JAP v TAI Q4	4th Quarter	JPN	188	757	20	22
1074	JAP v TAI Q4	4th Quarter	JPN	188	758	25	23	Shot	Miss
1075	JAP v TAI Q4	4th Quarter	JPN	192	803	38	70
1076	JAP v TAI Q4	4th Quarter	JPN	192	804	42	54
1077	JAP v TAI Q4	4th Quarter	JPN	192	805	46	46
1078	JAP v TAI Q4	4th Quarter	JPN	192	806	47	37
1079	JAP v TAI Q4	4th Quarter	JPN	192	806	50	30
1080	JAP v TAI Q4	4th Quarter	JPN	192	808	52	46
1081	JAP v TAI Q4	4th Quarter	JPN	192	810	52	46
1082	JAP v TAI Q4	4th Quarter	JPN	192	810	48	47
1083	JAP v TAI Q4	4th Quarter	JPN	192	811	34	43
1084	JAP v TAI Q4	4th Quarter	JPN	192	812	24	39
1085	JAP v TAI Q4	4th Quarter	JPN	192	814	25	36
1086	JAP v TAI Q4	4th Quarter	JPN	192	815	29	29
1087	JAP v TAI Q4	4th Quarter	JPN	192	816	31	26
1088	JAP v TAI Q4	4th Quarter	JPN	192	817	51	23
1089	JAP v TAI Q4	4th Quarter	JPN	192	819	46	33
1090	JAP v TAI Q4	4th Quarter	JPN	192	820	22	37	Shot	Score
1091	JAP v TAI Q4	4th Quarter	JPN	194	882	17	91
1092	JAP v TAI Q4	4th Quarter	JPN	194	884	16	86
1093	JAP v TAI Q4	4th Quarter	JPN	194	885	26	85
1094	JAP v TAI Q4	4th Quarter	JPN	194	885	27	78
1095	JAP v TAI Q4	4th Quarter	JPN	194	886	29	72
1096	JAP v TAI Q4	4th Quarter	JPN	194	886	30	70
1097	JAP v TAI Q4	4th Quarter	JPN	194	887	31	64
1098	JAP v TAI Q4	4th Quarter	JPN	194	887	32	61
1099	JAP v TAI Q4	4th Quarter	JPN	194	888	33	57
1100	JAP v TAI Q4	4th Quarter	JPN	194	888	34	53
1101	JAP v TAI Q4	4th Quarter	JPN	194	889	34	45
1102	JAP v TAI Q4	4th Quarter	JPN	194	890	11	48
1103	JAP v TAI Q4	4th Quarter	JPN	194	892	13	45
1104	JAP v TAI Q4	4th Quarter	JPN	194	892	24	43
1105	JAP v TAI Q4	4th Quarter	JPN	194	893	30	43
1106	JAP v TAI Q4	4th Quarter	JPN	194	895	25	42
1107	JAP v TAI Q4	4th Quarter	JPN	194	896	42	36
1108	JAP v TAI Q4	4th Quarter	JPN	194	899	52	15
1109	JAP v TAI Q4	4th Quarter	JPN	194	900	51	19
1110	JAP v TAI Q4	4th Quarter	JPN	194	900	46	24
1111	JAP v TAI Q4	4th Quarter	JPN	194	900	39	24
1112	JAP v TAI Q4	4th Quarter	JPN	194	902	33	24
1113	JAP v TAI Q4	4th Quarter	JPN	194	902	29	20	Shot	Miss
1114	JAP v TAI Q4	4th Quarter	JPN	196	943	31	109
1115	JAP v TAI Q4	4th Quarter	JPN	196	944	40	81
1116	JAP v TAI Q4	4th Quarter	JPN	196	944	41	75
1117	JAP v TAI Q4	4th Quarter	JPN	196	945	43	65
1118	JAP v TAI Q4	4th Quarter	JPN	196	945	43	58
1119	JAP v TAI Q4	4th Quarter	JPN	196	945	45	52
1120	JAP v TAI Q4	4th Quarter	JPN	196	946	46	46
1121	JAP v TAI Q4	4th Quarter	JPN	196	946	47	38
1122	JAP v TAI Q4	4th Quarter	JPN	196	947	54	28
1123	JAP v TAI Q4	4th Quarter	JPN	196	947	52	35
1124	JAP v TAI Q4	4th Quarter	JPN	196	948	45	39
1125	JAP v TAI Q4	4th Quarter	JPN	196	949	30	40
1126	JAP v TAI Q4	4th Quarter	JPN	196	950	15	33
1127	JAP v TAI Q4	4th Quarter	JPN	196	951	9	15
1128	JAP v TAI Q4	4th Quarter	JPN	196	952	13	16
1129	JAP v TAI Q4	4th Quarter	JPN	196	953	20	16
1130	JAP v TAI Q4	4th Quarter	JPN	196	953	28	17
1131	JAP v TAI Q4	4th Quarter	JPN	196	954	34	18	Shot	Miss
1132	JAP v TAI Q4	4th Quarter	JPN	198	1010	31	109
1133	JAP v TAI Q4	4th Quarter	JPN	198	1011	22	88
1134	JAP v TAI Q4	4th Quarter	JPN	198	1012	22	81
1135	JAP v TAI Q4	4th Quarter	JPN	198	1013	19	76
1136	JAP v TAI Q4	4th Quarter	JPN	198	1014	17	69
1137	JAP v TAI Q4	4th Quarter	JPN	198	1014	16	57
1138	JAP v TAI Q4	4th Quarter	JPN	198	1014	16	49
1139	JAP v TAI Q4	4th Quarter	JPN	198	1015	18	41
1140	JAP v TAI Q4	4th Quarter	JPN	198	1015	24	38
1141	JAP v TAI Q4	4th Quarter	JPN	198	1016	27	38	Foul
1142	JAP v TAI Q4	4th Quarter	JPN	200	1070	28	109
1143	JAP v TAI Q4	4th Quarter	JPN	200	1070	22	91
1144	JAP v TAI Q4	4th Quarter	JPN	200	1072	29	84
1145	JAP v TAI Q4	4th Quarter	JPN	200	1074	32	79
1146	JAP v TAI Q4	4th Quarter	JPN	200	1077	36	73
1147	JAP v TAI Q4	4th Quarter	JPN	200	1078	38	61
1148	JAP v TAI Q4	4th Quarter	JPN	200	1078	37	54
1149	JAP v TAI Q4	4th Quarter	JPN	200	1079	35	51
1150	JAP v TAI Q4	4th Quarter	JPN	200	1079	30	48
1151	JAP v TAI Q4	4th Quarter	JPN	200	1082	29	47
1152	JAP v TAI Q4	4th Quarter	JPN	200	1083	35	47
1153	JAP v TAI Q4	4th Quarter	JPN	200	1084	35	47
1154	JAP v TAI Q4	4th Quarter	JPN	200	1085	35	47
1155	JAP v TAI Q4	4th Quarter	JPN	200	1086	35	47
1156	JAP v TAI Q4	4th Quarter	JPN	200	1087	35	47
1157	JAP v TAI Q4	4th Quarter	JPN	200	1088	35	47
1158	JAP v TAI Q4	4th Quarter	JPN	200	1089	35	47
1159	JAP v TAI Q4	4th Quarter	JPN	200	1090	31	43	On-ball
1160	JAP v TAI Q4	4th Quarter	JPN	200	1093	34	16	TO
1161	JAP v TAI Q4	4th Quarter	JPN	202	1130	38	91
1162	JAP v TAI Q4	4th Quarter	JPN	202	1132	25	82
1163	JAP v TAI Q4	4th Quarter	JPN	202	1133	25	74
1164	JAP v TAI Q4	4th Quarter	JPN	202	1133	28	69
1165	JAP v TAI Q4	4th Quarter	JPN	202	1134	29	66
1166	JAP v TAI Q4	4th Quarter	JPN	202	1135	30	62
1167	JAP v TAI Q4	4th Quarter	JPN	202	1135	26	54
1168	JAP v TAI Q4	4th Quarter	JPN	202	1135	22	49
1169	JAP v TAI Q4	4th Quarter	JPN	202	1136	19	46
1170	JAP v TAI Q4	4th Quarter	JPN	202	1136	16	38
1171	JAP v TAI Q4	4th Quarter	JPN	202	1137	14	34
1172	JAP v TAI Q4	4th Quarter	JPN	202	1138	31	40
1173	JAP v TAI Q4	4th Quarter	JPN	202	1139	51	22
1174	JAP v TAI Q4	4th Quarter	JPN	202	1141	52	15
1175	JAP v TAI Q4	4th Quarter	JPN	202	1141	52	18
1176	JAP v TAI Q4	4th Quarter	JPN	202	1142	52	24
1177	JAP v TAI Q4	4th Quarter	JPN	202	1142	52	26
1178	JAP v TAI Q4	4th Quarter	JPN	202	1143	47	29
1179	JAP v TAI Q4	4th Quarter	JPN	202	1144	40	27
1180	JAP v TAI Q4	4th Quarter	JPN	202	1144	37	25
1181	JAP v TAI Q4	4th Quarter	JPN	202	1145	31	20	Shot	Miss
1182	JAP v TAI Q4	4th Quarter	JPN	205	1268	32	93
1183	JAP v TAI Q4	4th Quarter	JPN	205	1269	26	88
1184	JAP v TAI Q4	4th Quarter	JPN	205	1270	22	80
1185	JAP v TAI Q4	4th Quarter	JPN	205	1271	45	75
1186	JAP v TAI Q4	4th Quarter	JPN	205	1271	46	63
1187	JAP v TAI Q4	4th Quarter	JPN	205	1272	47	55
1188	JAP v TAI Q4	4th Quarter	JPN	205	1272	49	47
1189	JAP v TAI Q4	4th Quarter	JPN	205	1273	50	37
1190	JAP v TAI Q4	4th Quarter	JPN	205	1273	50	34
1191	JAP v TAI Q4	4th Quarter	JPN	205	1275	53	23	TO
1192	JAP v TAI Q4	4th Quarter	JPN	208	1289	30	97
1193	JAP v TAI Q4	4th Quarter	JPN	208	1290	16	83
1194	JAP v TAI Q4	4th Quarter	JPN	208	1291	17	71
1195	JAP v TAI Q4	4th Quarter	JPN	208	1291	18	64
1196	JAP v TAI Q4	4th Quarter	JPN	208	1292	14	57	Foul
1197	JAP v TAI Q4	4th Quarter	JPN	210	1352	33	90
1198	JAP v TAI Q4	4th Quarter	JPN	210	1352	30	81
1199	JAP v TAI Q4	4th Quarter	JPN	210	1353	28	73
1200	JAP v TAI Q4	4th Quarter	JPN	210	1353	23	70
1201	JAP v TAI Q4	4th Quarter	JPN	210	1354	18	66
1202	JAP v TAI Q4	4th Quarter	JPN	210	1354	15	64	Foul
1203	JAP v TAI Q4	4th Quarter	JPN	212	1413	28	95
1204	JAP v TAI Q4	4th Quarter	JPN	212	1414	20	89
1205	JAP v TAI Q4	4th Quarter	JPN	212	1414	19	83
1206	JAP v TAI Q4	4th Quarter	JPN	212	1415	18	73	Stoppage
