# Supplementary material for: Classifying ball trajectories in invasion sports using dynamic time warping: A basketball case study
Source: PLoS One. 2022 Oct 20;17(10):e0272848. doi: 10.1371/journal.pone.0272848 (PMC9584368; doi:10.1371/journal.pone.0272848)
Supplement: S1 Data — (ZIP) [file pone.0272848.s012.zip › Data/JPN/jpng9_full.csv]

	GameID	TimeCriteria	TeamName	RecordID	Time	x	y	Label1	Label2	Label3	Label4
1	JPN v TUR Rio Q1	1st Quarter	JPN	2	8	29	49
2	JPN v TUR Rio Q1	1st Quarter	JPN	2	10	41	45
3	JPN v TUR Rio Q1	1st Quarter	JPN	2	11	41	38
4	JPN v TUR Rio Q1	1st Quarter	JPN	2	13	39	33
5	JPN v TUR Rio Q1	1st Quarter	JPN	2	14	38	31	Shot	Miss
6	JPN v TUR Rio Q1	1st Quarter	JPN	4	30	29	107
7	JPN v TUR Rio Q1	1st Quarter	JPN	4	31	25	94
8	JPN v TUR Rio Q1	1st Quarter	JPN	4	32	30	83
9	JPN v TUR Rio Q1	1st Quarter	JPN	4	33	34	78
10	JPN v TUR Rio Q1	1st Quarter	JPN	4	35	39	70
11	JPN v TUR Rio Q1	1st Quarter	JPN	4	35	40	69
12	JPN v TUR Rio Q1	1st Quarter	JPN	4	36	44	57
13	JPN v TUR Rio Q1	1st Quarter	JPN	4	36	46	53
14	JPN v TUR Rio Q1	1st Quarter	JPN	4	38	49	30
15	JPN v TUR Rio Q1	1st Quarter	JPN	4	39	47	34
16	JPN v TUR Rio Q1	1st Quarter	JPN	4	40	31	37
17	JPN v TUR Rio Q1	1st Quarter	JPN	4	41	30	34
18	JPN v TUR Rio Q1	1st Quarter	JPN	4	42	15	31	On-ball
19	JPN v TUR Rio Q1	1st Quarter	JPN	4	43	17	33
20	JPN v TUR Rio Q1	1st Quarter	JPN	4	43	20	32
21	JPN v TUR Rio Q1	1st Quarter	JPN	4	44	22	29
22	JPN v TUR Rio Q1	1st Quarter	JPN	4	45	32	29
23	JPN v TUR Rio Q1	1st Quarter	JPN	4	46	29	17	Shot	Score	Shooting Foul
24	JPN v TUR Rio Q1	1st Quarter	JPN	6	106	18	109
25	JPN v TUR Rio Q1	1st Quarter	JPN	6	107	31	98
26	JPN v TUR Rio Q1	1st Quarter	JPN	6	109	31	93
27	JPN v TUR Rio Q1	1st Quarter	JPN	6	110	30	82
28	JPN v TUR Rio Q1	1st Quarter	JPN	6	111	33	76
29	JPN v TUR Rio Q1	1st Quarter	JPN	6	111	38	68
30	JPN v TUR Rio Q1	1st Quarter	JPN	6	112	43	61
31	JPN v TUR Rio Q1	1st Quarter	JPN	6	112	46	55
32	JPN v TUR Rio Q1	1st Quarter	JPN	6	113	49	46
33	JPN v TUR Rio Q1	1st Quarter	JPN	6	114	31	43
34	JPN v TUR Rio Q1	1st Quarter	JPN	6	114	31	43
35	JPN v TUR Rio Q1	1st Quarter	JPN	6	117	12	32
36	JPN v TUR Rio Q1	1st Quarter	JPN	6	118	13	33	On-ball
37	JPN v TUR Rio Q1	1st Quarter	JPN	6	118	18	37
38	JPN v TUR Rio Q1	1st Quarter	JPN	6	119	22	38
39	JPN v TUR Rio Q1	1st Quarter	JPN	6	120	30	30
40	JPN v TUR Rio Q1	1st Quarter	JPN	6	121	37	19
41	JPN v TUR Rio Q1	1st Quarter	JPN	6	122	32	17	Shot	Miss
42	JPN v TUR Rio Q1	1st Quarter	JPN	8	141	30	110
43	JPN v TUR Rio Q1	1st Quarter	JPN	8	142	30	92
44	JPN v TUR Rio Q1	1st Quarter	JPN	8	144	31	87
45	JPN v TUR Rio Q1	1st Quarter	JPN	8	144	30	77
46	JPN v TUR Rio Q1	1st Quarter	JPN	8	145	31	68
47	JPN v TUR Rio Q1	1st Quarter	JPN	8	146	34	58
48	JPN v TUR Rio Q1	1st Quarter	JPN	8	147	39	51
49	JPN v TUR Rio Q1	1st Quarter	JPN	8	147	33	38	On-ball
50	JPN v TUR Rio Q1	1st Quarter	JPN	8	148	28	36
51	JPN v TUR Rio Q1	1st Quarter	JPN	8	150	12	25	Shot	Miss
52	JPN v TUR Rio Q1	1st Quarter	JPN	12	198	32	108
53	JPN v TUR Rio Q1	1st Quarter	JPN	12	199	40	85
54	JPN v TUR Rio Q1	1st Quarter	JPN	12	200	40	75
55	JPN v TUR Rio Q1	1st Quarter	JPN	12	200	40	63
56	JPN v TUR Rio Q1	1st Quarter	JPN	12	201	41	58
57	JPN v TUR Rio Q1	1st Quarter	JPN	12	201	35	52
58	JPN v TUR Rio Q1	1st Quarter	JPN	12	202	28	43
59	JPN v TUR Rio Q1	1st Quarter	JPN	12	203	23	38
60	JPN v TUR Rio Q1	1st Quarter	JPN	12	203	20	39
61	JPN v TUR Rio Q1	1st Quarter	JPN	12	204	25	41
62	JPN v TUR Rio Q1	1st Quarter	JPN	12	204	33	41
63	JPN v TUR Rio Q1	1st Quarter	JPN	12	204	41	38
64	JPN v TUR Rio Q1	1st Quarter	JPN	12	205	41	42
65	JPN v TUR Rio Q1	1st Quarter	JPN	12	205	35	42
66	JPN v TUR Rio Q1	1st Quarter	JPN	12	206	27	40
67	JPN v TUR Rio Q1	1st Quarter	JPN	12	206	20	37
68	JPN v TUR Rio Q1	1st Quarter	JPN	12	207	18	38
69	JPN v TUR Rio Q1	1st Quarter	JPN	12	207	21	39
70	JPN v TUR Rio Q1	1st Quarter	JPN	12	208	30	40
71	JPN v TUR Rio Q1	1st Quarter	JPN	12	209	30	40
72	JPN v TUR Rio Q1	1st Quarter	JPN	12	210	30	40
73	JPN v TUR Rio Q1	1st Quarter	JPN	12	211	30	40
74	JPN v TUR Rio Q1	1st Quarter	JPN	12	212	48	31
75	JPN v TUR Rio Q1	1st Quarter	JPN	12	213	54	17
76	JPN v TUR Rio Q1	1st Quarter	JPN	12	214	50	17
77	JPN v TUR Rio Q1	1st Quarter	JPN	12	215	48	17	Shot	Miss
78	JPN v TUR Rio Q1	1st Quarter	JPN	15	240	32	107
79	JPN v TUR Rio Q1	1st Quarter	JPN	15	240	23	93
80	JPN v TUR Rio Q1	1st Quarter	JPN	15	241	23	84
81	JPN v TUR Rio Q1	1st Quarter	JPN	15	242	21	73
82	JPN v TUR Rio Q1	1st Quarter	JPN	15	243	12	28
83	JPN v TUR Rio Q1	1st Quarter	JPN	15	244	11	22
84	JPN v TUR Rio Q1	1st Quarter	JPN	15	245	19	34
85	JPN v TUR Rio Q1	1st Quarter	JPN	15	246	26	20
86	JPN v TUR Rio Q1	1st Quarter	JPN	15	247	26	20
87	JPN v TUR Rio Q1	1st Quarter	JPN	15	248	26	20
88	JPN v TUR Rio Q1	1st Quarter	JPN	15	249	26	20
89	JPN v TUR Rio Q1	1st Quarter	JPN	15	250	24	18	Shot	Score
90	JPN v TUR Rio Q1	1st Quarter	JPN	18	345	29	108
91	JPN v TUR Rio Q1	1st Quarter	JPN	18	346	35	99
92	JPN v TUR Rio Q1	1st Quarter	JPN	18	346	35	101
93	JPN v TUR Rio Q1	1st Quarter	JPN	18	347	34	95
94	JPN v TUR Rio Q1	1st Quarter	JPN	18	349	35	79
95	JPN v TUR Rio Q1	1st Quarter	JPN	18	350	36	64
96	JPN v TUR Rio Q1	1st Quarter	JPN	18	351	33	54
97	JPN v TUR Rio Q1	1st Quarter	JPN	18	352	26	48
98	JPN v TUR Rio Q1	1st Quarter	JPN	18	352	24	46
99	JPN v TUR Rio Q1	1st Quarter	JPN	18	353	12	30
100	JPN v TUR Rio Q1	1st Quarter	JPN	18	355	31	46
101	JPN v TUR Rio Q1	1st Quarter	JPN	18	356	44	37
102	JPN v TUR Rio Q1	1st Quarter	JPN	18	357	44	37
103	JPN v TUR Rio Q1	1st Quarter	JPN	18	358	44	37
104	JPN v TUR Rio Q1	1st Quarter	JPN	18	359	40	39
105	JPN v TUR Rio Q1	1st Quarter	JPN	18	360	36	38	On-ball
106	JPN v TUR Rio Q1	1st Quarter	JPN	18	361	32	37
107	JPN v TUR Rio Q1	1st Quarter	JPN	18	362	25	32
108	JPN v TUR Rio Q1	1st Quarter	JPN	18	363	36	37
109	JPN v TUR Rio Q1	1st Quarter	JPN	18	364	36	33
110	JPN v TUR Rio Q1	1st Quarter	JPN	18	365	36	28
111	JPN v TUR Rio Q1	1st Quarter	JPN	18	366	37	23
112	JPN v TUR Rio Q1	1st Quarter	JPN	18	366	38	18	Shot	Miss
113	JPN v TUR Rio Q1	1st Quarter	JPN	20	384	31	109
114	JPN v TUR Rio Q1	1st Quarter	JPN	20	386	27	88
115	JPN v TUR Rio Q1	1st Quarter	JPN	20	387	38	66
116	JPN v TUR Rio Q1	1st Quarter	JPN	20	388	46	56
117	JPN v TUR Rio Q1	1st Quarter	JPN	20	389	50	46
118	JPN v TUR Rio Q1	1st Quarter	JPN	20	390	32	36
119	JPN v TUR Rio Q1	1st Quarter	JPN	20	391	31	40
120	JPN v TUR Rio Q1	1st Quarter	JPN	20	391	26	40
121	JPN v TUR Rio Q1	1st Quarter	JPN	20	392	22	38
122	JPN v TUR Rio Q1	1st Quarter	JPN	20	393	14	31
123	JPN v TUR Rio Q1	1st Quarter	JPN	20	393	20	38
124	JPN v TUR Rio Q1	1st Quarter	JPN	20	394	25	41
125	JPN v TUR Rio Q1	1st Quarter	JPN	20	395	23	31
126	JPN v TUR Rio Q1	1st Quarter	JPN	20	397	48	35
127	JPN v TUR Rio Q1	1st Quarter	JPN	20	398	32	39
128	JPN v TUR Rio Q1	1st Quarter	JPN	20	400	17	33	On-ball
129	JPN v TUR Rio Q1	1st Quarter	JPN	20	401	16	29
130	JPN v TUR Rio Q1	1st Quarter	JPN	20	402	17	25
131	JPN v TUR Rio Q1	1st Quarter	JPN	20	403	16	19
132	JPN v TUR Rio Q1	1st Quarter	JPN	20	405	31	35	Shot	Miss
133	JPN v TUR Rio Q1	1st Quarter	JPN	22	455	29	109
134	JPN v TUR Rio Q1	1st Quarter	JPN	22	455	39	95
135	JPN v TUR Rio Q1	1st Quarter	JPN	22	457	44	87
136	JPN v TUR Rio Q1	1st Quarter	JPN	22	457	46	80
137	JPN v TUR Rio Q1	1st Quarter	JPN	22	458	47	71
138	JPN v TUR Rio Q1	1st Quarter	JPN	22	459	47	62
139	JPN v TUR Rio Q1	1st Quarter	JPN	22	460	46	53
140	JPN v TUR Rio Q1	1st Quarter	JPN	22	461	44	50
141	JPN v TUR Rio Q1	1st Quarter	JPN	22	461	38	47
142	JPN v TUR Rio Q1	1st Quarter	JPN	22	461	32	44
143	JPN v TUR Rio Q1	1st Quarter	JPN	22	462	27	41
144	JPN v TUR Rio Q1	1st Quarter	JPN	22	463	23	35	On-ball
145	JPN v TUR Rio Q1	1st Quarter	JPN	22	464	21	32
146	JPN v TUR Rio Q1	1st Quarter	JPN	22	465	18	25
147	JPN v TUR Rio Q1	1st Quarter	JPN	22	465	26	34
148	JPN v TUR Rio Q1	1st Quarter	JPN	22	467	31	38
149	JPN v TUR Rio Q1	1st Quarter	JPN	22	468	15	19
150	JPN v TUR Rio Q1	1st Quarter	JPN	22	470	20	37
151	JPN v TUR Rio Q1	1st Quarter	JPN	22	470	21	39
152	JPN v TUR Rio Q1	1st Quarter	JPN	22	471	27	40
153	JPN v TUR Rio Q1	1st Quarter	JPN	22	473	30	43
154	JPN v TUR Rio Q1	1st Quarter	JPN	22	475	45	15
155	JPN v TUR Rio Q1	1st Quarter	JPN	22	476	41	15
156	JPN v TUR Rio Q1	1st Quarter	JPN	22	476	36	13
157	JPN v TUR Rio Q1	1st Quarter	JPN	22	479	11	24	Shot	Miss
158	JPN v TUR Rio Q1	1st Quarter	JPN	23	480	32	22	OR
159	JPN v TUR Rio Q1	1st Quarter	JPN	23	481	33	17	Shot	Miss
160	JPN v TUR Rio Q1	1st Quarter	JPN	27	505	32	112
161	JPN v TUR Rio Q1	1st Quarter	JPN	27	505	34	93
162	JPN v TUR Rio Q1	1st Quarter	JPN	27	506	38	75
163	JPN v TUR Rio Q1	1st Quarter	JPN	27	508	37	71
164	JPN v TUR Rio Q1	1st Quarter	JPN	27	509	36	59
165	JPN v TUR Rio Q1	1st Quarter	JPN	27	510	31	57
166	JPN v TUR Rio Q1	1st Quarter	JPN	27	511	39	51
167	JPN v TUR Rio Q1	1st Quarter	JPN	27	512	47	37
168	JPN v TUR Rio Q1	1st Quarter	JPN	27	514	31	36
169	JPN v TUR Rio Q1	1st Quarter	JPN	27	515	31	36
170	JPN v TUR Rio Q1	1st Quarter	JPN	27	516	31	36
171	JPN v TUR Rio Q1	1st Quarter	JPN	27	517	31	36
172	JPN v TUR Rio Q1	1st Quarter	JPN	27	518	38	38
173	JPN v TUR Rio Q1	1st Quarter	JPN	27	518	37	42
174	JPN v TUR Rio Q1	1st Quarter	JPN	27	519	29	42
175	JPN v TUR Rio Q1	1st Quarter	JPN	27	519	19	37
176	JPN v TUR Rio Q1	1st Quarter	JPN	27	520	16	32
177	JPN v TUR Rio Q1	1st Quarter	JPN	27	521	32	40
178	JPN v TUR Rio Q1	1st Quarter	JPN	27	522	28	40	On-ball
179	JPN v TUR Rio Q1	1st Quarter	JPN	27	524	33	39
180	JPN v TUR Rio Q1	1st Quarter	JPN	27	525	38	34	TO
181	JPN v TUR Rio Q1	1st Quarter	JPN	30	644	50	112
182	JPN v TUR Rio Q1	1st Quarter	JPN	30	645	50	99
183	JPN v TUR Rio Q1	1st Quarter	JPN	30	647	50	89
184	JPN v TUR Rio Q1	1st Quarter	JPN	30	648	47	83
185	JPN v TUR Rio Q1	1st Quarter	JPN	30	649	44	73
186	JPN v TUR Rio Q1	1st Quarter	JPN	30	649	43	68
187	JPN v TUR Rio Q1	1st Quarter	JPN	30	650	41	60
188	JPN v TUR Rio Q1	1st Quarter	JPN	30	651	41	53
189	JPN v TUR Rio Q1	1st Quarter	JPN	30	651	41	47
190	JPN v TUR Rio Q1	1st Quarter	JPN	30	652	23	35
191	JPN v TUR Rio Q1	1st Quarter	JPN	30	655	38	39	On-ball
192	JPN v TUR Rio Q1	1st Quarter	JPN	30	655	32	37
193	JPN v TUR Rio Q1	1st Quarter	JPN	30	656	28	33
194	JPN v TUR Rio Q1	1st Quarter	JPN	30	657	30	29	Shot	Score
195	JPN v TUR Rio Q1	1st Quarter	JPN	32	684	28	110
196	JPN v TUR Rio Q1	1st Quarter	JPN	32	685	28	92
197	JPN v TUR Rio Q1	1st Quarter	JPN	32	686	27	82
198	JPN v TUR Rio Q1	1st Quarter	JPN	32	687	29	70
199	JPN v TUR Rio Q1	1st Quarter	JPN	32	688	27	57
200	JPN v TUR Rio Q1	1st Quarter	JPN	32	689	24	44
201	JPN v TUR Rio Q1	1st Quarter	JPN	32	690	32	36
202	JPN v TUR Rio Q1	1st Quarter	JPN	32	690	34	31
203	JPN v TUR Rio Q1	1st Quarter	JPN	32	691	37	26
204	JPN v TUR Rio Q1	1st Quarter	JPN	32	692	11	22
205	JPN v TUR Rio Q1	1st Quarter	JPN	32	693	26	32	Shot	Miss
206	JPN v TUR Rio Q1	1st Quarter	JPN	34	719	3	79
207	JPN v TUR Rio Q1	1st Quarter	JPN	34	721	15	87
208	JPN v TUR Rio Q1	1st Quarter	JPN	34	722	18	85
209	JPN v TUR Rio Q1	1st Quarter	JPN	34	723	21	79
210	JPN v TUR Rio Q1	1st Quarter	JPN	34	724	25	73
211	JPN v TUR Rio Q1	1st Quarter	JPN	34	724	27	66
212	JPN v TUR Rio Q1	1st Quarter	JPN	34	725	30	59
213	JPN v TUR Rio Q1	1st Quarter	JPN	34	725	33	53
214	JPN v TUR Rio Q1	1st Quarter	JPN	34	726	36	32
215	JPN v TUR Rio Q1	1st Quarter	JPN	34	727	38	34
216	JPN v TUR Rio Q1	1st Quarter	JPN	34	729	49	28	On-ball
217	JPN v TUR Rio Q1	1st Quarter	JPN	34	730	48	30
218	JPN v TUR Rio Q1	1st Quarter	JPN	34	730	44	31
219	JPN v TUR Rio Q1	1st Quarter	JPN	34	731	38	30
220	JPN v TUR Rio Q1	1st Quarter	JPN	34	731	34	30	TO
221	JPN v TUR Rio Q1	1st Quarter	JPN	36	767	29	89
222	JPN v TUR Rio Q1	1st Quarter	JPN	36	767	24	73
223	JPN v TUR Rio Q1	1st Quarter	JPN	36	768	23	64
224	JPN v TUR Rio Q1	1st Quarter	JPN	36	769	20	57
225	JPN v TUR Rio Q1	1st Quarter	JPN	36	770	17	51
226	JPN v TUR Rio Q1	1st Quarter	JPN	36	770	16	40
227	JPN v TUR Rio Q1	1st Quarter	JPN	36	771	15	34
228	JPN v TUR Rio Q1	1st Quarter	JPN	36	772	19	33
229	JPN v TUR Rio Q1	1st Quarter	JPN	36	772	24	32
230	JPN v TUR Rio Q1	1st Quarter	JPN	36	773	32	27
231	JPN v TUR Rio Q1	1st Quarter	JPN	36	774	33	37	Shot	Miss
232	JPN v TUR Rio Q1	1st Quarter	JPN	38	795	30	91
233	JPN v TUR Rio Q1	1st Quarter	JPN	38	795	30	80
234	JPN v TUR Rio Q1	1st Quarter	JPN	38	796	31	66
235	JPN v TUR Rio Q1	1st Quarter	JPN	38	796	30	57
236	JPN v TUR Rio Q1	1st Quarter	JPN	38	797	29	50
237	JPN v TUR Rio Q1	1st Quarter	JPN	38	797	28	45
238	JPN v TUR Rio Q1	1st Quarter	JPN	38	798	29	40	Foul
239	JPN v TUR Rio Q1	1st Quarter	JPN	39	825	5	64
240	JPN v TUR Rio Q1	1st Quarter	JPN	39	825	22	70
241	JPN v TUR Rio Q1	1st Quarter	JPN	39	826	24	67
242	JPN v TUR Rio Q1	1st Quarter	JPN	39	827	26	64
243	JPN v TUR Rio Q1	1st Quarter	JPN	39	828	29	60
244	JPN v TUR Rio Q1	1st Quarter	JPN	39	828	32	55
245	JPN v TUR Rio Q1	1st Quarter	JPN	39	829	34	47
246	JPN v TUR Rio Q1	1st Quarter	JPN	39	830	25	32
247	JPN v TUR Rio Q1	1st Quarter	JPN	39	831	26	28
248	JPN v TUR Rio Q1	1st Quarter	JPN	39	832	29	20
249	JPN v TUR Rio Q1	1st Quarter	JPN	39	834	51	25	Shot	Miss
250	JPN v TUR Rio Q1	1st Quarter	JPN	40	836	32	26	OR
251	JPN v TUR Rio Q1	1st Quarter	JPN	40	838	37	37
252	JPN v TUR Rio Q1	1st Quarter	JPN	40	839	24	36
253	JPN v TUR Rio Q1	1st Quarter	JPN	40	840	15	22
254	JPN v TUR Rio Q1	1st Quarter	JPN	40	840	14	21
255	JPN v TUR Rio Q1	1st Quarter	JPN	40	841	11	16
256	JPN v TUR Rio Q1	1st Quarter	JPN	40	842	11	19
257	JPN v TUR Rio Q1	1st Quarter	JPN	40	843	13	28
258	JPN v TUR Rio Q1	1st Quarter	JPN	40	843	16	33
259	JPN v TUR Rio Q1	1st Quarter	JPN	40	844	46	33
260	JPN v TUR Rio Q1	1st Quarter	JPN	40	845	45	34	On-ball
261	JPN v TUR Rio Q1	1st Quarter	JPN	40	846	42	34
262	JPN v TUR Rio Q1	1st Quarter	JPN	40	847	34	32	TO
263	JPN v TUR Rio Q1	1st Quarter	JPN	43	943	32	107
264	JPN v TUR Rio Q1	1st Quarter	JPN	43	943	39	85
265	JPN v TUR Rio Q1	1st Quarter	JPN	43	945	40	75
266	JPN v TUR Rio Q1	1st Quarter	JPN	43	946	41	67
267	JPN v TUR Rio Q1	1st Quarter	JPN	43	947	40	57
268	JPN v TUR Rio Q1	1st Quarter	JPN	43	947	38	53
269	JPN v TUR Rio Q1	1st Quarter	JPN	43	948	35	49
270	JPN v TUR Rio Q1	1st Quarter	JPN	43	949	28	45
271	JPN v TUR Rio Q1	1st Quarter	JPN	43	949	22	38
272	JPN v TUR Rio Q1	1st Quarter	JPN	43	950	14	32
273	JPN v TUR Rio Q1	1st Quarter	JPN	43	950	15	35
274	JPN v TUR Rio Q1	1st Quarter	JPN	43	951	25	39
275	JPN v TUR Rio Q1	1st Quarter	JPN	43	951	38	41
276	JPN v TUR Rio Q1	1st Quarter	JPN	43	952	34	44
277	JPN v TUR Rio Q1	1st Quarter	JPN	43	952	29	41
278	JPN v TUR Rio Q1	1st Quarter	JPN	43	953	20	39
279	JPN v TUR Rio Q1	1st Quarter	JPN	43	954	26	41
280	JPN v TUR Rio Q1	1st Quarter	JPN	43	954	31	39
281	JPN v TUR Rio Q1	1st Quarter	JPN	43	955	31	39
282	JPN v TUR Rio Q1	1st Quarter	JPN	43	956	31	39
283	JPN v TUR Rio Q1	1st Quarter	JPN	43	957	31	39
284	JPN v TUR Rio Q1	1st Quarter	JPN	43	958	31	39
285	JPN v TUR Rio Q1	1st Quarter	JPN	43	959	31	39
286	JPN v TUR Rio Q1	1st Quarter	JPN	43	960	31	39
287	JPN v TUR Rio Q1	1st Quarter	JPN	43	961	39	30
288	JPN v TUR Rio Q1	1st Quarter	JPN	43	962	41	33
289	JPN v TUR Rio Q1	1st Quarter	JPN	43	964	14	32
290	JPN v TUR Rio Q1	1st Quarter	JPN	43	966	17	34
291	JPN v TUR Rio Q1	1st Quarter	JPN	43	967	25	33
292	JPN v TUR Rio Q1	1st Quarter	JPN	43	967	33	23
293	JPN v TUR Rio Q1	1st Quarter	JPN	43	968	37	34	Shot	Miss
294	JPN v TUR Rio Q1	1st Quarter	JPN	45	1074	18	91
295	JPN v TUR Rio Q1	1st Quarter	JPN	45	1074	18	68
296	JPN v TUR Rio Q1	1st Quarter	JPN	45	1075	16	54
297	JPN v TUR Rio Q1	1st Quarter	JPN	45	1076	15	48
298	JPN v TUR Rio Q1	1st Quarter	JPN	45	1076	16	41
299	JPN v TUR Rio Q1	1st Quarter	JPN	45	1077	15	33
300	JPN v TUR Rio Q1	1st Quarter	JPN	45	1077	15	26
301	JPN v TUR Rio Q1	1st Quarter	JPN	45	1078	12	19
302	JPN v TUR Rio Q1	1st Quarter	JPN	45	1079	12	22
303	JPN v TUR Rio Q1	1st Quarter	JPN	45	1079	14	27	On-ball
304	JPN v TUR Rio Q1	1st Quarter	JPN	45	1079	16	31
305	JPN v TUR Rio Q1	1st Quarter	JPN	45	1079	20	35
306	JPN v TUR Rio Q1	1st Quarter	JPN	45	1081	31	35
307	JPN v TUR Rio Q1	1st Quarter	JPN	45	1082	16	21	Shot	Miss
308	JPN v TUR Rio Q1	1st Quarter	JPN	47	1108	30	110
309	JPN v TUR Rio Q1	1st Quarter	JPN	47	1109	27	94
310	JPN v TUR Rio Q1	1st Quarter	JPN	47	1109	27	94
311	JPN v TUR Rio Q1	1st Quarter	JPN	47	1110	29	74
312	JPN v TUR Rio Q1	1st Quarter	JPN	47	1111	30	65
313	JPN v TUR Rio Q1	1st Quarter	JPN	47	1111	31	57
314	JPN v TUR Rio Q1	1st Quarter	JPN	47	1112	32	53
315	JPN v TUR Rio Q1	1st Quarter	JPN	47	1113	32	53
316	JPN v TUR Rio Q1	1st Quarter	JPN	47	1114	32	53
317	JPN v TUR Rio Q1	1st Quarter	JPN	47	1115	32	53
318	JPN v TUR Rio Q1	1st Quarter	JPN	47	1116	32	53
319	JPN v TUR Rio Q1	1st Quarter	JPN	47	1117	32	53
320	JPN v TUR Rio Q1	1st Quarter	JPN	47	1118	32	53
321	JPN v TUR Rio Q1	1st Quarter	JPN	47	1119	32	53
322	JPN v TUR Rio Q1	1st Quarter	JPN	47	1120	31	49
323	JPN v TUR Rio Q1	1st Quarter	JPN	47	1121	30	44
324	JPN v TUR Rio Q1	1st Quarter	JPN	47	1123	27	37	On-ball
325	JPN v TUR Rio Q1	1st Quarter	JPN	47	1123	30	37
326	JPN v TUR Rio Q1	1st Quarter	JPN	47	1124	32	34
327	JPN v TUR Rio Q1	1st Quarter	JPN	47	1124	34	29
328	JPN v TUR Rio Q1	1st Quarter	JPN	47	1126	34	22
329	JPN v TUR Rio Q1	1st Quarter	JPN	47	1127	38	34	Shot	Miss
330	JPN v TUR Rio Q2	2nd Quarter	JPN	49	24	31	88
331	JPN v TUR Rio Q2	2nd Quarter	JPN	49	25	37	78
332	JPN v TUR Rio Q2	2nd Quarter	JPN	49	26	37	67
333	JPN v TUR Rio Q2	2nd Quarter	JPN	49	26	37	57
334	JPN v TUR Rio Q2	2nd Quarter	JPN	49	27	35	52
335	JPN v TUR Rio Q2	2nd Quarter	JPN	49	28	36	45
336	JPN v TUR Rio Q2	2nd Quarter	JPN	49	28	37	38	On-ball
337	JPN v TUR Rio Q2	2nd Quarter	JPN	49	29	30	39
338	JPN v TUR Rio Q2	2nd Quarter	JPN	49	30	25	34
339	JPN v TUR Rio Q2	2nd Quarter	JPN	49	31	24	28
340	JPN v TUR Rio Q2	2nd Quarter	JPN	49	32	34	37
341	JPN v TUR Rio Q2	2nd Quarter	JPN	49	33	32	34
342	JPN v TUR Rio Q2	2nd Quarter	JPN	49	34	31	26
343	JPN v TUR Rio Q2	2nd Quarter	JPN	49	35	31	21	Shot	Score
344	JPN v TUR Rio Q2	2nd Quarter	JPN	51	60	22	86
345	JPN v TUR Rio Q2	2nd Quarter	JPN	51	60	22	81
346	JPN v TUR Rio Q2	2nd Quarter	JPN	51	61	19	67
347	JPN v TUR Rio Q2	2nd Quarter	JPN	51	61	17	58
348	JPN v TUR Rio Q2	2nd Quarter	JPN	51	62	18	50
349	JPN v TUR Rio Q2	2nd Quarter	JPN	51	63	20	44
350	JPN v TUR Rio Q2	2nd Quarter	JPN	51	64	22	37
351	JPN v TUR Rio Q2	2nd Quarter	JPN	51	64	24	30
352	JPN v TUR Rio Q2	2nd Quarter	JPN	51	65	25	21
353	JPN v TUR Rio Q2	2nd Quarter	JPN	51	66	11	19
354	JPN v TUR Rio Q2	2nd Quarter	JPN	51	67	14	18
355	JPN v TUR Rio Q2	2nd Quarter	JPN	51	68	25	18
356	JPN v TUR Rio Q2	2nd Quarter	JPN	51	70	16	45
357	JPN v TUR Rio Q2	2nd Quarter	JPN	51	71	36	47
358	JPN v TUR Rio Q2	2nd Quarter	JPN	51	72	38	43
359	JPN v TUR Rio Q2	2nd Quarter	JPN	51	73	34	40	On-ball
360	JPN v TUR Rio Q2	2nd Quarter	JPN	51	73	29	39
361	JPN v TUR Rio Q2	2nd Quarter	JPN	51	74	26	30	Shot	Score
362	JPN v TUR Rio Q2	2nd Quarter	JPN	53	109	29	110
363	JPN v TUR Rio Q2	2nd Quarter	JPN	53	110	30	88
364	JPN v TUR Rio Q2	2nd Quarter	JPN	53	112	39	78
365	JPN v TUR Rio Q2	2nd Quarter	JPN	53	113	43	64
366	JPN v TUR Rio Q2	2nd Quarter	JPN	53	114	46	53
367	JPN v TUR Rio Q2	2nd Quarter	JPN	53	114	47	46
368	JPN v TUR Rio Q2	2nd Quarter	JPN	53	115	43	39	On-ball
369	JPN v TUR Rio Q2	2nd Quarter	JPN	53	116	39	39
370	JPN v TUR Rio Q2	2nd Quarter	JPN	53	116	30	38	On-ball
371	JPN v TUR Rio Q2	2nd Quarter	JPN	53	117	22	33
372	JPN v TUR Rio Q2	2nd Quarter	JPN	53	118	19	31	On-ball
373	JPN v TUR Rio Q2	2nd Quarter	JPN	53	118	22	34
374	JPN v TUR Rio Q2	2nd Quarter	JPN	53	119	30	35
375	JPN v TUR Rio Q2	2nd Quarter	JPN	53	122	45	35
376	JPN v TUR Rio Q2	2nd Quarter	JPN	53	123	43	36
377	JPN v TUR Rio Q2	2nd Quarter	JPN	53	123	40	37
378	JPN v TUR Rio Q2	2nd Quarter	JPN	53	124	38	38
379	JPN v TUR Rio Q2	2nd Quarter	JPN	53	125	25	43
380	JPN v TUR Rio Q2	2nd Quarter	JPN	53	125	26	47
381	JPN v TUR Rio Q2	2nd Quarter	JPN	53	126	32	46
382	JPN v TUR Rio Q2	2nd Quarter	JPN	53	127	49	28
383	JPN v TUR Rio Q2	2nd Quarter	JPN	53	127	47	22
384	JPN v TUR Rio Q2	2nd Quarter	JPN	53	128	42	19
385	JPN v TUR Rio Q2	2nd Quarter	JPN	53	129	33	17	Shot	Miss
386	JPN v TUR Rio Q2	2nd Quarter	JPN	55	158	36	87
387	JPN v TUR Rio Q2	2nd Quarter	JPN	55	158	30	83
388	JPN v TUR Rio Q2	2nd Quarter	JPN	55	159	27	72
389	JPN v TUR Rio Q2	2nd Quarter	JPN	55	160	26	58
390	JPN v TUR Rio Q2	2nd Quarter	JPN	55	161	25	52
391	JPN v TUR Rio Q2	2nd Quarter	JPN	55	161	19	43
392	JPN v TUR Rio Q2	2nd Quarter	JPN	55	162	13	36
393	JPN v TUR Rio Q2	2nd Quarter	JPN	55	162	14	25
394	JPN v TUR Rio Q2	2nd Quarter	JPN	55	162	16	24
395	JPN v TUR Rio Q2	2nd Quarter	JPN	55	164	10	17
396	JPN v TUR Rio Q2	2nd Quarter	JPN	55	165	12	21
397	JPN v TUR Rio Q2	2nd Quarter	JPN	55	165	18	23
398	JPN v TUR Rio Q2	2nd Quarter	JPN	55	166	24	23
399	JPN v TUR Rio Q2	2nd Quarter	JPN	55	167	32	21	Foul
400	JPN v TUR Rio Q2	2nd Quarter	JPN	56	199	20	8	BLOB
401	JPN v TUR Rio Q2	2nd Quarter	JPN	56	200	16	37
402	JPN v TUR Rio Q2	2nd Quarter	JPN	56	201	11	25
403	JPN v TUR Rio Q2	2nd Quarter	JPN	56	203	14	22
404	JPN v TUR Rio Q2	2nd Quarter	JPN	56	203	18	21
405	JPN v TUR Rio Q2	2nd Quarter	JPN	56	204	28	17
406	JPN v TUR Rio Q2	2nd Quarter	JPN	56	204	34	17
407	JPN v TUR Rio Q2	2nd Quarter	JPN	56	206	38	38	Shot	Miss
408	JPN v TUR Rio Q2	2nd Quarter	JPN	57	213	15	31	OR
409	JPN v TUR Rio Q2	2nd Quarter	JPN	57	214	19	45
410	JPN v TUR Rio Q2	2nd Quarter	JPN	57	215	25	44
411	JPN v TUR Rio Q2	2nd Quarter	JPN	57	215	14	30
412	JPN v TUR Rio Q2	2nd Quarter	JPN	57	217	11	17
413	JPN v TUR Rio Q2	2nd Quarter	JPN	57	218	17	34
414	JPN v TUR Rio Q2	2nd Quarter	JPN	57	219	20	29
415	JPN v TUR Rio Q2	2nd Quarter	JPN	57	220	20	23
416	JPN v TUR Rio Q2	2nd Quarter	JPN	57	220	24	22
417	JPN v TUR Rio Q2	2nd Quarter	JPN	57	222	46	34
418	JPN v TUR Rio Q2	2nd Quarter	JPN	57	223	44	25
419	JPN v TUR Rio Q2	2nd Quarter	JPN	57	223	36	19	Shot	Miss
420	JPN v TUR Rio Q2	2nd Quarter	JPN	59	243	33	109
421	JPN v TUR Rio Q2	2nd Quarter	JPN	59	245	36	91
422	JPN v TUR Rio Q2	2nd Quarter	JPN	59	246	30	80
423	JPN v TUR Rio Q2	2nd Quarter	JPN	59	246	23	71
424	JPN v TUR Rio Q2	2nd Quarter	JPN	59	247	19	59
425	JPN v TUR Rio Q2	2nd Quarter	JPN	59	248	19	54
426	JPN v TUR Rio Q2	2nd Quarter	JPN	59	249	21	46
427	JPN v TUR Rio Q2	2nd Quarter	JPN	59	249	26	44
428	JPN v TUR Rio Q2	2nd Quarter	JPN	59	249	31	43
429	JPN v TUR Rio Q2	2nd Quarter	JPN	59	250	36	39	On-ball
430	JPN v TUR Rio Q2	2nd Quarter	JPN	59	251	38	35
431	JPN v TUR Rio Q2	2nd Quarter	JPN	59	252	38	26
432	JPN v TUR Rio Q2	2nd Quarter	JPN	59	253	52	31
433	JPN v TUR Rio Q2	2nd Quarter	JPN	59	253	45	29
434	JPN v TUR Rio Q2	2nd Quarter	JPN	59	254	40	25
435	JPN v TUR Rio Q2	2nd Quarter	JPN	59	254	36	23
436	JPN v TUR Rio Q2	2nd Quarter	JPN	59	255	33	19	Shot	Miss
437	JPN v TUR Rio Q2	2nd Quarter	JPN	61	332	31	109
438	JPN v TUR Rio Q2	2nd Quarter	JPN	61	333	30	94
439	JPN v TUR Rio Q2	2nd Quarter	JPN	61	334	30	82
440	JPN v TUR Rio Q2	2nd Quarter	JPN	61	334	32	73
441	JPN v TUR Rio Q2	2nd Quarter	JPN	61	335	32	62
442	JPN v TUR Rio Q2	2nd Quarter	JPN	61	336	31	53
443	JPN v TUR Rio Q2	2nd Quarter	JPN	61	337	34	50
444	JPN v TUR Rio Q2	2nd Quarter	JPN	61	338	25	43
445	JPN v TUR Rio Q2	2nd Quarter	JPN	61	339	18	36
446	JPN v TUR Rio Q2	2nd Quarter	JPN	61	339	24	37
447	JPN v TUR Rio Q2	2nd Quarter	JPN	61	340	34	38
448	JPN v TUR Rio Q2	2nd Quarter	JPN	61	341	35	40
449	JPN v TUR Rio Q2	2nd Quarter	JPN	61	341	32	41
450	JPN v TUR Rio Q2	2nd Quarter	JPN	61	343	24	39
451	JPN v TUR Rio Q2	2nd Quarter	JPN	61	343	15	34
452	JPN v TUR Rio Q2	2nd Quarter	JPN	61	344	12	30
453	JPN v TUR Rio Q2	2nd Quarter	JPN	61	345	19	38
454	JPN v TUR Rio Q2	2nd Quarter	JPN	61	345	31	39
455	JPN v TUR Rio Q2	2nd Quarter	JPN	61	347	34	20
456	JPN v TUR Rio Q2	2nd Quarter	JPN	61	348	11	23	Shot	Miss
457	JPN v TUR Rio Q2	2nd Quarter	JPN	63	378	36	108
458	JPN v TUR Rio Q2	2nd Quarter	JPN	63	379	36	94
459	JPN v TUR Rio Q2	2nd Quarter	JPN	63	380	35	82
460	JPN v TUR Rio Q2	2nd Quarter	JPN	63	381	36	76
461	JPN v TUR Rio Q2	2nd Quarter	JPN	63	381	37	68
462	JPN v TUR Rio Q2	2nd Quarter	JPN	63	382	38	59
463	JPN v TUR Rio Q2	2nd Quarter	JPN	63	383	40	44
464	JPN v TUR Rio Q2	2nd Quarter	JPN	63	383	53	33
465	JPN v TUR Rio Q2	2nd Quarter	JPN	63	384	45	35
466	JPN v TUR Rio Q2	2nd Quarter	JPN	63	386	24	38
467	JPN v TUR Rio Q2	2nd Quarter	JPN	63	387	21	34	On-ball
468	JPN v TUR Rio Q2	2nd Quarter	JPN	63	387	26	36
469	JPN v TUR Rio Q2	2nd Quarter	JPN	63	388	35	33
470	JPN v TUR Rio Q2	2nd Quarter	JPN	63	389	39	19	Shot	Miss
471	JPN v TUR Rio Q2	2nd Quarter	JPN	65	416	31	111
472	JPN v TUR Rio Q2	2nd Quarter	JPN	65	417	32	82
473	JPN v TUR Rio Q2	2nd Quarter	JPN	65	419	30	72
474	JPN v TUR Rio Q2	2nd Quarter	JPN	65	420	28	63
475	JPN v TUR Rio Q2	2nd Quarter	JPN	65	420	26	54
476	JPN v TUR Rio Q2	2nd Quarter	JPN	65	421	24	47
477	JPN v TUR Rio Q2	2nd Quarter	JPN	65	422	26	39	On-ball
478	JPN v TUR Rio Q2	2nd Quarter	JPN	65	422	33	39
479	JPN v TUR Rio Q2	2nd Quarter	JPN	65	423	37	31
480	JPN v TUR Rio Q2	2nd Quarter	JPN	65	425	25	22
481	JPN v TUR Rio Q2	2nd Quarter	JPN	65	426	26	29
482	JPN v TUR Rio Q2	2nd Quarter	JPN	65	427	23	35
483	JPN v TUR Rio Q2	2nd Quarter	JPN	65	429	19	36	Shot	Miss
484	JPN v TUR Rio Q2	2nd Quarter	JPN	67	534	29	106
485	JPN v TUR Rio Q2	2nd Quarter	JPN	67	535	37	94
486	JPN v TUR Rio Q2	2nd Quarter	JPN	67	536	38	89
487	JPN v TUR Rio Q2	2nd Quarter	JPN	67	537	39	82
488	JPN v TUR Rio Q2	2nd Quarter	JPN	67	538	40	69
489	JPN v TUR Rio Q2	2nd Quarter	JPN	67	538	42	60
490	JPN v TUR Rio Q2	2nd Quarter	JPN	67	539	42	52
491	JPN v TUR Rio Q2	2nd Quarter	JPN	67	539	49	32
492	JPN v TUR Rio Q2	2nd Quarter	JPN	67	541	32	38
493	JPN v TUR Rio Q2	2nd Quarter	JPN	67	543	16	31
494	JPN v TUR Rio Q2	2nd Quarter	JPN	67	544	10	31
495	JPN v TUR Rio Q2	2nd Quarter	JPN	67	546	35	43
496	JPN v TUR Rio Q2	2nd Quarter	JPN	67	547	28	43
497	JPN v TUR Rio Q2	2nd Quarter	JPN	67	547	28	39	On-ball
498	JPN v TUR Rio Q2	2nd Quarter	JPN	67	548	34	36
499	JPN v TUR Rio Q2	2nd Quarter	JPN	67	549	38	29
500	JPN v TUR Rio Q2	2nd Quarter	JPN	67	550	34	19
501	JPN v TUR Rio Q2	2nd Quarter	JPN	67	551	10	22
502	JPN v TUR Rio Q2	2nd Quarter	JPN	67	552	20	36
503	JPN v TUR Rio Q2	2nd Quarter	JPN	67	552	22	28
504	JPN v TUR Rio Q2	2nd Quarter	JPN	67	553	27	21	Stoppage
505	JPN v TUR Rio Q2	2nd Quarter	JPN	68	575	42	9	BLOB
506	JPN v TUR Rio Q2	2nd Quarter	JPN	68	576	44	18	TO
507	JPN v TUR Rio Q2	2nd Quarter	JPN	71	618	36	88
508	JPN v TUR Rio Q2	2nd Quarter	JPN	71	619	46	81
509	JPN v TUR Rio Q2	2nd Quarter	JPN	71	620	48	73
510	JPN v TUR Rio Q2	2nd Quarter	JPN	71	621	49	64
511	JPN v TUR Rio Q2	2nd Quarter	JPN	71	621	38	56
512	JPN v TUR Rio Q2	2nd Quarter	JPN	71	622	33	47
513	JPN v TUR Rio Q2	2nd Quarter	JPN	71	622	27	38
514	JPN v TUR Rio Q2	2nd Quarter	JPN	71	623	18	33
515	JPN v TUR Rio Q2	2nd Quarter	JPN	71	623	13	33
516	JPN v TUR Rio Q2	2nd Quarter	JPN	71	625	43	36	Shot	Miss
517	JPN v TUR Rio Q2	2nd Quarter	JPN	73	646	33	111
518	JPN v TUR Rio Q2	2nd Quarter	JPN	73	646	34	92
519	JPN v TUR Rio Q2	2nd Quarter	JPN	73	647	33	71
520	JPN v TUR Rio Q2	2nd Quarter	JPN	73	648	27	60
521	JPN v TUR Rio Q2	2nd Quarter	JPN	73	649	21	53
522	JPN v TUR Rio Q2	2nd Quarter	JPN	73	649	17	48
523	JPN v TUR Rio Q2	2nd Quarter	JPN	73	650	14	38
524	JPN v TUR Rio Q2	2nd Quarter	JPN	73	650	12	31
525	JPN v TUR Rio Q2	2nd Quarter	JPN	73	650	14	34	On-ball
526	JPN v TUR Rio Q2	2nd Quarter	JPN	73	651	18	35
527	JPN v TUR Rio Q2	2nd Quarter	JPN	73	651	23	37
528	JPN v TUR Rio Q2	2nd Quarter	JPN	73	652	31	32
529	JPN v TUR Rio Q2	2nd Quarter	JPN	73	653	37	23
530	JPN v TUR Rio Q2	2nd Quarter	JPN	73	654	47	25
531	JPN v TUR Rio Q2	2nd Quarter	JPN	73	655	30	39
532	JPN v TUR Rio Q2	2nd Quarter	JPN	73	656	37	34
533	JPN v TUR Rio Q2	2nd Quarter	JPN	73	657	36	23
534	JPN v TUR Rio Q2	2nd Quarter	JPN	73	659	23	37
535	JPN v TUR Rio Q2	2nd Quarter	JPN	73	660	24	31
536	JPN v TUR Rio Q2	2nd Quarter	JPN	73	660	27	26
537	JPN v TUR Rio Q2	2nd Quarter	JPN	73	661	28	19
538	JPN v TUR Rio Q2	2nd Quarter	JPN	73	662	29	19	Shot	Miss
539	JPN v TUR Rio Q2	2nd Quarter	JPN	74	664	37	19	OR
540	JPN v TUR Rio Q2	2nd Quarter	JPN	74	664	41	35	Shot	Score
541	JPN v TUR Rio Q2	2nd Quarter	JPN	76	693	26	96
542	JPN v TUR Rio Q2	2nd Quarter	JPN	76	693	45	80
543	JPN v TUR Rio Q2	2nd Quarter	JPN	76	694	37	62
544	JPN v TUR Rio Q2	2nd Quarter	JPN	76	695	36	50
545	JPN v TUR Rio Q2	2nd Quarter	JPN	76	696	33	41
546	JPN v TUR Rio Q2	2nd Quarter	JPN	76	697	27	36
547	JPN v TUR Rio Q2	2nd Quarter	JPN	76	697	25	24
548	JPN v TUR Rio Q2	2nd Quarter	JPN	76	698	26	17
549	JPN v TUR Rio Q2	2nd Quarter	JPN	76	700	51	25	Shot	Score
550	JPN v TUR Rio Q2	2nd Quarter	JPN	79	810	26	92
551	JPN v TUR Rio Q2	2nd Quarter	JPN	79	810	40	81
552	JPN v TUR Rio Q2	2nd Quarter	JPN	79	811	42	72
553	JPN v TUR Rio Q2	2nd Quarter	JPN	79	812	42	59
554	JPN v TUR Rio Q2	2nd Quarter	JPN	79	812	38	45
555	JPN v TUR Rio Q2	2nd Quarter	JPN	79	813	37	35
556	JPN v TUR Rio Q2	2nd Quarter	JPN	79	813	37	30
557	JPN v TUR Rio Q2	2nd Quarter	JPN	79	814	38	27
558	JPN v TUR Rio Q2	2nd Quarter	JPN	79	815	39	37
559	JPN v TUR Rio Q2	2nd Quarter	JPN	79	816	37	40
560	JPN v TUR Rio Q2	2nd Quarter	JPN	79	816	33	42
561	JPN v TUR Rio Q2	2nd Quarter	JPN	79	817	33	42
562	JPN v TUR Rio Q2	2nd Quarter	JPN	79	818	33	42
563	JPN v TUR Rio Q2	2nd Quarter	JPN	79	819	33	42
564	JPN v TUR Rio Q2	2nd Quarter	JPN	79	820	14	30
565	JPN v TUR Rio Q2	2nd Quarter	JPN	79	822	24	19	Foul
566	JPN v TUR Rio Q2	2nd Quarter	JPN	80	848	19	8	BLOB
567	JPN v TUR Rio Q2	2nd Quarter	JPN	80	849	10	26
568	JPN v TUR Rio Q2	2nd Quarter	JPN	80	850	14	32	On-ball
569	JPN v TUR Rio Q2	2nd Quarter	JPN	80	850	17	33
570	JPN v TUR Rio Q2	2nd Quarter	JPN	80	851	26	36
571	JPN v TUR Rio Q2	2nd Quarter	JPN	80	852	38	31
572	JPN v TUR Rio Q2	2nd Quarter	JPN	80	853	30	31
573	JPN v TUR Rio Q2	2nd Quarter	JPN	80	854	21	34
574	JPN v TUR Rio Q2	2nd Quarter	JPN	80	854	16	34
575	JPN v TUR Rio Q2	2nd Quarter	JPN	80	855	13	23
576	JPN v TUR Rio Q2	2nd Quarter	JPN	80	858	18	29
577	JPN v TUR Rio Q2	2nd Quarter	JPN	80	858	26	30
578	JPN v TUR Rio Q2	2nd Quarter	JPN	80	859	32	20	Shot	Score
579	JPN v TUR Rio Q2	2nd Quarter	JPN	83	928	27	97
580	JPN v TUR Rio Q2	2nd Quarter	JPN	83	929	35	91
581	JPN v TUR Rio Q2	2nd Quarter	JPN	83	930	34	82
582	JPN v TUR Rio Q2	2nd Quarter	JPN	83	930	16	70
583	JPN v TUR Rio Q2	2nd Quarter	JPN	83	931	17	65
584	JPN v TUR Rio Q2	2nd Quarter	JPN	83	931	18	56
585	JPN v TUR Rio Q2	2nd Quarter	JPN	83	932	21	47
586	JPN v TUR Rio Q2	2nd Quarter	JPN	83	933	23	43
587	JPN v TUR Rio Q2	2nd Quarter	JPN	83	934	31	38
588	JPN v TUR Rio Q2	2nd Quarter	JPN	83	935	34	32
589	JPN v TUR Rio Q2	2nd Quarter	JPN	83	935	37	26
590	JPN v TUR Rio Q2	2nd Quarter	JPN	83	936	36	20	Stoppage
591	JPN v TUR Rio Q2	2nd Quarter	JPN	84	954	43	9	BLOB
592	JPN v TUR Rio Q2	2nd Quarter	JPN	84	955	47	24
593	JPN v TUR Rio Q2	2nd Quarter	JPN	84	956	49	31
594	JPN v TUR Rio Q2	2nd Quarter	JPN	84	956	48	34
595	JPN v TUR Rio Q2	2nd Quarter	JPN	84	956	43	36
596	JPN v TUR Rio Q2	2nd Quarter	JPN	84	957	36	38
597	JPN v TUR Rio Q2	2nd Quarter	JPN	84	958	30	40
598	JPN v TUR Rio Q2	2nd Quarter	JPN	84	960	12	23
599	JPN v TUR Rio Q2	2nd Quarter	JPN	84	960	16	20
600	JPN v TUR Rio Q2	2nd Quarter	JPN	84	961	25	18
601	JPN v TUR Rio Q2	2nd Quarter	JPN	84	961	29	18	Stoppage
602	JPN v TUR Rio Q2	2nd Quarter	JPN	85	975	38	9	BLOB
603	JPN v TUR Rio Q2	2nd Quarter	JPN	85	976	48	23
604	JPN v TUR Rio Q2	2nd Quarter	JPN	85	977	48	28
605	JPN v TUR Rio Q2	2nd Quarter	JPN	85	977	42	31	On-ball
606	JPN v TUR Rio Q2	2nd Quarter	JPN	85	977	36	36
607	JPN v TUR Rio Q2	2nd Quarter	JPN	85	978	28	36
608	JPN v TUR Rio Q2	2nd Quarter	JPN	85	979	28	30
609	JPN v TUR Rio Q2	2nd Quarter	JPN	85	980	33	32	Shot	Score
610	JPN v TUR Rio Q3	3rd Quarter	JPN	89	1	4	61
611	JPN v TUR Rio Q3	3rd Quarter	JPN	89	1	14	65
612	JPN v TUR Rio Q3	3rd Quarter	JPN	89	2	18	61
613	JPN v TUR Rio Q3	3rd Quarter	JPN	89	2	25	58
614	JPN v TUR Rio Q3	3rd Quarter	JPN	89	3	29	51
615	JPN v TUR Rio Q3	3rd Quarter	JPN	89	4	36	47
616	JPN v TUR Rio Q3	3rd Quarter	JPN	89	5	51	33
617	JPN v TUR Rio Q3	3rd Quarter	JPN	89	7	36	35
618	JPN v TUR Rio Q3	3rd Quarter	JPN	89	7	25	37
619	JPN v TUR Rio Q3	3rd Quarter	JPN	89	9	38	34
620	JPN v TUR Rio Q3	3rd Quarter	JPN	89	10	38	26
621	JPN v TUR Rio Q3	3rd Quarter	JPN	89	12	33	17	Shot	Score
622	JPN v TUR Rio Q3	3rd Quarter	JPN	92	66	58	85
623	JPN v TUR Rio Q3	3rd Quarter	JPN	92	66	41	86
624	JPN v TUR Rio Q3	3rd Quarter	JPN	92	67	39	73
625	JPN v TUR Rio Q3	3rd Quarter	JPN	92	68	40	65
626	JPN v TUR Rio Q3	3rd Quarter	JPN	92	68	40	54
627	JPN v TUR Rio Q3	3rd Quarter	JPN	92	69	51	30
628	JPN v TUR Rio Q3	3rd Quarter	JPN	92	70	54	28	On-ball
629	JPN v TUR Rio Q3	3rd Quarter	JPN	92	70	48	31
630	JPN v TUR Rio Q3	3rd Quarter	JPN	92	71	42	36
631	JPN v TUR Rio Q3	3rd Quarter	JPN	92	72	32	33	Shot	Miss
632	JPN v TUR Rio Q3	3rd Quarter	JPN	94	99	24	109
633	JPN v TUR Rio Q3	3rd Quarter	JPN	94	100	29	97
634	JPN v TUR Rio Q3	3rd Quarter	JPN	94	101	32	88
635	JPN v TUR Rio Q3	3rd Quarter	JPN	94	101	33	83
636	JPN v TUR Rio Q3	3rd Quarter	JPN	94	102	37	75
637	JPN v TUR Rio Q3	3rd Quarter	JPN	94	102	39	70
638	JPN v TUR Rio Q3	3rd Quarter	JPN	94	103	41	59
639	JPN v TUR Rio Q3	3rd Quarter	JPN	94	103	42	52
640	JPN v TUR Rio Q3	3rd Quarter	JPN	94	104	52	31
641	JPN v TUR Rio Q3	3rd Quarter	JPN	94	106	33	41
642	JPN v TUR Rio Q3	3rd Quarter	JPN	94	107	20	38
643	JPN v TUR Rio Q3	3rd Quarter	JPN	94	110	33	36
644	JPN v TUR Rio Q3	3rd Quarter	JPN	94	110	28	38	On-ball
645	JPN v TUR Rio Q3	3rd Quarter	JPN	94	112	35	35
646	JPN v TUR Rio Q3	3rd Quarter	JPN	94	113	38	25
647	JPN v TUR Rio Q3	3rd Quarter	JPN	94	114	10	20	Shot	Miss
648	JPN v TUR Rio Q3	3rd Quarter	JPN	95	118	22	26	OR
649	JPN v TUR Rio Q3	3rd Quarter	JPN	95	120	31	40
650	JPN v TUR Rio Q3	3rd Quarter	JPN	95	121	50	31	On-ball
651	JPN v TUR Rio Q3	3rd Quarter	JPN	95	122	44	32
652	JPN v TUR Rio Q3	3rd Quarter	JPN	95	122	38	33
653	JPN v TUR Rio Q3	3rd Quarter	JPN	95	123	32	31
654	JPN v TUR Rio Q3	3rd Quarter	JPN	95	124	32	24	Shot	Miss
655	JPN v TUR Rio Q3	3rd Quarter	JPN	97	157	27	108
656	JPN v TUR Rio Q3	3rd Quarter	JPN	97	158	31	100
657	JPN v TUR Rio Q3	3rd Quarter	JPN	97	160	32	93
658	JPN v TUR Rio Q3	3rd Quarter	JPN	97	161	33	85
659	JPN v TUR Rio Q3	3rd Quarter	JPN	97	162	33	81
660	JPN v TUR Rio Q3	3rd Quarter	JPN	97	164	34	75
661	JPN v TUR Rio Q3	3rd Quarter	JPN	97	164	33	65
662	JPN v TUR Rio Q3	3rd Quarter	JPN	97	165	29	56
663	JPN v TUR Rio Q3	3rd Quarter	JPN	97	166	26	49
664	JPN v TUR Rio Q3	3rd Quarter	JPN	97	166	38	38
665	JPN v TUR Rio Q3	3rd Quarter	JPN	97	167	42	35
666	JPN v TUR Rio Q3	3rd Quarter	JPN	97	170	40	26
667	JPN v TUR Rio Q3	3rd Quarter	JPN	97	171	37	21
668	JPN v TUR Rio Q3	3rd Quarter	JPN	97	171	33	17	Shot	Miss
669	JPN v TUR Rio Q3	3rd Quarter	JPN	99	191	34	110
670	JPN v TUR Rio Q3	3rd Quarter	JPN	99	191	36	91
671	JPN v TUR Rio Q3	3rd Quarter	JPN	99	193	40	78
672	JPN v TUR Rio Q3	3rd Quarter	JPN	99	194	44	71
673	JPN v TUR Rio Q3	3rd Quarter	JPN	99	194	46	59
674	JPN v TUR Rio Q3	3rd Quarter	JPN	99	195	48	50
675	JPN v TUR Rio Q3	3rd Quarter	JPN	99	195	48	43
676	JPN v TUR Rio Q3	3rd Quarter	JPN	99	196	46	36
677	JPN v TUR Rio Q3	3rd Quarter	JPN	99	197	30	39
678	JPN v TUR Rio Q3	3rd Quarter	JPN	99	197	31	43
679	JPN v TUR Rio Q3	3rd Quarter	JPN	99	198	24	43
680	JPN v TUR Rio Q3	3rd Quarter	JPN	99	199	20	36
681	JPN v TUR Rio Q3	3rd Quarter	JPN	99	199	22	30
682	JPN v TUR Rio Q3	3rd Quarter	JPN	99	200	26	41
683	JPN v TUR Rio Q3	3rd Quarter	JPN	99	200	32	38
684	JPN v TUR Rio Q3	3rd Quarter	JPN	99	201	32	32
685	JPN v TUR Rio Q3	3rd Quarter	JPN	99	202	38	20
686	JPN v TUR Rio Q3	3rd Quarter	JPN	99	202	44	20
687	JPN v TUR Rio Q3	3rd Quarter	JPN	99	203	50	18
688	JPN v TUR Rio Q3	3rd Quarter	JPN	99	203	45	17
689	JPN v TUR Rio Q3	3rd Quarter	JPN	99	203	42	17
690	JPN v TUR Rio Q3	3rd Quarter	JPN	99	204	29	16
691	JPN v TUR Rio Q3	3rd Quarter	JPN	99	205	22	38
692	JPN v TUR Rio Q3	3rd Quarter	JPN	99	206	19	36
693	JPN v TUR Rio Q3	3rd Quarter	JPN	99	207	23	26
694	JPN v TUR Rio Q3	3rd Quarter	JPN	99	208	29	21
695	JPN v TUR Rio Q3	3rd Quarter	JPN	99	208	27	18
696	JPN v TUR Rio Q3	3rd Quarter	JPN	99	210	28	18	Shot	Score
697	JPN v TUR Rio Q3	3rd Quarter	JPN	101	229	31	110
698	JPN v TUR Rio Q3	3rd Quarter	JPN	101	229	33	93
699	JPN v TUR Rio Q3	3rd Quarter	JPN	101	231	33	87
700	JPN v TUR Rio Q3	3rd Quarter	JPN	101	232	28	78
701	JPN v TUR Rio Q3	3rd Quarter	JPN	101	232	24	67
702	JPN v TUR Rio Q3	3rd Quarter	JPN	101	232	19	56
703	JPN v TUR Rio Q3	3rd Quarter	JPN	101	233	16	44
704	JPN v TUR Rio Q3	3rd Quarter	JPN	101	234	16	33
705	JPN v TUR Rio Q3	3rd Quarter	JPN	101	234	16	27
706	JPN v TUR Rio Q3	3rd Quarter	JPN	101	236	40	39
707	JPN v TUR Rio Q3	3rd Quarter	JPN	101	237	42	32
708	JPN v TUR Rio Q3	3rd Quarter	JPN	101	238	39	27
709	JPN v TUR Rio Q3	3rd Quarter	JPN	101	238	51	22
710	JPN v TUR Rio Q3	3rd Quarter	JPN	101	239	51	24
711	JPN v TUR Rio Q3	3rd Quarter	JPN	101	240	49	29
712	JPN v TUR Rio Q3	3rd Quarter	JPN	101	240	47	31
713	JPN v TUR Rio Q3	3rd Quarter	JPN	101	241	44	33
714	JPN v TUR Rio Q3	3rd Quarter	JPN	101	242	39	35
715	JPN v TUR Rio Q3	3rd Quarter	JPN	101	242	34	37	On-ball
716	JPN v TUR Rio Q3	3rd Quarter	JPN	101	243	28	35
717	JPN v TUR Rio Q3	3rd Quarter	JPN	101	244	25	27
718	JPN v TUR Rio Q3	3rd Quarter	JPN	101	244	26	20
719	JPN v TUR Rio Q3	3rd Quarter	JPN	101	246	11	26
720	JPN v TUR Rio Q3	3rd Quarter	JPN	101	246	14	30
721	JPN v TUR Rio Q3	3rd Quarter	JPN	101	247	21	28
722	JPN v TUR Rio Q3	3rd Quarter	JPN	101	247	26	24
723	JPN v TUR Rio Q3	3rd Quarter	JPN	101	248	27	19	Shot	Score
724	JPN v TUR Rio Q3	3rd Quarter	JPN	103	270	28	95
725	JPN v TUR Rio Q3	3rd Quarter	JPN	103	271	32	85
726	JPN v TUR Rio Q3	3rd Quarter	JPN	103	271	29	75
727	JPN v TUR Rio Q3	3rd Quarter	JPN	103	272	28	67
728	JPN v TUR Rio Q3	3rd Quarter	JPN	103	273	27	55
729	JPN v TUR Rio Q3	3rd Quarter	JPN	103	274	26	48
730	JPN v TUR Rio Q3	3rd Quarter	JPN	103	275	22	39	Foul
731	JPN v TUR Rio Q3	3rd Quarter	JPN	104	293	2	39
732	JPN v TUR Rio Q3	3rd Quarter	JPN	104	294	29	45
733	JPN v TUR Rio Q3	3rd Quarter	JPN	104	296	46	34
734	JPN v TUR Rio Q3	3rd Quarter	JPN	104	297	41	37
735	JPN v TUR Rio Q3	3rd Quarter	JPN	104	298	29	40
736	JPN v TUR Rio Q3	3rd Quarter	JPN	104	298	19	37	On-ball
737	JPN v TUR Rio Q3	3rd Quarter	JPN	104	300	23	40
738	JPN v TUR Rio Q3	3rd Quarter	JPN	104	301	30	39
739	JPN v TUR Rio Q3	3rd Quarter	JPN	104	302	34	37	On-ball
740	JPN v TUR Rio Q3	3rd Quarter	JPN	104	302	37	31
741	JPN v TUR Rio Q3	3rd Quarter	JPN	104	303	36	24
742	JPN v TUR Rio Q3	3rd Quarter	JPN	104	304	35	18
743	JPN v TUR Rio Q3	3rd Quarter	JPN	104	305	14	17	Shot	Score
744	JPN v TUR Rio Q3	3rd Quarter	JPN	106	346	41	109
745	JPN v TUR Rio Q3	3rd Quarter	JPN	106	347	33	89
746	JPN v TUR Rio Q3	3rd Quarter	JPN	106	348	30	75
747	JPN v TUR Rio Q3	3rd Quarter	JPN	106	349	29	67
748	JPN v TUR Rio Q3	3rd Quarter	JPN	106	350	29	58
749	JPN v TUR Rio Q3	3rd Quarter	JPN	106	350	27	49
750	JPN v TUR Rio Q3	3rd Quarter	JPN	106	351	26	33
751	JPN v TUR Rio Q3	3rd Quarter	JPN	106	352	29	29
752	JPN v TUR Rio Q3	3rd Quarter	JPN	106	353	31	19	Shot	Score
753	JPN v TUR Rio Q3	3rd Quarter	JPN	108	421	26	110
754	JPN v TUR Rio Q3	3rd Quarter	JPN	108	421	31	91
755	JPN v TUR Rio Q3	3rd Quarter	JPN	108	422	42	87
756	JPN v TUR Rio Q3	3rd Quarter	JPN	108	422	45	79
757	JPN v TUR Rio Q3	3rd Quarter	JPN	108	423	45	71
758	JPN v TUR Rio Q3	3rd Quarter	JPN	108	424	46	58
759	JPN v TUR Rio Q3	3rd Quarter	JPN	108	425	46	51
760	JPN v TUR Rio Q3	3rd Quarter	JPN	108	425	46	45
761	JPN v TUR Rio Q3	3rd Quarter	JPN	108	426	42	35
762	JPN v TUR Rio Q3	3rd Quarter	JPN	108	427	51	26
763	JPN v TUR Rio Q3	3rd Quarter	JPN	108	428	47	33
764	JPN v TUR Rio Q3	3rd Quarter	JPN	108	428	40	36
765	JPN v TUR Rio Q3	3rd Quarter	JPN	108	429	37	36
766	JPN v TUR Rio Q3	3rd Quarter	JPN	108	429	30	31
767	JPN v TUR Rio Q3	3rd Quarter	JPN	108	430	25	24
768	JPN v TUR Rio Q3	3rd Quarter	JPN	108	431	27	20	Shot	Miss	Score
769	JPN v TUR Rio Q3	3rd Quarter	JPN	110	452	28	111
770	JPN v TUR Rio Q3	3rd Quarter	JPN	110	452	28	89
771	JPN v TUR Rio Q3	3rd Quarter	JPN	110	453	35	81
772	JPN v TUR Rio Q3	3rd Quarter	JPN	110	454	42	72
773	JPN v TUR Rio Q3	3rd Quarter	JPN	110	454	43	61
774	JPN v TUR Rio Q3	3rd Quarter	JPN	110	455	44	53
775	JPN v TUR Rio Q3	3rd Quarter	JPN	110	456	45	42
776	JPN v TUR Rio Q3	3rd Quarter	JPN	110	456	42	32
777	JPN v TUR Rio Q3	3rd Quarter	JPN	110	457	39	27
778	JPN v TUR Rio Q3	3rd Quarter	JPN	110	458	38	21
779	JPN v TUR Rio Q3	3rd Quarter	JPN	110	459	41	23
780	JPN v TUR Rio Q3	3rd Quarter	JPN	110	459	38	30
781	JPN v TUR Rio Q3	3rd Quarter	JPN	110	461	26	33
782	JPN v TUR Rio Q3	3rd Quarter	JPN	110	462	26	33
783	JPN v TUR Rio Q3	3rd Quarter	JPN	110	463	26	33
784	JPN v TUR Rio Q3	3rd Quarter	JPN	110	464	26	33
785	JPN v TUR Rio Q3	3rd Quarter	JPN	110	465	26	33
786	JPN v TUR Rio Q3	3rd Quarter	JPN	110	466	22	39
787	JPN v TUR Rio Q3	3rd Quarter	JPN	110	467	23	37	On-ball
788	JPN v TUR Rio Q3	3rd Quarter	JPN	110	467	28	37
789	JPN v TUR Rio Q3	3rd Quarter	JPN	110	468	31	36
790	JPN v TUR Rio Q3	3rd Quarter	JPN	110	469	32	38	Shot	Miss
791	JPN v TUR Rio Q3	3rd Quarter	JPN	112	534	27	94
792	JPN v TUR Rio Q3	3rd Quarter	JPN	112	535	35	89
793	JPN v TUR Rio Q3	3rd Quarter	JPN	112	536	37	79
794	JPN v TUR Rio Q3	3rd Quarter	JPN	112	537	39	70
795	JPN v TUR Rio Q3	3rd Quarter	JPN	112	537	44	62
796	JPN v TUR Rio Q3	3rd Quarter	JPN	112	537	48	53
797	JPN v TUR Rio Q3	3rd Quarter	JPN	112	538	49	46
798	JPN v TUR Rio Q3	3rd Quarter	JPN	112	539	49	35
799	JPN v TUR Rio Q3	3rd Quarter	JPN	112	540	46	34	On-ball
800	JPN v TUR Rio Q3	3rd Quarter	JPN	112	540	38	36
801	JPN v TUR Rio Q3	3rd Quarter	JPN	112	540	32	38
802	JPN v TUR Rio Q3	3rd Quarter	JPN	112	542	28	34
803	JPN v TUR Rio Q3	3rd Quarter	JPN	112	543	46	31
804	JPN v TUR Rio Q3	3rd Quarter	JPN	112	545	32	34
805	JPN v TUR Rio Q3	3rd Quarter	JPN	112	547	35	37
806	JPN v TUR Rio Q3	3rd Quarter	JPN	112	548	30	38	On-ball
807	JPN v TUR Rio Q3	3rd Quarter	JPN	112	549	27	34
808	JPN v TUR Rio Q3	3rd Quarter	JPN	112	551	43	33
809	JPN v TUR Rio Q3	3rd Quarter	JPN	112	551	35	31
810	JPN v TUR Rio Q3	3rd Quarter	JPN	112	552	31	27
811	JPN v TUR Rio Q3	3rd Quarter	JPN	112	553	30	22
812	JPN v TUR Rio Q3	3rd Quarter	JPN	112	554	51	29
813	JPN v TUR Rio Q3	3rd Quarter	JPN	112	556	26	37
814	JPN v TUR Rio Q3	3rd Quarter	JPN	112	557	29	35
815	JPN v TUR Rio Q3	3rd Quarter	JPN	112	557	32	31
816	JPN v TUR Rio Q3	3rd Quarter	JPN	112	558	32	21
817	JPN v TUR Rio Q3	3rd Quarter	JPN	112	559	18	28	Shot	Miss
818	JPN v TUR Rio Q3	3rd Quarter	JPN	114	577	31	109
819	JPN v TUR Rio Q3	3rd Quarter	JPN	114	577	35	92
820	JPN v TUR Rio Q3	3rd Quarter	JPN	114	578	35	82
821	JPN v TUR Rio Q3	3rd Quarter	JPN	114	579	35	74
822	JPN v TUR Rio Q3	3rd Quarter	JPN	114	580	36	67
823	JPN v TUR Rio Q3	3rd Quarter	JPN	114	581	36	61
824	JPN v TUR Rio Q3	3rd Quarter	JPN	114	582	35	55
825	JPN v TUR Rio Q3	3rd Quarter	JPN	114	584	35	46
826	JPN v TUR Rio Q3	3rd Quarter	JPN	114	585	37	42
827	JPN v TUR Rio Q3	3rd Quarter	JPN	114	586	40	37	On-ball
828	JPN v TUR Rio Q3	3rd Quarter	JPN	114	586	46	34
829	JPN v TUR Rio Q3	3rd Quarter	JPN	114	587	52	32
830	JPN v TUR Rio Q3	3rd Quarter	JPN	114	590	50	32
831	JPN v TUR Rio Q3	3rd Quarter	JPN	114	590	44	32	On-ball
832	JPN v TUR Rio Q3	3rd Quarter	JPN	114	590	40	36
833	JPN v TUR Rio Q3	3rd Quarter	JPN	114	590	32	38
834	JPN v TUR Rio Q3	3rd Quarter	JPN	114	590	26	34
835	JPN v TUR Rio Q3	3rd Quarter	JPN	114	593	39	33
836	JPN v TUR Rio Q3	3rd Quarter	JPN	114	594	33	33
837	JPN v TUR Rio Q3	3rd Quarter	JPN	114	596	53	21	Stoppage
838	JPN v TUR Rio Q3	3rd Quarter	JPN	115	616	41	9	BLOB
839	JPN v TUR Rio Q3	3rd Quarter	JPN	115	617	48	18
840	JPN v TUR Rio Q3	3rd Quarter	JPN	115	618	52	26
841	JPN v TUR Rio Q3	3rd Quarter	JPN	115	619	50	29
842	JPN v TUR Rio Q3	3rd Quarter	JPN	115	620	42	36
843	JPN v TUR Rio Q3	3rd Quarter	JPN	115	620	35	40
844	JPN v TUR Rio Q3	3rd Quarter	JPN	115	621	29	39
845	JPN v TUR Rio Q3	3rd Quarter	JPN	115	622	9	26
846	JPN v TUR Rio Q3	3rd Quarter	JPN	115	622	13	27
847	JPN v TUR Rio Q3	3rd Quarter	JPN	115	623	23	27
848	JPN v TUR Rio Q3	3rd Quarter	JPN	115	623	26	26
849	JPN v TUR Rio Q3	3rd Quarter	JPN	115	624	37	38
850	JPN v TUR Rio Q3	3rd Quarter	JPN	115	625	37	31
851	JPN v TUR Rio Q3	3rd Quarter	JPN	115	625	36	24
852	JPN v TUR Rio Q3	3rd Quarter	JPN	115	625	34	18
853	JPN v TUR Rio Q3	3rd Quarter	JPN	115	627	20	36	Shot	Miss
854	JPN v TUR Rio Q3	3rd Quarter	JPN	117	665	58	88
855	JPN v TUR Rio Q3	3rd Quarter	JPN	117	665	48	88
856	JPN v TUR Rio Q3	3rd Quarter	JPN	117	666	41	73
857	JPN v TUR Rio Q3	3rd Quarter	JPN	117	667	36	60
858	JPN v TUR Rio Q3	3rd Quarter	JPN	117	668	35	55
859	JPN v TUR Rio Q3	3rd Quarter	JPN	117	669	41	49
860	JPN v TUR Rio Q3	3rd Quarter	JPN	117	669	30	37
861	JPN v TUR Rio Q3	3rd Quarter	JPN	117	672	46	40	On-ball
862	JPN v TUR Rio Q3	3rd Quarter	JPN	117	673	47	36
863	JPN v TUR Rio Q3	3rd Quarter	JPN	117	673	48	30
864	JPN v TUR Rio Q3	3rd Quarter	JPN	117	674	49	20
865	JPN v TUR Rio Q3	3rd Quarter	JPN	117	675	46	23	On-ball
866	JPN v TUR Rio Q3	3rd Quarter	JPN	117	675	41	28
867	JPN v TUR Rio Q3	3rd Quarter	JPN	117	676	34	29	TO	Foul
868	JPN v TUR Rio Q3	3rd Quarter	JPN	119	729	28	113
869	JPN v TUR Rio Q3	3rd Quarter	JPN	119	729	44	95
870	JPN v TUR Rio Q3	3rd Quarter	JPN	119	730	46	83
871	JPN v TUR Rio Q3	3rd Quarter	JPN	119	730	46	75
872	JPN v TUR Rio Q3	3rd Quarter	JPN	119	731	45	65
873	JPN v TUR Rio Q3	3rd Quarter	JPN	119	731	46	56
874	JPN v TUR Rio Q3	3rd Quarter	JPN	119	732	46	47
875	JPN v TUR Rio Q3	3rd Quarter	JPN	119	732	47	42
876	JPN v TUR Rio Q3	3rd Quarter	JPN	119	733	44	35
877	JPN v TUR Rio Q3	3rd Quarter	JPN	119	734	30	39
878	JPN v TUR Rio Q3	3rd Quarter	JPN	119	737	25	40
879	JPN v TUR Rio Q3	3rd Quarter	JPN	119	737	25	44
880	JPN v TUR Rio Q3	3rd Quarter	JPN	119	738	31	38
881	JPN v TUR Rio Q3	3rd Quarter	JPN	119	739	36	35
882	JPN v TUR Rio Q3	3rd Quarter	JPN	119	740	38	28
883	JPN v TUR Rio Q3	3rd Quarter	JPN	119	741	42	29	Shot	Miss
884	JPN v TUR Rio Q3	3rd Quarter	JPN	121	782	32	109
885	JPN v TUR Rio Q3	3rd Quarter	JPN	121	783	51	94
886	JPN v TUR Rio Q3	3rd Quarter	JPN	121	784	48	85
887	JPN v TUR Rio Q3	3rd Quarter	JPN	121	785	45	77
888	JPN v TUR Rio Q3	3rd Quarter	JPN	121	786	42	66
889	JPN v TUR Rio Q3	3rd Quarter	JPN	121	787	38	59
890	JPN v TUR Rio Q3	3rd Quarter	JPN	121	787	34	56
891	JPN v TUR Rio Q3	3rd Quarter	JPN	121	788	28	45
892	JPN v TUR Rio Q3	3rd Quarter	JPN	121	789	35	33
893	JPN v TUR Rio Q3	3rd Quarter	JPN	121	790	39	36
894	JPN v TUR Rio Q3	3rd Quarter	JPN	121	792	50	27
895	JPN v TUR Rio Q3	3rd Quarter	JPN	121	793	49	23
896	JPN v TUR Rio Q3	3rd Quarter	JPN	121	793	39	17
897	JPN v TUR Rio Q3	3rd Quarter	JPN	121	793	36	16
898	JPN v TUR Rio Q3	3rd Quarter	JPN	121	794	42	23
899	JPN v TUR Rio Q3	3rd Quarter	JPN	121	795	44	27	Shot	Score
900	JPN v TUR Rio Q3	3rd Quarter	JPN	124	830	29	109
901	JPN v TUR Rio Q3	3rd Quarter	JPN	124	831	40	97
902	JPN v TUR Rio Q3	3rd Quarter	JPN	124	832	41	83
903	JPN v TUR Rio Q3	3rd Quarter	JPN	124	833	41	71
904	JPN v TUR Rio Q3	3rd Quarter	JPN	124	833	42	59
905	JPN v TUR Rio Q3	3rd Quarter	JPN	124	834	44	50
906	JPN v TUR Rio Q3	3rd Quarter	JPN	124	834	47	43
907	JPN v TUR Rio Q3	3rd Quarter	JPN	124	835	49	36
908	JPN v TUR Rio Q3	3rd Quarter	JPN	124	836	50	30
909	JPN v TUR Rio Q3	3rd Quarter	JPN	124	837	48	30
910	JPN v TUR Rio Q3	3rd Quarter	JPN	124	837	45	33	On-ball
911	JPN v TUR Rio Q3	3rd Quarter	JPN	124	837	43	34
912	JPN v TUR Rio Q3	3rd Quarter	JPN	124	837	40	37
913	JPN v TUR Rio Q3	3rd Quarter	JPN	124	839	31	36
914	JPN v TUR Rio Q3	3rd Quarter	JPN	124	839	26	34
915	JPN v TUR Rio Q3	3rd Quarter	JPN	124	840	48	29
916	JPN v TUR Rio Q3	3rd Quarter	JPN	124	842	51	16
917	JPN v TUR Rio Q3	3rd Quarter	JPN	124	843	51	16
918	JPN v TUR Rio Q3	3rd Quarter	JPN	124	844	51	16
919	JPN v TUR Rio Q3	3rd Quarter	JPN	124	845	51	16
920	JPN v TUR Rio Q3	3rd Quarter	JPN	124	846	20	36
921	JPN v TUR Rio Q3	3rd Quarter	JPN	124	847	19	30
922	JPN v TUR Rio Q3	3rd Quarter	JPN	124	847	22	23
923	JPN v TUR Rio Q3	3rd Quarter	JPN	124	848	27	25	Shot	Miss
924	JPN v TUR Rio Q3	3rd Quarter	JPN	125	850	29	18	OR	Shot	Score
925	JPN v TUR Rio Q3	3rd Quarter	JPN	129	977	32	110
926	JPN v TUR Rio Q3	3rd Quarter	JPN	129	978	38	79
927	JPN v TUR Rio Q3	3rd Quarter	JPN	129	979	37	78
928	JPN v TUR Rio Q3	3rd Quarter	JPN	129	979	35	66
929	JPN v TUR Rio Q3	3rd Quarter	JPN	129	980	32	54
930	JPN v TUR Rio Q3	3rd Quarter	JPN	129	981	31	48
931	JPN v TUR Rio Q3	3rd Quarter	JPN	129	981	31	44
932	JPN v TUR Rio Q3	3rd Quarter	JPN	129	982	31	44
933	JPN v TUR Rio Q3	3rd Quarter	JPN	129	983	31	44
934	JPN v TUR Rio Q3	3rd Quarter	JPN	129	984	31	44
935	JPN v TUR Rio Q3	3rd Quarter	JPN	129	985	31	44
936	JPN v TUR Rio Q3	3rd Quarter	JPN	129	986	31	44
937	JPN v TUR Rio Q3	3rd Quarter	JPN	129	987	31	44
938	JPN v TUR Rio Q3	3rd Quarter	JPN	129	988	31	44
939	JPN v TUR Rio Q3	3rd Quarter	JPN	129	989	31	40	On-ball
940	JPN v TUR Rio Q3	3rd Quarter	JPN	129	989	35	38
941	JPN v TUR Rio Q3	3rd Quarter	JPN	129	990	41	35
942	JPN v TUR Rio Q3	3rd Quarter	JPN	129	991	38	36
943	JPN v TUR Rio Q3	3rd Quarter	JPN	129	991	32	34
944	JPN v TUR Rio Q3	3rd Quarter	JPN	129	993	27	31	Shot	Miss
945	JPN v TUR Rio Q4	4th Quarter	JPN	132	34	31	110
946	JPN v TUR Rio Q4	4th Quarter	JPN	132	35	32	94
947	JPN v TUR Rio Q4	4th Quarter	JPN	132	36	32	82
948	JPN v TUR Rio Q4	4th Quarter	JPN	132	37	32	74
949	JPN v TUR Rio Q4	4th Quarter	JPN	132	38	38	62
950	JPN v TUR Rio Q4	4th Quarter	JPN	132	38	43	50
951	JPN v TUR Rio Q4	4th Quarter	JPN	132	39	44	40
952	JPN v TUR Rio Q4	4th Quarter	JPN	132	39	50	29
953	JPN v TUR Rio Q4	4th Quarter	JPN	132	40	46	33
954	JPN v TUR Rio Q4	4th Quarter	JPN	132	40	40	37	On-ball
955	JPN v TUR Rio Q4	4th Quarter	JPN	132	40	35	38
956	JPN v TUR Rio Q4	4th Quarter	JPN	132	40	28	38
957	JPN v TUR Rio Q4	4th Quarter	JPN	132	42	25	31	Shot	Score
958	JPN v TUR Rio Q4	4th Quarter	JPN	135	77	30	107
959	JPN v TUR Rio Q4	4th Quarter	JPN	135	78	46	84
960	JPN v TUR Rio Q4	4th Quarter	JPN	135	79	47	74
961	JPN v TUR Rio Q4	4th Quarter	JPN	135	80	48	66
962	JPN v TUR Rio Q4	4th Quarter	JPN	135	81	47	58
963	JPN v TUR Rio Q4	4th Quarter	JPN	135	81	46	52
964	JPN v TUR Rio Q4	4th Quarter	JPN	135	82	45	45
965	JPN v TUR Rio Q4	4th Quarter	JPN	135	82	43	38
966	JPN v TUR Rio Q4	4th Quarter	JPN	135	83	42	35
967	JPN v TUR Rio Q4	4th Quarter	JPN	135	83	48	31
968	JPN v TUR Rio Q4	4th Quarter	JPN	135	84	46	33
969	JPN v TUR Rio Q4	4th Quarter	JPN	135	84	42	36	On-ball
970	JPN v TUR Rio Q4	4th Quarter	JPN	135	84	38	36
971	JPN v TUR Rio Q4	4th Quarter	JPN	135	85	33	38
972	JPN v TUR Rio Q4	4th Quarter	JPN	135	86	30	34
973	JPN v TUR Rio Q4	4th Quarter	JPN	135	87	25	29
974	JPN v TUR Rio Q4	4th Quarter	JPN	135	88	11	21	Shot	Score
975	JPN v TUR Rio Q4	4th Quarter	JPN	137	113	32	109
976	JPN v TUR Rio Q4	4th Quarter	JPN	137	114	40	87
977	JPN v TUR Rio Q4	4th Quarter	JPN	137	115	40	79
978	JPN v TUR Rio Q4	4th Quarter	JPN	137	116	40	76
979	JPN v TUR Rio Q4	4th Quarter	JPN	137	116	42	64
980	JPN v TUR Rio Q4	4th Quarter	JPN	137	117	45	56
981	JPN v TUR Rio Q4	4th Quarter	JPN	137	117	45	50
982	JPN v TUR Rio Q4	4th Quarter	JPN	137	118	45	40
983	JPN v TUR Rio Q4	4th Quarter	JPN	137	118	45	34
984	JPN v TUR Rio Q4	4th Quarter	JPN	137	119	36	39
985	JPN v TUR Rio Q4	4th Quarter	JPN	137	120	29	41
986	JPN v TUR Rio Q4	4th Quarter	JPN	137	120	26	39	On-ball
987	JPN v TUR Rio Q4	4th Quarter	JPN	137	121	32	39
988	JPN v TUR Rio Q4	4th Quarter	JPN	137	122	39	36
989	JPN v TUR Rio Q4	4th Quarter	JPN	137	123	44	34
990	JPN v TUR Rio Q4	4th Quarter	JPN	137	123	26	33
991	JPN v TUR Rio Q4	4th Quarter	JPN	137	124	24	29
992	JPN v TUR Rio Q4	4th Quarter	JPN	137	125	24	25	Shot	Score
993	JPN v TUR Rio Q4	4th Quarter	JPN	139	150	22	94
994	JPN v TUR Rio Q4	4th Quarter	JPN	139	151	36	79
995	JPN v TUR Rio Q4	4th Quarter	JPN	139	151	39	70
996	JPN v TUR Rio Q4	4th Quarter	JPN	139	152	43	60
997	JPN v TUR Rio Q4	4th Quarter	JPN	139	152	46	53
998	JPN v TUR Rio Q4	4th Quarter	JPN	139	153	46	49
999	JPN v TUR Rio Q4	4th Quarter	JPN	139	153	48	40
1000	JPN v TUR Rio Q4	4th Quarter	JPN	139	154	46	35
1001	JPN v TUR Rio Q4	4th Quarter	JPN	139	154	45	34	On-ball
1002	JPN v TUR Rio Q4	4th Quarter	JPN	139	154	41	34
1003	JPN v TUR Rio Q4	4th Quarter	JPN	139	156	30	38	Shot	Score
1004	JPN v TUR Rio Q4	4th Quarter	JPN	141	196	47	108
1005	JPN v TUR Rio Q4	4th Quarter	JPN	141	196	45	83
1006	JPN v TUR Rio Q4	4th Quarter	JPN	141	197	47	76
1007	JPN v TUR Rio Q4	4th Quarter	JPN	141	198	49	67
1008	JPN v TUR Rio Q4	4th Quarter	JPN	141	198	50	56
1009	JPN v TUR Rio Q4	4th Quarter	JPN	141	199	50	49
1010	JPN v TUR Rio Q4	4th Quarter	JPN	141	200	50	46
1011	JPN v TUR Rio Q4	4th Quarter	JPN	141	201	52	28
1012	JPN v TUR Rio Q4	4th Quarter	JPN	141	203	30	40
1013	JPN v TUR Rio Q4	4th Quarter	JPN	141	204	18	37
1014	JPN v TUR Rio Q4	4th Quarter	JPN	141	204	18	37
1015	JPN v TUR Rio Q4	4th Quarter	JPN	141	205	18	37
1016	JPN v TUR Rio Q4	4th Quarter	JPN	141	206	18	37
1017	JPN v TUR Rio Q4	4th Quarter	JPN	141	207	18	37
1018	JPN v TUR Rio Q4	4th Quarter	JPN	141	208	29	37
1019	JPN v TUR Rio Q4	4th Quarter	JPN	141	208	29	43	On-ball
1020	JPN v TUR Rio Q4	4th Quarter	JPN	141	209	36	40
1021	JPN v TUR Rio Q4	4th Quarter	JPN	141	210	37	31
1022	JPN v TUR Rio Q4	4th Quarter	JPN	141	211	48	16
1023	JPN v TUR Rio Q4	4th Quarter	JPN	141	212	40	17
1024	JPN v TUR Rio Q4	4th Quarter	JPN	141	213	35	16	Shot	Score
1025	JPN v TUR Rio Q4	4th Quarter	JPN	143	233	29	91
1026	JPN v TUR Rio Q4	4th Quarter	JPN	143	233	46	78
1027	JPN v TUR Rio Q4	4th Quarter	JPN	143	234	48	70
1028	JPN v TUR Rio Q4	4th Quarter	JPN	143	235	47	57
1029	JPN v TUR Rio Q4	4th Quarter	JPN	143	235	45	53
1030	JPN v TUR Rio Q4	4th Quarter	JPN	143	236	41	48
1031	JPN v TUR Rio Q4	4th Quarter	JPN	143	236	37	44
1032	JPN v TUR Rio Q4	4th Quarter	JPN	143	236	30	34
1033	JPN v TUR Rio Q4	4th Quarter	JPN	143	237	27	30
1034	JPN v TUR Rio Q4	4th Quarter	JPN	143	238	11	27	Shot	Miss
1035	JPN v TUR Rio Q4	4th Quarter	JPN	145	266	26	88
1036	JPN v TUR Rio Q4	4th Quarter	JPN	145	266	12	52
1037	JPN v TUR Rio Q4	4th Quarter	JPN	145	267	13	42
1038	JPN v TUR Rio Q4	4th Quarter	JPN	145	268	15	32
1039	JPN v TUR Rio Q4	4th Quarter	JPN	145	269	17	30
1040	JPN v TUR Rio Q4	4th Quarter	JPN	145	270	51	25
1041	JPN v TUR Rio Q4	4th Quarter	JPN	145	271	48	31	Shot	Score
1042	JPN v TUR Rio Q4	4th Quarter	JPN	148	421	32	111
1043	JPN v TUR Rio Q4	4th Quarter	JPN	148	423	47	96
1044	JPN v TUR Rio Q4	4th Quarter	JPN	148	424	46	87
1045	JPN v TUR Rio Q4	4th Quarter	JPN	148	425	45	78
1046	JPN v TUR Rio Q4	4th Quarter	JPN	148	425	45	71
1047	JPN v TUR Rio Q4	4th Quarter	JPN	148	426	45	64
1048	JPN v TUR Rio Q4	4th Quarter	JPN	148	426	48	54
1049	JPN v TUR Rio Q4	4th Quarter	JPN	148	427	49	49
1050	JPN v TUR Rio Q4	4th Quarter	JPN	148	428	31	43
1051	JPN v TUR Rio Q4	4th Quarter	JPN	148	429	31	46
1052	JPN v TUR Rio Q4	4th Quarter	JPN	148	429	27	43
1053	JPN v TUR Rio Q4	4th Quarter	JPN	148	430	20	36
1054	JPN v TUR Rio Q4	4th Quarter	JPN	148	430	19	36
1055	JPN v TUR Rio Q4	4th Quarter	JPN	148	431	23	39	On-ball
1056	JPN v TUR Rio Q4	4th Quarter	JPN	148	431	30	38
1057	JPN v TUR Rio Q4	4th Quarter	JPN	148	432	33	36
1058	JPN v TUR Rio Q4	4th Quarter	JPN	148	433	34	30
1059	JPN v TUR Rio Q4	4th Quarter	JPN	148	434	37	24
1060	JPN v TUR Rio Q4	4th Quarter	JPN	148	435	32	35	Shot	Miss
1061	JPN v TUR Rio Q4	4th Quarter	JPN	150	451	35	87
1062	JPN v TUR Rio Q4	4th Quarter	JPN	150	451	32	77
1063	JPN v TUR Rio Q4	4th Quarter	JPN	150	452	26	66
1064	JPN v TUR Rio Q4	4th Quarter	JPN	150	453	24	59
1065	JPN v TUR Rio Q4	4th Quarter	JPN	150	453	23	52
1066	JPN v TUR Rio Q4	4th Quarter	JPN	150	454	24	39
1067	JPN v TUR Rio Q4	4th Quarter	JPN	150	454	11	25	Shot	Score
1068	JPN v TUR Rio Q4	4th Quarter	JPN	152	480	26	88
1069	JPN v TUR Rio Q4	4th Quarter	JPN	152	480	26	79
1070	JPN v TUR Rio Q4	4th Quarter	JPN	152	481	31	68
1071	JPN v TUR Rio Q4	4th Quarter	JPN	152	481	35	64
1072	JPN v TUR Rio Q4	4th Quarter	JPN	152	482	33	55
1073	JPN v TUR Rio Q4	4th Quarter	JPN	152	482	31	50
1074	JPN v TUR Rio Q4	4th Quarter	JPN	152	483	28	41	Foul
1075	JPN v TUR Rio Q4	4th Quarter	JPN	153	505	58	37	SLOB
1076	JPN v TUR Rio Q4	4th Quarter	JPN	153	506	33	42
1077	JPN v TUR Rio Q4	4th Quarter	JPN	153	507	51	34
1078	JPN v TUR Rio Q4	4th Quarter	JPN	153	510	34	39
1079	JPN v TUR Rio Q4	4th Quarter	JPN	153	511	16	34
1080	JPN v TUR Rio Q4	4th Quarter	JPN	153	513	34	31	Shot	Miss
1081	JPN v TUR Rio Q4	4th Quarter	JPN	155	536	29	89
1082	JPN v TUR Rio Q4	4th Quarter	JPN	155	537	28	80
1083	JPN v TUR Rio Q4	4th Quarter	JPN	155	538	31	75
1084	JPN v TUR Rio Q4	4th Quarter	JPN	155	539	36	64
1085	JPN v TUR Rio Q4	4th Quarter	JPN	155	539	40	54
1086	JPN v TUR Rio Q4	4th Quarter	JPN	155	539	41	50
1087	JPN v TUR Rio Q4	4th Quarter	JPN	155	540	36	22
1088	JPN v TUR Rio Q4	4th Quarter	JPN	155	541	33	17	Shot	Score
1089	JPN v TUR Rio Q4	4th Quarter	JPN	157	566	29	108
1090	JPN v TUR Rio Q4	4th Quarter	JPN	157	566	41	92
1091	JPN v TUR Rio Q4	4th Quarter	JPN	157	567	42	84
1092	JPN v TUR Rio Q4	4th Quarter	JPN	157	568	42	79
1093	JPN v TUR Rio Q4	4th Quarter	JPN	157	569	42	70
1094	JPN v TUR Rio Q4	4th Quarter	JPN	157	570	42	57
1095	JPN v TUR Rio Q4	4th Quarter	JPN	157	571	46	48
1096	JPN v TUR Rio Q4	4th Quarter	JPN	157	572	48	39
1097	JPN v TUR Rio Q4	4th Quarter	JPN	157	572	50	25
1098	JPN v TUR Rio Q4	4th Quarter	JPN	157	574	50	23	On-ball
1099	JPN v TUR Rio Q4	4th Quarter	JPN	157	574	50	24
1100	JPN v TUR Rio Q4	4th Quarter	JPN	157	575	44	28
1101	JPN v TUR Rio Q4	4th Quarter	JPN	157	575	42	28
1102	JPN v TUR Rio Q4	4th Quarter	JPN	157	576	35	28
1103	JPN v TUR Rio Q4	4th Quarter	JPN	157	577	31	34
1104	JPN v TUR Rio Q4	4th Quarter	JPN	157	579	23	38
1105	JPN v TUR Rio Q4	4th Quarter	JPN	157	580	30	38
1106	JPN v TUR Rio Q4	4th Quarter	JPN	157	580	38	33
1107	JPN v TUR Rio Q4	4th Quarter	JPN	157	582	52	19	On-ball
1108	JPN v TUR Rio Q4	4th Quarter	JPN	157	583	53	22
1109	JPN v TUR Rio Q4	4th Quarter	JPN	157	584	50	25
1110	JPN v TUR Rio Q4	4th Quarter	JPN	157	584	46	28
1111	JPN v TUR Rio Q4	4th Quarter	JPN	157	585	38	31
1112	JPN v TUR Rio Q4	4th Quarter	JPN	157	586	38	23	Shot	Miss
1113	JPN v TUR Rio Q4	4th Quarter	JPN	159	696	40	110
1114	JPN v TUR Rio Q4	4th Quarter	JPN	159	696	30	92
1115	JPN v TUR Rio Q4	4th Quarter	JPN	159	697	36	86
1116	JPN v TUR Rio Q4	4th Quarter	JPN	159	697	41	80
1117	JPN v TUR Rio Q4	4th Quarter	JPN	159	698	44	72
1118	JPN v TUR Rio Q4	4th Quarter	JPN	159	699	45	66
1119	JPN v TUR Rio Q4	4th Quarter	JPN	159	699	47	57
1120	JPN v TUR Rio Q4	4th Quarter	JPN	159	700	47	50
1121	JPN v TUR Rio Q4	4th Quarter	JPN	159	700	47	46
1122	JPN v TUR Rio Q4	4th Quarter	JPN	159	701	50	30
1123	JPN v TUR Rio Q4	4th Quarter	JPN	159	702	31	43
1124	JPN v TUR Rio Q4	4th Quarter	JPN	159	704	18	35
1125	JPN v TUR Rio Q4	4th Quarter	JPN	159	706	16	33
1126	JPN v TUR Rio Q4	4th Quarter	JPN	159	706	14	29
1127	JPN v TUR Rio Q4	4th Quarter	JPN	159	709	23	20
1128	JPN v TUR Rio Q4	4th Quarter	JPN	159	710	24	16
1129	JPN v TUR Rio Q4	4th Quarter	JPN	159	710	29	16
1130	JPN v TUR Rio Q4	4th Quarter	JPN	159	711	53	16	Stoppage
1131	JPN v TUR Rio Q4	4th Quarter	JPN	160	737	46	9	BLOB
1132	JPN v TUR Rio Q4	4th Quarter	JPN	160	738	52	32
1133	JPN v TUR Rio Q4	4th Quarter	JPN	160	739	42	32	On-ball
1134	JPN v TUR Rio Q4	4th Quarter	JPN	160	739	42	36
1135	JPN v TUR Rio Q4	4th Quarter	JPN	160	739	39	37
1136	JPN v TUR Rio Q4	4th Quarter	JPN	160	741	33	38
1137	JPN v TUR Rio Q4	4th Quarter	JPN	160	742	49	28
1138	JPN v TUR Rio Q4	4th Quarter	JPN	160	743	51	25	Shot	Miss
1139	JPN v TUR Rio Q4	4th Quarter	JPN	162	766	27	93
1140	JPN v TUR Rio Q4	4th Quarter	JPN	162	766	29	88
1141	JPN v TUR Rio Q4	4th Quarter	JPN	162	767	31	78
1142	JPN v TUR Rio Q4	4th Quarter	JPN	162	768	34	71
1143	JPN v TUR Rio Q4	4th Quarter	JPN	162	769	36	61
1144	JPN v TUR Rio Q4	4th Quarter	JPN	162	769	40	53
1145	JPN v TUR Rio Q4	4th Quarter	JPN	162	770	41	46
1146	JPN v TUR Rio Q4	4th Quarter	JPN	162	770	40	40
1147	JPN v TUR Rio Q4	4th Quarter	JPN	162	771	42	34
1148	JPN v TUR Rio Q4	4th Quarter	JPN	162	772	49	24
1149	JPN v TUR Rio Q4	4th Quarter	JPN	162	774	47	34	Shot	Miss
1150	JPN v TUR Rio Q4	4th Quarter	JPN	165	832	32	110
1151	JPN v TUR Rio Q4	4th Quarter	JPN	165	833	39	96
1152	JPN v TUR Rio Q4	4th Quarter	JPN	165	833	42	88
1153	JPN v TUR Rio Q4	4th Quarter	JPN	165	834	47	78
1154	JPN v TUR Rio Q4	4th Quarter	JPN	165	834	48	67
1155	JPN v TUR Rio Q4	4th Quarter	JPN	165	835	49	58
1156	JPN v TUR Rio Q4	4th Quarter	JPN	165	835	48	50
1157	JPN v TUR Rio Q4	4th Quarter	JPN	165	836	48	40
1158	JPN v TUR Rio Q4	4th Quarter	JPN	165	836	46	34
1159	JPN v TUR Rio Q4	4th Quarter	JPN	165	837	51	29
1160	JPN v TUR Rio Q4	4th Quarter	JPN	165	837	50	34
1161	JPN v TUR Rio Q4	4th Quarter	JPN	165	838	45	35	On-ball
1162	JPN v TUR Rio Q4	4th Quarter	JPN	165	838	42	36	Shot	Miss
1163	JPN v TUR Rio Q4	4th Quarter	JPN	167	866	25	91
1164	JPN v TUR Rio Q4	4th Quarter	JPN	167	866	24	77
1165	JPN v TUR Rio Q4	4th Quarter	JPN	167	867	24	66
1166	JPN v TUR Rio Q4	4th Quarter	JPN	167	867	22	55
1167	JPN v TUR Rio Q4	4th Quarter	JPN	167	868	23	49
1168	JPN v TUR Rio Q4	4th Quarter	JPN	167	868	23	44
1169	JPN v TUR Rio Q4	4th Quarter	JPN	167	869	28	40
1170	JPN v TUR Rio Q4	4th Quarter	JPN	167	869	31	37
1171	JPN v TUR Rio Q4	4th Quarter	JPN	167	870	21	39
1172	JPN v TUR Rio Q4	4th Quarter	JPN	167	871	19	35
1173	JPN v TUR Rio Q4	4th Quarter	JPN	167	871	27	38
1174	JPN v TUR Rio Q4	4th Quarter	JPN	167	872	34	37
1175	JPN v TUR Rio Q4	4th Quarter	JPN	167	873	23	30
1176	JPN v TUR Rio Q4	4th Quarter	JPN	167	874	10	17	Shot	Score
1177	JPN v TUR Rio Q4	4th Quarter	JPN	169	1019	30	108
1178	JPN v TUR Rio Q4	4th Quarter	JPN	169	1020	40	98
1179	JPN v TUR Rio Q4	4th Quarter	JPN	169	1021	42	89
1180	JPN v TUR Rio Q4	4th Quarter	JPN	169	1022	42	81
1181	JPN v TUR Rio Q4	4th Quarter	JPN	169	1022	42	74
1182	JPN v TUR Rio Q4	4th Quarter	JPN	169	1023	40	67
1183	JPN v TUR Rio Q4	4th Quarter	JPN	169	1024	40	56
1184	JPN v TUR Rio Q4	4th Quarter	JPN	169	1024	43	47
1185	JPN v TUR Rio Q4	4th Quarter	JPN	169	1024	45	38
1186	JPN v TUR Rio Q4	4th Quarter	JPN	169	1025	49	30
1187	JPN v TUR Rio Q4	4th Quarter	JPN	169	1026	50	28	TO
1188	JPN v TUR Rio Q4	4th Quarter	JPN	171	1064	27	98
1189	JPN v TUR Rio Q4	4th Quarter	JPN	171	1065	32	90
1190	JPN v TUR Rio Q4	4th Quarter	JPN	171	1066	37	85
1191	JPN v TUR Rio Q4	4th Quarter	JPN	171	1066	43	75
1192	JPN v TUR Rio Q4	4th Quarter	JPN	171	1067	44	68
1193	JPN v TUR Rio Q4	4th Quarter	JPN	171	1067	43	59
1194	JPN v TUR Rio Q4	4th Quarter	JPN	171	1068	41	53
1195	JPN v TUR Rio Q4	4th Quarter	JPN	171	1068	39	49
1196	JPN v TUR Rio Q4	4th Quarter	JPN	171	1069	38	38
1197	JPN v TUR Rio Q4	4th Quarter	JPN	171	1069	39	31
1198	JPN v TUR Rio Q4	4th Quarter	JPN	171	1070	46	26
1199	JPN v TUR Rio Q4	4th Quarter	JPN	171	1070	50	26	Foul
1200	JPN v TUR Rio Q4	4th Quarter	JPN	172	1087	58	37	SLOB
1201	JPN v TUR Rio Q4	4th Quarter	JPN	172	1088	48	44
1202	JPN v TUR Rio Q4	4th Quarter	JPN	172	1088	43	43
1203	JPN v TUR Rio Q4	4th Quarter	JPN	172	1089	43	43
1204	JPN v TUR Rio Q4	4th Quarter	JPN	172	1090	43	43
1205	JPN v TUR Rio Q4	4th Quarter	JPN	172	1091	43	43
1206	JPN v TUR Rio Q4	4th Quarter	JPN	172	1092	43	43
1207	JPN v TUR Rio Q4	4th Quarter	JPN	172	1093	43	43
1208	JPN v TUR Rio Q4	4th Quarter	JPN	172	1094	26	39
1209	JPN v TUR Rio Q4	4th Quarter	JPN	172	1095	29	42
1210	JPN v TUR Rio Q4	4th Quarter	JPN	172	1095	34	42
1211	JPN v TUR Rio Q4	4th Quarter	JPN	172	1096	51	29	On-ball
1212	JPN v TUR Rio Q4	4th Quarter	JPN	172	1097	48	30
1213	JPN v TUR Rio Q4	4th Quarter	JPN	172	1097	42	35
1214	JPN v TUR Rio Q4	4th Quarter	JPN	172	1099	32	34
1215	JPN v TUR Rio Q4	4th Quarter	JPN	172	1099	32	31
1216	JPN v TUR Rio Q4	4th Quarter	JPN	172	1100	25	30
1217	JPN v TUR Rio Q4	4th Quarter	JPN	172	1101	11	21
1218	JPN v TUR Rio Q4	4th Quarter	JPN	172	1103	23	30	Shot	Miss
