# Supplementary material for: Classifying ball trajectories in invasion sports using dynamic time warping: A basketball case study
Source: PLoS One. 2022 Oct 20;17(10):e0272848. doi: 10.1371/journal.pone.0272848 (PMC9584368; doi:10.1371/journal.pone.0272848)
Supplement: S1 Data — (ZIP) [file pone.0272848.s012.zip › Data/TUR/turg1_full.csv]

	GameID	TimeCriteria	TeamName	RecordID	Time	x	y	Label1	Label2	Label3	Label4
1	TUR v ARG Q1	1st Quarter	TUR	2	26	30	64
2	TUR v ARG Q1	1st Quarter	TUR	2	27	25	55
3	TUR v ARG Q1	1st Quarter	TUR	2	28	21	47
4	TUR v ARG Q1	1st Quarter	TUR	2	28	20	43
5	TUR v ARG Q1	1st Quarter	TUR	2	29	11	35
6	TUR v ARG Q1	1st Quarter	TUR	2	31	34	41
7	TUR v ARG Q1	1st Quarter	TUR	2	32	48	27
8	TUR v ARG Q1	1st Quarter	TUR	2	34	36	36	On-ball
9	TUR v ARG Q1	1st Quarter	TUR	2	36	31	36
10	TUR v ARG Q1	1st Quarter	TUR	2	36	28	34
11	TUR v ARG Q1	1st Quarter	TUR	2	38	23	33
12	TUR v ARG Q1	1st Quarter	TUR	2	39	34	38	Shot	Miss
13	TUR v ARG Q1	1st Quarter	TUR	4	64	42	90
14	TUR v ARG Q1	1st Quarter	TUR	4	65	46	76
15	TUR v ARG Q1	1st Quarter	TUR	4	66	48	64
16	TUR v ARG Q1	1st Quarter	TUR	4	66	50	54
17	TUR v ARG Q1	1st Quarter	TUR	4	67	51	46
18	TUR v ARG Q1	1st Quarter	TUR	4	68	53	37
19	TUR v ARG Q1	1st Quarter	TUR	4	68	51	29
20	TUR v ARG Q1	1st Quarter	TUR	4	69	45	35
21	TUR v ARG Q1	1st Quarter	TUR	4	70	32	35
22	TUR v ARG Q1	1st Quarter	TUR	4	72	15	34
23	TUR v ARG Q1	1st Quarter	TUR	4	73	16	29
24	TUR v ARG Q1	1st Quarter	TUR	4	74	16	22
25	TUR v ARG Q1	1st Quarter	TUR	4	75	16	15
26	TUR v ARG Q1	1st Quarter	TUR	4	76	30	40	Shot	Miss
27	TUR v ARG Q1	1st Quarter	TUR	6	98	35	99
28	TUR v ARG Q1	1st Quarter	TUR	6	99	44	91
29	TUR v ARG Q1	1st Quarter	TUR	6	100	45	85
30	TUR v ARG Q1	1st Quarter	TUR	6	101	45	75
31	TUR v ARG Q1	1st Quarter	TUR	6	102	41	66
32	TUR v ARG Q1	1st Quarter	TUR	6	103	38	55
33	TUR v ARG Q1	1st Quarter	TUR	6	106	28	42
34	TUR v ARG Q1	1st Quarter	TUR	6	107	23	39
35	TUR v ARG Q1	1st Quarter	TUR	6	108	38	41
36	TUR v ARG Q1	1st Quarter	TUR	6	109	51	25
37	TUR v ARG Q1	1st Quarter	TUR	6	111	34	18
38	TUR v ARG Q1	1st Quarter	TUR	6	112	33	22	Shot	Score
39	TUR v ARG Q1	1st Quarter	TUR	7	129	32	97
40	TUR v ARG Q1	1st Quarter	TUR	7	130	20	81
41	TUR v ARG Q1	1st Quarter	TUR	7	131	19	74
42	TUR v ARG Q1	1st Quarter	TUR	7	132	17	63
43	TUR v ARG Q1	1st Quarter	TUR	7	133	13	56
44	TUR v ARG Q1	1st Quarter	TUR	7	133	11	49
45	TUR v ARG Q1	1st Quarter	TUR	7	134	10	39
46	TUR v ARG Q1	1st Quarter	TUR	7	135	13	30
47	TUR v ARG Q1	1st Quarter	TUR	7	136	31	42	On-ball
48	TUR v ARG Q1	1st Quarter	TUR	7	137	37	41
49	TUR v ARG Q1	1st Quarter	TUR	7	137	40	33
50	TUR v ARG Q1	1st Quarter	TUR	7	138	41	26
51	TUR v ARG Q1	1st Quarter	TUR	7	140	35	17
52	TUR v ARG Q1	1st Quarter	TUR	7	142	37	32	Shot	Miss
53	TUR v ARG Q1	1st Quarter	TUR	8	156	39	93
54	TUR v ARG Q1	1st Quarter	TUR	8	157	38	77
55	TUR v ARG Q1	1st Quarter	TUR	8	158	45	61
56	TUR v ARG Q1	1st Quarter	TUR	8	158	49	54
57	TUR v ARG Q1	1st Quarter	TUR	8	159	52	44
58	TUR v ARG Q1	1st Quarter	TUR	8	160	53	35
59	TUR v ARG Q1	1st Quarter	TUR	8	160	52	36
60	TUR v ARG Q1	1st Quarter	TUR	8	161	49	41
61	TUR v ARG Q1	1st Quarter	TUR	8	162	41	46
62	TUR v ARG Q1	1st Quarter	TUR	8	163	29	47
63	TUR v ARG Q1	1st Quarter	TUR	8	165	20	41
64	TUR v ARG Q1	1st Quarter	TUR	8	167	21	26	Foul
65	TUR v ARG Q1	1st Quarter	TUR	9	186	20	8	BLOB
66	TUR v ARG Q1	1st Quarter	TUR	9	187	14	23
67	TUR v ARG Q1	1st Quarter	TUR	9	188	13	25
68	TUR v ARG Q1	1st Quarter	TUR	9	189	24	38	On-ball
69	TUR v ARG Q1	1st Quarter	TUR	9	191	22	27
70	TUR v ARG Q1	1st Quarter	TUR	9	192	31	22
71	TUR v ARG Q1	1st Quarter	TUR	9	193	47	16	Shot	Miss
72	TUR v ARG Q1	1st Quarter	TUR	10	197	30	25	OR
73	TUR v ARG Q1	1st Quarter	TUR	10	198	25	44
74	TUR v ARG Q1	1st Quarter	TUR	10	200	19	41
75	TUR v ARG Q1	1st Quarter	TUR	10	201	25	26
76	TUR v ARG Q1	1st Quarter	TUR	10	202	27	26
77	TUR v ARG Q1	1st Quarter	TUR	10	203	28	19	Shot	Score
78	TUR v ARG Q1	1st Quarter	TUR	11	232	26	87
79	TUR v ARG Q1	1st Quarter	TUR	11	233	14	69
80	TUR v ARG Q1	1st Quarter	TUR	11	234	12	56
81	TUR v ARG Q1	1st Quarter	TUR	11	235	12	48
82	TUR v ARG Q1	1st Quarter	TUR	11	236	16	47
83	TUR v ARG Q1	1st Quarter	TUR	11	237	20	42	On-ball
84	TUR v ARG Q1	1st Quarter	TUR	11	237	19	37
85	TUR v ARG Q1	1st Quarter	TUR	11	238	29	30
86	TUR v ARG Q1	1st Quarter	TUR	11	239	34	31
87	TUR v ARG Q1	1st Quarter	TUR	11	240	18	35	Shot	Miss
88	TUR v ARG Q1	1st Quarter	TUR	12	277	25	94
89	TUR v ARG Q1	1st Quarter	TUR	12	278	19	85
90	TUR v ARG Q1	1st Quarter	TUR	12	279	18	73
91	TUR v ARG Q1	1st Quarter	TUR	12	279	22	59
92	TUR v ARG Q1	1st Quarter	TUR	12	280	24	47
93	TUR v ARG Q1	1st Quarter	TUR	12	281	24	36
94	TUR v ARG Q1	1st Quarter	TUR	12	282	19	32
95	TUR v ARG Q1	1st Quarter	TUR	12	282	15	36
96	TUR v ARG Q1	1st Quarter	TUR	12	284	35	33
97	TUR v ARG Q1	1st Quarter	TUR	12	285	37	25
98	TUR v ARG Q1	1st Quarter	TUR	12	286	34	17	Shot	Shooting Foul
99	TUR v ARG Q1	1st Quarter	TUR	13	330	33	109
100	TUR v ARG Q1	1st Quarter	TUR	13	331	48	91
101	TUR v ARG Q1	1st Quarter	TUR	13	332	49	79
102	TUR v ARG Q1	1st Quarter	TUR	13	333	49	68
103	TUR v ARG Q1	1st Quarter	TUR	13	334	48	64
104	TUR v ARG Q1	1st Quarter	TUR	13	334	38	59
105	TUR v ARG Q1	1st Quarter	TUR	13	334	29	55
106	TUR v ARG Q1	1st Quarter	TUR	13	336	25	51
107	TUR v ARG Q1	1st Quarter	TUR	13	336	36	43
108	TUR v ARG Q1	1st Quarter	TUR	13	337	33	41
109	TUR v ARG Q1	1st Quarter	TUR	13	339	49	33
110	TUR v ARG Q1	1st Quarter	TUR	13	340	46	21
111	TUR v ARG Q1	1st Quarter	TUR	13	341	41	22
112	TUR v ARG Q1	1st Quarter	TUR	13	342	38	25
113	TUR v ARG Q1	1st Quarter	TUR	13	344	34	26
114	TUR v ARG Q1	1st Quarter	TUR	13	345	12	33
115	TUR v ARG Q1	1st Quarter	TUR	13	346	13	26
116	TUR v ARG Q1	1st Quarter	TUR	13	347	16	16
117	TUR v ARG Q1	1st Quarter	TUR	13	347	23	16
118	TUR v ARG Q1	1st Quarter	TUR	13	348	27	17
119	TUR v ARG Q1	1st Quarter	TUR	13	350	23	30
120	TUR v ARG Q1	1st Quarter	TUR	13	351	20	26	Shot	Score
121	TUR v ARG Q1	1st Quarter	TUR	14	386	58	79
122	TUR v ARG Q1	1st Quarter	TUR	14	387	46	81
123	TUR v ARG Q1	1st Quarter	TUR	14	388	43	77
124	TUR v ARG Q1	1st Quarter	TUR	14	389	42	66
125	TUR v ARG Q1	1st Quarter	TUR	14	389	43	58
126	TUR v ARG Q1	1st Quarter	TUR	14	390	45	53
127	TUR v ARG Q1	1st Quarter	TUR	14	391	31	43
128	TUR v ARG Q1	1st Quarter	TUR	14	394	44	37
129	TUR v ARG Q1	1st Quarter	TUR	14	395	50	25
130	TUR v ARG Q1	1st Quarter	TUR	14	396	51	25
131	TUR v ARG Q1	1st Quarter	TUR	14	396	54	27
132	TUR v ARG Q1	1st Quarter	TUR	14	397	38	43
133	TUR v ARG Q1	1st Quarter	TUR	14	398	32	43	On-ball
134	TUR v ARG Q1	1st Quarter	TUR	14	398	28	38
135	TUR v ARG Q1	1st Quarter	TUR	14	400	24	27
136	TUR v ARG Q1	1st Quarter	TUR	14	401	28	20
137	TUR v ARG Q1	1st Quarter	TUR	14	402	46	30
138	TUR v ARG Q1	1st Quarter	TUR	14	403	49	17
139	TUR v ARG Q1	1st Quarter	TUR	16	446	35	93
140	TUR v ARG Q1	1st Quarter	TUR	16	447	38	83
141	TUR v ARG Q1	1st Quarter	TUR	16	449	38	67
142	TUR v ARG Q1	1st Quarter	TUR	16	449	42	59
143	TUR v ARG Q1	1st Quarter	TUR	16	450	48	50
144	TUR v ARG Q1	1st Quarter	TUR	16	452	35	42
145	TUR v ARG Q1	1st Quarter	TUR	16	453	32	40	On-ball
146	TUR v ARG Q1	1st Quarter	TUR	16	453	27	35
147	TUR v ARG Q1	1st Quarter	TUR	16	453	23	30
148	TUR v ARG Q1	1st Quarter	TUR	16	455	31	17	TO
149	TUR v ARG Q1	1st Quarter	TUR	18	556	32	99
150	TUR v ARG Q1	1st Quarter	TUR	18	557	43	94
151	TUR v ARG Q1	1st Quarter	TUR	18	558	24	70
152	TUR v ARG Q1	1st Quarter	TUR	18	559	19	63
153	TUR v ARG Q1	1st Quarter	TUR	18	560	19	56
154	TUR v ARG Q1	1st Quarter	TUR	18	561	24	49
155	TUR v ARG Q1	1st Quarter	TUR	18	562	29	46
156	TUR v ARG Q1	1st Quarter	TUR	18	563	30	40	On-ball
157	TUR v ARG Q1	1st Quarter	TUR	18	564	24	36
158	TUR v ARG Q1	1st Quarter	TUR	18	564	23	42
159	TUR v ARG Q1	1st Quarter	TUR	18	565	34	49
160	TUR v ARG Q1	1st Quarter	TUR	18	566	36	43	On-ball
161	TUR v ARG Q1	1st Quarter	TUR	18	566	38	37
162	TUR v ARG Q1	1st Quarter	TUR	18	567	40	27
163	TUR v ARG Q1	1st Quarter	TUR	18	568	47	25
164	TUR v ARG Q1	1st Quarter	TUR	18	570	31	37
165	TUR v ARG Q1	1st Quarter	TUR	18	571	34	34
166	TUR v ARG Q1	1st Quarter	TUR	18	571	38	26
167	TUR v ARG Q1	1st Quarter	TUR	18	572	28	20
168	TUR v ARG Q1	1st Quarter	TUR	18	573	28	17	Shot	Score
169	TUR v ARG Q1	1st Quarter	TUR	21	600	33	98
170	TUR v ARG Q1	1st Quarter	TUR	21	601	46	87
171	TUR v ARG Q1	1st Quarter	TUR	21	602	48	76
172	TUR v ARG Q1	1st Quarter	TUR	21	603	47	62
173	TUR v ARG Q1	1st Quarter	TUR	21	604	38	55
174	TUR v ARG Q1	1st Quarter	TUR	21	605	32	49
175	TUR v ARG Q1	1st Quarter	TUR	21	607	29	43
176	TUR v ARG Q1	1st Quarter	TUR	21	607	34	40	On-ball
177	TUR v ARG Q1	1st Quarter	TUR	21	608	42	37
178	TUR v ARG Q1	1st Quarter	TUR	21	609	54	34
179	TUR v ARG Q1	1st Quarter	TUR	21	610	33	48
180	TUR v ARG Q1	1st Quarter	TUR	21	611	31	41	On-ball
181	TUR v ARG Q1	1st Quarter	TUR	21	611	25	36
182	TUR v ARG Q1	1st Quarter	TUR	21	611	25	29
183	TUR v ARG Q1	1st Quarter	TUR	21	613	30	22
184	TUR v ARG Q1	1st Quarter	TUR	21	614	30	17	Shot	Shooting Foul
185	TUR v ARG Q1	1st Quarter	TUR	22	675	43	101
186	TUR v ARG Q1	1st Quarter	TUR	22	675	53	94
187	TUR v ARG Q1	1st Quarter	TUR	22	676	52	77
188	TUR v ARG Q1	1st Quarter	TUR	22	677	50	66
189	TUR v ARG Q1	1st Quarter	TUR	22	678	47	52
190	TUR v ARG Q1	1st Quarter	TUR	22	678	45	39
191	TUR v ARG Q1	1st Quarter	TUR	22	680	44	33	TO
192	TUR v ARG Q1	1st Quarter	TUR	23	716	59	82
193	TUR v ARG Q1	1st Quarter	TUR	23	717	52	98
194	TUR v ARG Q1	1st Quarter	TUR	23	718	49	98
195	TUR v ARG Q1	1st Quarter	TUR	23	719	51	77
196	TUR v ARG Q1	1st Quarter	TUR	23	720	50	71
197	TUR v ARG Q1	1st Quarter	TUR	23	721	46	63
198	TUR v ARG Q1	1st Quarter	TUR	23	722	40	58
199	TUR v ARG Q1	1st Quarter	TUR	23	723	34	53
200	TUR v ARG Q1	1st Quarter	TUR	23	724	31	46
201	TUR v ARG Q1	1st Quarter	TUR	23	724	28	38	On-ball
202	TUR v ARG Q1	1st Quarter	TUR	23	724	20	37
203	TUR v ARG Q1	1st Quarter	TUR	23	726	18	46
204	TUR v ARG Q1	1st Quarter	TUR	23	727	35	46
205	TUR v ARG Q1	1st Quarter	TUR	23	727	39	37	On-ball
206	TUR v ARG Q1	1st Quarter	TUR	23	728	48	33
207	TUR v ARG Q1	1st Quarter	TUR	23	729	50	19
208	TUR v ARG Q1	1st Quarter	TUR	23	731	42	15	Shot	Score
209	TUR v ARG Q1	1st Quarter	TUR	24	746	32	99
210	TUR v ARG Q1	1st Quarter	TUR	24	747	36	87
211	TUR v ARG Q1	1st Quarter	TUR	24	748	39	70
212	TUR v ARG Q1	1st Quarter	TUR	24	749	40	61
213	TUR v ARG Q1	1st Quarter	TUR	24	749	33	54
214	TUR v ARG Q1	1st Quarter	TUR	24	750	20	49
215	TUR v ARG Q1	1st Quarter	TUR	24	752	9	46
216	TUR v ARG Q1	1st Quarter	TUR	24	752	10	34
217	TUR v ARG Q1	1st Quarter	TUR	24	753	20	23
218	TUR v ARG Q1	1st Quarter	TUR	24	754	19	16
219	TUR v ARG Q1	1st Quarter	TUR	24	756	15	48
220	TUR v ARG Q1	1st Quarter	TUR	24	756	15	53
221	TUR v ARG Q1	1st Quarter	TUR	24	757	28	52
222	TUR v ARG Q1	1st Quarter	TUR	24	758	34	51
223	TUR v ARG Q1	1st Quarter	TUR	24	759	37	43	On-ball
224	TUR v ARG Q1	1st Quarter	TUR	24	760	45	37
225	TUR v ARG Q1	1st Quarter	TUR	24	760	52	34
226	TUR v ARG Q1	1st Quarter	TUR	24	761	49	24	On-ball
227	TUR v ARG Q1	1st Quarter	TUR	24	763	39	16
228	TUR v ARG Q1	1st Quarter	TUR	24	763	15	28	Shot	Miss
229	TUR v ARG Q1	1st Quarter	TUR	25	783	46	102
230	TUR v ARG Q1	1st Quarter	TUR	25	784	15	95
231	TUR v ARG Q1	1st Quarter	TUR	25	785	16	82
232	TUR v ARG Q1	1st Quarter	TUR	25	786	16	70
233	TUR v ARG Q1	1st Quarter	TUR	25	787	16	62
234	TUR v ARG Q1	1st Quarter	TUR	25	788	16	54
235	TUR v ARG Q1	1st Quarter	TUR	25	788	20	49
236	TUR v ARG Q1	1st Quarter	TUR	25	790	29	51
237	TUR v ARG Q1	1st Quarter	TUR	25	791	33	49
238	TUR v ARG Q1	1st Quarter	TUR	25	793	35	48
239	TUR v ARG Q1	1st Quarter	TUR	25	793	47	35
240	TUR v ARG Q1	1st Quarter	TUR	25	794	50	28	On-ball
241	TUR v ARG Q1	1st Quarter	TUR	25	794	48	32
242	TUR v ARG Q1	1st Quarter	TUR	25	795	43	34
243	TUR v ARG Q1	1st Quarter	TUR	25	795	35	31
244	TUR v ARG Q1	1st Quarter	TUR	25	795	29	23	Foul
245	TUR v ARG Q1	1st Quarter	TUR	26	822	4	39	SLOB
246	TUR v ARG Q1	1st Quarter	TUR	26	823	28	44
247	TUR v ARG Q1	1st Quarter	TUR	26	824	30	43
248	TUR v ARG Q1	1st Quarter	TUR	26	825	37	44
249	TUR v ARG Q1	1st Quarter	TUR	26	826	52	36
250	TUR v ARG Q1	1st Quarter	TUR	26	827	50	28
251	TUR v ARG Q1	1st Quarter	TUR	26	828	49	21
252	TUR v ARG Q1	1st Quarter	TUR	26	829	47	22
253	TUR v ARG Q1	1st Quarter	TUR	26	829	40	25
254	TUR v ARG Q1	1st Quarter	TUR	26	830	34	24	TO
255	TUR v ARG Q1	1st Quarter	TUR	27	855	31	96
256	TUR v ARG Q1	1st Quarter	TUR	27	856	19	92
257	TUR v ARG Q1	1st Quarter	TUR	27	857	19	81
258	TUR v ARG Q1	1st Quarter	TUR	27	858	18	75
259	TUR v ARG Q1	1st Quarter	TUR	27	859	24	63
260	TUR v ARG Q1	1st Quarter	TUR	27	859	27	54
261	TUR v ARG Q1	1st Quarter	TUR	27	861	22	47
262	TUR v ARG Q1	1st Quarter	TUR	27	862	34	40
263	TUR v ARG Q1	1st Quarter	TUR	27	865	46	30
264	TUR v ARG Q1	1st Quarter	TUR	27	866	49	34
265	TUR v ARG Q1	1st Quarter	TUR	27	869	31	37
266	TUR v ARG Q1	1st Quarter	TUR	27	870	12	21	Shot	Score
267	TUR v ARG Q1	1st Quarter	TUR	28	892	31	108
268	TUR v ARG Q1	1st Quarter	TUR	28	893	25	97
269	TUR v ARG Q1	1st Quarter	TUR	28	895	24	88
270	TUR v ARG Q1	1st Quarter	TUR	28	896	23	77
271	TUR v ARG Q1	1st Quarter	TUR	28	896	28	69
272	TUR v ARG Q1	1st Quarter	TUR	28	897	33	56
273	TUR v ARG Q1	1st Quarter	TUR	28	898	33	47
274	TUR v ARG Q1	1st Quarter	TUR	28	898	30	37	On-ball
275	TUR v ARG Q1	1st Quarter	TUR	28	898	21	34
276	TUR v ARG Q1	1st Quarter	TUR	28	900	15	30
277	TUR v ARG Q1	1st Quarter	TUR	28	901	20	37
278	TUR v ARG Q1	1st Quarter	TUR	28	902	47	31
279	TUR v ARG Q1	1st Quarter	TUR	28	903	45	24
280	TUR v ARG Q1	1st Quarter	TUR	28	904	40	19	Shot	Score
281	TUR v ARG Q2	2nd Quarter	TUR	29	30	36	96
282	TUR v ARG Q2	2nd Quarter	TUR	29	31	27	95
283	TUR v ARG Q2	2nd Quarter	TUR	29	32	23	82
284	TUR v ARG Q2	2nd Quarter	TUR	29	33	22	72
285	TUR v ARG Q2	2nd Quarter	TUR	29	33	25	64
286	TUR v ARG Q2	2nd Quarter	TUR	29	35	24	50
287	TUR v ARG Q2	2nd Quarter	TUR	29	36	30	46
288	TUR v ARG Q2	2nd Quarter	TUR	29	37	41	45
289	TUR v ARG Q2	2nd Quarter	TUR	29	37	47	41
290	TUR v ARG Q2	2nd Quarter	TUR	29	38	49	33
291	TUR v ARG Q2	2nd Quarter	TUR	29	40	32	38
292	TUR v ARG Q2	2nd Quarter	TUR	29	41	36	36
293	TUR v ARG Q2	2nd Quarter	TUR	29	42	41	33
294	TUR v ARG Q2	2nd Quarter	TUR	29	42	50	27
295	TUR v ARG Q2	2nd Quarter	TUR	29	42	50	33	On-ball
296	TUR v ARG Q2	2nd Quarter	TUR	29	44	47	34
297	TUR v ARG Q2	2nd Quarter	TUR	29	45	45	23
298	TUR v ARG Q2	2nd Quarter	TUR	29	45	51	15
299	TUR v ARG Q2	2nd Quarter	TUR	29	46	52	22
300	TUR v ARG Q2	2nd Quarter	TUR	29	47	32	35
301	TUR v ARG Q2	2nd Quarter	TUR	29	48	17	38
302	TUR v ARG Q2	2nd Quarter	TUR	29	50	20	43
303	TUR v ARG Q2	2nd Quarter	TUR	29	50	23	41	On-ball
304	TUR v ARG Q2	2nd Quarter	TUR	29	51	25	35
305	TUR v ARG Q2	2nd Quarter	TUR	29	52	23	25
306	TUR v ARG Q2	2nd Quarter	TUR	29	53	30	24	Shot	Miss
307	TUR v ARG Q2	2nd Quarter	TUR	30	70	32	109
308	TUR v ARG Q2	2nd Quarter	TUR	30	71	37	98
309	TUR v ARG Q2	2nd Quarter	TUR	30	73	37	91
310	TUR v ARG Q2	2nd Quarter	TUR	30	74	35	83
311	TUR v ARG Q2	2nd Quarter	TUR	30	74	34	72
312	TUR v ARG Q2	2nd Quarter	TUR	30	75	33	63
313	TUR v ARG Q2	2nd Quarter	TUR	30	76	30	54
314	TUR v ARG Q2	2nd Quarter	TUR	30	77	31	42
315	TUR v ARG Q2	2nd Quarter	TUR	30	78	29	39	On-ball
316	TUR v ARG Q2	2nd Quarter	TUR	30	79	30	45
317	TUR v ARG Q2	2nd Quarter	TUR	30	80	39	46
318	TUR v ARG Q2	2nd Quarter	TUR	30	81	40	39	On-ball
319	TUR v ARG Q2	2nd Quarter	TUR	30	81	38	26
320	TUR v ARG Q2	2nd Quarter	TUR	30	81	33	20
321	TUR v ARG Q2	2nd Quarter	TUR	30	83	32	38	Shot	Miss
322	TUR v ARG Q2	2nd Quarter	TUR	31	113	34	86
323	TUR v ARG Q2	2nd Quarter	TUR	31	113	38	72
324	TUR v ARG Q2	2nd Quarter	TUR	31	114	42	56
325	TUR v ARG Q2	2nd Quarter	TUR	31	115	48	51
326	TUR v ARG Q2	2nd Quarter	TUR	31	116	50	42
327	TUR v ARG Q2	2nd Quarter	TUR	31	116	52	33
328	TUR v ARG Q2	2nd Quarter	TUR	31	117	53	27
329	TUR v ARG Q2	2nd Quarter	TUR	31	118	49	30	On-ball
330	TUR v ARG Q2	2nd Quarter	TUR	31	118	45	34
331	TUR v ARG Q2	2nd Quarter	TUR	31	119	39	36	On-ball
332	TUR v ARG Q2	2nd Quarter	TUR	31	120	31	38
333	TUR v ARG Q2	2nd Quarter	TUR	31	121	29	30
334	TUR v ARG Q2	2nd Quarter	TUR	31	122	49	25
335	TUR v ARG Q2	2nd Quarter	TUR	31	123	47	30	Shot	Miss
336	TUR v ARG Q2	2nd Quarter	TUR	32	125	18	13	OR
337	TUR v ARG Q2	2nd Quarter	TUR	32	128	25	39
338	TUR v ARG Q2	2nd Quarter	TUR	32	129	26	43
339	TUR v ARG Q2	2nd Quarter	TUR	32	129	29	50
340	TUR v ARG Q2	2nd Quarter	TUR	32	130	31	54
341	TUR v ARG Q2	2nd Quarter	TUR	32	131	35	52
342	TUR v ARG Q2	2nd Quarter	TUR	32	132	37	49
343	TUR v ARG Q2	2nd Quarter	TUR	32	133	40	40
344	TUR v ARG Q2	2nd Quarter	TUR	32	134	44	35
345	TUR v ARG Q2	2nd Quarter	TUR	32	134	42	26
346	TUR v ARG Q2	2nd Quarter	TUR	32	136	34	18
347	TUR v ARG Q2	2nd Quarter	TUR	32	137	10	20
348	TUR v ARG Q2	2nd Quarter	TUR	32	138	27	38
349	TUR v ARG Q2	2nd Quarter	TUR	32	139	33	34	TO
350	TUR v ARG Q2	2nd Quarter	TUR	33	178	31	109
351	TUR v ARG Q2	2nd Quarter	TUR	33	179	30	99
352	TUR v ARG Q2	2nd Quarter	TUR	33	180	31	96
353	TUR v ARG Q2	2nd Quarter	TUR	33	181	35	89
354	TUR v ARG Q2	2nd Quarter	TUR	33	182	40	75
355	TUR v ARG Q2	2nd Quarter	TUR	33	182	43	67
356	TUR v ARG Q2	2nd Quarter	TUR	33	184	42	63
357	TUR v ARG Q2	2nd Quarter	TUR	33	184	33	58
358	TUR v ARG Q2	2nd Quarter	TUR	33	185	28	55
359	TUR v ARG Q2	2nd Quarter	TUR	33	186	24	53
360	TUR v ARG Q2	2nd Quarter	TUR	33	187	19	54
361	TUR v ARG Q2	2nd Quarter	TUR	33	188	12	50
362	TUR v ARG Q2	2nd Quarter	TUR	33	190	40	41
363	TUR v ARG Q2	2nd Quarter	TUR	33	191	36	43
364	TUR v ARG Q2	2nd Quarter	TUR	33	193	50	29
365	TUR v ARG Q2	2nd Quarter	TUR	33	194	53	33
366	TUR v ARG Q2	2nd Quarter	TUR	33	197	32	21	Foul
367	TUR v ARG Q2	2nd Quarter	TUR	34	220	39	7	BLOB
368	TUR v ARG Q2	2nd Quarter	TUR	34	221	51	17
369	TUR v ARG Q2	2nd Quarter	TUR	34	222	50	30
370	TUR v ARG Q2	2nd Quarter	TUR	34	223	36	42
371	TUR v ARG Q2	2nd Quarter	TUR	34	226	14	34
372	TUR v ARG Q2	2nd Quarter	TUR	34	227	39	42
373	TUR v ARG Q2	2nd Quarter	TUR	34	229	51	24	Shot	Score
374	TUR v ARG Q2	2nd Quarter	TUR	35	250	35	86
375	TUR v ARG Q2	2nd Quarter	TUR	35	250	40	73
376	TUR v ARG Q2	2nd Quarter	TUR	35	251	44	67
377	TUR v ARG Q2	2nd Quarter	TUR	35	252	49	60
378	TUR v ARG Q2	2nd Quarter	TUR	35	252	50	52
379	TUR v ARG Q2	2nd Quarter	TUR	35	253	51	45
380	TUR v ARG Q2	2nd Quarter	TUR	35	253	52	34
381	TUR v ARG Q2	2nd Quarter	TUR	35	254	52	30
382	TUR v ARG Q2	2nd Quarter	TUR	35	254	46	29	On-ball
383	TUR v ARG Q2	2nd Quarter	TUR	35	254	44	34	On-ball
384	TUR v ARG Q2	2nd Quarter	TUR	35	254	38	37
385	TUR v ARG Q2	2nd Quarter	TUR	35	257	32	41
386	TUR v ARG Q2	2nd Quarter	TUR	35	258	51	23
387	TUR v ARG Q2	2nd Quarter	TUR	35	259	38	17
388	TUR v ARG Q2	2nd Quarter	TUR	35	261	38	20
389	TUR v ARG Q2	2nd Quarter	TUR	35	264	37	26	Shot	Score
390	TUR v ARG Q2	2nd Quarter	TUR	36	282	20	79
391	TUR v ARG Q2	2nd Quarter	TUR	36	282	21	67	Foul
392	TUR v ARG Q2	2nd Quarter	TUR	37	328	60	61
393	TUR v ARG Q2	2nd Quarter	TUR	37	330	53	53
394	TUR v ARG Q2	2nd Quarter	TUR	37	332	32	42
395	TUR v ARG Q2	2nd Quarter	TUR	37	335	45	35
396	TUR v ARG Q2	2nd Quarter	TUR	37	336	53	23
397	TUR v ARG Q2	2nd Quarter	TUR	37	339	32	41
398	TUR v ARG Q2	2nd Quarter	TUR	37	340	28	38	On-ball
399	TUR v ARG Q2	2nd Quarter	TUR	37	341	26	30
400	TUR v ARG Q2	2nd Quarter	TUR	37	342	29	23
401	TUR v ARG Q2	2nd Quarter	TUR	37	343	32	38	Shot	Miss
402	TUR v ARG Q2	2nd Quarter	TUR	39	388	41	97
403	TUR v ARG Q2	2nd Quarter	TUR	39	389	45	87
404	TUR v ARG Q2	2nd Quarter	TUR	39	389	47	77
405	TUR v ARG Q2	2nd Quarter	TUR	39	390	47	62
406	TUR v ARG Q2	2nd Quarter	TUR	39	391	47	54
407	TUR v ARG Q2	2nd Quarter	TUR	39	392	50	45
408	TUR v ARG Q2	2nd Quarter	TUR	39	393	32	43
409	TUR v ARG Q2	2nd Quarter	TUR	39	394	33	39	On-ball
410	TUR v ARG Q2	2nd Quarter	TUR	39	394	27	34
411	TUR v ARG Q2	2nd Quarter	TUR	39	396	21	36
412	TUR v ARG Q2	2nd Quarter	TUR	39	398	10	17
413	TUR v ARG Q2	2nd Quarter	TUR	39	399	25	22	TO
414	TUR v ARG Q2	2nd Quarter	TUR	40	414	33	103
415	TUR v ARG Q2	2nd Quarter	TUR	40	415	15	75
416	TUR v ARG Q2	2nd Quarter	TUR	40	416	11	70
417	TUR v ARG Q2	2nd Quarter	TUR	40	417	11	59
418	TUR v ARG Q2	2nd Quarter	TUR	40	418	17	53
419	TUR v ARG Q2	2nd Quarter	TUR	40	418	27	52
420	TUR v ARG Q2	2nd Quarter	TUR	40	418	36	52
421	TUR v ARG Q2	2nd Quarter	TUR	40	418	42	49
422	TUR v ARG Q2	2nd Quarter	TUR	40	420	45	43
423	TUR v ARG Q2	2nd Quarter	TUR	40	421	31	41
424	TUR v ARG Q2	2nd Quarter	TUR	40	422	21	32
425	TUR v ARG Q2	2nd Quarter	TUR	40	423	20	37
426	TUR v ARG Q2	2nd Quarter	TUR	40	424	20	37
427	TUR v ARG Q2	2nd Quarter	TUR	40	425	20	37
428	TUR v ARG Q2	2nd Quarter	TUR	40	427	50	26	Shot	Score
429	TUR v ARG Q2	2nd Quarter	TUR	41	533	41	87
430	TUR v ARG Q2	2nd Quarter	TUR	41	533	35	83
431	TUR v ARG Q2	2nd Quarter	TUR	41	534	34	74
432	TUR v ARG Q2	2nd Quarter	TUR	41	534	32	63
433	TUR v ARG Q2	2nd Quarter	TUR	41	535	30	51
434	TUR v ARG Q2	2nd Quarter	TUR	41	536	29	42
435	TUR v ARG Q2	2nd Quarter	TUR	41	537	26	31
436	TUR v ARG Q2	2nd Quarter	TUR	41	538	16	37
437	TUR v ARG Q2	2nd Quarter	TUR	41	539	21	37
438	TUR v ARG Q2	2nd Quarter	TUR	41	539	26	34
439	TUR v ARG Q2	2nd Quarter	TUR	41	540	7	17
440	TUR v ARG Q2	2nd Quarter	TUR	41	541	24	19	Shot	Miss
441	TUR v ARG Q2	2nd Quarter	TUR	42	544	35	16	OR
442	TUR v ARG Q2	2nd Quarter	TUR	42	545	27	16
443	TUR v ARG Q2	2nd Quarter	TUR	42	546	25	18
444	TUR v ARG Q2	2nd Quarter	TUR	42	547	20	39
445	TUR v ARG Q2	2nd Quarter	TUR	42	548	19	39
446	TUR v ARG Q2	2nd Quarter	TUR	42	548	29	51
447	TUR v ARG Q2	2nd Quarter	TUR	42	550	34	51
448	TUR v ARG Q2	2nd Quarter	TUR	42	551	40	45
449	TUR v ARG Q2	2nd Quarter	TUR	42	552	39	38	On-ball
450	TUR v ARG Q2	2nd Quarter	TUR	42	553	43	33
451	TUR v ARG Q2	2nd Quarter	TUR	42	554	48	27
452	TUR v ARG Q2	2nd Quarter	TUR	42	555	52	17	TO
453	TUR v ARG Q2	2nd Quarter	TUR	43	561	55	75
454	TUR v ARG Q2	2nd Quarter	TUR	43	563	32	61
455	TUR v ARG Q2	2nd Quarter	TUR	43	564	18	39
456	TUR v ARG Q2	2nd Quarter	TUR	43	565	19	33	Shot	Miss
457	TUR v ARG Q2	2nd Quarter	TUR	44	568	37	16	OR
458	TUR v ARG Q2	2nd Quarter	TUR	44	570	29	46
459	TUR v ARG Q2	2nd Quarter	TUR	44	571	22	38
460	TUR v ARG Q2	2nd Quarter	TUR	44	574	14	29
461	TUR v ARG Q2	2nd Quarter	TUR	44	575	23	17
462	TUR v ARG Q2	2nd Quarter	TUR	44	576	23	17
463	TUR v ARG Q2	2nd Quarter	TUR	44	577	23	17
464	TUR v ARG Q2	2nd Quarter	TUR	44	579	29	34	Shot	Miss
465	TUR v ARG Q2	2nd Quarter	TUR	45	673	59	37	SLOB
466	TUR v ARG Q2	2nd Quarter	TUR	45	674	38	44
467	TUR v ARG Q2	2nd Quarter	TUR	45	675	34	46
468	TUR v ARG Q2	2nd Quarter	TUR	45	676	30	49
469	TUR v ARG Q2	2nd Quarter	TUR	45	678	30	43	On-ball
470	TUR v ARG Q2	2nd Quarter	TUR	45	679	27	37
471	TUR v ARG Q2	2nd Quarter	TUR	45	680	27	31
472	TUR v ARG Q2	2nd Quarter	TUR	45	681	31	23
473	TUR v ARG Q2	2nd Quarter	TUR	45	682	33	19	Shot	Miss
474	TUR v ARG Q2	2nd Quarter	TUR	46	683	30	17	OR	Shot	Score
475	TUR v ARG Q2	2nd Quarter	TUR	47	700	33	110
476	TUR v ARG Q2	2nd Quarter	TUR	47	701	38	98
477	TUR v ARG Q2	2nd Quarter	TUR	47	703	39	88
478	TUR v ARG Q2	2nd Quarter	TUR	47	704	36	80
479	TUR v ARG Q2	2nd Quarter	TUR	47	705	32	74
480	TUR v ARG Q2	2nd Quarter	TUR	47	706	29	64
481	TUR v ARG Q2	2nd Quarter	TUR	47	707	35	56
482	TUR v ARG Q2	2nd Quarter	TUR	47	708	42	50
483	TUR v ARG Q2	2nd Quarter	TUR	47	709	31	42
484	TUR v ARG Q2	2nd Quarter	TUR	47	712	21	41	TO
485	TUR v ARG Q2	2nd Quarter	TUR	48	759	25	111
486	TUR v ARG Q2	2nd Quarter	TUR	48	760	41	90
487	TUR v ARG Q2	2nd Quarter	TUR	48	761	37	86
488	TUR v ARG Q2	2nd Quarter	TUR	48	762	33	79
489	TUR v ARG Q2	2nd Quarter	TUR	48	763	29	72
490	TUR v ARG Q2	2nd Quarter	TUR	48	764	29	64
491	TUR v ARG Q2	2nd Quarter	TUR	48	765	31	59
492	TUR v ARG Q2	2nd Quarter	TUR	48	766	33	53
493	TUR v ARG Q2	2nd Quarter	TUR	48	767	37	48
494	TUR v ARG Q2	2nd Quarter	TUR	48	768	42	38	On-ball
495	TUR v ARG Q2	2nd Quarter	TUR	48	768	45	43
496	TUR v ARG Q2	2nd Quarter	TUR	48	768	33	48
497	TUR v ARG Q2	2nd Quarter	TUR	48	770	30	43	On-ball
498	TUR v ARG Q2	2nd Quarter	TUR	48	771	26	39
499	TUR v ARG Q2	2nd Quarter	TUR	48	773	33	24
500	TUR v ARG Q2	2nd Quarter	TUR	48	774	17	17	Shot	Score
501	TUR v ARG Q2	2nd Quarter	TUR	49	799	32	110
502	TUR v ARG Q2	2nd Quarter	TUR	49	800	20	91
503	TUR v ARG Q2	2nd Quarter	TUR	49	801	20	84
504	TUR v ARG Q2	2nd Quarter	TUR	49	802	14	54
505	TUR v ARG Q2	2nd Quarter	TUR	49	803	14	47
506	TUR v ARG Q2	2nd Quarter	TUR	49	806	19	49
507	TUR v ARG Q2	2nd Quarter	TUR	49	806	28	49
508	TUR v ARG Q2	2nd Quarter	TUR	49	808	33	48
509	TUR v ARG Q2	2nd Quarter	TUR	49	809	37	45
510	TUR v ARG Q2	2nd Quarter	TUR	49	810	41	37	On-ball
511	TUR v ARG Q2	2nd Quarter	TUR	49	810	50	39
512	TUR v ARG Q2	2nd Quarter	TUR	49	811	45	47
513	TUR v ARG Q2	2nd Quarter	TUR	49	813	27	38
514	TUR v ARG Q2	2nd Quarter	TUR	49	814	25	42
515	TUR v ARG Q2	2nd Quarter	TUR	49	815	28	43	On-ball
516	TUR v ARG Q2	2nd Quarter	TUR	49	815	34	40
517	TUR v ARG Q2	2nd Quarter	TUR	49	816	47	30
518	TUR v ARG Q2	2nd Quarter	TUR	49	818	37	20	Shot	Score
519	TUR v ARG Q2	2nd Quarter	TUR	51	945	24	110
520	TUR v ARG Q2	2nd Quarter	TUR	51	946	21	93
521	TUR v ARG Q2	2nd Quarter	TUR	51	948	46	85
522	TUR v ARG Q2	2nd Quarter	TUR	51	949	45	82
523	TUR v ARG Q2	2nd Quarter	TUR	51	950	36	76
524	TUR v ARG Q2	2nd Quarter	TUR	51	951	14	48
525	TUR v ARG Q2	2nd Quarter	TUR	51	951	12	40
526	TUR v ARG Q2	2nd Quarter	TUR	51	952	18	50
527	TUR v ARG Q2	2nd Quarter	TUR	51	953	30	52
528	TUR v ARG Q2	2nd Quarter	TUR	51	955	32	47
529	TUR v ARG Q2	2nd Quarter	TUR	51	955	29	44
530	TUR v ARG Q2	2nd Quarter	TUR	51	956	24	42
531	TUR v ARG Q2	2nd Quarter	TUR	51	957	34	42
532	TUR v ARG Q2	2nd Quarter	TUR	51	958	48	32
533	TUR v ARG Q2	2nd Quarter	TUR	51	960	41	30
534	TUR v ARG Q2	2nd Quarter	TUR	51	961	16	31	Shot	Miss
535	TUR v ARG Q2	2nd Quarter	TUR	55	993	32	110
536	TUR v ARG Q2	2nd Quarter	TUR	55	994	43	87
537	TUR v ARG Q2	2nd Quarter	TUR	55	995	42	78
538	TUR v ARG Q2	2nd Quarter	TUR	55	995	32	76
539	TUR v ARG Q2	2nd Quarter	TUR	55	997	26	69
540	TUR v ARG Q2	2nd Quarter	TUR	55	998	14	65
541	TUR v ARG Q2	2nd Quarter	TUR	55	999	49	61
542	TUR v ARG Q2	2nd Quarter	TUR	55	999	49	56
543	TUR v ARG Q2	2nd Quarter	TUR	55	1000	48	51
544	TUR v ARG Q2	2nd Quarter	TUR	55	1001	41	55
545	TUR v ARG Q2	2nd Quarter	TUR	55	1002	38	52
546	TUR v ARG Q2	2nd Quarter	TUR	55	1004	40	47
547	TUR v ARG Q2	2nd Quarter	TUR	55	1005	48	33
548	TUR v ARG Q2	2nd Quarter	TUR	55	1006	49	41
549	TUR v ARG Q2	2nd Quarter	TUR	55	1008	22	45
550	TUR v ARG Q2	2nd Quarter	TUR	55	1008	28	41
551	TUR v ARG Q2	2nd Quarter	TUR	55	1009	35	36
552	TUR v ARG Q2	2nd Quarter	TUR	55	1009	36	23
553	TUR v ARG Q2	2nd Quarter	TUR	55	1010	48	30
554	TUR v ARG Q2	2nd Quarter	TUR	55	1011	43	31
555	TUR v ARG Q2	2nd Quarter	TUR	55	1012	33	30
556	TUR v ARG Q2	2nd Quarter	TUR	55	1013	25	29
557	TUR v ARG Q2	2nd Quarter	TUR	55	1014	41	38
558	TUR v ARG Q2	2nd Quarter	TUR	55	1015	51	24
559	TUR v ARG Q2	2nd Quarter	TUR	55	1016	40	15
560	TUR v ARG Q2	2nd Quarter	TUR	55	1017	42	20	TO
561	TUR v ARG Q2	2nd Quarter	TUR	58	1147	59	83
562	TUR v ARG Q2	2nd Quarter	TUR	58	1148	46	97
563	TUR v ARG Q2	2nd Quarter	TUR	58	1149	37	93
564	TUR v ARG Q2	2nd Quarter	TUR	58	1150	36	80
565	TUR v ARG Q2	2nd Quarter	TUR	58	1151	52	61
566	TUR v ARG Q2	2nd Quarter	TUR	58	1152	52	55
567	TUR v ARG Q2	2nd Quarter	TUR	58	1152	52	49
568	TUR v ARG Q2	2nd Quarter	TUR	58	1153	51	36
569	TUR v ARG Q2	2nd Quarter	TUR	58	1154	49	49
570	TUR v ARG Q2	2nd Quarter	TUR	58	1155	31	55
571	TUR v ARG Q2	2nd Quarter	TUR	58	1156	31	55
572	TUR v ARG Q2	2nd Quarter	TUR	58	1157	31	55
573	TUR v ARG Q2	2nd Quarter	TUR	58	1159	34	50
574	TUR v ARG Q2	2nd Quarter	TUR	58	1160	34	46
575	TUR v ARG Q2	2nd Quarter	TUR	58	1161	34	40	On-ball
576	TUR v ARG Q2	2nd Quarter	TUR	58	1161	39	37
577	TUR v ARG Q2	2nd Quarter	TUR	58	1161	48	33
578	TUR v ARG Q2	2nd Quarter	TUR	58	1164	17	35	TO
579	TUR v ARG Q2	2nd Quarter	TUR	59	1210	31	111
580	TUR v ARG Q2	2nd Quarter	TUR	59	1211	47	84
581	TUR v ARG Q2	2nd Quarter	TUR	59	1212	46	79
582	TUR v ARG Q2	2nd Quarter	TUR	59	1212	41	73
583	TUR v ARG Q2	2nd Quarter	TUR	59	1213	36	67
584	TUR v ARG Q2	2nd Quarter	TUR	59	1214	35	59
585	TUR v ARG Q2	2nd Quarter	TUR	59	1214	37	51
586	TUR v ARG Q3	3rd Quarter	TUR	60	33	31	100
587	TUR v ARG Q3	3rd Quarter	TUR	60	34	31	96
588	TUR v ARG Q3	3rd Quarter	TUR	60	35	33	87
589	TUR v ARG Q3	3rd Quarter	TUR	60	36	33	79
590	TUR v ARG Q3	3rd Quarter	TUR	60	37	38	69
591	TUR v ARG Q3	3rd Quarter	TUR	60	37	39	60
592	TUR v ARG Q3	3rd Quarter	TUR	60	38	40	50
593	TUR v ARG Q3	3rd Quarter	TUR	60	39	26	40
594	TUR v ARG Q3	3rd Quarter	TUR	60	42	38	44
595	TUR v ARG Q3	3rd Quarter	TUR	60	43	50	35
596	TUR v ARG Q3	3rd Quarter	TUR	60	46	31	43
597	TUR v ARG Q3	3rd Quarter	TUR	60	47	10	26	Shot	Score
598	TUR v ARG Q3	3rd Quarter	TUR	61	70	33	109
599	TUR v ARG Q3	3rd Quarter	TUR	61	71	32	93
600	TUR v ARG Q3	3rd Quarter	TUR	61	73	50	74
601	TUR v ARG Q3	3rd Quarter	TUR	61	74	51	65
602	TUR v ARG Q3	3rd Quarter	TUR	61	74	41	59
603	TUR v ARG Q3	3rd Quarter	TUR	61	75	18	52
604	TUR v ARG Q3	3rd Quarter	TUR	61	77	9	32
605	TUR v ARG Q3	3rd Quarter	TUR	61	78	13	40
606	TUR v ARG Q3	3rd Quarter	TUR	61	79	13	45
607	TUR v ARG Q3	3rd Quarter	TUR	61	82	33	44
608	TUR v ARG Q3	3rd Quarter	TUR	61	83	51	37
609	TUR v ARG Q3	3rd Quarter	TUR	61	85	44	28	Shot	Score
610	TUR v ARG Q3	3rd Quarter	TUR	62	110	19	109
611	TUR v ARG Q3	3rd Quarter	TUR	62	111	17	86
612	TUR v ARG Q3	3rd Quarter	TUR	62	112	17	86
613	TUR v ARG Q3	3rd Quarter	TUR	62	113	17	86
614	TUR v ARG Q3	3rd Quarter	TUR	62	114	32	75
615	TUR v ARG Q3	3rd Quarter	TUR	62	115	32	75
616	TUR v ARG Q3	3rd Quarter	TUR	62	116	32	68
617	TUR v ARG Q3	3rd Quarter	TUR	62	117	32	58
618	TUR v ARG Q3	3rd Quarter	TUR	62	118	30	49
619	TUR v ARG Q3	3rd Quarter	TUR	62	118	25	54
620	TUR v ARG Q3	3rd Quarter	TUR	62	119	25	54
621	TUR v ARG Q3	3rd Quarter	TUR	62	120	25	54
622	TUR v ARG Q3	3rd Quarter	TUR	62	121	25	54
623	TUR v ARG Q3	3rd Quarter	TUR	62	122	25	54
624	TUR v ARG Q3	3rd Quarter	TUR	62	124	11	33	On-ball
625	TUR v ARG Q3	3rd Quarter	TUR	62	126	14	28
626	TUR v ARG Q3	3rd Quarter	TUR	62	126	19	25
627	TUR v ARG Q3	3rd Quarter	TUR	62	127	31	28
628	TUR v ARG Q3	3rd Quarter	TUR	62	127	32	29	Foul
629	TUR v ARG Q3	3rd Quarter	TUR	63	147	57	38	SLOB
630	TUR v ARG Q3	3rd Quarter	TUR	63	148	39	44
631	TUR v ARG Q3	3rd Quarter	TUR	63	149	36	45
632	TUR v ARG Q3	3rd Quarter	TUR	63	150	32	46
633	TUR v ARG Q3	3rd Quarter	TUR	63	152	30	42	On-ball
634	TUR v ARG Q3	3rd Quarter	TUR	63	152	34	40
635	TUR v ARG Q3	3rd Quarter	TUR	63	153	47	41
636	TUR v ARG Q3	3rd Quarter	TUR	63	154	52	39
637	TUR v ARG Q3	3rd Quarter	TUR	63	155	50	33
638	TUR v ARG Q3	3rd Quarter	TUR	63	156	36	19	Foul
639	TUR v ARG Q3	3rd Quarter	TUR	64	173	22	8	BLOB
640	TUR v ARG Q3	3rd Quarter	TUR	64	174	9	20
641	TUR v ARG Q3	3rd Quarter	TUR	64	176	11	23	On-ball
642	TUR v ARG Q3	3rd Quarter	TUR	64	177	13	31
643	TUR v ARG Q3	3rd Quarter	TUR	64	178	14	40
644	TUR v ARG Q3	3rd Quarter	TUR	64	179	14	44
645	TUR v ARG Q3	3rd Quarter	TUR	64	180	15	50
646	TUR v ARG Q3	3rd Quarter	TUR	64	181	17	47
647	TUR v ARG Q3	3rd Quarter	TUR	64	182	18	41	On-ball
648	TUR v ARG Q3	3rd Quarter	TUR	64	182	24	40
649	TUR v ARG Q3	3rd Quarter	TUR	64	183	31	39
650	TUR v ARG Q3	3rd Quarter	TUR	64	184	33	34
651	TUR v ARG Q3	3rd Quarter	TUR	64	184	39	39
652	TUR v ARG Q3	3rd Quarter	TUR	64	186	21	36
653	TUR v ARG Q3	3rd Quarter	TUR	64	186	27	34
654	TUR v ARG Q3	3rd Quarter	TUR	64	187	30	31
655	TUR v ARG Q3	3rd Quarter	TUR	64	188	32	22
656	TUR v ARG Q3	3rd Quarter	TUR	64	189	36	17	Shot	Miss
657	TUR v ARG Q3	3rd Quarter	TUR	65	190	28	16	OR	Shot	Miss
658	TUR v ARG Q3	3rd Quarter	TUR	66	238	38	100
659	TUR v ARG Q3	3rd Quarter	TUR	66	238	33	93
660	TUR v ARG Q3	3rd Quarter	TUR	66	239	28	79
661	TUR v ARG Q3	3rd Quarter	TUR	66	239	24	67
662	TUR v ARG Q3	3rd Quarter	TUR	66	240	18	60
663	TUR v ARG Q3	3rd Quarter	TUR	66	241	15	51
664	TUR v ARG Q3	3rd Quarter	TUR	66	241	12	41
665	TUR v ARG Q3	3rd Quarter	TUR	66	242	11	34
666	TUR v ARG Q3	3rd Quarter	TUR	66	242	16	34	On-ball
667	TUR v ARG Q3	3rd Quarter	TUR	66	243	17	36
668	TUR v ARG Q3	3rd Quarter	TUR	66	243	22	42
669	TUR v ARG Q3	3rd Quarter	TUR	66	244	31	44
670	TUR v ARG Q3	3rd Quarter	TUR	66	245	35	34
671	TUR v ARG Q3	3rd Quarter	TUR	66	246	36	20	Stoppage
672	TUR v ARG Q3	3rd Quarter	TUR	67	261	40	9	BLOB
673	TUR v ARG Q3	3rd Quarter	TUR	67	262	37	35
674	TUR v ARG Q3	3rd Quarter	TUR	67	263	37	35
675	TUR v ARG Q3	3rd Quarter	TUR	67	264	37	35
676	TUR v ARG Q3	3rd Quarter	TUR	67	266	33	48
677	TUR v ARG Q3	3rd Quarter	TUR	67	268	32	45
678	TUR v ARG Q3	3rd Quarter	TUR	67	268	29	37	On-ball
679	TUR v ARG Q3	3rd Quarter	TUR	67	270	24	27
680	TUR v ARG Q3	3rd Quarter	TUR	67	270	25	19	TO
681	TUR v ARG Q3	3rd Quarter	TUR	68	272	11	38
682	TUR v ARG Q3	3rd Quarter	TUR	68	273	13	33
683	TUR v ARG Q3	3rd Quarter	TUR	68	274	16	28
684	TUR v ARG Q3	3rd Quarter	TUR	68	275	20	23
685	TUR v ARG Q3	3rd Quarter	TUR	68	276	28	17	Stoppage
686	TUR v ARG Q3	3rd Quarter	TUR	69	290	24	7	BLOB
687	TUR v ARG Q3	3rd Quarter	TUR	69	291	12	20	Shot	Miss
688	TUR v ARG Q3	3rd Quarter	TUR	70	295	10	32
689	TUR v ARG Q3	3rd Quarter	TUR	70	296	10	40
690	TUR v ARG Q3	3rd Quarter	TUR	70	296	18	46
691	TUR v ARG Q3	3rd Quarter	TUR	70	297	35	23
692	TUR v ARG Q3	3rd Quarter	TUR	70	298	34	16	Shot	Miss
693	TUR v ARG Q3	3rd Quarter	TUR	71	321	45	107
694	TUR v ARG Q3	3rd Quarter	TUR	71	322	42	83
695	TUR v ARG Q3	3rd Quarter	TUR	71	325	40	77
696	TUR v ARG Q3	3rd Quarter	TUR	71	325	34	69
697	TUR v ARG Q3	3rd Quarter	TUR	71	326	39	64
698	TUR v ARG Q3	3rd Quarter	TUR	71	327	44	60
699	TUR v ARG Q3	3rd Quarter	TUR	71	328	47	53
700	TUR v ARG Q3	3rd Quarter	TUR	71	329	50	47
701	TUR v ARG Q3	3rd Quarter	TUR	71	331	34	46
702	TUR v ARG Q3	3rd Quarter	TUR	71	332	31	43
703	TUR v ARG Q3	3rd Quarter	TUR	71	333	22	37
704	TUR v ARG Q3	3rd Quarter	TUR	71	334	10	20	Shot	Score
705	TUR v ARG Q3	3rd Quarter	TUR	72	356	35	111
706	TUR v ARG Q3	3rd Quarter	TUR	72	357	48	88
707	TUR v ARG Q3	3rd Quarter	TUR	72	358	48	82
708	TUR v ARG Q3	3rd Quarter	TUR	72	359	48	76
709	TUR v ARG Q3	3rd Quarter	TUR	72	360	42	65
710	TUR v ARG Q3	3rd Quarter	TUR	72	360	36	60
711	TUR v ARG Q3	3rd Quarter	TUR	72	361	36	52
712	TUR v ARG Q3	3rd Quarter	TUR	72	363	30	42
713	TUR v ARG Q3	3rd Quarter	TUR	72	364	10	36
714	TUR v ARG Q3	3rd Quarter	TUR	72	366	17	24
715	TUR v ARG Q3	3rd Quarter	TUR	72	368	30	18	TO
716	TUR v ARG Q3	3rd Quarter	TUR	73	401	54	90
717	TUR v ARG Q3	3rd Quarter	TUR	73	401	47	78
718	TUR v ARG Q3	3rd Quarter	TUR	73	402	45	69
719	TUR v ARG Q3	3rd Quarter	TUR	73	403	36	59
720	TUR v ARG Q3	3rd Quarter	TUR	73	404	34	49
721	TUR v ARG Q3	3rd Quarter	TUR	73	404	34	38
722	TUR v ARG Q3	3rd Quarter	TUR	73	405	33	27
723	TUR v ARG Q3	3rd Quarter	TUR	73	406	27	25
724	TUR v ARG Q3	3rd Quarter	TUR	73	407	29	39
725	TUR v ARG Q3	3rd Quarter	TUR	73	408	51	31
726	TUR v ARG Q3	3rd Quarter	TUR	73	409	37	17
727	TUR v ARG Q3	3rd Quarter	TUR	73	411	37	20
728	TUR v ARG Q3	3rd Quarter	TUR	73	412	36	22
729	TUR v ARG Q3	3rd Quarter	TUR	73	414	31	21	Shot	Miss
730	TUR v ARG Q3	3rd Quarter	TUR	74	486	32	102
731	TUR v ARG Q3	3rd Quarter	TUR	74	487	26	88
732	TUR v ARG Q3	3rd Quarter	TUR	74	488	24	79
733	TUR v ARG Q3	3rd Quarter	TUR	74	489	16	70
734	TUR v ARG Q3	3rd Quarter	TUR	74	489	13	57
735	TUR v ARG Q3	3rd Quarter	TUR	74	490	12	42	Foul
736	TUR v ARG Q3	3rd Quarter	TUR	75	507	4	66
737	TUR v ARG Q3	3rd Quarter	TUR	75	508	18	66
738	TUR v ARG Q3	3rd Quarter	TUR	75	509	23	64
739	TUR v ARG Q3	3rd Quarter	TUR	75	509	28	61
740	TUR v ARG Q3	3rd Quarter	TUR	75	510	32	55
741	TUR v ARG Q3	3rd Quarter	TUR	75	511	31	47
742	TUR v ARG Q3	3rd Quarter	TUR	75	512	24	41	On-ball
743	TUR v ARG Q3	3rd Quarter	TUR	75	514	38	36
744	TUR v ARG Q3	3rd Quarter	TUR	75	515	40	51
745	TUR v ARG Q3	3rd Quarter	TUR	75	517	40	47
746	TUR v ARG Q3	3rd Quarter	TUR	75	517	38	41	On-ball
747	TUR v ARG Q3	3rd Quarter	TUR	75	518	41	37
748	TUR v ARG Q3	3rd Quarter	TUR	75	519	38	27
749	TUR v ARG Q3	3rd Quarter	TUR	75	519	38	21
750	TUR v ARG Q3	3rd Quarter	TUR	75	520	49	21
751	TUR v ARG Q3	3rd Quarter	TUR	75	521	45	16
752	TUR v ARG Q3	3rd Quarter	TUR	75	521	37	16
753	TUR v ARG Q3	3rd Quarter	TUR	75	522	46	40
754	TUR v ARG Q3	3rd Quarter	TUR	75	524	51	28
755	TUR v ARG Q3	3rd Quarter	TUR	75	525	46	30
756	TUR v ARG Q3	3rd Quarter	TUR	75	525	39	25	TO
757	TUR v ARG Q3	3rd Quarter	TUR	76	653	44	98
758	TUR v ARG Q3	3rd Quarter	TUR	76	654	46	94
759	TUR v ARG Q3	3rd Quarter	TUR	76	656	38	89
760	TUR v ARG Q3	3rd Quarter	TUR	76	656	38	83
761	TUR v ARG Q3	3rd Quarter	TUR	76	657	38	77
762	TUR v ARG Q3	3rd Quarter	TUR	76	657	37	70
763	TUR v ARG Q3	3rd Quarter	TUR	76	658	37	64
764	TUR v ARG Q3	3rd Quarter	TUR	76	659	35	58
765	TUR v ARG Q3	3rd Quarter	TUR	76	660	31	50
766	TUR v ARG Q3	3rd Quarter	TUR	76	661	35	47
767	TUR v ARG Q3	3rd Quarter	TUR	76	661	41	39
768	TUR v ARG Q3	3rd Quarter	TUR	76	662	45	37	On-ball
769	TUR v ARG Q3	3rd Quarter	TUR	76	663	40	36
770	TUR v ARG Q3	3rd Quarter	TUR	76	664	31	33
771	TUR v ARG Q3	3rd Quarter	TUR	76	665	21	30	Shot	Miss
772	TUR v ARG Q3	3rd Quarter	TUR	77	680	46	87
773	TUR v ARG Q3	3rd Quarter	TUR	77	681	44	72
774	TUR v ARG Q3	3rd Quarter	TUR	77	682	40	64
775	TUR v ARG Q3	3rd Quarter	TUR	77	682	38	55
776	TUR v ARG Q3	3rd Quarter	TUR	77	683	38	38
777	TUR v ARG Q3	3rd Quarter	TUR	77	683	37	27
778	TUR v ARG Q3	3rd Quarter	TUR	77	684	34	15	Shot	Score
779	TUR v ARG Q3	3rd Quarter	TUR	78	701	35	90
780	TUR v ARG Q3	3rd Quarter	TUR	78	702	44	83
781	TUR v ARG Q3	3rd Quarter	TUR	78	703	48	74
782	TUR v ARG Q3	3rd Quarter	TUR	78	704	50	64
783	TUR v ARG Q3	3rd Quarter	TUR	78	704	52	53
784	TUR v ARG Q3	3rd Quarter	TUR	78	705	50	46
785	TUR v ARG Q3	3rd Quarter	TUR	78	706	52	42
786	TUR v ARG Q3	3rd Quarter	TUR	78	707	34	41
787	TUR v ARG Q3	3rd Quarter	TUR	78	708	28	41	On-ball
788	TUR v ARG Q3	3rd Quarter	TUR	78	709	23	34
789	TUR v ARG Q3	3rd Quarter	TUR	78	710	22	24
790	TUR v ARG Q3	3rd Quarter	TUR	78	711	46	32	Shot	Score
791	TUR v ARG Q3	3rd Quarter	TUR	80	769	16	110
792	TUR v ARG Q3	3rd Quarter	TUR	80	770	15	85
793	TUR v ARG Q3	3rd Quarter	TUR	80	771	18	79
794	TUR v ARG Q3	3rd Quarter	TUR	80	773	15	63
795	TUR v ARG Q3	3rd Quarter	TUR	80	774	19	56
796	TUR v ARG Q3	3rd Quarter	TUR	80	775	24	54
797	TUR v ARG Q3	3rd Quarter	TUR	80	776	33	51
798	TUR v ARG Q3	3rd Quarter	TUR	80	776	39	47
799	TUR v ARG Q3	3rd Quarter	TUR	80	777	33	41
800	TUR v ARG Q3	3rd Quarter	TUR	80	778	24	39
801	TUR v ARG Q3	3rd Quarter	TUR	80	780	43	37
802	TUR v ARG Q3	3rd Quarter	TUR	80	782	24	33
803	TUR v ARG Q3	3rd Quarter	TUR	80	783	18	33
804	TUR v ARG Q3	3rd Quarter	TUR	80	784	13	27
805	TUR v ARG Q3	3rd Quarter	TUR	80	786	34	39	On-ball
806	TUR v ARG Q3	3rd Quarter	TUR	80	786	38	38
807	TUR v ARG Q3	3rd Quarter	TUR	80	788	41	34
808	TUR v ARG Q3	3rd Quarter	TUR	80	789	32	31
809	TUR v ARG Q3	3rd Quarter	TUR	80	789	27	26
810	TUR v ARG Q3	3rd Quarter	TUR	80	789	34	20
811	TUR v ARG Q3	3rd Quarter	TUR	80	790	33	16	Shot	Score
812	TUR v ARG Q3	3rd Quarter	TUR	83	840	41	100
813	TUR v ARG Q3	3rd Quarter	TUR	83	841	51	93
814	TUR v ARG Q3	3rd Quarter	TUR	83	842	43	88
815	TUR v ARG Q3	3rd Quarter	TUR	83	843	26	83
816	TUR v ARG Q3	3rd Quarter	TUR	83	843	23	74
817	TUR v ARG Q3	3rd Quarter	TUR	83	844	22	67
818	TUR v ARG Q3	3rd Quarter	TUR	83	845	22	57
819	TUR v ARG Q3	3rd Quarter	TUR	83	846	22	48
820	TUR v ARG Q3	3rd Quarter	TUR	83	847	23	40
821	TUR v ARG Q3	3rd Quarter	TUR	83	847	33	40	Foul
822	TUR v ARG Q3	3rd Quarter	TUR	84	861	3	37
823	TUR v ARG Q3	3rd Quarter	TUR	84	862	17	49
824	TUR v ARG Q3	3rd Quarter	TUR	84	863	13	41
825	TUR v ARG Q3	3rd Quarter	TUR	84	865	14	34
826	TUR v ARG Q3	3rd Quarter	TUR	84	867	10	23
827	TUR v ARG Q3	3rd Quarter	TUR	84	868	33	40
828	TUR v ARG Q3	3rd Quarter	TUR	84	870	33	38
829	TUR v ARG Q3	3rd Quarter	TUR	84	871	49	31
830	TUR v ARG Q3	3rd Quarter	TUR	84	872	47	27
831	TUR v ARG Q3	3rd Quarter	TUR	84	872	42	21
832	TUR v ARG Q3	3rd Quarter	TUR	84	873	37	20
833	TUR v ARG Q3	3rd Quarter	TUR	84	874	31	35
834	TUR v ARG Q3	3rd Quarter	TUR	84	876	27	45
835	TUR v ARG Q3	3rd Quarter	TUR	84	877	26	40	On-ball
836	TUR v ARG Q3	3rd Quarter	TUR	84	879	25	47
837	TUR v ARG Q3	3rd Quarter	TUR	84	881	39	41
838	TUR v ARG Q3	3rd Quarter	TUR	84	882	37	38	Shot	Miss
839	TUR v ARG Q3	3rd Quarter	TUR	85	884	35	18	OR	Shot	Shooting Foul
840	TUR v ARG Q3	3rd Quarter	TUR	87	936	28	98
841	TUR v ARG Q3	3rd Quarter	TUR	87	937	14	81
842	TUR v ARG Q3	3rd Quarter	TUR	87	938	14	70
843	TUR v ARG Q3	3rd Quarter	TUR	87	938	12	58
844	TUR v ARG Q3	3rd Quarter	TUR	87	939	11	48
845	TUR v ARG Q3	3rd Quarter	TUR	87	940	13	39
846	TUR v ARG Q3	3rd Quarter	TUR	87	942	15	39
847	TUR v ARG Q3	3rd Quarter	TUR	87	942	16	43
848	TUR v ARG Q3	3rd Quarter	TUR	87	943	17	47
849	TUR v ARG Q3	3rd Quarter	TUR	87	944	22	49
850	TUR v ARG Q3	3rd Quarter	TUR	87	945	16	44
851	TUR v ARG Q3	3rd Quarter	TUR	87	946	32	37
852	TUR v ARG Q3	3rd Quarter	TUR	87	948	45	32
853	TUR v ARG Q3	3rd Quarter	TUR	87	951	31	35	On-ball
854	TUR v ARG Q3	3rd Quarter	TUR	87	952	35	33
855	TUR v ARG Q3	3rd Quarter	TUR	87	953	37	30	Shot	Miss
856	TUR v ARG Q3	3rd Quarter	TUR	89	981	20	112
857	TUR v ARG Q3	3rd Quarter	TUR	89	982	19	95
858	TUR v ARG Q3	3rd Quarter	TUR	89	983	20	84
859	TUR v ARG Q3	3rd Quarter	TUR	89	985	18	69
860	TUR v ARG Q3	3rd Quarter	TUR	89	986	18	62
861	TUR v ARG Q3	3rd Quarter	TUR	89	987	14	53
862	TUR v ARG Q3	3rd Quarter	TUR	89	988	11	44
863	TUR v ARG Q3	3rd Quarter	TUR	89	989	30	40
864	TUR v ARG Q3	3rd Quarter	TUR	89	991	47	34
865	TUR v ARG Q3	3rd Quarter	TUR	89	994	51	34
866	TUR v ARG Q3	3rd Quarter	TUR	89	995	49	21
867	TUR v ARG Q3	3rd Quarter	TUR	89	997	48	22
868	TUR v ARG Q3	3rd Quarter	TUR	89	997	41	22
869	TUR v ARG Q3	3rd Quarter	TUR	89	999	36	26
870	TUR v ARG Q3	3rd Quarter	TUR	89	1000	31	23
871	TUR v ARG Q3	3rd Quarter	TUR	89	1000	36	15
872	TUR v ARG Q3	3rd Quarter	TUR	89	1001	33	20	Shot	Score
873	TUR v ARG Q3	3rd Quarter	TUR	90	1027	25	99
874	TUR v ARG Q3	3rd Quarter	TUR	90	1028	14	77
875	TUR v ARG Q3	3rd Quarter	TUR	90	1029	13	70
876	TUR v ARG Q3	3rd Quarter	TUR	90	1030	12	58
877	TUR v ARG Q3	3rd Quarter	TUR	90	1031	14	50
878	TUR v ARG Q3	3rd Quarter	TUR	90	1032	26	49
879	TUR v ARG Q3	3rd Quarter	TUR	90	1033	33	49
880	TUR v ARG Q3	3rd Quarter	TUR	90	1035	30	42	On-ball
881	TUR v ARG Q3	3rd Quarter	TUR	90	1035	35	39
882	TUR v ARG Q3	3rd Quarter	TUR	90	1037	44	33
883	TUR v ARG Q3	3rd Quarter	TUR	90	1038	22	35
884	TUR v ARG Q3	3rd Quarter	TUR	90	1039	12	19
885	TUR v ARG Q3	3rd Quarter	TUR	90	1040	14	20	Shot	Score
886	TUR v ARG Q4	4th Quarter	TUR	92	15	5	60
887	TUR v ARG Q4	4th Quarter	TUR	92	16	11	68
888	TUR v ARG Q4	4th Quarter	TUR	92	17	12	65
889	TUR v ARG Q4	4th Quarter	TUR	92	18	14	60
890	TUR v ARG Q4	4th Quarter	TUR	92	18	16	51
891	TUR v ARG Q4	4th Quarter	TUR	92	20	16	46
892	TUR v ARG Q4	4th Quarter	TUR	92	21	16	42	On-ball
893	TUR v ARG Q4	4th Quarter	TUR	92	21	13	30
894	TUR v ARG Q4	4th Quarter	TUR	92	22	17	26
895	TUR v ARG Q4	4th Quarter	TUR	92	23	17	48
896	TUR v ARG Q4	4th Quarter	TUR	92	24	19	45	On-ball
897	TUR v ARG Q4	4th Quarter	TUR	92	24	28	42
898	TUR v ARG Q4	4th Quarter	TUR	92	26	37	39
899	TUR v ARG Q4	4th Quarter	TUR	92	27	51	26
900	TUR v ARG Q4	4th Quarter	TUR	92	28	38	35
901	TUR v ARG Q4	4th Quarter	TUR	92	30	39	29	Shot	Score
902	TUR v ARG Q4	4th Quarter	TUR	93	45	30	100
903	TUR v ARG Q4	4th Quarter	TUR	93	46	17	88
904	TUR v ARG Q4	4th Quarter	TUR	93	47	18	77
905	TUR v ARG Q4	4th Quarter	TUR	93	48	18	66
906	TUR v ARG Q4	4th Quarter	TUR	93	48	18	58
907	TUR v ARG Q4	4th Quarter	TUR	93	49	15	47
908	TUR v ARG Q4	4th Quarter	TUR	93	50	17	36
909	TUR v ARG Q4	4th Quarter	TUR	93	51	21	28
910	TUR v ARG Q4	4th Quarter	TUR	93	52	26	26
911	TUR v ARG Q4	4th Quarter	TUR	93	52	28	38
912	TUR v ARG Q4	4th Quarter	TUR	93	53	31	38	On-ball
913	TUR v ARG Q4	4th Quarter	TUR	93	53	35	36
914	TUR v ARG Q4	4th Quarter	TUR	93	54	38	31
915	TUR v ARG Q4	4th Quarter	TUR	93	55	30	22
916	TUR v ARG Q4	4th Quarter	TUR	93	56	29	18	Shot	Score
917	TUR v ARG Q4	4th Quarter	TUR	95	108	28	87
918	TUR v ARG Q4	4th Quarter	TUR	95	109	17	85
919	TUR v ARG Q4	4th Quarter	TUR	95	110	19	80
920	TUR v ARG Q4	4th Quarter	TUR	95	111	26	78
921	TUR v ARG Q4	4th Quarter	TUR	95	111	38	71
922	TUR v ARG Q4	4th Quarter	TUR	95	112	40	64
923	TUR v ARG Q4	4th Quarter	TUR	95	113	46	57
924	TUR v ARG Q4	4th Quarter	TUR	95	113	50	50
925	TUR v ARG Q4	4th Quarter	TUR	95	115	48	38
926	TUR v ARG Q4	4th Quarter	TUR	95	116	44	27
927	TUR v ARG Q4	4th Quarter	TUR	95	117	35	16
928	TUR v ARG Q4	4th Quarter	TUR	95	118	25	32	Shot	Miss
929	TUR v ARG Q4	4th Quarter	TUR	99	120	35	16	OR
930	TUR v ARG Q4	4th Quarter	TUR	99	121	41	19
931	TUR v ARG Q4	4th Quarter	TUR	99	122	50	35
932	TUR v ARG Q4	4th Quarter	TUR	99	123	49	39
933	TUR v ARG Q4	4th Quarter	TUR	99	124	49	44
934	TUR v ARG Q4	4th Quarter	TUR	99	126	35	49
935	TUR v ARG Q4	4th Quarter	TUR	99	127	33	51
936	TUR v ARG Q4	4th Quarter	TUR	99	129	35	47
937	TUR v ARG Q4	4th Quarter	TUR	99	129	39	42
938	TUR v ARG Q4	4th Quarter	TUR	99	129	38	33
939	TUR v ARG Q4	4th Quarter	TUR	99	131	35	22
940	TUR v ARG Q4	4th Quarter	TUR	99	131	34	18	Shot	Score
941	TUR v ARG Q4	4th Quarter	TUR	100	257	14	108
942	TUR v ARG Q4	4th Quarter	TUR	100	259	34	97
943	TUR v ARG Q4	4th Quarter	TUR	100	260	34	92
944	TUR v ARG Q4	4th Quarter	TUR	100	260	28	84
945	TUR v ARG Q4	4th Quarter	TUR	100	263	11	61
946	TUR v ARG Q4	4th Quarter	TUR	100	264	31	50
947	TUR v ARG Q4	4th Quarter	TUR	100	266	33	54
948	TUR v ARG Q4	4th Quarter	TUR	100	267	33	54
949	TUR v ARG Q4	4th Quarter	TUR	100	268	33	54
950	TUR v ARG Q4	4th Quarter	TUR	100	269	33	54
951	TUR v ARG Q4	4th Quarter	TUR	100	270	15	34
952	TUR v ARG Q4	4th Quarter	TUR	100	271	26	46
953	TUR v ARG Q4	4th Quarter	TUR	100	273	38	40
954	TUR v ARG Q4	4th Quarter	TUR	100	274	11	33
955	TUR v ARG Q4	4th Quarter	TUR	100	276	15	33	On-ball
956	TUR v ARG Q4	4th Quarter	TUR	100	276	21	37
957	TUR v ARG Q4	4th Quarter	TUR	100	277	29	30
958	TUR v ARG Q4	4th Quarter	TUR	100	278	51	23	Shot	Score
959	TUR v ARG Q4	4th Quarter	TUR	101	359	33	110
960	TUR v ARG Q4	4th Quarter	TUR	101	360	38	98
961	TUR v ARG Q4	4th Quarter	TUR	101	361	43	89
962	TUR v ARG Q4	4th Quarter	TUR	101	361	46	80	TO
963	TUR v ARG Q4	4th Quarter	TUR	102	372	27	108
964	TUR v ARG Q4	4th Quarter	TUR	102	374	13	83
965	TUR v ARG Q4	4th Quarter	TUR	102	376	21	82
966	TUR v ARG Q4	4th Quarter	TUR	102	377	44	77
967	TUR v ARG Q4	4th Quarter	TUR	102	378	44	71
968	TUR v ARG Q4	4th Quarter	TUR	102	379	36	64
969	TUR v ARG Q4	4th Quarter	TUR	102	380	26	64
970	TUR v ARG Q4	4th Quarter	TUR	102	381	52	50
971	TUR v ARG Q4	4th Quarter	TUR	102	382	52	54
972	TUR v ARG Q4	4th Quarter	TUR	102	383	52	54
973	TUR v ARG Q4	4th Quarter	TUR	102	384	52	54
974	TUR v ARG Q4	4th Quarter	TUR	102	385	52	54
975	TUR v ARG Q4	4th Quarter	TUR	102	386	46	50
976	TUR v ARG Q4	4th Quarter	TUR	102	387	23	39
977	TUR v ARG Q4	4th Quarter	TUR	102	388	12	28
978	TUR v ARG Q4	4th Quarter	TUR	102	389	24	43
979	TUR v ARG Q4	4th Quarter	TUR	102	390	40	40
980	TUR v ARG Q4	4th Quarter	TUR	102	391	37	40	On-ball
981	TUR v ARG Q4	4th Quarter	TUR	102	391	29	37
982	TUR v ARG Q4	4th Quarter	TUR	102	392	25	27
983	TUR v ARG Q4	4th Quarter	TUR	102	393	25	20
984	TUR v ARG Q4	4th Quarter	TUR	102	394	10	19
985	TUR v ARG Q4	4th Quarter	TUR	102	396	51	18
986	TUR v ARG Q4	4th Quarter	TUR	102	397	43	15	Shot	Score
987	TUR v ARG Q4	4th Quarter	TUR	103	408	36	74
988	TUR v ARG Q4	4th Quarter	TUR	103	409	33	79
989	TUR v ARG Q4	4th Quarter	TUR	103	410	30	63
990	TUR v ARG Q4	4th Quarter	TUR	103	411	31	55
991	TUR v ARG Q4	4th Quarter	TUR	103	412	36	49
992	TUR v ARG Q4	4th Quarter	TUR	103	412	44	39
993	TUR v ARG Q4	4th Quarter	TUR	103	413	53	34
994	TUR v ARG Q4	4th Quarter	TUR	103	413	42	40
995	TUR v ARG Q4	4th Quarter	TUR	103	415	16	35	On-ball
996	TUR v ARG Q4	4th Quarter	TUR	103	416	16	35
997	TUR v ARG Q4	4th Quarter	TUR	103	417	16	35
998	TUR v ARG Q4	4th Quarter	TUR	103	418	16	35
999	TUR v ARG Q4	4th Quarter	TUR	103	419	21	36
1000	TUR v ARG Q4	4th Quarter	TUR	103	419	30	33
1001	TUR v ARG Q4	4th Quarter	TUR	103	420	36	29
1002	TUR v ARG Q4	4th Quarter	TUR	103	421	31	20	Shot	Miss
1003	TUR v ARG Q4	4th Quarter	TUR	104	424	28	15	OR
1004	TUR v ARG Q4	4th Quarter	TUR	104	426	17	43
1005	TUR v ARG Q4	4th Quarter	TUR	104	427	43	36
1006	TUR v ARG Q4	4th Quarter	TUR	104	428	16	32	On-ball
1007	TUR v ARG Q4	4th Quarter	TUR	104	431	20	27
1008	TUR v ARG Q4	4th Quarter	TUR	104	431	24	24
1009	TUR v ARG Q4	4th Quarter	TUR	104	432	29	22	Foul
1010	TUR v ARG Q4	4th Quarter	TUR	105	467	24	9	BLOB
1011	TUR v ARG Q4	4th Quarter	TUR	105	468	33	19
1012	TUR v ARG Q4	4th Quarter	TUR	105	469	37	21
1013	TUR v ARG Q4	4th Quarter	TUR	105	470	39	23
1014	TUR v ARG Q4	4th Quarter	TUR	105	471	44	21
1015	TUR v ARG Q4	4th Quarter	TUR	105	472	43	42
1016	TUR v ARG Q4	4th Quarter	TUR	105	473	25	36
1017	TUR v ARG Q4	4th Quarter	TUR	105	474	29	33
1018	TUR v ARG Q4	4th Quarter	TUR	105	474	33	30
1019	TUR v ARG Q4	4th Quarter	TUR	105	475	33	32
1020	TUR v ARG Q4	4th Quarter	TUR	105	475	32	37
1021	TUR v ARG Q4	4th Quarter	TUR	105	476	32	41
1022	TUR v ARG Q4	4th Quarter	TUR	105	478	32	39	Shot	Miss
1023	TUR v ARG Q4	4th Quarter	TUR	106	489	32	110
1024	TUR v ARG Q4	4th Quarter	TUR	106	490	29	99
1025	TUR v ARG Q4	4th Quarter	TUR	106	491	29	95
1026	TUR v ARG Q4	4th Quarter	TUR	106	492	13	50
1027	TUR v ARG Q4	4th Quarter	TUR	106	493	11	40
1028	TUR v ARG Q4	4th Quarter	TUR	106	495	24	52
1029	TUR v ARG Q4	4th Quarter	TUR	106	497	24	50
1030	TUR v ARG Q4	4th Quarter	TUR	106	499	23	45
1031	TUR v ARG Q4	4th Quarter	TUR	106	500	36	41
1032	TUR v ARG Q4	4th Quarter	TUR	106	501	50	31
1033	TUR v ARG Q4	4th Quarter	TUR	106	503	42	25
1034	TUR v ARG Q4	4th Quarter	TUR	106	504	34	25	TO
1035	TUR v ARG Q4	4th Quarter	TUR	108	531	31	108
1036	TUR v ARG Q4	4th Quarter	TUR	108	531	43	96
1037	TUR v ARG Q4	4th Quarter	TUR	108	532	46	85
1038	TUR v ARG Q4	4th Quarter	TUR	108	533	47	77
1039	TUR v ARG Q4	4th Quarter	TUR	108	534	27	74
1040	TUR v ARG Q4	4th Quarter	TUR	108	535	23	72
1041	TUR v ARG Q4	4th Quarter	TUR	108	537	49	66
1042	TUR v ARG Q4	4th Quarter	TUR	108	538	51	60
1043	TUR v ARG Q4	4th Quarter	TUR	108	538	52	51
1044	TUR v ARG Q4	4th Quarter	TUR	108	540	48	46
1045	TUR v ARG Q4	4th Quarter	TUR	108	540	35	50
1046	TUR v ARG Q4	4th Quarter	TUR	108	542	32	45
1047	TUR v ARG Q4	4th Quarter	TUR	108	544	50	36
1048	TUR v ARG Q4	4th Quarter	TUR	108	545	37	43
1049	TUR v ARG Q4	4th Quarter	TUR	108	546	20	44
1050	TUR v ARG Q4	4th Quarter	TUR	108	546	21	37	On-ball
1051	TUR v ARG Q4	4th Quarter	TUR	108	547	27	38
1052	TUR v ARG Q4	4th Quarter	TUR	108	547	32	35
1053	TUR v ARG Q4	4th Quarter	TUR	108	548	33	33	Shot	Miss
1054	TUR v ARG Q4	4th Quarter	TUR	109	593	34	86
1055	TUR v ARG Q4	4th Quarter	TUR	109	593	37	79
1056	TUR v ARG Q4	4th Quarter	TUR	109	594	32	68
1057	TUR v ARG Q4	4th Quarter	TUR	109	595	26	58
1058	TUR v ARG Q4	4th Quarter	TUR	109	596	17	43
1059	TUR v ARG Q4	4th Quarter	TUR	109	597	17	38
1060	TUR v ARG Q4	4th Quarter	TUR	109	597	17	31
1061	TUR v ARG Q4	4th Quarter	TUR	109	598	11	27
1062	TUR v ARG Q4	4th Quarter	TUR	109	599	25	49
1063	TUR v ARG Q4	4th Quarter	TUR	109	600	28	50
1064	TUR v ARG Q4	4th Quarter	TUR	109	601	31	49
1065	TUR v ARG Q4	4th Quarter	TUR	109	602	31	49
1066	TUR v ARG Q4	4th Quarter	TUR	109	603	31	49
1067	TUR v ARG Q4	4th Quarter	TUR	109	604	31	49
1068	TUR v ARG Q4	4th Quarter	TUR	109	605	31	49
1069	TUR v ARG Q4	4th Quarter	TUR	109	606	36	48
1070	TUR v ARG Q4	4th Quarter	TUR	109	607	43	39	On-ball
1071	TUR v ARG Q4	4th Quarter	TUR	109	608	47	31
1072	TUR v ARG Q4	4th Quarter	TUR	109	609	40	23
1073	TUR v ARG Q4	4th Quarter	TUR	109	609	35	16
1074	TUR v ARG Q4	4th Quarter	TUR	109	610	29	25	TO
1075	TUR v ARG Q4	4th Quarter	TUR	110	619	33	111
1076	TUR v ARG Q4	4th Quarter	TUR	110	620	27	98
1077	TUR v ARG Q4	4th Quarter	TUR	110	621	34	94
1078	TUR v ARG Q4	4th Quarter	TUR	110	622	34	85
1079	TUR v ARG Q4	4th Quarter	TUR	110	623	29	73
1080	TUR v ARG Q4	4th Quarter	TUR	110	625	43	75
1081	TUR v ARG Q4	4th Quarter	TUR	110	627	52	40
1082	TUR v ARG Q4	4th Quarter	TUR	110	628	30	42
1083	TUR v ARG Q4	4th Quarter	TUR	110	629	31	50
1084	TUR v ARG Q4	4th Quarter	TUR	110	630	37	51
1085	TUR v ARG Q4	4th Quarter	TUR	110	631	43	49
1086	TUR v ARG Q4	4th Quarter	TUR	110	632	45	33
1087	TUR v ARG Q4	4th Quarter	TUR	110	633	33	47
1088	TUR v ARG Q4	4th Quarter	TUR	110	633	16	34
1089	TUR v ARG Q4	4th Quarter	TUR	110	635	40	38	On-ball
1090	TUR v ARG Q4	4th Quarter	TUR	110	635	34	38
1091	TUR v ARG Q4	4th Quarter	TUR	110	635	29	32
1092	TUR v ARG Q4	4th Quarter	TUR	110	637	26	27
1093	TUR v ARG Q4	4th Quarter	TUR	110	638	33	19	Shot	Score
1094	TUR v ARG Q4	4th Quarter	TUR	112	660	41	99
1095	TUR v ARG Q4	4th Quarter	TUR	112	660	44	92
1096	TUR v ARG Q4	4th Quarter	TUR	112	661	34	80
1097	TUR v ARG Q4	4th Quarter	TUR	112	662	24	72
1098	TUR v ARG Q4	4th Quarter	TUR	112	663	18	63
1099	TUR v ARG Q4	4th Quarter	TUR	112	663	18	53
1100	TUR v ARG Q4	4th Quarter	TUR	112	664	18	46
1101	TUR v ARG Q4	4th Quarter	TUR	112	665	33	20
1102	TUR v ARG Q4	4th Quarter	TUR	112	665	41	20
1103	TUR v ARG Q4	4th Quarter	TUR	112	667	46	32	Shot	Miss
1104	TUR v ARG Q4	4th Quarter	TUR	114	677	32	109
1105	TUR v ARG Q4	4th Quarter	TUR	114	679	43	101
1106	TUR v ARG Q4	4th Quarter	TUR	114	680	44	95
1107	TUR v ARG Q4	4th Quarter	TUR	114	681	28	86
1108	TUR v ARG Q4	4th Quarter	TUR	114	682	27	76
1109	TUR v ARG Q4	4th Quarter	TUR	114	682	27	66
1110	TUR v ARG Q4	4th Quarter	TUR	114	683	30	57
1111	TUR v ARG Q4	4th Quarter	TUR	114	684	45	35
1112	TUR v ARG Q4	4th Quarter	TUR	114	685	48	29
1113	TUR v ARG Q4	4th Quarter	TUR	114	686	45	50
1114	TUR v ARG Q4	4th Quarter	TUR	114	687	38	49
1115	TUR v ARG Q4	4th Quarter	TUR	114	688	31	48
1116	TUR v ARG Q4	4th Quarter	TUR	114	690	42	39
1117	TUR v ARG Q4	4th Quarter	TUR	114	691	45	32	On-ball
1118	TUR v ARG Q4	4th Quarter	TUR	114	692	46	29
1119	TUR v ARG Q4	4th Quarter	TUR	114	693	47	21
1120	TUR v ARG Q4	4th Quarter	TUR	114	694	37	16
1121	TUR v ARG Q4	4th Quarter	TUR	114	695	29	14	TO
1122	TUR v ARG Q4	4th Quarter	TUR	115	816	31	112
1123	TUR v ARG Q4	4th Quarter	TUR	115	818	40	96
1124	TUR v ARG Q4	4th Quarter	TUR	115	820	41	88
1125	TUR v ARG Q4	4th Quarter	TUR	115	821	41	82
1126	TUR v ARG Q4	4th Quarter	TUR	115	822	17	81
1127	TUR v ARG Q4	4th Quarter	TUR	115	824	11	39
1128	TUR v ARG Q4	4th Quarter	TUR	115	825	13	51
1129	TUR v ARG Q4	4th Quarter	TUR	115	827	19	54
1130	TUR v ARG Q4	4th Quarter	TUR	115	828	19	54
1131	TUR v ARG Q4	4th Quarter	TUR	115	829	19	54
1132	TUR v ARG Q4	4th Quarter	TUR	115	830	19	54
1133	TUR v ARG Q4	4th Quarter	TUR	115	831	24	53
1134	TUR v ARG Q4	4th Quarter	TUR	115	832	30	50
1135	TUR v ARG Q4	4th Quarter	TUR	115	833	31	43
1136	TUR v ARG Q4	4th Quarter	TUR	115	833	31	40	On-ball
1137	TUR v ARG Q4	4th Quarter	TUR	115	834	28	36
1138	TUR v ARG Q4	4th Quarter	TUR	115	835	22	31
1139	TUR v ARG Q4	4th Quarter	TUR	115	835	16	29
1140	TUR v ARG Q4	4th Quarter	TUR	115	836	28	20
1141	TUR v ARG Q4	4th Quarter	TUR	115	838	30	20	Shot	Miss
1142	TUR v ARG Q4	4th Quarter	TUR	116	843	41	24	OR
1143	TUR v ARG Q4	4th Quarter	TUR	116	844	48	20
1144	TUR v ARG Q4	4th Quarter	TUR	116	845	48	44
1145	TUR v ARG Q4	4th Quarter	TUR	116	845	45	47
1146	TUR v ARG Q4	4th Quarter	TUR	116	846	37	48
1147	TUR v ARG Q4	4th Quarter	TUR	116	847	31	45
1148	TUR v ARG Q4	4th Quarter	TUR	116	849	32	41
1149	TUR v ARG Q4	4th Quarter	TUR	116	850	35	39	On-ball
1150	TUR v ARG Q4	4th Quarter	TUR	116	851	38	34
1151	TUR v ARG Q4	4th Quarter	TUR	116	851	39	30
1152	TUR v ARG Q4	4th Quarter	TUR	116	852	44	28
1153	TUR v ARG Q4	4th Quarter	TUR	116	853	30	38	Shot	Miss
1154	TUR v ARG Q4	4th Quarter	TUR	118	902	32	98
1155	TUR v ARG Q4	4th Quarter	TUR	118	903	45	97
1156	TUR v ARG Q4	4th Quarter	TUR	118	904	44	93
1157	TUR v ARG Q4	4th Quarter	TUR	118	905	44	82
1158	TUR v ARG Q4	4th Quarter	TUR	118	906	42	71
1159	TUR v ARG Q4	4th Quarter	TUR	118	907	38	64
1160	TUR v ARG Q4	4th Quarter	TUR	118	908	33	56
1161	TUR v ARG Q4	4th Quarter	TUR	118	909	28	49
1162	TUR v ARG Q4	4th Quarter	TUR	118	910	16	45
1163	TUR v ARG Q4	4th Quarter	TUR	118	911	13	38
1164	TUR v ARG Q4	4th Quarter	TUR	118	912	31	36
1165	TUR v ARG Q4	4th Quarter	TUR	118	915	53	28
1166	TUR v ARG Q4	4th Quarter	TUR	118	917	43	23
1167	TUR v ARG Q4	4th Quarter	TUR	118	919	31	40	On-ball
1168	TUR v ARG Q4	4th Quarter	TUR	118	920	31	40
1169	TUR v ARG Q4	4th Quarter	TUR	118	921	31	40
1170	TUR v ARG Q4	4th Quarter	TUR	118	922	27	33
1171	TUR v ARG Q4	4th Quarter	TUR	118	923	25	28
1172	TUR v ARG Q4	4th Quarter	TUR	118	924	20	31	Shot	Miss
1173	TUR v ARG Q4	4th Quarter	TUR	121	974	18	109
1174	TUR v ARG Q4	4th Quarter	TUR	121	975	14	96
1175	TUR v ARG Q4	4th Quarter	TUR	121	976	15	93
1176	TUR v ARG Q4	4th Quarter	TUR	121	978	22	82
1177	TUR v ARG Q4	4th Quarter	TUR	121	979	20	73
1178	TUR v ARG Q4	4th Quarter	TUR	121	980	23	65
1179	TUR v ARG Q4	4th Quarter	TUR	121	980	27	56
1180	TUR v ARG Q4	4th Quarter	TUR	121	981	34	49
1181	TUR v ARG Q4	4th Quarter	TUR	121	982	40	46
1182	TUR v ARG Q4	4th Quarter	TUR	121	983	49	39
1183	TUR v ARG Q4	4th Quarter	TUR	121	985	32	43
1184	TUR v ARG Q4	4th Quarter	TUR	121	988	34	44
1185	TUR v ARG Q4	4th Quarter	TUR	121	989	38	43
1186	TUR v ARG Q4	4th Quarter	TUR	121	989	48	36
1187	TUR v ARG Q4	4th Quarter	TUR	121	990	45	37
1188	TUR v ARG Q4	4th Quarter	TUR	121	990	38	37
1189	TUR v ARG Q4	4th Quarter	TUR	121	991	28	33
1190	TUR v ARG Q4	4th Quarter	TUR	121	992	26	26
1191	TUR v ARG Q4	4th Quarter	TUR	121	992	28	19
1192	TUR v ARG Q4	4th Quarter	TUR	121	993	12	18
1193	TUR v ARG Q4	4th Quarter	TUR	121	994	12	33
1194	TUR v ARG Q4	4th Quarter	TUR	121	995	16	33
1195	TUR v ARG Q4	4th Quarter	TUR	121	995	23	31	On-ball
1196	TUR v ARG Q4	4th Quarter	TUR	121	996	26	37
1197	TUR v ARG Q4	4th Quarter	TUR	121	997	33	36
1198	TUR v ARG Q4	4th Quarter	TUR	121	999	17	18	TO
1199	TUR v ARG Q4	4th Quarter	TUR	122	1090	34	110
1200	TUR v ARG Q4	4th Quarter	TUR	122	1091	34	95
1201	TUR v ARG Q4	4th Quarter	TUR	122	1092	39	90
1202	TUR v ARG Q4	4th Quarter	TUR	122	1093	49	82
1203	TUR v ARG Q4	4th Quarter	TUR	122	1094	52	73
1204	TUR v ARG Q4	4th Quarter	TUR	122	1095	53	58
1205	TUR v ARG Q4	4th Quarter	TUR	122	1095	47	39
1206	TUR v ARG Q4	4th Quarter	TUR	122	1096	42	30
1207	TUR v ARG Q4	4th Quarter	TUR	122	1096	44	25
1208	TUR v ARG Q4	4th Quarter	TUR	122	1097	51	20
1209	TUR v ARG Q4	4th Quarter	TUR	122	1098	49	25
1210	TUR v ARG Q4	4th Quarter	TUR	122	1098	42	26
1211	TUR v ARG Q4	4th Quarter	TUR	122	1099	32	24
1212	TUR v ARG Q4	4th Quarter	TUR	122	1100	28	19
1213	TUR v ARG Q4	4th Quarter	TUR	122	1101	15	16	Shot	Miss
