# Supplementary material for: Classifying ball trajectories in invasion sports using dynamic time warping: A basketball case study
Source: PLoS One. 2022 Oct 20;17(10):e0272848. doi: 10.1371/journal.pone.0272848 (PMC9584368; doi:10.1371/journal.pone.0272848)
Supplement: S1 Data — (ZIP) [file pone.0272848.s012.zip › Data/TUR/turg10_full.csv]

	GameID	TimeCriteria	TeamName	RecordID	Time	x	y	Label1	Label2	Label3	Label4
1	TUR v JPN Rio Q1	1st Quarter	TUR	3	16	28	86
2	TUR v JPN Rio Q1	1st Quarter	TUR	3	17	41	84
3	TUR v JPN Rio Q1	1st Quarter	TUR	3	18	41	77
4	TUR v JPN Rio Q1	1st Quarter	TUR	3	18	43	69
5	TUR v JPN Rio Q1	1st Quarter	TUR	3	19	43	60
6	TUR v JPN Rio Q1	1st Quarter	TUR	3	20	45	54
7	TUR v JPN Rio Q1	1st Quarter	TUR	3	20	50	47
8	TUR v JPN Rio Q1	1st Quarter	TUR	3	20	51	43
9	TUR v JPN Rio Q1	1st Quarter	TUR	3	21	52	33
10	TUR v JPN Rio Q1	1st Quarter	TUR	3	22	51	30
11	TUR v JPN Rio Q1	1st Quarter	TUR	3	23	31	35
12	TUR v JPN Rio Q1	1st Quarter	TUR	3	25	27	20
13	TUR v JPN Rio Q1	1st Quarter	TUR	3	27	32	20	Shot	Score
14	TUR v JPN Rio Q1	1st Quarter	TUR	5	67	35	106
15	TUR v JPN Rio Q1	1st Quarter	TUR	5	68	41	93
16	TUR v JPN Rio Q1	1st Quarter	TUR	5	70	43	86
17	TUR v JPN Rio Q1	1st Quarter	TUR	5	70	44	78
18	TUR v JPN Rio Q1	1st Quarter	TUR	5	71	45	67
19	TUR v JPN Rio Q1	1st Quarter	TUR	5	72	45	61
20	TUR v JPN Rio Q1	1st Quarter	TUR	5	73	46	56
21	TUR v JPN Rio Q1	1st Quarter	TUR	5	73	47	50
22	TUR v JPN Rio Q1	1st Quarter	TUR	5	74	48	44
23	TUR v JPN Rio Q1	1st Quarter	TUR	5	75	52	37
24	TUR v JPN Rio Q1	1st Quarter	TUR	5	76	30	35
25	TUR v JPN Rio Q1	1st Quarter	TUR	5	78	12	36
26	TUR v JPN Rio Q1	1st Quarter	TUR	5	79	32	38	On-ball
27	TUR v JPN Rio Q1	1st Quarter	TUR	5	81	37	37
28	TUR v JPN Rio Q1	1st Quarter	TUR	5	81	39	30
29	TUR v JPN Rio Q1	1st Quarter	TUR	5	82	46	29
30	TUR v JPN Rio Q1	1st Quarter	TUR	5	83	32	38
31	TUR v JPN Rio Q1	1st Quarter	TUR	5	84	24	36
32	TUR v JPN Rio Q1	1st Quarter	TUR	5	84	20	35
33	TUR v JPN Rio Q1	1st Quarter	TUR	5	85	18	35
34	TUR v JPN Rio Q1	1st Quarter	TUR	5	85	21	37
35	TUR v JPN Rio Q1	1st Quarter	TUR	5	86	26	38
36	TUR v JPN Rio Q1	1st Quarter	TUR	5	87	30	42
37	TUR v JPN Rio Q1	1st Quarter	TUR	5	88	32	38	On-ball
38	TUR v JPN Rio Q1	1st Quarter	TUR	5	88	35	34
39	TUR v JPN Rio Q1	1st Quarter	TUR	5	89	36	30
40	TUR v JPN Rio Q1	1st Quarter	TUR	5	91	20	28	Shot	Miss
41	TUR v JPN Rio Q1	1st Quarter	TUR	7	125	34	97
42	TUR v JPN Rio Q1	1st Quarter	TUR	7	126	38	87
43	TUR v JPN Rio Q1	1st Quarter	TUR	7	126	45	72
44	TUR v JPN Rio Q1	1st Quarter	TUR	7	127	47	65
45	TUR v JPN Rio Q1	1st Quarter	TUR	7	127	49	54
46	TUR v JPN Rio Q1	1st Quarter	TUR	7	128	50	44
47	TUR v JPN Rio Q1	1st Quarter	TUR	7	128	51	37
48	TUR v JPN Rio Q1	1st Quarter	TUR	7	130	47	31
49	TUR v JPN Rio Q1	1st Quarter	TUR	7	131	32	41
50	TUR v JPN Rio Q1	1st Quarter	TUR	7	133	13	30
51	TUR v JPN Rio Q1	1st Quarter	TUR	7	135	26	34
52	TUR v JPN Rio Q1	1st Quarter	TUR	7	137	24	18	Shot	Score
53	TUR v JPN Rio Q1	1st Quarter	TUR	9	152	36	86
54	TUR v JPN Rio Q1	1st Quarter	TUR	9	152	42	73
55	TUR v JPN Rio Q1	1st Quarter	TUR	9	153	45	66
56	TUR v JPN Rio Q1	1st Quarter	TUR	9	154	46	58
57	TUR v JPN Rio Q1	1st Quarter	TUR	9	155	36	23
58	TUR v JPN Rio Q1	1st Quarter	TUR	9	156	34	18	Shot	Shooting Foul
59	TUR v JPN Rio Q1	1st Quarter	TUR	14	217	26	97
60	TUR v JPN Rio Q1	1st Quarter	TUR	14	218	33	85
61	TUR v JPN Rio Q1	1st Quarter	TUR	14	220	34	79
62	TUR v JPN Rio Q1	1st Quarter	TUR	14	220	33	74
63	TUR v JPN Rio Q1	1st Quarter	TUR	14	221	31	66
64	TUR v JPN Rio Q1	1st Quarter	TUR	14	222	30	64
65	TUR v JPN Rio Q1	1st Quarter	TUR	14	223	28	55
66	TUR v JPN Rio Q1	1st Quarter	TUR	14	223	28	51
67	TUR v JPN Rio Q1	1st Quarter	TUR	14	225	28	47
68	TUR v JPN Rio Q1	1st Quarter	TUR	14	227	20	37
69	TUR v JPN Rio Q1	1st Quarter	TUR	14	228	14	37
70	TUR v JPN Rio Q1	1st Quarter	TUR	14	228	10	35
71	TUR v JPN Rio Q1	1st Quarter	TUR	14	231	14	43
72	TUR v JPN Rio Q1	1st Quarter	TUR	14	232	18	41
73	TUR v JPN Rio Q1	1st Quarter	TUR	14	233	23	40
74	TUR v JPN Rio Q1	1st Quarter	TUR	14	234	38	38
75	TUR v JPN Rio Q1	1st Quarter	TUR	14	235	38	38
76	TUR v JPN Rio Q1	1st Quarter	TUR	14	235	39	30
77	TUR v JPN Rio Q1	1st Quarter	TUR	14	236	39	24
78	TUR v JPN Rio Q1	1st Quarter	TUR	14	237	34	18	Shot	Score
79	TUR v JPN Rio Q1	1st Quarter	TUR	16	252	26	110
80	TUR v JPN Rio Q1	1st Quarter	TUR	16	254	27	91
81	TUR v JPN Rio Q1	1st Quarter	TUR	16	255	29	82
82	TUR v JPN Rio Q1	1st Quarter	TUR	16	256	31	70
83	TUR v JPN Rio Q1	1st Quarter	TUR	16	257	31	64	Stoppage
84	TUR v JPN Rio Q1	1st Quarter	TUR	17	276	57	75
85	TUR v JPN Rio Q1	1st Quarter	TUR	17	277	45	73
86	TUR v JPN Rio Q1	1st Quarter	TUR	17	278	42	66
87	TUR v JPN Rio Q1	1st Quarter	TUR	17	279	39	56
88	TUR v JPN Rio Q1	1st Quarter	TUR	17	280	29	49
89	TUR v JPN Rio Q1	1st Quarter	TUR	17	281	37	45
90	TUR v JPN Rio Q1	1st Quarter	TUR	17	283	50	30
91	TUR v JPN Rio Q1	1st Quarter	TUR	17	284	43	17
92	TUR v JPN Rio Q1	1st Quarter	TUR	17	286	42	19
93	TUR v JPN Rio Q1	1st Quarter	TUR	17	287	40	20
94	TUR v JPN Rio Q1	1st Quarter	TUR	17	287	37	21
95	TUR v JPN Rio Q1	1st Quarter	TUR	17	290	34	23	Shot	Shooting Foul
96	TUR v JPN Rio Q1	1st Quarter	TUR	19	369	30	91
97	TUR v JPN Rio Q1	1st Quarter	TUR	19	369	41	79
98	TUR v JPN Rio Q1	1st Quarter	TUR	19	370	44	73
99	TUR v JPN Rio Q1	1st Quarter	TUR	19	371	49	65
100	TUR v JPN Rio Q1	1st Quarter	TUR	19	371	50	56
101	TUR v JPN Rio Q1	1st Quarter	TUR	19	372	50	47
102	TUR v JPN Rio Q1	1st Quarter	TUR	19	372	50	42
103	TUR v JPN Rio Q1	1st Quarter	TUR	19	373	49	34
104	TUR v JPN Rio Q1	1st Quarter	TUR	19	375	36	22
105	TUR v JPN Rio Q1	1st Quarter	TUR	19	377	42	37
106	TUR v JPN Rio Q1	1st Quarter	TUR	19	378	34	36
107	TUR v JPN Rio Q1	1st Quarter	TUR	19	378	31	32
108	TUR v JPN Rio Q1	1st Quarter	TUR	19	379	30	27
109	TUR v JPN Rio Q1	1st Quarter	TUR	19	381	42	28	Shot	Score
110	TUR v JPN Rio Q1	1st Quarter	TUR	21	411	42	92
111	TUR v JPN Rio Q1	1st Quarter	TUR	21	411	45	81
112	TUR v JPN Rio Q1	1st Quarter	TUR	21	412	49	69
113	TUR v JPN Rio Q1	1st Quarter	TUR	21	413	51	55
114	TUR v JPN Rio Q1	1st Quarter	TUR	21	414	52	44
115	TUR v JPN Rio Q1	1st Quarter	TUR	21	415	52	44
116	TUR v JPN Rio Q1	1st Quarter	TUR	21	416	52	44
117	TUR v JPN Rio Q1	1st Quarter	TUR	21	417	52	44
118	TUR v JPN Rio Q1	1st Quarter	TUR	21	418	25	24
119	TUR v JPN Rio Q1	1st Quarter	TUR	21	419	34	18
120	TUR v JPN Rio Q1	1st Quarter	TUR	21	418	29	17	Shot	Shooting Foul
121	TUR v JPN Rio Q1	1st Quarter	TUR	26	483	29	91
122	TUR v JPN Rio Q1	1st Quarter	TUR	26	483	15	80
123	TUR v JPN Rio Q1	1st Quarter	TUR	26	484	15	74
124	TUR v JPN Rio Q1	1st Quarter	TUR	26	485	15	64
125	TUR v JPN Rio Q1	1st Quarter	TUR	26	485	14	51
126	TUR v JPN Rio Q1	1st Quarter	TUR	26	486	14	43
127	TUR v JPN Rio Q1	1st Quarter	TUR	26	487	14	43
128	TUR v JPN Rio Q1	1st Quarter	TUR	26	488	14	43
129	TUR v JPN Rio Q1	1st Quarter	TUR	26	489	14	43
130	TUR v JPN Rio Q1	1st Quarter	TUR	26	490	14	43
131	TUR v JPN Rio Q1	1st Quarter	TUR	26	491	14	38
132	TUR v JPN Rio Q1	1st Quarter	TUR	26	492	14	38
133	TUR v JPN Rio Q1	1st Quarter	TUR	26	493	14	38
134	TUR v JPN Rio Q1	1st Quarter	TUR	26	494	14	38
135	TUR v JPN Rio Q1	1st Quarter	TUR	26	495	14	38
136	TUR v JPN Rio Q1	1st Quarter	TUR	26	496	14	38
137	TUR v JPN Rio Q1	1st Quarter	TUR	26	498	14	36
138	TUR v JPN Rio Q1	1st Quarter	TUR	26	499	29	40
139	TUR v JPN Rio Q1	1st Quarter	TUR	26	500	34	40	On-ball
140	TUR v JPN Rio Q1	1st Quarter	TUR	26	501	39	39
141	TUR v JPN Rio Q1	1st Quarter	TUR	26	502	31	24
142	TUR v JPN Rio Q1	1st Quarter	TUR	26	503	32	18	Shot	Score
143	TUR v JPN Rio Q1	1st Quarter	TUR	28	526	32	72
144	TUR v JPN Rio Q1	1st Quarter	TUR	28	527	32	61
145	TUR v JPN Rio Q1	1st Quarter	TUR	28	527	34	52
146	TUR v JPN Rio Q1	1st Quarter	TUR	28	528	30	39
147	TUR v JPN Rio Q1	1st Quarter	TUR	28	528	25	34
148	TUR v JPN Rio Q1	1st Quarter	TUR	28	529	21	29
149	TUR v JPN Rio Q1	1st Quarter	TUR	28	529	17	26
150	TUR v JPN Rio Q1	1st Quarter	TUR	28	530	13	26
151	TUR v JPN Rio Q1	1st Quarter	TUR	28	532	23	18
152	TUR v JPN Rio Q1	1st Quarter	TUR	28	533	23	20
153	TUR v JPN Rio Q1	1st Quarter	TUR	28	534	26	21
154	TUR v JPN Rio Q1	1st Quarter	TUR	28	535	28	21
155	TUR v JPN Rio Q1	1st Quarter	TUR	28	537	10	18	Shot	Score
156	TUR v JPN Rio Q1	1st Quarter	TUR	31	660	34	111
157	TUR v JPN Rio Q1	1st Quarter	TUR	31	662	32	92
158	TUR v JPN Rio Q1	1st Quarter	TUR	31	663	30	81
159	TUR v JPN Rio Q1	1st Quarter	TUR	31	664	27	70
160	TUR v JPN Rio Q1	1st Quarter	TUR	31	665	26	61
161	TUR v JPN Rio Q1	1st Quarter	TUR	31	665	24	54
162	TUR v JPN Rio Q1	1st Quarter	TUR	31	666	22	49
163	TUR v JPN Rio Q1	1st Quarter	TUR	31	667	14	42
164	TUR v JPN Rio Q1	1st Quarter	TUR	31	668	13	31
165	TUR v JPN Rio Q1	1st Quarter	TUR	31	669	32	39	On-ball
166	TUR v JPN Rio Q1	1st Quarter	TUR	31	670	36	38
167	TUR v JPN Rio Q1	1st Quarter	TUR	31	671	39	29
168	TUR v JPN Rio Q1	1st Quarter	TUR	31	671	37	20
169	TUR v JPN Rio Q1	1st Quarter	TUR	31	672	38	28
170	TUR v JPN Rio Q1	1st Quarter	TUR	31	674	23	36
171	TUR v JPN Rio Q1	1st Quarter	TUR	31	675	27	34
172	TUR v JPN Rio Q1	1st Quarter	TUR	31	675	29	31
173	TUR v JPN Rio Q1	1st Quarter	TUR	31	676	30	33
174	TUR v JPN Rio Q1	1st Quarter	TUR	31	677	25	19
175	TUR v JPN Rio Q1	1st Quarter	TUR	31	678	25	19
176	TUR v JPN Rio Q1	1st Quarter	TUR	31	679	25	19
177	TUR v JPN Rio Q1	1st Quarter	TUR	31	680	25	19
178	TUR v JPN Rio Q1	1st Quarter	TUR	31	682	26	25	Shot	Score
179	TUR v JPN Rio Q1	1st Quarter	TUR	33	696	25	89
180	TUR v JPN Rio Q1	1st Quarter	TUR	33	696	18	80
181	TUR v JPN Rio Q1	1st Quarter	TUR	33	698	17	73
182	TUR v JPN Rio Q1	1st Quarter	TUR	33	699	17	65
183	TUR v JPN Rio Q1	1st Quarter	TUR	33	700	16	50
184	TUR v JPN Rio Q1	1st Quarter	TUR	33	700	16	43
185	TUR v JPN Rio Q1	1st Quarter	TUR	33	701	19	41
186	TUR v JPN Rio Q1	1st Quarter	TUR	33	701	24	45
187	TUR v JPN Rio Q1	1st Quarter	TUR	33	702	28	46
188	TUR v JPN Rio Q1	1st Quarter	TUR	33	703	33	43	On-ball
189	TUR v JPN Rio Q1	1st Quarter	TUR	33	704	29	38
190	TUR v JPN Rio Q1	1st Quarter	TUR	33	706	23	29	TO
191	TUR v JPN Rio Q1	1st Quarter	TUR	35	751	22	109
192	TUR v JPN Rio Q1	1st Quarter	TUR	35	752	22	94
193	TUR v JPN Rio Q1	1st Quarter	TUR	35	753	22	77
194	TUR v JPN Rio Q1	1st Quarter	TUR	35	753	22	66
195	TUR v JPN Rio Q1	1st Quarter	TUR	35	754	25	58
196	TUR v JPN Rio Q1	1st Quarter	TUR	35	756	27	51
197	TUR v JPN Rio Q1	1st Quarter	TUR	35	758	24	49
198	TUR v JPN Rio Q1	1st Quarter	TUR	35	759	28	45
199	TUR v JPN Rio Q1	1st Quarter	TUR	35	760	32	45	On-ball
200	TUR v JPN Rio Q1	1st Quarter	TUR	35	761	29	43
201	TUR v JPN Rio Q1	1st Quarter	TUR	35	763	40	37
202	TUR v JPN Rio Q1	1st Quarter	TUR	35	764	34	34
203	TUR v JPN Rio Q1	1st Quarter	TUR	35	764	33	29
204	TUR v JPN Rio Q1	1st Quarter	TUR	35	765	32	26	Shot	Miss
205	TUR v JPN Rio Q1	1st Quarter	TUR	37	777	22	96
206	TUR v JPN Rio Q1	1st Quarter	TUR	37	779	17	88
207	TUR v JPN Rio Q1	1st Quarter	TUR	37	780	18	79
208	TUR v JPN Rio Q1	1st Quarter	TUR	37	781	18	71
209	TUR v JPN Rio Q1	1st Quarter	TUR	37	781	18	64
210	TUR v JPN Rio Q1	1st Quarter	TUR	37	782	15	51
211	TUR v JPN Rio Q1	1st Quarter	TUR	37	783	15	44
212	TUR v JPN Rio Q1	1st Quarter	TUR	37	784	31	42
213	TUR v JPN Rio Q1	1st Quarter	TUR	37	786	46	33
214	TUR v JPN Rio Q1	1st Quarter	TUR	37	787	51	30
215	TUR v JPN Rio Q1	1st Quarter	TUR	37	788	37	21
216	TUR v JPN Rio Q1	1st Quarter	TUR	37	790	37	21
217	TUR v JPN Rio Q1	1st Quarter	TUR	37	791	37	24
218	TUR v JPN Rio Q1	1st Quarter	TUR	37	791	33	26
219	TUR v JPN Rio Q1	1st Quarter	TUR	37	792	31	24	Shot	Miss
220	TUR v JPN Rio Q1	1st Quarter	TUR	41	862	58	74
221	TUR v JPN Rio Q1	1st Quarter	TUR	41	864	42	79
222	TUR v JPN Rio Q1	1st Quarter	TUR	41	865	40	75
223	TUR v JPN Rio Q1	1st Quarter	TUR	41	866	35	68
224	TUR v JPN Rio Q1	1st Quarter	TUR	41	866	29	64
225	TUR v JPN Rio Q1	1st Quarter	TUR	41	867	23	55
226	TUR v JPN Rio Q1	1st Quarter	TUR	41	867	18	46
227	TUR v JPN Rio Q1	1st Quarter	TUR	41	868	30	40
228	TUR v JPN Rio Q1	1st Quarter	TUR	41	871	17	33
229	TUR v JPN Rio Q1	1st Quarter	TUR	41	872	23	21
230	TUR v JPN Rio Q1	1st Quarter	TUR	41	873	26	24
231	TUR v JPN Rio Q1	1st Quarter	TUR	41	874	25	18	Shot	Foul
232	TUR v JPN Rio Q1	1st Quarter	TUR	42	898	4	31	SLOB
233	TUR v JPN Rio Q1	1st Quarter	TUR	42	899	32	41	On-ball
234	TUR v JPN Rio Q1	1st Quarter	TUR	42	902	27	38
235	TUR v JPN Rio Q1	1st Quarter	TUR	42	903	24	29
236	TUR v JPN Rio Q1	1st Quarter	TUR	42	904	22	23
237	TUR v JPN Rio Q1	1st Quarter	TUR	42	905	32	38
238	TUR v JPN Rio Q1	1st Quarter	TUR	42	906	28	34
239	TUR v JPN Rio Q1	1st Quarter	TUR	42	906	27	26
240	TUR v JPN Rio Q1	1st Quarter	TUR	42	907	28	21	Foul
241	TUR v JPN Rio Q1	1st Quarter	TUR	44	1049	28	108
242	TUR v JPN Rio Q1	1st Quarter	TUR	44	1050	27	85
243	TUR v JPN Rio Q1	1st Quarter	TUR	44	1051	47	81
244	TUR v JPN Rio Q1	1st Quarter	TUR	44	1052	29	79
245	TUR v JPN Rio Q1	1st Quarter	TUR	44	1053	29	73
246	TUR v JPN Rio Q1	1st Quarter	TUR	44	1053	14	44
247	TUR v JPN Rio Q1	1st Quarter	TUR	44	1054	11	33
248	TUR v JPN Rio Q1	1st Quarter	TUR	44	1055	42	44
249	TUR v JPN Rio Q1	1st Quarter	TUR	44	1058	37	47
250	TUR v JPN Rio Q1	1st Quarter	TUR	44	1058	31	46
251	TUR v JPN Rio Q1	1st Quarter	TUR	44	1060	28	42
252	TUR v JPN Rio Q1	1st Quarter	TUR	44	1060	23	38
253	TUR v JPN Rio Q1	1st Quarter	TUR	44	1061	34	43
254	TUR v JPN Rio Q1	1st Quarter	TUR	44	1063	50	28
255	TUR v JPN Rio Q1	1st Quarter	TUR	44	1066	51	33
256	TUR v JPN Rio Q1	1st Quarter	TUR	44	1066	50	38
257	TUR v JPN Rio Q1	1st Quarter	TUR	44	1067	34	41	On-ball
258	TUR v JPN Rio Q1	1st Quarter	TUR	44	1069	38	38
259	TUR v JPN Rio Q1	1st Quarter	TUR	44	1069	40	32
260	TUR v JPN Rio Q1	1st Quarter	TUR	44	1070	40	21
261	TUR v JPN Rio Q1	1st Quarter	TUR	44	1071	36	18
262	TUR v JPN Rio Q1	1st Quarter	TUR	44	1072	31	21	Shot	Miss
263	TUR v JPN Rio Q1	1st Quarter	TUR	46	1086	45	95
264	TUR v JPN Rio Q1	1st Quarter	TUR	46	1086	33	93
265	TUR v JPN Rio Q1	1st Quarter	TUR	46	1087	32	86
266	TUR v JPN Rio Q1	1st Quarter	TUR	46	1088	30	76
267	TUR v JPN Rio Q1	1st Quarter	TUR	46	1088	30	70
268	TUR v JPN Rio Q1	1st Quarter	TUR	46	1089	31	64
269	TUR v JPN Rio Q1	1st Quarter	TUR	46	1090	31	56
270	TUR v JPN Rio Q1	1st Quarter	TUR	46	1091	32	47	On-ball
271	TUR v JPN Rio Q1	1st Quarter	TUR	46	1092	32	47
272	TUR v JPN Rio Q1	1st Quarter	TUR	46	1093	32	47
273	TUR v JPN Rio Q1	1st Quarter	TUR	46	1094	32	47
274	TUR v JPN Rio Q1	1st Quarter	TUR	46	1095	32	47
275	TUR v JPN Rio Q1	1st Quarter	TUR	46	1096	28	44
276	TUR v JPN Rio Q1	1st Quarter	TUR	46	1097	23	34
277	TUR v JPN Rio Q1	1st Quarter	TUR	46	1097	38	35
278	TUR v JPN Rio Q1	1st Quarter	TUR	46	1098	32	30
279	TUR v JPN Rio Q1	1st Quarter	TUR	46	1099	29	25
280	TUR v JPN Rio Q1	1st Quarter	TUR	46	1100	15	31
281	TUR v JPN Rio Q1	1st Quarter	TUR	46	1102	24	20
282	TUR v JPN Rio Q1	1st Quarter	TUR	46	1103	24	18	Shot	Score
283	TUR v JPN Rio Q2	2nd Quarter	TUR	48	2	3	58
284	TUR v JPN Rio Q2	2nd Quarter	TUR	48	2	10	74
285	TUR v JPN Rio Q2	2nd Quarter	TUR	48	3	16	63
286	TUR v JPN Rio Q2	2nd Quarter	TUR	48	4	15	50
287	TUR v JPN Rio Q2	2nd Quarter	TUR	48	5	39	39
288	TUR v JPN Rio Q2	2nd Quarter	TUR	48	8	23	37
289	TUR v JPN Rio Q2	2nd Quarter	TUR	48	9	12	31	On-ball
290	TUR v JPN Rio Q2	2nd Quarter	TUR	48	11	12	27
291	TUR v JPN Rio Q2	2nd Quarter	TUR	48	12	14	18
292	TUR v JPN Rio Q2	2nd Quarter	TUR	48	13	16	16
293	TUR v JPN Rio Q2	2nd Quarter	TUR	48	15	34	39
294	TUR v JPN Rio Q2	2nd Quarter	TUR	48	16	31	39
295	TUR v JPN Rio Q2	2nd Quarter	TUR	48	17	27	40	On-ball
296	TUR v JPN Rio Q2	2nd Quarter	TUR	48	19	25	34
297	TUR v JPN Rio Q2	2nd Quarter	TUR	48	20	24	27
298	TUR v JPN Rio Q2	2nd Quarter	TUR	48	21	37	36	Shot	Miss
299	TUR v JPN Rio Q2	2nd Quarter	TUR	50	38	32	107
300	TUR v JPN Rio Q2	2nd Quarter	TUR	50	38	30	96
301	TUR v JPN Rio Q2	2nd Quarter	TUR	50	40	32	84
302	TUR v JPN Rio Q2	2nd Quarter	TUR	50	41	33	77
303	TUR v JPN Rio Q2	2nd Quarter	TUR	50	42	31	64
304	TUR v JPN Rio Q2	2nd Quarter	TUR	50	42	28	57
305	TUR v JPN Rio Q2	2nd Quarter	TUR	50	43	23	51
306	TUR v JPN Rio Q2	2nd Quarter	TUR	50	44	20	46
307	TUR v JPN Rio Q2	2nd Quarter	TUR	50	44	33	40
308	TUR v JPN Rio Q2	2nd Quarter	TUR	50	45	33	40
309	TUR v JPN Rio Q2	2nd Quarter	TUR	50	46	33	40
310	TUR v JPN Rio Q2	2nd Quarter	TUR	50	47	33	40
311	TUR v JPN Rio Q2	2nd Quarter	TUR	50	48	52	36
312	TUR v JPN Rio Q2	2nd Quarter	TUR	50	50	30	40
313	TUR v JPN Rio Q2	2nd Quarter	TUR	50	51	36	38
314	TUR v JPN Rio Q2	2nd Quarter	TUR	50	52	42	35
315	TUR v JPN Rio Q2	2nd Quarter	TUR	50	52	46	33
316	TUR v JPN Rio Q2	2nd Quarter	TUR	50	53	47	37	On-ball
317	TUR v JPN Rio Q2	2nd Quarter	TUR	50	53	44	38
318	TUR v JPN Rio Q2	2nd Quarter	TUR	50	53	38	39
319	TUR v JPN Rio Q2	2nd Quarter	TUR	50	55	30	33
320	TUR v JPN Rio Q2	2nd Quarter	TUR	50	56	14	31
321	TUR v JPN Rio Q2	2nd Quarter	TUR	50	57	11	16	Shot	Miss
322	TUR v JPN Rio Q2	2nd Quarter	TUR	52	79	34	108
323	TUR v JPN Rio Q2	2nd Quarter	TUR	52	79	29	95
324	TUR v JPN Rio Q2	2nd Quarter	TUR	52	81	28	87
325	TUR v JPN Rio Q2	2nd Quarter	TUR	52	82	27	75
326	TUR v JPN Rio Q2	2nd Quarter	TUR	52	83	22	67
327	TUR v JPN Rio Q2	2nd Quarter	TUR	52	84	16	60
328	TUR v JPN Rio Q2	2nd Quarter	TUR	52	84	12	51
329	TUR v JPN Rio Q2	2nd Quarter	TUR	52	86	13	46
330	TUR v JPN Rio Q2	2nd Quarter	TUR	52	87	32	40
331	TUR v JPN Rio Q2	2nd Quarter	TUR	52	89	48	35
332	TUR v JPN Rio Q2	2nd Quarter	TUR	52	99	49	45
333	TUR v JPN Rio Q2	2nd Quarter	TUR	52	100	51	41
334	TUR v JPN Rio Q2	2nd Quarter	TUR	52	100	52	33
335	TUR v JPN Rio Q2	2nd Quarter	TUR	52	101	51	31	On-ball
336	TUR v JPN Rio Q2	2nd Quarter	TUR	52	101	46	32
337	TUR v JPN Rio Q2	2nd Quarter	TUR	52	102	42	35
338	TUR v JPN Rio Q2	2nd Quarter	TUR	52	102	30	34
339	TUR v JPN Rio Q2	2nd Quarter	TUR	52	103	29	29
340	TUR v JPN Rio Q2	2nd Quarter	TUR	52	105	28	20
341	TUR v JPN Rio Q2	2nd Quarter	TUR	52	105	16	17
342	TUR v JPN Rio Q2	2nd Quarter	TUR	52	106	20	35	Shot	Score
343	TUR v JPN Rio Q2	2nd Quarter	TUR	54	131	26	92
344	TUR v JPN Rio Q2	2nd Quarter	TUR	54	133	23	86
345	TUR v JPN Rio Q2	2nd Quarter	TUR	54	134	24	76
346	TUR v JPN Rio Q2	2nd Quarter	TUR	54	135	25	63
347	TUR v JPN Rio Q2	2nd Quarter	TUR	54	136	29	55
348	TUR v JPN Rio Q2	2nd Quarter	TUR	54	138	27	49
349	TUR v JPN Rio Q2	2nd Quarter	TUR	54	140	43	38
350	TUR v JPN Rio Q2	2nd Quarter	TUR	54	142	34	38	On-ball
351	TUR v JPN Rio Q2	2nd Quarter	TUR	54	142	30	38
352	TUR v JPN Rio Q2	2nd Quarter	TUR	54	143	25	32
353	TUR v JPN Rio Q2	2nd Quarter	TUR	54	144	26	22
354	TUR v JPN Rio Q2	2nd Quarter	TUR	54	145	26	22
355	TUR v JPN Rio Q2	2nd Quarter	TUR	54	146	26	22
356	TUR v JPN Rio Q2	2nd Quarter	TUR	54	147	26	22
357	TUR v JPN Rio Q2	2nd Quarter	TUR	54	148	15	37
358	TUR v JPN Rio Q2	2nd Quarter	TUR	54	149	28	44
359	TUR v JPN Rio Q2	2nd Quarter	TUR	54	150	33	45
360	TUR v JPN Rio Q2	2nd Quarter	TUR	54	151	29	38
361	TUR v JPN Rio Q2	2nd Quarter	TUR	54	152	24	36	On-ball
362	TUR v JPN Rio Q2	2nd Quarter	TUR	54	152	22	31
363	TUR v JPN Rio Q2	2nd Quarter	TUR	54	153	23	27
364	TUR v JPN Rio Q2	2nd Quarter	TUR	54	154	29	41	Shot	Miss
365	TUR v JPN Rio Q2	2nd Quarter	TUR	58	226	24	91
366	TUR v JPN Rio Q2	2nd Quarter	TUR	58	226	23	84
367	TUR v JPN Rio Q2	2nd Quarter	TUR	58	227	22	79
368	TUR v JPN Rio Q2	2nd Quarter	TUR	58	228	23	71
369	TUR v JPN Rio Q2	2nd Quarter	TUR	58	229	23	63
370	TUR v JPN Rio Q2	2nd Quarter	TUR	58	229	22	57
371	TUR v JPN Rio Q2	2nd Quarter	TUR	58	231	29	50
372	TUR v JPN Rio Q2	2nd Quarter	TUR	58	232	36	46
373	TUR v JPN Rio Q2	2nd Quarter	TUR	58	234	31	47	On-ball
374	TUR v JPN Rio Q2	2nd Quarter	TUR	58	235	31	47
375	TUR v JPN Rio Q2	2nd Quarter	TUR	58	236	31	47
376	TUR v JPN Rio Q2	2nd Quarter	TUR	58	237	31	47
377	TUR v JPN Rio Q2	2nd Quarter	TUR	58	238	28	43
378	TUR v JPN Rio Q2	2nd Quarter	TUR	58	239	25	36
379	TUR v JPN Rio Q2	2nd Quarter	TUR	58	239	39	36	Shot	Score
380	TUR v JPN Rio Q2	2nd Quarter	TUR	60	258	22	89
381	TUR v JPN Rio Q2	2nd Quarter	TUR	60	258	14	81
382	TUR v JPN Rio Q2	2nd Quarter	TUR	60	259	14	69
383	TUR v JPN Rio Q2	2nd Quarter	TUR	60	260	14	55
384	TUR v JPN Rio Q2	2nd Quarter	TUR	60	261	16	45
385	TUR v JPN Rio Q2	2nd Quarter	TUR	60	263	33	42	On-ball
386	TUR v JPN Rio Q2	2nd Quarter	TUR	60	265	36	39
387	TUR v JPN Rio Q2	2nd Quarter	TUR	60	266	39	33
388	TUR v JPN Rio Q2	2nd Quarter	TUR	60	266	38	22
389	TUR v JPN Rio Q2	2nd Quarter	TUR	60	268	30	17
390	TUR v JPN Rio Q2	2nd Quarter	TUR	60	269	30	17
391	TUR v JPN Rio Q2	2nd Quarter	TUR	60	270	30	17
392	TUR v JPN Rio Q2	2nd Quarter	TUR	60	271	30	17
393	TUR v JPN Rio Q2	2nd Quarter	TUR	60	272	30	17
394	TUR v JPN Rio Q2	2nd Quarter	TUR	60	273	30	17
395	TUR v JPN Rio Q2	2nd Quarter	TUR	60	274	30	17
396	TUR v JPN Rio Q2	2nd Quarter	TUR	60	276	14	29
397	TUR v JPN Rio Q2	2nd Quarter	TUR	60	278	15	41
398	TUR v JPN Rio Q2	2nd Quarter	TUR	60	279	18	46
399	TUR v JPN Rio Q2	2nd Quarter	TUR	60	280	24	48
400	TUR v JPN Rio Q2	2nd Quarter	TUR	60	281	30	48
401	TUR v JPN Rio Q2	2nd Quarter	TUR	60	281	36	45
402	TUR v JPN Rio Q2	2nd Quarter	TUR	60	282	48	42
403	TUR v JPN Rio Q2	2nd Quarter	TUR	60	283	32	37
404	TUR v JPN Rio Q2	2nd Quarter	TUR	60	286	48	32
405	TUR v JPN Rio Q2	2nd Quarter	TUR	60	288	39	20
406	TUR v JPN Rio Q2	2nd Quarter	TUR	60	289	39	22
407	TUR v JPN Rio Q2	2nd Quarter	TUR	60	290	31	23	Shot	Shooting Foul
408	TUR v JPN Rio Q2	2nd Quarter	TUR	62	352	25	97
409	TUR v JPN Rio Q2	2nd Quarter	TUR	62	352	30	81
410	TUR v JPN Rio Q2	2nd Quarter	TUR	62	352	33	74
411	TUR v JPN Rio Q2	2nd Quarter	TUR	62	353	34	63
412	TUR v JPN Rio Q2	2nd Quarter	TUR	62	354	32	53
413	TUR v JPN Rio Q2	2nd Quarter	TUR	62	355	30	46
414	TUR v JPN Rio Q2	2nd Quarter	TUR	62	356	10	35
415	TUR v JPN Rio Q2	2nd Quarter	TUR	62	358	18	22
416	TUR v JPN Rio Q2	2nd Quarter	TUR	62	359	22	20
417	TUR v JPN Rio Q2	2nd Quarter	TUR	62	360	25	21
418	TUR v JPN Rio Q2	2nd Quarter	TUR	62	361	32	31	Shot	Miss
419	TUR v JPN Rio Q2	2nd Quarter	TUR	64	392	26	95
420	TUR v JPN Rio Q2	2nd Quarter	TUR	64	392	41	81
421	TUR v JPN Rio Q2	2nd Quarter	TUR	64	393	42	72
422	TUR v JPN Rio Q2	2nd Quarter	TUR	64	394	46	59
423	TUR v JPN Rio Q2	2nd Quarter	TUR	64	395	47	53
424	TUR v JPN Rio Q2	2nd Quarter	TUR	64	396	47	46
425	TUR v JPN Rio Q2	2nd Quarter	TUR	64	397	48	42
426	TUR v JPN Rio Q2	2nd Quarter	TUR	64	397	48	39
427	TUR v JPN Rio Q2	2nd Quarter	TUR	64	398	46	33
428	TUR v JPN Rio Q2	2nd Quarter	TUR	64	399	46	33
429	TUR v JPN Rio Q2	2nd Quarter	TUR	64	400	46	33
430	TUR v JPN Rio Q2	2nd Quarter	TUR	64	401	46	33
431	TUR v JPN Rio Q2	2nd Quarter	TUR	64	402	46	33
432	TUR v JPN Rio Q2	2nd Quarter	TUR	64	403	45	25
433	TUR v JPN Rio Q2	2nd Quarter	TUR	64	404	40	21
434	TUR v JPN Rio Q2	2nd Quarter	TUR	64	406	31	38
435	TUR v JPN Rio Q2	2nd Quarter	TUR	64	408	16	40
436	TUR v JPN Rio Q2	2nd Quarter	TUR	64	409	22	17
437	TUR v JPN Rio Q2	2nd Quarter	TUR	64	410	24	19
438	TUR v JPN Rio Q2	2nd Quarter	TUR	64	410	30	23	Shot	Score
439	TUR v JPN Rio Q2	2nd Quarter	TUR	66	433	46	88
440	TUR v JPN Rio Q2	2nd Quarter	TUR	66	433	48	77
441	TUR v JPN Rio Q2	2nd Quarter	TUR	66	434	49	64
442	TUR v JPN Rio Q2	2nd Quarter	TUR	66	435	50	55
443	TUR v JPN Rio Q2	2nd Quarter	TUR	66	436	51	49
444	TUR v JPN Rio Q2	2nd Quarter	TUR	66	436	51	43
445	TUR v JPN Rio Q2	2nd Quarter	TUR	66	437	52	34
446	TUR v JPN Rio Q2	2nd Quarter	TUR	66	439	30	40
447	TUR v JPN Rio Q2	2nd Quarter	TUR	66	440	15	31	Shot	Score
448	TUR v JPN Rio Q2	2nd Quarter	TUR	69	578	22	91
449	TUR v JPN Rio Q2	2nd Quarter	TUR	69	578	29	77
450	TUR v JPN Rio Q2	2nd Quarter	TUR	69	579	35	71
451	TUR v JPN Rio Q2	2nd Quarter	TUR	69	580	37	65
452	TUR v JPN Rio Q2	2nd Quarter	TUR	69	580	38	57
453	TUR v JPN Rio Q2	2nd Quarter	TUR	69	581	38	43
454	TUR v JPN Rio Q2	2nd Quarter	TUR	69	581	33	36
455	TUR v JPN Rio Q2	2nd Quarter	TUR	69	582	12	22
456	TUR v JPN Rio Q2	2nd Quarter	TUR	69	583	12	26
457	TUR v JPN Rio Q2	2nd Quarter	TUR	69	584	14	36
458	TUR v JPN Rio Q2	2nd Quarter	TUR	69	585	48	33
459	TUR v JPN Rio Q2	2nd Quarter	TUR	69	586	48	36
460	TUR v JPN Rio Q2	2nd Quarter	TUR	69	587	50	40
461	TUR v JPN Rio Q2	2nd Quarter	TUR	69	587	52	43
462	TUR v JPN Rio Q2	2nd Quarter	TUR	69	588	52	24
463	TUR v JPN Rio Q2	2nd Quarter	TUR	69	589	52	24
464	TUR v JPN Rio Q2	2nd Quarter	TUR	69	590	52	24
465	TUR v JPN Rio Q2	2nd Quarter	TUR	69	591	52	24
466	TUR v JPN Rio Q2	2nd Quarter	TUR	69	592	52	24
467	TUR v JPN Rio Q2	2nd Quarter	TUR	69	594	37	19
468	TUR v JPN Rio Q2	2nd Quarter	TUR	69	596	41	19
469	TUR v JPN Rio Q2	2nd Quarter	TUR	69	598	48	31
470	TUR v JPN Rio Q2	2nd Quarter	TUR	69	599	36	21
471	TUR v JPN Rio Q2	2nd Quarter	TUR	69	600	15	29
472	TUR v JPN Rio Q2	2nd Quarter	TUR	69	601	21	32
473	TUR v JPN Rio Q2	2nd Quarter	TUR	69	602	24	24
474	TUR v JPN Rio Q2	2nd Quarter	TUR	69	603	29	24
475	TUR v JPN Rio Q2	2nd Quarter	TUR	69	604	31	22	Shot	Miss
476	TUR v JPN Rio Q2	2nd Quarter	TUR	70	606	33	20	OR
477	TUR v JPN Rio Q2	2nd Quarter	TUR	70	608	32	41
478	TUR v JPN Rio Q2	2nd Quarter	TUR	70	610	51	30
479	TUR v JPN Rio Q2	2nd Quarter	TUR	70	612	41	24
480	TUR v JPN Rio Q2	2nd Quarter	TUR	70	613	39	24
481	TUR v JPN Rio Q2	2nd Quarter	TUR	70	614	35	23
482	TUR v JPN Rio Q2	2nd Quarter	TUR	70	615	43	38
483	TUR v JPN Rio Q2	2nd Quarter	TUR	70	616	42	29
484	TUR v JPN Rio Q2	2nd Quarter	TUR	70	617	39	23	Shot	Miss
485	TUR v JPN Rio Q2	2nd Quarter	TUR	72	630	27	102
486	TUR v JPN Rio Q2	2nd Quarter	TUR	72	630	24	96
487	TUR v JPN Rio Q2	2nd Quarter	TUR	72	631	22	89
488	TUR v JPN Rio Q2	2nd Quarter	TUR	72	632	21	77
489	TUR v JPN Rio Q2	2nd Quarter	TUR	72	633	22	69
490	TUR v JPN Rio Q2	2nd Quarter	TUR	72	634	22	59
491	TUR v JPN Rio Q2	2nd Quarter	TUR	72	635	21	53
492	TUR v JPN Rio Q2	2nd Quarter	TUR	72	635	18	47
493	TUR v JPN Rio Q2	2nd Quarter	TUR	72	636	14	38
494	TUR v JPN Rio Q2	2nd Quarter	TUR	72	637	13	36
495	TUR v JPN Rio Q2	2nd Quarter	TUR	72	639	32	43
496	TUR v JPN Rio Q2	2nd Quarter	TUR	72	641	30	19
497	TUR v JPN Rio Q2	2nd Quarter	TUR	72	642	33	17	Shot	Score
498	TUR v JPN Rio Q2	2nd Quarter	TUR	75	670	32	109
499	TUR v JPN Rio Q2	2nd Quarter	TUR	75	671	30	91
500	TUR v JPN Rio Q2	2nd Quarter	TUR	75	672	29	83
501	TUR v JPN Rio Q2	2nd Quarter	TUR	75	673	28	75
502	TUR v JPN Rio Q2	2nd Quarter	TUR	75	674	28	68
503	TUR v JPN Rio Q2	2nd Quarter	TUR	75	674	26	59
504	TUR v JPN Rio Q2	2nd Quarter	TUR	75	675	21	51
505	TUR v JPN Rio Q2	2nd Quarter	TUR	75	676	19	44
506	TUR v JPN Rio Q2	2nd Quarter	TUR	75	677	18	36
507	TUR v JPN Rio Q2	2nd Quarter	TUR	75	678	31	41
508	TUR v JPN Rio Q2	2nd Quarter	TUR	75	680	53	36
509	TUR v JPN Rio Q2	2nd Quarter	TUR	75	682	36	41
510	TUR v JPN Rio Q2	2nd Quarter	TUR	75	683	32	38	On-ball
511	TUR v JPN Rio Q2	2nd Quarter	TUR	75	684	27	34
512	TUR v JPN Rio Q2	2nd Quarter	TUR	75	685	24	26
513	TUR v JPN Rio Q2	2nd Quarter	TUR	75	686	52	18
514	TUR v JPN Rio Q2	2nd Quarter	TUR	75	686	50	18
515	TUR v JPN Rio Q2	2nd Quarter	TUR	75	687	47	19
516	TUR v JPN Rio Q2	2nd Quarter	TUR	75	687	43	22
517	TUR v JPN Rio Q2	2nd Quarter	TUR	75	688	36	31
518	TUR v JPN Rio Q2	2nd Quarter	TUR	75	688	34	31
519	TUR v JPN Rio Q2	2nd Quarter	TUR	75	689	46	22
520	TUR v JPN Rio Q2	2nd Quarter	TUR	75	690	43	19
521	TUR v JPN Rio Q2	2nd Quarter	TUR	75	691	37	18	Shot	Miss
522	TUR v JPN Rio Q2	2nd Quarter	TUR	78	788	25	111
523	TUR v JPN Rio Q2	2nd Quarter	TUR	78	790	26	94
524	TUR v JPN Rio Q2	2nd Quarter	TUR	78	791	25	87
525	TUR v JPN Rio Q2	2nd Quarter	TUR	78	791	26	78
526	TUR v JPN Rio Q2	2nd Quarter	TUR	78	792	25	74
527	TUR v JPN Rio Q2	2nd Quarter	TUR	78	793	25	65
528	TUR v JPN Rio Q2	2nd Quarter	TUR	78	794	25	56
529	TUR v JPN Rio Q2	2nd Quarter	TUR	78	795	26	48
530	TUR v JPN Rio Q2	2nd Quarter	TUR	78	796	28	44	On-ball
531	TUR v JPN Rio Q2	2nd Quarter	TUR	78	797	25	38
532	TUR v JPN Rio Q2	2nd Quarter	TUR	78	798	21	34
533	TUR v JPN Rio Q2	2nd Quarter	TUR	78	799	36	38
534	TUR v JPN Rio Q2	2nd Quarter	TUR	78	800	34	40
535	TUR v JPN Rio Q2	2nd Quarter	TUR	78	801	13	32	On-ball
536	TUR v JPN Rio Q2	2nd Quarter	TUR	78	802	19	35
537	TUR v JPN Rio Q2	2nd Quarter	TUR	78	803	28	38
538	TUR v JPN Rio Q2	2nd Quarter	TUR	78	804	22	33
539	TUR v JPN Rio Q2	2nd Quarter	TUR	78	805	21	25
540	TUR v JPN Rio Q2	2nd Quarter	TUR	78	806	25	21	Shot	Miss
541	TUR v JPN Rio Q2	2nd Quarter	TUR	81	862	33	110
542	TUR v JPN Rio Q2	2nd Quarter	TUR	81	863	51	86
543	TUR v JPN Rio Q2	2nd Quarter	TUR	81	864	51	76
544	TUR v JPN Rio Q2	2nd Quarter	TUR	81	865	50	68
545	TUR v JPN Rio Q2	2nd Quarter	TUR	81	866	39	65
546	TUR v JPN Rio Q2	2nd Quarter	TUR	81	867	35	60
547	TUR v JPN Rio Q2	2nd Quarter	TUR	81	867	33	54
548	TUR v JPN Rio Q2	2nd Quarter	TUR	81	868	31	46
549	TUR v JPN Rio Q2	2nd Quarter	TUR	81	868	39	43
550	TUR v JPN Rio Q2	2nd Quarter	TUR	81	869	43	38
551	TUR v JPN Rio Q2	2nd Quarter	TUR	81	869	48	33
552	TUR v JPN Rio Q2	2nd Quarter	TUR	81	870	48	38
553	TUR v JPN Rio Q2	2nd Quarter	TUR	81	870	49	42
554	TUR v JPN Rio Q2	2nd Quarter	TUR	81	872	30	48
555	TUR v JPN Rio Q2	2nd Quarter	TUR	81	874	44	42
556	TUR v JPN Rio Q2	2nd Quarter	TUR	81	876	16	37
557	TUR v JPN Rio Q2	2nd Quarter	TUR	81	878	16	34
558	TUR v JPN Rio Q2	2nd Quarter	TUR	81	879	13	27
559	TUR v JPN Rio Q2	2nd Quarter	TUR	81	879	16	22
560	TUR v JPN Rio Q2	2nd Quarter	TUR	81	880	25	38
561	TUR v JPN Rio Q2	2nd Quarter	TUR	81	881	26	36
562	TUR v JPN Rio Q2	2nd Quarter	TUR	81	882	40	34	On-ball
563	TUR v JPN Rio Q2	2nd Quarter	TUR	81	883	42	31	Shot	Miss
564	TUR v JPN Rio Q2	2nd Quarter	TUR	82	886	28	27	OR
565	TUR v JPN Rio Q2	2nd Quarter	TUR	82	887	39	39
566	TUR v JPN Rio Q2	2nd Quarter	TUR	82	888	39	39
567	TUR v JPN Rio Q2	2nd Quarter	TUR	82	889	39	39
568	TUR v JPN Rio Q2	2nd Quarter	TUR	82	890	39	39
569	TUR v JPN Rio Q2	2nd Quarter	TUR	82	891	39	42
570	TUR v JPN Rio Q2	2nd Quarter	TUR	82	891	35	47
571	TUR v JPN Rio Q2	2nd Quarter	TUR	82	892	33	48
572	TUR v JPN Rio Q2	2nd Quarter	TUR	82	893	32	42	On-ball
573	TUR v JPN Rio Q2	2nd Quarter	TUR	82	893	28	39
574	TUR v JPN Rio Q2	2nd Quarter	TUR	82	895	25	30
575	TUR v JPN Rio Q2	2nd Quarter	TUR	82	895	26	24
576	TUR v JPN Rio Q2	2nd Quarter	TUR	82	896	27	19	Shot	Shooting Foul
577	TUR v JPN Rio Q2	2nd Quarter	TUR	87	984	32	108
578	TUR v JPN Rio Q2	2nd Quarter	TUR	87	984	47	95
579	TUR v JPN Rio Q2	2nd Quarter	TUR	87	985	36	95
580	TUR v JPN Rio Q2	2nd Quarter	TUR	87	986	30	83
581	TUR v JPN Rio Q2	2nd Quarter	TUR	87	986	28	76
582	TUR v JPN Rio Q2	2nd Quarter	TUR	87	987	27	64
583	TUR v JPN Rio Q2	2nd Quarter	TUR	87	988	30	58
584	TUR v JPN Rio Q2	2nd Quarter	TUR	87	989	29	53
585	TUR v JPN Rio Q2	2nd Quarter	TUR	87	989	21	50
586	TUR v JPN Rio Q2	2nd Quarter	TUR	87	989	16	48
587	TUR v JPN Rio Q2	2nd Quarter	TUR	87	991	29	51
588	TUR v JPN Rio Q2	2nd Quarter	TUR	87	994	48	16
589	TUR v JPN Rio Q2	2nd Quarter	TUR	87	996	47	44
590	TUR v JPN Rio Q2	2nd Quarter	TUR	87	996	46	40
591	TUR v JPN Rio Q2	2nd Quarter	TUR	87	997	45	35	On-ball
592	TUR v JPN Rio Q2	2nd Quarter	TUR	87	999	37	37
593	TUR v JPN Rio Q2	2nd Quarter	TUR	87	1000	36	32
594	TUR v JPN Rio Q2	2nd Quarter	TUR	87	1001	36	28	Shot	Miss
595	TUR v JPN Rio Q3	3rd Quarter	TUR	90	13	29	109
596	TUR v JPN Rio Q3	3rd Quarter	TUR	90	14	38	97
597	TUR v JPN Rio Q3	3rd Quarter	TUR	90	15	40	89
598	TUR v JPN Rio Q3	3rd Quarter	TUR	90	16	40	82
599	TUR v JPN Rio Q3	3rd Quarter	TUR	90	17	42	71
600	TUR v JPN Rio Q3	3rd Quarter	TUR	90	17	43	64
601	TUR v JPN Rio Q3	3rd Quarter	TUR	90	18	43	57
602	TUR v JPN Rio Q3	3rd Quarter	TUR	90	19	43	53
603	TUR v JPN Rio Q3	3rd Quarter	TUR	90	20	42	46
604	TUR v JPN Rio Q3	3rd Quarter	TUR	90	20	40	39
605	TUR v JPN Rio Q3	3rd Quarter	TUR	90	21	40	37
606	TUR v JPN Rio Q3	3rd Quarter	TUR	90	23	31	42	Foul
607	TUR v JPN Rio Q3	3rd Quarter	TUR	91	39	58	40	SLOB
608	TUR v JPN Rio Q3	3rd Quarter	TUR	91	40	37	40
609	TUR v JPN Rio Q3	3rd Quarter	TUR	91	41	43	41
610	TUR v JPN Rio Q3	3rd Quarter	TUR	91	41	45	38
611	TUR v JPN Rio Q3	3rd Quarter	TUR	91	42	45	38
612	TUR v JPN Rio Q3	3rd Quarter	TUR	91	43	45	38
613	TUR v JPN Rio Q3	3rd Quarter	TUR	91	44	45	38
614	TUR v JPN Rio Q3	3rd Quarter	TUR	91	45	45	38
615	TUR v JPN Rio Q3	3rd Quarter	TUR	91	46	51	26
616	TUR v JPN Rio Q3	3rd Quarter	TUR	91	47	39	20	TO	Foul
617	TUR v JPN Rio Q3	3rd Quarter	TUR	93	76	36	94
618	TUR v JPN Rio Q3	3rd Quarter	TUR	93	76	15	79
619	TUR v JPN Rio Q3	3rd Quarter	TUR	93	77	18	66
620	TUR v JPN Rio Q3	3rd Quarter	TUR	93	78	19	59
621	TUR v JPN Rio Q3	3rd Quarter	TUR	93	79	19	50
622	TUR v JPN Rio Q3	3rd Quarter	TUR	93	80	22	44
623	TUR v JPN Rio Q3	3rd Quarter	TUR	93	81	38	46
624	TUR v JPN Rio Q3	3rd Quarter	TUR	93	82	38	41	On-ball
625	TUR v JPN Rio Q3	3rd Quarter	TUR	93	83	38	34
626	TUR v JPN Rio Q3	3rd Quarter	TUR	93	84	37	28
627	TUR v JPN Rio Q3	3rd Quarter	TUR	93	85	37	21
628	TUR v JPN Rio Q3	3rd Quarter	TUR	93	86	34	17	Shot	Miss
629	TUR v JPN Rio Q3	3rd Quarter	TUR	96	127	32	94
630	TUR v JPN Rio Q3	3rd Quarter	TUR	96	127	24	84
631	TUR v JPN Rio Q3	3rd Quarter	TUR	96	129	24	74
632	TUR v JPN Rio Q3	3rd Quarter	TUR	96	130	27	66
633	TUR v JPN Rio Q3	3rd Quarter	TUR	96	131	29	59
634	TUR v JPN Rio Q3	3rd Quarter	TUR	96	132	33	53
635	TUR v JPN Rio Q3	3rd Quarter	TUR	96	133	26	46
636	TUR v JPN Rio Q3	3rd Quarter	TUR	96	134	25	42
637	TUR v JPN Rio Q3	3rd Quarter	TUR	96	134	26	38
638	TUR v JPN Rio Q3	3rd Quarter	TUR	96	136	52	46
639	TUR v JPN Rio Q3	3rd Quarter	TUR	96	137	54	41
640	TUR v JPN Rio Q3	3rd Quarter	TUR	96	138	48	31
641	TUR v JPN Rio Q3	3rd Quarter	TUR	96	140	39	21
642	TUR v JPN Rio Q3	3rd Quarter	TUR	96	141	39	21
643	TUR v JPN Rio Q3	3rd Quarter	TUR	96	142	39	21
644	TUR v JPN Rio Q3	3rd Quarter	TUR	96	143	40	22
645	TUR v JPN Rio Q3	3rd Quarter	TUR	96	144	40	22
646	TUR v JPN Rio Q3	3rd Quarter	TUR	96	145	40	22
647	TUR v JPN Rio Q3	3rd Quarter	TUR	96	147	38	17	Shot	Miss
648	TUR v JPN Rio Q3	3rd Quarter	TUR	98	174	30	99
649	TUR v JPN Rio Q3	3rd Quarter	TUR	98	174	16	86
650	TUR v JPN Rio Q3	3rd Quarter	TUR	98	176	14	78
651	TUR v JPN Rio Q3	3rd Quarter	TUR	98	176	16	74
652	TUR v JPN Rio Q3	3rd Quarter	TUR	98	177	16	65
653	TUR v JPN Rio Q3	3rd Quarter	TUR	98	178	18	57
654	TUR v JPN Rio Q3	3rd Quarter	TUR	98	179	19	50
655	TUR v JPN Rio Q3	3rd Quarter	TUR	98	179	26	49
656	TUR v JPN Rio Q3	3rd Quarter	TUR	98	180	28	49
657	TUR v JPN Rio Q3	3rd Quarter	TUR	98	181	27	43
658	TUR v JPN Rio Q3	3rd Quarter	TUR	98	182	18	32
659	TUR v JPN Rio Q3	3rd Quarter	TUR	98	183	33	48
660	TUR v JPN Rio Q3	3rd Quarter	TUR	98	184	32	42	On-ball
661	TUR v JPN Rio Q3	3rd Quarter	TUR	98	185	34	37
662	TUR v JPN Rio Q3	3rd Quarter	TUR	98	186	37	28
663	TUR v JPN Rio Q3	3rd Quarter	TUR	98	187	48	20	Shot	Score
664	TUR v JPN Rio Q3	3rd Quarter	TUR	100	212	25	109
665	TUR v JPN Rio Q3	3rd Quarter	TUR	100	213	34	92
666	TUR v JPN Rio Q3	3rd Quarter	TUR	100	215	30	78
667	TUR v JPN Rio Q3	3rd Quarter	TUR	100	216	30	73
668	TUR v JPN Rio Q3	3rd Quarter	TUR	100	217	25	63
669	TUR v JPN Rio Q3	3rd Quarter	TUR	100	217	18	52
670	TUR v JPN Rio Q3	3rd Quarter	TUR	100	218	16	48
671	TUR v JPN Rio Q3	3rd Quarter	TUR	100	219	17	40	On-ball
672	TUR v JPN Rio Q3	3rd Quarter	TUR	100	220	20	36
673	TUR v JPN Rio Q3	3rd Quarter	TUR	100	222	30	50
674	TUR v JPN Rio Q3	3rd Quarter	TUR	100	222	32	40
675	TUR v JPN Rio Q3	3rd Quarter	TUR	100	223	34	37	On-ball
676	TUR v JPN Rio Q3	3rd Quarter	TUR	100	224	37	33
677	TUR v JPN Rio Q3	3rd Quarter	TUR	100	224	38	25
678	TUR v JPN Rio Q3	3rd Quarter	TUR	100	225	35	16
679	TUR v JPN Rio Q3	3rd Quarter	TUR	100	226	32	19	Shot	Score
680	TUR v JPN Rio Q3	3rd Quarter	TUR	102	252	36	107
681	TUR v JPN Rio Q3	3rd Quarter	TUR	102	252	38	89
682	TUR v JPN Rio Q3	3rd Quarter	TUR	102	253	37	80
683	TUR v JPN Rio Q3	3rd Quarter	TUR	102	254	36	67
684	TUR v JPN Rio Q3	3rd Quarter	TUR	102	255	34	60
685	TUR v JPN Rio Q3	3rd Quarter	TUR	102	256	30	55
686	TUR v JPN Rio Q3	3rd Quarter	TUR	102	257	30	48
687	TUR v JPN Rio Q3	3rd Quarter	TUR	102	258	32	41
688	TUR v JPN Rio Q3	3rd Quarter	TUR	102	258	34	38	On-ball
689	TUR v JPN Rio Q3	3rd Quarter	TUR	102	258	38	36
690	TUR v JPN Rio Q3	3rd Quarter	TUR	102	260	44	31
691	TUR v JPN Rio Q3	3rd Quarter	TUR	102	260	47	30
692	TUR v JPN Rio Q3	3rd Quarter	TUR	102	261	31	40	On-ball
693	TUR v JPN Rio Q3	3rd Quarter	TUR	102	263	27	35
694	TUR v JPN Rio Q3	3rd Quarter	TUR	102	264	25	30
695	TUR v JPN Rio Q3	3rd Quarter	TUR	102	265	24	24
696	TUR v JPN Rio Q3	3rd Quarter	TUR	102	265	32	22
697	TUR v JPN Rio Q3	3rd Quarter	TUR	102	266	49	32
698	TUR v JPN Rio Q3	3rd Quarter	TUR	102	267	41	33
699	TUR v JPN Rio Q3	3rd Quarter	TUR	102	268	36	31	Shot	Miss
700	TUR v JPN Rio Q3	3rd Quarter	TUR	105	309	32	107
701	TUR v JPN Rio Q3	3rd Quarter	TUR	105	311	24	85
702	TUR v JPN Rio Q3	3rd Quarter	TUR	105	313	25	78
703	TUR v JPN Rio Q3	3rd Quarter	TUR	105	314	25	69
704	TUR v JPN Rio Q3	3rd Quarter	TUR	105	315	28	63
705	TUR v JPN Rio Q3	3rd Quarter	TUR	105	315	31	59
706	TUR v JPN Rio Q3	3rd Quarter	TUR	105	316	26	51
707	TUR v JPN Rio Q3	3rd Quarter	TUR	105	316	22	48
708	TUR v JPN Rio Q3	3rd Quarter	TUR	105	317	14	37
709	TUR v JPN Rio Q3	3rd Quarter	TUR	105	318	13	30
710	TUR v JPN Rio Q3	3rd Quarter	TUR	105	318	34	40
711	TUR v JPN Rio Q3	3rd Quarter	TUR	105	321	14	31
712	TUR v JPN Rio Q3	3rd Quarter	TUR	105	324	34	33	Foul	TO
713	TUR v JPN Rio Q3	3rd Quarter	TUR	107	357	34	111
714	TUR v JPN Rio Q3	3rd Quarter	TUR	107	359	42	79
715	TUR v JPN Rio Q3	3rd Quarter	TUR	107	360	43	69
716	TUR v JPN Rio Q3	3rd Quarter	TUR	107	361	34	71
717	TUR v JPN Rio Q3	3rd Quarter	TUR	107	362	33	63
718	TUR v JPN Rio Q3	3rd Quarter	TUR	107	363	34	57
719	TUR v JPN Rio Q3	3rd Quarter	TUR	107	364	37	52
720	TUR v JPN Rio Q3	3rd Quarter	TUR	107	365	46	44
721	TUR v JPN Rio Q3	3rd Quarter	TUR	107	367	48	38
722	TUR v JPN Rio Q3	3rd Quarter	TUR	107	368	26	44
723	TUR v JPN Rio Q3	3rd Quarter	TUR	107	369	33	44
724	TUR v JPN Rio Q3	3rd Quarter	TUR	107	370	43	41
725	TUR v JPN Rio Q3	3rd Quarter	TUR	107	370	49	37
726	TUR v JPN Rio Q3	3rd Quarter	TUR	107	371	48	40
727	TUR v JPN Rio Q3	3rd Quarter	TUR	107	371	40	41
728	TUR v JPN Rio Q3	3rd Quarter	TUR	107	372	34	40	On-ball
729	TUR v JPN Rio Q3	3rd Quarter	TUR	107	372	37	38
730	TUR v JPN Rio Q3	3rd Quarter	TUR	107	373	37	32
731	TUR v JPN Rio Q3	3rd Quarter	TUR	107	374	36	24
732	TUR v JPN Rio Q3	3rd Quarter	TUR	107	375	32	34
733	TUR v JPN Rio Q3	3rd Quarter	TUR	107	376	34	30
734	TUR v JPN Rio Q3	3rd Quarter	TUR	107	378	35	19	Shot	Shooting Foul
735	TUR v JPN Rio Q3	3rd Quarter	TUR	109	433	35	110
736	TUR v JPN Rio Q3	3rd Quarter	TUR	109	433	38	93
737	TUR v JPN Rio Q3	3rd Quarter	TUR	109	434	34	80
738	TUR v JPN Rio Q3	3rd Quarter	TUR	109	435	35	71
739	TUR v JPN Rio Q3	3rd Quarter	TUR	109	436	36	61
740	TUR v JPN Rio Q3	3rd Quarter	TUR	109	437	40	54
741	TUR v JPN Rio Q3	3rd Quarter	TUR	109	438	44	49
742	TUR v JPN Rio Q3	3rd Quarter	TUR	109	438	51	49
743	TUR v JPN Rio Q3	3rd Quarter	TUR	109	439	30	43
744	TUR v JPN Rio Q3	3rd Quarter	TUR	109	441	29	50
745	TUR v JPN Rio Q3	3rd Quarter	TUR	109	442	29	50
746	TUR v JPN Rio Q3	3rd Quarter	TUR	109	443	29	50
747	TUR v JPN Rio Q3	3rd Quarter	TUR	109	444	29	50
748	TUR v JPN Rio Q3	3rd Quarter	TUR	109	445	29	50
749	TUR v JPN Rio Q3	3rd Quarter	TUR	109	446	29	47	On-ball
750	TUR v JPN Rio Q3	3rd Quarter	TUR	109	447	28	41
751	TUR v JPN Rio Q3	3rd Quarter	TUR	109	448	31	33
752	TUR v JPN Rio Q3	3rd Quarter	TUR	109	448	35	29
753	TUR v JPN Rio Q3	3rd Quarter	TUR	109	449	36	18
754	TUR v JPN Rio Q3	3rd Quarter	TUR	109	450	34	17	Shot	Score
755	TUR v JPN Rio Q3	3rd Quarter	TUR	111	471	30	87
756	TUR v JPN Rio Q3	3rd Quarter	TUR	111	471	32	80
757	TUR v JPN Rio Q3	3rd Quarter	TUR	111	472	32	72
758	TUR v JPN Rio Q3	3rd Quarter	TUR	111	473	33	64
759	TUR v JPN Rio Q3	3rd Quarter	TUR	111	474	36	58
760	TUR v JPN Rio Q3	3rd Quarter	TUR	111	474	40	54
761	TUR v JPN Rio Q3	3rd Quarter	TUR	111	475	43	50
762	TUR v JPN Rio Q3	3rd Quarter	TUR	111	475	51	44
763	TUR v JPN Rio Q3	3rd Quarter	TUR	111	476	51	35
764	TUR v JPN Rio Q3	3rd Quarter	TUR	111	478	18	37
765	TUR v JPN Rio Q3	3rd Quarter	TUR	111	479	25	19
766	TUR v JPN Rio Q3	3rd Quarter	TUR	111	481	24	22
767	TUR v JPN Rio Q3	3rd Quarter	TUR	111	484	29	24	Shot	Shooting Foul
768	TUR v JPN Rio Q3	3rd Quarter	TUR	113	562	34	99
769	TUR v JPN Rio Q3	3rd Quarter	TUR	113	562	46	83
770	TUR v JPN Rio Q3	3rd Quarter	TUR	113	563	43	68
771	TUR v JPN Rio Q3	3rd Quarter	TUR	113	564	42	62
772	TUR v JPN Rio Q3	3rd Quarter	TUR	113	565	40	56
773	TUR v JPN Rio Q3	3rd Quarter	TUR	113	567	40	50
774	TUR v JPN Rio Q3	3rd Quarter	TUR	113	568	44	45
775	TUR v JPN Rio Q3	3rd Quarter	TUR	113	569	47	35
776	TUR v JPN Rio Q3	3rd Quarter	TUR	113	571	27	36
777	TUR v JPN Rio Q3	3rd Quarter	TUR	113	572	30	38	Shot	Score
778	TUR v JPN Rio Q3	3rd Quarter	TUR	116	629	33	87
779	TUR v JPN Rio Q3	3rd Quarter	TUR	116	629	42	79
780	TUR v JPN Rio Q3	3rd Quarter	TUR	116	631	44	71
781	TUR v JPN Rio Q3	3rd Quarter	TUR	116	632	44	63
782	TUR v JPN Rio Q3	3rd Quarter	TUR	116	633	46	53
783	TUR v JPN Rio Q3	3rd Quarter	TUR	116	634	46	43
784	TUR v JPN Rio Q3	3rd Quarter	TUR	116	635	46	37
785	TUR v JPN Rio Q3	3rd Quarter	TUR	116	635	44	32
786	TUR v JPN Rio Q3	3rd Quarter	TUR	116	637	30	36
787	TUR v JPN Rio Q3	3rd Quarter	TUR	116	637	30	36
788	TUR v JPN Rio Q3	3rd Quarter	TUR	116	639	12	32
789	TUR v JPN Rio Q3	3rd Quarter	TUR	116	641	32	38	On-ball
790	TUR v JPN Rio Q3	3rd Quarter	TUR	116	642	35	37
791	TUR v JPN Rio Q3	3rd Quarter	TUR	116	643	38	32
792	TUR v JPN Rio Q3	3rd Quarter	TUR	116	643	26	35
793	TUR v JPN Rio Q3	3rd Quarter	TUR	116	644	24	31
794	TUR v JPN Rio Q3	3rd Quarter	TUR	116	645	22	24
795	TUR v JPN Rio Q3	3rd Quarter	TUR	116	646	24	21	TO
796	TUR v JPN Rio Q3	3rd Quarter	TUR	118	709	5	74
797	TUR v JPN Rio Q3	3rd Quarter	TUR	118	709	19	81
798	TUR v JPN Rio Q3	3rd Quarter	TUR	118	710	25	72
799	TUR v JPN Rio Q3	3rd Quarter	TUR	118	710	26	61
800	TUR v JPN Rio Q3	3rd Quarter	TUR	118	711	18	57
801	TUR v JPN Rio Q3	3rd Quarter	TUR	118	711	15	52
802	TUR v JPN Rio Q3	3rd Quarter	TUR	118	712	17	45
803	TUR v JPN Rio Q3	3rd Quarter	TUR	118	713	37	47
804	TUR v JPN Rio Q3	3rd Quarter	TUR	118	715	30	38
805	TUR v JPN Rio Q3	3rd Quarter	TUR	118	717	13	36
806	TUR v JPN Rio Q3	3rd Quarter	TUR	118	719	10	18	On-ball
807	TUR v JPN Rio Q3	3rd Quarter	TUR	118	720	11	22
808	TUR v JPN Rio Q3	3rd Quarter	TUR	118	721	12	26
809	TUR v JPN Rio Q3	3rd Quarter	TUR	118	721	31	42
810	TUR v JPN Rio Q3	3rd Quarter	TUR	118	723	51	33
811	TUR v JPN Rio Q3	3rd Quarter	TUR	118	724	44	35
812	TUR v JPN Rio Q3	3rd Quarter	TUR	118	725	35	31
813	TUR v JPN Rio Q3	3rd Quarter	TUR	118	726	10	17	Shot	Score
814	TUR v JPN Rio Q3	3rd Quarter	TUR	120	743	28	92
815	TUR v JPN Rio Q3	3rd Quarter	TUR	120	744	19	79
816	TUR v JPN Rio Q3	3rd Quarter	TUR	120	745	20	69
817	TUR v JPN Rio Q3	3rd Quarter	TUR	120	746	19	61
818	TUR v JPN Rio Q3	3rd Quarter	TUR	120	747	18	54
819	TUR v JPN Rio Q3	3rd Quarter	TUR	120	747	14	43
820	TUR v JPN Rio Q3	3rd Quarter	TUR	120	748	15	37
821	TUR v JPN Rio Q3	3rd Quarter	TUR	120	750	19	39
822	TUR v JPN Rio Q3	3rd Quarter	TUR	120	751	22	41
823	TUR v JPN Rio Q3	3rd Quarter	TUR	120	752	32	36
824	TUR v JPN Rio Q3	3rd Quarter	TUR	120	754	12	27
825	TUR v JPN Rio Q3	3rd Quarter	TUR	120	757	22	19
826	TUR v JPN Rio Q3	3rd Quarter	TUR	120	758	21	21
827	TUR v JPN Rio Q3	3rd Quarter	TUR	120	759	25	23
828	TUR v JPN Rio Q3	3rd Quarter	TUR	120	760	28	24
829	TUR v JPN Rio Q3	3rd Quarter	TUR	120	761	28	18	Shot	Miss
830	TUR v JPN Rio Q3	3rd Quarter	TUR	122	800	30	111
831	TUR v JPN Rio Q3	3rd Quarter	TUR	122	800	26	88
832	TUR v JPN Rio Q3	3rd Quarter	TUR	122	801	27	79
833	TUR v JPN Rio Q3	3rd Quarter	TUR	122	802	28	72
834	TUR v JPN Rio Q3	3rd Quarter	TUR	122	803	29	64
835	TUR v JPN Rio Q3	3rd Quarter	TUR	122	804	31	56
836	TUR v JPN Rio Q3	3rd Quarter	TUR	122	805	33	51
837	TUR v JPN Rio Q3	3rd Quarter	TUR	122	806	34	44
838	TUR v JPN Rio Q3	3rd Quarter	TUR	122	806	37	41	On-ball
839	TUR v JPN Rio Q3	3rd Quarter	TUR	122	806	39	39
840	TUR v JPN Rio Q3	3rd Quarter	TUR	122	807	43	34
841	TUR v JPN Rio Q3	3rd Quarter	TUR	122	808	30	45
842	TUR v JPN Rio Q3	3rd Quarter	TUR	122	810	29	40	On-ball
843	TUR v JPN Rio Q3	3rd Quarter	TUR	122	810	24	37
844	TUR v JPN Rio Q3	3rd Quarter	TUR	122	811	21	26
845	TUR v JPN Rio Q3	3rd Quarter	TUR	122	812	26	20
846	TUR v JPN Rio Q3	3rd Quarter	TUR	122	814	40	40
847	TUR v JPN Rio Q3	3rd Quarter	TUR	122	815	20	35	Shot	Miss
848	TUR v JPN Rio Q3	3rd Quarter	TUR	123	818	31	40	OR
849	TUR v JPN Rio Q3	3rd Quarter	TUR	123	820	29	49
850	TUR v JPN Rio Q3	3rd Quarter	TUR	123	820	29	52
851	TUR v JPN Rio Q3	3rd Quarter	TUR	123	821	16	33
852	TUR v JPN Rio Q3	3rd Quarter	TUR	123	823	22	19
853	TUR v JPN Rio Q3	3rd Quarter	TUR	123	825	32	35	Shot	Score
854	TUR v JPN Rio Q3	3rd Quarter	TUR	126	854	32	109
855	TUR v JPN Rio Q3	3rd Quarter	TUR	126	855	34	92
856	TUR v JPN Rio Q3	3rd Quarter	TUR	126	856	34	86
857	TUR v JPN Rio Q3	3rd Quarter	TUR	126	856	33	78
858	TUR v JPN Rio Q3	3rd Quarter	TUR	126	857	31	64
859	TUR v JPN Rio Q3	3rd Quarter	TUR	126	857	30	58
860	TUR v JPN Rio Q3	3rd Quarter	TUR	126	858	34	54
861	TUR v JPN Rio Q3	3rd Quarter	TUR	126	858	41	52
862	TUR v JPN Rio Q3	3rd Quarter	TUR	126	859	46	52
863	TUR v JPN Rio Q3	3rd Quarter	TUR	126	859	52	55
864	TUR v JPN Rio Q3	3rd Quarter	TUR	126	861	32	53
865	TUR v JPN Rio Q3	3rd Quarter	TUR	126	861	31	53	Stoppage
866	TUR v JPN Rio Q3	3rd Quarter	TUR	127	881	4	62
867	TUR v JPN Rio Q3	3rd Quarter	TUR	127	882	27	72
868	TUR v JPN Rio Q3	3rd Quarter	TUR	127	883	31	67
869	TUR v JPN Rio Q3	3rd Quarter	TUR	127	884	31	59
870	TUR v JPN Rio Q3	3rd Quarter	TUR	127	885	30	53
871	TUR v JPN Rio Q3	3rd Quarter	TUR	127	886	29	50
872	TUR v JPN Rio Q3	3rd Quarter	TUR	127	886	26	48
873	TUR v JPN Rio Q3	3rd Quarter	TUR	127	887	25	42	On-ball
874	TUR v JPN Rio Q3	3rd Quarter	TUR	127	887	30	39
875	TUR v JPN Rio Q3	3rd Quarter	TUR	127	888	34	34
876	TUR v JPN Rio Q3	3rd Quarter	TUR	127	889	30	24
877	TUR v JPN Rio Q3	3rd Quarter	TUR	127	890	27	21	Shot	Miss	Shooting Foul
878	TUR v JPN Rio Q4	4th Quarter	TUR	130	3	4	59
879	TUR v JPN Rio Q4	4th Quarter	TUR	130	4	17	55
880	TUR v JPN Rio Q4	4th Quarter	TUR	130	5	27	54
881	TUR v JPN Rio Q4	4th Quarter	TUR	130	6	29	49
882	TUR v JPN Rio Q4	4th Quarter	TUR	130	7	19	36
883	TUR v JPN Rio Q4	4th Quarter	TUR	130	9	13	33	On-ball
884	TUR v JPN Rio Q4	4th Quarter	TUR	130	10	18	36
885	TUR v JPN Rio Q4	4th Quarter	TUR	130	10	25	37
886	TUR v JPN Rio Q4	4th Quarter	TUR	130	11	40	39
887	TUR v JPN Rio Q4	4th Quarter	TUR	130	13	36	39	On-ball
888	TUR v JPN Rio Q4	4th Quarter	TUR	130	14	36	39
889	TUR v JPN Rio Q4	4th Quarter	TUR	130	15	36	39
890	TUR v JPN Rio Q4	4th Quarter	TUR	130	16	36	39
891	TUR v JPN Rio Q4	4th Quarter	TUR	130	17	36	39
892	TUR v JPN Rio Q4	4th Quarter	TUR	130	18	37	36
893	TUR v JPN Rio Q4	4th Quarter	TUR	130	19	39	30
894	TUR v JPN Rio Q4	4th Quarter	TUR	130	20	39	26
895	TUR v JPN Rio Q4	4th Quarter	TUR	130	21	12	25
896	TUR v JPN Rio Q4	4th Quarter	TUR	130	23	14	27
897	TUR v JPN Rio Q4	4th Quarter	TUR	130	23	20	30
898	TUR v JPN Rio Q4	4th Quarter	TUR	130	25	21	32
899	TUR v JPN Rio Q4	4th Quarter	TUR	130	25	20	35
900	TUR v JPN Rio Q4	4th Quarter	TUR	130	27	17	22
901	TUR v JPN Rio Q4	4th Quarter	TUR	130	28	16	19	Shot	Miss
902	TUR v JPN Rio Q4	4th Quarter	TUR	131	30	47	19	OR	Shot	Score
903	TUR v JPN Rio Q4	4th Quarter	TUR	133	47	27	112
904	TUR v JPN Rio Q4	4th Quarter	TUR	133	47	27	94
905	TUR v JPN Rio Q4	4th Quarter	TUR	133	48	28	82
906	TUR v JPN Rio Q4	4th Quarter	TUR	133	49	32	77
907	TUR v JPN Rio Q4	4th Quarter	TUR	133	49	33	71
908	TUR v JPN Rio Q4	4th Quarter	TUR	133	50	32	60
909	TUR v JPN Rio Q4	4th Quarter	TUR	133	51	30	52
910	TUR v JPN Rio Q4	4th Quarter	TUR	133	52	13	46	Foul
911	TUR v JPN Rio Q4	4th Quarter	TUR	134	67	4	39
912	TUR v JPN Rio Q4	4th Quarter	TUR	134	69	31	48
913	TUR v JPN Rio Q4	4th Quarter	TUR	134	70	15	32
914	TUR v JPN Rio Q4	4th Quarter	TUR	134	72	20	18
915	TUR v JPN Rio Q4	4th Quarter	TUR	134	73	22	20
916	TUR v JPN Rio Q4	4th Quarter	TUR	134	73	23	23
917	TUR v JPN Rio Q4	4th Quarter	TUR	134	74	26	26
918	TUR v JPN Rio Q4	4th Quarter	TUR	134	75	33	34	Shot	Score
919	TUR v JPN Rio Q4	4th Quarter	TUR	136	91	29	110
920	TUR v JPN Rio Q4	4th Quarter	TUR	136	92	27	91
921	TUR v JPN Rio Q4	4th Quarter	TUR	136	93	27	78
922	TUR v JPN Rio Q4	4th Quarter	TUR	136	94	35	70
923	TUR v JPN Rio Q4	4th Quarter	TUR	136	94	38	63
924	TUR v JPN Rio Q4	4th Quarter	TUR	136	95	41	52
925	TUR v JPN Rio Q4	4th Quarter	TUR	136	95	42	43
926	TUR v JPN Rio Q4	4th Quarter	TUR	136	96	38	31
927	TUR v JPN Rio Q4	4th Quarter	TUR	136	97	39	34
928	TUR v JPN Rio Q4	4th Quarter	TUR	136	98	26	37
929	TUR v JPN Rio Q4	4th Quarter	TUR	136	99	26	37
930	TUR v JPN Rio Q4	4th Quarter	TUR	136	100	26	37
931	TUR v JPN Rio Q4	4th Quarter	TUR	136	101	12	32	On-ball
932	TUR v JPN Rio Q4	4th Quarter	TUR	136	103	14	29
933	TUR v JPN Rio Q4	4th Quarter	TUR	136	104	20	31
934	TUR v JPN Rio Q4	4th Quarter	TUR	136	105	26	32
935	TUR v JPN Rio Q4	4th Quarter	TUR	136	105	31	32
936	TUR v JPN Rio Q4	4th Quarter	TUR	136	107	38	37
937	TUR v JPN Rio Q4	4th Quarter	TUR	136	107	31	36
938	TUR v JPN Rio Q4	4th Quarter	TUR	136	108	15	33	Shot	Score
939	TUR v JPN Rio Q4	4th Quarter	TUR	138	128	27	113
940	TUR v JPN Rio Q4	4th Quarter	TUR	138	128	34	101
941	TUR v JPN Rio Q4	4th Quarter	TUR	138	129	35	93
942	TUR v JPN Rio Q4	4th Quarter	TUR	138	130	36	81
943	TUR v JPN Rio Q4	4th Quarter	TUR	138	131	36	72
944	TUR v JPN Rio Q4	4th Quarter	TUR	138	131	36	69
945	TUR v JPN Rio Q4	4th Quarter	TUR	138	132	36	61
946	TUR v JPN Rio Q4	4th Quarter	TUR	138	133	28	55
947	TUR v JPN Rio Q4	4th Quarter	TUR	138	133	24	50
948	TUR v JPN Rio Q4	4th Quarter	TUR	138	134	19	44
949	TUR v JPN Rio Q4	4th Quarter	TUR	138	135	12	36
950	TUR v JPN Rio Q4	4th Quarter	TUR	138	136	32	43
951	TUR v JPN Rio Q4	4th Quarter	TUR	138	137	47	38
952	TUR v JPN Rio Q4	4th Quarter	TUR	138	139	48	32	On-ball
953	TUR v JPN Rio Q4	4th Quarter	TUR	138	140	48	32
954	TUR v JPN Rio Q4	4th Quarter	TUR	138	141	48	32
955	TUR v JPN Rio Q4	4th Quarter	TUR	138	143	43	28
956	TUR v JPN Rio Q4	4th Quarter	TUR	138	144	34	31
957	TUR v JPN Rio Q4	4th Quarter	TUR	138	145	27	31
958	TUR v JPN Rio Q4	4th Quarter	TUR	138	146	46	23
959	TUR v JPN Rio Q4	4th Quarter	TUR	138	147	42	22
960	TUR v JPN Rio Q4	4th Quarter	TUR	138	147	37	22	Shot	Miss
961	TUR v JPN Rio Q4	4th Quarter	TUR	140	161	32	108
962	TUR v JPN Rio Q4	4th Quarter	TUR	140	161	35	95
963	TUR v JPN Rio Q4	4th Quarter	TUR	140	163	34	85
964	TUR v JPN Rio Q4	4th Quarter	TUR	140	164	31	76
965	TUR v JPN Rio Q4	4th Quarter	TUR	140	165	29	72
966	TUR v JPN Rio Q4	4th Quarter	TUR	140	166	25	60
967	TUR v JPN Rio Q4	4th Quarter	TUR	140	167	26	54
968	TUR v JPN Rio Q4	4th Quarter	TUR	140	169	31	52
969	TUR v JPN Rio Q4	4th Quarter	TUR	140	171	22	33
970	TUR v JPN Rio Q4	4th Quarter	TUR	140	172	18	30
971	TUR v JPN Rio Q4	4th Quarter	TUR	140	172	15	28	TO	Foul
972	TUR v JPN Rio Q4	4th Quarter	TUR	142	216	31	111
973	TUR v JPN Rio Q4	4th Quarter	TUR	142	216	32	93
974	TUR v JPN Rio Q4	4th Quarter	TUR	142	217	31	80
975	TUR v JPN Rio Q4	4th Quarter	TUR	142	218	31	73
976	TUR v JPN Rio Q4	4th Quarter	TUR	142	219	28	64
977	TUR v JPN Rio Q4	4th Quarter	TUR	142	220	27	56
978	TUR v JPN Rio Q4	4th Quarter	TUR	142	221	32	52
979	TUR v JPN Rio Q4	4th Quarter	TUR	142	222	34	43
980	TUR v JPN Rio Q4	4th Quarter	TUR	142	222	35	38	On-ball
981	TUR v JPN Rio Q4	4th Quarter	TUR	142	222	38	36
982	TUR v JPN Rio Q4	4th Quarter	TUR	142	223	46	33
983	TUR v JPN Rio Q4	4th Quarter	TUR	142	224	19	37
984	TUR v JPN Rio Q4	4th Quarter	TUR	142	226	25	40	On-ball
985	TUR v JPN Rio Q4	4th Quarter	TUR	142	229	28	38
986	TUR v JPN Rio Q4	4th Quarter	TUR	142	230	36	33
987	TUR v JPN Rio Q4	4th Quarter	TUR	142	230	37	27
988	TUR v JPN Rio Q4	4th Quarter	TUR	142	231	34	19	Shot	Miss
989	TUR v JPN Rio Q4	4th Quarter	TUR	144	240	32	87
990	TUR v JPN Rio Q4	4th Quarter	TUR	144	240	31	73
991	TUR v JPN Rio Q4	4th Quarter	TUR	144	241	30	64
992	TUR v JPN Rio Q4	4th Quarter	TUR	144	242	29	60
993	TUR v JPN Rio Q4	4th Quarter	TUR	144	242	17	53
994	TUR v JPN Rio Q4	4th Quarter	TUR	144	243	11	51
995	TUR v JPN Rio Q4	4th Quarter	TUR	144	243	8	47
996	TUR v JPN Rio Q4	4th Quarter	TUR	144	244	9	41
997	TUR v JPN Rio Q4	4th Quarter	TUR	144	244	10	35
998	TUR v JPN Rio Q4	4th Quarter	TUR	144	245	10	35
999	TUR v JPN Rio Q4	4th Quarter	TUR	144	246	10	35
1000	TUR v JPN Rio Q4	4th Quarter	TUR	144	247	10	35
1001	TUR v JPN Rio Q4	4th Quarter	TUR	144	248	11	41
1002	TUR v JPN Rio Q4	4th Quarter	TUR	144	248	13	43
1003	TUR v JPN Rio Q4	4th Quarter	TUR	144	249	32	46
1004	TUR v JPN Rio Q4	4th Quarter	TUR	144	250	28	45
1005	TUR v JPN Rio Q4	4th Quarter	TUR	144	251	23	42
1006	TUR v JPN Rio Q4	4th Quarter	TUR	144	251	17	36
1007	TUR v JPN Rio Q4	4th Quarter	TUR	144	251	15	34
1008	TUR v JPN Rio Q4	4th Quarter	TUR	144	252	13	37
1009	TUR v JPN Rio Q4	4th Quarter	TUR	144	255	14	36
1010	TUR v JPN Rio Q4	4th Quarter	TUR	144	255	20	34
1011	TUR v JPN Rio Q4	4th Quarter	TUR	144	256	25	34
1012	TUR v JPN Rio Q4	4th Quarter	TUR	144	256	32	34
1013	TUR v JPN Rio Q4	4th Quarter	TUR	144	257	32	25
1014	TUR v JPN Rio Q4	4th Quarter	TUR	144	260	14	29
1015	TUR v JPN Rio Q4	4th Quarter	TUR	144	260	12	19
1016	TUR v JPN Rio Q4	4th Quarter	TUR	144	262	20	36	Shot	Miss
1017	TUR v JPN Rio Q4	4th Quarter	TUR	147	364	37	112
1018	TUR v JPN Rio Q4	4th Quarter	TUR	147	364	31	98
1019	TUR v JPN Rio Q4	4th Quarter	TUR	147	366	32	89
1020	TUR v JPN Rio Q4	4th Quarter	TUR	147	366	30	80
1021	TUR v JPN Rio Q4	4th Quarter	TUR	147	367	24	69
1022	TUR v JPN Rio Q4	4th Quarter	TUR	147	368	17	60
1023	TUR v JPN Rio Q4	4th Quarter	TUR	147	368	13	50
1024	TUR v JPN Rio Q4	4th Quarter	TUR	147	368	12	43
1025	TUR v JPN Rio Q4	4th Quarter	TUR	147	369	13	37
1026	TUR v JPN Rio Q4	4th Quarter	TUR	147	370	13	32
1027	TUR v JPN Rio Q4	4th Quarter	TUR	147	371	14	35
1028	TUR v JPN Rio Q4	4th Quarter	TUR	147	372	31	36
1029	TUR v JPN Rio Q4	4th Quarter	TUR	147	373	31	39
1030	TUR v JPN Rio Q4	4th Quarter	TUR	147	374	46	31
1031	TUR v JPN Rio Q4	4th Quarter	TUR	147	376	31	43
1032	TUR v JPN Rio Q4	4th Quarter	TUR	147	377	30	40	On-ball
1033	TUR v JPN Rio Q4	4th Quarter	TUR	147	377	25	36
1034	TUR v JPN Rio Q4	4th Quarter	TUR	147	378	24	28
1035	TUR v JPN Rio Q4	4th Quarter	TUR	147	379	26	21
1036	TUR v JPN Rio Q4	4th Quarter	TUR	147	380	11	24
1037	TUR v JPN Rio Q4	4th Quarter	TUR	147	382	23	18
1038	TUR v JPN Rio Q4	4th Quarter	TUR	147	383	23	18
1039	TUR v JPN Rio Q4	4th Quarter	TUR	147	384	23	18
1040	TUR v JPN Rio Q4	4th Quarter	TUR	147	385	23	18
1041	TUR v JPN Rio Q4	4th Quarter	TUR	147	386	23	18
1042	TUR v JPN Rio Q4	4th Quarter	TUR	147	387	23	18
1043	TUR v JPN Rio Q4	4th Quarter	TUR	147	389	23	19
1044	TUR v JPN Rio Q4	4th Quarter	TUR	147	390	24	23	Shot	Score	Shooting Foul
1045	TUR v JPN Rio Q4	4th Quarter	TUR	149	438	30	86
1046	TUR v JPN Rio Q4	4th Quarter	TUR	149	438	23	85
1047	TUR v JPN Rio Q4	4th Quarter	TUR	149	439	17	82
1048	TUR v JPN Rio Q4	4th Quarter	TUR	149	439	13	76
1049	TUR v JPN Rio Q4	4th Quarter	TUR	149	440	20	90
1050	TUR v JPN Rio Q4	4th Quarter	TUR	149	441	24	82
1051	TUR v JPN Rio Q4	4th Quarter	TUR	149	441	26	77
1052	TUR v JPN Rio Q4	4th Quarter	TUR	149	442	29	68
1053	TUR v JPN Rio Q4	4th Quarter	TUR	149	442	32	64
1054	TUR v JPN Rio Q4	4th Quarter	TUR	149	443	35	61
1055	TUR v JPN Rio Q4	4th Quarter	TUR	149	443	38	57
1056	TUR v JPN Rio Q4	4th Quarter	TUR	149	443	40	54
1057	TUR v JPN Rio Q4	4th Quarter	TUR	149	444	43	49
1058	TUR v JPN Rio Q4	4th Quarter	TUR	149	444	46	43
1059	TUR v JPN Rio Q4	4th Quarter	TUR	149	445	46	38
1060	TUR v JPN Rio Q4	4th Quarter	TUR	149	447	32	38
1061	TUR v JPN Rio Q4	4th Quarter	TUR	149	449	28	19	TO
1062	TUR v JPN Rio Q4	4th Quarter	TUR	151	460	29	109
1063	TUR v JPN Rio Q4	4th Quarter	TUR	151	461	24	86
1064	TUR v JPN Rio Q4	4th Quarter	TUR	151	462	21	75
1065	TUR v JPN Rio Q4	4th Quarter	TUR	151	464	26	75
1066	TUR v JPN Rio Q4	4th Quarter	TUR	151	465	28	71
1067	TUR v JPN Rio Q4	4th Quarter	TUR	151	466	29	65
1068	TUR v JPN Rio Q4	4th Quarter	TUR	151	467	30	60
1069	TUR v JPN Rio Q4	4th Quarter	TUR	151	467	29	54
1070	TUR v JPN Rio Q4	4th Quarter	TUR	151	467	24	48
1071	TUR v JPN Rio Q4	4th Quarter	TUR	151	468	20	38
1072	TUR v JPN Rio Q4	4th Quarter	TUR	151	468	20	35	On-ball
1073	TUR v JPN Rio Q4	4th Quarter	TUR	151	468	17	31
1074	TUR v JPN Rio Q4	4th Quarter	TUR	151	470	12	29
1075	TUR v JPN Rio Q4	4th Quarter	TUR	151	471	30	48
1076	TUR v JPN Rio Q4	4th Quarter	TUR	151	472	33	48
1077	TUR v JPN Rio Q4	4th Quarter	TUR	151	473	36	44
1078	TUR v JPN Rio Q4	4th Quarter	TUR	151	473	36	40	On-ball
1079	TUR v JPN Rio Q4	4th Quarter	TUR	151	473	38	38
1080	TUR v JPN Rio Q4	4th Quarter	TUR	151	475	37	29
1081	TUR v JPN Rio Q4	4th Quarter	TUR	151	476	28	38
1082	TUR v JPN Rio Q4	4th Quarter	TUR	151	477	12	27
1083	TUR v JPN Rio Q4	4th Quarter	TUR	151	478	24	20	TO
1084	TUR v JPN Rio Q4	4th Quarter	TUR	154	518	37	90
1085	TUR v JPN Rio Q4	4th Quarter	TUR	154	519	41	94
1086	TUR v JPN Rio Q4	4th Quarter	TUR	154	520	43	88
1087	TUR v JPN Rio Q4	4th Quarter	TUR	154	520	42	82
1088	TUR v JPN Rio Q4	4th Quarter	TUR	154	521	41	75
1089	TUR v JPN Rio Q4	4th Quarter	TUR	154	522	40	66
1090	TUR v JPN Rio Q4	4th Quarter	TUR	154	523	35	56
1091	TUR v JPN Rio Q4	4th Quarter	TUR	154	523	32	50
1092	TUR v JPN Rio Q4	4th Quarter	TUR	154	525	31	47
1093	TUR v JPN Rio Q4	4th Quarter	TUR	154	526	39	39
1094	TUR v JPN Rio Q4	4th Quarter	TUR	154	527	43	37
1095	TUR v JPN Rio Q4	4th Quarter	TUR	154	527	51	38
1096	TUR v JPN Rio Q4	4th Quarter	TUR	154	528	40	41
1097	TUR v JPN Rio Q4	4th Quarter	TUR	154	530	29	40	On-ball
1098	TUR v JPN Rio Q4	4th Quarter	TUR	154	530	23	36
1099	TUR v JPN Rio Q4	4th Quarter	TUR	154	531	24	28
1100	TUR v JPN Rio Q4	4th Quarter	TUR	154	532	24	21
1101	TUR v JPN Rio Q4	4th Quarter	TUR	154	533	52	21
1102	TUR v JPN Rio Q4	4th Quarter	TUR	154	534	46	19	Shot	Miss
1103	TUR v JPN Rio Q4	4th Quarter	TUR	156	546	32	110
1104	TUR v JPN Rio Q4	4th Quarter	TUR	156	547	37	92
1105	TUR v JPN Rio Q4	4th Quarter	TUR	156	548	38	85
1106	TUR v JPN Rio Q4	4th Quarter	TUR	156	549	42	81
1107	TUR v JPN Rio Q4	4th Quarter	TUR	156	549	43	71
1108	TUR v JPN Rio Q4	4th Quarter	TUR	156	550	45	61
1109	TUR v JPN Rio Q4	4th Quarter	TUR	156	550	46	54
1110	TUR v JPN Rio Q4	4th Quarter	TUR	156	551	51	49
1111	TUR v JPN Rio Q4	4th Quarter	TUR	156	552	31	43
1112	TUR v JPN Rio Q4	4th Quarter	TUR	156	553	31	43
1113	TUR v JPN Rio Q4	4th Quarter	TUR	156	554	31	43
1114	TUR v JPN Rio Q4	4th Quarter	TUR	156	555	31	43
1115	TUR v JPN Rio Q4	4th Quarter	TUR	156	556	31	43
1116	TUR v JPN Rio Q4	4th Quarter	TUR	156	558	19	20
1117	TUR v JPN Rio Q4	4th Quarter	TUR	156	558	23	19
1118	TUR v JPN Rio Q4	4th Quarter	TUR	156	559	28	19
1119	TUR v JPN Rio Q4	4th Quarter	TUR	156	560	26	17
1120	TUR v JPN Rio Q4	4th Quarter	TUR	156	560	24	17
1121	TUR v JPN Rio Q4	4th Quarter	TUR	156	561	26	21
1122	TUR v JPN Rio Q4	4th Quarter	TUR	156	562	30	23	Shot	Score
1123	TUR v JPN Rio Q4	4th Quarter	TUR	158	590	25	90
1124	TUR v JPN Rio Q4	4th Quarter	TUR	158	590	38	91
1125	TUR v JPN Rio Q4	4th Quarter	TUR	158	591	38	83
1126	TUR v JPN Rio Q4	4th Quarter	TUR	158	592	37	75
1127	TUR v JPN Rio Q4	4th Quarter	TUR	158	593	34	64
1128	TUR v JPN Rio Q4	4th Quarter	TUR	158	594	32	55
1129	TUR v JPN Rio Q4	4th Quarter	TUR	158	595	39	51
1130	TUR v JPN Rio Q4	4th Quarter	TUR	158	596	44	47
1131	TUR v JPN Rio Q4	4th Quarter	TUR	158	596	48	42
1132	TUR v JPN Rio Q4	4th Quarter	TUR	158	597	44	43
1133	TUR v JPN Rio Q4	4th Quarter	TUR	158	598	36	40	On-ball
1134	TUR v JPN Rio Q4	4th Quarter	TUR	158	598	31	40
1135	TUR v JPN Rio Q4	4th Quarter	TUR	158	599	24	34
1136	TUR v JPN Rio Q4	4th Quarter	TUR	158	600	25	29
1137	TUR v JPN Rio Q4	4th Quarter	TUR	158	601	35	21
1138	TUR v JPN Rio Q4	4th Quarter	TUR	158	601	34	18	Shot	Score
1139	TUR v JPN Rio Q4	4th Quarter	TUR	161	747	28	86
1140	TUR v JPN Rio Q4	4th Quarter	TUR	161	748	32	79
1141	TUR v JPN Rio Q4	4th Quarter	TUR	161	749	32	73
1142	TUR v JPN Rio Q4	4th Quarter	TUR	161	749	32	65
1143	TUR v JPN Rio Q4	4th Quarter	TUR	161	750	32	59
1144	TUR v JPN Rio Q4	4th Quarter	TUR	161	751	32	52
1145	TUR v JPN Rio Q4	4th Quarter	TUR	161	752	34	48
1146	TUR v JPN Rio Q4	4th Quarter	TUR	161	753	17	39
1147	TUR v JPN Rio Q4	4th Quarter	TUR	161	754	11	26
1148	TUR v JPN Rio Q4	4th Quarter	TUR	161	756	31	41
1149	TUR v JPN Rio Q4	4th Quarter	TUR	161	757	47	40
1150	TUR v JPN Rio Q4	4th Quarter	TUR	161	758	52	36
1151	TUR v JPN Rio Q4	4th Quarter	TUR	161	760	46	27
1152	TUR v JPN Rio Q4	4th Quarter	TUR	161	762	46	22
1153	TUR v JPN Rio Q4	4th Quarter	TUR	161	762	39	17
1154	TUR v JPN Rio Q4	4th Quarter	TUR	161	763	37	19
1155	TUR v JPN Rio Q4	4th Quarter	TUR	161	764	34	20	Shot	Miss
1156	TUR v JPN Rio Q4	4th Quarter	TUR	163	776	34	95
1157	TUR v JPN Rio Q4	4th Quarter	TUR	163	778	37	84
1158	TUR v JPN Rio Q4	4th Quarter	TUR	163	779	39	72	Foul
1159	TUR v JPN Rio Q4	4th Quarter	TUR	164	811	58	86
1160	TUR v JPN Rio Q4	4th Quarter	TUR	164	812	51	88
1161	TUR v JPN Rio Q4	4th Quarter	TUR	164	814	51	84
1162	TUR v JPN Rio Q4	4th Quarter	TUR	164	815	47	78
1163	TUR v JPN Rio Q4	4th Quarter	TUR	164	815	41	68
1164	TUR v JPN Rio Q4	4th Quarter	TUR	164	816	45	63
1165	TUR v JPN Rio Q4	4th Quarter	TUR	164	817	48	57
1166	TUR v JPN Rio Q4	4th Quarter	TUR	164	817	48	51
1167	TUR v JPN Rio Q4	4th Quarter	TUR	164	818	51	44
1168	TUR v JPN Rio Q4	4th Quarter	TUR	164	819	52	36
1169	TUR v JPN Rio Q4	4th Quarter	TUR	164	819	50	35
1170	TUR v JPN Rio Q4	4th Quarter	TUR	164	820	44	35	On-ball
1171	TUR v JPN Rio Q4	4th Quarter	TUR	164	820	37	39
1172	TUR v JPN Rio Q4	4th Quarter	TUR	164	821	32	39	On-ball
1173	TUR v JPN Rio Q4	4th Quarter	TUR	164	821	27	37
1174	TUR v JPN Rio Q4	4th Quarter	TUR	164	822	25	32
1175	TUR v JPN Rio Q4	4th Quarter	TUR	164	823	22	27
1176	TUR v JPN Rio Q4	4th Quarter	TUR	164	824	11	20
1177	TUR v JPN Rio Q4	4th Quarter	TUR	164	824	13	24
1178	TUR v JPN Rio Q4	4th Quarter	TUR	164	825	18	24
1179	TUR v JPN Rio Q4	4th Quarter	TUR	164	825	19	29
1180	TUR v JPN Rio Q4	4th Quarter	TUR	164	826	18	30
1181	TUR v JPN Rio Q4	4th Quarter	TUR	164	826	15	28
1182	TUR v JPN Rio Q4	4th Quarter	TUR	164	827	23	18
1183	TUR v JPN Rio Q4	4th Quarter	TUR	164	828	24	22
1184	TUR v JPN Rio Q4	4th Quarter	TUR	164	829	28	23	Shot	Score
1185	TUR v JPN Rio Q4	4th Quarter	TUR	166	843	27	93
1186	TUR v JPN Rio Q4	4th Quarter	TUR	166	845	30	87
1187	TUR v JPN Rio Q4	4th Quarter	TUR	166	846	32	79
1188	TUR v JPN Rio Q4	4th Quarter	TUR	166	846	32	70
1189	TUR v JPN Rio Q4	4th Quarter	TUR	166	847	34	63
1190	TUR v JPN Rio Q4	4th Quarter	TUR	166	848	34	58
1191	TUR v JPN Rio Q4	4th Quarter	TUR	166	848	30	54
1192	TUR v JPN Rio Q4	4th Quarter	TUR	166	849	24	48
1193	TUR v JPN Rio Q4	4th Quarter	TUR	166	849	20	43
1194	TUR v JPN Rio Q4	4th Quarter	TUR	166	850	18	37
1195	TUR v JPN Rio Q4	4th Quarter	TUR	166	850	32	44
1196	TUR v JPN Rio Q4	4th Quarter	TUR	166	852	46	36
1197	TUR v JPN Rio Q4	4th Quarter	TUR	166	854	40	23
1198	TUR v JPN Rio Q4	4th Quarter	TUR	166	855	38	24
1199	TUR v JPN Rio Q4	4th Quarter	TUR	166	857	52	28
1200	TUR v JPN Rio Q4	4th Quarter	TUR	166	859	52	31
1201	TUR v JPN Rio Q4	4th Quarter	TUR	166	860	48	33
1202	TUR v JPN Rio Q4	4th Quarter	TUR	166	861	35	39
1203	TUR v JPN Rio Q4	4th Quarter	TUR	166	862	37	22
1204	TUR v JPN Rio Q4	4th Quarter	TUR	166	864	35	17	Shot	Miss
1205	TUR v JPN Rio Q4	4th Quarter	TUR	168	878	32	109
1206	TUR v JPN Rio Q4	4th Quarter	TUR	168	879	37	92
1207	TUR v JPN Rio Q4	4th Quarter	TUR	168	880	36	80
1208	TUR v JPN Rio Q4	4th Quarter	TUR	168	881	36	73
1209	TUR v JPN Rio Q4	4th Quarter	TUR	168	882	26	66
1210	TUR v JPN Rio Q4	4th Quarter	TUR	168	883	17	55
1211	TUR v JPN Rio Q4	4th Quarter	TUR	168	883	16	47
1212	TUR v JPN Rio Q4	4th Quarter	TUR	168	884	30	43
1213	TUR v JPN Rio Q4	4th Quarter	TUR	168	886	52	35
1214	TUR v JPN Rio Q4	4th Quarter	TUR	168	887	52	35
1215	TUR v JPN Rio Q4	4th Quarter	TUR	168	888	52	35
1216	TUR v JPN Rio Q4	4th Quarter	TUR	168	889	52	35
1217	TUR v JPN Rio Q4	4th Quarter	TUR	168	890	52	35
1218	TUR v JPN Rio Q4	4th Quarter	TUR	168	892	48	28
1219	TUR v JPN Rio Q4	4th Quarter	TUR	168	892	43	22
1220	TUR v JPN Rio Q4	4th Quarter	TUR	168	893	34	19	Shot	Shooting Foul
1221	TUR v JPN Rio Q4	4th Quarter	TUR	170	1039	3	85
1222	TUR v JPN Rio Q4	4th Quarter	TUR	170	1040	32	74
1223	TUR v JPN Rio Q4	4th Quarter	TUR	170	1041	34	65
1224	TUR v JPN Rio Q4	4th Quarter	TUR	170	1042	37	59
1225	TUR v JPN Rio Q4	4th Quarter	TUR	170	1042	39	53
1226	TUR v JPN Rio Q4	4th Quarter	TUR	170	1043	42	54
1227	TUR v JPN Rio Q4	4th Quarter	TUR	170	1044	46	53
1228	TUR v JPN Rio Q4	4th Quarter	TUR	170	1046	48	50
1229	TUR v JPN Rio Q4	4th Quarter	TUR	170	1047	46	44
1230	TUR v JPN Rio Q4	4th Quarter	TUR	170	1048	46	44
1231	TUR v JPN Rio Q4	4th Quarter	TUR	170	1049	46	44
1232	TUR v JPN Rio Q4	4th Quarter	TUR	170	1050	46	44
1233	TUR v JPN Rio Q4	4th Quarter	TUR	170	1051	46	44
1234	TUR v JPN Rio Q4	4th Quarter	TUR	170	1052	46	39
1235	TUR v JPN Rio Q4	4th Quarter	TUR	170	1053	40	39	On-ball
1236	TUR v JPN Rio Q4	4th Quarter	TUR	170	1053	36	39
1237	TUR v JPN Rio Q4	4th Quarter	TUR	170	1054	28	35
1238	TUR v JPN Rio Q4	4th Quarter	TUR	170	1054	23	32
1239	TUR v JPN Rio Q4	4th Quarter	TUR	170	1055	23	36
1240	TUR v JPN Rio Q4	4th Quarter	TUR	170	1057	13	31
1241	TUR v JPN Rio Q4	4th Quarter	TUR	170	1059	14	36
1242	TUR v JPN Rio Q4	4th Quarter	TUR	170	1059	19	38
1243	TUR v JPN Rio Q4	4th Quarter	TUR	170	1060	28	36
1244	TUR v JPN Rio Q4	4th Quarter	TUR	170	1061	32	33
1245	TUR v JPN Rio Q4	4th Quarter	TUR	170	1062	36	31	Shot	Miss
1246	TUR v JPN Rio Q4	4th Quarter	TUR	173	1105	30	94
1247	TUR v JPN Rio Q4	4th Quarter	TUR	173	1106	37	88
1248	TUR v JPN Rio Q4	4th Quarter	TUR	173	1107	49	80
1249	TUR v JPN Rio Q4	4th Quarter	TUR	173	1108	48	72
1250	TUR v JPN Rio Q4	4th Quarter	TUR	173	1108	48	66
1251	TUR v JPN Rio Q4	4th Quarter	TUR	173	1109	48	59
1252	TUR v JPN Rio Q4	4th Quarter	TUR	173	1109	48	51
1253	TUR v JPN Rio Q4	4th Quarter	TUR	173	1110	49	42
1254	TUR v JPN Rio Q4	4th Quarter	TUR	173	1110	50	36
1255	TUR v JPN Rio Q4	4th Quarter	TUR	173	1111	47	32
1256	TUR v JPN Rio Q4	4th Quarter	TUR	173	1113	46	33	On-ball
1257	TUR v JPN Rio Q4	4th Quarter	TUR	173	1114	42	34
1258	TUR v JPN Rio Q4	4th Quarter	TUR	173	1115	31	32
1259	TUR v JPN Rio Q4	4th Quarter	TUR	173	1115	34	22
1260	TUR v JPN Rio Q4	4th Quarter	TUR	173	1116	33	17	Shot	Score
