# Supplementary material for: Classifying ball trajectories in invasion sports using dynamic time warping: A basketball case study
Source: PLoS One. 2022 Oct 20;17(10):e0272848. doi: 10.1371/journal.pone.0272848 (PMC9584368; doi:10.1371/journal.pone.0272848)
Supplement: S1 Data — (ZIP) [file pone.0272848.s012.zip › Data/TUR/turg2_full.csv]

	GameID	TimeCriteria	TeamName	RecordID	Time	x	y	Label1	Label2	Label3	Label4
1	TUR v AUS Q1	1st Quarter	TUR	3	29	25	109
2	TUR v AUS Q1	1st Quarter	TUR	3	29	39	88
3	TUR v AUS Q1	1st Quarter	TUR	3	31	37	92
4	TUR v AUS Q1	1st Quarter	TUR	3	32	31	89
5	TUR v AUS Q1	1st Quarter	TUR	3	33	33	80
6	TUR v AUS Q1	1st Quarter	TUR	3	33	37	74
7	TUR v AUS Q1	1st Quarter	TUR	3	34	42	65
8	TUR v AUS Q1	1st Quarter	TUR	3	35	42	52
9	TUR v AUS Q1	1st Quarter	TUR	3	36	38	49
10	TUR v AUS Q1	1st Quarter	TUR	3	36	26	39
11	TUR v AUS Q1	1st Quarter	TUR	3	38	31	42
12	TUR v AUS Q1	1st Quarter	TUR	3	39	32	41	On-ball
13	TUR v AUS Q1	1st Quarter	TUR	3	39	36	39
14	TUR v AUS Q1	1st Quarter	TUR	3	40	39	32
15	TUR v AUS Q1	1st Quarter	TUR	3	41	38	22
16	TUR v AUS Q1	1st Quarter	TUR	3	42	50	19
17	TUR v AUS Q1	1st Quarter	TUR	3	42	43	16
18	TUR v AUS Q1	1st Quarter	TUR	3	44	36	16
19	TUR v AUS Q1	1st Quarter	TUR	3	44	47	33
20	TUR v AUS Q1	1st Quarter	TUR	3	46	49	27
21	TUR v AUS Q1	1st Quarter	TUR	3	47	43	19
22	TUR v AUS Q1	1st Quarter	TUR	3	48	36	16
23	TUR v AUS Q1	1st Quarter	TUR	3	49	13	16
24	TUR v AUS Q1	1st Quarter	TUR	3	49	15	16
25	TUR v AUS Q1	1st Quarter	TUR	3	50	21	16	Shot	Miss
26	TUR v AUS Q1	1st Quarter	TUR	4	52	27	17	OR
27	TUR v AUS Q1	1st Quarter	TUR	4	52	12	18
28	TUR v AUS Q1	1st Quarter	TUR	4	56	12	32
29	TUR v AUS Q1	1st Quarter	TUR	4	57	11	17
30	TUR v AUS Q1	1st Quarter	TUR	4	58	24	18	TO
31	TUR v AUS Q1	1st Quarter	TUR	6	80	31	90
32	TUR v AUS Q1	1st Quarter	TUR	6	80	21	78
33	TUR v AUS Q1	1st Quarter	TUR	6	80	18	65
34	TUR v AUS Q1	1st Quarter	TUR	6	82	16	53
35	TUR v AUS Q1	1st Quarter	TUR	6	82	17	44
36	TUR v AUS Q1	1st Quarter	TUR	6	83	16	35
37	TUR v AUS Q1	1st Quarter	TUR	6	84	11	28
38	TUR v AUS Q1	1st Quarter	TUR	6	85	12	30	On-ball
39	TUR v AUS Q1	1st Quarter	TUR	6	85	17	34
40	TUR v AUS Q1	1st Quarter	TUR	6	86	24	36
41	TUR v AUS Q1	1st Quarter	TUR	6	86	28	35	On-ball
42	TUR v AUS Q1	1st Quarter	TUR	6	88	32	21
43	TUR v AUS Q1	1st Quarter	TUR	6	89	32	17
44	TUR v AUS Q1	1st Quarter	TUR	6	90	14	22	Shot	Miss
45	TUR v AUS Q1	1st Quarter	TUR	8	112	33	94
46	TUR v AUS Q1	1st Quarter	TUR	8	112	25	88
47	TUR v AUS Q1	1st Quarter	TUR	8	112	21	73
48	TUR v AUS Q1	1st Quarter	TUR	8	114	19	63
49	TUR v AUS Q1	1st Quarter	TUR	8	115	25	62
50	TUR v AUS Q1	1st Quarter	TUR	8	115	31	57
51	TUR v AUS Q1	1st Quarter	TUR	8	117	39	53
52	TUR v AUS Q1	1st Quarter	TUR	8	118	32	40
53	TUR v AUS Q1	1st Quarter	TUR	8	122	14	31
54	TUR v AUS Q1	1st Quarter	TUR	8	124	16	16
55	TUR v AUS Q1	1st Quarter	TUR	8	125	17	19
56	TUR v AUS Q1	1st Quarter	TUR	8	125	20	21
57	TUR v AUS Q1	1st Quarter	TUR	8	126	24	21
58	TUR v AUS Q1	1st Quarter	TUR	8	127	25	23
59	TUR v AUS Q1	1st Quarter	TUR	8	128	25	20	Shot	Score
60	TUR v AUS Q1	1st Quarter	TUR	10	150	29	91
61	TUR v AUS Q1	1st Quarter	TUR	10	152	43	81
62	TUR v AUS Q1	1st Quarter	TUR	10	153	42	73
63	TUR v AUS Q1	1st Quarter	TUR	10	155	34	58
64	TUR v AUS Q1	1st Quarter	TUR	10	155	26	52
65	TUR v AUS Q1	1st Quarter	TUR	10	160	45	40
66	TUR v AUS Q1	1st Quarter	TUR	10	161	46	37	On-ball
67	TUR v AUS Q1	1st Quarter	TUR	10	161	41	36
68	TUR v AUS Q1	1st Quarter	TUR	10	162	34	32
69	TUR v AUS Q1	1st Quarter	TUR	10	164	23	30	Shot	Miss
70	TUR v AUS Q1	1st Quarter	TUR	12	180	35	95
71	TUR v AUS Q1	1st Quarter	TUR	12	181	23	83
72	TUR v AUS Q1	1st Quarter	TUR	12	182	16	68
73	TUR v AUS Q1	1st Quarter	TUR	12	182	13	56
74	TUR v AUS Q1	1st Quarter	TUR	12	183	12	47
75	TUR v AUS Q1	1st Quarter	TUR	12	184	11	35
76	TUR v AUS Q1	1st Quarter	TUR	12	184	11	30
77	TUR v AUS Q1	1st Quarter	TUR	12	186	17	14
78	TUR v AUS Q1	1st Quarter	TUR	12	187	18	15
79	TUR v AUS Q1	1st Quarter	TUR	12	187	21	18
80	TUR v AUS Q1	1st Quarter	TUR	12	188	25	24
81	TUR v AUS Q1	1st Quarter	TUR	12	189	30	26	Foul
82	TUR v AUS Q1	1st Quarter	TUR	13	205	4	35	SLOB
83	TUR v AUS Q1	1st Quarter	TUR	13	207	24	45
84	TUR v AUS Q1	1st Quarter	TUR	13	207	30	49
85	TUR v AUS Q1	1st Quarter	TUR	13	210	32	51
86	TUR v AUS Q1	1st Quarter	TUR	13	211	32	46
87	TUR v AUS Q1	1st Quarter	TUR	13	213	33	40	On-ball
88	TUR v AUS Q1	1st Quarter	TUR	13	214	37	38
89	TUR v AUS Q1	1st Quarter	TUR	13	214	38	29
90	TUR v AUS Q1	1st Quarter	TUR	13	215	36	21
91	TUR v AUS Q1	1st Quarter	TUR	13	216	21	30
92	TUR v AUS Q1	1st Quarter	TUR	13	217	25	31	Shot	Miss
93	TUR v AUS Q1	1st Quarter	TUR	15	254	31	107
94	TUR v AUS Q1	1st Quarter	TUR	15	254	28	92
95	TUR v AUS Q1	1st Quarter	TUR	15	256	30	88
96	TUR v AUS Q1	1st Quarter	TUR	15	257	28	75
97	TUR v AUS Q1	1st Quarter	TUR	15	258	26	59
98	TUR v AUS Q1	1st Quarter	TUR	15	259	32	53
99	TUR v AUS Q1	1st Quarter	TUR	15	260	34	49
100	TUR v AUS Q1	1st Quarter	TUR	15	260	36	42	On-ball
101	TUR v AUS Q1	1st Quarter	TUR	15	262	37	38
102	TUR v AUS Q1	1st Quarter	TUR	15	263	46	32
103	TUR v AUS Q1	1st Quarter	TUR	15	264	28	39
104	TUR v AUS Q1	1st Quarter	TUR	15	267	11	19
105	TUR v AUS Q1	1st Quarter	TUR	15	268	11	24	Foul
106	TUR v AUS Q1	1st Quarter	TUR	16	283	4	31	SLOB
107	TUR v AUS Q1	1st Quarter	TUR	16	286	29	47
108	TUR v AUS Q1	1st Quarter	TUR	16	287	22	48
109	TUR v AUS Q1	1st Quarter	TUR	16	288	27	50
110	TUR v AUS Q1	1st Quarter	TUR	16	290	31	51
111	TUR v AUS Q1	1st Quarter	TUR	16	291	34	46	On-ball
112	TUR v AUS Q1	1st Quarter	TUR	16	292	38	38
113	TUR v AUS Q1	1st Quarter	TUR	16	293	33	33
114	TUR v AUS Q1	1st Quarter	TUR	16	294	28	29
115	TUR v AUS Q1	1st Quarter	TUR	16	295	25	20
116	TUR v AUS Q1	1st Quarter	TUR	16	297	34	40	TO
117	TUR v AUS Q1	1st Quarter	TUR	18	303	31	111
118	TUR v AUS Q1	1st Quarter	TUR	18	303	17	87
119	TUR v AUS Q1	1st Quarter	TUR	18	305	17	80
120	TUR v AUS Q1	1st Quarter	TUR	18	306	17	71
121	TUR v AUS Q1	1st Quarter	TUR	18	307	16	65
122	TUR v AUS Q1	1st Quarter	TUR	18	309	25	57
123	TUR v AUS Q1	1st Quarter	TUR	18	310	31	53
124	TUR v AUS Q1	1st Quarter	TUR	18	312	21	44
125	TUR v AUS Q1	1st Quarter	TUR	18	313	26	42
126	TUR v AUS Q1	1st Quarter	TUR	18	314	30	41
127	TUR v AUS Q1	1st Quarter	TUR	18	315	39	32
128	TUR v AUS Q1	1st Quarter	TUR	18	317	49	31
129	TUR v AUS Q1	1st Quarter	TUR	18	319	38	19
130	TUR v AUS Q1	1st Quarter	TUR	18	320	38	19
131	TUR v AUS Q1	1st Quarter	TUR	18	321	39	22	Shot	Miss
132	TUR v AUS Q1	1st Quarter	TUR	22	352	31	109
133	TUR v AUS Q1	1st Quarter	TUR	22	354	30	98
134	TUR v AUS Q1	1st Quarter	TUR	22	355	28	87
135	TUR v AUS Q1	1st Quarter	TUR	22	356	27	80
136	TUR v AUS Q1	1st Quarter	TUR	22	357	26	71
137	TUR v AUS Q1	1st Quarter	TUR	22	359	33	66
138	TUR v AUS Q1	1st Quarter	TUR	22	360	35	60
139	TUR v AUS Q1	1st Quarter	TUR	22	361	37	55
140	TUR v AUS Q1	1st Quarter	TUR	22	362	40	38
141	TUR v AUS Q1	1st Quarter	TUR	22	363	44	42
142	TUR v AUS Q1	1st Quarter	TUR	22	364	47	40
143	TUR v AUS Q1	1st Quarter	TUR	22	364	49	34
144	TUR v AUS Q1	1st Quarter	TUR	22	365	43	25
145	TUR v AUS Q1	1st Quarter	TUR	22	366	42	22
146	TUR v AUS Q1	1st Quarter	TUR	22	366	43	30
147	TUR v AUS Q1	1st Quarter	TUR	22	366	43	33	On-ball
148	TUR v AUS Q1	1st Quarter	TUR	22	367	37	38
149	TUR v AUS Q1	1st Quarter	TUR	22	368	30	33
150	TUR v AUS Q1	1st Quarter	TUR	22	369	24	27	Shot	Miss
151	TUR v AUS Q1	1st Quarter	TUR	25	427	31	92
152	TUR v AUS Q1	1st Quarter	TUR	25	429	13	81
153	TUR v AUS Q1	1st Quarter	TUR	25	430	13	76
154	TUR v AUS Q1	1st Quarter	TUR	25	430	16	72
155	TUR v AUS Q1	1st Quarter	TUR	25	431	21	69
156	TUR v AUS Q1	1st Quarter	TUR	25	432	28	62
157	TUR v AUS Q1	1st Quarter	TUR	25	432	31	56
158	TUR v AUS Q1	1st Quarter	TUR	25	433	35	53
159	TUR v AUS Q1	1st Quarter	TUR	25	434	40	49
160	TUR v AUS Q1	1st Quarter	TUR	25	434	44	50
161	TUR v AUS Q1	1st Quarter	TUR	25	435	23	43
162	TUR v AUS Q1	1st Quarter	TUR	25	436	26	44
163	TUR v AUS Q1	1st Quarter	TUR	25	437	32	44
164	TUR v AUS Q1	1st Quarter	TUR	25	438	38	34
165	TUR v AUS Q1	1st Quarter	TUR	25	441	25	38	On-ball
166	TUR v AUS Q1	1st Quarter	TUR	25	442	27	39
167	TUR v AUS Q1	1st Quarter	TUR	25	443	35	37
168	TUR v AUS Q1	1st Quarter	TUR	25	445	10	24	Shot	Miss
169	TUR v AUS Q1	1st Quarter	TUR	26	448	18	25	OR
170	TUR v AUS Q1	1st Quarter	TUR	26	451	45	35
171	TUR v AUS Q1	1st Quarter	TUR	26	451	39	37
172	TUR v AUS Q1	1st Quarter	TUR	26	452	30	34
173	TUR v AUS Q1	1st Quarter	TUR	26	452	29	26
174	TUR v AUS Q1	1st Quarter	TUR	26	453	32	20	Shot	Score
175	TUR v AUS Q1	1st Quarter	TUR	28	459	14	70
176	TUR v AUS Q1	1st Quarter	TUR	28	461	15	47
177	TUR v AUS Q1	1st Quarter	TUR	28	461	19	35
178	TUR v AUS Q1	1st Quarter	TUR	28	462	23	25
179	TUR v AUS Q1	1st Quarter	TUR	28	462	31	18	Shot	Score
180	TUR v AUS Q1	1st Quarter	TUR	30	484	34	109
181	TUR v AUS Q1	1st Quarter	TUR	30	484	34	93
182	TUR v AUS Q1	1st Quarter	TUR	30	487	38	91
183	TUR v AUS Q1	1st Quarter	TUR	30	488	32	77
184	TUR v AUS Q1	1st Quarter	TUR	30	489	36	70
185	TUR v AUS Q1	1st Quarter	TUR	30	490	37	59
186	TUR v AUS Q1	1st Quarter	TUR	30	491	39	54
187	TUR v AUS Q1	1st Quarter	TUR	30	493	43	51
188	TUR v AUS Q1	1st Quarter	TUR	30	494	24	40
189	TUR v AUS Q1	1st Quarter	TUR	30	495	29	44
190	TUR v AUS Q1	1st Quarter	TUR	30	497	36	37
191	TUR v AUS Q1	1st Quarter	TUR	30	500	50	27
192	TUR v AUS Q1	1st Quarter	TUR	30	501	49	15
193	TUR v AUS Q1	1st Quarter	TUR	30	502	44	14
194	TUR v AUS Q1	1st Quarter	TUR	30	503	41	14
195	TUR v AUS Q1	1st Quarter	TUR	30	504	30	18	Shot	Miss	Shooting Foul
196	TUR v AUS Q1	1st Quarter	TUR	32	578	16	110
197	TUR v AUS Q1	1st Quarter	TUR	32	578	45	85
198	TUR v AUS Q1	1st Quarter	TUR	32	578	46	69
199	TUR v AUS Q1	1st Quarter	TUR	32	581	48	58
200	TUR v AUS Q1	1st Quarter	TUR	32	582	50	48
201	TUR v AUS Q1	1st Quarter	TUR	32	583	48	48
202	TUR v AUS Q1	1st Quarter	TUR	32	583	43	48
203	TUR v AUS Q1	1st Quarter	TUR	32	584	38	48
204	TUR v AUS Q1	1st Quarter	TUR	32	585	24	46
205	TUR v AUS Q1	1st Quarter	TUR	32	586	25	49
206	TUR v AUS Q1	1st Quarter	TUR	32	587	31	50
207	TUR v AUS Q1	1st Quarter	TUR	32	588	37	38
208	TUR v AUS Q1	1st Quarter	TUR	32	590	24	37
209	TUR v AUS Q1	1st Quarter	TUR	32	591	11	21	On-ball
210	TUR v AUS Q1	1st Quarter	TUR	32	592	12	27
211	TUR v AUS Q1	1st Quarter	TUR	32	593	14	32
212	TUR v AUS Q1	1st Quarter	TUR	32	594	11	38
213	TUR v AUS Q1	1st Quarter	TUR	32	595	13	19
214	TUR v AUS Q1	1st Quarter	TUR	32	596	19	17
215	TUR v AUS Q1	1st Quarter	TUR	32	597	25	17
216	TUR v AUS Q1	1st Quarter	TUR	32	598	23	18
217	TUR v AUS Q1	1st Quarter	TUR	32	600	22	17	Shot	Score
218	TUR v AUS Q1	1st Quarter	TUR	35	631	32	95
219	TUR v AUS Q1	1st Quarter	TUR	35	631	20	92
220	TUR v AUS Q1	1st Quarter	TUR	35	632	19	83
221	TUR v AUS Q1	1st Quarter	TUR	35	633	20	73
222	TUR v AUS Q1	1st Quarter	TUR	35	634	13	61
223	TUR v AUS Q1	1st Quarter	TUR	35	635	12	50
224	TUR v AUS Q1	1st Quarter	TUR	35	635	12	44
225	TUR v AUS Q1	1st Quarter	TUR	35	637	16	44
226	TUR v AUS Q1	1st Quarter	TUR	35	638	23	44	On-ball
227	TUR v AUS Q1	1st Quarter	TUR	35	638	30	42	On-ball
228	TUR v AUS Q1	1st Quarter	TUR	35	638	37	40
229	TUR v AUS Q1	1st Quarter	TUR	35	640	40	31
230	TUR v AUS Q1	1st Quarter	TUR	35	641	35	19	Shot	Score
231	TUR v AUS Q1	1st Quarter	TUR	37	670	26	94
232	TUR v AUS Q1	1st Quarter	TUR	37	670	21	91
233	TUR v AUS Q1	1st Quarter	TUR	37	670	17	85
234	TUR v AUS Q1	1st Quarter	TUR	37	670	16	75
235	TUR v AUS Q1	1st Quarter	TUR	37	674	40	67
236	TUR v AUS Q1	1st Quarter	TUR	37	675	42	59
237	TUR v AUS Q1	1st Quarter	TUR	37	675	41	55
238	TUR v AUS Q1	1st Quarter	TUR	37	676	38	51
239	TUR v AUS Q1	1st Quarter	TUR	37	677	33	48
240	TUR v AUS Q1	1st Quarter	TUR	37	678	17	40
241	TUR v AUS Q1	1st Quarter	TUR	37	682	37	39
242	TUR v AUS Q1	1st Quarter	TUR	37	683	41	45
243	TUR v AUS Q1	1st Quarter	TUR	37	686	28	44	On-ball
244	TUR v AUS Q1	1st Quarter	TUR	37	687	31	42
245	TUR v AUS Q1	1st Quarter	TUR	37	688	28	38
246	TUR v AUS Q1	1st Quarter	TUR	37	688	26	31
247	TUR v AUS Q1	1st Quarter	TUR	37	690	34	37	Shot	Score
248	TUR v AUS Q1	1st Quarter	TUR	39	737	24	108
249	TUR v AUS Q1	1st Quarter	TUR	39	737	25	94
250	TUR v AUS Q1	1st Quarter	TUR	39	737	21	87
251	TUR v AUS Q1	1st Quarter	TUR	39	739	30	82
252	TUR v AUS Q1	1st Quarter	TUR	39	740	36	78
253	TUR v AUS Q1	1st Quarter	TUR	39	741	29	68
254	TUR v AUS Q1	1st Quarter	TUR	39	742	25	57
255	TUR v AUS Q1	1st Quarter	TUR	39	744	31	53
256	TUR v AUS Q1	1st Quarter	TUR	39	745	36	52
257	TUR v AUS Q1	1st Quarter	TUR	39	746	51	43	On-ball
258	TUR v AUS Q1	1st Quarter	TUR	39	749	28	41	On-ball
259	TUR v AUS Q1	1st Quarter	TUR	39	749	23	37
260	TUR v AUS Q1	1st Quarter	TUR	39	750	14	27
261	TUR v AUS Q1	1st Quarter	TUR	39	751	30	37
262	TUR v AUS Q1	1st Quarter	TUR	39	752	28	33
263	TUR v AUS Q1	1st Quarter	TUR	39	752	27	27	Foul
264	TUR v AUS Q1	1st Quarter	TUR	40	769	58	38	SLOB
265	TUR v AUS Q1	1st Quarter	TUR	40	773	44	46
266	TUR v AUS Q1	1st Quarter	TUR	40	773	41	47
267	TUR v AUS Q1	1st Quarter	TUR	40	775	36	47
268	TUR v AUS Q1	1st Quarter	TUR	40	775	35	42	On-ball
269	TUR v AUS Q1	1st Quarter	TUR	40	776	40	40
270	TUR v AUS Q1	1st Quarter	TUR	40	778	38	25
271	TUR v AUS Q1	1st Quarter	TUR	40	779	35	18	Shot	Score
272	TUR v AUS Q2	2nd Quarter	TUR	42	4	58	59
273	TUR v AUS Q2	2nd Quarter	TUR	42	14	54	72
274	TUR v AUS Q2	2nd Quarter	TUR	42	15	51	73
275	TUR v AUS Q2	2nd Quarter	TUR	42	16	42	66
276	TUR v AUS Q2	2nd Quarter	TUR	42	17	29	55
277	TUR v AUS Q2	2nd Quarter	TUR	42	19	26	50
278	TUR v AUS Q2	2nd Quarter	TUR	42	19	29	47
279	TUR v AUS Q2	2nd Quarter	TUR	42	20	34	41	On-ball
280	TUR v AUS Q2	2nd Quarter	TUR	42	20	39	39
281	TUR v AUS Q2	2nd Quarter	TUR	42	22	44	35
282	TUR v AUS Q2	2nd Quarter	TUR	42	23	26	40
283	TUR v AUS Q2	2nd Quarter	TUR	42	23	21	37
284	TUR v AUS Q2	2nd Quarter	TUR	42	24	14	27	On-ball
285	TUR v AUS Q2	2nd Quarter	TUR	42	25	14	31
286	TUR v AUS Q2	2nd Quarter	TUR	42	26	16	17	Shot	Miss
287	TUR v AUS Q2	2nd Quarter	TUR	43	28	36	18	OR
288	TUR v AUS Q2	2nd Quarter	TUR	43	30	50	23
289	TUR v AUS Q2	2nd Quarter	TUR	43	31	50	29
290	TUR v AUS Q2	2nd Quarter	TUR	43	31	44	40
291	TUR v AUS Q2	2nd Quarter	TUR	43	33	46	29
292	TUR v AUS Q2	2nd Quarter	TUR	43	34	42	21
293	TUR v AUS Q2	2nd Quarter	TUR	43	35	42	23
294	TUR v AUS Q2	2nd Quarter	TUR	43	36	39	24
295	TUR v AUS Q2	2nd Quarter	TUR	43	36	37	25
296	TUR v AUS Q2	2nd Quarter	TUR	43	38	31	35	Shot	Score
297	TUR v AUS Q2	2nd Quarter	TUR	45	49	32	94
298	TUR v AUS Q2	2nd Quarter	TUR	45	49	25	85
299	TUR v AUS Q2	2nd Quarter	TUR	45	51	26	74
300	TUR v AUS Q2	2nd Quarter	TUR	45	52	38	66
301	TUR v AUS Q2	2nd Quarter	TUR	45	52	39	62
302	TUR v AUS Q2	2nd Quarter	TUR	45	53	37	54
303	TUR v AUS Q2	2nd Quarter	TUR	45	55	33	50
304	TUR v AUS Q2	2nd Quarter	TUR	45	55	23	45
305	TUR v AUS Q2	2nd Quarter	TUR	45	56	13	39
306	TUR v AUS Q2	2nd Quarter	TUR	45	58	11	27
307	TUR v AUS Q2	2nd Quarter	TUR	45	59	19	41	On-ball
308	TUR v AUS Q2	2nd Quarter	TUR	45	60	23	41
309	TUR v AUS Q2	2nd Quarter	TUR	45	61	31	40
310	TUR v AUS Q2	2nd Quarter	TUR	45	62	34	36
311	TUR v AUS Q2	2nd Quarter	TUR	45	62	21	34
312	TUR v AUS Q2	2nd Quarter	TUR	45	63	20	29
313	TUR v AUS Q2	2nd Quarter	TUR	45	63	21	22
314	TUR v AUS Q2	2nd Quarter	TUR	45	64	28	18	Shot	Miss
315	TUR v AUS Q2	2nd Quarter	TUR	46	81	21	9	BLOB
316	TUR v AUS Q2	2nd Quarter	TUR	46	83	11	21
317	TUR v AUS Q2	2nd Quarter	TUR	46	85	11	24
318	TUR v AUS Q2	2nd Quarter	TUR	46	85	14	28
319	TUR v AUS Q2	2nd Quarter	TUR	46	85	20	28
320	TUR v AUS Q2	2nd Quarter	TUR	46	86	27	27
321	TUR v AUS Q2	2nd Quarter	TUR	46	87	30	24
322	TUR v AUS Q2	2nd Quarter	TUR	46	88	32	21	Shot	Shooting Foul
323	TUR v AUS Q2	2nd Quarter	TUR	50	183	58	91
324	TUR v AUS Q2	2nd Quarter	TUR	50	183	48	74
325	TUR v AUS Q2	2nd Quarter	TUR	50	184	48	64
326	TUR v AUS Q2	2nd Quarter	TUR	50	185	48	51
327	TUR v AUS Q2	2nd Quarter	TUR	50	186	42	50
328	TUR v AUS Q2	2nd Quarter	TUR	50	186	36	49
329	TUR v AUS Q2	2nd Quarter	TUR	50	187	28	47
330	TUR v AUS Q2	2nd Quarter	TUR	50	189	30	45
331	TUR v AUS Q2	2nd Quarter	TUR	50	190	42	40
332	TUR v AUS Q2	2nd Quarter	TUR	50	190	45	37
333	TUR v AUS Q2	2nd Quarter	TUR	50	191	48	32	On-ball
334	TUR v AUS Q2	2nd Quarter	TUR	50	191	46	35
335	TUR v AUS Q2	2nd Quarter	TUR	50	192	40	37
336	TUR v AUS Q2	2nd Quarter	TUR	50	193	31	48
337	TUR v AUS Q2	2nd Quarter	TUR	50	193	27	42
338	TUR v AUS Q2	2nd Quarter	TUR	50	194	26	38	On-ball
339	TUR v AUS Q2	2nd Quarter	TUR	50	194	26	37
340	TUR v AUS Q2	2nd Quarter	TUR	50	194	29	37	TO
341	TUR v AUS Q2	2nd Quarter	TUR	52	201	30	109
342	TUR v AUS Q2	2nd Quarter	TUR	52	202	33	99
343	TUR v AUS Q2	2nd Quarter	TUR	52	202	37	97
344	TUR v AUS Q2	2nd Quarter	TUR	52	204	23	89
345	TUR v AUS Q2	2nd Quarter	TUR	52	205	23	77
346	TUR v AUS Q2	2nd Quarter	TUR	52	206	24	69
347	TUR v AUS Q2	2nd Quarter	TUR	52	207	24	56
348	TUR v AUS Q2	2nd Quarter	TUR	52	207	27	52
349	TUR v AUS Q2	2nd Quarter	TUR	52	208	22	41
350	TUR v AUS Q2	2nd Quarter	TUR	52	208	14	34
351	TUR v AUS Q2	2nd Quarter	TUR	52	209	16	43
352	TUR v AUS Q2	2nd Quarter	TUR	52	209	17	45
353	TUR v AUS Q2	2nd Quarter	TUR	52	210	24	47
354	TUR v AUS Q2	2nd Quarter	TUR	52	210	34	46
355	TUR v AUS Q2	2nd Quarter	TUR	52	212	20	34
356	TUR v AUS Q2	2nd Quarter	TUR	52	213	20	38
357	TUR v AUS Q2	2nd Quarter	TUR	52	213	19	39
358	TUR v AUS Q2	2nd Quarter	TUR	52	214	32	41
359	TUR v AUS Q2	2nd Quarter	TUR	52	216	39	44	On-ball
360	TUR v AUS Q2	2nd Quarter	TUR	52	217	33	42
361	TUR v AUS Q2	2nd Quarter	TUR	52	218	27	34
362	TUR v AUS Q2	2nd Quarter	TUR	52	219	22	35
363	TUR v AUS Q2	2nd Quarter	TUR	52	219	25	42
364	TUR v AUS Q2	2nd Quarter	TUR	52	220	29	43
365	TUR v AUS Q2	2nd Quarter	TUR	52	221	35	39
366	TUR v AUS Q2	2nd Quarter	TUR	52	221	36	33
367	TUR v AUS Q2	2nd Quarter	TUR	52	222	37	25	Foul
368	TUR v AUS Q2	2nd Quarter	TUR	53	259	58	37	SLOB
369	TUR v AUS Q2	2nd Quarter	TUR	53	260	37	44
370	TUR v AUS Q2	2nd Quarter	TUR	53	261	40	47
371	TUR v AUS Q2	2nd Quarter	TUR	53	261	44	49
372	TUR v AUS Q2	2nd Quarter	TUR	53	262	38	51
373	TUR v AUS Q2	2nd Quarter	TUR	53	263	35	49
374	TUR v AUS Q2	2nd Quarter	TUR	53	264	35	42	On-ball
375	TUR v AUS Q2	2nd Quarter	TUR	53	264	39	41
376	TUR v AUS Q2	2nd Quarter	TUR	53	265	40	36
377	TUR v AUS Q2	2nd Quarter	TUR	53	266	28	39	Shot	Miss
378	TUR v AUS Q2	2nd Quarter	TUR	55	286	28	111
379	TUR v AUS Q2	2nd Quarter	TUR	55	286	19	88
380	TUR v AUS Q2	2nd Quarter	TUR	55	288	17	76
381	TUR v AUS Q2	2nd Quarter	TUR	55	289	16	67
382	TUR v AUS Q2	2nd Quarter	TUR	55	289	17	60
383	TUR v AUS Q2	2nd Quarter	TUR	55	291	23	55
384	TUR v AUS Q2	2nd Quarter	TUR	55	291	28	51
385	TUR v AUS Q2	2nd Quarter	TUR	55	292	28	43	On-ball
386	TUR v AUS Q2	2nd Quarter	TUR	55	292	22	40
387	TUR v AUS Q2	2nd Quarter	TUR	55	294	37	21
388	TUR v AUS Q2	2nd Quarter	TUR	55	296	40	41
389	TUR v AUS Q2	2nd Quarter	TUR	55	297	38	39
390	TUR v AUS Q2	2nd Quarter	TUR	55	298	32	33
391	TUR v AUS Q2	2nd Quarter	TUR	55	298	30	28	Foul
392	TUR v AUS Q2	2nd Quarter	TUR	56	323	58	38
393	TUR v AUS Q2	2nd Quarter	TUR	56	325	42	47
394	TUR v AUS Q2	2nd Quarter	TUR	56	326	38	49
395	TUR v AUS Q2	2nd Quarter	TUR	56	329	39	44	On-ball
396	TUR v AUS Q2	2nd Quarter	TUR	56	330	35	42
397	TUR v AUS Q2	2nd Quarter	TUR	56	330	29	39
398	TUR v AUS Q2	2nd Quarter	TUR	56	332	24	37
399	TUR v AUS Q2	2nd Quarter	TUR	56	332	36	38
400	TUR v AUS Q2	2nd Quarter	TUR	56	333	41	37
401	TUR v AUS Q2	2nd Quarter	TUR	56	333	44	34
402	TUR v AUS Q2	2nd Quarter	TUR	56	334	48	35
403	TUR v AUS Q2	2nd Quarter	TUR	56	335	43	38
404	TUR v AUS Q2	2nd Quarter	TUR	56	335	37	34
405	TUR v AUS Q2	2nd Quarter	TUR	56	336	30	28
406	TUR v AUS Q2	2nd Quarter	TUR	56	338	19	17	TO
407	TUR v AUS Q2	2nd Quarter	TUR	58	373	24	94
408	TUR v AUS Q2	2nd Quarter	TUR	58	373	19	85
409	TUR v AUS Q2	2nd Quarter	TUR	58	375	16	76
410	TUR v AUS Q2	2nd Quarter	TUR	58	375	24	70
411	TUR v AUS Q2	2nd Quarter	TUR	58	376	28	64
412	TUR v AUS Q2	2nd Quarter	TUR	58	377	34	56
413	TUR v AUS Q2	2nd Quarter	TUR	58	378	36	49
414	TUR v AUS Q2	2nd Quarter	TUR	58	379	29	42
415	TUR v AUS Q2	2nd Quarter	TUR	58	380	27	39	On-ball
416	TUR v AUS Q2	2nd Quarter	TUR	58	380	24	37
417	TUR v AUS Q2	2nd Quarter	TUR	58	382	19	32
418	TUR v AUS Q2	2nd Quarter	TUR	58	383	36	39
419	TUR v AUS Q2	2nd Quarter	TUR	58	384	33	24
420	TUR v AUS Q2	2nd Quarter	TUR	58	385	30	21	Shot	Score
421	TUR v AUS Q2	2nd Quarter	TUR	60	401	36	112
422	TUR v AUS Q2	2nd Quarter	TUR	60	402	12	92
423	TUR v AUS Q2	2nd Quarter	TUR	60	403	13	85
424	TUR v AUS Q2	2nd Quarter	TUR	60	404	13	77
425	TUR v AUS Q2	2nd Quarter	TUR	60	404	14	69
426	TUR v AUS Q2	2nd Quarter	TUR	60	406	20	61
427	TUR v AUS Q2	2nd Quarter	TUR	60	407	31	58
428	TUR v AUS Q2	2nd Quarter	TUR	60	408	32	55
429	TUR v AUS Q2	2nd Quarter	TUR	60	409	33	49
430	TUR v AUS Q2	2nd Quarter	TUR	60	411	32	43	On-ball
431	TUR v AUS Q2	2nd Quarter	TUR	60	411	23	43
432	TUR v AUS Q2	2nd Quarter	TUR	60	412	16	42
433	TUR v AUS Q2	2nd Quarter	TUR	60	413	33	49
434	TUR v AUS Q2	2nd Quarter	TUR	60	415	31	45
435	TUR v AUS Q2	2nd Quarter	TUR	60	415	28	40	On-ball
436	TUR v AUS Q2	2nd Quarter	TUR	60	416	24	37
437	TUR v AUS Q2	2nd Quarter	TUR	60	418	47	32
438	TUR v AUS Q2	2nd Quarter	TUR	60	419	47	32
439	TUR v AUS Q2	2nd Quarter	TUR	60	420	40	33
440	TUR v AUS Q2	2nd Quarter	TUR	60	420	36	31	Foul
441	TUR v AUS Q2	2nd Quarter	TUR	61	535	57	45	SLOB
442	TUR v AUS Q2	2nd Quarter	TUR	61	536	48	15
443	TUR v AUS Q2	2nd Quarter	TUR	61	536	45	24
444	TUR v AUS Q2	2nd Quarter	TUR	61	537	46	30
445	TUR v AUS Q2	2nd Quarter	TUR	61	538	50	43
446	TUR v AUS Q2	2nd Quarter	TUR	61	538	44	44
447	TUR v AUS Q2	2nd Quarter	TUR	61	539	38	44
448	TUR v AUS Q2	2nd Quarter	TUR	61	540	34	45
449	TUR v AUS Q2	2nd Quarter	TUR	61	541	34	40	On-ball
450	TUR v AUS Q2	2nd Quarter	TUR	61	541	36	39
451	TUR v AUS Q2	2nd Quarter	TUR	61	542	40	30
452	TUR v AUS Q2	2nd Quarter	TUR	61	543	38	21	Shot	Miss
453	TUR v AUS Q2	2nd Quarter	TUR	65	602	30	109
454	TUR v AUS Q2	2nd Quarter	TUR	65	602	28	91
455	TUR v AUS Q2	2nd Quarter	TUR	65	604	29	75
456	TUR v AUS Q2	2nd Quarter	TUR	65	605	32	69
457	TUR v AUS Q2	2nd Quarter	TUR	65	605	34	62
458	TUR v AUS Q2	2nd Quarter	TUR	65	606	37	57
459	TUR v AUS Q2	2nd Quarter	TUR	65	607	43	50
460	TUR v AUS Q2	2nd Quarter	TUR	65	608	50	47
461	TUR v AUS Q2	2nd Quarter	TUR	65	609	33	42
462	TUR v AUS Q2	2nd Quarter	TUR	65	610	33	42
463	TUR v AUS Q2	2nd Quarter	TUR	65	611	33	42
464	TUR v AUS Q2	2nd Quarter	TUR	65	612	33	42
465	TUR v AUS Q2	2nd Quarter	TUR	65	613	33	42
466	TUR v AUS Q2	2nd Quarter	TUR	65	614	33	42
467	TUR v AUS Q2	2nd Quarter	TUR	65	615	43	42
468	TUR v AUS Q2	2nd Quarter	TUR	65	617	41	41
469	TUR v AUS Q2	2nd Quarter	TUR	65	618	33	40	On-ball
470	TUR v AUS Q2	2nd Quarter	TUR	65	619	33	41
471	TUR v AUS Q2	2nd Quarter	TUR	65	621	37	36
472	TUR v AUS Q2	2nd Quarter	TUR	65	621	34	20	Shot	Shooting Foul
473	TUR v AUS Q2	2nd Quarter	TUR	67	684	28	106
474	TUR v AUS Q2	2nd Quarter	TUR	67	684	13	78
475	TUR v AUS Q2	2nd Quarter	TUR	67	686	14	68
476	TUR v AUS Q2	2nd Quarter	TUR	67	687	16	61
477	TUR v AUS Q2	2nd Quarter	TUR	67	688	15	51
478	TUR v AUS Q2	2nd Quarter	TUR	67	689	16	45
479	TUR v AUS Q2	2nd Quarter	TUR	67	690	15	40
480	TUR v AUS Q2	2nd Quarter	TUR	67	692	33	46
481	TUR v AUS Q2	2nd Quarter	TUR	67	695	41	44
482	TUR v AUS Q2	2nd Quarter	TUR	67	696	49	45
483	TUR v AUS Q2	2nd Quarter	TUR	67	697	52	45
484	TUR v AUS Q2	2nd Quarter	TUR	67	698	32	39
485	TUR v AUS Q2	2nd Quarter	TUR	67	700	40	40	On-ball
486	TUR v AUS Q2	2nd Quarter	TUR	67	700	36	41
487	TUR v AUS Q2	2nd Quarter	TUR	67	700	30	41
488	TUR v AUS Q2	2nd Quarter	TUR	67	703	34	34
489	TUR v AUS Q2	2nd Quarter	TUR	67	704	36	20
490	TUR v AUS Q2	2nd Quarter	TUR	67	705	34	17	Shot	Score
491	TUR v AUS Q2	2nd Quarter	TUR	69	716	36	89
492	TUR v AUS Q2	2nd Quarter	TUR	69	716	40	77
493	TUR v AUS Q2	2nd Quarter	TUR	69	716	41	67
494	TUR v AUS Q2	2nd Quarter	TUR	69	717	35	59
495	TUR v AUS Q2	2nd Quarter	TUR	69	718	25	50
496	TUR v AUS Q2	2nd Quarter	TUR	69	718	15	44
497	TUR v AUS Q2	2nd Quarter	TUR	69	719	12	38
498	TUR v AUS Q2	2nd Quarter	TUR	69	721	10	33
499	TUR v AUS Q2	2nd Quarter	TUR	69	725	10	36
500	TUR v AUS Q2	2nd Quarter	TUR	69	726	30	45
501	TUR v AUS Q2	2nd Quarter	TUR	69	728	25	44
502	TUR v AUS Q2	2nd Quarter	TUR	69	728	20	41
503	TUR v AUS Q2	2nd Quarter	TUR	69	729	16	38
504	TUR v AUS Q2	2nd Quarter	TUR	69	731	17	34
505	TUR v AUS Q2	2nd Quarter	TUR	69	731	22	27
506	TUR v AUS Q2	2nd Quarter	TUR	69	733	20	18	Shot	Miss
507	TUR v AUS Q2	2nd Quarter	TUR	70	737	48	39	OR
508	TUR v AUS Q2	2nd Quarter	TUR	70	739	31	50	TO
509	TUR v AUS Q2	2nd Quarter	TUR	74	801	27	96
510	TUR v AUS Q2	2nd Quarter	TUR	74	801	32	87
511	TUR v AUS Q2	2nd Quarter	TUR	74	802	33	80
512	TUR v AUS Q2	2nd Quarter	TUR	74	803	36	73
513	TUR v AUS Q2	2nd Quarter	TUR	74	803	43	69
514	TUR v AUS Q2	2nd Quarter	TUR	74	804	46	61
515	TUR v AUS Q2	2nd Quarter	TUR	74	804	46	52
516	TUR v AUS Q2	2nd Quarter	TUR	74	805	39	52
517	TUR v AUS Q2	2nd Quarter	TUR	74	806	36	50
518	TUR v AUS Q2	2nd Quarter	TUR	74	807	36	44
519	TUR v AUS Q2	2nd Quarter	TUR	74	807	38	39	On-ball
520	TUR v AUS Q2	2nd Quarter	TUR	74	807	40	35
521	TUR v AUS Q2	2nd Quarter	TUR	74	808	45	33
522	TUR v AUS Q2	2nd Quarter	TUR	74	809	30	40	On-ball
523	TUR v AUS Q2	2nd Quarter	TUR	74	810	24	39
524	TUR v AUS Q2	2nd Quarter	TUR	74	811	20	33
525	TUR v AUS Q2	2nd Quarter	TUR	74	811	17	30
526	TUR v AUS Q2	2nd Quarter	TUR	74	812	20	32	On-ball
527	TUR v AUS Q2	2nd Quarter	TUR	74	812	25	35
528	TUR v AUS Q2	2nd Quarter	TUR	74	813	31	33
529	TUR v AUS Q2	2nd Quarter	TUR	74	813	34	26	Shot	Miss
530	TUR v AUS Q2	2nd Quarter	TUR	76	941	32	85
531	TUR v AUS Q2	2nd Quarter	TUR	76	942	38	75
532	TUR v AUS Q2	2nd Quarter	TUR	76	943	42	64
533	TUR v AUS Q2	2nd Quarter	TUR	76	944	38	23
534	TUR v AUS Q2	2nd Quarter	TUR	76	944	41	19
535	TUR v AUS Q2	2nd Quarter	TUR	76	946	40	25
536	TUR v AUS Q2	2nd Quarter	TUR	76	946	37	27	TO
537	TUR v AUS Q2	2nd Quarter	TUR	78	990	32	109
538	TUR v AUS Q2	2nd Quarter	TUR	78	990	15	92
539	TUR v AUS Q2	2nd Quarter	TUR	78	992	14	84
540	TUR v AUS Q2	2nd Quarter	TUR	78	993	15	75
541	TUR v AUS Q2	2nd Quarter	TUR	78	993	19	70
542	TUR v AUS Q2	2nd Quarter	TUR	78	994	24	67
543	TUR v AUS Q2	2nd Quarter	TUR	78	994	31	62
544	TUR v AUS Q2	2nd Quarter	TUR	78	995	35	57
545	TUR v AUS Q2	2nd Quarter	TUR	78	995	37	52
546	TUR v AUS Q2	2nd Quarter	TUR	78	996	41	47
547	TUR v AUS Q2	2nd Quarter	TUR	78	998	27	39
548	TUR v AUS Q2	2nd Quarter	TUR	78	999	28	40
549	TUR v AUS Q2	2nd Quarter	TUR	78	1000	31	40
550	TUR v AUS Q2	2nd Quarter	TUR	78	1001	44	35
551	TUR v AUS Q2	2nd Quarter	TUR	78	1002	35	21	TO	Foul
552	TUR v AUS Q2	2nd Quarter	TUR	80	1040	33	97
553	TUR v AUS Q2	2nd Quarter	TUR	80	1040	37	96
554	TUR v AUS Q2	2nd Quarter	TUR	80	1040	39	84
555	TUR v AUS Q2	2nd Quarter	TUR	80	1040	39	78
556	TUR v AUS Q2	2nd Quarter	TUR	80	1043	39	75
557	TUR v AUS Q2	2nd Quarter	TUR	80	1044	32	66
558	TUR v AUS Q2	2nd Quarter	TUR	80	1044	25	62
559	TUR v AUS Q2	2nd Quarter	TUR	80	1045	20	57
560	TUR v AUS Q2	2nd Quarter	TUR	80	1046	16	51
561	TUR v AUS Q2	2nd Quarter	TUR	80	1046	14	44
562	TUR v AUS Q2	2nd Quarter	TUR	80	1047	18	42
563	TUR v AUS Q2	2nd Quarter	TUR	80	1047	20	42	On-ball
564	TUR v AUS Q2	2nd Quarter	TUR	80	1048	33	42
565	TUR v AUS Q2	2nd Quarter	TUR	80	1049	38	41
566	TUR v AUS Q2	2nd Quarter	TUR	80	1050	32	28
567	TUR v AUS Q2	2nd Quarter	TUR	80	1051	30	22	Shot	Shooting Foul
568	TUR v AUS Q2	2nd Quarter	TUR	82	1115	31	93
569	TUR v AUS Q2	2nd Quarter	TUR	82	1115	39	77
570	TUR v AUS Q2	2nd Quarter	TUR	82	1115	41	63
571	TUR v AUS Q2	2nd Quarter	TUR	82	1115	41	52
572	TUR v AUS Q2	2nd Quarter	TUR	82	1116	41	44
573	TUR v AUS Q2	2nd Quarter	TUR	82	1117	42	34
574	TUR v AUS Q2	2nd Quarter	TUR	82	1118	42	29
575	TUR v AUS Q2	2nd Quarter	TUR	82	1120	44	25
576	TUR v AUS Q2	2nd Quarter	TUR	82	1121	48	29
577	TUR v AUS Q2	2nd Quarter	TUR	82	1121	47	31
578	TUR v AUS Q2	2nd Quarter	TUR	82	1122	45	36
579	TUR v AUS Q2	2nd Quarter	TUR	82	1122	43	38	On-ball
580	TUR v AUS Q2	2nd Quarter	TUR	82	1123	39	21
581	TUR v AUS Q2	2nd Quarter	TUR	82	1125	36	25
582	TUR v AUS Q2	2nd Quarter	TUR	82	1126	32	25	Shot	Shooting Foul
583	TUR v AUS Q2	2nd Quarter	TUR	84	1194	47	95
584	TUR v AUS Q2	2nd Quarter	TUR	84	1194	45	76
585	TUR v AUS Q2	2nd Quarter	TUR	84	1194	43	66
586	TUR v AUS Q2	2nd Quarter	TUR	84	1194	44	55
587	TUR v AUS Q2	2nd Quarter	TUR	84	1197	44	50
588	TUR v AUS Q2	2nd Quarter	TUR	84	1197	42	36
589	TUR v AUS Q2	2nd Quarter	TUR	84	1198	45	29
590	TUR v AUS Q2	2nd Quarter	TUR	84	1198	51	25
591	TUR v AUS Q2	2nd Quarter	TUR	84	1199	55	19
592	TUR v AUS Q2	2nd Quarter	TUR	84	1201	36	30	TO
593	TUR v AUS Q2	2nd Quarter	TUR	86	1226	57	39	SLOB
594	TUR v AUS Q2	2nd Quarter	TUR	86	1228	38	46
595	TUR v AUS Q2	2nd Quarter	TUR	86	1229	35	47
596	TUR v AUS Q2	2nd Quarter	TUR	86	1230	43	50
597	TUR v AUS Q2	2nd Quarter	TUR	86	1231	46	43
598	TUR v AUS Q2	2nd Quarter	TUR	86	1232	39	41	On-ball
599	TUR v AUS Q2	2nd Quarter	TUR	86	1232	31	40
600	TUR v AUS Q2	2nd Quarter	TUR	86	1233	27	35
601	TUR v AUS Q2	2nd Quarter	TUR	86	1234	19	32
602	TUR v AUS Q2	2nd Quarter	TUR	86	1235	25	36	On-ball
603	TUR v AUS Q2	2nd Quarter	TUR	86	1235	30	37
604	TUR v AUS Q2	2nd Quarter	TUR	86	1237	32	39
605	TUR v AUS Q2	2nd Quarter	TUR	86	1237	27	35
606	TUR v AUS Q2	2nd Quarter	TUR	86	1239	23	34	Shot	Miss
607	TUR v AUS Q2	2nd Quarter	TUR	88	1262	37	90
608	TUR v AUS Q2	2nd Quarter	TUR	88	1262	40	83
609	TUR v AUS Q2	2nd Quarter	TUR	88	1262	43	72
610	TUR v AUS Q2	2nd Quarter	TUR	88	1264	42	60
611	TUR v AUS Q2	2nd Quarter	TUR	88	1265	42	53
612	TUR v AUS Q2	2nd Quarter	TUR	88	1266	37	50
613	TUR v AUS Q2	2nd Quarter	TUR	88	1267	30	48
614	TUR v AUS Q2	2nd Quarter	TUR	88	1270	25	46
615	TUR v AUS Q2	2nd Quarter	TUR	88	1271	21	44
616	TUR v AUS Q2	2nd Quarter	TUR	88	1271	24	42	On-ball
617	TUR v AUS Q2	2nd Quarter	TUR	88	1271	29	41
618	TUR v AUS Q2	2nd Quarter	TUR	88	1271	32	40
619	TUR v AUS Q2	2nd Quarter	TUR	88	1273	34	39	On-ball
620	TUR v AUS Q2	2nd Quarter	TUR	88	1273	30	38
621	TUR v AUS Q2	2nd Quarter	TUR	88	1276	35	23
622	TUR v AUS Q2	2nd Quarter	TUR	88	1277	33	18	Shot	Score
623	TUR v AUS Q3	3rd Quarter	TUR	90	34	32	111
624	TUR v AUS Q3	3rd Quarter	TUR	90	34	33	100
625	TUR v AUS Q3	3rd Quarter	TUR	90	37	35	94
626	TUR v AUS Q3	3rd Quarter	TUR	90	38	39	86
627	TUR v AUS Q3	3rd Quarter	TUR	90	39	41	77
628	TUR v AUS Q3	3rd Quarter	TUR	90	39	42	66
629	TUR v AUS Q3	3rd Quarter	TUR	90	40	42	57
630	TUR v AUS Q3	3rd Quarter	TUR	90	41	36	55
631	TUR v AUS Q3	3rd Quarter	TUR	90	41	30	52
632	TUR v AUS Q3	3rd Quarter	TUR	90	43	27	44
633	TUR v AUS Q3	3rd Quarter	TUR	90	44	28	44	On-ball
634	TUR v AUS Q3	3rd Quarter	TUR	90	44	29	41
635	TUR v AUS Q3	3rd Quarter	TUR	90	45	26	35
636	TUR v AUS Q3	3rd Quarter	TUR	90	46	25	30
637	TUR v AUS Q3	3rd Quarter	TUR	90	48	36	42
638	TUR v AUS Q3	3rd Quarter	TUR	90	49	39	37	On-ball
639	TUR v AUS Q3	3rd Quarter	TUR	90	50	41	33
640	TUR v AUS Q3	3rd Quarter	TUR	90	51	42	26
641	TUR v AUS Q3	3rd Quarter	TUR	90	51	38	19
642	TUR v AUS Q3	3rd Quarter	TUR	90	53	10	19
643	TUR v AUS Q3	3rd Quarter	TUR	90	53	11	24
644	TUR v AUS Q3	3rd Quarter	TUR	90	53	15	26
645	TUR v AUS Q3	3rd Quarter	TUR	90	54	20	25
646	TUR v AUS Q3	3rd Quarter	TUR	90	55	24	24	Shot	Miss
647	TUR v AUS Q3	3rd Quarter	TUR	93	90	26	95
648	TUR v AUS Q3	3rd Quarter	TUR	93	90	21	90
649	TUR v AUS Q3	3rd Quarter	TUR	93	90	18	77
650	TUR v AUS Q3	3rd Quarter	TUR	93	90	16	64
651	TUR v AUS Q3	3rd Quarter	TUR	93	92	17	55
652	TUR v AUS Q3	3rd Quarter	TUR	93	93	19	49
653	TUR v AUS Q3	3rd Quarter	TUR	93	94	20	42
654	TUR v AUS Q3	3rd Quarter	TUR	93	96	12	30
655	TUR v AUS Q3	3rd Quarter	TUR	93	97	24	19
656	TUR v AUS Q3	3rd Quarter	TUR	93	98	25	22
657	TUR v AUS Q3	3rd Quarter	TUR	93	99	24	24	Shot	Miss
658	TUR v AUS Q3	3rd Quarter	TUR	96	169	31	112
659	TUR v AUS Q3	3rd Quarter	TUR	96	169	36	94
660	TUR v AUS Q3	3rd Quarter	TUR	96	170	30	92
661	TUR v AUS Q3	3rd Quarter	TUR	96	172	28	84
662	TUR v AUS Q3	3rd Quarter	TUR	96	172	33	80
663	TUR v AUS Q3	3rd Quarter	TUR	96	173	32	74
664	TUR v AUS Q3	3rd Quarter	TUR	96	174	29	67
665	TUR v AUS Q3	3rd Quarter	TUR	96	174	26	55
666	TUR v AUS Q3	3rd Quarter	TUR	96	176	39	44
667	TUR v AUS Q3	3rd Quarter	TUR	96	178	24	51
668	TUR v AUS Q3	3rd Quarter	TUR	96	179	36	42
669	TUR v AUS Q3	3rd Quarter	TUR	96	181	51	30
670	TUR v AUS Q3	3rd Quarter	TUR	96	183	33	20
671	TUR v AUS Q3	3rd Quarter	TUR	96	184	29	17	Shot	Score
672	TUR v AUS Q3	3rd Quarter	TUR	98	218	58	85
673	TUR v AUS Q3	3rd Quarter	TUR	98	219	35	92
674	TUR v AUS Q3	3rd Quarter	TUR	98	220	41	90
675	TUR v AUS Q3	3rd Quarter	TUR	98	220	49	88	TO	Foul
676	TUR v AUS Q3	3rd Quarter	TUR	100	269	59	76
677	TUR v AUS Q3	3rd Quarter	TUR	100	269	35	89
678	TUR v AUS Q3	3rd Quarter	TUR	100	271	36	80
679	TUR v AUS Q3	3rd Quarter	TUR	100	272	39	75
680	TUR v AUS Q3	3rd Quarter	TUR	100	273	43	67
681	TUR v AUS Q3	3rd Quarter	TUR	100	274	44	57
682	TUR v AUS Q3	3rd Quarter	TUR	100	275	50	51
683	TUR v AUS Q3	3rd Quarter	TUR	100	276	50	46
684	TUR v AUS Q3	3rd Quarter	TUR	100	277	50	41
685	TUR v AUS Q3	3rd Quarter	TUR	100	278	34	42
686	TUR v AUS Q3	3rd Quarter	TUR	100	281	20	39
687	TUR v AUS Q3	3rd Quarter	TUR	100	282	17	39
688	TUR v AUS Q3	3rd Quarter	TUR	100	285	11	24
689	TUR v AUS Q3	3rd Quarter	TUR	100	286	15	24
690	TUR v AUS Q3	3rd Quarter	TUR	100	287	20	27
691	TUR v AUS Q3	3rd Quarter	TUR	100	288	23	27
692	TUR v AUS Q3	3rd Quarter	TUR	100	288	26	26
693	TUR v AUS Q3	3rd Quarter	TUR	100	290	25	21	TO
694	TUR v AUS Q3	3rd Quarter	TUR	103	318	32	112
695	TUR v AUS Q3	3rd Quarter	TUR	103	319	36	94
696	TUR v AUS Q3	3rd Quarter	TUR	103	320	36	82
697	TUR v AUS Q3	3rd Quarter	TUR	103	321	36	74
698	TUR v AUS Q3	3rd Quarter	TUR	103	323	30	62
699	TUR v AUS Q3	3rd Quarter	TUR	103	324	20	54
700	TUR v AUS Q3	3rd Quarter	TUR	103	325	23	48
701	TUR v AUS Q3	3rd Quarter	TUR	103	326	30	47
702	TUR v AUS Q3	3rd Quarter	TUR	103	328	30	45
703	TUR v AUS Q3	3rd Quarter	TUR	103	329	27	44	On-ball
704	TUR v AUS Q3	3rd Quarter	TUR	103	330	34	44
705	TUR v AUS Q3	3rd Quarter	TUR	103	331	38	40
706	TUR v AUS Q3	3rd Quarter	TUR	103	332	42	36	On-ball
707	TUR v AUS Q3	3rd Quarter	TUR	103	332	45	32
708	TUR v AUS Q3	3rd Quarter	TUR	103	333	50	23
709	TUR v AUS Q3	3rd Quarter	TUR	103	334	33	20	Foul
710	TUR v AUS Q3	3rd Quarter	TUR	104	355	22	8	BLOB
711	TUR v AUS Q3	3rd Quarter	TUR	104	357	12	23
712	TUR v AUS Q3	3rd Quarter	TUR	104	357	12	28
713	TUR v AUS Q3	3rd Quarter	TUR	104	359	15	23
714	TUR v AUS Q3	3rd Quarter	TUR	104	359	21	21
715	TUR v AUS Q3	3rd Quarter	TUR	104	360	25	19
716	TUR v AUS Q3	3rd Quarter	TUR	104	361	32	18
717	TUR v AUS Q3	3rd Quarter	TUR	104	361	36	18
718	TUR v AUS Q3	3rd Quarter	TUR	104	362	32	33	Shot	Miss
719	TUR v AUS Q3	3rd Quarter	TUR	106	418	25	110
720	TUR v AUS Q3	3rd Quarter	TUR	106	418	23	95
721	TUR v AUS Q3	3rd Quarter	TUR	106	420	28	94
722	TUR v AUS Q3	3rd Quarter	TUR	106	421	34	88
723	TUR v AUS Q3	3rd Quarter	TUR	106	422	32	77
724	TUR v AUS Q3	3rd Quarter	TUR	106	424	30	66
725	TUR v AUS Q3	3rd Quarter	TUR	106	425	30	58
726	TUR v AUS Q3	3rd Quarter	TUR	106	426	27	52
727	TUR v AUS Q3	3rd Quarter	TUR	106	426	19	48
728	TUR v AUS Q3	3rd Quarter	TUR	106	427	19	48
729	TUR v AUS Q3	3rd Quarter	TUR	106	428	19	48
730	TUR v AUS Q3	3rd Quarter	TUR	106	429	19	48
731	TUR v AUS Q3	3rd Quarter	TUR	106	430	19	48
732	TUR v AUS Q3	3rd Quarter	TUR	106	431	31	49
733	TUR v AUS Q3	3rd Quarter	TUR	106	432	43	40
734	TUR v AUS Q3	3rd Quarter	TUR	106	434	49	37
735	TUR v AUS Q3	3rd Quarter	TUR	106	435	37	21
736	TUR v AUS Q3	3rd Quarter	TUR	106	437	34	17	Shot	Miss
737	TUR v AUS Q3	3rd Quarter	TUR	107	439	22	18	OR
738	TUR v AUS Q3	3rd Quarter	TUR	107	441	11	24
739	TUR v AUS Q3	3rd Quarter	TUR	107	442	24	40	On-ball
740	TUR v AUS Q3	3rd Quarter	TUR	107	443	29	37
741	TUR v AUS Q3	3rd Quarter	TUR	107	443	32	31
742	TUR v AUS Q3	3rd Quarter	TUR	107	445	27	18	Shot	Miss
743	TUR v AUS Q3	3rd Quarter	TUR	110	484	30	112
744	TUR v AUS Q3	3rd Quarter	TUR	110	486	31	87
745	TUR v AUS Q3	3rd Quarter	TUR	110	486	30	77
746	TUR v AUS Q3	3rd Quarter	TUR	110	488	34	64
747	TUR v AUS Q3	3rd Quarter	TUR	110	489	37	57
748	TUR v AUS Q3	3rd Quarter	TUR	110	490	40	51
749	TUR v AUS Q3	3rd Quarter	TUR	110	490	40	46
750	TUR v AUS Q3	3rd Quarter	TUR	110	491	51	39
751	TUR v AUS Q3	3rd Quarter	TUR	110	491	46	45
752	TUR v AUS Q3	3rd Quarter	TUR	110	491	42	47
753	TUR v AUS Q3	3rd Quarter	TUR	110	492	31	47
754	TUR v AUS Q3	3rd Quarter	TUR	110	495	42	37	TO
755	TUR v AUS Q3	3rd Quarter	TUR	112	522	22	110
756	TUR v AUS Q3	3rd Quarter	TUR	112	522	29	100
757	TUR v AUS Q3	3rd Quarter	TUR	112	524	30	92
758	TUR v AUS Q3	3rd Quarter	TUR	112	525	31	86
759	TUR v AUS Q3	3rd Quarter	TUR	112	526	30	79
760	TUR v AUS Q3	3rd Quarter	TUR	112	527	27	71
761	TUR v AUS Q3	3rd Quarter	TUR	112	528	26	59
762	TUR v AUS Q3	3rd Quarter	TUR	112	528	31	53
763	TUR v AUS Q3	3rd Quarter	TUR	112	530	29	52
764	TUR v AUS Q3	3rd Quarter	TUR	112	531	26	52
765	TUR v AUS Q3	3rd Quarter	TUR	112	533	21	51
766	TUR v AUS Q3	3rd Quarter	TUR	112	534	26	45
767	TUR v AUS Q3	3rd Quarter	TUR	112	535	35	39	On-ball	On-ball
768	TUR v AUS Q3	3rd Quarter	TUR	112	536	41	34
769	TUR v AUS Q3	3rd Quarter	TUR	112	537	38	27
770	TUR v AUS Q3	3rd Quarter	TUR	113	522	22	110
771	TUR v AUS Q3	3rd Quarter	TUR	113	522	29	100
772	TUR v AUS Q3	3rd Quarter	TUR	113	524	30	92
773	TUR v AUS Q3	3rd Quarter	TUR	113	525	31	86
774	TUR v AUS Q3	3rd Quarter	TUR	113	526	30	79
775	TUR v AUS Q3	3rd Quarter	TUR	113	527	27	71
776	TUR v AUS Q3	3rd Quarter	TUR	113	528	26	59
777	TUR v AUS Q3	3rd Quarter	TUR	113	528	31	53
778	TUR v AUS Q3	3rd Quarter	TUR	113	530	29	52
779	TUR v AUS Q3	3rd Quarter	TUR	113	531	26	52
780	TUR v AUS Q3	3rd Quarter	TUR	113	533	21	51
781	TUR v AUS Q3	3rd Quarter	TUR	113	534	26	45
782	TUR v AUS Q3	3rd Quarter	TUR	113	535	35	39
783	TUR v AUS Q3	3rd Quarter	TUR	113	536	41	34
784	TUR v AUS Q3	3rd Quarter	TUR	113	537	38	27
785	TUR v AUS Q3	3rd Quarter	TUR	113	538	50	18
786	TUR v AUS Q3	3rd Quarter	TUR	113	539	30	35	Shot	Miss
787	TUR v AUS Q3	3rd Quarter	TUR	115	588	59	95
788	TUR v AUS Q3	3rd Quarter	TUR	115	588	53	95
789	TUR v AUS Q3	3rd Quarter	TUR	115	591	47	92
790	TUR v AUS Q3	3rd Quarter	TUR	115	592	40	90
791	TUR v AUS Q3	3rd Quarter	TUR	115	592	33	82
792	TUR v AUS Q3	3rd Quarter	TUR	115	593	29	70
793	TUR v AUS Q3	3rd Quarter	TUR	115	593	27	60
794	TUR v AUS Q3	3rd Quarter	TUR	115	594	26	53
795	TUR v AUS Q3	3rd Quarter	TUR	115	595	28	46
796	TUR v AUS Q3	3rd Quarter	TUR	115	597	26	40
797	TUR v AUS Q3	3rd Quarter	TUR	115	597	25	37	On-ball
798	TUR v AUS Q3	3rd Quarter	TUR	115	599	34	51
799	TUR v AUS Q3	3rd Quarter	TUR	115	599	36	45	On-ball
800	TUR v AUS Q3	3rd Quarter	TUR	115	599	40	41
801	TUR v AUS Q3	3rd Quarter	TUR	115	600	40	34
802	TUR v AUS Q3	3rd Quarter	TUR	115	601	37	24
803	TUR v AUS Q3	3rd Quarter	TUR	115	602	45	24
804	TUR v AUS Q3	3rd Quarter	TUR	115	602	47	27
805	TUR v AUS Q3	3rd Quarter	TUR	115	603	32	44	On-ball
806	TUR v AUS Q3	3rd Quarter	TUR	115	605	36	40
807	TUR v AUS Q3	3rd Quarter	TUR	115	606	42	34
808	TUR v AUS Q3	3rd Quarter	TUR	115	607	17	33
809	TUR v AUS Q3	3rd Quarter	TUR	115	608	22	32
810	TUR v AUS Q3	3rd Quarter	TUR	115	609	28	28
811	TUR v AUS Q3	3rd Quarter	TUR	115	609	33	24	Foul
812	TUR v AUS Q3	3rd Quarter	TUR	116	631	23	9
813	TUR v AUS Q3	3rd Quarter	TUR	118	676	29	93
814	TUR v AUS Q3	3rd Quarter	TUR	118	676	34	83
815	TUR v AUS Q3	3rd Quarter	TUR	118	676	40	77
816	TUR v AUS Q3	3rd Quarter	TUR	118	676	43	67
817	TUR v AUS Q3	3rd Quarter	TUR	118	678	43	58
818	TUR v AUS Q3	3rd Quarter	TUR	118	679	50	50
819	TUR v AUS Q3	3rd Quarter	TUR	118	680	52	39
820	TUR v AUS Q3	3rd Quarter	TUR	118	681	31	43
821	TUR v AUS Q3	3rd Quarter	TUR	118	682	45	36
822	TUR v AUS Q3	3rd Quarter	TUR	118	685	38	22
823	TUR v AUS Q3	3rd Quarter	TUR	118	689	50	19
824	TUR v AUS Q3	3rd Quarter	TUR	118	690	49	23
825	TUR v AUS Q3	3rd Quarter	TUR	118	690	46	25
826	TUR v AUS Q3	3rd Quarter	TUR	118	691	42	26
827	TUR v AUS Q3	3rd Quarter	TUR	118	691	36	26
828	TUR v AUS Q3	3rd Quarter	TUR	118	692	31	26	Stoppage
829	TUR v AUS Q3	3rd Quarter	TUR	119	715	5	31	SLOB
830	TUR v AUS Q3	3rd Quarter	TUR	119	716	13	23
831	TUR v AUS Q3	3rd Quarter	TUR	119	716	13	20
832	TUR v AUS Q3	3rd Quarter	TUR	119	717	21	16
833	TUR v AUS Q3	3rd Quarter	TUR	119	718	23	17
834	TUR v AUS Q3	3rd Quarter	TUR	119	719	25	27
835	TUR v AUS Q3	3rd Quarter	TUR	119	719	32	27	TO
836	TUR v AUS Q3	3rd Quarter	TUR	121	748	30	111
837	TUR v AUS Q3	3rd Quarter	TUR	121	748	41	103
838	TUR v AUS Q3	3rd Quarter	TUR	121	750	40	101
839	TUR v AUS Q3	3rd Quarter	TUR	121	751	37	93
840	TUR v AUS Q3	3rd Quarter	TUR	121	751	32	88
841	TUR v AUS Q3	3rd Quarter	TUR	121	752	34	81
842	TUR v AUS Q3	3rd Quarter	TUR	121	753	35	76
843	TUR v AUS Q3	3rd Quarter	TUR	121	754	32	70
844	TUR v AUS Q3	3rd Quarter	TUR	121	755	29	59
845	TUR v AUS Q3	3rd Quarter	TUR	121	756	29	54
846	TUR v AUS Q3	3rd Quarter	TUR	121	760	39	37
847	TUR v AUS Q3	3rd Quarter	TUR	121	762	46	34
848	TUR v AUS Q3	3rd Quarter	TUR	121	763	52	32	On-ball
849	TUR v AUS Q3	3rd Quarter	TUR	121	763	50	34
850	TUR v AUS Q3	3rd Quarter	TUR	121	764	46	36
851	TUR v AUS Q3	3rd Quarter	TUR	121	765	45	21
852	TUR v AUS Q3	3rd Quarter	TUR	121	766	47	17	Shot	Score
853	TUR v AUS Q3	3rd Quarter	TUR	123	824	36	112
854	TUR v AUS Q3	3rd Quarter	TUR	123	824	24	97
855	TUR v AUS Q3	3rd Quarter	TUR	123	826	22	90
856	TUR v AUS Q3	3rd Quarter	TUR	123	827	20	79
857	TUR v AUS Q3	3rd Quarter	TUR	123	828	18	70
858	TUR v AUS Q3	3rd Quarter	TUR	123	828	15	58
859	TUR v AUS Q3	3rd Quarter	TUR	123	829	14	51
860	TUR v AUS Q3	3rd Quarter	TUR	123	831	32	36
861	TUR v AUS Q3	3rd Quarter	TUR	123	832	31	42
862	TUR v AUS Q3	3rd Quarter	TUR	123	834	20	45
863	TUR v AUS Q3	3rd Quarter	TUR	123	836	34	41
864	TUR v AUS Q3	3rd Quarter	TUR	123	837	49	32
865	TUR v AUS Q3	3rd Quarter	TUR	123	839	50	14
866	TUR v AUS Q3	3rd Quarter	TUR	123	841	42	38
867	TUR v AUS Q3	3rd Quarter	TUR	123	841	37	41
868	TUR v AUS Q3	3rd Quarter	TUR	123	842	30	39	TO
869	TUR v AUS Q3	3rd Quarter	TUR	125	1024	31	111
870	TUR v AUS Q3	3rd Quarter	TUR	125	1024	48	95
871	TUR v AUS Q3	3rd Quarter	TUR	125	1026	17	82
872	TUR v AUS Q3	3rd Quarter	TUR	125	1027	47	67
873	TUR v AUS Q3	3rd Quarter	TUR	125	1028	46	54
874	TUR v AUS Q3	3rd Quarter	TUR	125	1029	33	41
875	TUR v AUS Q3	3rd Quarter	TUR	125	1030	26	54
876	TUR v AUS Q3	3rd Quarter	TUR	125	1031	40	52
877	TUR v AUS Q3	3rd Quarter	TUR	125	1032	37	53
878	TUR v AUS Q3	3rd Quarter	TUR	125	1033	33	51
879	TUR v AUS Q3	3rd Quarter	TUR	125	1035	34	47
880	TUR v AUS Q3	3rd Quarter	TUR	125	1036	34	43
881	TUR v AUS Q3	3rd Quarter	TUR	125	1036	32	41	On-ball
882	TUR v AUS Q3	3rd Quarter	TUR	125	1036	31	39
883	TUR v AUS Q3	3rd Quarter	TUR	125	1038	29	29
884	TUR v AUS Q3	3rd Quarter	TUR	125	1038	32	23
885	TUR v AUS Q3	3rd Quarter	TUR	125	1039	29	20	Shot	Score
886	TUR v AUS Q3	3rd Quarter	TUR	127	1067	41	111
887	TUR v AUS Q3	3rd Quarter	TUR	127	1067	39	99
888	TUR v AUS Q3	3rd Quarter	TUR	127	1069	41	95
889	TUR v AUS Q3	3rd Quarter	TUR	127	1069	44	89
890	TUR v AUS Q3	3rd Quarter	TUR	127	1070	42	78
891	TUR v AUS Q3	3rd Quarter	TUR	127	1071	36	71
892	TUR v AUS Q3	3rd Quarter	TUR	127	1072	28	62
893	TUR v AUS Q3	3rd Quarter	TUR	127	1072	33	57
894	TUR v AUS Q3	3rd Quarter	TUR	127	1074	32	51
895	TUR v AUS Q3	3rd Quarter	TUR	127	1075	36	35
896	TUR v AUS Q3	3rd Quarter	TUR	127	1077	48	35
897	TUR v AUS Q3	3rd Quarter	TUR	127	1078	49	40	On-ball
898	TUR v AUS Q3	3rd Quarter	TUR	127	1080	43	38
899	TUR v AUS Q3	3rd Quarter	TUR	127	1081	34	30
900	TUR v AUS Q3	3rd Quarter	TUR	127	1083	24	34
901	TUR v AUS Q3	3rd Quarter	TUR	127	1084	27	31
902	TUR v AUS Q3	3rd Quarter	TUR	127	1085	32	27
903	TUR v AUS Q3	3rd Quarter	TUR	127	1086	30	21	Shot	Score
904	TUR v AUS Q3	3rd Quarter	TUR	130	1117	34	112
905	TUR v AUS Q3	3rd Quarter	TUR	130	1117	27	79
906	TUR v AUS Q3	3rd Quarter	TUR	130	1117	26	73
907	TUR v AUS Q3	3rd Quarter	TUR	130	1119	36	64
908	TUR v AUS Q3	3rd Quarter	TUR	130	1119	41	57
909	TUR v AUS Q3	3rd Quarter	TUR	130	1120	46	50
910	TUR v AUS Q3	3rd Quarter	TUR	130	1121	31	49
911	TUR v AUS Q3	3rd Quarter	TUR	130	1124	20	35	On-ball
912	TUR v AUS Q3	3rd Quarter	TUR	130	1128	17	32
913	TUR v AUS Q3	3rd Quarter	TUR	130	1129	18	24
914	TUR v AUS Q3	3rd Quarter	TUR	130	1129	24	18
915	TUR v AUS Q3	3rd Quarter	TUR	130	1130	31	22
916	TUR v AUS Q3	3rd Quarter	TUR	130	1131	33	18
917	TUR v AUS Q3	3rd Quarter	TUR	130	1133	19	29	Shot	Miss
918	TUR v AUS Q3	3rd Quarter	TUR	132	1152	30	91
919	TUR v AUS Q3	3rd Quarter	TUR	132	1152	39	80
920	TUR v AUS Q3	3rd Quarter	TUR	132	1152	41	73
921	TUR v AUS Q3	3rd Quarter	TUR	132	1154	47	64
922	TUR v AUS Q3	3rd Quarter	TUR	132	1155	49	54
923	TUR v AUS Q3	3rd Quarter	TUR	132	1155	49	45
924	TUR v AUS Q3	3rd Quarter	TUR	132	1156	51	31
925	TUR v AUS Q3	3rd Quarter	TUR	132	1157	52	28
926	TUR v AUS Q3	3rd Quarter	TUR	132	1158	36	19	Foul
927	TUR v AUS Q3	3rd Quarter	TUR	134	1228	33	109
928	TUR v AUS Q3	3rd Quarter	TUR	134	1228	36	100
929	TUR v AUS Q3	3rd Quarter	TUR	134	1231	34	95
930	TUR v AUS Q3	3rd Quarter	TUR	134	1232	35	84
931	TUR v AUS Q3	3rd Quarter	TUR	134	1233	26	76
932	TUR v AUS Q3	3rd Quarter	TUR	134	1234	21	63
933	TUR v AUS Q3	3rd Quarter	TUR	134	1234	29	58
934	TUR v AUS Q3	3rd Quarter	TUR	134	1235	38	52
935	TUR v AUS Q3	3rd Quarter	TUR	134	1237	34	51
936	TUR v AUS Q3	3rd Quarter	TUR	134	1239	32	52
937	TUR v AUS Q3	3rd Quarter	TUR	134	1241	31	51
938	TUR v AUS Q3	3rd Quarter	TUR	134	1242	27	52
939	TUR v AUS Q3	3rd Quarter	TUR	134	1244	30	49
940	TUR v AUS Q3	3rd Quarter	TUR	134	1245	35	45
941	TUR v AUS Q3	3rd Quarter	TUR	134	1245	38	39	On-ball
942	TUR v AUS Q3	3rd Quarter	TUR	134	1246	41	34
943	TUR v AUS Q3	3rd Quarter	TUR	134	1246	47	31
944	TUR v AUS Q3	3rd Quarter	TUR	134	1247	40	30	Foul
945	TUR v AUS Q4	4th Quarter	TUR	136	5	5	60
946	TUR v AUS Q4	4th Quarter	TUR	136	5	10	64
947	TUR v AUS Q4	4th Quarter	TUR	136	6	12	63
948	TUR v AUS Q4	4th Quarter	TUR	136	7	13	57
949	TUR v AUS Q4	4th Quarter	TUR	136	8	15	52
950	TUR v AUS Q4	4th Quarter	TUR	136	10	10	33
951	TUR v AUS Q4	4th Quarter	TUR	136	15	29	44
952	TUR v AUS Q4	4th Quarter	TUR	136	16	33	44
953	TUR v AUS Q4	4th Quarter	TUR	136	17	36	41	On-ball
954	TUR v AUS Q4	4th Quarter	TUR	136	17	38	39
955	TUR v AUS Q4	4th Quarter	TUR	136	18	39	28
956	TUR v AUS Q4	4th Quarter	TUR	136	19	50	27
957	TUR v AUS Q4	4th Quarter	TUR	136	20	43	29
958	TUR v AUS Q4	4th Quarter	TUR	136	20	35	27
959	TUR v AUS Q4	4th Quarter	TUR	136	21	32	23
960	TUR v AUS Q4	4th Quarter	TUR	136	22	23	33	Shot	Score
961	TUR v AUS Q4	4th Quarter	TUR	139	40	34	111
962	TUR v AUS Q4	4th Quarter	TUR	139	40	28	99
963	TUR v AUS Q4	4th Quarter	TUR	139	42	28	89
964	TUR v AUS Q4	4th Quarter	TUR	139	43	28	83
965	TUR v AUS Q4	4th Quarter	TUR	139	43	26	75
966	TUR v AUS Q4	4th Quarter	TUR	139	45	26	66
967	TUR v AUS Q4	4th Quarter	TUR	139	46	20	52
968	TUR v AUS Q4	4th Quarter	TUR	139	47	14	33
969	TUR v AUS Q4	4th Quarter	TUR	139	48	14	33
970	TUR v AUS Q4	4th Quarter	TUR	139	49	14	33
971	TUR v AUS Q4	4th Quarter	TUR	139	50	14	33
972	TUR v AUS Q4	4th Quarter	TUR	139	51	14	33
973	TUR v AUS Q4	4th Quarter	TUR	139	52	22	21
974	TUR v AUS Q4	4th Quarter	TUR	139	52	24	23
975	TUR v AUS Q4	4th Quarter	TUR	139	53	32	23	Shot	Miss
976	TUR v AUS Q4	4th Quarter	TUR	141	65	24	90
977	TUR v AUS Q4	4th Quarter	TUR	141	65	25	75
978	TUR v AUS Q4	4th Quarter	TUR	141	65	24	64
979	TUR v AUS Q4	4th Quarter	TUR	141	67	20	57
980	TUR v AUS Q4	4th Quarter	TUR	141	68	17	50
981	TUR v AUS Q4	4th Quarter	TUR	141	68	14	44
982	TUR v AUS Q4	4th Quarter	TUR	141	69	14	34
983	TUR v AUS Q4	4th Quarter	TUR	141	71	15	44
984	TUR v AUS Q4	4th Quarter	TUR	141	73	16	34
985	TUR v AUS Q4	4th Quarter	TUR	141	76	24	20
986	TUR v AUS Q4	4th Quarter	TUR	141	77	21	19
987	TUR v AUS Q4	4th Quarter	TUR	141	77	14	16
988	TUR v AUS Q4	4th Quarter	TUR	141	78	16	23
989	TUR v AUS Q4	4th Quarter	TUR	141	78	19	29	Foul
990	TUR v AUS Q4	4th Quarter	TUR	142	101	19	8	BLOB
991	TUR v AUS Q4	4th Quarter	TUR	142	102	12	24
992	TUR v AUS Q4	4th Quarter	TUR	142	103	27	40
993	TUR v AUS Q4	4th Quarter	TUR	142	105	41	37
994	TUR v AUS Q4	4th Quarter	TUR	142	107	22	38	On-ball
995	TUR v AUS Q4	4th Quarter	TUR	142	110	28	37
996	TUR v AUS Q4	4th Quarter	TUR	142	111	32	30
997	TUR v AUS Q4	4th Quarter	TUR	142	112	36	24
998	TUR v AUS Q4	4th Quarter	TUR	142	113	45	25	Shot	Miss
999	TUR v AUS Q4	4th Quarter	TUR	144	122	31	109
1000	TUR v AUS Q4	4th Quarter	TUR	144	125	35	94
1001	TUR v AUS Q4	4th Quarter	TUR	144	127	20	83
1002	TUR v AUS Q4	4th Quarter	TUR	144	127	30	79
1003	TUR v AUS Q4	4th Quarter	TUR	144	128	32	72
1004	TUR v AUS Q4	4th Quarter	TUR	144	129	32	62
1005	TUR v AUS Q4	4th Quarter	TUR	144	130	31	52
1006	TUR v AUS Q4	4th Quarter	TUR	144	131	25	49
1007	TUR v AUS Q4	4th Quarter	TUR	144	132	22	46
1008	TUR v AUS Q4	4th Quarter	TUR	144	133	18	43
1009	TUR v AUS Q4	4th Quarter	TUR	144	135	20	42	On-ball
1010	TUR v AUS Q4	4th Quarter	TUR	144	136	28	42
1011	TUR v AUS Q4	4th Quarter	TUR	144	137	36	39
1012	TUR v AUS Q4	4th Quarter	TUR	144	138	35	27
1013	TUR v AUS Q4	4th Quarter	TUR	144	140	34	16	Shot	Score
1014	TUR v AUS Q4	4th Quarter	TUR	146	166	37	111
1015	TUR v AUS Q4	4th Quarter	TUR	146	166	17	84
1016	TUR v AUS Q4	4th Quarter	TUR	146	169	17	80
1017	TUR v AUS Q4	4th Quarter	TUR	146	171	20	70
1018	TUR v AUS Q4	4th Quarter	TUR	146	173	21	63
1019	TUR v AUS Q4	4th Quarter	TUR	146	174	23	58
1020	TUR v AUS Q4	4th Quarter	TUR	146	175	34	54
1021	TUR v AUS Q4	4th Quarter	TUR	146	176	44	51
1022	TUR v AUS Q4	4th Quarter	TUR	146	176	51	47
1023	TUR v AUS Q4	4th Quarter	TUR	146	177	52	40
1024	TUR v AUS Q4	4th Quarter	TUR	146	178	49	38
1025	TUR v AUS Q4	4th Quarter	TUR	146	179	40	38	On-ball
1026	TUR v AUS Q4	4th Quarter	TUR	146	179	36	39
1027	TUR v AUS Q4	4th Quarter	TUR	146	179	31	38	Foul
1028	TUR v AUS Q4	4th Quarter	TUR	147	225	59	35	SLOB
1029	TUR v AUS Q4	4th Quarter	TUR	147	225	52	49
1030	TUR v AUS Q4	4th Quarter	TUR	147	226	51	52
1031	TUR v AUS Q4	4th Quarter	TUR	147	227	46	52
1032	TUR v AUS Q4	4th Quarter	TUR	147	228	40	50
1033	TUR v AUS Q4	4th Quarter	TUR	147	229	36	47
1034	TUR v AUS Q4	4th Quarter	TUR	147	229	32	40	On-ball
1035	TUR v AUS Q4	4th Quarter	TUR	147	230	28	37
1036	TUR v AUS Q4	4th Quarter	TUR	147	231	35	38
1037	TUR v AUS Q4	4th Quarter	TUR	147	232	33	40
1038	TUR v AUS Q4	4th Quarter	TUR	147	233	25	39
1039	TUR v AUS Q4	4th Quarter	TUR	147	236	10	23
1040	TUR v AUS Q4	4th Quarter	TUR	147	237	23	18	Shot	Miss
1041	TUR v AUS Q4	4th Quarter	TUR	149	287	33	111
1042	TUR v AUS Q4	4th Quarter	TUR	149	290	25	88
1043	TUR v AUS Q4	4th Quarter	TUR	149	290	21	84
1044	TUR v AUS Q4	4th Quarter	TUR	149	291	13	81
1045	TUR v AUS Q4	4th Quarter	TUR	149	291	18	87
1046	TUR v AUS Q4	4th Quarter	TUR	149	292	19	79
1047	TUR v AUS Q4	4th Quarter	TUR	149	293	33	72
1048	TUR v AUS Q4	4th Quarter	TUR	149	294	37	61
1049	TUR v AUS Q4	4th Quarter	TUR	149	294	44	54
1050	TUR v AUS Q4	4th Quarter	TUR	149	295	47	50
1051	TUR v AUS Q4	4th Quarter	TUR	149	296	50	44
1052	TUR v AUS Q4	4th Quarter	TUR	149	300	31	48
1053	TUR v AUS Q4	4th Quarter	TUR	149	301	29	47
1054	TUR v AUS Q4	4th Quarter	TUR	149	302	34	44
1055	TUR v AUS Q4	4th Quarter	TUR	149	303	38	42
1056	TUR v AUS Q4	4th Quarter	TUR	149	303	49	34
1057	TUR v AUS Q4	4th Quarter	TUR	149	307	45	19	Foul
1058	TUR v AUS Q4	4th Quarter	TUR	150	323	40	8	BLOB
1059	TUR v AUS Q4	4th Quarter	TUR	150	325	47	37
1060	TUR v AUS Q4	4th Quarter	TUR	150	327	29	39
1061	TUR v AUS Q4	4th Quarter	TUR	150	330	31	39
1062	TUR v AUS Q4	4th Quarter	TUR	150	331	19	38	On-ball
1063	TUR v AUS Q4	4th Quarter	TUR	150	335	23	40
1064	TUR v AUS Q4	4th Quarter	TUR	150	335	33	38
1065	TUR v AUS Q4	4th Quarter	TUR	150	336	38	31
1066	TUR v AUS Q4	4th Quarter	TUR	150	337	35	33	Shot	Miss
1067	TUR v AUS Q4	4th Quarter	TUR	153	378	29	90
1068	TUR v AUS Q4	4th Quarter	TUR	153	380	32	90
1069	TUR v AUS Q4	4th Quarter	TUR	153	380	32	85
1070	TUR v AUS Q4	4th Quarter	TUR	153	381	29	74
1071	TUR v AUS Q4	4th Quarter	TUR	153	382	28	66
1072	TUR v AUS Q4	4th Quarter	TUR	153	383	27	55
1073	TUR v AUS Q4	4th Quarter	TUR	153	384	31	50
1074	TUR v AUS Q4	4th Quarter	TUR	153	387	21	37	On-ball
1075	TUR v AUS Q4	4th Quarter	TUR	153	389	25	38
1076	TUR v AUS Q4	4th Quarter	TUR	153	389	31	36
1077	TUR v AUS Q4	4th Quarter	TUR	153	390	32	27
1078	TUR v AUS Q4	4th Quarter	TUR	153	390	37	19
1079	TUR v AUS Q4	4th Quarter	TUR	153	391	45	31
1080	TUR v AUS Q4	4th Quarter	TUR	153	392	39	30
1081	TUR v AUS Q4	4th Quarter	TUR	153	393	32	26
1082	TUR v AUS Q4	4th Quarter	TUR	153	394	14	31	Shot	Miss
1083	TUR v AUS Q4	4th Quarter	TUR	154	428	38	9	BLOB
1084	TUR v AUS Q4	4th Quarter	TUR	154	429	50	19
1085	TUR v AUS Q4	4th Quarter	TUR	154	431	40	39
1086	TUR v AUS Q4	4th Quarter	TUR	154	432	27	40
1087	TUR v AUS Q4	4th Quarter	TUR	154	434	46	36
1088	TUR v AUS Q4	4th Quarter	TUR	154	434	46	36	On-ball
1089	TUR v AUS Q4	4th Quarter	TUR	154	434	40	36
1090	TUR v AUS Q4	4th Quarter	TUR	154	436	33	32
1091	TUR v AUS Q4	4th Quarter	TUR	154	436	29	38	On-ball
1092	TUR v AUS Q4	4th Quarter	TUR	154	438	34	35
1093	TUR v AUS Q4	4th Quarter	TUR	154	439	32	18	Shot	Score
1094	TUR v AUS Q4	4th Quarter	TUR	156	455	26	110
1095	TUR v AUS Q4	4th Quarter	TUR	156	455	21	94
1096	TUR v AUS Q4	4th Quarter	TUR	156	457	21	87
1097	TUR v AUS Q4	4th Quarter	TUR	156	458	20	75
1098	TUR v AUS Q4	4th Quarter	TUR	156	459	19	65
1099	TUR v AUS Q4	4th Quarter	TUR	156	460	20	59
1100	TUR v AUS Q4	4th Quarter	TUR	156	461	20	52
1101	TUR v AUS Q4	4th Quarter	TUR	156	462	15	48
1102	TUR v AUS Q4	4th Quarter	TUR	156	464	38	45
1103	TUR v AUS Q4	4th Quarter	TUR	156	465	35	47
1104	TUR v AUS Q4	4th Quarter	TUR	156	467	32	47
1105	TUR v AUS Q4	4th Quarter	TUR	156	469	28	46
1106	TUR v AUS Q4	4th Quarter	TUR	156	470	22	39
1107	TUR v AUS Q4	4th Quarter	TUR	156	471	25	40	On-ball
1108	TUR v AUS Q4	4th Quarter	TUR	156	471	31	40
1109	TUR v AUS Q4	4th Quarter	TUR	156	472	36	38
1110	TUR v AUS Q4	4th Quarter	TUR	156	474	30	21
1111	TUR v AUS Q4	4th Quarter	TUR	156	475	29	16	Shot	Shooting Foul
1112	TUR v AUS Q4	4th Quarter	TUR	159	570	28	110
1113	TUR v AUS Q4	4th Quarter	TUR	159	570	42	97
1114	TUR v AUS Q4	4th Quarter	TUR	159	572	30	87
1115	TUR v AUS Q4	4th Quarter	TUR	159	574	30	90
1116	TUR v AUS Q4	4th Quarter	TUR	159	575	29	85
1117	TUR v AUS Q4	4th Quarter	TUR	159	576	28	77
1118	TUR v AUS Q4	4th Quarter	TUR	159	577	26	69
1119	TUR v AUS Q4	4th Quarter	TUR	159	577	33	61
1120	TUR v AUS Q4	4th Quarter	TUR	159	578	34	53
1121	TUR v AUS Q4	4th Quarter	TUR	159	579	29	45
1122	TUR v AUS Q4	4th Quarter	TUR	159	580	26	40	On-ball
1123	TUR v AUS Q4	4th Quarter	TUR	159	580	20	37
1124	TUR v AUS Q4	4th Quarter	TUR	159	581	34	49
1125	TUR v AUS Q4	4th Quarter	TUR	159	582	38	40	On-ball
1126	TUR v AUS Q4	4th Quarter	TUR	159	582	37	31
1127	TUR v AUS Q4	4th Quarter	TUR	159	584	31	23
1128	TUR v AUS Q4	4th Quarter	TUR	159	586	29	18	Shot	Miss
1129	TUR v AUS Q4	4th Quarter	TUR	161	597	26	97
1130	TUR v AUS Q4	4th Quarter	TUR	161	597	24	86
1131	TUR v AUS Q4	4th Quarter	TUR	161	599	24	76
1132	TUR v AUS Q4	4th Quarter	TUR	161	599	23	67
1133	TUR v AUS Q4	4th Quarter	TUR	161	600	23	59
1134	TUR v AUS Q4	4th Quarter	TUR	161	601	33	29
1135	TUR v AUS Q4	4th Quarter	TUR	161	601	33	20
1136	TUR v AUS Q4	4th Quarter	TUR	161	602	33	17	Shot	Miss
1137	TUR v AUS Q4	4th Quarter	TUR	162	603	32	20	OR
1138	TUR v AUS Q4	4th Quarter	TUR	162	606	35	39	Shot	Score
1139	TUR v AUS Q4	4th Quarter	TUR	164	625	24	87
1140	TUR v AUS Q4	4th Quarter	TUR	164	625	19	80
1141	TUR v AUS Q4	4th Quarter	TUR	164	628	21	71
1142	TUR v AUS Q4	4th Quarter	TUR	164	629	18	61
1143	TUR v AUS Q4	4th Quarter	TUR	164	630	18	52
1144	TUR v AUS Q4	4th Quarter	TUR	164	631	17	45
1145	TUR v AUS Q4	4th Quarter	TUR	164	632	16	38
1146	TUR v AUS Q4	4th Quarter	TUR	164	634	27	40
1147	TUR v AUS Q4	4th Quarter	TUR	164	635	20	40
1148	TUR v AUS Q4	4th Quarter	TUR	164	635	20	40	On-ball
1149	TUR v AUS Q4	4th Quarter	TUR	164	635	26	39
1150	TUR v AUS Q4	4th Quarter	TUR	164	635	31	39
1151	TUR v AUS Q4	4th Quarter	TUR	164	637	37	33
1152	TUR v AUS Q4	4th Quarter	TUR	164	638	37	25
1153	TUR v AUS Q4	4th Quarter	TUR	164	639	34	17	Shot	Score
1154	TUR v AUS Q4	4th Quarter	TUR	167	659	35	109
1155	TUR v AUS Q4	4th Quarter	TUR	167	662	31	93
1156	TUR v AUS Q4	4th Quarter	TUR	167	663	33	85
1157	TUR v AUS Q4	4th Quarter	TUR	167	663	34	76
1158	TUR v AUS Q4	4th Quarter	TUR	167	665	29	67
1159	TUR v AUS Q4	4th Quarter	TUR	167	666	16	62
1160	TUR v AUS Q4	4th Quarter	TUR	167	666	13	50
1161	TUR v AUS Q4	4th Quarter	TUR	167	667	22	57
1162	TUR v AUS Q4	4th Quarter	TUR	167	668	18	52
1163	TUR v AUS Q4	4th Quarter	TUR	167	670	18	47
1164	TUR v AUS Q4	4th Quarter	TUR	167	672	21	42
1165	TUR v AUS Q4	4th Quarter	TUR	167	673	26	40	On-ball
1166	TUR v AUS Q4	4th Quarter	TUR	167	673	36	41
1167	TUR v AUS Q4	4th Quarter	TUR	167	674	40	34
1168	TUR v AUS Q4	4th Quarter	TUR	167	675	39	24
1169	TUR v AUS Q4	4th Quarter	TUR	167	676	29	39
1170	TUR v AUS Q4	4th Quarter	TUR	167	678	25	36
1171	TUR v AUS Q4	4th Quarter	TUR	167	679	20	31
1172	TUR v AUS Q4	4th Quarter	TUR	167	679	17	35
1173	TUR v AUS Q4	4th Quarter	TUR	167	680	22	36
1174	TUR v AUS Q4	4th Quarter	TUR	167	680	29	35
1175	TUR v AUS Q4	4th Quarter	TUR	167	681	32	29	Shot	Miss
1176	TUR v AUS Q4	4th Quarter	TUR	169	692	34	94
1177	TUR v AUS Q4	4th Quarter	TUR	169	693	45	78
1178	TUR v AUS Q4	4th Quarter	TUR	169	694	46	67
1179	TUR v AUS Q4	4th Quarter	TUR	169	694	47	56
1180	TUR v AUS Q4	4th Quarter	TUR	169	695	46	46
1181	TUR v AUS Q4	4th Quarter	TUR	169	696	50	37
1182	TUR v AUS Q4	4th Quarter	TUR	169	698	50	24
1183	TUR v AUS Q4	4th Quarter	TUR	169	699	44	33
1184	TUR v AUS Q4	4th Quarter	TUR	169	701	50	20
1185	TUR v AUS Q4	4th Quarter	TUR	169	703	51	23
1186	TUR v AUS Q4	4th Quarter	TUR	169	703	52	26
1187	TUR v AUS Q4	4th Quarter	TUR	169	705	26	31	Shot	Score
1188	TUR v AUS Q4	4th Quarter	TUR	171	813	30	110
1189	TUR v AUS Q4	4th Quarter	TUR	171	813	21	97
1190	TUR v AUS Q4	4th Quarter	TUR	171	815	21	92
1191	TUR v AUS Q4	4th Quarter	TUR	171	816	23	86
1192	TUR v AUS Q4	4th Quarter	TUR	171	817	27	81
1193	TUR v AUS Q4	4th Quarter	TUR	171	818	28	74
1194	TUR v AUS Q4	4th Quarter	TUR	171	819	27	64
1195	TUR v AUS Q4	4th Quarter	TUR	171	820	24	51
1196	TUR v AUS Q4	4th Quarter	TUR	171	822	30	52
1197	TUR v AUS Q4	4th Quarter	TUR	171	828	26	39
1198	TUR v AUS Q4	4th Quarter	TUR	171	828	25	39
1199	TUR v AUS Q4	4th Quarter	TUR	171	829	24	40	On-ball
1200	TUR v AUS Q4	4th Quarter	TUR	171	831	28	41
1201	TUR v AUS Q4	4th Quarter	TUR	171	831	32	40
1202	TUR v AUS Q4	4th Quarter	TUR	171	831	36	32
1203	TUR v AUS Q4	4th Quarter	TUR	171	834	23	36	Shot	Miss
1204	TUR v AUS Q4	4th Quarter	TUR	174	884	39	83
1205	TUR v AUS Q4	4th Quarter	TUR	174	884	47	77
1206	TUR v AUS Q4	4th Quarter	TUR	174	886	46	64
1207	TUR v AUS Q4	4th Quarter	TUR	174	887	43	56
1208	TUR v AUS Q4	4th Quarter	TUR	174	888	39	52
1209	TUR v AUS Q4	4th Quarter	TUR	174	889	32	52
1210	TUR v AUS Q4	4th Quarter	TUR	174	891	33	47
1211	TUR v AUS Q4	4th Quarter	TUR	174	892	36	43	On-ball
1212	TUR v AUS Q4	4th Quarter	TUR	174	894	33	49
1213	TUR v AUS Q4	4th Quarter	TUR	174	895	29	45
1214	TUR v AUS Q4	4th Quarter	TUR	174	896	31	42
1215	TUR v AUS Q4	4th Quarter	TUR	174	896	35	39
1216	TUR v AUS Q4	4th Quarter	TUR	174	897	37	30
1217	TUR v AUS Q4	4th Quarter	TUR	174	898	37	22
1218	TUR v AUS Q4	4th Quarter	TUR	174	899	33	18	Shot	Miss
1219	TUR v AUS Q4	4th Quarter	TUR	176	910	47	91
1220	TUR v AUS Q4	4th Quarter	TUR	176	910	48	82
1221	TUR v AUS Q4	4th Quarter	TUR	176	912	46	75
1222	TUR v AUS Q4	4th Quarter	TUR	176	912	24	68
1223	TUR v AUS Q4	4th Quarter	TUR	176	913	20	60
1224	TUR v AUS Q4	4th Quarter	TUR	176	914	19	52
1225	TUR v AUS Q4	4th Quarter	TUR	176	915	16	43
1226	TUR v AUS Q4	4th Quarter	TUR	176	916	14	37
1227	TUR v AUS Q4	4th Quarter	TUR	176	917	16	35	On-ball
1228	TUR v AUS Q4	4th Quarter	TUR	176	917	22	37
1229	TUR v AUS Q4	4th Quarter	TUR	176	917	25	39
1230	TUR v AUS Q4	4th Quarter	TUR	176	917	33	39
1231	TUR v AUS Q4	4th Quarter	TUR	176	919	19	33
1232	TUR v AUS Q4	4th Quarter	TUR	176	919	21	30
1233	TUR v AUS Q4	4th Quarter	TUR	176	920	23	24
1234	TUR v AUS Q4	4th Quarter	TUR	176	921	10	21	TO
1235	TUR v AUS Q4	4th Quarter	TUR	178	987	33	96
1236	TUR v AUS Q4	4th Quarter	TUR	178	987	38	89
1237	TUR v AUS Q4	4th Quarter	TUR	178	987	38	77
1238	TUR v AUS Q4	4th Quarter	TUR	178	990	36	67
1239	TUR v AUS Q4	4th Quarter	TUR	178	990	34	59
1240	TUR v AUS Q4	4th Quarter	TUR	178	991	17	36
1241	TUR v AUS Q4	4th Quarter	TUR	178	992	22	20
1242	TUR v AUS Q4	4th Quarter	TUR	178	993	24	17
1243	TUR v AUS Q4	4th Quarter	TUR	178	994	26	18
1244	TUR v AUS Q4	4th Quarter	TUR	178	995	21	37
1245	TUR v AUS Q4	4th Quarter	TUR	178	996	24	22
1246	TUR v AUS Q4	4th Quarter	TUR	178	999	16	32	Shot	Miss
