# Supplementary material for: Classifying ball trajectories in invasion sports using dynamic time warping: A basketball case study
Source: PLoS One. 2022 Oct 20;17(10):e0272848. doi: 10.1371/journal.pone.0272848 (PMC9584368; doi:10.1371/journal.pone.0272848)
Supplement: S1 Data — (ZIP) [file pone.0272848.s012.zip › Data/TUR/turg3_full.csv]

	GameID	TimeCriteria	TeamName	RecordID	Time	x	y	Label1	Label2	Label3	Label4
1	TUR v BEL Q1	1st Quarter	TUR	4	36	30	109
2	TUR v BEL Q1	1st Quarter	TUR	4	36	20	86
3	TUR v BEL Q1	1st Quarter	TUR	4	37	22	79
4	TUR v BEL Q1	1st Quarter	TUR	4	38	26	74
5	TUR v BEL Q1	1st Quarter	TUR	4	39	28	71
6	TUR v BEL Q1	1st Quarter	TUR	4	39	34	65
7	TUR v BEL Q1	1st Quarter	TUR	4	39	37	58
8	TUR v BEL Q1	1st Quarter	TUR	4	40	39	52
9	TUR v BEL Q1	1st Quarter	TUR	4	40	42	48
10	TUR v BEL Q1	1st Quarter	TUR	4	42	43	41
11	TUR v BEL Q1	1st Quarter	TUR	4	43	29	38
12	TUR v BEL Q1	1st Quarter	TUR	4	44	29	38
13	TUR v BEL Q1	1st Quarter	TUR	4	45	29	38
14	TUR v BEL Q1	1st Quarter	TUR	4	47	47	30
15	TUR v BEL Q1	1st Quarter	TUR	4	49	31	38
16	TUR v BEL Q1	1st Quarter	TUR	4	50	31	38
17	TUR v BEL Q1	1st Quarter	TUR	4	51	31	38
18	TUR v BEL Q1	1st Quarter	TUR	4	52	31	38
19	TUR v BEL Q1	1st Quarter	TUR	4	53	29	43
20	TUR v BEL Q1	1st Quarter	TUR	4	54	32	44	On-ball
21	TUR v BEL Q1	1st Quarter	TUR	4	56	28	39
22	TUR v BEL Q1	1st Quarter	TUR	4	56	27	29
23	TUR v BEL Q1	1st Quarter	TUR	4	57	28	18	Shot	Miss
24	TUR v BEL Q1	1st Quarter	TUR	5	60	30	18	OR
25	TUR v BEL Q1	1st Quarter	TUR	5	63	15	17	Shot	Miss
26	TUR v BEL Q1	1st Quarter	TUR	7	75	26	94
27	TUR v BEL Q1	1st Quarter	TUR	7	76	38	84
28	TUR v BEL Q1	1st Quarter	TUR	7	77	40	79
29	TUR v BEL Q1	1st Quarter	TUR	7	77	43	72
30	TUR v BEL Q1	1st Quarter	TUR	7	78	44	66
31	TUR v BEL Q1	1st Quarter	TUR	7	78	44	61
32	TUR v BEL Q1	1st Quarter	TUR	7	79	41	55
33	TUR v BEL Q1	1st Quarter	TUR	7	79	39	50
34	TUR v BEL Q1	1st Quarter	TUR	7	80	38	46
35	TUR v BEL Q1	1st Quarter	TUR	7	81	20	36
36	TUR v BEL Q1	1st Quarter	TUR	7	82	22	39
37	TUR v BEL Q1	1st Quarter	TUR	7	82	29	41	On-ball
38	TUR v BEL Q1	1st Quarter	TUR	7	83	33	40
39	TUR v BEL Q1	1st Quarter	TUR	7	84	38	37
40	TUR v BEL Q1	1st Quarter	TUR	7	85	16	32
41	TUR v BEL Q1	1st Quarter	TUR	7	86	15	29
42	TUR v BEL Q1	1st Quarter	TUR	7	86	13	23
43	TUR v BEL Q1	1st Quarter	TUR	7	87	12	30
44	TUR v BEL Q1	1st Quarter	TUR	7	87	14	37	On-ball
45	TUR v BEL Q1	1st Quarter	TUR	7	87	21	41
46	TUR v BEL Q1	1st Quarter	TUR	7	89	32	37
47	TUR v BEL Q1	1st Quarter	TUR	7	90	32	32
48	TUR v BEL Q1	1st Quarter	TUR	7	91	15	30
49	TUR v BEL Q1	1st Quarter	TUR	7	92	16	25
50	TUR v BEL Q1	1st Quarter	TUR	7	92	19	17
51	TUR v BEL Q1	1st Quarter	TUR	7	95	13	20
52	TUR v BEL Q1	1st Quarter	TUR	7	96	17	24
53	TUR v BEL Q1	1st Quarter	TUR	7	97	21	25
54	TUR v BEL Q1	1st Quarter	TUR	7	98	26	25	Shot	Score
55	TUR v BEL Q1	1st Quarter	TUR	10	140	30	109
56	TUR v BEL Q1	1st Quarter	TUR	10	141	32	96
57	TUR v BEL Q1	1st Quarter	TUR	10	142	38	87
58	TUR v BEL Q1	1st Quarter	TUR	10	143	39	80
59	TUR v BEL Q1	1st Quarter	TUR	10	143	40	69
60	TUR v BEL Q1	1st Quarter	TUR	10	144	39	59
61	TUR v BEL Q1	1st Quarter	TUR	10	145	42	51
62	TUR v BEL Q1	1st Quarter	TUR	10	146	43	49
63	TUR v BEL Q1	1st Quarter	TUR	10	147	25	37
64	TUR v BEL Q1	1st Quarter	TUR	10	147	29	40
65	TUR v BEL Q1	1st Quarter	TUR	10	147	32	41	On-ball
66	TUR v BEL Q1	1st Quarter	TUR	10	147	36	39
67	TUR v BEL Q1	1st Quarter	TUR	10	149	38	34
68	TUR v BEL Q1	1st Quarter	TUR	10	151	25	37
69	TUR v BEL Q1	1st Quarter	TUR	10	152	22	34
70	TUR v BEL Q1	1st Quarter	TUR	10	152	17	29
71	TUR v BEL Q1	1st Quarter	TUR	10	153	13	29
72	TUR v BEL Q1	1st Quarter	TUR	10	153	14	31	On-ball
73	TUR v BEL Q1	1st Quarter	TUR	10	154	18	33
74	TUR v BEL Q1	1st Quarter	TUR	10	155	23	35
75	TUR v BEL Q1	1st Quarter	TUR	10	155	28	32
76	TUR v BEL Q1	1st Quarter	TUR	10	156	35	30
77	TUR v BEL Q1	1st Quarter	TUR	10	156	35	18	Shot	Miss
78	TUR v BEL Q1	1st Quarter	TUR	12	169	29	83
79	TUR v BEL Q1	1st Quarter	TUR	12	171	42	72
80	TUR v BEL Q1	1st Quarter	TUR	12	171	44	64
81	TUR v BEL Q1	1st Quarter	TUR	12	172	44	53
82	TUR v BEL Q1	1st Quarter	TUR	12	172	44	45
83	TUR v BEL Q1	1st Quarter	TUR	12	173	43	37
84	TUR v BEL Q1	1st Quarter	TUR	12	175	27	38
85	TUR v BEL Q1	1st Quarter	TUR	12	176	21	36
86	TUR v BEL Q1	1st Quarter	TUR	12	177	16	31
87	TUR v BEL Q1	1st Quarter	TUR	12	178	21	18
88	TUR v BEL Q1	1st Quarter	TUR	12	179	18	17	Shot	Miss
89	TUR v BEL Q1	1st Quarter	TUR	14	194	28	87
90	TUR v BEL Q1	1st Quarter	TUR	14	195	37	71
91	TUR v BEL Q1	1st Quarter	TUR	14	196	26	64	Foul
92	TUR v BEL Q1	1st Quarter	TUR	15	211	4	75
93	TUR v BEL Q1	1st Quarter	TUR	15	212	16	80
94	TUR v BEL Q1	1st Quarter	TUR	15	213	18	80
95	TUR v BEL Q1	1st Quarter	TUR	15	213	21	75
96	TUR v BEL Q1	1st Quarter	TUR	15	214	24	71
97	TUR v BEL Q1	1st Quarter	TUR	15	215	30	62
98	TUR v BEL Q1	1st Quarter	TUR	15	215	32	56
99	TUR v BEL Q1	1st Quarter	TUR	15	216	38	49
100	TUR v BEL Q1	1st Quarter	TUR	15	217	32	42
101	TUR v BEL Q1	1st Quarter	TUR	15	218	18	32
102	TUR v BEL Q1	1st Quarter	TUR	15	220	15	27
103	TUR v BEL Q1	1st Quarter	TUR	15	221	16	17
104	TUR v BEL Q1	1st Quarter	TUR	15	221	25	18	Foul
105	TUR v BEL Q1	1st Quarter	TUR	16	236	23	10	BLOB
106	TUR v BEL Q1	1st Quarter	TUR	16	237	14	17
107	TUR v BEL Q1	1st Quarter	TUR	16	238	16	31
108	TUR v BEL Q1	1st Quarter	TUR	16	240	21	34
109	TUR v BEL Q1	1st Quarter	TUR	16	241	32	39
110	TUR v BEL Q1	1st Quarter	TUR	16	242	16	33	On-ball
111	TUR v BEL Q1	1st Quarter	TUR	16	243	16	33
112	TUR v BEL Q1	1st Quarter	TUR	16	244	16	33
113	TUR v BEL Q1	1st Quarter	TUR	16	245	16	33
114	TUR v BEL Q1	1st Quarter	TUR	16	246	33	38
115	TUR v BEL Q1	1st Quarter	TUR	16	246	30	34
116	TUR v BEL Q1	1st Quarter	TUR	16	247	29	30
117	TUR v BEL Q1	1st Quarter	TUR	16	248	30	27	TO
118	TUR v BEL Q1	1st Quarter	TUR	18	274	38	109
119	TUR v BEL Q1	1st Quarter	TUR	18	275	38	99
120	TUR v BEL Q1	1st Quarter	TUR	18	276	37	92
121	TUR v BEL Q1	1st Quarter	TUR	18	276	38	85
122	TUR v BEL Q1	1st Quarter	TUR	18	277	37	77
123	TUR v BEL Q1	1st Quarter	TUR	18	278	42	63
124	TUR v BEL Q1	1st Quarter	TUR	18	279	43	54
125	TUR v BEL Q1	1st Quarter	TUR	18	280	43	49
126	TUR v BEL Q1	1st Quarter	TUR	18	282	22	36
127	TUR v BEL Q1	1st Quarter	TUR	18	283	26	38
128	TUR v BEL Q1	1st Quarter	TUR	18	283	30	38
129	TUR v BEL Q1	1st Quarter	TUR	18	286	45	27
130	TUR v BEL Q1	1st Quarter	TUR	18	289	41	17
131	TUR v BEL Q1	1st Quarter	TUR	18	290	40	18
132	TUR v BEL Q1	1st Quarter	TUR	18	291	39	20	TO
133	TUR v BEL Q1	1st Quarter	TUR	22	321	16	93
134	TUR v BEL Q1	1st Quarter	TUR	22	322	16	87
135	TUR v BEL Q1	1st Quarter	TUR	22	322	17	79
136	TUR v BEL Q1	1st Quarter	TUR	22	323	17	69
137	TUR v BEL Q1	1st Quarter	TUR	22	323	19	58
138	TUR v BEL Q1	1st Quarter	TUR	22	323	20	51
139	TUR v BEL Q1	1st Quarter	TUR	22	324	18	44
140	TUR v BEL Q1	1st Quarter	TUR	22	324	12	35
141	TUR v BEL Q1	1st Quarter	TUR	22	326	12	37
142	TUR v BEL Q1	1st Quarter	TUR	22	328	10	25
143	TUR v BEL Q1	1st Quarter	TUR	22	329	22	17
144	TUR v BEL Q1	1st Quarter	TUR	22	331	22	17
145	TUR v BEL Q1	1st Quarter	TUR	22	331	24	20
146	TUR v BEL Q1	1st Quarter	TUR	22	332	25	21
147	TUR v BEL Q1	1st Quarter	TUR	22	334	25	22	Shot	Miss
148	TUR v BEL Q1	1st Quarter	TUR	25	377	30	108
149	TUR v BEL Q1	1st Quarter	TUR	25	378	33	98
150	TUR v BEL Q1	1st Quarter	TUR	25	379	33	93
151	TUR v BEL Q1	1st Quarter	TUR	25	379	35	89
152	TUR v BEL Q1	1st Quarter	TUR	25	380	37	81
153	TUR v BEL Q1	1st Quarter	TUR	25	380	38	74
154	TUR v BEL Q1	1st Quarter	TUR	25	381	39	64
155	TUR v BEL Q1	1st Quarter	TUR	25	381	40	57
156	TUR v BEL Q1	1st Quarter	TUR	25	382	26	49
157	TUR v BEL Q1	1st Quarter	TUR	25	383	21	44
158	TUR v BEL Q1	1st Quarter	TUR	25	383	12	29
159	TUR v BEL Q1	1st Quarter	TUR	25	385	22	40
160	TUR v BEL Q1	1st Quarter	TUR	25	386	29	38	On-ball
161	TUR v BEL Q1	1st Quarter	TUR	25	387	34	35
162	TUR v BEL Q1	1st Quarter	TUR	25	388	37	29
163	TUR v BEL Q1	1st Quarter	TUR	25	389	37	20
164	TUR v BEL Q1	1st Quarter	TUR	25	390	29	35
165	TUR v BEL Q1	1st Quarter	TUR	25	391	15	18	Shot	Miss
166	TUR v BEL Q1	1st Quarter	TUR	28	421	4	99
167	TUR v BEL Q1	1st Quarter	TUR	28	423	17	96
168	TUR v BEL Q1	1st Quarter	TUR	28	424	23	90
169	TUR v BEL Q1	1st Quarter	TUR	28	425	25	82
170	TUR v BEL Q1	1st Quarter	TUR	28	426	26	74
171	TUR v BEL Q1	1st Quarter	TUR	28	426	26	68
172	TUR v BEL Q1	1st Quarter	TUR	28	427	26	60
173	TUR v BEL Q1	1st Quarter	TUR	28	427	25	55
174	TUR v BEL Q1	1st Quarter	TUR	28	428	24	51
175	TUR v BEL Q1	1st Quarter	TUR	28	429	15	31
176	TUR v BEL Q1	1st Quarter	TUR	28	431	28	41	On-ball
177	TUR v BEL Q1	1st Quarter	TUR	28	432	32	38
178	TUR v BEL Q1	1st Quarter	TUR	28	432	34	32
179	TUR v BEL Q1	1st Quarter	TUR	28	434	37	34
180	TUR v BEL Q1	1st Quarter	TUR	28	434	38	37
181	TUR v BEL Q1	1st Quarter	TUR	28	436	33	37	On-ball
182	TUR v BEL Q1	1st Quarter	TUR	28	436	29	34
183	TUR v BEL Q1	1st Quarter	TUR	28	437	36	34
184	TUR v BEL Q1	1st Quarter	TUR	28	438	36	26
185	TUR v BEL Q1	1st Quarter	TUR	28	439	34	18	Shot	Score
186	TUR v BEL Q1	1st Quarter	TUR	31	466	29	110
187	TUR v BEL Q1	1st Quarter	TUR	31	467	27	86
188	TUR v BEL Q1	1st Quarter	TUR	31	468	28	79
189	TUR v BEL Q1	1st Quarter	TUR	31	469	31	72
190	TUR v BEL Q1	1st Quarter	TUR	31	470	29	63
191	TUR v BEL Q1	1st Quarter	TUR	31	471	27	56
192	TUR v BEL Q1	1st Quarter	TUR	31	472	27	51
193	TUR v BEL Q1	1st Quarter	TUR	31	473	14	42
194	TUR v BEL Q1	1st Quarter	TUR	31	473	13	36
195	TUR v BEL Q1	1st Quarter	TUR	31	474	13	36
196	TUR v BEL Q1	1st Quarter	TUR	31	475	13	36
197	TUR v BEL Q1	1st Quarter	TUR	31	476	13	36
198	TUR v BEL Q1	1st Quarter	TUR	31	477	29	37
199	TUR v BEL Q1	1st Quarter	TUR	31	478	21	41
200	TUR v BEL Q1	1st Quarter	TUR	31	479	23	38	On-ball
201	TUR v BEL Q1	1st Quarter	TUR	31	480	24	39
202	TUR v BEL Q1	1st Quarter	TUR	31	483	19	34
203	TUR v BEL Q1	1st Quarter	TUR	31	484	35	40
204	TUR v BEL Q1	1st Quarter	TUR	31	485	36	41
205	TUR v BEL Q1	1st Quarter	TUR	31	486	40	39
206	TUR v BEL Q1	1st Quarter	TUR	31	487	37	34
207	TUR v BEL Q1	1st Quarter	TUR	31	487	34	31
208	TUR v BEL Q1	1st Quarter	TUR	31	488	37	28	Shot	Miss
209	TUR v BEL Q1	1st Quarter	TUR	34	520	26	87
210	TUR v BEL Q1	1st Quarter	TUR	34	521	25	85
211	TUR v BEL Q1	1st Quarter	TUR	35	521	25	87
212	TUR v BEL Q1	1st Quarter	TUR	35	523	26	69
213	TUR v BEL Q1	1st Quarter	TUR	35	523	26	59
214	TUR v BEL Q1	1st Quarter	TUR	35	524	33	50
215	TUR v BEL Q1	1st Quarter	TUR	35	524	33	44
216	TUR v BEL Q1	1st Quarter	TUR	35	525	46	43
217	TUR v BEL Q1	1st Quarter	TUR	35	526	32	38
218	TUR v BEL Q1	1st Quarter	TUR	35	526	30	33
219	TUR v BEL Q1	1st Quarter	TUR	35	527	29	39
220	TUR v BEL Q1	1st Quarter	TUR	35	528	31	43
221	TUR v BEL Q1	1st Quarter	TUR	35	528	32	46
222	TUR v BEL Q1	1st Quarter	TUR	35	530	32	48
223	TUR v BEL Q1	1st Quarter	TUR	35	533	16	32	Stoppage
224	TUR v BEL Q1	1st Quarter	TUR	36	549	4	52
225	TUR v BEL Q1	1st Quarter	TUR	36	550	17	55
226	TUR v BEL Q1	1st Quarter	TUR	36	551	19	55
227	TUR v BEL Q1	1st Quarter	TUR	36	551	22	53
228	TUR v BEL Q1	1st Quarter	TUR	36	552	25	51
229	TUR v BEL Q1	1st Quarter	TUR	36	553	28	46
230	TUR v BEL Q1	1st Quarter	TUR	36	554	30	43
231	TUR v BEL Q1	1st Quarter	TUR	36	554	30	40	On-ball
232	TUR v BEL Q1	1st Quarter	TUR	36	554	26	37
233	TUR v BEL Q1	1st Quarter	TUR	36	555	24	31
234	TUR v BEL Q1	1st Quarter	TUR	36	557	32	39	Shot	Miss
235	TUR v BEL Q1	1st Quarter	TUR	39	590	59	76
236	TUR v BEL Q1	1st Quarter	TUR	39	591	45	81
237	TUR v BEL Q1	1st Quarter	TUR	39	592	44	78
238	TUR v BEL Q1	1st Quarter	TUR	39	592	45	69
239	TUR v BEL Q1	1st Quarter	TUR	39	593	45	59
240	TUR v BEL Q1	1st Quarter	TUR	39	593	48	53
241	TUR v BEL Q1	1st Quarter	TUR	39	594	31	42
242	TUR v BEL Q1	1st Quarter	TUR	39	596	20	38
243	TUR v BEL Q1	1st Quarter	TUR	39	597	16	33
244	TUR v BEL Q1	1st Quarter	TUR	39	599	23	17
245	TUR v BEL Q1	1st Quarter	TUR	39	600	24	21
246	TUR v BEL Q1	1st Quarter	TUR	39	600	27	23
247	TUR v BEL Q1	1st Quarter	TUR	39	601	32	22	Shot	Score
248	TUR v BEL Q1	1st Quarter	TUR	41	618	24	89
249	TUR v BEL Q1	1st Quarter	TUR	41	618	21	71
250	TUR v BEL Q1	1st Quarter	TUR	41	619	23	62
251	TUR v BEL Q1	1st Quarter	TUR	41	620	16	51
252	TUR v BEL Q1	1st Quarter	TUR	41	621	14	42
253	TUR v BEL Q1	1st Quarter	TUR	41	622	13	35
254	TUR v BEL Q1	1st Quarter	TUR	41	622	11	27
255	TUR v BEL Q1	1st Quarter	TUR	41	624	17	16
256	TUR v BEL Q1	1st Quarter	TUR	41	625	19	16
257	TUR v BEL Q1	1st Quarter	TUR	41	626	20	18
258	TUR v BEL Q1	1st Quarter	TUR	41	626	23	21
259	TUR v BEL Q1	1st Quarter	TUR	41	627	26	22
260	TUR v BEL Q1	1st Quarter	TUR	41	628	30	23	Shot	Score
261	TUR v BEL Q1	1st Quarter	TUR	44	724	31	109
262	TUR v BEL Q1	1st Quarter	TUR	44	725	33	95
263	TUR v BEL Q1	1st Quarter	TUR	44	727	34	91
264	TUR v BEL Q1	1st Quarter	TUR	44	728	36	86
265	TUR v BEL Q1	1st Quarter	TUR	44	728	36	78
266	TUR v BEL Q1	1st Quarter	TUR	44	729	37	67
267	TUR v BEL Q1	1st Quarter	TUR	44	730	36	59
268	TUR v BEL Q1	1st Quarter	TUR	44	731	14	45
269	TUR v BEL Q1	1st Quarter	TUR	44	731	12	41
270	TUR v BEL Q1	1st Quarter	TUR	44	732	27	38
271	TUR v BEL Q1	1st Quarter	TUR	44	734	47	35
272	TUR v BEL Q1	1st Quarter	TUR	44	735	51	35	Foul
273	TUR v BEL Q1	1st Quarter	TUR	45	759	42	8	BLOB
274	TUR v BEL Q1	1st Quarter	TUR	45	760	36	32
275	TUR v BEL Q1	1st Quarter	TUR	45	760	35	38
276	TUR v BEL Q1	1st Quarter	TUR	45	761	19	36
277	TUR v BEL Q1	1st Quarter	TUR	45	762	9	21
278	TUR v BEL Q1	1st Quarter	TUR	45	764	18	16
279	TUR v BEL Q1	1st Quarter	TUR	45	765	20	16
280	TUR v BEL Q1	1st Quarter	TUR	45	766	21	17
281	TUR v BEL Q1	1st Quarter	TUR	45	767	23	20
282	TUR v BEL Q1	1st Quarter	TUR	45	767	27	21	Shot	Miss
283	TUR v BEL Q1	1st Quarter	TUR	48	799	4	85
284	TUR v BEL Q1	1st Quarter	TUR	48	800	9	87
285	TUR v BEL Q1	1st Quarter	TUR	48	801	10	84
286	TUR v BEL Q1	1st Quarter	TUR	48	801	12	80
287	TUR v BEL Q1	1st Quarter	TUR	48	802	14	75
288	TUR v BEL Q1	1st Quarter	TUR	48	802	17	63
289	TUR v BEL Q1	1st Quarter	TUR	48	803	18	57
290	TUR v BEL Q1	1st Quarter	TUR	48	803	18	51
291	TUR v BEL Q1	1st Quarter	TUR	48	804	17	47
292	TUR v BEL Q1	1st Quarter	TUR	48	805	12	32
293	TUR v BEL Q1	1st Quarter	TUR	48	807	21	40
294	TUR v BEL Q1	1st Quarter	TUR	48	807	25	41	On-ball
295	TUR v BEL Q1	1st Quarter	TUR	48	807	29	40
296	TUR v BEL Q1	1st Quarter	TUR	48	809	24	34
297	TUR v BEL Q1	1st Quarter	TUR	48	809	24	32
298	TUR v BEL Q1	1st Quarter	TUR	48	810	24	25
299	TUR v BEL Q1	1st Quarter	TUR	48	812	38	35
300	TUR v BEL Q1	1st Quarter	TUR	48	812	34	32
301	TUR v BEL Q1	1st Quarter	TUR	48	813	31	26	Foul
302	TUR v BEL Q1	1st Quarter	TUR	52	890	30	99
303	TUR v BEL Q1	1st Quarter	TUR	52	890	15	88
304	TUR v BEL Q1	1st Quarter	TUR	52	891	15	82
305	TUR v BEL Q1	1st Quarter	TUR	52	891	14	74
306	TUR v BEL Q1	1st Quarter	TUR	52	892	13	65
307	TUR v BEL Q1	1st Quarter	TUR	52	892	13	58
308	TUR v BEL Q1	1st Quarter	TUR	52	893	12	52
309	TUR v BEL Q1	1st Quarter	TUR	52	894	34	24
310	TUR v BEL Q1	1st Quarter	TUR	52	894	33	17
311	TUR v BEL Q1	1st Quarter	TUR	52	895	31	16
312	TUR v BEL Q1	1st Quarter	TUR	52	896	20	17
313	TUR v BEL Q1	1st Quarter	TUR	52	897	14	29
314	TUR v BEL Q1	1st Quarter	TUR	52	898	14	33	On-ball
315	TUR v BEL Q1	1st Quarter	TUR	52	899	16	36
316	TUR v BEL Q1	1st Quarter	TUR	52	899	22	35
317	TUR v BEL Q1	1st Quarter	TUR	52	900	29	29
318	TUR v BEL Q1	1st Quarter	TUR	52	900	30	25
319	TUR v BEL Q1	1st Quarter	TUR	52	901	34	19
320	TUR v BEL Q1	1st Quarter	TUR	52	902	34	16	Shot	Score
321	TUR v BEL Q1	1st Quarter	TUR	54	964	23	112
322	TUR v BEL Q1	1st Quarter	TUR	54	965	20	87
323	TUR v BEL Q1	1st Quarter	TUR	54	966	23	80
324	TUR v BEL Q1	1st Quarter	TUR	54	967	24	74
325	TUR v BEL Q1	1st Quarter	TUR	54	967	27	63
326	TUR v BEL Q1	1st Quarter	TUR	54	968	28	57
327	TUR v BEL Q1	1st Quarter	TUR	54	969	28	51
328	TUR v BEL Q1	1st Quarter	TUR	54	970	26	45
329	TUR v BEL Q1	1st Quarter	TUR	54	971	19	43
330	TUR v BEL Q1	1st Quarter	TUR	54	972	15	38
331	TUR v BEL Q1	1st Quarter	TUR	54	972	9	30
332	TUR v BEL Q1	1st Quarter	TUR	54	973	24	39
333	TUR v BEL Q1	1st Quarter	TUR	54	974	46	40
334	TUR v BEL Q1	1st Quarter	TUR	54	975	39	25
335	TUR v BEL Q1	1st Quarter	TUR	54	976	44	28
336	TUR v BEL Q1	1st Quarter	TUR	54	978	30	20	Shot	Score
337	TUR v BEL Q1	1st Quarter	TUR	57	990	12	87
338	TUR v BEL Q1	1st Quarter	TUR	57	991	16	82
339	TUR v BEL Q1	1st Quarter	TUR	57	992	20	74
340	TUR v BEL Q1	1st Quarter	TUR	57	992	20	64
341	TUR v BEL Q1	1st Quarter	TUR	57	993	18	56
342	TUR v BEL Q1	1st Quarter	TUR	57	993	28	51
343	TUR v BEL Q1	1st Quarter	TUR	57	994	31	46
344	TUR v BEL Q1	1st Quarter	TUR	57	996	21	47
345	TUR v BEL Q1	1st Quarter	TUR	57	996	18	47
346	TUR v BEL Q1	1st Quarter	TUR	57	998	17	49
347	TUR v BEL Q1	1st Quarter	TUR	57	1000	25	49
348	TUR v BEL Q1	1st Quarter	TUR	57	1001	29	49
349	TUR v BEL Q1	1st Quarter	TUR	57	1002	29	49
350	TUR v BEL Q1	1st Quarter	TUR	57	1003	29	49
351	TUR v BEL Q1	1st Quarter	TUR	57	1005	30	48	On-ball
352	TUR v BEL Q1	1st Quarter	TUR	57	1005	29	44
353	TUR v BEL Q1	1st Quarter	TUR	57	1006	27	38
354	TUR v BEL Q1	1st Quarter	TUR	57	1007	24	29
355	TUR v BEL Q1	1st Quarter	TUR	57	1008	21	21
356	TUR v BEL Q1	1st Quarter	TUR	57	1009	10	23
357	TUR v BEL Q1	1st Quarter	TUR	57	1010	26	39
358	TUR v BEL Q1	1st Quarter	TUR	57	1011	30	34
359	TUR v BEL Q1	1st Quarter	TUR	57	1011	34	29	TO
360	TUR v BEL Q2	2nd Quarter	TUR	59	5	3	58
361	TUR v BEL Q2	2nd Quarter	TUR	59	6	11	69
362	TUR v BEL Q2	2nd Quarter	TUR	59	7	16	70
363	TUR v BEL Q2	2nd Quarter	TUR	59	7	22	66
364	TUR v BEL Q2	2nd Quarter	TUR	59	8	25	63
365	TUR v BEL Q2	2nd Quarter	TUR	59	8	32	57
366	TUR v BEL Q2	2nd Quarter	TUR	59	9	37	53
367	TUR v BEL Q2	2nd Quarter	TUR	59	10	40	49
368	TUR v BEL Q2	2nd Quarter	TUR	59	11	30	33
369	TUR v BEL Q2	2nd Quarter	TUR	59	12	13	32
370	TUR v BEL Q2	2nd Quarter	TUR	59	13	13	32
371	TUR v BEL Q2	2nd Quarter	TUR	59	14	13	32
372	TUR v BEL Q2	2nd Quarter	TUR	59	15	13	32
373	TUR v BEL Q2	2nd Quarter	TUR	59	16	19	16
374	TUR v BEL Q2	2nd Quarter	TUR	59	17	22	20
375	TUR v BEL Q2	2nd Quarter	TUR	59	17	23	21
376	TUR v BEL Q2	2nd Quarter	TUR	59	18	25	23
377	TUR v BEL Q2	2nd Quarter	TUR	59	21	24	17	TO
378	TUR v BEL Q2	2nd Quarter	TUR	62	53	26	97
379	TUR v BEL Q2	2nd Quarter	TUR	62	54	41	78
380	TUR v BEL Q2	2nd Quarter	TUR	62	55	43	67
381	TUR v BEL Q2	2nd Quarter	TUR	62	55	44	60
382	TUR v BEL Q2	2nd Quarter	TUR	62	56	44	51
383	TUR v BEL Q2	2nd Quarter	TUR	62	57	44	44
384	TUR v BEL Q2	2nd Quarter	TUR	62	60	29	42
385	TUR v BEL Q2	2nd Quarter	TUR	62	61	33	43
386	TUR v BEL Q2	2nd Quarter	TUR	62	62	33	47
387	TUR v BEL Q2	2nd Quarter	TUR	62	65	31	44	On-ball
388	TUR v BEL Q2	2nd Quarter	TUR	62	68	35	40
389	TUR v BEL Q2	2nd Quarter	TUR	62	69	38	34
390	TUR v BEL Q2	2nd Quarter	TUR	62	69	38	27
391	TUR v BEL Q2	2nd Quarter	TUR	62	70	39	22
392	TUR v BEL Q2	2nd Quarter	TUR	62	71	33	23
393	TUR v BEL Q2	2nd Quarter	TUR	62	72	22	25
394	TUR v BEL Q2	2nd Quarter	TUR	62	73	28	28	Shot	Miss
395	TUR v BEL Q2	2nd Quarter	TUR	63	75	32	24	OR
396	TUR v BEL Q2	2nd Quarter	TUR	63	77	39	40
397	TUR v BEL Q2	2nd Quarter	TUR	63	78	38	43
398	TUR v BEL Q2	2nd Quarter	TUR	63	78	35	45
399	TUR v BEL Q2	2nd Quarter	TUR	63	79	33	50
400	TUR v BEL Q2	2nd Quarter	TUR	63	80	31	48
401	TUR v BEL Q2	2nd Quarter	TUR	63	81	32	40	On-ball
402	TUR v BEL Q2	2nd Quarter	TUR	63	82	34	34
403	TUR v BEL Q2	2nd Quarter	TUR	63	83	35	26
404	TUR v BEL Q2	2nd Quarter	TUR	63	84	30	19	Shot	Score
405	TUR v BEL Q2	2nd Quarter	TUR	66	141	31	92
406	TUR v BEL Q2	2nd Quarter	TUR	66	141	24	82
407	TUR v BEL Q2	2nd Quarter	TUR	66	142	21	73
408	TUR v BEL Q2	2nd Quarter	TUR	66	143	20	64
409	TUR v BEL Q2	2nd Quarter	TUR	66	144	18	56
410	TUR v BEL Q2	2nd Quarter	TUR	66	145	17	52
411	TUR v BEL Q2	2nd Quarter	TUR	66	147	18	47
412	TUR v BEL Q2	2nd Quarter	TUR	66	149	34	38
413	TUR v BEL Q2	2nd Quarter	TUR	66	150	34	39
414	TUR v BEL Q2	2nd Quarter	TUR	66	150	32	41	On-ball
415	TUR v BEL Q2	2nd Quarter	TUR	66	150	35	36
416	TUR v BEL Q2	2nd Quarter	TUR	66	151	38	29
417	TUR v BEL Q2	2nd Quarter	TUR	66	152	35	17
418	TUR v BEL Q2	2nd Quarter	TUR	66	153	29	18	Shot	Score
419	TUR v BEL Q2	2nd Quarter	TUR	69	167	28	93
420	TUR v BEL Q2	2nd Quarter	TUR	69	167	22	80
421	TUR v BEL Q2	2nd Quarter	TUR	69	168	20	67
422	TUR v BEL Q2	2nd Quarter	TUR	69	168	23	59
423	TUR v BEL Q2	2nd Quarter	TUR	69	169	28	54
424	TUR v BEL Q2	2nd Quarter	TUR	69	169	31	47
425	TUR v BEL Q2	2nd Quarter	TUR	69	170	35	41
426	TUR v BEL Q2	2nd Quarter	TUR	69	170	39	36
427	TUR v BEL Q2	2nd Quarter	TUR	69	171	47	33
428	TUR v BEL Q2	2nd Quarter	TUR	69	171	50	32
429	TUR v BEL Q2	2nd Quarter	TUR	69	172	27	38
430	TUR v BEL Q2	2nd Quarter	TUR	69	174	16	24
431	TUR v BEL Q2	2nd Quarter	TUR	69	175	13	25
432	TUR v BEL Q2	2nd Quarter	TUR	69	176	19	16
433	TUR v BEL Q2	2nd Quarter	TUR	69	178	19	17
434	TUR v BEL Q2	2nd Quarter	TUR	69	179	21	18
435	TUR v BEL Q2	2nd Quarter	TUR	69	180	26	21
436	TUR v BEL Q2	2nd Quarter	TUR	69	180	28	22	TO
437	TUR v BEL Q2	2nd Quarter	TUR	72	232	22	87
438	TUR v BEL Q2	2nd Quarter	TUR	72	232	27	77
439	TUR v BEL Q2	2nd Quarter	TUR	72	233	32	66
440	TUR v BEL Q2	2nd Quarter	TUR	72	233	34	59
441	TUR v BEL Q2	2nd Quarter	TUR	72	234	34	50
442	TUR v BEL Q2	2nd Quarter	TUR	72	234	34	41
443	TUR v BEL Q2	2nd Quarter	TUR	72	235	39	27
444	TUR v BEL Q2	2nd Quarter	TUR	72	235	37	20
445	TUR v BEL Q2	2nd Quarter	TUR	72	237	21	18	TO
446	TUR v BEL Q2	2nd Quarter	TUR	74	263	30	107
447	TUR v BEL Q2	2nd Quarter	TUR	74	263	38	94
448	TUR v BEL Q2	2nd Quarter	TUR	74	265	38	85
449	TUR v BEL Q2	2nd Quarter	TUR	74	266	38	77
450	TUR v BEL Q2	2nd Quarter	TUR	74	267	37	69
451	TUR v BEL Q2	2nd Quarter	TUR	74	267	38	61
452	TUR v BEL Q2	2nd Quarter	TUR	74	268	39	53
453	TUR v BEL Q2	2nd Quarter	TUR	74	269	40	50
454	TUR v BEL Q2	2nd Quarter	TUR	74	270	30	39
455	TUR v BEL Q2	2nd Quarter	TUR	74	272	15	33
456	TUR v BEL Q2	2nd Quarter	TUR	74	275	41	38
457	TUR v BEL Q2	2nd Quarter	TUR	74	276	43	35
458	TUR v BEL Q2	2nd Quarter	TUR	74	277	38	33	On-ball
459	TUR v BEL Q2	2nd Quarter	TUR	74	279	33	33
460	TUR v BEL Q2	2nd Quarter	TUR	74	279	29	35
461	TUR v BEL Q2	2nd Quarter	TUR	74	280	47	32
462	TUR v BEL Q2	2nd Quarter	TUR	74	281	41	19
463	TUR v BEL Q2	2nd Quarter	TUR	74	284	40	20
464	TUR v BEL Q2	2nd Quarter	TUR	74	284	37	22	TO
465	TUR v BEL Q2	2nd Quarter	TUR	77	298	31	111
466	TUR v BEL Q2	2nd Quarter	TUR	77	299	35	94
467	TUR v BEL Q2	2nd Quarter	TUR	77	301	34	87
468	TUR v BEL Q2	2nd Quarter	TUR	77	302	32	79
469	TUR v BEL Q2	2nd Quarter	TUR	77	303	30	72
470	TUR v BEL Q2	2nd Quarter	TUR	77	303	28	63
471	TUR v BEL Q2	2nd Quarter	TUR	77	304	22	56
472	TUR v BEL Q2	2nd Quarter	TUR	77	305	18	50
473	TUR v BEL Q2	2nd Quarter	TUR	77	306	14	42
474	TUR v BEL Q2	2nd Quarter	TUR	77	308	32	46
475	TUR v BEL Q2	2nd Quarter	TUR	77	309	32	43
476	TUR v BEL Q2	2nd Quarter	TUR	77	309	30	40
477	TUR v BEL Q2	2nd Quarter	TUR	77	310	25	37
478	TUR v BEL Q2	2nd Quarter	TUR	77	311	17	30
479	TUR v BEL Q2	2nd Quarter	TUR	77	312	33	38
480	TUR v BEL Q2	2nd Quarter	TUR	77	313	36	36
481	TUR v BEL Q2	2nd Quarter	TUR	77	313	43	33
482	TUR v BEL Q2	2nd Quarter	TUR	77	314	44	34
483	TUR v BEL Q2	2nd Quarter	TUR	77	314	41	36	On-ball
484	TUR v BEL Q2	2nd Quarter	TUR	77	316	34	37
485	TUR v BEL Q2	2nd Quarter	TUR	77	316	42	31
486	TUR v BEL Q2	2nd Quarter	TUR	77	317	41	25
487	TUR v BEL Q2	2nd Quarter	TUR	77	318	38	16
488	TUR v BEL Q2	2nd Quarter	TUR	77	318	53	21
489	TUR v BEL Q2	2nd Quarter	TUR	77	319	39	38	Shot	Miss
490	TUR v BEL Q2	2nd Quarter	TUR	78	321	27	17	OR
491	TUR v BEL Q2	2nd Quarter	TUR	78	323	14	34
492	TUR v BEL Q2	2nd Quarter	TUR	78	325	16	38
493	TUR v BEL Q2	2nd Quarter	TUR	78	326	21	47
494	TUR v BEL Q2	2nd Quarter	TUR	78	326	27	48
495	TUR v BEL Q2	2nd Quarter	TUR	78	327	28	46
496	TUR v BEL Q2	2nd Quarter	TUR	78	328	27	40	On-ball
497	TUR v BEL Q2	2nd Quarter	TUR	78	328	25	36
498	TUR v BEL Q2	2nd Quarter	TUR	78	328	24	28
499	TUR v BEL Q2	2nd Quarter	TUR	78	330	24	19
500	TUR v BEL Q2	2nd Quarter	TUR	78	330	23	41
501	TUR v BEL Q2	2nd Quarter	TUR	78	332	11	24
502	TUR v BEL Q2	2nd Quarter	TUR	78	332	13	26
503	TUR v BEL Q2	2nd Quarter	TUR	78	332	20	24
504	TUR v BEL Q2	2nd Quarter	TUR	78	334	27	21	Shot	Miss
505	TUR v BEL Q2	2nd Quarter	TUR	79	435	19	8	BLOB
506	TUR v BEL Q2	2nd Quarter	TUR	79	436	20	24
507	TUR v BEL Q2	2nd Quarter	TUR	79	437	26	29	Shot	Miss
508	TUR v BEL Q2	2nd Quarter	TUR	82	465	32	87
509	TUR v BEL Q2	2nd Quarter	TUR	82	466	36	85
510	TUR v BEL Q2	2nd Quarter	TUR	82	467	39	81
511	TUR v BEL Q2	2nd Quarter	TUR	82	467	41	77
512	TUR v BEL Q2	2nd Quarter	TUR	82	468	41	68
513	TUR v BEL Q2	2nd Quarter	TUR	82	469	40	62
514	TUR v BEL Q2	2nd Quarter	TUR	82	469	40	56
515	TUR v BEL Q2	2nd Quarter	TUR	82	470	40	52
516	TUR v BEL Q2	2nd Quarter	TUR	82	471	43	48
517	TUR v BEL Q2	2nd Quarter	TUR	82	472	43	45
518	TUR v BEL Q2	2nd Quarter	TUR	82	473	21	38
519	TUR v BEL Q2	2nd Quarter	TUR	82	473	21	42
520	TUR v BEL Q2	2nd Quarter	TUR	82	474	24	44	On-ball
521	TUR v BEL Q2	2nd Quarter	TUR	82	475	20	34	Shot	Miss
522	TUR v BEL Q2	2nd Quarter	TUR	84	514	3	87
523	TUR v BEL Q2	2nd Quarter	TUR	84	515	19	88
524	TUR v BEL Q2	2nd Quarter	TUR	84	516	22	84
525	TUR v BEL Q2	2nd Quarter	TUR	84	516	24	79
526	TUR v BEL Q2	2nd Quarter	TUR	84	517	26	75
527	TUR v BEL Q2	2nd Quarter	TUR	84	518	29	69
528	TUR v BEL Q2	2nd Quarter	TUR	84	518	33	61
529	TUR v BEL Q2	2nd Quarter	TUR	84	519	34	56
530	TUR v BEL Q2	2nd Quarter	TUR	84	520	23	46
531	TUR v BEL Q2	2nd Quarter	TUR	84	521	9	32
532	TUR v BEL Q2	2nd Quarter	TUR	84	523	11	32
533	TUR v BEL Q2	2nd Quarter	TUR	84	524	26	43
534	TUR v BEL Q2	2nd Quarter	TUR	84	524	28	42	On-ball
535	TUR v BEL Q2	2nd Quarter	TUR	84	525	33	35
536	TUR v BEL Q2	2nd Quarter	TUR	84	526	32	33	On-ball
537	TUR v BEL Q2	2nd Quarter	TUR	84	527	26	29
538	TUR v BEL Q2	2nd Quarter	TUR	84	527	26	25
539	TUR v BEL Q2	2nd Quarter	TUR	84	528	21	29	On-ball
540	TUR v BEL Q2	2nd Quarter	TUR	84	530	26	34
541	TUR v BEL Q2	2nd Quarter	TUR	84	530	34	32	TO
542	TUR v BEL Q2	2nd Quarter	TUR	86	562	31	108
543	TUR v BEL Q2	2nd Quarter	TUR	86	563	46	96
544	TUR v BEL Q2	2nd Quarter	TUR	86	564	46	86
545	TUR v BEL Q2	2nd Quarter	TUR	86	565	44	77
546	TUR v BEL Q2	2nd Quarter	TUR	86	566	44	71
547	TUR v BEL Q2	2nd Quarter	TUR	86	566	37	65
548	TUR v BEL Q2	2nd Quarter	TUR	86	567	30	58
549	TUR v BEL Q2	2nd Quarter	TUR	86	567	24	52
550	TUR v BEL Q2	2nd Quarter	TUR	86	568	20	46
551	TUR v BEL Q2	2nd Quarter	TUR	86	568	10	40
552	TUR v BEL Q2	2nd Quarter	TUR	86	570	28	39
553	TUR v BEL Q2	2nd Quarter	TUR	86	571	45	32
554	TUR v BEL Q2	2nd Quarter	TUR	86	574	28	40	On-ball
555	TUR v BEL Q2	2nd Quarter	TUR	86	574	23	31
556	TUR v BEL Q2	2nd Quarter	TUR	86	575	26	22
557	TUR v BEL Q2	2nd Quarter	TUR	86	577	53	22	Shot	Miss
558	TUR v BEL Q2	2nd Quarter	TUR	87	602	20	8	BLOB
559	TUR v BEL Q2	2nd Quarter	TUR	87	603	18	33
560	TUR v BEL Q2	2nd Quarter	TUR	87	605	41	37
561	TUR v BEL Q2	2nd Quarter	TUR	87	608	14	35	On-ball
562	TUR v BEL Q2	2nd Quarter	TUR	87	609	14	30
563	TUR v BEL Q2	2nd Quarter	TUR	87	609	19	32
564	TUR v BEL Q2	2nd Quarter	TUR	87	609	22	34
565	TUR v BEL Q2	2nd Quarter	TUR	87	611	12	21
566	TUR v BEL Q2	2nd Quarter	TUR	87	612	14	18	Shot	Score
567	TUR v BEL Q2	2nd Quarter	TUR	91	670	16	92
568	TUR v BEL Q2	2nd Quarter	TUR	91	671	16	88
569	TUR v BEL Q2	2nd Quarter	TUR	91	672	18	83
570	TUR v BEL Q2	2nd Quarter	TUR	91	673	19	74
571	TUR v BEL Q2	2nd Quarter	TUR	91	673	19	70
572	TUR v BEL Q2	2nd Quarter	TUR	91	673	18	62
573	TUR v BEL Q2	2nd Quarter	TUR	91	674	19	54
574	TUR v BEL Q2	2nd Quarter	TUR	91	675	18	50
575	TUR v BEL Q2	2nd Quarter	TUR	91	676	18	46
576	TUR v BEL Q2	2nd Quarter	TUR	91	677	32	36
577	TUR v BEL Q2	2nd Quarter	TUR	91	678	33	40
578	TUR v BEL Q2	2nd Quarter	TUR	91	678	33	41
579	TUR v BEL Q2	2nd Quarter	TUR	91	680	48	35
580	TUR v BEL Q2	2nd Quarter	TUR	91	680	51	42
581	TUR v BEL Q2	2nd Quarter	TUR	91	680	50	46
582	TUR v BEL Q2	2nd Quarter	TUR	91	680	36	47
583	TUR v BEL Q2	2nd Quarter	TUR	91	682	30	43
584	TUR v BEL Q2	2nd Quarter	TUR	91	682	33	43	On-ball
585	TUR v BEL Q2	2nd Quarter	TUR	91	682	39	35
586	TUR v BEL Q2	2nd Quarter	TUR	91	684	40	29
587	TUR v BEL Q2	2nd Quarter	TUR	91	684	42	22
588	TUR v BEL Q2	2nd Quarter	TUR	91	685	33	38
589	TUR v BEL Q2	2nd Quarter	TUR	91	686	14	32
590	TUR v BEL Q2	2nd Quarter	TUR	91	687	10	15
591	TUR v BEL Q2	2nd Quarter	TUR	91	688	13	21
592	TUR v BEL Q2	2nd Quarter	TUR	91	689	17	21	Shot	Miss
593	TUR v BEL Q2	2nd Quarter	TUR	93	760	38	100
594	TUR v BEL Q2	2nd Quarter	TUR	93	760	24	95
595	TUR v BEL Q2	2nd Quarter	TUR	93	762	25	89
596	TUR v BEL Q2	2nd Quarter	TUR	93	763	25	83
597	TUR v BEL Q2	2nd Quarter	TUR	93	763	25	74
598	TUR v BEL Q2	2nd Quarter	TUR	93	764	24	68
599	TUR v BEL Q2	2nd Quarter	TUR	93	764	23	61
600	TUR v BEL Q2	2nd Quarter	TUR	93	765	20	56
601	TUR v BEL Q2	2nd Quarter	TUR	93	766	18	49
602	TUR v BEL Q2	2nd Quarter	TUR	93	766	18	43
603	TUR v BEL Q2	2nd Quarter	TUR	93	768	34	38
604	TUR v BEL Q2	2nd Quarter	TUR	93	768	33	42
605	TUR v BEL Q2	2nd Quarter	TUR	93	769	33	42
606	TUR v BEL Q2	2nd Quarter	TUR	93	770	33	42
607	TUR v BEL Q2	2nd Quarter	TUR	93	771	33	42
608	TUR v BEL Q2	2nd Quarter	TUR	93	772	13	18
609	TUR v BEL Q2	2nd Quarter	TUR	93	772	9	18	TO
610	TUR v BEL Q2	2nd Quarter	TUR	95	781	32	93
611	TUR v BEL Q2	2nd Quarter	TUR	95	781	29	87
612	TUR v BEL Q2	2nd Quarter	TUR	95	781	34	80
613	TUR v BEL Q2	2nd Quarter	TUR	95	783	35	68
614	TUR v BEL Q2	2nd Quarter	TUR	95	783	34	58
615	TUR v BEL Q2	2nd Quarter	TUR	95	784	34	49
616	TUR v BEL Q2	2nd Quarter	TUR	95	784	35	30
617	TUR v BEL Q2	2nd Quarter	TUR	95	784	34	25
618	TUR v BEL Q2	2nd Quarter	TUR	95	785	30	17
619	TUR v BEL Q2	2nd Quarter	TUR	95	786	48	32	Shot	Miss
620	TUR v BEL Q2	2nd Quarter	TUR	96	790	34	18	OR
621	TUR v BEL Q2	2nd Quarter	TUR	96	792	39	27
622	TUR v BEL Q2	2nd Quarter	TUR	96	792	39	34
623	TUR v BEL Q2	2nd Quarter	TUR	96	792	37	39
624	TUR v BEL Q2	2nd Quarter	TUR	96	793	30	49
625	TUR v BEL Q2	2nd Quarter	TUR	96	796	30	47
626	TUR v BEL Q2	2nd Quarter	TUR	96	796	30	42
627	TUR v BEL Q2	2nd Quarter	TUR	96	798	30	37	On-ball
628	TUR v BEL Q2	2nd Quarter	TUR	96	799	28	35
629	TUR v BEL Q2	2nd Quarter	TUR	96	799	27	29
630	TUR v BEL Q2	2nd Quarter	TUR	96	801	25	23	Shot	Score
631	TUR v BEL Q2	2nd Quarter	TUR	98	910	31	109
632	TUR v BEL Q2	2nd Quarter	TUR	98	911	26	88
633	TUR v BEL Q2	2nd Quarter	TUR	98	912	24	84
634	TUR v BEL Q2	2nd Quarter	TUR	98	913	26	76
635	TUR v BEL Q2	2nd Quarter	TUR	98	914	24	66
636	TUR v BEL Q2	2nd Quarter	TUR	98	915	23	62
637	TUR v BEL Q2	2nd Quarter	TUR	98	915	20	53
638	TUR v BEL Q2	2nd Quarter	TUR	98	916	19	49
639	TUR v BEL Q2	2nd Quarter	TUR	98	917	15	43
640	TUR v BEL Q2	2nd Quarter	TUR	98	917	13	39
641	TUR v BEL Q2	2nd Quarter	TUR	98	918	13	39
642	TUR v BEL Q2	2nd Quarter	TUR	98	919	13	39
643	TUR v BEL Q2	2nd Quarter	TUR	98	920	13	39
644	TUR v BEL Q2	2nd Quarter	TUR	98	921	13	39
645	TUR v BEL Q2	2nd Quarter	TUR	98	922	23	49
646	TUR v BEL Q2	2nd Quarter	TUR	98	923	30	51	On-ball
647	TUR v BEL Q2	2nd Quarter	TUR	98	923	33	45	Foul
648	TUR v BEL Q2	2nd Quarter	TUR	100	952	29	93
649	TUR v BEL Q2	2nd Quarter	TUR	100	952	27	88
650	TUR v BEL Q2	2nd Quarter	TUR	100	953	27	76
651	TUR v BEL Q2	2nd Quarter	TUR	100	954	27	68
652	TUR v BEL Q2	2nd Quarter	TUR	100	954	25	62
653	TUR v BEL Q2	2nd Quarter	TUR	100	955	21	54
654	TUR v BEL Q2	2nd Quarter	TUR	100	956	23	51
655	TUR v BEL Q2	2nd Quarter	TUR	100	958	33	47
656	TUR v BEL Q2	2nd Quarter	TUR	100	958	37	46
657	TUR v BEL Q2	2nd Quarter	TUR	100	959	44	43
658	TUR v BEL Q2	2nd Quarter	TUR	100	959	50	40
659	TUR v BEL Q2	2nd Quarter	TUR	100	961	49	41
660	TUR v BEL Q2	2nd Quarter	TUR	100	962	39	43
661	TUR v BEL Q2	2nd Quarter	TUR	100	962	33	43
662	TUR v BEL Q2	2nd Quarter	TUR	100	962	28	41	On-ball	TO	Foul
663	TUR v BEL Q2	2nd Quarter	TUR	102	996	30	109
664	TUR v BEL Q2	2nd Quarter	TUR	102	997	41	100
665	TUR v BEL Q2	2nd Quarter	TUR	102	998	43	92
666	TUR v BEL Q2	2nd Quarter	TUR	102	999	43	83
667	TUR v BEL Q2	2nd Quarter	TUR	102	999	41	77
668	TUR v BEL Q2	2nd Quarter	TUR	102	1000	38	67
669	TUR v BEL Q2	2nd Quarter	TUR	102	1001	35	59
670	TUR v BEL Q2	2nd Quarter	TUR	102	1003	30	52
671	TUR v BEL Q2	2nd Quarter	TUR	102	1004	25	49
672	TUR v BEL Q2	2nd Quarter	TUR	102	1005	20	45
673	TUR v BEL Q2	2nd Quarter	TUR	102	1005	15	42
674	TUR v BEL Q2	2nd Quarter	TUR	102	1006	29	39
675	TUR v BEL Q2	2nd Quarter	TUR	102	1007	32	40
676	TUR v BEL Q2	2nd Quarter	TUR	102	1008	44	34	Shot	Miss
677	TUR v BEL Q3	3rd Quarter	TUR	105	42	27	109
678	TUR v BEL Q3	3rd Quarter	TUR	105	42	36	94
679	TUR v BEL Q3	3rd Quarter	TUR	105	43	39	86
680	TUR v BEL Q3	3rd Quarter	TUR	105	44	42	77
681	TUR v BEL Q3	3rd Quarter	TUR	105	45	43	70
682	TUR v BEL Q3	3rd Quarter	TUR	105	45	46	62
683	TUR v BEL Q3	3rd Quarter	TUR	105	46	48	55
684	TUR v BEL Q3	3rd Quarter	TUR	105	46	49	46
685	TUR v BEL Q3	3rd Quarter	TUR	105	48	36	40
686	TUR v BEL Q3	3rd Quarter	TUR	105	51	20	38
687	TUR v BEL Q3	3rd Quarter	TUR	105	52	18	34
688	TUR v BEL Q3	3rd Quarter	TUR	105	53	23	19
689	TUR v BEL Q3	3rd Quarter	TUR	105	54	26	21
690	TUR v BEL Q3	3rd Quarter	TUR	105	56	31	23
691	TUR v BEL Q3	3rd Quarter	TUR	105	59	32	38	Shot	Miss
692	TUR v BEL Q3	3rd Quarter	TUR	106	78	38	9	BLOB
693	TUR v BEL Q3	3rd Quarter	TUR	106	79	42	32
694	TUR v BEL Q3	3rd Quarter	TUR	106	81	25	32
695	TUR v BEL Q3	3rd Quarter	TUR	106	82	40	37	On-ball
696	TUR v BEL Q3	3rd Quarter	TUR	106	83	36	38
697	TUR v BEL Q3	3rd Quarter	TUR	106	85	30	35
698	TUR v BEL Q3	3rd Quarter	TUR	106	86	26	33
699	TUR v BEL Q3	3rd Quarter	TUR	106	87	46	17	Shot	Score
700	TUR v BEL Q3	3rd Quarter	TUR	108	126	58	87
701	TUR v BEL Q3	3rd Quarter	TUR	108	127	46	87
702	TUR v BEL Q3	3rd Quarter	TUR	108	128	46	81
703	TUR v BEL Q3	3rd Quarter	TUR	108	129	45	76
704	TUR v BEL Q3	3rd Quarter	TUR	108	129	45	67
705	TUR v BEL Q3	3rd Quarter	TUR	108	130	46	60
706	TUR v BEL Q3	3rd Quarter	TUR	108	130	47	54
707	TUR v BEL Q3	3rd Quarter	TUR	108	131	50	46
708	TUR v BEL Q3	3rd Quarter	TUR	108	132	35	41
709	TUR v BEL Q3	3rd Quarter	TUR	108	135	52	25
710	TUR v BEL Q3	3rd Quarter	TUR	108	137	45	16	Shot	Score
711	TUR v BEL Q3	3rd Quarter	TUR	110	155	36	110
712	TUR v BEL Q3	3rd Quarter	TUR	110	155	48	88
713	TUR v BEL Q3	3rd Quarter	TUR	110	156	51	76
714	TUR v BEL Q3	3rd Quarter	TUR	110	157	52	68
715	TUR v BEL Q3	3rd Quarter	TUR	110	158	52	57
716	TUR v BEL Q3	3rd Quarter	TUR	110	158	51	51
717	TUR v BEL Q3	3rd Quarter	TUR	110	159	51	45
718	TUR v BEL Q3	3rd Quarter	TUR	110	160	52	38
719	TUR v BEL Q3	3rd Quarter	TUR	110	161	32	41
720	TUR v BEL Q3	3rd Quarter	TUR	110	163	52	27
721	TUR v BEL Q3	3rd Quarter	TUR	110	164	52	27
722	TUR v BEL Q3	3rd Quarter	TUR	110	165	52	27
723	TUR v BEL Q3	3rd Quarter	TUR	110	166	52	27
724	TUR v BEL Q3	3rd Quarter	TUR	110	167	52	27
725	TUR v BEL Q3	3rd Quarter	TUR	110	169	49	37
726	TUR v BEL Q3	3rd Quarter	TUR	110	172	47	37	On-ball
727	TUR v BEL Q3	3rd Quarter	TUR	110	174	42	38
728	TUR v BEL Q3	3rd Quarter	TUR	110	174	36	37
729	TUR v BEL Q3	3rd Quarter	TUR	110	175	32	31
730	TUR v BEL Q3	3rd Quarter	TUR	110	176	31	25	Stoppage
731	TUR v BEL Q3	3rd Quarter	TUR	111	197	5	31	SLOB
732	TUR v BEL Q3	3rd Quarter	TUR	111	198	19	35
733	TUR v BEL Q3	3rd Quarter	TUR	111	199	18	38	Shot	Miss
734	TUR v BEL Q3	3rd Quarter	TUR	113	238	21	90
735	TUR v BEL Q3	3rd Quarter	TUR	113	238	20	77
736	TUR v BEL Q3	3rd Quarter	TUR	113	239	20	71
737	TUR v BEL Q3	3rd Quarter	TUR	113	239	20	63
738	TUR v BEL Q3	3rd Quarter	TUR	113	240	19	57
739	TUR v BEL Q3	3rd Quarter	TUR	113	240	19	52
740	TUR v BEL Q3	3rd Quarter	TUR	113	241	24	26
741	TUR v BEL Q3	3rd Quarter	TUR	113	242	24	22
742	TUR v BEL Q3	3rd Quarter	TUR	113	242	24	16	Shot	Miss
743	TUR v BEL Q3	3rd Quarter	TUR	115	256	30	108
744	TUR v BEL Q3	3rd Quarter	TUR	115	257	24	86
745	TUR v BEL Q3	3rd Quarter	TUR	115	259	24	79
746	TUR v BEL Q3	3rd Quarter	TUR	115	260	24	68
747	TUR v BEL Q3	3rd Quarter	TUR	115	261	24	60
748	TUR v BEL Q3	3rd Quarter	TUR	115	262	24	52
749	TUR v BEL Q3	3rd Quarter	TUR	115	263	27	47
750	TUR v BEL Q3	3rd Quarter	TUR	115	264	38	44
751	TUR v BEL Q3	3rd Quarter	TUR	115	265	43	41
752	TUR v BEL Q3	3rd Quarter	TUR	115	266	53	28
753	TUR v BEL Q3	3rd Quarter	TUR	115	268	39	41
754	TUR v BEL Q3	3rd Quarter	TUR	115	268	35	33
755	TUR v BEL Q3	3rd Quarter	TUR	115	269	35	24
756	TUR v BEL Q3	3rd Quarter	TUR	115	269	34	19	Shot	Miss
757	TUR v BEL Q3	3rd Quarter	TUR	118	372	19	109
758	TUR v BEL Q3	3rd Quarter	TUR	118	372	25	89
759	TUR v BEL Q3	3rd Quarter	TUR	118	373	27	83
760	TUR v BEL Q3	3rd Quarter	TUR	118	374	28	76
761	TUR v BEL Q3	3rd Quarter	TUR	118	374	29	68
762	TUR v BEL Q3	3rd Quarter	TUR	118	375	30	61
763	TUR v BEL Q3	3rd Quarter	TUR	118	376	32	55
764	TUR v BEL Q3	3rd Quarter	TUR	118	376	31	47
765	TUR v BEL Q3	3rd Quarter	TUR	118	376	32	43	On-ball
766	TUR v BEL Q3	3rd Quarter	TUR	118	376	31	39
767	TUR v BEL Q3	3rd Quarter	TUR	118	378	28	32
768	TUR v BEL Q3	3rd Quarter	TUR	118	379	38	37	On-ball
769	TUR v BEL Q3	3rd Quarter	TUR	118	381	39	30
770	TUR v BEL Q3	3rd Quarter	TUR	118	382	38	24
771	TUR v BEL Q3	3rd Quarter	TUR	118	383	49	14
772	TUR v BEL Q3	3rd Quarter	TUR	118	383	39	14
773	TUR v BEL Q3	3rd Quarter	TUR	118	384	36	17
774	TUR v BEL Q3	3rd Quarter	TUR	118	385	34	18	Shot	Score
775	TUR v BEL Q3	3rd Quarter	TUR	122	441	31	107
776	TUR v BEL Q3	3rd Quarter	TUR	122	441	45	84
777	TUR v BEL Q3	3rd Quarter	TUR	122	442	47	73
778	TUR v BEL Q3	3rd Quarter	TUR	122	443	47	67
779	TUR v BEL Q3	3rd Quarter	TUR	122	444	47	63
780	TUR v BEL Q3	3rd Quarter	TUR	122	445	37	57
781	TUR v BEL Q3	3rd Quarter	TUR	122	446	33	51
782	TUR v BEL Q3	3rd Quarter	TUR	122	447	32	49
783	TUR v BEL Q3	3rd Quarter	TUR	122	449	23	39
784	TUR v BEL Q3	3rd Quarter	TUR	122	450	22	37	On-ball
785	TUR v BEL Q3	3rd Quarter	TUR	122	450	28	37
786	TUR v BEL Q3	3rd Quarter	TUR	122	452	46	41
787	TUR v BEL Q3	3rd Quarter	TUR	122	452	47	36	On-ball
788	TUR v BEL Q3	3rd Quarter	TUR	122	452	47	28
789	TUR v BEL Q3	3rd Quarter	TUR	122	454	46	23
790	TUR v BEL Q3	3rd Quarter	TUR	122	455	28	36
791	TUR v BEL Q3	3rd Quarter	TUR	122	457	15	34	On-ball
792	TUR v BEL Q3	3rd Quarter	TUR	122	458	21	37
793	TUR v BEL Q3	3rd Quarter	TUR	122	458	25	37	Foul
794	TUR v BEL Q3	3rd Quarter	TUR	123	474	4	35	SLOB
795	TUR v BEL Q3	3rd Quarter	TUR	123	475	31	44
796	TUR v BEL Q3	3rd Quarter	TUR	123	477	32	45
797	TUR v BEL Q3	3rd Quarter	TUR	123	479	43	35
798	TUR v BEL Q3	3rd Quarter	TUR	123	480	43	35
799	TUR v BEL Q3	3rd Quarter	TUR	123	481	43	35
800	TUR v BEL Q3	3rd Quarter	TUR	123	482	43	35
801	TUR v BEL Q3	3rd Quarter	TUR	123	483	23	46
802	TUR v BEL Q3	3rd Quarter	TUR	123	483	26	42
803	TUR v BEL Q3	3rd Quarter	TUR	123	484	31	41	On-ball
804	TUR v BEL Q3	3rd Quarter	TUR	123	484	34	39
805	TUR v BEL Q3	3rd Quarter	TUR	123	485	28	33
806	TUR v BEL Q3	3rd Quarter	TUR	123	486	30	30
807	TUR v BEL Q3	3rd Quarter	TUR	123	487	43	35
808	TUR v BEL Q3	3rd Quarter	TUR	123	488	37	32
809	TUR v BEL Q3	3rd Quarter	TUR	123	489	35	30
810	TUR v BEL Q3	3rd Quarter	TUR	123	490	23	36
811	TUR v BEL Q3	3rd Quarter	TUR	123	490	28	36
812	TUR v BEL Q3	3rd Quarter	TUR	123	491	35	32
813	TUR v BEL Q3	3rd Quarter	TUR	123	491	40	27
814	TUR v BEL Q3	3rd Quarter	TUR	123	492	41	19
815	TUR v BEL Q3	3rd Quarter	TUR	123	492	48	18
816	TUR v BEL Q3	3rd Quarter	TUR	123	492	52	22
817	TUR v BEL Q3	3rd Quarter	TUR	123	494	38	19	TO
818	TUR v BEL Q3	3rd Quarter	TUR	125	692	30	93
819	TUR v BEL Q3	3rd Quarter	TUR	125	692	25	88
820	TUR v BEL Q3	3rd Quarter	TUR	125	692	24	82
821	TUR v BEL Q3	3rd Quarter	TUR	125	693	27	69
822	TUR v BEL Q3	3rd Quarter	TUR	125	693	30	64
823	TUR v BEL Q3	3rd Quarter	TUR	125	694	33	56
824	TUR v BEL Q3	3rd Quarter	TUR	125	695	38	52
825	TUR v BEL Q3	3rd Quarter	TUR	125	695	48	50
826	TUR v BEL Q3	3rd Quarter	TUR	125	696	53	44
827	TUR v BEL Q3	3rd Quarter	TUR	125	697	51	39
828	TUR v BEL Q3	3rd Quarter	TUR	125	698	50	38
829	TUR v BEL Q3	3rd Quarter	TUR	125	700	31	39
830	TUR v BEL Q3	3rd Quarter	TUR	125	700	32	41
831	TUR v BEL Q3	3rd Quarter	TUR	125	701	31	44	On-ball
832	TUR v BEL Q3	3rd Quarter	TUR	125	701	28	38
833	TUR v BEL Q3	3rd Quarter	TUR	125	702	28	33
834	TUR v BEL Q3	3rd Quarter	TUR	125	703	10	19
835	TUR v BEL Q3	3rd Quarter	TUR	125	704	20	36	Shot	Miss
836	TUR v BEL Q3	3rd Quarter	TUR	126	706	35	19	OR
837	TUR v BEL Q3	3rd Quarter	TUR	126	707	33	17	Shot	Score
838	TUR v BEL Q3	3rd Quarter	TUR	128	786	31	109
839	TUR v BEL Q3	3rd Quarter	TUR	128	787	31	98
840	TUR v BEL Q3	3rd Quarter	TUR	128	788	32	94
841	TUR v BEL Q3	3rd Quarter	TUR	128	789	34	85
842	TUR v BEL Q3	3rd Quarter	TUR	128	790	33	75
843	TUR v BEL Q3	3rd Quarter	TUR	128	790	33	69
844	TUR v BEL Q3	3rd Quarter	TUR	128	791	34	65
845	TUR v BEL Q3	3rd Quarter	TUR	128	791	33	57
846	TUR v BEL Q3	3rd Quarter	TUR	128	792	33	50
847	TUR v BEL Q3	3rd Quarter	TUR	128	792	40	48
848	TUR v BEL Q3	3rd Quarter	TUR	128	793	46	47
849	TUR v BEL Q3	3rd Quarter	TUR	128	794	48	42
850	TUR v BEL Q3	3rd Quarter	TUR	128	794	32	42
851	TUR v BEL Q3	3rd Quarter	TUR	128	796	11	36
852	TUR v BEL Q3	3rd Quarter	TUR	128	797	24	27
853	TUR v BEL Q3	3rd Quarter	TUR	128	799	32	43
854	TUR v BEL Q3	3rd Quarter	TUR	128	800	31	40	On-ball
855	TUR v BEL Q3	3rd Quarter	TUR	128	800	30	35
856	TUR v BEL Q3	3rd Quarter	TUR	128	800	21	32
857	TUR v BEL Q3	3rd Quarter	TUR	128	802	17	30
858	TUR v BEL Q3	3rd Quarter	TUR	128	804	22	18
859	TUR v BEL Q3	3rd Quarter	TUR	128	806	24	22
860	TUR v BEL Q3	3rd Quarter	TUR	128	806	26	23
861	TUR v BEL Q3	3rd Quarter	TUR	128	807	26	20	Shot	Miss
862	TUR v BEL Q3	3rd Quarter	TUR	129	811	21	17	OR
863	TUR v BEL Q3	3rd Quarter	TUR	129	812	28	39
864	TUR v BEL Q3	3rd Quarter	TUR	129	814	11	22	Shot	Score
865	TUR v BEL Q3	3rd Quarter	TUR	131	838	60	90
866	TUR v BEL Q3	3rd Quarter	TUR	131	840	33	84
867	TUR v BEL Q3	3rd Quarter	TUR	131	841	33	79
868	TUR v BEL Q3	3rd Quarter	TUR	131	841	34	71
869	TUR v BEL Q3	3rd Quarter	TUR	131	842	37	61
870	TUR v BEL Q3	3rd Quarter	TUR	131	843	41	53
871	TUR v BEL Q3	3rd Quarter	TUR	131	845	39	49
872	TUR v BEL Q3	3rd Quarter	TUR	131	846	37	47
873	TUR v BEL Q3	3rd Quarter	TUR	131	846	32	45
874	TUR v BEL Q3	3rd Quarter	TUR	131	848	19	35
875	TUR v BEL Q3	3rd Quarter	TUR	131	848	18	30
876	TUR v BEL Q3	3rd Quarter	TUR	131	849	18	25
877	TUR v BEL Q3	3rd Quarter	TUR	131	849	22	18
878	TUR v BEL Q3	3rd Quarter	TUR	131	850	22	20
879	TUR v BEL Q3	3rd Quarter	TUR	131	850	17	24
880	TUR v BEL Q3	3rd Quarter	TUR	131	851	18	29	On-ball
881	TUR v BEL Q3	3rd Quarter	TUR	131	851	23	36	Foul
882	TUR v BEL Q3	3rd Quarter	TUR	132	875	4	35
883	TUR v BEL Q3	3rd Quarter	TUR	132	876	18	47
884	TUR v BEL Q3	3rd Quarter	TUR	132	876	31	47
885	TUR v BEL Q3	3rd Quarter	TUR	132	877	37	45
886	TUR v BEL Q3	3rd Quarter	TUR	132	877	51	30
887	TUR v BEL Q3	3rd Quarter	TUR	132	880	52	15
888	TUR v BEL Q3	3rd Quarter	TUR	132	881	47	31
889	TUR v BEL Q3	3rd Quarter	TUR	132	882	29	41
890	TUR v BEL Q3	3rd Quarter	TUR	132	883	31	40
891	TUR v BEL Q3	3rd Quarter	TUR	132	883	45	35
892	TUR v BEL Q3	3rd Quarter	TUR	132	884	34	23
893	TUR v BEL Q3	3rd Quarter	TUR	132	885	34	21
894	TUR v BEL Q3	3rd Quarter	TUR	132	886	36	18
895	TUR v BEL Q3	3rd Quarter	TUR	132	887	38	18	Shot	Miss
896	TUR v BEL Q3	3rd Quarter	TUR	134	908	33	110
897	TUR v BEL Q3	3rd Quarter	TUR	134	908	36	90
898	TUR v BEL Q3	3rd Quarter	TUR	134	910	37	81
899	TUR v BEL Q3	3rd Quarter	TUR	134	911	45	71
900	TUR v BEL Q3	3rd Quarter	TUR	134	911	47	61
901	TUR v BEL Q3	3rd Quarter	TUR	134	912	49	53
902	TUR v BEL Q3	3rd Quarter	TUR	134	913	45	51
903	TUR v BEL Q3	3rd Quarter	TUR	134	914	40	51
904	TUR v BEL Q3	3rd Quarter	TUR	134	915	40	51
905	TUR v BEL Q3	3rd Quarter	TUR	134	916	40	51
906	TUR v BEL Q3	3rd Quarter	TUR	134	917	40	51
907	TUR v BEL Q3	3rd Quarter	TUR	134	918	26	48
908	TUR v BEL Q3	3rd Quarter	TUR	134	919	34	36
909	TUR v BEL Q3	3rd Quarter	TUR	134	920	14	32
910	TUR v BEL Q3	3rd Quarter	TUR	134	923	21	20
911	TUR v BEL Q3	3rd Quarter	TUR	134	925	22	17
912	TUR v BEL Q3	3rd Quarter	TUR	134	926	28	18	Shot	Miss
913	TUR v BEL Q3	3rd Quarter	TUR	136	954	32	109
914	TUR v BEL Q3	3rd Quarter	TUR	136	954	17	87
915	TUR v BEL Q3	3rd Quarter	TUR	136	956	16	81
916	TUR v BEL Q3	3rd Quarter	TUR	136	957	30	81
917	TUR v BEL Q3	3rd Quarter	TUR	136	957	32	75
918	TUR v BEL Q3	3rd Quarter	TUR	136	958	33	69
919	TUR v BEL Q3	3rd Quarter	TUR	136	958	37	63
920	TUR v BEL Q3	3rd Quarter	TUR	136	959	42	57
921	TUR v BEL Q3	3rd Quarter	TUR	136	960	45	51
922	TUR v BEL Q3	3rd Quarter	TUR	136	960	47	48
923	TUR v BEL Q3	3rd Quarter	TUR	136	961	30	40
924	TUR v BEL Q3	3rd Quarter	TUR	136	963	35	39	On-ball
925	TUR v BEL Q3	3rd Quarter	TUR	136	963	40	37
926	TUR v BEL Q3	3rd Quarter	TUR	136	964	46	33
927	TUR v BEL Q3	3rd Quarter	TUR	136	965	34	17	Shot	Shooting Foul
928	TUR v BEL Q3	3rd Quarter	TUR	138	1036	26	94
929	TUR v BEL Q3	3rd Quarter	TUR	138	1038	15	82	Foul
930	TUR v BEL Q3	3rd Quarter	TUR	140	1058	4	90
931	TUR v BEL Q3	3rd Quarter	TUR	140	1060	28	88
932	TUR v BEL Q3	3rd Quarter	TUR	140	1061	30	83
933	TUR v BEL Q3	3rd Quarter	TUR	140	1062	33	78
934	TUR v BEL Q3	3rd Quarter	TUR	140	1062	35	72
935	TUR v BEL Q3	3rd Quarter	TUR	140	1063	37	63
936	TUR v BEL Q3	3rd Quarter	TUR	140	1064	37	54
937	TUR v BEL Q3	3rd Quarter	TUR	140	1065	38	50
938	TUR v BEL Q3	3rd Quarter	TUR	140	1066	39	47
939	TUR v BEL Q3	3rd Quarter	TUR	140	1067	30	47
940	TUR v BEL Q3	3rd Quarter	TUR	140	1070	32	44
941	TUR v BEL Q3	3rd Quarter	TUR	140	1070	36	39	On-ball
942	TUR v BEL Q3	3rd Quarter	TUR	140	1070	38	34
943	TUR v BEL Q3	3rd Quarter	TUR	140	1071	39	26	Shot	Score	Shooting Foul
944	TUR v BEL Q3	3rd Quarter	TUR	142	1117	26	111
945	TUR v BEL Q3	3rd Quarter	TUR	142	1118	23	101
946	TUR v BEL Q3	3rd Quarter	TUR	142	1119	28	95
947	TUR v BEL Q3	3rd Quarter	TUR	142	1120	32	88
948	TUR v BEL Q3	3rd Quarter	TUR	142	1121	35	74
949	TUR v BEL Q3	3rd Quarter	TUR	142	1121	38	62
950	TUR v BEL Q3	3rd Quarter	TUR	142	1122	37	53
951	TUR v BEL Q3	3rd Quarter	TUR	142	1124	24	44
952	TUR v BEL Q3	3rd Quarter	TUR	142	1125	28	43
953	TUR v BEL Q3	3rd Quarter	TUR	142	1125	32	39	On-ball
954	TUR v BEL Q3	3rd Quarter	TUR	142	1127	37	37	Shot	Miss
955	TUR v BEL Q3	3rd Quarter	TUR	148	1280	33	112
956	TUR v BEL Q3	3rd Quarter	TUR	148	1280	24	92
957	TUR v BEL Q3	3rd Quarter	TUR	148	1282	24	87
958	TUR v BEL Q3	3rd Quarter	TUR	148	1283	26	81
959	TUR v BEL Q3	3rd Quarter	TUR	148	1283	28	75
960	TUR v BEL Q3	3rd Quarter	TUR	148	1284	30	68
961	TUR v BEL Q3	3rd Quarter	TUR	148	1285	34	60
962	TUR v BEL Q3	3rd Quarter	TUR	148	1286	38	53
963	TUR v BEL Q3	3rd Quarter	TUR	148	1288	31	46
964	TUR v BEL Q3	3rd Quarter	TUR	148	1289	24	45
965	TUR v BEL Q3	3rd Quarter	TUR	148	1290	34	43
966	TUR v BEL Q3	3rd Quarter	TUR	148	1293	23	17	Shot	Score
967	TUR v BEL Q4	4th Quarter	TUR	152	19	58	59
968	TUR v BEL Q4	4th Quarter	TUR	152	20	32	46
969	TUR v BEL Q4	4th Quarter	TUR	152	22	34	44
970	TUR v BEL Q4	4th Quarter	TUR	152	23	34	44
971	TUR v BEL Q4	4th Quarter	TUR	152	24	34	44
972	TUR v BEL Q4	4th Quarter	TUR	152	25	34	44
973	TUR v BEL Q4	4th Quarter	TUR	152	26	34	44
974	TUR v BEL Q4	4th Quarter	TUR	152	27	39	43
975	TUR v BEL Q4	4th Quarter	TUR	152	27	48	29	On-ball
976	TUR v BEL Q4	4th Quarter	TUR	152	29	49	25
977	TUR v BEL Q4	4th Quarter	TUR	152	29	47	20
978	TUR v BEL Q4	4th Quarter	TUR	152	30	47	29
979	TUR v BEL Q4	4th Quarter	TUR	152	31	49	32	On-ball
980	TUR v BEL Q4	4th Quarter	TUR	152	32	47	34
981	TUR v BEL Q4	4th Quarter	TUR	152	32	44	36
982	TUR v BEL Q4	4th Quarter	TUR	152	33	37	34
983	TUR v BEL Q4	4th Quarter	TUR	152	33	34	28
984	TUR v BEL Q4	4th Quarter	TUR	152	35	41	16	Shot	Miss
985	TUR v BEL Q4	4th Quarter	TUR	153	65	38	9	BLOB
986	TUR v BEL Q4	4th Quarter	TUR	153	66	48	31
987	TUR v BEL Q4	4th Quarter	TUR	153	67	36	42
988	TUR v BEL Q4	4th Quarter	TUR	153	68	31	42
989	TUR v BEL Q4	4th Quarter	TUR	153	69	47	29	On-ball
990	TUR v BEL Q4	4th Quarter	TUR	153	71	46	34
991	TUR v BEL Q4	4th Quarter	TUR	153	71	46	36
992	TUR v BEL Q4	4th Quarter	TUR	153	72	37	36
993	TUR v BEL Q4	4th Quarter	TUR	153	72	33	29
994	TUR v BEL Q4	4th Quarter	TUR	153	74	44	18
995	TUR v BEL Q4	4th Quarter	TUR	153	75	42	21
996	TUR v BEL Q4	4th Quarter	TUR	153	76	38	25
997	TUR v BEL Q4	4th Quarter	TUR	153	77	12	16
998	TUR v BEL Q4	4th Quarter	TUR	153	79	27	17	Foul
999	TUR v BEL Q4	4th Quarter	TUR	154	107	22	9	BLOB
1000	TUR v BEL Q4	4th Quarter	TUR	154	108	28	40
1001	TUR v BEL Q4	4th Quarter	TUR	154	110	28	42
1002	TUR v BEL Q4	4th Quarter	TUR	154	110	30	45
1003	TUR v BEL Q4	4th Quarter	TUR	154	111	31	48
1004	TUR v BEL Q4	4th Quarter	TUR	154	111	32	50
1005	TUR v BEL Q4	4th Quarter	TUR	154	112	33	43
1006	TUR v BEL Q4	4th Quarter	TUR	154	113	34	41
1007	TUR v BEL Q4	4th Quarter	TUR	154	113	32	36	On-ball
1008	TUR v BEL Q4	4th Quarter	TUR	154	113	30	34
1009	TUR v BEL Q4	4th Quarter	TUR	154	115	29	39
1010	TUR v BEL Q4	4th Quarter	TUR	154	116	12	25
1011	TUR v BEL Q4	4th Quarter	TUR	154	117	46	35	Shot	Score
1012	TUR v BEL Q4	4th Quarter	TUR	156	150	31	92
1013	TUR v BEL Q4	4th Quarter	TUR	156	150	31	83
1014	TUR v BEL Q4	4th Quarter	TUR	156	151	22	74
1015	TUR v BEL Q4	4th Quarter	TUR	156	152	16	68
1016	TUR v BEL Q4	4th Quarter	TUR	156	152	13	57
1017	TUR v BEL Q4	4th Quarter	TUR	156	153	13	51
1018	TUR v BEL Q4	4th Quarter	TUR	156	153	14	45
1019	TUR v BEL Q4	4th Quarter	TUR	156	154	16	38
1020	TUR v BEL Q4	4th Quarter	TUR	156	154	19	34	On-ball
1021	TUR v BEL Q4	4th Quarter	TUR	156	155	21	36
1022	TUR v BEL Q4	4th Quarter	TUR	156	155	25	37
1023	TUR v BEL Q4	4th Quarter	TUR	156	156	32	38
1024	TUR v BEL Q4	4th Quarter	TUR	156	157	18	27
1025	TUR v BEL Q4	4th Quarter	TUR	156	158	17	25	Shot	Miss
1026	TUR v BEL Q4	4th Quarter	TUR	161	311	30	90
1027	TUR v BEL Q4	4th Quarter	TUR	161	313	27	81
1028	TUR v BEL Q4	4th Quarter	TUR	161	314	27	73
1029	TUR v BEL Q4	4th Quarter	TUR	161	315	29	63
1030	TUR v BEL Q4	4th Quarter	TUR	161	316	32	57
1031	TUR v BEL Q4	4th Quarter	TUR	161	317	33	53
1032	TUR v BEL Q4	4th Quarter	TUR	161	317	34	47
1033	TUR v BEL Q4	4th Quarter	TUR	161	319	33	43	Foul
1034	TUR v BEL Q4	4th Quarter	TUR	162	345	19	9	BLOB
1035	TUR v BEL Q4	4th Quarter	TUR	162	346	25	36
1036	TUR v BEL Q4	4th Quarter	TUR	162	348	38	38
1037	TUR v BEL Q4	4th Quarter	TUR	162	349	16	32	Shot	Miss
1038	TUR v BEL Q4	4th Quarter	TUR	163	354	34	23	OR
1039	TUR v BEL Q4	4th Quarter	TUR	163	356	19	29
1040	TUR v BEL Q4	4th Quarter	TUR	163	356	19	33
1041	TUR v BEL Q4	4th Quarter	TUR	163	356	20	35
1042	TUR v BEL Q4	4th Quarter	TUR	163	357	20	35
1043	TUR v BEL Q4	4th Quarter	TUR	163	358	20	35
1044	TUR v BEL Q4	4th Quarter	TUR	163	359	20	35
1045	TUR v BEL Q4	4th Quarter	TUR	163	360	16	50
1046	TUR v BEL Q4	4th Quarter	TUR	163	361	18	51
1047	TUR v BEL Q4	4th Quarter	TUR	163	361	23	48
1048	TUR v BEL Q4	4th Quarter	TUR	163	362	25	42
1049	TUR v BEL Q4	4th Quarter	TUR	163	362	26	39	On-ball
1050	TUR v BEL Q4	4th Quarter	TUR	163	362	29	34
1051	TUR v BEL Q4	4th Quarter	TUR	163	363	34	29
1052	TUR v BEL Q4	4th Quarter	TUR	163	364	35	20	Shot	Miss
1053	TUR v BEL Q4	4th Quarter	TUR	168	439	31	83
1054	TUR v BEL Q4	4th Quarter	TUR	168	439	33	71
1055	TUR v BEL Q4	4th Quarter	TUR	168	440	35	46
1056	TUR v BEL Q4	4th Quarter	TUR	168	441	36	39
1057	TUR v BEL Q4	4th Quarter	TUR	168	442	34	34
1058	TUR v BEL Q4	4th Quarter	TUR	168	442	27	34
1059	TUR v BEL Q4	4th Quarter	TUR	168	443	20	35
1060	TUR v BEL Q4	4th Quarter	TUR	168	443	18	36
1061	TUR v BEL Q4	4th Quarter	TUR	168	444	32	33	Shot	Miss
1062	TUR v BEL Q4	4th Quarter	TUR	170	471	29	89
1063	TUR v BEL Q4	4th Quarter	TUR	170	471	33	80
1064	TUR v BEL Q4	4th Quarter	TUR	170	472	35	69
1065	TUR v BEL Q4	4th Quarter	TUR	170	472	37	62
1066	TUR v BEL Q4	4th Quarter	TUR	170	473	38	54
1067	TUR v BEL Q4	4th Quarter	TUR	170	473	36	45
1068	TUR v BEL Q4	4th Quarter	TUR	170	474	34	41
1069	TUR v BEL Q4	4th Quarter	TUR	170	474	28	32
1070	TUR v BEL Q4	4th Quarter	TUR	170	474	27	29
1071	TUR v BEL Q4	4th Quarter	TUR	170	475	39	24	TO
1072	TUR v BEL Q4	4th Quarter	TUR	172	589	44	111
1073	TUR v BEL Q4	4th Quarter	TUR	172	590	32	95
1074	TUR v BEL Q4	4th Quarter	TUR	172	591	32	92
1075	TUR v BEL Q4	4th Quarter	TUR	172	592	31	85
1076	TUR v BEL Q4	4th Quarter	TUR	172	593	25	78
1077	TUR v BEL Q4	4th Quarter	TUR	172	594	21	72
1078	TUR v BEL Q4	4th Quarter	TUR	172	594	19	64
1079	TUR v BEL Q4	4th Quarter	TUR	172	595	17	59
1080	TUR v BEL Q4	4th Quarter	TUR	172	595	16	51
1081	TUR v BEL Q4	4th Quarter	TUR	172	596	19	45
1082	TUR v BEL Q4	4th Quarter	TUR	172	597	22	41
1083	TUR v BEL Q4	4th Quarter	TUR	172	597	29	40
1084	TUR v BEL Q4	4th Quarter	TUR	172	597	34	38	On-ball
1085	TUR v BEL Q4	4th Quarter	TUR	172	597	38	35
1086	TUR v BEL Q4	4th Quarter	TUR	172	597	39	26	Shot	Miss
1087	TUR v BEL Q4	4th Quarter	TUR	174	619	39	10	BLOB
1088	TUR v BEL Q4	4th Quarter	TUR	174	620	42	34
1089	TUR v BEL Q4	4th Quarter	TUR	174	621	32	41
1090	TUR v BEL Q4	4th Quarter	TUR	174	622	29	36
1091	TUR v BEL Q4	4th Quarter	TUR	174	624	44	36
1092	TUR v BEL Q4	4th Quarter	TUR	174	625	44	35	On-ball
1093	TUR v BEL Q4	4th Quarter	TUR	174	626	43	29
1094	TUR v BEL Q4	4th Quarter	TUR	174	627	39	22
1095	TUR v BEL Q4	4th Quarter	TUR	174	627	36	18
1096	TUR v BEL Q4	4th Quarter	TUR	174	629	17	25
1097	TUR v BEL Q4	4th Quarter	TUR	174	630	22	29	Foul
1098	TUR v BEL Q4	4th Quarter	TUR	175	656	20	9	BLOB
1099	TUR v BEL Q4	4th Quarter	TUR	175	657	15	26
1100	TUR v BEL Q4	4th Quarter	TUR	175	657	12	20	Shot	Score
1101	TUR v BEL Q4	4th Quarter	TUR	177	684	28	99
1102	TUR v BEL Q4	4th Quarter	TUR	177	684	23	91
1103	TUR v BEL Q4	4th Quarter	TUR	177	685	37	76
1104	TUR v BEL Q4	4th Quarter	TUR	177	686	38	62
1105	TUR v BEL Q4	4th Quarter	TUR	177	686	39	55
1106	TUR v BEL Q4	4th Quarter	TUR	177	687	38	42
1107	TUR v BEL Q4	4th Quarter	TUR	177	687	38	30
1108	TUR v BEL Q4	4th Quarter	TUR	177	688	36	19	Shot	Miss
1109	TUR v BEL Q4	4th Quarter	TUR	180	730	32	110
1110	TUR v BEL Q4	4th Quarter	TUR	180	731	26	96
1111	TUR v BEL Q4	4th Quarter	TUR	180	732	42	82
1112	TUR v BEL Q4	4th Quarter	TUR	180	733	41	71
1113	TUR v BEL Q4	4th Quarter	TUR	180	733	43	65
1114	TUR v BEL Q4	4th Quarter	TUR	180	734	44	61
1115	TUR v BEL Q4	4th Quarter	TUR	180	735	42	51
1116	TUR v BEL Q4	4th Quarter	TUR	180	735	42	44
1117	TUR v BEL Q4	4th Quarter	TUR	180	736	42	44
1118	TUR v BEL Q4	4th Quarter	TUR	180	737	42	44
1119	TUR v BEL Q4	4th Quarter	TUR	180	738	42	44
1120	TUR v BEL Q4	4th Quarter	TUR	180	739	30	39
1121	TUR v BEL Q4	4th Quarter	TUR	180	741	32	38	On-ball
1122	TUR v BEL Q4	4th Quarter	TUR	180	741	36	36
1123	TUR v BEL Q4	4th Quarter	TUR	180	741	42	33
1124	TUR v BEL Q4	4th Quarter	TUR	180	743	47	23
1125	TUR v BEL Q4	4th Quarter	TUR	180	744	30	18
1126	TUR v BEL Q4	4th Quarter	TUR	180	745	24	20
1127	TUR v BEL Q4	4th Quarter	TUR	180	745	21	21	TO
1128	TUR v BEL Q4	4th Quarter	TUR	183	909	27	108
1129	TUR v BEL Q4	4th Quarter	TUR	183	910	25	97
1130	TUR v BEL Q4	4th Quarter	TUR	183	911	24	93
1131	TUR v BEL Q4	4th Quarter	TUR	183	911	28	85
1132	TUR v BEL Q4	4th Quarter	TUR	183	912	28	73
1133	TUR v BEL Q4	4th Quarter	TUR	183	913	27	65
1134	TUR v BEL Q4	4th Quarter	TUR	183	914	25	56
1135	TUR v BEL Q4	4th Quarter	TUR	183	915	24	50
1136	TUR v BEL Q4	4th Quarter	TUR	183	916	24	46
1137	TUR v BEL Q4	4th Quarter	TUR	183	916	33	40
1138	TUR v BEL Q4	4th Quarter	TUR	183	918	16	34
1139	TUR v BEL Q4	4th Quarter	TUR	183	921	24	17
1140	TUR v BEL Q4	4th Quarter	TUR	183	922	25	20
1141	TUR v BEL Q4	4th Quarter	TUR	183	922	30	22	TO
1142	TUR v BEL Q4	4th Quarter	TUR	185	930	26	112
1143	TUR v BEL Q4	4th Quarter	TUR	185	931	29	99
1144	TUR v BEL Q4	4th Quarter	TUR	185	932	28	92
1145	TUR v BEL Q4	4th Quarter	TUR	185	933	30	84
1146	TUR v BEL Q4	4th Quarter	TUR	185	933	31	72
1147	TUR v BEL Q4	4th Quarter	TUR	185	934	34	67
1148	TUR v BEL Q4	4th Quarter	TUR	185	935	38	61
1149	TUR v BEL Q4	4th Quarter	TUR	185	935	43	56
1150	TUR v BEL Q4	4th Quarter	TUR	185	936	48	51
1151	TUR v BEL Q4	4th Quarter	TUR	185	936	50	47
1152	TUR v BEL Q4	4th Quarter	TUR	185	938	49	44
1153	TUR v BEL Q4	4th Quarter	TUR	185	940	32	50
1154	TUR v BEL Q4	4th Quarter	TUR	185	941	32	48
1155	TUR v BEL Q4	4th Quarter	TUR	185	942	32	40
1156	TUR v BEL Q4	4th Quarter	TUR	185	942	51	27
1157	TUR v BEL Q4	4th Quarter	TUR	185	945	41	18	Shot	Score
1158	TUR v BEL Q4	4th Quarter	TUR	187	1004	30	113
1159	TUR v BEL Q4	4th Quarter	TUR	187	1005	25	84
1160	TUR v BEL Q4	4th Quarter	TUR	187	1006	42	74
1161	TUR v BEL Q4	4th Quarter	TUR	187	1007	42	68
1162	TUR v BEL Q4	4th Quarter	TUR	187	1008	43	62
1163	TUR v BEL Q4	4th Quarter	TUR	187	1009	42	53
1164	TUR v BEL Q4	4th Quarter	TUR	187	1009	41	50
1165	TUR v BEL Q4	4th Quarter	TUR	187	1010	44	43
1166	TUR v BEL Q4	4th Quarter	TUR	187	1012	46	39
1167	TUR v BEL Q4	4th Quarter	TUR	187	1014	30	36
1168	TUR v BEL Q4	4th Quarter	TUR	187	1015	31	41
1169	TUR v BEL Q4	4th Quarter	TUR	187	1015	32	43
1170	TUR v BEL Q4	4th Quarter	TUR	187	1018	48	27
1171	TUR v BEL Q4	4th Quarter	TUR	187	1021	37	19
1172	TUR v BEL Q4	4th Quarter	TUR	187	1022	37	20	TO
1173	TUR v BEL Q4	4th Quarter	TUR	189	1123	58	34	SLOB
1174	TUR v BEL Q4	4th Quarter	TUR	189	1124	45	36
1175	TUR v BEL Q4	4th Quarter	TUR	189	1125	42	39
1176	TUR v BEL Q4	4th Quarter	TUR	189	1126	47	42
1177	TUR v BEL Q4	4th Quarter	TUR	189	1128	33	43
1178	TUR v BEL Q4	4th Quarter	TUR	189	1129	33	43
1179	TUR v BEL Q4	4th Quarter	TUR	189	1130	33	43
1180	TUR v BEL Q4	4th Quarter	TUR	189	1131	33	43
1181	TUR v BEL Q4	4th Quarter	TUR	189	1132	33	43
1182	TUR v BEL Q4	4th Quarter	TUR	189	1134	25	43
1183	TUR v BEL Q4	4th Quarter	TUR	189	1134	20	42
1184	TUR v BEL Q4	4th Quarter	TUR	189	1135	25	42
1185	TUR v BEL Q4	4th Quarter	TUR	189	1135	31	42
1186	TUR v BEL Q4	4th Quarter	TUR	189	1137	28	38	On-ball
1187	TUR v BEL Q4	4th Quarter	TUR	189	1137	24	37	TO
1188	TUR v BEL Q4	4th Quarter	TUR	191	1146	31	106
1189	TUR v BEL Q4	4th Quarter	TUR	191	1146	38	97
1190	TUR v BEL Q4	4th Quarter	TUR	191	1147	32	94
1191	TUR v BEL Q4	4th Quarter	TUR	191	1148	30	87
1192	TUR v BEL Q4	4th Quarter	TUR	191	1148	29	79
1193	TUR v BEL Q4	4th Quarter	TUR	191	1149	25	68
1194	TUR v BEL Q4	4th Quarter	TUR	191	1150	26	59
1195	TUR v BEL Q4	4th Quarter	TUR	191	1151	30	54
1196	TUR v BEL Q4	4th Quarter	TUR	191	1152	32	47
1197	TUR v BEL Q4	4th Quarter	TUR	191	1153	34	42
1198	TUR v BEL Q4	4th Quarter	TUR	191	1154	38	40	On-ball
1199	TUR v BEL Q4	4th Quarter	TUR	191	1154	39	36
1200	TUR v BEL Q4	4th Quarter	TUR	191	1156	43	29
1201	TUR v BEL Q4	4th Quarter	TUR	191	1157	24	37	Foul
1202	TUR v BEL Q4	4th Quarter	TUR	193	1232	38	111
1203	TUR v BEL Q4	4th Quarter	TUR	193	1233	33	92
1204	TUR v BEL Q4	4th Quarter	TUR	193	1234	31	84
1205	TUR v BEL Q4	4th Quarter	TUR	193	1235	31	76
1206	TUR v BEL Q4	4th Quarter	TUR	193	1236	32	68
1207	TUR v BEL Q4	4th Quarter	TUR	193	1237	32	58
1208	TUR v BEL Q4	4th Quarter	TUR	193	1238	25	49
1209	TUR v BEL Q4	4th Quarter	TUR	193	1239	26	45
1210	TUR v BEL Q4	4th Quarter	TUR	193	1240	40	38
1211	TUR v BEL Q4	4th Quarter	TUR	193	1241	43	42
1212	TUR v BEL Q4	4th Quarter	TUR	193	1243	50	26	Shot	Score
1213	TUR v BEL Q4	4th Quarter	TUR	195	1274	32	109
1214	TUR v BEL Q4	4th Quarter	TUR	195	1274	42	90
1215	TUR v BEL Q4	4th Quarter	TUR	195	1276	47	78
1216	TUR v BEL Q4	4th Quarter	TUR	195	1276	49	70
1217	TUR v BEL Q4	4th Quarter	TUR	195	1277	50	61
1218	TUR v BEL Q4	4th Quarter	TUR	195	1278	49	56
1219	TUR v BEL Q4	4th Quarter	TUR	195	1279	49	49
1220	TUR v BEL Q4	4th Quarter	TUR	195	1279	50	46
1221	TUR v BEL Q4	4th Quarter	TUR	195	1280	51	40
1222	TUR v BEL Q4	4th Quarter	TUR	195	1282	51	34
1223	TUR v BEL Q4	4th Quarter	TUR	195	1285	47	41
1224	TUR v BEL Q4	4th Quarter	TUR	195	1285	39	44
1225	TUR v BEL Q4	4th Quarter	TUR	195	1286	34	47
1226	TUR v BEL Q4	4th Quarter	TUR	195	1288	33	45
1227	TUR v BEL Q4	4th Quarter	TUR	195	1289	20	33
1228	TUR v BEL Q4	4th Quarter	TUR	195	1291	22	19
1229	TUR v BEL Q4	4th Quarter	TUR	195	1293	23	22
1230	TUR v BEL Q4	4th Quarter	TUR	195	1293	26	24
1231	TUR v BEL Q4	4th Quarter	TUR	195	1294	29	25	Foul
