# Supplementary material for: Classifying ball trajectories in invasion sports using dynamic time warping: A basketball case study
Source: PLoS One. 2022 Oct 20;17(10):e0272848. doi: 10.1371/journal.pone.0272848 (PMC9584368; doi:10.1371/journal.pone.0272848)
Supplement: S1 Data — (ZIP) [file pone.0272848.s012.zip › Data/TUR/turg4_full.csv]

	GameID	TimeCriteria	TeamName	RecordID	Time	x	y	Label1	Label2	Label3	Label4
1	TUR v BLR Rio Q1	1st Quarter	TUR	3	21	27	79
2	TUR v BLR Rio Q1	1st Quarter	TUR	3	21	27	74
3	TUR v BLR Rio Q1	1st Quarter	TUR	3	22	27	65
4	TUR v BLR Rio Q1	1st Quarter	TUR	3	22	27	55
5	TUR v BLR Rio Q1	1st Quarter	TUR	3	23	27	48
6	TUR v BLR Rio Q1	1st Quarter	TUR	3	23	27	40
7	TUR v BLR Rio Q1	1st Quarter	TUR	3	24	27	27
8	TUR v BLR Rio Q1	1st Quarter	TUR	3	25	29	18	Shot	Score
9	TUR v BLR Rio Q1	1st Quarter	TUR	5	56	24	109
10	TUR v BLR Rio Q1	1st Quarter	TUR	5	57	27	94
11	TUR v BLR Rio Q1	1st Quarter	TUR	5	58	28	87
12	TUR v BLR Rio Q1	1st Quarter	TUR	5	59	29	79
13	TUR v BLR Rio Q1	1st Quarter	TUR	5	60	31	72
14	TUR v BLR Rio Q1	1st Quarter	TUR	5	60	31	66
15	TUR v BLR Rio Q1	1st Quarter	TUR	5	61	31	61
16	TUR v BLR Rio Q1	1st Quarter	TUR	5	62	30	54
17	TUR v BLR Rio Q1	1st Quarter	TUR	5	63	31	47
18	TUR v BLR Rio Q1	1st Quarter	TUR	5	64	11	30
19	TUR v BLR Rio Q1	1st Quarter	TUR	5	65	11	30
20	TUR v BLR Rio Q1	1st Quarter	TUR	5	66	11	30
21	TUR v BLR Rio Q1	1st Quarter	TUR	5	67	11	30
22	TUR v BLR Rio Q1	1st Quarter	TUR	5	68	30	49
23	TUR v BLR Rio Q1	1st Quarter	TUR	5	69	48	37
24	TUR v BLR Rio Q1	1st Quarter	TUR	5	71	47	16	Shot	Miss
25	TUR v BLR Rio Q1	1st Quarter	TUR	7	88	33	85
26	TUR v BLR Rio Q1	1st Quarter	TUR	7	89	32	79
27	TUR v BLR Rio Q1	1st Quarter	TUR	7	90	35	73
28	TUR v BLR Rio Q1	1st Quarter	TUR	7	91	39	66
29	TUR v BLR Rio Q1	1st Quarter	TUR	7	91	41	60
30	TUR v BLR Rio Q1	1st Quarter	TUR	7	92	42	53
31	TUR v BLR Rio Q1	1st Quarter	TUR	7	93	41	47
32	TUR v BLR Rio Q1	1st Quarter	TUR	7	94	41	41
33	TUR v BLR Rio Q1	1st Quarter	TUR	7	94	30	45
34	TUR v BLR Rio Q1	1st Quarter	TUR	7	95	29	41
35	TUR v BLR Rio Q1	1st Quarter	TUR	7	96	26	36	On-ball
36	TUR v BLR Rio Q1	1st Quarter	TUR	7	96	24	32
37	TUR v BLR Rio Q1	1st Quarter	TUR	7	98	27	24	Shot	Miss
38	TUR v BLR Rio Q1	1st Quarter	TUR	10	110	31	96
39	TUR v BLR Rio Q1	1st Quarter	TUR	10	111	31	90
40	TUR v BLR Rio Q1	1st Quarter	TUR	10	112	28	81
41	TUR v BLR Rio Q1	1st Quarter	TUR	10	113	27	73
42	TUR v BLR Rio Q1	1st Quarter	TUR	10	114	28	64
43	TUR v BLR Rio Q1	1st Quarter	TUR	10	115	29	56
44	TUR v BLR Rio Q1	1st Quarter	TUR	10	115	30	51
45	TUR v BLR Rio Q1	1st Quarter	TUR	10	116	33	47
46	TUR v BLR Rio Q1	1st Quarter	TUR	10	118	21	35
47	TUR v BLR Rio Q1	1st Quarter	TUR	10	119	16	30
48	TUR v BLR Rio Q1	1st Quarter	TUR	10	120	21	36
49	TUR v BLR Rio Q1	1st Quarter	TUR	10	121	12	23
50	TUR v BLR Rio Q1	1st Quarter	TUR	10	124	26	39	On-ball
51	TUR v BLR Rio Q1	1st Quarter	TUR	10	125	29	39
52	TUR v BLR Rio Q1	1st Quarter	TUR	10	126	35	38
53	TUR v BLR Rio Q1	1st Quarter	TUR	10	126	41	35
54	TUR v BLR Rio Q1	1st Quarter	TUR	10	127	39	39
55	TUR v BLR Rio Q1	1st Quarter	TUR	10	128	36	39
56	TUR v BLR Rio Q1	1st Quarter	TUR	10	129	32	42
57	TUR v BLR Rio Q1	1st Quarter	TUR	10	130	36	33
58	TUR v BLR Rio Q1	1st Quarter	TUR	10	131	38	26	Shot	Miss
59	TUR v BLR Rio Q1	1st Quarter	TUR	14	173	31	109
60	TUR v BLR Rio Q1	1st Quarter	TUR	14	174	31	97
61	TUR v BLR Rio Q1	1st Quarter	TUR	14	175	31	87
62	TUR v BLR Rio Q1	1st Quarter	TUR	14	176	32	77
63	TUR v BLR Rio Q1	1st Quarter	TUR	14	177	31	64
64	TUR v BLR Rio Q1	1st Quarter	TUR	14	177	31	56
65	TUR v BLR Rio Q1	1st Quarter	TUR	14	178	31	54
66	TUR v BLR Rio Q1	1st Quarter	TUR	14	179	31	47
67	TUR v BLR Rio Q1	1st Quarter	TUR	14	179	27	41	On-ball
68	TUR v BLR Rio Q1	1st Quarter	TUR	14	179	21	38
69	TUR v BLR Rio Q1	1st Quarter	TUR	14	179	14	35
70	TUR v BLR Rio Q1	1st Quarter	TUR	14	182	31	48
71	TUR v BLR Rio Q1	1st Quarter	TUR	14	182	31	42
72	TUR v BLR Rio Q1	1st Quarter	TUR	14	182	33	39	On-ball
73	TUR v BLR Rio Q1	1st Quarter	TUR	14	182	38	33
74	TUR v BLR Rio Q1	1st Quarter	TUR	14	184	52	20	Shot	Score
75	TUR v BLR Rio Q1	1st Quarter	TUR	16	200	26	110
76	TUR v BLR Rio Q1	1st Quarter	TUR	16	201	36	89
77	TUR v BLR Rio Q1	1st Quarter	TUR	16	201	30	92
78	TUR v BLR Rio Q1	1st Quarter	TUR	16	202	31	84
79	TUR v BLR Rio Q1	1st Quarter	TUR	16	202	30	74
80	TUR v BLR Rio Q1	1st Quarter	TUR	16	203	30	65
81	TUR v BLR Rio Q1	1st Quarter	TUR	16	204	31	57
82	TUR v BLR Rio Q1	1st Quarter	TUR	16	205	32	53
83	TUR v BLR Rio Q1	1st Quarter	TUR	16	205	32	49
84	TUR v BLR Rio Q1	1st Quarter	TUR	16	206	33	40	On-ball
85	TUR v BLR Rio Q1	1st Quarter	TUR	16	206	37	36
86	TUR v BLR Rio Q1	1st Quarter	TUR	16	208	42	34
87	TUR v BLR Rio Q1	1st Quarter	TUR	16	209	31	46
88	TUR v BLR Rio Q1	1st Quarter	TUR	16	209	30	41
89	TUR v BLR Rio Q1	1st Quarter	TUR	16	210	29	38	On-ball
90	TUR v BLR Rio Q1	1st Quarter	TUR	16	210	27	34
91	TUR v BLR Rio Q1	1st Quarter	TUR	16	211	24	29
92	TUR v BLR Rio Q1	1st Quarter	TUR	16	212	32	41	On-ball
93	TUR v BLR Rio Q1	1st Quarter	TUR	16	213	25	36
94	TUR v BLR Rio Q1	1st Quarter	TUR	16	214	24	30
95	TUR v BLR Rio Q1	1st Quarter	TUR	16	216	43	31	Shot	Score
96	TUR v BLR Rio Q1	1st Quarter	TUR	19	231	34	108
97	TUR v BLR Rio Q1	1st Quarter	TUR	19	232	38	92
98	TUR v BLR Rio Q1	1st Quarter	TUR	19	233	40	82
99	TUR v BLR Rio Q1	1st Quarter	TUR	19	233	44	74
100	TUR v BLR Rio Q1	1st Quarter	TUR	19	234	34	64
101	TUR v BLR Rio Q1	1st Quarter	TUR	19	235	34	59
102	TUR v BLR Rio Q1	1st Quarter	TUR	19	236	33	51
103	TUR v BLR Rio Q1	1st Quarter	TUR	19	237	33	45
104	TUR v BLR Rio Q1	1st Quarter	TUR	19	240	46	33	On-ball
105	TUR v BLR Rio Q1	1st Quarter	TUR	19	242	50	28
106	TUR v BLR Rio Q1	1st Quarter	TUR	19	242	52	24
107	TUR v BLR Rio Q1	1st Quarter	TUR	19	243	38	39
108	TUR v BLR Rio Q1	1st Quarter	TUR	19	244	29	45
109	TUR v BLR Rio Q1	1st Quarter	TUR	19	245	27	40	On-ball
110	TUR v BLR Rio Q1	1st Quarter	TUR	19	245	25	31
111	TUR v BLR Rio Q1	1st Quarter	TUR	19	245	25	22
112	TUR v BLR Rio Q1	1st Quarter	TUR	19	247	34	35
113	TUR v BLR Rio Q1	1st Quarter	TUR	19	248	37	30	Shot	Score
114	TUR v BLR Rio Q1	1st Quarter	TUR	21	264	24	98
115	TUR v BLR Rio Q1	1st Quarter	TUR	21	265	47	98
116	TUR v BLR Rio Q1	1st Quarter	TUR	21	266	47	86
117	TUR v BLR Rio Q1	1st Quarter	TUR	21	267	48	76
118	TUR v BLR Rio Q1	1st Quarter	TUR	21	268	47	67
119	TUR v BLR Rio Q1	1st Quarter	TUR	21	268	47	54
120	TUR v BLR Rio Q1	1st Quarter	TUR	21	269	48	45
121	TUR v BLR Rio Q1	1st Quarter	TUR	21	270	49	41
122	TUR v BLR Rio Q1	1st Quarter	TUR	21	270	43	40
123	TUR v BLR Rio Q1	1st Quarter	TUR	21	271	46	35
124	TUR v BLR Rio Q1	1st Quarter	TUR	21	272	41	36
125	TUR v BLR Rio Q1	1st Quarter	TUR	21	272	38	37	On-ball
126	TUR v BLR Rio Q1	1st Quarter	TUR	21	272	34	37
127	TUR v BLR Rio Q1	1st Quarter	TUR	21	272	28	37
128	TUR v BLR Rio Q1	1st Quarter	TUR	21	274	22	34
129	TUR v BLR Rio Q1	1st Quarter	TUR	21	275	37	39
130	TUR v BLR Rio Q1	1st Quarter	TUR	21	276	32	35
131	TUR v BLR Rio Q1	1st Quarter	TUR	21	276	31	31
132	TUR v BLR Rio Q1	1st Quarter	TUR	21	277	28	25
133	TUR v BLR Rio Q1	1st Quarter	TUR	21	278	14	25
134	TUR v BLR Rio Q1	1st Quarter	TUR	21	279	26	39
135	TUR v BLR Rio Q1	1st Quarter	TUR	21	280	25	31	Shot	Miss
136	TUR v BLR Rio Q1	1st Quarter	TUR	24	318	26	87
137	TUR v BLR Rio Q1	1st Quarter	TUR	24	318	31	84
138	TUR v BLR Rio Q1	1st Quarter	TUR	24	319	30	74
139	TUR v BLR Rio Q1	1st Quarter	TUR	24	319	30	66
140	TUR v BLR Rio Q1	1st Quarter	TUR	24	320	25	56
141	TUR v BLR Rio Q1	1st Quarter	TUR	24	320	20	53
142	TUR v BLR Rio Q1	1st Quarter	TUR	24	321	15	43
143	TUR v BLR Rio Q1	1st Quarter	TUR	24	322	14	37
144	TUR v BLR Rio Q1	1st Quarter	TUR	24	324	31	38
145	TUR v BLR Rio Q1	1st Quarter	TUR	24	325	30	53
146	TUR v BLR Rio Q1	1st Quarter	TUR	24	326	32	44
147	TUR v BLR Rio Q1	1st Quarter	TUR	24	326	33	39
148	TUR v BLR Rio Q1	1st Quarter	TUR	24	326	33	35	On-ball
149	TUR v BLR Rio Q1	1st Quarter	TUR	24	326	36	31
150	TUR v BLR Rio Q1	1st Quarter	TUR	24	328	37	24
151	TUR v BLR Rio Q1	1st Quarter	TUR	24	329	37	18
152	TUR v BLR Rio Q1	1st Quarter	TUR	24	330	13	22
153	TUR v BLR Rio Q1	1st Quarter	TUR	24	330	18	27
154	TUR v BLR Rio Q1	1st Quarter	TUR	24	331	21	29	Shot	Miss
155	TUR v BLR Rio Q1	1st Quarter	TUR	25	333	27	17	OR
156	TUR v BLR Rio Q1	1st Quarter	TUR	25	334	10	19	Shot	Miss
157	TUR v BLR Rio Q1	1st Quarter	TUR	28	379	28	109
158	TUR v BLR Rio Q1	1st Quarter	TUR	28	380	30	97
159	TUR v BLR Rio Q1	1st Quarter	TUR	28	381	30	90
160	TUR v BLR Rio Q1	1st Quarter	TUR	28	382	29	82
161	TUR v BLR Rio Q1	1st Quarter	TUR	28	383	28	74
162	TUR v BLR Rio Q1	1st Quarter	TUR	28	383	28	68
163	TUR v BLR Rio Q1	1st Quarter	TUR	28	384	22	60
164	TUR v BLR Rio Q1	1st Quarter	TUR	28	385	21	50
165	TUR v BLR Rio Q1	1st Quarter	TUR	28	386	24	44
166	TUR v BLR Rio Q1	1st Quarter	TUR	28	387	33	38	TO
167	TUR v BLR Rio Q1	1st Quarter	TUR	30	398	29	109
168	TUR v BLR Rio Q1	1st Quarter	TUR	30	399	32	85
169	TUR v BLR Rio Q1	1st Quarter	TUR	30	401	33	74
170	TUR v BLR Rio Q1	1st Quarter	TUR	30	402	33	69
171	TUR v BLR Rio Q1	1st Quarter	TUR	30	403	37	66
172	TUR v BLR Rio Q1	1st Quarter	TUR	30	403	41	61
173	TUR v BLR Rio Q1	1st Quarter	TUR	30	404	46	55
174	TUR v BLR Rio Q1	1st Quarter	TUR	30	405	48	49
175	TUR v BLR Rio Q1	1st Quarter	TUR	30	406	30	36	Foul
176	TUR v BLR Rio Q1	1st Quarter	TUR	31	427	57	35	SLOB
177	TUR v BLR Rio Q1	1st Quarter	TUR	31	428	33	42
178	TUR v BLR Rio Q1	1st Quarter	TUR	31	429	35	46
179	TUR v BLR Rio Q1	1st Quarter	TUR	31	431	33	45
180	TUR v BLR Rio Q1	1st Quarter	TUR	31	432	31	41
181	TUR v BLR Rio Q1	1st Quarter	TUR	31	432	29	38	On-ball
182	TUR v BLR Rio Q1	1st Quarter	TUR	31	433	25	36	Shot	Miss
183	TUR v BLR Rio Q1	1st Quarter	TUR	33	447	30	93
184	TUR v BLR Rio Q1	1st Quarter	TUR	33	447	39	95	Foul
185	TUR v BLR Rio Q1	1st Quarter	TUR	34	462	43	110
186	TUR v BLR Rio Q1	1st Quarter	TUR	34	463	38	89
187	TUR v BLR Rio Q1	1st Quarter	TUR	34	464	39	82
188	TUR v BLR Rio Q1	1st Quarter	TUR	34	465	37	73
189	TUR v BLR Rio Q1	1st Quarter	TUR	34	465	35	64
190	TUR v BLR Rio Q1	1st Quarter	TUR	34	466	35	55
191	TUR v BLR Rio Q1	1st Quarter	TUR	34	467	36	47
192	TUR v BLR Rio Q1	1st Quarter	TUR	34	467	41	37
193	TUR v BLR Rio Q1	1st Quarter	TUR	34	468	44	39
194	TUR v BLR Rio Q1	1st Quarter	TUR	34	468	43	39
195	TUR v BLR Rio Q1	1st Quarter	TUR	34	468	37	42
196	TUR v BLR Rio Q1	1st Quarter	TUR	34	469	25	44
197	TUR v BLR Rio Q1	1st Quarter	TUR	34	470	29	46
198	TUR v BLR Rio Q1	1st Quarter	TUR	34	470	32	48
199	TUR v BLR Rio Q1	1st Quarter	TUR	34	472	37	35
200	TUR v BLR Rio Q1	1st Quarter	TUR	34	473	38	36
201	TUR v BLR Rio Q1	1st Quarter	TUR	34	474	39	37
202	TUR v BLR Rio Q1	1st Quarter	TUR	34	476	29	41	On-ball
203	TUR v BLR Rio Q1	1st Quarter	TUR	34	477	25	39
204	TUR v BLR Rio Q1	1st Quarter	TUR	34	478	18	32
205	TUR v BLR Rio Q1	1st Quarter	TUR	34	478	20	26
206	TUR v BLR Rio Q1	1st Quarter	TUR	34	479	24	22
207	TUR v BLR Rio Q1	1st Quarter	TUR	34	480	48	26
208	TUR v BLR Rio Q1	1st Quarter	TUR	34	481	32	38	Shot	Miss
209	TUR v BLR Rio Q1	1st Quarter	TUR	35	501	25	8	BLOB
210	TUR v BLR Rio Q1	1st Quarter	TUR	35	502	10	20
211	TUR v BLR Rio Q1	1st Quarter	TUR	35	503	16	35
212	TUR v BLR Rio Q1	1st Quarter	TUR	35	504	37	38
213	TUR v BLR Rio Q1	1st Quarter	TUR	35	505	13	33
214	TUR v BLR Rio Q1	1st Quarter	TUR	35	506	24	20
215	TUR v BLR Rio Q1	1st Quarter	TUR	35	507	21	18
216	TUR v BLR Rio Q1	1st Quarter	TUR	35	508	23	22
217	TUR v BLR Rio Q1	1st Quarter	TUR	35	509	25	18	Shot	Miss
218	TUR v BLR Rio Q1	1st Quarter	TUR	37	534	27	111
219	TUR v BLR Rio Q1	1st Quarter	TUR	37	534	21	96
220	TUR v BLR Rio Q1	1st Quarter	TUR	37	535	20	86
221	TUR v BLR Rio Q1	1st Quarter	TUR	37	536	20	76
222	TUR v BLR Rio Q1	1st Quarter	TUR	37	537	21	63
223	TUR v BLR Rio Q1	1st Quarter	TUR	37	537	23	56
224	TUR v BLR Rio Q1	1st Quarter	TUR	37	538	23	48
225	TUR v BLR Rio Q1	1st Quarter	TUR	37	539	19	44
226	TUR v BLR Rio Q1	1st Quarter	TUR	37	539	17	40
227	TUR v BLR Rio Q1	1st Quarter	TUR	37	540	14	32
228	TUR v BLR Rio Q1	1st Quarter	TUR	37	542	30	43
229	TUR v BLR Rio Q1	1st Quarter	TUR	37	543	33	43
230	TUR v BLR Rio Q1	1st Quarter	TUR	37	543	36	38
231	TUR v BLR Rio Q1	1st Quarter	TUR	37	544	38	29
232	TUR v BLR Rio Q1	1st Quarter	TUR	37	544	36	21	Shot	Miss
233	TUR v BLR Rio Q1	1st Quarter	TUR	40	646	17	110
234	TUR v BLR Rio Q1	1st Quarter	TUR	40	646	22	93
235	TUR v BLR Rio Q1	1st Quarter	TUR	40	647	20	82
236	TUR v BLR Rio Q1	1st Quarter	TUR	40	647	19	77
237	TUR v BLR Rio Q1	1st Quarter	TUR	40	648	18	63
238	TUR v BLR Rio Q1	1st Quarter	TUR	40	649	21	57
239	TUR v BLR Rio Q1	1st Quarter	TUR	40	649	25	50
240	TUR v BLR Rio Q1	1st Quarter	TUR	40	650	31	48
241	TUR v BLR Rio Q1	1st Quarter	TUR	40	650	37	48
242	TUR v BLR Rio Q1	1st Quarter	TUR	40	651	41	46
243	TUR v BLR Rio Q1	1st Quarter	TUR	40	653	48	35
244	TUR v BLR Rio Q1	1st Quarter	TUR	40	656	43	22
245	TUR v BLR Rio Q1	1st Quarter	TUR	40	657	43	22
246	TUR v BLR Rio Q1	1st Quarter	TUR	40	659	30	34	Shot	Miss
247	TUR v BLR Rio Q1	1st Quarter	TUR	44	697	29	111
248	TUR v BLR Rio Q1	1st Quarter	TUR	44	697	27	95
249	TUR v BLR Rio Q1	1st Quarter	TUR	44	698	26	88
250	TUR v BLR Rio Q1	1st Quarter	TUR	44	699	28	81
251	TUR v BLR Rio Q1	1st Quarter	TUR	44	699	29	75
252	TUR v BLR Rio Q1	1st Quarter	TUR	44	700	29	67
253	TUR v BLR Rio Q1	1st Quarter	TUR	44	701	28	60
254	TUR v BLR Rio Q1	1st Quarter	TUR	44	701	29	54
255	TUR v BLR Rio Q1	1st Quarter	TUR	44	703	34	51
256	TUR v BLR Rio Q1	1st Quarter	TUR	44	704	46	36
257	TUR v BLR Rio Q1	1st Quarter	TUR	44	706	39	22
258	TUR v BLR Rio Q1	1st Quarter	TUR	44	707	39	22
259	TUR v BLR Rio Q1	1st Quarter	TUR	44	708	39	22
260	TUR v BLR Rio Q1	1st Quarter	TUR	44	709	39	22
261	TUR v BLR Rio Q1	1st Quarter	TUR	44	710	32	35
262	TUR v BLR Rio Q1	1st Quarter	TUR	44	711	15	30	On-ball
263	TUR v BLR Rio Q1	1st Quarter	TUR	44	712	16	33
264	TUR v BLR Rio Q1	1st Quarter	TUR	44	713	22	39
265	TUR v BLR Rio Q1	1st Quarter	TUR	44	714	32	37
266	TUR v BLR Rio Q1	1st Quarter	TUR	44	715	34	32
267	TUR v BLR Rio Q1	1st Quarter	TUR	44	715	35	25
268	TUR v BLR Rio Q1	1st Quarter	TUR	44	716	48	18	Shot	Miss
269	TUR v BLR Rio Q1	1st Quarter	TUR	45	742	26	9	BLOB
270	TUR v BLR Rio Q1	1st Quarter	TUR	45	743	14	17
271	TUR v BLR Rio Q1	1st Quarter	TUR	45	743	11	19	Foul
272	TUR v BLR Rio Q1	1st Quarter	TUR	46	762	24	8	BLOB
273	TUR v BLR Rio Q1	1st Quarter	TUR	46	763	11	18
274	TUR v BLR Rio Q1	1st Quarter	TUR	46	764	21	40
275	TUR v BLR Rio Q1	1st Quarter	TUR	46	765	47	38
276	TUR v BLR Rio Q1	1st Quarter	TUR	46	768	38	21
277	TUR v BLR Rio Q1	1st Quarter	TUR	46	769	38	22	Foul
278	TUR v BLR Rio Q1	1st Quarter	TUR	47	791	42	9	BLOB
279	TUR v BLR Rio Q1	1st Quarter	TUR	47	792	50	27
280	TUR v BLR Rio Q1	1st Quarter	TUR	47	793	46	26
281	TUR v BLR Rio Q1	1st Quarter	TUR	47	793	40	26
282	TUR v BLR Rio Q1	1st Quarter	TUR	47	794	33	24
283	TUR v BLR Rio Q1	1st Quarter	TUR	47	795	31	21	Shot	Score
284	TUR v BLR Rio Q1	1st Quarter	TUR	49	818	27	96
285	TUR v BLR Rio Q1	1st Quarter	TUR	49	818	34	88
286	TUR v BLR Rio Q1	1st Quarter	TUR	49	819	32	79
287	TUR v BLR Rio Q1	1st Quarter	TUR	49	820	28	68
288	TUR v BLR Rio Q1	1st Quarter	TUR	49	821	18	60
289	TUR v BLR Rio Q1	1st Quarter	TUR	49	821	15	54
290	TUR v BLR Rio Q1	1st Quarter	TUR	49	822	13	43
291	TUR v BLR Rio Q1	1st Quarter	TUR	49	822	13	36
292	TUR v BLR Rio Q1	1st Quarter	TUR	49	823	13	32
293	TUR v BLR Rio Q1	1st Quarter	TUR	49	825	14	27
294	TUR v BLR Rio Q1	1st Quarter	TUR	49	826	13	21
295	TUR v BLR Rio Q1	1st Quarter	TUR	49	827	15	42
296	TUR v BLR Rio Q1	1st Quarter	TUR	49	829	39	45
297	TUR v BLR Rio Q1	1st Quarter	TUR	49	830	35	43
298	TUR v BLR Rio Q1	1st Quarter	TUR	49	831	33	40	On-ball
299	TUR v BLR Rio Q1	1st Quarter	TUR	49	831	37	39
300	TUR v BLR Rio Q1	1st Quarter	TUR	49	831	39	31
301	TUR v BLR Rio Q1	1st Quarter	TUR	49	832	35	22
302	TUR v BLR Rio Q1	1st Quarter	TUR	49	833	43	27	Shot	Miss
303	TUR v BLR Rio Q1	1st Quarter	TUR	52	853	30	110
304	TUR v BLR Rio Q1	1st Quarter	TUR	52	854	24	84
305	TUR v BLR Rio Q1	1st Quarter	TUR	52	855	25	75
306	TUR v BLR Rio Q1	1st Quarter	TUR	52	855	26	66
307	TUR v BLR Rio Q1	1st Quarter	TUR	52	856	23	58
308	TUR v BLR Rio Q1	1st Quarter	TUR	52	857	13	55
309	TUR v BLR Rio Q1	1st Quarter	TUR	52	858	20	54
310	TUR v BLR Rio Q1	1st Quarter	TUR	52	858	24	53
311	TUR v BLR Rio Q1	1st Quarter	TUR	52	859	31	51
312	TUR v BLR Rio Q1	1st Quarter	TUR	52	859	34	47
313	TUR v BLR Rio Q1	1st Quarter	TUR	52	860	37	40	On-ball
314	TUR v BLR Rio Q1	1st Quarter	TUR	52	862	25	42	On-ball
315	TUR v BLR Rio Q1	1st Quarter	TUR	52	862	24	37
316	TUR v BLR Rio Q1	1st Quarter	TUR	52	863	25	28
317	TUR v BLR Rio Q1	1st Quarter	TUR	52	864	19	24
318	TUR v BLR Rio Q1	1st Quarter	TUR	52	865	31	23
319	TUR v BLR Rio Q1	1st Quarter	TUR	52	866	33	16	Shot	Score	Shooting Foul
320	TUR v BLR Rio Q1	1st Quarter	TUR	54	1006	26	99
321	TUR v BLR Rio Q1	1st Quarter	TUR	54	1006	33	80
322	TUR v BLR Rio Q1	1st Quarter	TUR	54	1007	25	71
323	TUR v BLR Rio Q1	1st Quarter	TUR	54	1008	25	60
324	TUR v BLR Rio Q1	1st Quarter	TUR	54	1009	23	49
325	TUR v BLR Rio Q1	1st Quarter	TUR	54	1009	20	43
326	TUR v BLR Rio Q1	1st Quarter	TUR	54	1010	15	38
327	TUR v BLR Rio Q1	1st Quarter	TUR	54	1010	11	32
328	TUR v BLR Rio Q1	1st Quarter	TUR	54	1011	16	43
329	TUR v BLR Rio Q1	1st Quarter	TUR	54	1011	19	43
330	TUR v BLR Rio Q1	1st Quarter	TUR	54	1012	22	39	On-ball
331	TUR v BLR Rio Q1	1st Quarter	TUR	54	1013	27	38
332	TUR v BLR Rio Q1	1st Quarter	TUR	54	1013	31	38
333	TUR v BLR Rio Q1	1st Quarter	TUR	54	1014	38	37
334	TUR v BLR Rio Q1	1st Quarter	TUR	54	1015	34	38	Shot	Miss
335	TUR v BLR Rio Q2	2nd Quarter	TUR	56	25	57	59
336	TUR v BLR Rio Q2	2nd Quarter	TUR	56	26	54	68
337	TUR v BLR Rio Q2	2nd Quarter	TUR	56	27	49	70
338	TUR v BLR Rio Q2	2nd Quarter	TUR	56	27	44	67
339	TUR v BLR Rio Q2	2nd Quarter	TUR	56	28	40	63
340	TUR v BLR Rio Q2	2nd Quarter	TUR	56	28	35	59
341	TUR v BLR Rio Q2	2nd Quarter	TUR	56	29	32	55
342	TUR v BLR Rio Q2	2nd Quarter	TUR	56	30	31	49
343	TUR v BLR Rio Q2	2nd Quarter	TUR	56	30	31	45
344	TUR v BLR Rio Q2	2nd Quarter	TUR	56	31	40	36
345	TUR v BLR Rio Q2	2nd Quarter	TUR	56	32	41	38	On-ball
346	TUR v BLR Rio Q2	2nd Quarter	TUR	56	33	38	38
347	TUR v BLR Rio Q2	2nd Quarter	TUR	56	34	32	35
348	TUR v BLR Rio Q2	2nd Quarter	TUR	56	34	30	31
349	TUR v BLR Rio Q2	2nd Quarter	TUR	56	35	34	35
350	TUR v BLR Rio Q2	2nd Quarter	TUR	56	35	40	36
351	TUR v BLR Rio Q2	2nd Quarter	TUR	56	37	21	30
352	TUR v BLR Rio Q2	2nd Quarter	TUR	56	38	35	17	TO
353	TUR v BLR Rio Q2	2nd Quarter	TUR	58	66	28	109
354	TUR v BLR Rio Q2	2nd Quarter	TUR	58	67	19	98
355	TUR v BLR Rio Q2	2nd Quarter	TUR	58	68	19	87
356	TUR v BLR Rio Q2	2nd Quarter	TUR	58	68	20	80
357	TUR v BLR Rio Q2	2nd Quarter	TUR	58	69	20	74
358	TUR v BLR Rio Q2	2nd Quarter	TUR	58	70	22	68
359	TUR v BLR Rio Q2	2nd Quarter	TUR	58	71	22	61
360	TUR v BLR Rio Q2	2nd Quarter	TUR	58	71	22	55
361	TUR v BLR Rio Q2	2nd Quarter	TUR	58	72	22	51
362	TUR v BLR Rio Q2	2nd Quarter	TUR	58	73	20	46
363	TUR v BLR Rio Q2	2nd Quarter	TUR	58	74	12	36
364	TUR v BLR Rio Q2	2nd Quarter	TUR	58	74	31	40
365	TUR v BLR Rio Q2	2nd Quarter	TUR	58	76	34	41
366	TUR v BLR Rio Q2	2nd Quarter	TUR	58	76	40	42
367	TUR v BLR Rio Q2	2nd Quarter	TUR	58	77	44	44
368	TUR v BLR Rio Q2	2nd Quarter	TUR	58	77	38	46
369	TUR v BLR Rio Q2	2nd Quarter	TUR	58	78	31	46
370	TUR v BLR Rio Q2	2nd Quarter	TUR	58	78	29	44	On-ball
371	TUR v BLR Rio Q2	2nd Quarter	TUR	58	79	32	39
372	TUR v BLR Rio Q2	2nd Quarter	TUR	58	80	35	34
373	TUR v BLR Rio Q2	2nd Quarter	TUR	58	80	37	29
374	TUR v BLR Rio Q2	2nd Quarter	TUR	58	81	31	29
375	TUR v BLR Rio Q2	2nd Quarter	TUR	58	82	27	23
376	TUR v BLR Rio Q2	2nd Quarter	TUR	58	83	29	17	Shot	Miss
377	TUR v BLR Rio Q2	2nd Quarter	TUR	59	97	23	8	BLOB
378	TUR v BLR Rio Q2	2nd Quarter	TUR	59	98	12	23
379	TUR v BLR Rio Q2	2nd Quarter	TUR	59	99	12	19
380	TUR v BLR Rio Q2	2nd Quarter	TUR	59	99	14	15
381	TUR v BLR Rio Q2	2nd Quarter	TUR	59	100	23	23
382	TUR v BLR Rio Q2	2nd Quarter	TUR	59	101	29	24
383	TUR v BLR Rio Q2	2nd Quarter	TUR	59	102	29	18	TO
384	TUR v BLR Rio Q2	2nd Quarter	TUR	62	140	19	98
385	TUR v BLR Rio Q2	2nd Quarter	TUR	62	140	17	84
386	TUR v BLR Rio Q2	2nd Quarter	TUR	62	141	17	71
387	TUR v BLR Rio Q2	2nd Quarter	TUR	62	142	17	61
388	TUR v BLR Rio Q2	2nd Quarter	TUR	62	143	17	54
389	TUR v BLR Rio Q2	2nd Quarter	TUR	62	143	16	46
390	TUR v BLR Rio Q2	2nd Quarter	TUR	62	144	18	42
391	TUR v BLR Rio Q2	2nd Quarter	TUR	62	144	21	38	On-ball
392	TUR v BLR Rio Q2	2nd Quarter	TUR	62	144	26	39	On-ball
393	TUR v BLR Rio Q2	2nd Quarter	TUR	62	145	31	39
394	TUR v BLR Rio Q2	2nd Quarter	TUR	62	146	42	35
395	TUR v BLR Rio Q2	2nd Quarter	TUR	62	147	44	34
396	TUR v BLR Rio Q2	2nd Quarter	TUR	62	147	18	35
397	TUR v BLR Rio Q2	2nd Quarter	TUR	62	149	24	17
398	TUR v BLR Rio Q2	2nd Quarter	TUR	62	150	25	20
399	TUR v BLR Rio Q2	2nd Quarter	TUR	62	150	30	23
400	TUR v BLR Rio Q2	2nd Quarter	TUR	62	151	26	20	Shot	Score
401	TUR v BLR Rio Q2	2nd Quarter	TUR	64	170	32	111
402	TUR v BLR Rio Q2	2nd Quarter	TUR	64	172	35	95
403	TUR v BLR Rio Q2	2nd Quarter	TUR	64	173	35	88
404	TUR v BLR Rio Q2	2nd Quarter	TUR	64	174	35	80
405	TUR v BLR Rio Q2	2nd Quarter	TUR	64	175	37	75
406	TUR v BLR Rio Q2	2nd Quarter	TUR	64	175	36	68
407	TUR v BLR Rio Q2	2nd Quarter	TUR	64	176	34	62
408	TUR v BLR Rio Q2	2nd Quarter	TUR	64	176	28	56
409	TUR v BLR Rio Q2	2nd Quarter	TUR	64	177	22	51
410	TUR v BLR Rio Q2	2nd Quarter	TUR	64	177	18	47
411	TUR v BLR Rio Q2	2nd Quarter	TUR	64	178	12	40
412	TUR v BLR Rio Q2	2nd Quarter	TUR	64	178	12	36
413	TUR v BLR Rio Q2	2nd Quarter	TUR	64	179	31	43
414	TUR v BLR Rio Q2	2nd Quarter	TUR	64	181	12	33
415	TUR v BLR Rio Q2	2nd Quarter	TUR	64	182	26	17
416	TUR v BLR Rio Q2	2nd Quarter	TUR	64	183	25	19
417	TUR v BLR Rio Q2	2nd Quarter	TUR	64	184	24	22
418	TUR v BLR Rio Q2	2nd Quarter	TUR	64	184	26	26
419	TUR v BLR Rio Q2	2nd Quarter	TUR	64	185	29	26
420	TUR v BLR Rio Q2	2nd Quarter	TUR	64	186	31	26	Shot	Shooting Foul
421	TUR v BLR Rio Q2	2nd Quarter	TUR	67	236	35	96
422	TUR v BLR Rio Q2	2nd Quarter	TUR	67	236	43	89
423	TUR v BLR Rio Q2	2nd Quarter	TUR	67	237	43	75
424	TUR v BLR Rio Q2	2nd Quarter	TUR	67	238	43	67
425	TUR v BLR Rio Q2	2nd Quarter	TUR	67	239	42	58
426	TUR v BLR Rio Q2	2nd Quarter	TUR	67	239	42	52
427	TUR v BLR Rio Q2	2nd Quarter	TUR	67	240	26	25
428	TUR v BLR Rio Q2	2nd Quarter	TUR	67	241	29	22
429	TUR v BLR Rio Q2	2nd Quarter	TUR	67	241	33	17	Shot	Shooting Foul
430	TUR v BLR Rio Q2	2nd Quarter	TUR	69	310	23	99
431	TUR v BLR Rio Q2	2nd Quarter	TUR	69	311	16	78
432	TUR v BLR Rio Q2	2nd Quarter	TUR	69	312	16	64
433	TUR v BLR Rio Q2	2nd Quarter	TUR	69	313	13	52
434	TUR v BLR Rio Q2	2nd Quarter	TUR	69	315	18	46
435	TUR v BLR Rio Q2	2nd Quarter	TUR	69	315	24	46
436	TUR v BLR Rio Q2	2nd Quarter	TUR	69	316	29	42	On-ball
437	TUR v BLR Rio Q2	2nd Quarter	TUR	69	318	38	42
438	TUR v BLR Rio Q2	2nd Quarter	TUR	69	318	42	39
439	TUR v BLR Rio Q2	2nd Quarter	TUR	69	319	37	30
440	TUR v BLR Rio Q2	2nd Quarter	TUR	69	321	25	34
441	TUR v BLR Rio Q2	2nd Quarter	TUR	69	321	32	31
442	TUR v BLR Rio Q2	2nd Quarter	TUR	69	322	37	29
443	TUR v BLR Rio Q2	2nd Quarter	TUR	69	323	35	40	On-ball
444	TUR v BLR Rio Q2	2nd Quarter	TUR	69	324	37	35
445	TUR v BLR Rio Q2	2nd Quarter	TUR	69	325	38	28
446	TUR v BLR Rio Q2	2nd Quarter	TUR	69	326	31	30
447	TUR v BLR Rio Q2	2nd Quarter	TUR	69	327	10	18
448	TUR v BLR Rio Q2	2nd Quarter	TUR	69	328	14	20	Shot	Score
449	TUR v BLR Rio Q2	2nd Quarter	TUR	72	355	48	100
450	TUR v BLR Rio Q2	2nd Quarter	TUR	72	356	47	91
451	TUR v BLR Rio Q2	2nd Quarter	TUR	72	357	48	83
452	TUR v BLR Rio Q2	2nd Quarter	TUR	72	357	47	75
453	TUR v BLR Rio Q2	2nd Quarter	TUR	72	358	46	66
454	TUR v BLR Rio Q2	2nd Quarter	TUR	72	359	46	55
455	TUR v BLR Rio Q2	2nd Quarter	TUR	72	360	47	49
456	TUR v BLR Rio Q2	2nd Quarter	TUR	72	361	48	42
457	TUR v BLR Rio Q2	2nd Quarter	TUR	72	361	30	37
458	TUR v BLR Rio Q2	2nd Quarter	TUR	72	363	49	19
459	TUR v BLR Rio Q2	2nd Quarter	TUR	72	364	48	17	Shot	Score
460	TUR v BLR Rio Q2	2nd Quarter	TUR	74	383	28	95
461	TUR v BLR Rio Q2	2nd Quarter	TUR	74	383	24	85
462	TUR v BLR Rio Q2	2nd Quarter	TUR	74	384	21	78
463	TUR v BLR Rio Q2	2nd Quarter	TUR	74	384	18	69
464	TUR v BLR Rio Q2	2nd Quarter	TUR	74	385	17	63
465	TUR v BLR Rio Q2	2nd Quarter	TUR	74	386	15	56
466	TUR v BLR Rio Q2	2nd Quarter	TUR	74	386	15	49
467	TUR v BLR Rio Q2	2nd Quarter	TUR	74	387	15	43
468	TUR v BLR Rio Q2	2nd Quarter	TUR	74	388	15	41
469	TUR v BLR Rio Q2	2nd Quarter	TUR	74	389	33	38
470	TUR v BLR Rio Q2	2nd Quarter	TUR	74	391	47	33
471	TUR v BLR Rio Q2	2nd Quarter	TUR	74	392	47	33
472	TUR v BLR Rio Q2	2nd Quarter	TUR	74	393	47	33
473	TUR v BLR Rio Q2	2nd Quarter	TUR	74	394	47	33
474	TUR v BLR Rio Q2	2nd Quarter	TUR	74	395	40	21	Shot	Miss
475	TUR v BLR Rio Q2	2nd Quarter	TUR	75	400	43	30	OR
476	TUR v BLR Rio Q2	2nd Quarter	TUR	75	402	47	34	On-ball
477	TUR v BLR Rio Q2	2nd Quarter	TUR	75	403	43	34
478	TUR v BLR Rio Q2	2nd Quarter	TUR	75	403	37	31
479	TUR v BLR Rio Q2	2nd Quarter	TUR	75	404	32	29
480	TUR v BLR Rio Q2	2nd Quarter	TUR	75	404	32	34
481	TUR v BLR Rio Q2	2nd Quarter	TUR	75	405	32	39
482	TUR v BLR Rio Q2	2nd Quarter	TUR	75	406	37	25
483	TUR v BLR Rio Q2	2nd Quarter	TUR	75	408	32	23
484	TUR v BLR Rio Q2	2nd Quarter	TUR	75	409	11	18	Shot	Miss
485	TUR v BLR Rio Q2	2nd Quarter	TUR	77	435	28	109
486	TUR v BLR Rio Q2	2nd Quarter	TUR	77	435	23	90
487	TUR v BLR Rio Q2	2nd Quarter	TUR	77	436	23	74
488	TUR v BLR Rio Q2	2nd Quarter	TUR	77	437	22	67
489	TUR v BLR Rio Q2	2nd Quarter	TUR	77	438	27	61
490	TUR v BLR Rio Q2	2nd Quarter	TUR	77	439	22	55
491	TUR v BLR Rio Q2	2nd Quarter	TUR	77	440	18	45
492	TUR v BLR Rio Q2	2nd Quarter	TUR	77	441	13	38
493	TUR v BLR Rio Q2	2nd Quarter	TUR	77	443	32	38
494	TUR v BLR Rio Q2	2nd Quarter	TUR	77	444	34	42
495	TUR v BLR Rio Q2	2nd Quarter	TUR	77	446	50	28	Shot	Score
496	TUR v BLR Rio Q2	2nd Quarter	TUR	79	575	31	109
497	TUR v BLR Rio Q2	2nd Quarter	TUR	79	576	28	95
498	TUR v BLR Rio Q2	2nd Quarter	TUR	79	577	25	84
499	TUR v BLR Rio Q2	2nd Quarter	TUR	79	578	26	76
500	TUR v BLR Rio Q2	2nd Quarter	TUR	79	579	27	69
501	TUR v BLR Rio Q2	2nd Quarter	TUR	79	580	26	61
502	TUR v BLR Rio Q2	2nd Quarter	TUR	79	581	23	54
503	TUR v BLR Rio Q2	2nd Quarter	TUR	79	581	17	48
504	TUR v BLR Rio Q2	2nd Quarter	TUR	79	582	13	41
505	TUR v BLR Rio Q2	2nd Quarter	TUR	79	583	11	36
506	TUR v BLR Rio Q2	2nd Quarter	TUR	79	583	33	41
507	TUR v BLR Rio Q2	2nd Quarter	TUR	79	584	28	40
508	TUR v BLR Rio Q2	2nd Quarter	TUR	79	585	24	35
509	TUR v BLR Rio Q2	2nd Quarter	TUR	79	586	18	35
510	TUR v BLR Rio Q2	2nd Quarter	TUR	79	586	21	37	On-ball
511	TUR v BLR Rio Q2	2nd Quarter	TUR	79	586	25	38
512	TUR v BLR Rio Q2	2nd Quarter	TUR	79	587	31	36
513	TUR v BLR Rio Q2	2nd Quarter	TUR	79	588	35	33
514	TUR v BLR Rio Q2	2nd Quarter	TUR	79	589	11	27
515	TUR v BLR Rio Q2	2nd Quarter	TUR	79	589	15	23
516	TUR v BLR Rio Q2	2nd Quarter	TUR	79	590	16	21
517	TUR v BLR Rio Q2	2nd Quarter	TUR	79	590	25	20
518	TUR v BLR Rio Q2	2nd Quarter	TUR	79	592	26	21
519	TUR v BLR Rio Q2	2nd Quarter	TUR	79	592	25	23
520	TUR v BLR Rio Q2	2nd Quarter	TUR	79	593	10	17	Shot	Miss
521	TUR v BLR Rio Q2	2nd Quarter	TUR	81	617	30	108
522	TUR v BLR Rio Q2	2nd Quarter	TUR	81	617	31	90
523	TUR v BLR Rio Q2	2nd Quarter	TUR	81	618	30	82
524	TUR v BLR Rio Q2	2nd Quarter	TUR	81	619	31	76
525	TUR v BLR Rio Q2	2nd Quarter	TUR	81	620	34	71
526	TUR v BLR Rio Q2	2nd Quarter	TUR	81	620	39	60
527	TUR v BLR Rio Q2	2nd Quarter	TUR	81	621	42	54
528	TUR v BLR Rio Q2	2nd Quarter	TUR	81	622	44	48
529	TUR v BLR Rio Q2	2nd Quarter	TUR	81	623	45	44
530	TUR v BLR Rio Q2	2nd Quarter	TUR	81	624	45	39
531	TUR v BLR Rio Q2	2nd Quarter	TUR	81	626	31	40
532	TUR v BLR Rio Q2	2nd Quarter	TUR	81	628	49	36
533	TUR v BLR Rio Q2	2nd Quarter	TUR	81	629	48	21
534	TUR v BLR Rio Q2	2nd Quarter	TUR	81	631	42	37
535	TUR v BLR Rio Q2	2nd Quarter	TUR	81	632	28	40
536	TUR v BLR Rio Q2	2nd Quarter	TUR	81	632	16	32	On-ball
537	TUR v BLR Rio Q2	2nd Quarter	TUR	81	633	22	36
538	TUR v BLR Rio Q2	2nd Quarter	TUR	81	633	26	36
539	TUR v BLR Rio Q2	2nd Quarter	TUR	81	634	27	33
540	TUR v BLR Rio Q2	2nd Quarter	TUR	81	635	24	30
541	TUR v BLR Rio Q2	2nd Quarter	TUR	81	636	23	33
542	TUR v BLR Rio Q2	2nd Quarter	TUR	81	637	24	41
543	TUR v BLR Rio Q2	2nd Quarter	TUR	81	637	27	46
544	TUR v BLR Rio Q2	2nd Quarter	TUR	81	638	23	39	On-ball
545	TUR v BLR Rio Q2	2nd Quarter	TUR	81	638	27	38
546	TUR v BLR Rio Q2	2nd Quarter	TUR	81	640	23	33
547	TUR v BLR Rio Q2	2nd Quarter	TUR	81	641	18	26	Shot	Score
548	TUR v BLR Rio Q2	2nd Quarter	TUR	83	663	30	110
549	TUR v BLR Rio Q2	2nd Quarter	TUR	83	664	24	93
550	TUR v BLR Rio Q2	2nd Quarter	TUR	83	665	31	92
551	TUR v BLR Rio Q2	2nd Quarter	TUR	83	666	32	86
552	TUR v BLR Rio Q2	2nd Quarter	TUR	83	667	32	75
553	TUR v BLR Rio Q2	2nd Quarter	TUR	83	667	27	79
554	TUR v BLR Rio Q2	2nd Quarter	TUR	83	668	32	77
555	TUR v BLR Rio Q2	2nd Quarter	TUR	83	668	32	67
556	TUR v BLR Rio Q2	2nd Quarter	TUR	83	669	32	60
557	TUR v BLR Rio Q2	2nd Quarter	TUR	83	670	32	52
558	TUR v BLR Rio Q2	2nd Quarter	TUR	83	671	32	45	On-ball
559	TUR v BLR Rio Q2	2nd Quarter	TUR	83	673	36	41
560	TUR v BLR Rio Q2	2nd Quarter	TUR	83	674	43	35
561	TUR v BLR Rio Q2	2nd Quarter	TUR	83	675	29	41
562	TUR v BLR Rio Q2	2nd Quarter	TUR	83	676	27	36	On-ball
563	TUR v BLR Rio Q2	2nd Quarter	TUR	83	676	24	34
564	TUR v BLR Rio Q2	2nd Quarter	TUR	83	677	23	27
565	TUR v BLR Rio Q2	2nd Quarter	TUR	83	678	17	23
566	TUR v BLR Rio Q2	2nd Quarter	TUR	83	680	27	39
567	TUR v BLR Rio Q2	2nd Quarter	TUR	83	680	33	38
568	TUR v BLR Rio Q2	2nd Quarter	TUR	83	681	49	29
569	TUR v BLR Rio Q2	2nd Quarter	TUR	83	682	49	33
570	TUR v BLR Rio Q2	2nd Quarter	TUR	83	682	49	37
571	TUR v BLR Rio Q2	2nd Quarter	TUR	83	683	32	40
572	TUR v BLR Rio Q2	2nd Quarter	TUR	83	686	23	20
573	TUR v BLR Rio Q2	2nd Quarter	TUR	83	686	23	25
574	TUR v BLR Rio Q2	2nd Quarter	TUR	83	687	26	28	Shot	Score
575	TUR v BLR Rio Q2	2nd Quarter	TUR	85	709	29	96
576	TUR v BLR Rio Q2	2nd Quarter	TUR	85	709	24	84
577	TUR v BLR Rio Q2	2nd Quarter	TUR	85	710	30	79
578	TUR v BLR Rio Q2	2nd Quarter	TUR	85	711	31	71
579	TUR v BLR Rio Q2	2nd Quarter	TUR	85	712	30	63
580	TUR v BLR Rio Q2	2nd Quarter	TUR	85	713	30	54
581	TUR v BLR Rio Q2	2nd Quarter	TUR	85	714	31	49
582	TUR v BLR Rio Q2	2nd Quarter	TUR	85	715	33	45
583	TUR v BLR Rio Q2	2nd Quarter	TUR	85	715	36	40	On-ball
584	TUR v BLR Rio Q2	2nd Quarter	TUR	85	715	42	37
585	TUR v BLR Rio Q2	2nd Quarter	TUR	85	718	31	45
586	TUR v BLR Rio Q2	2nd Quarter	TUR	85	718	26	43	On-ball
587	TUR v BLR Rio Q2	2nd Quarter	TUR	85	718	25	39
588	TUR v BLR Rio Q2	2nd Quarter	TUR	85	720	22	30
589	TUR v BLR Rio Q2	2nd Quarter	TUR	85	720	17	27
590	TUR v BLR Rio Q2	2nd Quarter	TUR	85	721	14	25
591	TUR v BLR Rio Q2	2nd Quarter	TUR	85	721	14	30
592	TUR v BLR Rio Q2	2nd Quarter	TUR	85	721	21	34	On-ball
593	TUR v BLR Rio Q2	2nd Quarter	TUR	85	722	26	32
594	TUR v BLR Rio Q2	2nd Quarter	TUR	85	724	33	28
595	TUR v BLR Rio Q2	2nd Quarter	TUR	85	725	14	26	Shot	Score
596	TUR v BLR Rio Q2	2nd Quarter	TUR	89	755	34	79
597	TUR v BLR Rio Q2	2nd Quarter	TUR	89	755	34	65
598	TUR v BLR Rio Q2	2nd Quarter	TUR	89	756	39	57
599	TUR v BLR Rio Q2	2nd Quarter	TUR	89	757	42	47
600	TUR v BLR Rio Q2	2nd Quarter	TUR	89	757	43	38
601	TUR v BLR Rio Q2	2nd Quarter	TUR	89	758	48	29
602	TUR v BLR Rio Q2	2nd Quarter	TUR	89	759	48	31
603	TUR v BLR Rio Q2	2nd Quarter	TUR	89	760	45	35
604	TUR v BLR Rio Q2	2nd Quarter	TUR	89	761	32	41
605	TUR v BLR Rio Q2	2nd Quarter	TUR	89	764	31	41
606	TUR v BLR Rio Q2	2nd Quarter	TUR	89	764	26	41
607	TUR v BLR Rio Q2	2nd Quarter	TUR	89	765	19	38
608	TUR v BLR Rio Q2	2nd Quarter	TUR	89	766	10	25
609	TUR v BLR Rio Q2	2nd Quarter	TUR	89	769	20	18
610	TUR v BLR Rio Q2	2nd Quarter	TUR	89	770	20	19
611	TUR v BLR Rio Q2	2nd Quarter	TUR	89	771	23	22
612	TUR v BLR Rio Q2	2nd Quarter	TUR	89	771	25	22
613	TUR v BLR Rio Q2	2nd Quarter	TUR	89	772	28	22
614	TUR v BLR Rio Q2	2nd Quarter	TUR	89	773	41	36
615	TUR v BLR Rio Q2	2nd Quarter	TUR	89	774	47	17
616	TUR v BLR Rio Q2	2nd Quarter	TUR	89	775	45	20
617	TUR v BLR Rio Q2	2nd Quarter	TUR	89	776	42	22	Foul
618	TUR v BLR Rio Q2	2nd Quarter	TUR	91	803	41	8	BLOB
619	TUR v BLR Rio Q2	2nd Quarter	TUR	91	804	39	37
620	TUR v BLR Rio Q2	2nd Quarter	TUR	91	805	25	38
621	TUR v BLR Rio Q2	2nd Quarter	TUR	91	806	43	36
622	TUR v BLR Rio Q2	2nd Quarter	TUR	91	809	40	19
623	TUR v BLR Rio Q2	2nd Quarter	TUR	91	810	39	21
624	TUR v BLR Rio Q2	2nd Quarter	TUR	91	810	34	23	Shot	Score
625	TUR v BLR Rio Q2	2nd Quarter	TUR	95	853	24	92
626	TUR v BLR Rio Q2	2nd Quarter	TUR	95	854	27	85
627	TUR v BLR Rio Q2	2nd Quarter	TUR	95	855	31	77
628	TUR v BLR Rio Q2	2nd Quarter	TUR	95	855	33	71
629	TUR v BLR Rio Q2	2nd Quarter	TUR	95	856	33	62
630	TUR v BLR Rio Q2	2nd Quarter	TUR	95	856	30	55
631	TUR v BLR Rio Q2	2nd Quarter	TUR	95	857	24	51
632	TUR v BLR Rio Q2	2nd Quarter	TUR	95	857	19	47
633	TUR v BLR Rio Q2	2nd Quarter	TUR	95	858	16	42
634	TUR v BLR Rio Q2	2nd Quarter	TUR	95	858	13	36
635	TUR v BLR Rio Q2	2nd Quarter	TUR	95	859	11	32
636	TUR v BLR Rio Q2	2nd Quarter	TUR	95	860	31	38
637	TUR v BLR Rio Q2	2nd Quarter	TUR	95	862	34	21
638	TUR v BLR Rio Q2	2nd Quarter	TUR	95	863	32	21	Shot	Miss
639	TUR v BLR Rio Q2	2nd Quarter	TUR	97	967	51	109
640	TUR v BLR Rio Q2	2nd Quarter	TUR	97	969	21	94
641	TUR v BLR Rio Q2	2nd Quarter	TUR	97	970	21	89
642	TUR v BLR Rio Q2	2nd Quarter	TUR	97	971	24	80
643	TUR v BLR Rio Q2	2nd Quarter	TUR	97	971	27	75
644	TUR v BLR Rio Q2	2nd Quarter	TUR	97	972	27	68
645	TUR v BLR Rio Q2	2nd Quarter	TUR	97	973	27	58
646	TUR v BLR Rio Q2	2nd Quarter	TUR	97	973	29	52
647	TUR v BLR Rio Q2	2nd Quarter	TUR	97	975	24	45
648	TUR v BLR Rio Q2	2nd Quarter	TUR	97	975	23	41
649	TUR v BLR Rio Q2	2nd Quarter	TUR	97	976	35	43
650	TUR v BLR Rio Q2	2nd Quarter	TUR	97	977	12	30
651	TUR v BLR Rio Q2	2nd Quarter	TUR	97	978	12	30
652	TUR v BLR Rio Q2	2nd Quarter	TUR	97	979	12	30
653	TUR v BLR Rio Q2	2nd Quarter	TUR	97	980	12	30
654	TUR v BLR Rio Q2	2nd Quarter	TUR	97	981	12	30
655	TUR v BLR Rio Q2	2nd Quarter	TUR	97	982	19	17
656	TUR v BLR Rio Q2	2nd Quarter	TUR	97	984	17	18
657	TUR v BLR Rio Q2	2nd Quarter	TUR	97	984	15	18
658	TUR v BLR Rio Q2	2nd Quarter	TUR	97	985	31	39
659	TUR v BLR Rio Q2	2nd Quarter	TUR	97	986	28	36
660	TUR v BLR Rio Q2	2nd Quarter	TUR	97	986	23	28
661	TUR v BLR Rio Q2	2nd Quarter	TUR	97	987	48	28
662	TUR v BLR Rio Q2	2nd Quarter	TUR	97	988	45	30
663	TUR v BLR Rio Q2	2nd Quarter	TUR	97	988	38	29
664	TUR v BLR Rio Q2	2nd Quarter	TUR	97	989	33	25
665	TUR v BLR Rio Q2	2nd Quarter	TUR	97	991	12	27	Shot	Miss
666	TUR v BLR Rio Q3	3rd Quarter	TUR	101	28	29	109
667	TUR v BLR Rio Q3	3rd Quarter	TUR	101	29	35	99
668	TUR v BLR Rio Q3	3rd Quarter	TUR	101	30	34	94
669	TUR v BLR Rio Q3	3rd Quarter	TUR	101	31	33	88
670	TUR v BLR Rio Q3	3rd Quarter	TUR	101	31	32	78
671	TUR v BLR Rio Q3	3rd Quarter	TUR	101	32	31	69
672	TUR v BLR Rio Q3	3rd Quarter	TUR	101	33	32	63
673	TUR v BLR Rio Q3	3rd Quarter	TUR	101	33	32	57
674	TUR v BLR Rio Q3	3rd Quarter	TUR	101	35	32	48
675	TUR v BLR Rio Q3	3rd Quarter	TUR	101	36	32	46
676	TUR v BLR Rio Q3	3rd Quarter	TUR	101	36	31	42	On-ball
677	TUR v BLR Rio Q3	3rd Quarter	TUR	101	37	26	38
678	TUR v BLR Rio Q3	3rd Quarter	TUR	101	38	24	34
679	TUR v BLR Rio Q3	3rd Quarter	TUR	101	39	21	37
680	TUR v BLR Rio Q3	3rd Quarter	TUR	101	41	40	42
681	TUR v BLR Rio Q3	3rd Quarter	TUR	101	42	24	44	On-ball
682	TUR v BLR Rio Q3	3rd Quarter	TUR	101	44	28	43
683	TUR v BLR Rio Q3	3rd Quarter	TUR	101	46	37	31	Shot	Score
684	TUR v BLR Rio Q3	3rd Quarter	TUR	103	69	29	109
685	TUR v BLR Rio Q3	3rd Quarter	TUR	103	70	26	91
686	TUR v BLR Rio Q3	3rd Quarter	TUR	103	72	25	84
687	TUR v BLR Rio Q3	3rd Quarter	TUR	103	74	25	74
688	TUR v BLR Rio Q3	3rd Quarter	TUR	103	74	27	65
689	TUR v BLR Rio Q3	3rd Quarter	TUR	103	75	27	55
690	TUR v BLR Rio Q3	3rd Quarter	TUR	103	77	24	48
691	TUR v BLR Rio Q3	3rd Quarter	TUR	103	78	27	45
692	TUR v BLR Rio Q3	3rd Quarter	TUR	103	79	46	40
693	TUR v BLR Rio Q3	3rd Quarter	TUR	103	81	29	40
694	TUR v BLR Rio Q3	3rd Quarter	TUR	103	82	12	31
695	TUR v BLR Rio Q3	3rd Quarter	TUR	103	85	15	33
696	TUR v BLR Rio Q3	3rd Quarter	TUR	103	86	19	34
697	TUR v BLR Rio Q3	3rd Quarter	TUR	103	87	32	46
698	TUR v BLR Rio Q3	3rd Quarter	TUR	103	88	33	43
699	TUR v BLR Rio Q3	3rd Quarter	TUR	103	88	36	38	On-ball
700	TUR v BLR Rio Q3	3rd Quarter	TUR	103	89	40	35
701	TUR v BLR Rio Q3	3rd Quarter	TUR	103	90	40	24
702	TUR v BLR Rio Q3	3rd Quarter	TUR	103	91	39	19
703	TUR v BLR Rio Q3	3rd Quarter	TUR	103	92	40	24
704	TUR v BLR Rio Q3	3rd Quarter	TUR	103	92	33	18
705	TUR v BLR Rio Q3	3rd Quarter	TUR	103	93	36	18	Shot	Score
706	TUR v BLR Rio Q3	3rd Quarter	TUR	105	113	31	110
707	TUR v BLR Rio Q3	3rd Quarter	TUR	105	115	29	86
708	TUR v BLR Rio Q3	3rd Quarter	TUR	105	116	31	76
709	TUR v BLR Rio Q3	3rd Quarter	TUR	105	116	33	70
710	TUR v BLR Rio Q3	3rd Quarter	TUR	105	117	33	63
711	TUR v BLR Rio Q3	3rd Quarter	TUR	105	118	35	56
712	TUR v BLR Rio Q3	3rd Quarter	TUR	105	119	36	49
713	TUR v BLR Rio Q3	3rd Quarter	TUR	105	121	21	39
714	TUR v BLR Rio Q3	3rd Quarter	TUR	105	123	37	32
715	TUR v BLR Rio Q3	3rd Quarter	TUR	105	124	38	34
716	TUR v BLR Rio Q3	3rd Quarter	TUR	105	125	29	38
717	TUR v BLR Rio Q3	3rd Quarter	TUR	105	128	19	24
718	TUR v BLR Rio Q3	3rd Quarter	TUR	105	130	21	24
719	TUR v BLR Rio Q3	3rd Quarter	TUR	105	132	24	25
720	TUR v BLR Rio Q3	3rd Quarter	TUR	105	133	25	26
721	TUR v BLR Rio Q3	3rd Quarter	TUR	105	134	43	19	Shot	Miss
722	TUR v BLR Rio Q3	3rd Quarter	TUR	108	157	30	108
723	TUR v BLR Rio Q3	3rd Quarter	TUR	108	159	29	94
724	TUR v BLR Rio Q3	3rd Quarter	TUR	108	160	27	85
725	TUR v BLR Rio Q3	3rd Quarter	TUR	108	160	28	79
726	TUR v BLR Rio Q3	3rd Quarter	TUR	108	161	28	72
727	TUR v BLR Rio Q3	3rd Quarter	TUR	108	162	29	66
728	TUR v BLR Rio Q3	3rd Quarter	TUR	108	162	31	60
729	TUR v BLR Rio Q3	3rd Quarter	TUR	108	163	37	55
730	TUR v BLR Rio Q3	3rd Quarter	TUR	108	163	44	51
731	TUR v BLR Rio Q3	3rd Quarter	TUR	108	164	47	49
732	TUR v BLR Rio Q3	3rd Quarter	TUR	108	165	50	43
733	TUR v BLR Rio Q3	3rd Quarter	TUR	108	165	52	37
734	TUR v BLR Rio Q3	3rd Quarter	TUR	108	167	32	42
735	TUR v BLR Rio Q3	3rd Quarter	TUR	108	168	30	42
736	TUR v BLR Rio Q3	3rd Quarter	TUR	108	168	25	41
737	TUR v BLR Rio Q3	3rd Quarter	TUR	108	169	15	27
738	TUR v BLR Rio Q3	3rd Quarter	TUR	108	170	17	27
739	TUR v BLR Rio Q3	3rd Quarter	TUR	108	170	21	30
740	TUR v BLR Rio Q3	3rd Quarter	TUR	108	171	22	35
741	TUR v BLR Rio Q3	3rd Quarter	TUR	108	172	20	35
742	TUR v BLR Rio Q3	3rd Quarter	TUR	108	174	31	44
743	TUR v BLR Rio Q3	3rd Quarter	TUR	108	174	34	39
744	TUR v BLR Rio Q3	3rd Quarter	TUR	108	174	35	38	On-ball
745	TUR v BLR Rio Q3	3rd Quarter	TUR	108	174	36	35
746	TUR v BLR Rio Q3	3rd Quarter	TUR	108	176	41	34
747	TUR v BLR Rio Q3	3rd Quarter	TUR	108	176	45	31
748	TUR v BLR Rio Q3	3rd Quarter	TUR	108	177	16	32
749	TUR v BLR Rio Q3	3rd Quarter	TUR	108	178	11	16	Shot	Score
750	TUR v BLR Rio Q3	3rd Quarter	TUR	112	203	31	110
751	TUR v BLR Rio Q3	3rd Quarter	TUR	112	203	31	88
752	TUR v BLR Rio Q3	3rd Quarter	TUR	112	205	31	84
753	TUR v BLR Rio Q3	3rd Quarter	TUR	112	206	31	77
754	TUR v BLR Rio Q3	3rd Quarter	TUR	112	206	31	69
755	TUR v BLR Rio Q3	3rd Quarter	TUR	112	208	28	60
756	TUR v BLR Rio Q3	3rd Quarter	TUR	112	208	23	55
757	TUR v BLR Rio Q3	3rd Quarter	TUR	112	209	19	47
758	TUR v BLR Rio Q3	3rd Quarter	TUR	112	210	20	39
759	TUR v BLR Rio Q3	3rd Quarter	TUR	112	211	40	40
760	TUR v BLR Rio Q3	3rd Quarter	TUR	112	213	40	42
761	TUR v BLR Rio Q3	3rd Quarter	TUR	112	214	36	44
762	TUR v BLR Rio Q3	3rd Quarter	TUR	112	215	52	20
763	TUR v BLR Rio Q3	3rd Quarter	TUR	112	218	36	20	TO
764	TUR v BLR Rio Q3	3rd Quarter	TUR	115	274	46	111
765	TUR v BLR Rio Q3	3rd Quarter	TUR	115	274	29	86
766	TUR v BLR Rio Q3	3rd Quarter	TUR	115	275	31	76
767	TUR v BLR Rio Q3	3rd Quarter	TUR	115	276	31	66
768	TUR v BLR Rio Q3	3rd Quarter	TUR	115	277	32	60
769	TUR v BLR Rio Q3	3rd Quarter	TUR	115	278	32	54
770	TUR v BLR Rio Q3	3rd Quarter	TUR	115	278	32	49
771	TUR v BLR Rio Q3	3rd Quarter	TUR	115	281	25	35
772	TUR v BLR Rio Q3	3rd Quarter	TUR	115	281	23	36
773	TUR v BLR Rio Q3	3rd Quarter	TUR	115	283	24	37	On-ball	Shot	Miss
774	TUR v BLR Rio Q3	3rd Quarter	TUR	118	322	37	80
775	TUR v BLR Rio Q3	3rd Quarter	TUR	118	323	40	60
776	TUR v BLR Rio Q3	3rd Quarter	TUR	118	324	35	52
777	TUR v BLR Rio Q3	3rd Quarter	TUR	118	324	35	35
778	TUR v BLR Rio Q3	3rd Quarter	TUR	118	325	37	30
779	TUR v BLR Rio Q3	3rd Quarter	TUR	118	326	35	18	Shot	Shooting Foul
780	TUR v BLR Rio Q3	3rd Quarter	TUR	121	414	25	93
781	TUR v BLR Rio Q3	3rd Quarter	TUR	121	414	24	80
782	TUR v BLR Rio Q3	3rd Quarter	TUR	121	415	30	60
783	TUR v BLR Rio Q3	3rd Quarter	TUR	121	415	29	52
784	TUR v BLR Rio Q3	3rd Quarter	TUR	121	416	28	46
785	TUR v BLR Rio Q3	3rd Quarter	TUR	121	416	27	39
786	TUR v BLR Rio Q3	3rd Quarter	TUR	121	417	21	33
787	TUR v BLR Rio Q3	3rd Quarter	TUR	121	417	17	31
788	TUR v BLR Rio Q3	3rd Quarter	TUR	121	418	12	31
789	TUR v BLR Rio Q3	3rd Quarter	TUR	121	419	21	43
790	TUR v BLR Rio Q3	3rd Quarter	TUR	121	421	24	19
791	TUR v BLR Rio Q3	3rd Quarter	TUR	121	421	24	19
792	TUR v BLR Rio Q3	3rd Quarter	TUR	121	422	27	37
793	TUR v BLR Rio Q3	3rd Quarter	TUR	121	423	22	37
794	TUR v BLR Rio Q3	3rd Quarter	TUR	121	424	19	34
795	TUR v BLR Rio Q3	3rd Quarter	TUR	121	424	23	20
796	TUR v BLR Rio Q3	3rd Quarter	TUR	121	427	22	20
797	TUR v BLR Rio Q3	3rd Quarter	TUR	121	427	26	24
798	TUR v BLR Rio Q3	3rd Quarter	TUR	121	427	28	26
799	TUR v BLR Rio Q3	3rd Quarter	TUR	121	429	35	17	Shot	Score
800	TUR v BLR Rio Q3	3rd Quarter	TUR	124	550	31	110
801	TUR v BLR Rio Q3	3rd Quarter	TUR	124	551	23	96
802	TUR v BLR Rio Q3	3rd Quarter	TUR	124	552	24	89
803	TUR v BLR Rio Q3	3rd Quarter	TUR	124	553	25	78
804	TUR v BLR Rio Q3	3rd Quarter	TUR	124	554	28	70
805	TUR v BLR Rio Q3	3rd Quarter	TUR	124	554	29	63
806	TUR v BLR Rio Q3	3rd Quarter	TUR	124	555	32	54
807	TUR v BLR Rio Q3	3rd Quarter	TUR	124	556	32	51
808	TUR v BLR Rio Q3	3rd Quarter	TUR	124	557	31	47
809	TUR v BLR Rio Q3	3rd Quarter	TUR	124	559	14	32
810	TUR v BLR Rio Q3	3rd Quarter	TUR	124	561	23	19
811	TUR v BLR Rio Q3	3rd Quarter	TUR	124	563	24	21
812	TUR v BLR Rio Q3	3rd Quarter	TUR	124	566	32	39	Shot	Shooting Foul
813	TUR v BLR Rio Q3	3rd Quarter	TUR	127	627	8	47
814	TUR v BLR Rio Q3	3rd Quarter	TUR	127	628	23	53
815	TUR v BLR Rio Q3	3rd Quarter	TUR	127	629	24	19	TO
816	TUR v BLR Rio Q3	3rd Quarter	TUR	129	658	37	90
817	TUR v BLR Rio Q3	3rd Quarter	TUR	129	658	31	78
818	TUR v BLR Rio Q3	3rd Quarter	TUR	129	659	33	51
819	TUR v BLR Rio Q3	3rd Quarter	TUR	129	659	35	44
820	TUR v BLR Rio Q3	3rd Quarter	TUR	129	660	36	36
821	TUR v BLR Rio Q3	3rd Quarter	TUR	129	661	37	23
822	TUR v BLR Rio Q3	3rd Quarter	TUR	129	662	50	25	Shot	Miss
823	TUR v BLR Rio Q3	3rd Quarter	TUR	132	712	35	92
824	TUR v BLR Rio Q3	3rd Quarter	TUR	132	712	31	89
825	TUR v BLR Rio Q3	3rd Quarter	TUR	132	714	31	83
826	TUR v BLR Rio Q3	3rd Quarter	TUR	132	715	31	77
827	TUR v BLR Rio Q3	3rd Quarter	TUR	132	716	34	70
828	TUR v BLR Rio Q3	3rd Quarter	TUR	132	716	38	67
829	TUR v BLR Rio Q3	3rd Quarter	TUR	132	717	42	60
830	TUR v BLR Rio Q3	3rd Quarter	TUR	132	717	44	55
831	TUR v BLR Rio Q3	3rd Quarter	TUR	132	718	50	50
832	TUR v BLR Rio Q3	3rd Quarter	TUR	132	719	51	46
833	TUR v BLR Rio Q3	3rd Quarter	TUR	132	720	51	39
834	TUR v BLR Rio Q3	3rd Quarter	TUR	132	720	49	34
835	TUR v BLR Rio Q3	3rd Quarter	TUR	132	721	30	38
836	TUR v BLR Rio Q3	3rd Quarter	TUR	132	723	26	22
837	TUR v BLR Rio Q3	3rd Quarter	TUR	132	725	32	35	Shot	Score
838	TUR v BLR Rio Q3	3rd Quarter	TUR	134	790	27	112
839	TUR v BLR Rio Q3	3rd Quarter	TUR	134	790	21	93
840	TUR v BLR Rio Q3	3rd Quarter	TUR	134	792	24	80
841	TUR v BLR Rio Q3	3rd Quarter	TUR	134	793	25	71
842	TUR v BLR Rio Q3	3rd Quarter	TUR	134	794	39	67
843	TUR v BLR Rio Q3	3rd Quarter	TUR	134	794	39	60
844	TUR v BLR Rio Q3	3rd Quarter	TUR	134	796	40	52
845	TUR v BLR Rio Q3	3rd Quarter	TUR	134	796	49	44
846	TUR v BLR Rio Q3	3rd Quarter	TUR	134	797	51	36
847	TUR v BLR Rio Q3	3rd Quarter	TUR	134	799	31	42
848	TUR v BLR Rio Q3	3rd Quarter	TUR	134	800	9	32
849	TUR v BLR Rio Q3	3rd Quarter	TUR	134	802	10	18
850	TUR v BLR Rio Q3	3rd Quarter	TUR	134	803	11	22	On-ball
851	TUR v BLR Rio Q3	3rd Quarter	TUR	134	803	15	25
852	TUR v BLR Rio Q3	3rd Quarter	TUR	134	803	18	29
853	TUR v BLR Rio Q3	3rd Quarter	TUR	134	804	25	31
854	TUR v BLR Rio Q3	3rd Quarter	TUR	134	805	25	37
855	TUR v BLR Rio Q3	3rd Quarter	TUR	134	806	31	31
856	TUR v BLR Rio Q3	3rd Quarter	TUR	134	808	17	34
857	TUR v BLR Rio Q3	3rd Quarter	TUR	134	810	20	18
858	TUR v BLR Rio Q3	3rd Quarter	TUR	134	811	22	16	Shot	Score
859	TUR v BLR Rio Q3	3rd Quarter	TUR	136	830	34	109
860	TUR v BLR Rio Q3	3rd Quarter	TUR	136	832	34	96
861	TUR v BLR Rio Q3	3rd Quarter	TUR	136	833	35	87
862	TUR v BLR Rio Q3	3rd Quarter	TUR	136	833	35	79
863	TUR v BLR Rio Q3	3rd Quarter	TUR	136	834	36	74
864	TUR v BLR Rio Q3	3rd Quarter	TUR	136	836	34	64
865	TUR v BLR Rio Q3	3rd Quarter	TUR	136	837	31	60
866	TUR v BLR Rio Q3	3rd Quarter	TUR	136	838	32	52
867	TUR v BLR Rio Q3	3rd Quarter	TUR	136	839	32	48
868	TUR v BLR Rio Q3	3rd Quarter	TUR	136	840	33	46
869	TUR v BLR Rio Q3	3rd Quarter	TUR	136	840	43	45
870	TUR v BLR Rio Q3	3rd Quarter	TUR	136	841	50	40
871	TUR v BLR Rio Q3	3rd Quarter	TUR	136	842	47	43
872	TUR v BLR Rio Q3	3rd Quarter	TUR	136	843	44	45
873	TUR v BLR Rio Q3	3rd Quarter	TUR	136	844	29	38
874	TUR v BLR Rio Q3	3rd Quarter	TUR	136	845	13	35
875	TUR v BLR Rio Q3	3rd Quarter	TUR	136	847	21	23
876	TUR v BLR Rio Q3	3rd Quarter	TUR	136	848	22	20
877	TUR v BLR Rio Q3	3rd Quarter	TUR	136	848	24	19
878	TUR v BLR Rio Q3	3rd Quarter	TUR	136	850	52	19	Shot	Miss
879	TUR v BLR Rio Q3	3rd Quarter	TUR	137	853	31	21	OR
880	TUR v BLR Rio Q3	3rd Quarter	TUR	137	855	29	16	Shot	Score
881	TUR v BLR Rio Q3	3rd Quarter	TUR	139	870	29	93
882	TUR v BLR Rio Q3	3rd Quarter	TUR	139	870	45	78
883	TUR v BLR Rio Q3	3rd Quarter	TUR	139	871	47	66
884	TUR v BLR Rio Q3	3rd Quarter	TUR	139	872	45	53
885	TUR v BLR Rio Q3	3rd Quarter	TUR	139	873	42	43
886	TUR v BLR Rio Q3	3rd Quarter	TUR	139	874	12	23	Shot	Score
887	TUR v BLR Rio Q3	3rd Quarter	TUR	142	927	38	109
888	TUR v BLR Rio Q3	3rd Quarter	TUR	142	928	39	89
889	TUR v BLR Rio Q3	3rd Quarter	TUR	142	929	37	82
890	TUR v BLR Rio Q3	3rd Quarter	TUR	142	931	37	68
891	TUR v BLR Rio Q3	3rd Quarter	TUR	142	931	33	59
892	TUR v BLR Rio Q3	3rd Quarter	TUR	142	932	41	50
893	TUR v BLR Rio Q3	3rd Quarter	TUR	142	933	49	46
894	TUR v BLR Rio Q3	3rd Quarter	TUR	142	934	51	40
895	TUR v BLR Rio Q3	3rd Quarter	TUR	142	935	51	36
896	TUR v BLR Rio Q3	3rd Quarter	TUR	142	937	30	35
897	TUR v BLR Rio Q3	3rd Quarter	TUR	142	938	29	38
898	TUR v BLR Rio Q3	3rd Quarter	TUR	142	939	14	34
899	TUR v BLR Rio Q3	3rd Quarter	TUR	142	940	17	20
900	TUR v BLR Rio Q3	3rd Quarter	TUR	142	941	19	19
901	TUR v BLR Rio Q3	3rd Quarter	TUR	142	941	23	23
902	TUR v BLR Rio Q3	3rd Quarter	TUR	142	942	27	23
903	TUR v BLR Rio Q3	3rd Quarter	TUR	142	943	47	22
904	TUR v BLR Rio Q3	3rd Quarter	TUR	142	944	52	13
905	TUR v BLR Rio Q3	3rd Quarter	TUR	142	945	50	15
906	TUR v BLR Rio Q3	3rd Quarter	TUR	142	945	40	17
907	TUR v BLR Rio Q3	3rd Quarter	TUR	142	946	35	18	Shot	Score
908	TUR v BLR Rio Q4	4th Quarter	TUR	146	33	3	91
909	TUR v BLR Rio Q4	4th Quarter	TUR	146	33	13	89
910	TUR v BLR Rio Q4	4th Quarter	TUR	146	34	21	82
911	TUR v BLR Rio Q4	4th Quarter	TUR	146	35	26	79
912	TUR v BLR Rio Q4	4th Quarter	TUR	146	35	30	73
913	TUR v BLR Rio Q4	4th Quarter	TUR	146	36	33	62
914	TUR v BLR Rio Q4	4th Quarter	TUR	146	37	34	56
915	TUR v BLR Rio Q4	4th Quarter	TUR	146	38	35	52
916	TUR v BLR Rio Q4	4th Quarter	TUR	146	39	37	50
917	TUR v BLR Rio Q4	4th Quarter	TUR	146	39	41	46
918	TUR v BLR Rio Q4	4th Quarter	TUR	146	40	44	39
919	TUR v BLR Rio Q4	4th Quarter	TUR	146	41	47	33	On-ball
920	TUR v BLR Rio Q4	4th Quarter	TUR	146	41	46	24
921	TUR v BLR Rio Q4	4th Quarter	TUR	146	42	47	18
922	TUR v BLR Rio Q4	4th Quarter	TUR	146	42	51	15
923	TUR v BLR Rio Q4	4th Quarter	TUR	146	43	53	18
924	TUR v BLR Rio Q4	4th Quarter	TUR	146	44	53	21	On-ball
925	TUR v BLR Rio Q4	4th Quarter	TUR	146	45	51	26
926	TUR v BLR Rio Q4	4th Quarter	TUR	146	45	47	31
927	TUR v BLR Rio Q4	4th Quarter	TUR	146	46	39	31
928	TUR v BLR Rio Q4	4th Quarter	TUR	146	47	40	20
929	TUR v BLR Rio Q4	4th Quarter	TUR	146	48	40	22
930	TUR v BLR Rio Q4	4th Quarter	TUR	146	51	40	23
931	TUR v BLR Rio Q4	4th Quarter	TUR	146	52	34	24	Shot	Miss
932	TUR v BLR Rio Q4	4th Quarter	TUR	148	69	33	89
933	TUR v BLR Rio Q4	4th Quarter	TUR	148	70	41	81
934	TUR v BLR Rio Q4	4th Quarter	TUR	148	71	45	73
935	TUR v BLR Rio Q4	4th Quarter	TUR	148	73	44	68
936	TUR v BLR Rio Q4	4th Quarter	TUR	148	73	41	65
937	TUR v BLR Rio Q4	4th Quarter	TUR	148	74	35	60
938	TUR v BLR Rio Q4	4th Quarter	TUR	148	75	33	52
939	TUR v BLR Rio Q4	4th Quarter	TUR	148	76	38	49
940	TUR v BLR Rio Q4	4th Quarter	TUR	148	76	46	46
941	TUR v BLR Rio Q4	4th Quarter	TUR	148	77	48	41
942	TUR v BLR Rio Q4	4th Quarter	TUR	148	78	49	33
943	TUR v BLR Rio Q4	4th Quarter	TUR	148	78	31	37
944	TUR v BLR Rio Q4	4th Quarter	TUR	148	79	31	42
945	TUR v BLR Rio Q4	4th Quarter	TUR	148	82	13	28
946	TUR v BLR Rio Q4	4th Quarter	TUR	148	84	13	31
947	TUR v BLR Rio Q4	4th Quarter	TUR	148	84	23	17
948	TUR v BLR Rio Q4	4th Quarter	TUR	148	86	24	20
949	TUR v BLR Rio Q4	4th Quarter	TUR	148	86	27	22
950	TUR v BLR Rio Q4	4th Quarter	TUR	148	88	28	22
951	TUR v BLR Rio Q4	4th Quarter	TUR	148	90	32	35	Shot	Miss
952	TUR v BLR Rio Q4	4th Quarter	TUR	150	111	35	96
953	TUR v BLR Rio Q4	4th Quarter	TUR	150	112	23	94
954	TUR v BLR Rio Q4	4th Quarter	TUR	150	113	20	89
955	TUR v BLR Rio Q4	4th Quarter	TUR	150	114	18	79
956	TUR v BLR Rio Q4	4th Quarter	TUR	150	114	18	73
957	TUR v BLR Rio Q4	4th Quarter	TUR	150	115	17	64
958	TUR v BLR Rio Q4	4th Quarter	TUR	150	116	15	58
959	TUR v BLR Rio Q4	4th Quarter	TUR	150	117	15	51
960	TUR v BLR Rio Q4	4th Quarter	TUR	150	118	15	44
961	TUR v BLR Rio Q4	4th Quarter	TUR	150	119	17	39
962	TUR v BLR Rio Q4	4th Quarter	TUR	150	119	24	39
963	TUR v BLR Rio Q4	4th Quarter	TUR	150	120	28	39	On-ball
964	TUR v BLR Rio Q4	4th Quarter	TUR	150	120	32	39
965	TUR v BLR Rio Q4	4th Quarter	TUR	150	120	37	34
966	TUR v BLR Rio Q4	4th Quarter	TUR	150	121	38	23
967	TUR v BLR Rio Q4	4th Quarter	TUR	150	122	43	22
968	TUR v BLR Rio Q4	4th Quarter	TUR	150	122	49	25
969	TUR v BLR Rio Q4	4th Quarter	TUR	150	123	26	38	Shot	Score
970	TUR v BLR Rio Q4	4th Quarter	TUR	152	167	2	79
971	TUR v BLR Rio Q4	4th Quarter	TUR	152	167	12	75
972	TUR v BLR Rio Q4	4th Quarter	TUR	152	167	13	60
973	TUR v BLR Rio Q4	4th Quarter	TUR	152	169	14	50
974	TUR v BLR Rio Q4	4th Quarter	TUR	152	169	14	41
975	TUR v BLR Rio Q4	4th Quarter	TUR	152	170	18	33
976	TUR v BLR Rio Q4	4th Quarter	TUR	152	171	33	40
977	TUR v BLR Rio Q4	4th Quarter	TUR	152	173	31	18	Foul
978	TUR v BLR Rio Q4	4th Quarter	TUR	153	189	22	8	BLOB
979	TUR v BLR Rio Q4	4th Quarter	TUR	153	190	15	23
980	TUR v BLR Rio Q4	4th Quarter	TUR	153	191	25	38
981	TUR v BLR Rio Q4	4th Quarter	TUR	153	192	31	40
982	TUR v BLR Rio Q4	4th Quarter	TUR	153	193	46	35
983	TUR v BLR Rio Q4	4th Quarter	TUR	153	195	52	22
984	TUR v BLR Rio Q4	4th Quarter	TUR	153	198	39	20
985	TUR v BLR Rio Q4	4th Quarter	TUR	153	200	38	19
986	TUR v BLR Rio Q4	4th Quarter	TUR	153	200	33	17	Shot	Shooting Foul
987	TUR v BLR Rio Q4	4th Quarter	TUR	158	273	38	94
988	TUR v BLR Rio Q4	4th Quarter	TUR	158	274	24	88
989	TUR v BLR Rio Q4	4th Quarter	TUR	158	275	18	81
990	TUR v BLR Rio Q4	4th Quarter	TUR	158	275	17	72
991	TUR v BLR Rio Q4	4th Quarter	TUR	158	276	15	61
992	TUR v BLR Rio Q4	4th Quarter	TUR	158	276	13	54
993	TUR v BLR Rio Q4	4th Quarter	TUR	158	277	13	47
994	TUR v BLR Rio Q4	4th Quarter	TUR	158	278	14	40
995	TUR v BLR Rio Q4	4th Quarter	TUR	158	279	16	41
996	TUR v BLR Rio Q4	4th Quarter	TUR	158	280	21	44
997	TUR v BLR Rio Q4	4th Quarter	TUR	158	281	39	40
998	TUR v BLR Rio Q4	4th Quarter	TUR	158	282	51	27
999	TUR v BLR Rio Q4	4th Quarter	TUR	158	283	52	31
1000	TUR v BLR Rio Q4	4th Quarter	TUR	158	283	52	34
1001	TUR v BLR Rio Q4	4th Quarter	TUR	158	285	31	42	On-ball
1002	TUR v BLR Rio Q4	4th Quarter	TUR	158	285	34	38
1003	TUR v BLR Rio Q4	4th Quarter	TUR	158	286	37	33
1004	TUR v BLR Rio Q4	4th Quarter	TUR	158	286	37	27
1005	TUR v BLR Rio Q4	4th Quarter	TUR	158	288	27	39	Shot	Miss
1006	TUR v BLR Rio Q4	4th Quarter	TUR	161	383	32	111
1007	TUR v BLR Rio Q4	4th Quarter	TUR	161	384	30	90
1008	TUR v BLR Rio Q4	4th Quarter	TUR	161	384	30	86
1009	TUR v BLR Rio Q4	4th Quarter	TUR	161	385	28	77
1010	TUR v BLR Rio Q4	4th Quarter	TUR	161	386	30	71
1011	TUR v BLR Rio Q4	4th Quarter	TUR	161	387	32	61
1012	TUR v BLR Rio Q4	4th Quarter	TUR	161	388	33	54
1013	TUR v BLR Rio Q4	4th Quarter	TUR	161	389	34	52
1014	TUR v BLR Rio Q4	4th Quarter	TUR	161	389	49	35
1015	TUR v BLR Rio Q4	4th Quarter	TUR	161	391	51	31
1016	TUR v BLR Rio Q4	4th Quarter	TUR	161	392	53	26
1017	TUR v BLR Rio Q4	4th Quarter	TUR	161	392	40	17
1018	TUR v BLR Rio Q4	4th Quarter	TUR	161	395	40	18
1019	TUR v BLR Rio Q4	4th Quarter	TUR	161	396	39	21
1020	TUR v BLR Rio Q4	4th Quarter	TUR	161	397	38	23
1021	TUR v BLR Rio Q4	4th Quarter	TUR	161	398	51	35
1022	TUR v BLR Rio Q4	4th Quarter	TUR	161	399	51	37
1023	TUR v BLR Rio Q4	4th Quarter	TUR	161	400	51	32
1024	TUR v BLR Rio Q4	4th Quarter	TUR	161	401	46	25
1025	TUR v BLR Rio Q4	4th Quarter	TUR	161	401	39	20
1026	TUR v BLR Rio Q4	4th Quarter	TUR	161	402	34	16	Shot	Score
1027	TUR v BLR Rio Q4	4th Quarter	TUR	163	419	32	109
1028	TUR v BLR Rio Q4	4th Quarter	TUR	163	419	37	90
1029	TUR v BLR Rio Q4	4th Quarter	TUR	163	421	38	85
1030	TUR v BLR Rio Q4	4th Quarter	TUR	163	422	39	77
1031	TUR v BLR Rio Q4	4th Quarter	TUR	163	423	42	69
1032	TUR v BLR Rio Q4	4th Quarter	TUR	163	425	39	61
1033	TUR v BLR Rio Q4	4th Quarter	TUR	163	425	38	54
1034	TUR v BLR Rio Q4	4th Quarter	TUR	163	426	34	52
1035	TUR v BLR Rio Q4	4th Quarter	TUR	163	427	32	50
1036	TUR v BLR Rio Q4	4th Quarter	TUR	163	427	37	49
1037	TUR v BLR Rio Q4	4th Quarter	TUR	163	428	43	47
1038	TUR v BLR Rio Q4	4th Quarter	TUR	163	428	49	46
1039	TUR v BLR Rio Q4	4th Quarter	TUR	163	429	43	47
1040	TUR v BLR Rio Q4	4th Quarter	TUR	163	430	37	48
1041	TUR v BLR Rio Q4	4th Quarter	TUR	163	430	15	44
1042	TUR v BLR Rio Q4	4th Quarter	TUR	163	431	13	40
1043	TUR v BLR Rio Q4	4th Quarter	TUR	163	432	14	35
1044	TUR v BLR Rio Q4	4th Quarter	TUR	163	434	17	18
1045	TUR v BLR Rio Q4	4th Quarter	TUR	163	436	17	20
1046	TUR v BLR Rio Q4	4th Quarter	TUR	163	437	17	21
1047	TUR v BLR Rio Q4	4th Quarter	TUR	163	438	23	22
1048	TUR v BLR Rio Q4	4th Quarter	TUR	163	439	35	36	Shot	Score
1049	TUR v BLR Rio Q4	4th Quarter	TUR	165	499	24	110
1050	TUR v BLR Rio Q4	4th Quarter	TUR	165	499	21	92
1051	TUR v BLR Rio Q4	4th Quarter	TUR	165	500	23	84
1052	TUR v BLR Rio Q4	4th Quarter	TUR	165	501	22	77
1053	TUR v BLR Rio Q4	4th Quarter	TUR	165	502	21	68
1054	TUR v BLR Rio Q4	4th Quarter	TUR	165	502	19	61
1055	TUR v BLR Rio Q4	4th Quarter	TUR	165	503	16	55
1056	TUR v BLR Rio Q4	4th Quarter	TUR	165	503	16	50
1057	TUR v BLR Rio Q4	4th Quarter	TUR	165	504	16	43
1058	TUR v BLR Rio Q4	4th Quarter	TUR	165	504	16	38
1059	TUR v BLR Rio Q4	4th Quarter	TUR	165	505	16	35
1060	TUR v BLR Rio Q4	4th Quarter	TUR	165	506	11	17	Shot	Miss
1061	TUR v BLR Rio Q4	4th Quarter	TUR	167	517	29	101
1062	TUR v BLR Rio Q4	4th Quarter	TUR	167	518	33	98
1063	TUR v BLR Rio Q4	4th Quarter	TUR	167	519	33	93
1064	TUR v BLR Rio Q4	4th Quarter	TUR	167	520	34	85
1065	TUR v BLR Rio Q4	4th Quarter	TUR	167	521	32	75
1066	TUR v BLR Rio Q4	4th Quarter	TUR	167	521	29	69
1067	TUR v BLR Rio Q4	4th Quarter	TUR	167	522	26	61
1068	TUR v BLR Rio Q4	4th Quarter	TUR	167	523	23	55
1069	TUR v BLR Rio Q4	4th Quarter	TUR	167	524	21	47
1070	TUR v BLR Rio Q4	4th Quarter	TUR	167	524	23	41
1071	TUR v BLR Rio Q4	4th Quarter	TUR	167	525	26	44
1072	TUR v BLR Rio Q4	4th Quarter	TUR	167	525	30	46
1073	TUR v BLR Rio Q4	4th Quarter	TUR	167	526	33	45
1074	TUR v BLR Rio Q4	4th Quarter	TUR	167	527	34	41	On-ball
1075	TUR v BLR Rio Q4	4th Quarter	TUR	167	528	36	38
1076	TUR v BLR Rio Q4	4th Quarter	TUR	167	528	38	32
1077	TUR v BLR Rio Q4	4th Quarter	TUR	167	529	43	26
1078	TUR v BLR Rio Q4	4th Quarter	TUR	167	530	48	25
1079	TUR v BLR Rio Q4	4th Quarter	TUR	167	531	29	36
1080	TUR v BLR Rio Q4	4th Quarter	TUR	167	533	29	38
1081	TUR v BLR Rio Q4	4th Quarter	TUR	167	533	27	40
1082	TUR v BLR Rio Q4	4th Quarter	TUR	167	534	28	41	On-ball
1083	TUR v BLR Rio Q4	4th Quarter	TUR	167	534	33	36
1084	TUR v BLR Rio Q4	4th Quarter	TUR	167	535	37	31
1085	TUR v BLR Rio Q4	4th Quarter	TUR	167	536	35	19	Shot	Shooting Foul
1086	TUR v BLR Rio Q4	4th Quarter	TUR	169	606	30	108
1087	TUR v BLR Rio Q4	4th Quarter	TUR	169	607	26	95
1088	TUR v BLR Rio Q4	4th Quarter	TUR	169	608	25	90
1089	TUR v BLR Rio Q4	4th Quarter	TUR	169	609	30	85
1090	TUR v BLR Rio Q4	4th Quarter	TUR	169	609	37	82
1091	TUR v BLR Rio Q4	4th Quarter	TUR	169	610	42	78
1092	TUR v BLR Rio Q4	4th Quarter	TUR	169	610	47	68
1093	TUR v BLR Rio Q4	4th Quarter	TUR	169	611	47	59
1094	TUR v BLR Rio Q4	4th Quarter	TUR	169	612	48	51
1095	TUR v BLR Rio Q4	4th Quarter	TUR	169	612	50	43
1096	TUR v BLR Rio Q4	4th Quarter	TUR	169	613	51	36
1097	TUR v BLR Rio Q4	4th Quarter	TUR	169	614	52	33
1098	TUR v BLR Rio Q4	4th Quarter	TUR	169	616	32	40
1099	TUR v BLR Rio Q4	4th Quarter	TUR	169	618	11	32
1100	TUR v BLR Rio Q4	4th Quarter	TUR	169	619	12	35
1101	TUR v BLR Rio Q4	4th Quarter	TUR	169	619	16	39
1102	TUR v BLR Rio Q4	4th Quarter	TUR	169	620	19	40
1103	TUR v BLR Rio Q4	4th Quarter	TUR	169	621	24	41
1104	TUR v BLR Rio Q4	4th Quarter	TUR	169	622	30	42
1105	TUR v BLR Rio Q4	4th Quarter	TUR	169	623	32	39	Shot	Miss
1106	TUR v BLR Rio Q4	4th Quarter	TUR	170	628	28	19	OR
1107	TUR v BLR Rio Q4	4th Quarter	TUR	170	630	29	42
1108	TUR v BLR Rio Q4	4th Quarter	TUR	170	631	13	27
1109	TUR v BLR Rio Q4	4th Quarter	TUR	170	632	13	29
1110	TUR v BLR Rio Q4	4th Quarter	TUR	170	632	15	33
1111	TUR v BLR Rio Q4	4th Quarter	TUR	170	634	14	48
1112	TUR v BLR Rio Q4	4th Quarter	TUR	170	634	20	48
1113	TUR v BLR Rio Q4	4th Quarter	TUR	170	635	24	45
1114	TUR v BLR Rio Q4	4th Quarter	TUR	170	635	26	39
1115	TUR v BLR Rio Q4	4th Quarter	TUR	170	636	30	36	On-ball
1116	TUR v BLR Rio Q4	4th Quarter	TUR	170	637	35	34
1117	TUR v BLR Rio Q4	4th Quarter	TUR	170	638	38	31
1118	TUR v BLR Rio Q4	4th Quarter	TUR	170	638	37	21
1119	TUR v BLR Rio Q4	4th Quarter	TUR	170	639	35	18	Shot	Score
1120	TUR v BLR Rio Q4	4th Quarter	TUR	173	747	23	110
1121	TUR v BLR Rio Q4	4th Quarter	TUR	173	748	31	88
1122	TUR v BLR Rio Q4	4th Quarter	TUR	173	750	31	83
1123	TUR v BLR Rio Q4	4th Quarter	TUR	173	751	31	81
1124	TUR v BLR Rio Q4	4th Quarter	TUR	173	751	30	75
1125	TUR v BLR Rio Q4	4th Quarter	TUR	173	752	26	72
1126	TUR v BLR Rio Q4	4th Quarter	TUR	173	752	29	65
1127	TUR v BLR Rio Q4	4th Quarter	TUR	173	753	33	61
1128	TUR v BLR Rio Q4	4th Quarter	TUR	173	753	36	58
1129	TUR v BLR Rio Q4	4th Quarter	TUR	173	754	33	52
1130	TUR v BLR Rio Q4	4th Quarter	TUR	173	755	16	43
1131	TUR v BLR Rio Q4	4th Quarter	TUR	173	757	33	41
1132	TUR v BLR Rio Q4	4th Quarter	TUR	173	758	50	30
1133	TUR v BLR Rio Q4	4th Quarter	TUR	173	759	50	30
1134	TUR v BLR Rio Q4	4th Quarter	TUR	173	760	50	30
1135	TUR v BLR Rio Q4	4th Quarter	TUR	173	761	50	30
1136	TUR v BLR Rio Q4	4th Quarter	TUR	173	762	46	16
1137	TUR v BLR Rio Q4	4th Quarter	TUR	173	764	44	16	Foul
1138	TUR v BLR Rio Q4	4th Quarter	TUR	175	817	35	111
1139	TUR v BLR Rio Q4	4th Quarter	TUR	175	818	31	87
1140	TUR v BLR Rio Q4	4th Quarter	TUR	175	819	31	87
1141	TUR v BLR Rio Q4	4th Quarter	TUR	175	820	39	89
1142	TUR v BLR Rio Q4	4th Quarter	TUR	175	820	39	89
1143	TUR v BLR Rio Q4	4th Quarter	TUR	175	821	38	79
1144	TUR v BLR Rio Q4	4th Quarter	TUR	175	823	36	70
1145	TUR v BLR Rio Q4	4th Quarter	TUR	175	823	36	61
1146	TUR v BLR Rio Q4	4th Quarter	TUR	175	824	39	55
1147	TUR v BLR Rio Q4	4th Quarter	TUR	175	824	43	51
1148	TUR v BLR Rio Q4	4th Quarter	TUR	175	825	47	49
1149	TUR v BLR Rio Q4	4th Quarter	TUR	175	825	50	44
1150	TUR v BLR Rio Q4	4th Quarter	TUR	175	826	52	39
1151	TUR v BLR Rio Q4	4th Quarter	TUR	175	828	53	33
1152	TUR v BLR Rio Q4	4th Quarter	TUR	175	828	53	29
1153	TUR v BLR Rio Q4	4th Quarter	TUR	175	830	34	26	Shot	Score
1154	TUR v BLR Rio Q4	4th Quarter	TUR	177	860	36	109
1155	TUR v BLR Rio Q4	4th Quarter	TUR	177	861	29	98
1156	TUR v BLR Rio Q4	4th Quarter	TUR	177	862	30	88
1157	TUR v BLR Rio Q4	4th Quarter	TUR	177	863	30	79
1158	TUR v BLR Rio Q4	4th Quarter	TUR	177	864	30	71
1159	TUR v BLR Rio Q4	4th Quarter	TUR	177	865	29	66
1160	TUR v BLR Rio Q4	4th Quarter	TUR	177	866	25	58
1161	TUR v BLR Rio Q4	4th Quarter	TUR	177	867	23	52
1162	TUR v BLR Rio Q4	4th Quarter	TUR	177	868	19	45
1163	TUR v BLR Rio Q4	4th Quarter	TUR	177	868	21	41
1164	TUR v BLR Rio Q4	4th Quarter	TUR	177	869	27	38	On-ball
1165	TUR v BLR Rio Q4	4th Quarter	TUR	177	869	33	38
1166	TUR v BLR Rio Q4	4th Quarter	TUR	177	870	37	38
1167	TUR v BLR Rio Q4	4th Quarter	TUR	177	870	38	28
1168	TUR v BLR Rio Q4	4th Quarter	TUR	177	871	37	21
1169	TUR v BLR Rio Q4	4th Quarter	TUR	177	872	27	23
1170	TUR v BLR Rio Q4	4th Quarter	TUR	177	874	17	33
1171	TUR v BLR Rio Q4	4th Quarter	TUR	177	875	26	31
1172	TUR v BLR Rio Q4	4th Quarter	TUR	177	875	31	28
1173	TUR v BLR Rio Q4	4th Quarter	TUR	177	876	48	32	Shot	Miss
1174	TUR v BLR Rio Q4	4th Quarter	TUR	180	911	30	110
1175	TUR v BLR Rio Q4	4th Quarter	TUR	180	912	27	88
1176	TUR v BLR Rio Q4	4th Quarter	TUR	180	913	29	82
1177	TUR v BLR Rio Q4	4th Quarter	TUR	180	915	33	85
1178	TUR v BLR Rio Q4	4th Quarter	TUR	180	916	33	78
1179	TUR v BLR Rio Q4	4th Quarter	TUR	180	916	36	72
1180	TUR v BLR Rio Q4	4th Quarter	TUR	180	917	40	65
1181	TUR v BLR Rio Q4	4th Quarter	TUR	180	918	44	58
1182	TUR v BLR Rio Q4	4th Quarter	TUR	180	918	47	51
1183	TUR v BLR Rio Q4	4th Quarter	TUR	180	919	48	44
1184	TUR v BLR Rio Q4	4th Quarter	TUR	180	919	48	40
1185	TUR v BLR Rio Q4	4th Quarter	TUR	180	920	31	38
1186	TUR v BLR Rio Q4	4th Quarter	TUR	180	923	54	35
1187	TUR v BLR Rio Q4	4th Quarter	TUR	180	924	54	30
1188	TUR v BLR Rio Q4	4th Quarter	TUR	180	924	52	27
1189	TUR v BLR Rio Q4	4th Quarter	TUR	180	925	42	18	Shot	Miss
1190	TUR v BLR Rio Q4	4th Quarter	TUR	183	1000	25	94
1191	TUR v BLR Rio Q4	4th Quarter	TUR	183	1001	39	81
1192	TUR v BLR Rio Q4	4th Quarter	TUR	183	1002	38	75
1193	TUR v BLR Rio Q4	4th Quarter	TUR	183	1003	35	65
1194	TUR v BLR Rio Q4	4th Quarter	TUR	183	1004	33	61
1195	TUR v BLR Rio Q4	4th Quarter	TUR	183	1005	24	55
1196	TUR v BLR Rio Q4	4th Quarter	TUR	183	1005	22	48
1197	TUR v BLR Rio Q4	4th Quarter	TUR	183	1007	20	43
1198	TUR v BLR Rio Q4	4th Quarter	TUR	183	1007	36	40
1199	TUR v BLR Rio Q4	4th Quarter	TUR	183	1008	32	40
1200	TUR v BLR Rio Q4	4th Quarter	TUR	183	1009	30	40
1201	TUR v BLR Rio Q4	4th Quarter	TUR	183	1010	14	36
1202	TUR v BLR Rio Q4	4th Quarter	TUR	183	1011	23	21
1203	TUR v BLR Rio Q4	4th Quarter	TUR	183	1014	24	23
1204	TUR v BLR Rio Q4	4th Quarter	TUR	183	1015	25	22
1205	TUR v BLR Rio Q4	4th Quarter	TUR	183	1016	12	30
1206	TUR v BLR Rio Q4	4th Quarter	TUR	183	1016	23	22
1207	TUR v BLR Rio Q4	4th Quarter	TUR	183	1017	30	24	Shot	Miss
1208	TUR v BLR Rio Q4	4th Quarter	TUR	185	1029	28	90
1209	TUR v BLR Rio Q4	4th Quarter	TUR	185	1030	30	87
1210	TUR v BLR Rio Q4	4th Quarter	TUR	185	1031	35	81
1211	TUR v BLR Rio Q4	4th Quarter	TUR	185	1032	50	64
1212	TUR v BLR Rio Q4	4th Quarter	TUR	185	1032	52	54
1213	TUR v BLR Rio Q4	4th Quarter	TUR	185	1033	51	49
1214	TUR v BLR Rio Q4	4th Quarter	TUR	185	1034	48	50
1215	TUR v BLR Rio Q4	4th Quarter	TUR	185	1034	44	52
1216	TUR v BLR Rio Q4	4th Quarter	TUR	185	1035	39	53
1217	TUR v BLR Rio Q4	4th Quarter	TUR	185	1035	34	52
1218	TUR v BLR Rio Q4	4th Quarter	TUR	185	1036	31	51
1219	TUR v BLR Rio Q4	4th Quarter	TUR	185	1037	27	45
1220	TUR v BLR Rio Q4	4th Quarter	TUR	185	1038	24	39
1221	TUR v BLR Rio Q4	4th Quarter	TUR	185	1039	33	46
1222	TUR v BLR Rio Q4	4th Quarter	TUR	185	1040	35	41
1223	TUR v BLR Rio Q4	4th Quarter	TUR	185	1040	39	38	On-ball
1224	TUR v BLR Rio Q4	4th Quarter	TUR	185	1040	41	33
1225	TUR v BLR Rio Q4	4th Quarter	TUR	185	1042	51	27
1226	TUR v BLR Rio Q4	4th Quarter	TUR	185	1043	50	16
1227	TUR v BLR Rio Q4	4th Quarter	TUR	185	1044	48	20
1228	TUR v BLR Rio Q4	4th Quarter	TUR	185	1044	43	23
1229	TUR v BLR Rio Q4	4th Quarter	TUR	185	1045	36	25
1230	TUR v BLR Rio Q4	4th Quarter	TUR	185	1046	34	26	Shot	Miss
1231	TUR v BLR Rio Q4	4th Quarter	TUR	187	1056	43	94
1232	TUR v BLR Rio Q4	4th Quarter	TUR	187	1056	49	84	Foul
