# Supplementary material for: Classifying ball trajectories in invasion sports using dynamic time warping: A basketball case study
Source: PLoS One. 2022 Oct 20;17(10):e0272848. doi: 10.1371/journal.pone.0272848 (PMC9584368; doi:10.1371/journal.pone.0272848)
Supplement: S1 Data — (ZIP) [file pone.0272848.s012.zip › Data/TUR/turg5_full.csv]

	GameID	TimeCriteria	TeamName	RecordID	Time	x	y	Label1	Label2	Label3	Label4
1	Rio Olympics TUR v BRA Q1	1st Quarter	TUR	2	23	28	100
2	Rio Olympics TUR v BRA Q1	1st Quarter	TUR	2	25	29	92
3	Rio Olympics TUR v BRA Q1	1st Quarter	TUR	2	25	28	81
4	Rio Olympics TUR v BRA Q1	1st Quarter	TUR	2	26	29	76
5	Rio Olympics TUR v BRA Q1	1st Quarter	TUR	2	28	31	67
6	Rio Olympics TUR v BRA Q1	1st Quarter	TUR	2	29	32	58
7	Rio Olympics TUR v BRA Q1	1st Quarter	TUR	2	30	32	58
8	Rio Olympics TUR v BRA Q1	1st Quarter	TUR	2	31	32	58
9	Rio Olympics TUR v BRA Q1	1st Quarter	TUR	2	32	16	34	Shot	Score
10	Rio Olympics TUR v BRA Q1	1st Quarter	TUR	3	65	30	110
11	Rio Olympics TUR v BRA Q1	1st Quarter	TUR	3	66	33	97
12	Rio Olympics TUR v BRA Q1	1st Quarter	TUR	3	67	33	86
13	Rio Olympics TUR v BRA Q1	1st Quarter	TUR	3	68	33	78
14	Rio Olympics TUR v BRA Q1	1st Quarter	TUR	3	68	32	71
15	Rio Olympics TUR v BRA Q1	1st Quarter	TUR	3	69	32	67
16	Rio Olympics TUR v BRA Q1	1st Quarter	TUR	3	70	31	59
17	Rio Olympics TUR v BRA Q1	1st Quarter	TUR	3	71	31	53
18	Rio Olympics TUR v BRA Q1	1st Quarter	TUR	3	72	19	33	Shot	Score
19	Rio Olympics TUR v BRA Q1	1st Quarter	TUR	5	95	34	97
20	Rio Olympics TUR v BRA Q1	1st Quarter	TUR	5	95	46	91
21	Rio Olympics TUR v BRA Q1	1st Quarter	TUR	5	96	47	77
22	Rio Olympics TUR v BRA Q1	1st Quarter	TUR	5	97	46	66
23	Rio Olympics TUR v BRA Q1	1st Quarter	TUR	5	97	45	56
24	Rio Olympics TUR v BRA Q1	1st Quarter	TUR	5	98	45	50
25	Rio Olympics TUR v BRA Q1	1st Quarter	TUR	5	99	42	41
26	Rio Olympics TUR v BRA Q1	1st Quarter	TUR	5	100	50	23
27	Rio Olympics TUR v BRA Q1	1st Quarter	TUR	5	101	45	34
28	Rio Olympics TUR v BRA Q1	1st Quarter	TUR	5	102	41	26
29	Rio Olympics TUR v BRA Q1	1st Quarter	TUR	5	103	41	20
30	Rio Olympics TUR v BRA Q1	1st Quarter	TUR	5	103	45	25
31	Rio Olympics TUR v BRA Q1	1st Quarter	TUR	5	104	33	40	Shot	Score
32	Rio Olympics TUR v BRA Q1	1st Quarter	TUR	6	127	33	97
33	Rio Olympics TUR v BRA Q1	1st Quarter	TUR	6	128	23	91
34	Rio Olympics TUR v BRA Q1	1st Quarter	TUR	6	129	20	81
35	Rio Olympics TUR v BRA Q1	1st Quarter	TUR	6	130	27	74
36	Rio Olympics TUR v BRA Q1	1st Quarter	TUR	6	130	32	68
37	Rio Olympics TUR v BRA Q1	1st Quarter	TUR	6	131	35	62
38	Rio Olympics TUR v BRA Q1	1st Quarter	TUR	6	132	36	55
39	Rio Olympics TUR v BRA Q1	1st Quarter	TUR	6	132	44	50
40	Rio Olympics TUR v BRA Q1	1st Quarter	TUR	6	133	51	44
41	Rio Olympics TUR v BRA Q1	1st Quarter	TUR	6	134	50	39
42	Rio Olympics TUR v BRA Q1	1st Quarter	TUR	6	137	52	34
43	Rio Olympics TUR v BRA Q1	1st Quarter	TUR	6	138	32	39	On-ball
44	Rio Olympics TUR v BRA Q1	1st Quarter	TUR	6	140	29	38
45	Rio Olympics TUR v BRA Q1	1st Quarter	TUR	6	141	45	35
46	Rio Olympics TUR v BRA Q1	1st Quarter	TUR	6	143	52	21
47	Rio Olympics TUR v BRA Q1	1st Quarter	TUR	6	144	38	18	Stoppage
48	Rio Olympics TUR v BRA Q1	1st Quarter	TUR	7	163	58	20	SLOB
49	Rio Olympics TUR v BRA Q1	1st Quarter	TUR	7	164	45	31
50	Rio Olympics TUR v BRA Q1	1st Quarter	TUR	7	165	45	28
51	Rio Olympics TUR v BRA Q1	1st Quarter	TUR	7	166	50	27	On-ball
52	Rio Olympics TUR v BRA Q1	1st Quarter	TUR	7	166	46	31
53	Rio Olympics TUR v BRA Q1	1st Quarter	TUR	7	167	41	33
54	Rio Olympics TUR v BRA Q1	1st Quarter	TUR	7	167	34	32	Shot	Miss
55	Rio Olympics TUR v BRA Q1	1st Quarter	TUR	8	191	4	93
56	Rio Olympics TUR v BRA Q1	1st Quarter	TUR	8	193	17	87
57	Rio Olympics TUR v BRA Q1	1st Quarter	TUR	8	194	20	75
58	Rio Olympics TUR v BRA Q1	1st Quarter	TUR	8	195	19	69
59	Rio Olympics TUR v BRA Q1	1st Quarter	TUR	8	195	19	58
60	Rio Olympics TUR v BRA Q1	1st Quarter	TUR	8	196	19	53
61	Rio Olympics TUR v BRA Q1	1st Quarter	TUR	8	197	19	45
62	Rio Olympics TUR v BRA Q1	1st Quarter	TUR	8	198	19	45
63	Rio Olympics TUR v BRA Q1	1st Quarter	TUR	8	199	19	45
64	Rio Olympics TUR v BRA Q1	1st Quarter	TUR	8	200	19	45
65	Rio Olympics TUR v BRA Q1	1st Quarter	TUR	8	201	19	45
66	Rio Olympics TUR v BRA Q1	1st Quarter	TUR	8	202	21	47
67	Rio Olympics TUR v BRA Q1	1st Quarter	TUR	8	203	37	40
68	Rio Olympics TUR v BRA Q1	1st Quarter	TUR	8	204	35	46
69	Rio Olympics TUR v BRA Q1	1st Quarter	TUR	8	204	32	48
70	Rio Olympics TUR v BRA Q1	1st Quarter	TUR	8	205	29	50
71	Rio Olympics TUR v BRA Q1	1st Quarter	TUR	8	206	34	47
72	Rio Olympics TUR v BRA Q1	1st Quarter	TUR	8	207	45	36
73	Rio Olympics TUR v BRA Q1	1st Quarter	TUR	8	209	32	42	On-ball
74	Rio Olympics TUR v BRA Q1	1st Quarter	TUR	8	210	37	40
75	Rio Olympics TUR v BRA Q1	1st Quarter	TUR	8	210	41	38
76	Rio Olympics TUR v BRA Q1	1st Quarter	TUR	8	211	41	33
77	Rio Olympics TUR v BRA Q1	1st Quarter	TUR	8	211	42	26
78	Rio Olympics TUR v BRA Q1	1st Quarter	TUR	8	212	37	19
79	Rio Olympics TUR v BRA Q1	1st Quarter	TUR	8	212	34	16	Shot	Miss
80	Rio Olympics TUR v BRA Q1	1st Quarter	TUR	9	236	26	10	BLOB
81	Rio Olympics TUR v BRA Q1	1st Quarter	TUR	9	237	11	18	Shot	Miss
82	Rio Olympics TUR v BRA Q1	1st Quarter	TUR	10	240	33	18	OR
83	Rio Olympics TUR v BRA Q1	1st Quarter	TUR	10	241	33	17	Shot	Score
84	Rio Olympics TUR v BRA Q1	1st Quarter	TUR	11	294	33	94
85	Rio Olympics TUR v BRA Q1	1st Quarter	TUR	11	295	18	82
86	Rio Olympics TUR v BRA Q1	1st Quarter	TUR	11	296	17	73
87	Rio Olympics TUR v BRA Q1	1st Quarter	TUR	11	297	14	65
88	Rio Olympics TUR v BRA Q1	1st Quarter	TUR	11	298	11	57
89	Rio Olympics TUR v BRA Q1	1st Quarter	TUR	11	298	11	49
90	Rio Olympics TUR v BRA Q1	1st Quarter	TUR	11	299	17	47
91	Rio Olympics TUR v BRA Q1	1st Quarter	TUR	11	299	24	46
92	Rio Olympics TUR v BRA Q1	1st Quarter	TUR	11	300	29	43	On-ball
93	Rio Olympics TUR v BRA Q1	1st Quarter	TUR	11	300	36	39
94	Rio Olympics TUR v BRA Q1	1st Quarter	TUR	11	302	39	30
95	Rio Olympics TUR v BRA Q1	1st Quarter	TUR	11	303	22	41
96	Rio Olympics TUR v BRA Q1	1st Quarter	TUR	11	306	23	20
97	Rio Olympics TUR v BRA Q1	1st Quarter	TUR	11	307	40	37
98	Rio Olympics TUR v BRA Q1	1st Quarter	TUR	11	308	50	28
99	Rio Olympics TUR v BRA Q1	1st Quarter	TUR	11	309	51	17
100	Rio Olympics TUR v BRA Q1	1st Quarter	TUR	11	310	49	16	Shot	Miss
101	Rio Olympics TUR v BRA Q1	1st Quarter	TUR	13	313	28	22	OR
102	Rio Olympics TUR v BRA Q1	1st Quarter	TUR	13	314	40	45
103	Rio Olympics TUR v BRA Q1	1st Quarter	TUR	13	315	40	45
104	Rio Olympics TUR v BRA Q1	1st Quarter	TUR	13	316	40	45
105	Rio Olympics TUR v BRA Q1	1st Quarter	TUR	13	317	40	45
106	Rio Olympics TUR v BRA Q1	1st Quarter	TUR	13	318	40	45
107	Rio Olympics TUR v BRA Q1	1st Quarter	TUR	13	319	17	37
108	Rio Olympics TUR v BRA Q1	1st Quarter	TUR	13	320	20	36	On-ball
109	Rio Olympics TUR v BRA Q1	1st Quarter	TUR	13	320	25	38
110	Rio Olympics TUR v BRA Q1	1st Quarter	TUR	13	322	25	40
111	Rio Olympics TUR v BRA Q1	1st Quarter	TUR	13	323	18	42
112	Rio Olympics TUR v BRA Q1	1st Quarter	TUR	13	324	11	37
113	Rio Olympics TUR v BRA Q1	1st Quarter	TUR	13	326	34	39
114	Rio Olympics TUR v BRA Q1	1st Quarter	TUR	13	327	19	33	Shot	Miss
115	Rio Olympics TUR v BRA Q1	1st Quarter	TUR	16	345	31	110
116	Rio Olympics TUR v BRA Q1	1st Quarter	TUR	16	347	34	90
117	Rio Olympics TUR v BRA Q1	1st Quarter	TUR	16	348	35	82
118	Rio Olympics TUR v BRA Q1	1st Quarter	TUR	16	349	32	69
119	Rio Olympics TUR v BRA Q1	1st Quarter	TUR	16	350	32	59
120	Rio Olympics TUR v BRA Q1	1st Quarter	TUR	16	351	31	53
121	Rio Olympics TUR v BRA Q1	1st Quarter	TUR	16	353	24	48
122	Rio Olympics TUR v BRA Q1	1st Quarter	TUR	16	353	22	42
123	Rio Olympics TUR v BRA Q1	1st Quarter	TUR	16	354	21	36
124	Rio Olympics TUR v BRA Q1	1st Quarter	TUR	16	355	37	45
125	Rio Olympics TUR v BRA Q1	1st Quarter	TUR	16	356	34	48
126	Rio Olympics TUR v BRA Q1	1st Quarter	TUR	16	357	39	42	On-ball
127	Rio Olympics TUR v BRA Q1	1st Quarter	TUR	16	357	44	38
128	Rio Olympics TUR v BRA Q1	1st Quarter	TUR	16	358	49	28
129	Rio Olympics TUR v BRA Q1	1st Quarter	TUR	16	360	32	41
130	Rio Olympics TUR v BRA Q1	1st Quarter	TUR	16	361	13	28
131	Rio Olympics TUR v BRA Q1	1st Quarter	TUR	16	362	18	28
132	Rio Olympics TUR v BRA Q1	1st Quarter	TUR	16	363	29	26	Foul
133	Rio Olympics TUR v BRA Q1	1st Quarter	TUR	17	415	34	108
134	Rio Olympics TUR v BRA Q1	1st Quarter	TUR	17	417	27	90
135	Rio Olympics TUR v BRA Q1	1st Quarter	TUR	17	418	31	82
136	Rio Olympics TUR v BRA Q1	1st Quarter	TUR	17	419	32	73
137	Rio Olympics TUR v BRA Q1	1st Quarter	TUR	17	419	29	65
138	Rio Olympics TUR v BRA Q1	1st Quarter	TUR	17	420	23	59
139	Rio Olympics TUR v BRA Q1	1st Quarter	TUR	17	421	19	51
140	Rio Olympics TUR v BRA Q1	1st Quarter	TUR	17	422	17	42
141	Rio Olympics TUR v BRA Q1	1st Quarter	TUR	17	423	31	41
142	Rio Olympics TUR v BRA Q1	1st Quarter	TUR	17	424	37	40
143	Rio Olympics TUR v BRA Q1	1st Quarter	TUR	17	425	37	40
144	Rio Olympics TUR v BRA Q1	1st Quarter	TUR	17	426	37	40
145	Rio Olympics TUR v BRA Q1	1st Quarter	TUR	17	427	37	40
146	Rio Olympics TUR v BRA Q1	1st Quarter	TUR	17	428	37	40
147	Rio Olympics TUR v BRA Q1	1st Quarter	TUR	17	430	49	32
148	Rio Olympics TUR v BRA Q1	1st Quarter	TUR	17	432	45	34
149	Rio Olympics TUR v BRA Q1	1st Quarter	TUR	17	432	45	40
150	Rio Olympics TUR v BRA Q1	1st Quarter	TUR	17	433	42	40
151	Rio Olympics TUR v BRA Q1	1st Quarter	TUR	17	434	37	40	On-ball
152	Rio Olympics TUR v BRA Q1	1st Quarter	TUR	17	435	41	37	Shot	Miss
153	Rio Olympics TUR v BRA Q1	1st Quarter	TUR	21	551	11	93
154	Rio Olympics TUR v BRA Q1	1st Quarter	TUR	21	552	21	82
155	Rio Olympics TUR v BRA Q1	1st Quarter	TUR	21	553	37	75
156	Rio Olympics TUR v BRA Q1	1st Quarter	TUR	21	554	43	67
157	Rio Olympics TUR v BRA Q1	1st Quarter	TUR	21	555	44	62
158	Rio Olympics TUR v BRA Q1	1st Quarter	TUR	21	556	46	58
159	Rio Olympics TUR v BRA Q1	1st Quarter	TUR	21	557	49	49
160	Rio Olympics TUR v BRA Q1	1st Quarter	TUR	21	559	48	41
161	Rio Olympics TUR v BRA Q1	1st Quarter	TUR	21	559	47	37
162	Rio Olympics TUR v BRA Q1	1st Quarter	TUR	21	560	32	42	On-ball
163	Rio Olympics TUR v BRA Q1	1st Quarter	TUR	21	561	27	38
164	Rio Olympics TUR v BRA Q1	1st Quarter	TUR	21	562	25	32
165	Rio Olympics TUR v BRA Q1	1st Quarter	TUR	21	563	31	25
166	Rio Olympics TUR v BRA Q1	1st Quarter	TUR	21	564	38	18
167	Rio Olympics TUR v BRA Q1	1st Quarter	TUR	21	565	36	17
168	Rio Olympics TUR v BRA Q1	1st Quarter	TUR	21	566	22	37	Shot	Miss
169	Rio Olympics TUR v BRA Q1	1st Quarter	TUR	22	580	28	99
170	Rio Olympics TUR v BRA Q1	1st Quarter	TUR	22	581	41	94
171	Rio Olympics TUR v BRA Q1	1st Quarter	TUR	22	582	41	85
172	Rio Olympics TUR v BRA Q1	1st Quarter	TUR	22	583	37	78
173	Rio Olympics TUR v BRA Q1	1st Quarter	TUR	22	583	34	66
174	Rio Olympics TUR v BRA Q1	1st Quarter	TUR	22	584	30	59
175	Rio Olympics TUR v BRA Q1	1st Quarter	TUR	22	585	27	53
176	Rio Olympics TUR v BRA Q1	1st Quarter	TUR	22	586	23	46
177	Rio Olympics TUR v BRA Q1	1st Quarter	TUR	22	587	39	45
178	Rio Olympics TUR v BRA Q1	1st Quarter	TUR	22	588	36	45
179	Rio Olympics TUR v BRA Q1	1st Quarter	TUR	22	590	24	38
180	Rio Olympics TUR v BRA Q1	1st Quarter	TUR	22	592	48	29	On-ball
181	Rio Olympics TUR v BRA Q1	1st Quarter	TUR	22	594	45	33
182	Rio Olympics TUR v BRA Q1	1st Quarter	TUR	22	595	43	30
183	Rio Olympics TUR v BRA Q1	1st Quarter	TUR	22	595	47	28
184	Rio Olympics TUR v BRA Q1	1st Quarter	TUR	22	597	40	19
185	Rio Olympics TUR v BRA Q1	1st Quarter	TUR	22	598	38	23	Foul
186	Rio Olympics TUR v BRA Q1	1st Quarter	TUR	23	616	58	30	SLOB
187	Rio Olympics TUR v BRA Q1	1st Quarter	TUR	23	617	49	34
188	Rio Olympics TUR v BRA Q1	1st Quarter	TUR	23	618	34	41
189	Rio Olympics TUR v BRA Q1	1st Quarter	TUR	23	619	49	25
190	Rio Olympics TUR v BRA Q1	1st Quarter	TUR	23	621	49	27	On-ball
191	Rio Olympics TUR v BRA Q1	1st Quarter	TUR	23	621	45	33
192	Rio Olympics TUR v BRA Q1	1st Quarter	TUR	23	621	37	36
193	Rio Olympics TUR v BRA Q1	1st Quarter	TUR	23	621	31	34
194	Rio Olympics TUR v BRA Q1	1st Quarter	TUR	23	623	20	38
195	Rio Olympics TUR v BRA Q1	1st Quarter	TUR	23	624	24	28
196	Rio Olympics TUR v BRA Q1	1st Quarter	TUR	23	624	27	21
197	Rio Olympics TUR v BRA Q1	1st Quarter	TUR	23	626	34	39
198	Rio Olympics TUR v BRA Q1	1st Quarter	TUR	23	627	15	32
199	Rio Olympics TUR v BRA Q1	1st Quarter	TUR	23	627	20	25
200	Rio Olympics TUR v BRA Q1	1st Quarter	TUR	23	628	25	22
201	Rio Olympics TUR v BRA Q1	1st Quarter	TUR	23	629	30	16	Shot	Miss
202	Rio Olympics TUR v BRA Q1	1st Quarter	TUR	25	654	21	109
203	Rio Olympics TUR v BRA Q1	1st Quarter	TUR	25	655	26	83
204	Rio Olympics TUR v BRA Q1	1st Quarter	TUR	25	657	28	90
205	Rio Olympics TUR v BRA Q1	1st Quarter	TUR	25	658	32	79
206	Rio Olympics TUR v BRA Q1	1st Quarter	TUR	25	658	31	68
207	Rio Olympics TUR v BRA Q1	1st Quarter	TUR	25	659	34	56
208	Rio Olympics TUR v BRA Q1	1st Quarter	TUR	25	659	36	52
209	Rio Olympics TUR v BRA Q1	1st Quarter	TUR	25	660	50	44
210	Rio Olympics TUR v BRA Q1	1st Quarter	TUR	25	660	51	37
211	Rio Olympics TUR v BRA Q1	1st Quarter	TUR	25	660	51	32
212	Rio Olympics TUR v BRA Q1	1st Quarter	TUR	25	663	38	21
213	Rio Olympics TUR v BRA Q1	1st Quarter	TUR	25	664	38	23
214	Rio Olympics TUR v BRA Q1	1st Quarter	TUR	25	667	51	25
215	Rio Olympics TUR v BRA Q1	1st Quarter	TUR	25	668	37	21	Stoppage
216	Rio Olympics TUR v BRA Q1	1st Quarter	TUR	27	681	44	8	BLOB
217	Rio Olympics TUR v BRA Q1	1st Quarter	TUR	27	682	48	22
218	Rio Olympics TUR v BRA Q1	1st Quarter	TUR	27	684	48	37
219	Rio Olympics TUR v BRA Q1	1st Quarter	TUR	27	684	33	40
220	Rio Olympics TUR v BRA Q1	1st Quarter	TUR	27	686	33	43
221	Rio Olympics TUR v BRA Q1	1st Quarter	TUR	27	688	32	44
222	Rio Olympics TUR v BRA Q1	1st Quarter	TUR	27	689	27	30
223	Rio Olympics TUR v BRA Q1	1st Quarter	TUR	27	690	31	23
224	Rio Olympics TUR v BRA Q1	1st Quarter	TUR	27	691	45	34
225	Rio Olympics TUR v BRA Q1	1st Quarter	TUR	27	692	40	33
226	Rio Olympics TUR v BRA Q1	1st Quarter	TUR	27	692	35	27
227	Rio Olympics TUR v BRA Q1	1st Quarter	TUR	27	693	27	37	TO
228	Rio Olympics TUR v BRA Q1	1st Quarter	TUR	28	717	32	109
229	Rio Olympics TUR v BRA Q1	1st Quarter	TUR	28	719	24	89
230	Rio Olympics TUR v BRA Q1	1st Quarter	TUR	28	720	24	80
231	Rio Olympics TUR v BRA Q1	1st Quarter	TUR	28	720	22	72
232	Rio Olympics TUR v BRA Q1	1st Quarter	TUR	28	721	26	61
233	Rio Olympics TUR v BRA Q1	1st Quarter	TUR	28	722	31	57
234	Rio Olympics TUR v BRA Q1	1st Quarter	TUR	28	723	31	49
235	Rio Olympics TUR v BRA Q1	1st Quarter	TUR	28	724	31	49
236	Rio Olympics TUR v BRA Q1	1st Quarter	TUR	28	725	31	49
237	Rio Olympics TUR v BRA Q1	1st Quarter	TUR	28	726	31	49
238	Rio Olympics TUR v BRA Q1	1st Quarter	TUR	28	727	44	35
239	Rio Olympics TUR v BRA Q1	1st Quarter	TUR	28	728	46	35
240	Rio Olympics TUR v BRA Q1	1st Quarter	TUR	28	728	49	38
241	Rio Olympics TUR v BRA Q1	1st Quarter	TUR	28	728	50	40
242	Rio Olympics TUR v BRA Q1	1st Quarter	TUR	28	729	51	38
243	Rio Olympics TUR v BRA Q1	1st Quarter	TUR	28	730	51	31	On-ball
244	Rio Olympics TUR v BRA Q1	1st Quarter	TUR	28	732	51	25
245	Rio Olympics TUR v BRA Q1	1st Quarter	TUR	28	733	46	30
246	Rio Olympics TUR v BRA Q1	1st Quarter	TUR	28	733	38	30
247	Rio Olympics TUR v BRA Q1	1st Quarter	TUR	28	734	32	25
248	Rio Olympics TUR v BRA Q1	1st Quarter	TUR	28	735	10	19
249	Rio Olympics TUR v BRA Q1	1st Quarter	TUR	28	736	15	21	Shot	Miss
250	Rio Olympics TUR v BRA Q1	1st Quarter	TUR	31	843	40	107
251	Rio Olympics TUR v BRA Q1	1st Quarter	TUR	31	844	41	78
252	Rio Olympics TUR v BRA Q1	1st Quarter	TUR	31	845	41	73
253	Rio Olympics TUR v BRA Q1	1st Quarter	TUR	31	846	40	64
254	Rio Olympics TUR v BRA Q1	1st Quarter	TUR	31	846	38	58
255	Rio Olympics TUR v BRA Q1	1st Quarter	TUR	31	847	35	52
256	Rio Olympics TUR v BRA Q1	1st Quarter	TUR	31	849	40	48
257	Rio Olympics TUR v BRA Q1	1st Quarter	TUR	31	849	45	45
258	Rio Olympics TUR v BRA Q1	1st Quarter	TUR	31	849	51	29
259	Rio Olympics TUR v BRA Q1	1st Quarter	TUR	31	850	44	45
260	Rio Olympics TUR v BRA Q1	1st Quarter	TUR	31	852	41	47
261	Rio Olympics TUR v BRA Q1	1st Quarter	TUR	31	852	38	50
262	Rio Olympics TUR v BRA Q1	1st Quarter	TUR	31	853	41	48
263	Rio Olympics TUR v BRA Q1	1st Quarter	TUR	31	854	45	44
264	Rio Olympics TUR v BRA Q1	1st Quarter	TUR	31	855	49	17
265	Rio Olympics TUR v BRA Q1	1st Quarter	TUR	31	856	48	16	Shot	Miss
266	Rio Olympics TUR v BRA Q1	1st Quarter	TUR	32	890	33	110
267	Rio Olympics TUR v BRA Q1	1st Quarter	TUR	32	891	32	93
268	Rio Olympics TUR v BRA Q1	1st Quarter	TUR	32	892	31	86
269	Rio Olympics TUR v BRA Q1	1st Quarter	TUR	32	893	31	76
270	Rio Olympics TUR v BRA Q1	1st Quarter	TUR	32	894	29	65
271	Rio Olympics TUR v BRA Q1	1st Quarter	TUR	32	895	27	55
272	Rio Olympics TUR v BRA Q1	1st Quarter	TUR	32	896	26	50
273	Rio Olympics TUR v BRA Q1	1st Quarter	TUR	32	897	32	48
274	Rio Olympics TUR v BRA Q1	1st Quarter	TUR	32	898	38	45
275	Rio Olympics TUR v BRA Q1	1st Quarter	TUR	32	898	46	43
276	Rio Olympics TUR v BRA Q1	1st Quarter	TUR	32	899	51	30	On-ball
277	Rio Olympics TUR v BRA Q1	1st Quarter	TUR	32	900	48	33
278	Rio Olympics TUR v BRA Q1	1st Quarter	TUR	32	901	45	39
279	Rio Olympics TUR v BRA Q1	1st Quarter	TUR	32	902	30	45
280	Rio Olympics TUR v BRA Q1	1st Quarter	TUR	32	903	27	39	On-ball
281	Rio Olympics TUR v BRA Q1	1st Quarter	TUR	32	904	25	33
282	Rio Olympics TUR v BRA Q1	1st Quarter	TUR	32	904	36	37
283	Rio Olympics TUR v BRA Q1	1st Quarter	TUR	32	905	31	39	Shot	Miss
284	Rio Olympics TUR v BRA Q1	1st Quarter	TUR	33	907	38	17	OR
285	Rio Olympics TUR v BRA Q1	1st Quarter	TUR	33	909	44	43
286	Rio Olympics TUR v BRA Q1	1st Quarter	TUR	33	910	16	31
287	Rio Olympics TUR v BRA Q1	1st Quarter	TUR	33	912	24	19
288	Rio Olympics TUR v BRA Q1	1st Quarter	TUR	33	913	23	19	Shot	Miss
289	Rio Olympics TUR v BRA Q1	1st Quarter	TUR	35	945	18	107
290	Rio Olympics TUR v BRA Q1	1st Quarter	TUR	35	945	21	86
291	Rio Olympics TUR v BRA Q1	1st Quarter	TUR	35	947	26	68
292	Rio Olympics TUR v BRA Q1	1st Quarter	TUR	35	948	26	60
293	Rio Olympics TUR v BRA Q1	1st Quarter	TUR	35	948	22	55
294	Rio Olympics TUR v BRA Q1	1st Quarter	TUR	35	949	17	46
295	Rio Olympics TUR v BRA Q1	1st Quarter	TUR	35	949	16	38
296	Rio Olympics TUR v BRA Q1	1st Quarter	TUR	35	950	31	43
297	Rio Olympics TUR v BRA Q1	1st Quarter	TUR	35	952	17	34
298	Rio Olympics TUR v BRA Q1	1st Quarter	TUR	35	954	23	17
299	Rio Olympics TUR v BRA Q1	1st Quarter	TUR	35	954	25	18
300	Rio Olympics TUR v BRA Q1	1st Quarter	TUR	35	955	26	21
301	Rio Olympics TUR v BRA Q1	1st Quarter	TUR	35	956	23	18	Shot	Miss
302	Rio Olympics TUR v BRA Q1	1st Quarter	TUR	36	1014	36	96
303	Rio Olympics TUR v BRA Q1	1st Quarter	TUR	36	1014	38	84
304	Rio Olympics TUR v BRA Q1	1st Quarter	TUR	36	1015	39	67
305	Rio Olympics TUR v BRA Q1	1st Quarter	TUR	36	1016	36	59
306	Rio Olympics TUR v BRA Q1	1st Quarter	TUR	36	1017	32	50
307	Rio Olympics TUR v BRA Q1	1st Quarter	TUR	36	1017	35	43
308	Rio Olympics TUR v BRA Q1	1st Quarter	TUR	36	1018	35	33
309	Rio Olympics TUR v BRA Q1	1st Quarter	TUR	36	1019	41	24
310	Rio Olympics TUR v BRA Q1	1st Quarter	TUR	36	1020	40	18	TO	Foul
311	Rio Olympics TUR v BRA Q1	1st Quarter	TUR	37	1058	29	97
312	Rio Olympics TUR v BRA Q1	1st Quarter	TUR	37	1058	25	83
313	Rio Olympics TUR v BRA Q1	1st Quarter	TUR	37	1059	25	71
314	Rio Olympics TUR v BRA Q1	1st Quarter	TUR	37	1059	22	60
315	Rio Olympics TUR v BRA Q1	1st Quarter	TUR	37	1060	21	52
316	Rio Olympics TUR v BRA Q1	1st Quarter	TUR	37	1060	30	49
317	Rio Olympics TUR v BRA Q1	1st Quarter	TUR	37	1061	37	44
318	Rio Olympics TUR v BRA Q1	1st Quarter	TUR	37	1062	46	34
319	Rio Olympics TUR v BRA Q1	1st Quarter	TUR	37	1063	52	38
320	Rio Olympics TUR v BRA Q1	1st Quarter	TUR	37	1064	51	41
321	Rio Olympics TUR v BRA Q1	1st Quarter	TUR	37	1065	51	41
322	Rio Olympics TUR v BRA Q1	1st Quarter	TUR	37	1066	51	41
323	Rio Olympics TUR v BRA Q1	1st Quarter	TUR	37	1067	28	46
324	Rio Olympics TUR v BRA Q1	1st Quarter	TUR	37	1068	31	45
325	Rio Olympics TUR v BRA Q1	1st Quarter	TUR	37	1069	48	31
326	Rio Olympics TUR v BRA Q1	1st Quarter	TUR	37	1070	51	18
327	Rio Olympics TUR v BRA Q1	1st Quarter	TUR	37	1072	50	20
328	Rio Olympics TUR v BRA Q1	1st Quarter	TUR	37	1073	39	36
329	Rio Olympics TUR v BRA Q1	1st Quarter	TUR	37	1073	39	37
330	Rio Olympics TUR v BRA Q1	1st Quarter	TUR	37	1075	21	38	On-ball
331	Rio Olympics TUR v BRA Q1	1st Quarter	TUR	37	1075	25	39
332	Rio Olympics TUR v BRA Q1	1st Quarter	TUR	37	1076	29	40
333	Rio Olympics TUR v BRA Q1	1st Quarter	TUR	37	1076	39	39	TO
334	Rio Olympics TUR v BRA Q1	1st Quarter	TUR	38	1093	33	110
335	Rio Olympics TUR v BRA Q1	1st Quarter	TUR	38	1094	34	89
336	Rio Olympics TUR v BRA Q1	1st Quarter	TUR	38	1095	33	84
337	Rio Olympics TUR v BRA Q1	1st Quarter	TUR	38	1096	37	80
338	Rio Olympics TUR v BRA Q1	1st Quarter	TUR	38	1096	39	73
339	Rio Olympics TUR v BRA Q1	1st Quarter	TUR	38	1097	41	63
340	Rio Olympics TUR v BRA Q1	1st Quarter	TUR	38	1098	49	55
341	Rio Olympics TUR v BRA Q1	1st Quarter	TUR	38	1098	50	48
342	Rio Olympics TUR v BRA Q1	1st Quarter	TUR	38	1099	29	43
343	Rio Olympics TUR v BRA Q1	1st Quarter	TUR	38	1100	29	40
344	Rio Olympics TUR v BRA Q1	1st Quarter	TUR	38	1101	16	33
345	Rio Olympics TUR v BRA Q1	1st Quarter	TUR	38	1103	13	31	Foul
346	Rio Olympics TUR v BRA Q1	1st Quarter	TUR	39	1136	23	8	BLOB
347	Rio Olympics TUR v BRA Q1	1st Quarter	TUR	39	1137	13	24
348	Rio Olympics TUR v BRA Q1	1st Quarter	TUR	39	1138	22	39
349	Rio Olympics TUR v BRA Q1	1st Quarter	TUR	39	1139	33	41
350	Rio Olympics TUR v BRA Q1	1st Quarter	TUR	39	1141	15	31	Shot	Miss
351	Rio Olympics TUR v BRA Q2	2nd Quarter	TUR	41	13	4	61
352	Rio Olympics TUR v BRA Q2	2nd Quarter	TUR	41	15	13	70
353	Rio Olympics TUR v BRA Q2	2nd Quarter	TUR	41	16	15	61
354	Rio Olympics TUR v BRA Q2	2nd Quarter	TUR	41	16	16	52
355	Rio Olympics TUR v BRA Q2	2nd Quarter	TUR	41	17	19	42
356	Rio Olympics TUR v BRA Q2	2nd Quarter	TUR	41	18	31	40
357	Rio Olympics TUR v BRA Q2	2nd Quarter	TUR	41	20	49	28
358	Rio Olympics TUR v BRA Q2	2nd Quarter	TUR	41	22	38	18
359	Rio Olympics TUR v BRA Q2	2nd Quarter	TUR	41	23	39	21
360	Rio Olympics TUR v BRA Q2	2nd Quarter	TUR	41	24	45	34
361	Rio Olympics TUR v BRA Q2	2nd Quarter	TUR	41	25	37	19
362	Rio Olympics TUR v BRA Q2	2nd Quarter	TUR	41	27	38	22	Shot	Score
363	Rio Olympics TUR v BRA Q2	2nd Quarter	TUR	42	94	25	110
364	Rio Olympics TUR v BRA Q2	2nd Quarter	TUR	42	95	41	81
365	Rio Olympics TUR v BRA Q2	2nd Quarter	TUR	42	96	41	70
366	Rio Olympics TUR v BRA Q2	2nd Quarter	TUR	42	96	39	66
367	Rio Olympics TUR v BRA Q2	2nd Quarter	TUR	42	97	32	60
368	Rio Olympics TUR v BRA Q2	2nd Quarter	TUR	42	98	25	54
369	Rio Olympics TUR v BRA Q2	2nd Quarter	TUR	42	99	30	51
370	Rio Olympics TUR v BRA Q2	2nd Quarter	TUR	42	99	38	50
371	Rio Olympics TUR v BRA Q2	2nd Quarter	TUR	42	100	46	47
372	Rio Olympics TUR v BRA Q2	2nd Quarter	TUR	42	102	31	37
373	Rio Olympics TUR v BRA Q2	2nd Quarter	TUR	42	102	31	40
374	Rio Olympics TUR v BRA Q2	2nd Quarter	TUR	42	104	15	32
375	Rio Olympics TUR v BRA Q2	2nd Quarter	TUR	42	105	22	15
376	Rio Olympics TUR v BRA Q2	2nd Quarter	TUR	42	107	23	18
377	Rio Olympics TUR v BRA Q2	2nd Quarter	TUR	42	109	24	19
378	Rio Olympics TUR v BRA Q2	2nd Quarter	TUR	42	110	12	26
379	Rio Olympics TUR v BRA Q2	2nd Quarter	TUR	42	111	11	22
380	Rio Olympics TUR v BRA Q2	2nd Quarter	TUR	42	111	18	19
381	Rio Olympics TUR v BRA Q2	2nd Quarter	TUR	42	112	26	17
382	Rio Olympics TUR v BRA Q2	2nd Quarter	TUR	42	113	52	18	Shot	Score
383	Rio Olympics TUR v BRA Q2	2nd Quarter	TUR	43	133	32	110
384	Rio Olympics TUR v BRA Q2	2nd Quarter	TUR	43	134	29	97
385	Rio Olympics TUR v BRA Q2	2nd Quarter	TUR	43	135	32	83
386	Rio Olympics TUR v BRA Q2	2nd Quarter	TUR	43	136	33	77
387	Rio Olympics TUR v BRA Q2	2nd Quarter	TUR	43	136	34	70
388	Rio Olympics TUR v BRA Q2	2nd Quarter	TUR	43	137	38	62
389	Rio Olympics TUR v BRA Q2	2nd Quarter	TUR	43	137	42	58
390	Rio Olympics TUR v BRA Q2	2nd Quarter	TUR	43	138	49	52
391	Rio Olympics TUR v BRA Q2	2nd Quarter	TUR	43	138	51	48
392	Rio Olympics TUR v BRA Q2	2nd Quarter	TUR	43	139	48	45
393	Rio Olympics TUR v BRA Q2	2nd Quarter	TUR	43	139	38	43
394	Rio Olympics TUR v BRA Q2	2nd Quarter	TUR	43	140	31	40	On-ball
395	Rio Olympics TUR v BRA Q2	2nd Quarter	TUR	43	141	28	36
396	Rio Olympics TUR v BRA Q2	2nd Quarter	TUR	43	142	22	27
397	Rio Olympics TUR v BRA Q2	2nd Quarter	TUR	43	143	27	15	TO
398	Rio Olympics TUR v BRA Q2	2nd Quarter	TUR	45	185	35	110
399	Rio Olympics TUR v BRA Q2	2nd Quarter	TUR	45	187	34	92
400	Rio Olympics TUR v BRA Q2	2nd Quarter	TUR	45	188	32	85
401	Rio Olympics TUR v BRA Q2	2nd Quarter	TUR	45	189	30	76
402	Rio Olympics TUR v BRA Q2	2nd Quarter	TUR	45	190	30	69
403	Rio Olympics TUR v BRA Q2	2nd Quarter	TUR	45	190	32	60
404	Rio Olympics TUR v BRA Q2	2nd Quarter	TUR	45	191	36	52
405	Rio Olympics TUR v BRA Q2	2nd Quarter	TUR	45	191	45	48
406	Rio Olympics TUR v BRA Q2	2nd Quarter	TUR	45	192	51	43
407	Rio Olympics TUR v BRA Q2	2nd Quarter	TUR	45	192	48	33
408	Rio Olympics TUR v BRA Q2	2nd Quarter	TUR	45	193	34	39
409	Rio Olympics TUR v BRA Q2	2nd Quarter	TUR	45	194	30	40
410	Rio Olympics TUR v BRA Q2	2nd Quarter	TUR	45	197	48	31
411	Rio Olympics TUR v BRA Q2	2nd Quarter	TUR	45	199	51	21
412	Rio Olympics TUR v BRA Q2	2nd Quarter	TUR	45	200	38	17
413	Rio Olympics TUR v BRA Q2	2nd Quarter	TUR	45	201	37	19
414	Rio Olympics TUR v BRA Q2	2nd Quarter	TUR	45	202	36	22
415	Rio Olympics TUR v BRA Q2	2nd Quarter	TUR	45	203	33	23	Shot	Miss
416	Rio Olympics TUR v BRA Q2	2nd Quarter	TUR	47	220	38	107
417	Rio Olympics TUR v BRA Q2	2nd Quarter	TUR	47	222	40	85
418	Rio Olympics TUR v BRA Q2	2nd Quarter	TUR	47	223	40	79
419	Rio Olympics TUR v BRA Q2	2nd Quarter	TUR	47	223	41	72
420	Rio Olympics TUR v BRA Q2	2nd Quarter	TUR	47	225	35	61
421	Rio Olympics TUR v BRA Q2	2nd Quarter	TUR	47	225	29	55
422	Rio Olympics TUR v BRA Q2	2nd Quarter	TUR	47	227	28	50
423	Rio Olympics TUR v BRA Q2	2nd Quarter	TUR	47	228	31	49
424	Rio Olympics TUR v BRA Q2	2nd Quarter	TUR	47	230	25	34
425	Rio Olympics TUR v BRA Q2	2nd Quarter	TUR	47	231	22	37
426	Rio Olympics TUR v BRA Q2	2nd Quarter	TUR	47	232	20	40
427	Rio Olympics TUR v BRA Q2	2nd Quarter	TUR	47	233	25	40	On-ball
428	Rio Olympics TUR v BRA Q2	2nd Quarter	TUR	47	233	30	39
429	Rio Olympics TUR v BRA Q2	2nd Quarter	TUR	47	235	33	28
430	Rio Olympics TUR v BRA Q2	2nd Quarter	TUR	47	236	37	20
431	Rio Olympics TUR v BRA Q2	2nd Quarter	TUR	47	236	52	21	Shot	Miss
432	Rio Olympics TUR v BRA Q2	2nd Quarter	TUR	49	239	22	17	OR
433	Rio Olympics TUR v BRA Q2	2nd Quarter	TUR	49	239	18	22
434	Rio Olympics TUR v BRA Q2	2nd Quarter	TUR	49	240	13	27
435	Rio Olympics TUR v BRA Q2	2nd Quarter	TUR	49	240	13	31
436	Rio Olympics TUR v BRA Q2	2nd Quarter	TUR	49	241	17	33	On-ball	Shot	Miss
437	Rio Olympics TUR v BRA Q2	2nd Quarter	TUR	50	246	26	30	OR
438	Rio Olympics TUR v BRA Q2	2nd Quarter	TUR	50	248	34	47
439	Rio Olympics TUR v BRA Q2	2nd Quarter	TUR	50	250	33	45
440	Rio Olympics TUR v BRA Q2	2nd Quarter	TUR	50	251	33	41	On-ball
441	Rio Olympics TUR v BRA Q2	2nd Quarter	TUR	50	251	28	35
442	Rio Olympics TUR v BRA Q2	2nd Quarter	TUR	50	251	24	30
443	Rio Olympics TUR v BRA Q2	2nd Quarter	TUR	50	253	34	19
444	Rio Olympics TUR v BRA Q2	2nd Quarter	TUR	50	254	33	17	Shot	Miss
445	Rio Olympics TUR v BRA Q2	2nd Quarter	TUR	52	332	23	83
446	Rio Olympics TUR v BRA Q2	2nd Quarter	TUR	52	333	26	71
447	Rio Olympics TUR v BRA Q2	2nd Quarter	TUR	52	334	23	62
448	Rio Olympics TUR v BRA Q2	2nd Quarter	TUR	52	335	23	53
449	Rio Olympics TUR v BRA Q2	2nd Quarter	TUR	52	335	31	47
450	Rio Olympics TUR v BRA Q2	2nd Quarter	TUR	52	335	37	41
451	Rio Olympics TUR v BRA Q2	2nd Quarter	TUR	52	337	45	33
452	Rio Olympics TUR v BRA Q2	2nd Quarter	TUR	52	338	50	31
453	Rio Olympics TUR v BRA Q2	2nd Quarter	TUR	52	339	37	23
454	Rio Olympics TUR v BRA Q2	2nd Quarter	TUR	52	340	39	27	TO
455	Rio Olympics TUR v BRA Q2	2nd Quarter	TUR	53	380	21	94
456	Rio Olympics TUR v BRA Q2	2nd Quarter	TUR	53	381	18	91
457	Rio Olympics TUR v BRA Q2	2nd Quarter	TUR	53	381	16	79
458	Rio Olympics TUR v BRA Q2	2nd Quarter	TUR	53	382	16	69
459	Rio Olympics TUR v BRA Q2	2nd Quarter	TUR	53	383	16	55
460	Rio Olympics TUR v BRA Q2	2nd Quarter	TUR	53	384	15	50
461	Rio Olympics TUR v BRA Q2	2nd Quarter	TUR	53	384	17	40
462	Rio Olympics TUR v BRA Q2	2nd Quarter	TUR	53	385	16	35
463	Rio Olympics TUR v BRA Q2	2nd Quarter	TUR	53	385	19	35	On-ball
464	Rio Olympics TUR v BRA Q2	2nd Quarter	TUR	53	386	30	38	On-ball
465	Rio Olympics TUR v BRA Q2	2nd Quarter	TUR	53	388	41	39
466	Rio Olympics TUR v BRA Q2	2nd Quarter	TUR	53	389	44	39
467	Rio Olympics TUR v BRA Q2	2nd Quarter	TUR	53	390	38	44
468	Rio Olympics TUR v BRA Q2	2nd Quarter	TUR	53	391	34	45
469	Rio Olympics TUR v BRA Q2	2nd Quarter	TUR	53	392	26	45
470	Rio Olympics TUR v BRA Q2	2nd Quarter	TUR	53	392	14	32
471	Rio Olympics TUR v BRA Q2	2nd Quarter	TUR	53	394	23	20
472	Rio Olympics TUR v BRA Q2	2nd Quarter	TUR	53	395	25	23
473	Rio Olympics TUR v BRA Q2	2nd Quarter	TUR	53	395	26	25	TO
474	Rio Olympics TUR v BRA Q2	2nd Quarter	TUR	54	523	18	107
475	Rio Olympics TUR v BRA Q2	2nd Quarter	TUR	54	523	27	80
476	Rio Olympics TUR v BRA Q2	2nd Quarter	TUR	54	524	26	69
477	Rio Olympics TUR v BRA Q2	2nd Quarter	TUR	54	525	24	61
478	Rio Olympics TUR v BRA Q2	2nd Quarter	TUR	54	526	17	55
479	Rio Olympics TUR v BRA Q2	2nd Quarter	TUR	54	527	12	52
480	Rio Olympics TUR v BRA Q2	2nd Quarter	TUR	54	528	14	49
481	Rio Olympics TUR v BRA Q2	2nd Quarter	TUR	54	528	34	39
482	Rio Olympics TUR v BRA Q2	2nd Quarter	TUR	54	529	33	42
483	Rio Olympics TUR v BRA Q2	2nd Quarter	TUR	54	531	42	39
484	Rio Olympics TUR v BRA Q2	2nd Quarter	TUR	54	532	50	26
485	Rio Olympics TUR v BRA Q2	2nd Quarter	TUR	54	534	41	17
486	Rio Olympics TUR v BRA Q2	2nd Quarter	TUR	54	537	44	19
487	Rio Olympics TUR v BRA Q2	2nd Quarter	TUR	54	537	42	23
488	Rio Olympics TUR v BRA Q2	2nd Quarter	TUR	54	537	36	26
489	Rio Olympics TUR v BRA Q2	2nd Quarter	TUR	54	538	32	23	Shot	Miss
490	Rio Olympics TUR v BRA Q2	2nd Quarter	TUR	55	570	32	109
491	Rio Olympics TUR v BRA Q2	2nd Quarter	TUR	55	571	31	86
492	Rio Olympics TUR v BRA Q2	2nd Quarter	TUR	55	572	32	81
493	Rio Olympics TUR v BRA Q2	2nd Quarter	TUR	55	573	28	71
494	Rio Olympics TUR v BRA Q2	2nd Quarter	TUR	55	574	25	59
495	Rio Olympics TUR v BRA Q2	2nd Quarter	TUR	55	575	25	53
496	Rio Olympics TUR v BRA Q2	2nd Quarter	TUR	55	576	31	51
497	Rio Olympics TUR v BRA Q2	2nd Quarter	TUR	55	577	34	49
498	Rio Olympics TUR v BRA Q2	2nd Quarter	TUR	55	578	37	43	On-ball
499	Rio Olympics TUR v BRA Q2	2nd Quarter	TUR	55	578	43	36
500	Rio Olympics TUR v BRA Q2	2nd Quarter	TUR	55	580	43	24
501	Rio Olympics TUR v BRA Q2	2nd Quarter	TUR	55	581	36	19	Shot	Miss
502	Rio Olympics TUR v BRA Q2	2nd Quarter	TUR	56	590	26	108
503	Rio Olympics TUR v BRA Q2	2nd Quarter	TUR	56	591	24	88
504	Rio Olympics TUR v BRA Q2	2nd Quarter	TUR	56	592	24	81
505	Rio Olympics TUR v BRA Q2	2nd Quarter	TUR	56	594	24	77
506	Rio Olympics TUR v BRA Q2	2nd Quarter	TUR	56	594	24	68
507	Rio Olympics TUR v BRA Q2	2nd Quarter	TUR	56	595	22	59
508	Rio Olympics TUR v BRA Q2	2nd Quarter	TUR	56	596	19	48
509	Rio Olympics TUR v BRA Q2	2nd Quarter	TUR	56	597	32	41
510	Rio Olympics TUR v BRA Q2	2nd Quarter	TUR	56	599	44	37
511	Rio Olympics TUR v BRA Q2	2nd Quarter	TUR	56	600	49	39
512	Rio Olympics TUR v BRA Q2	2nd Quarter	TUR	56	601	49	40
513	Rio Olympics TUR v BRA Q2	2nd Quarter	TUR	56	602	43	44
514	Rio Olympics TUR v BRA Q2	2nd Quarter	TUR	56	604	28	40
515	Rio Olympics TUR v BRA Q2	2nd Quarter	TUR	56	604	31	40
516	Rio Olympics TUR v BRA Q2	2nd Quarter	TUR	56	605	42	36
517	Rio Olympics TUR v BRA Q2	2nd Quarter	TUR	56	605	46	34
518	Rio Olympics TUR v BRA Q2	2nd Quarter	TUR	56	606	48	31	On-ball
519	Rio Olympics TUR v BRA Q2	2nd Quarter	TUR	56	607	45	33
520	Rio Olympics TUR v BRA Q2	2nd Quarter	TUR	56	607	42	36
521	Rio Olympics TUR v BRA Q2	2nd Quarter	TUR	56	607	38	36	On-ball
522	Rio Olympics TUR v BRA Q2	2nd Quarter	TUR	56	608	33	38
523	Rio Olympics TUR v BRA Q2	2nd Quarter	TUR	56	608	28	34
524	Rio Olympics TUR v BRA Q2	2nd Quarter	TUR	56	610	25	26
525	Rio Olympics TUR v BRA Q2	2nd Quarter	TUR	56	611	27	19	Shot	Miss
526	Rio Olympics TUR v BRA Q2	2nd Quarter	TUR	57	624	33	108
527	Rio Olympics TUR v BRA Q2	2nd Quarter	TUR	57	625	33	75
528	Rio Olympics TUR v BRA Q2	2nd Quarter	TUR	57	626	33	72
529	Rio Olympics TUR v BRA Q2	2nd Quarter	TUR	57	627	32	64
530	Rio Olympics TUR v BRA Q2	2nd Quarter	TUR	57	628	31	58
531	Rio Olympics TUR v BRA Q2	2nd Quarter	TUR	57	630	29	52
532	Rio Olympics TUR v BRA Q2	2nd Quarter	TUR	57	631	31	47
533	Rio Olympics TUR v BRA Q2	2nd Quarter	TUR	57	633	43	34
534	Rio Olympics TUR v BRA Q2	2nd Quarter	TUR	57	634	44	34
535	Rio Olympics TUR v BRA Q2	2nd Quarter	TUR	57	635	48	31
536	Rio Olympics TUR v BRA Q2	2nd Quarter	TUR	57	637	45	32
537	Rio Olympics TUR v BRA Q2	2nd Quarter	TUR	57	638	34	29
538	Rio Olympics TUR v BRA Q2	2nd Quarter	TUR	57	639	31	21
539	Rio Olympics TUR v BRA Q2	2nd Quarter	TUR	57	640	24	38
540	Rio Olympics TUR v BRA Q2	2nd Quarter	TUR	57	641	28	37
541	Rio Olympics TUR v BRA Q2	2nd Quarter	TUR	57	641	32	33
542	Rio Olympics TUR v BRA Q2	2nd Quarter	TUR	57	642	35	24	Shot	Miss
543	Rio Olympics TUR v BRA Q2	2nd Quarter	TUR	59	658	35	91
544	Rio Olympics TUR v BRA Q2	2nd Quarter	TUR	59	658	20	79
545	Rio Olympics TUR v BRA Q2	2nd Quarter	TUR	59	660	20	72
546	Rio Olympics TUR v BRA Q2	2nd Quarter	TUR	59	660	19	60
547	Rio Olympics TUR v BRA Q2	2nd Quarter	TUR	59	661	19	50
548	Rio Olympics TUR v BRA Q2	2nd Quarter	TUR	59	661	20	45
549	Rio Olympics TUR v BRA Q2	2nd Quarter	TUR	59	662	39	30
550	Rio Olympics TUR v BRA Q2	2nd Quarter	TUR	59	663	38	24
551	Rio Olympics TUR v BRA Q2	2nd Quarter	TUR	59	664	35	17	Shot	Miss
552	Rio Olympics TUR v BRA Q2	2nd Quarter	TUR	63	727	29	111
553	Rio Olympics TUR v BRA Q2	2nd Quarter	TUR	63	728	34	86
554	Rio Olympics TUR v BRA Q2	2nd Quarter	TUR	63	729	33	79
555	Rio Olympics TUR v BRA Q2	2nd Quarter	TUR	63	730	33	72
556	Rio Olympics TUR v BRA Q2	2nd Quarter	TUR	63	731	31	66
557	Rio Olympics TUR v BRA Q2	2nd Quarter	TUR	63	733	31	60
558	Rio Olympics TUR v BRA Q2	2nd Quarter	TUR	63	734	31	54
559	Rio Olympics TUR v BRA Q2	2nd Quarter	TUR	63	735	32	51
560	Rio Olympics TUR v BRA Q2	2nd Quarter	TUR	63	735	33	48
561	Rio Olympics TUR v BRA Q2	2nd Quarter	TUR	63	736	36	42	On-ball
562	Rio Olympics TUR v BRA Q2	2nd Quarter	TUR	63	737	39	39
563	Rio Olympics TUR v BRA Q2	2nd Quarter	TUR	63	738	43	29
564	Rio Olympics TUR v BRA Q2	2nd Quarter	TUR	63	739	38	19
565	Rio Olympics TUR v BRA Q2	2nd Quarter	TUR	63	740	35	16	Shot	Score
566	Rio Olympics TUR v BRA Q2	2nd Quarter	TUR	65	762	36	83
567	Rio Olympics TUR v BRA Q2	2nd Quarter	TUR	65	762	35	76
568	Rio Olympics TUR v BRA Q2	2nd Quarter	TUR	65	763	31	64
569	Rio Olympics TUR v BRA Q2	2nd Quarter	TUR	65	764	31	59
570	Rio Olympics TUR v BRA Q2	2nd Quarter	TUR	65	765	37	55
571	Rio Olympics TUR v BRA Q2	2nd Quarter	TUR	65	767	49	48
572	Rio Olympics TUR v BRA Q2	2nd Quarter	TUR	65	769	33	51
573	Rio Olympics TUR v BRA Q2	2nd Quarter	TUR	65	770	30	50
574	Rio Olympics TUR v BRA Q2	2nd Quarter	TUR	65	770	24	47
575	Rio Olympics TUR v BRA Q2	2nd Quarter	TUR	65	771	21	45
576	Rio Olympics TUR v BRA Q2	2nd Quarter	TUR	65	772	26	46
577	Rio Olympics TUR v BRA Q2	2nd Quarter	TUR	65	773	31	47
578	Rio Olympics TUR v BRA Q2	2nd Quarter	TUR	65	775	32	44
579	Rio Olympics TUR v BRA Q2	2nd Quarter	TUR	65	776	35	39	On-ball
580	Rio Olympics TUR v BRA Q2	2nd Quarter	TUR	65	776	41	35
581	Rio Olympics TUR v BRA Q2	2nd Quarter	TUR	65	778	39	26
582	Rio Olympics TUR v BRA Q2	2nd Quarter	TUR	65	779	29	20
583	Rio Olympics TUR v BRA Q2	2nd Quarter	TUR	65	780	12	27	Shot	Score
584	Rio Olympics TUR v BRA Q2	2nd Quarter	TUR	67	887	29	107
585	Rio Olympics TUR v BRA Q2	2nd Quarter	TUR	67	889	31	85
586	Rio Olympics TUR v BRA Q2	2nd Quarter	TUR	67	890	33	75
587	Rio Olympics TUR v BRA Q2	2nd Quarter	TUR	67	891	22	63
588	Rio Olympics TUR v BRA Q2	2nd Quarter	TUR	67	892	15	53
589	Rio Olympics TUR v BRA Q2	2nd Quarter	TUR	67	893	18	46
590	Rio Olympics TUR v BRA Q2	2nd Quarter	TUR	67	895	28	48
591	Rio Olympics TUR v BRA Q2	2nd Quarter	TUR	67	896	32	46	Foul
592	Rio Olympics TUR v BRA Q2	2nd Quarter	TUR	68	919	5	39	SLOB
593	Rio Olympics TUR v BRA Q2	2nd Quarter	TUR	68	920	17	50
594	Rio Olympics TUR v BRA Q2	2nd Quarter	TUR	68	921	23	50
595	Rio Olympics TUR v BRA Q2	2nd Quarter	TUR	68	922	29	48
596	Rio Olympics TUR v BRA Q2	2nd Quarter	TUR	68	922	25	43
597	Rio Olympics TUR v BRA Q2	2nd Quarter	TUR	68	924	36	44
598	Rio Olympics TUR v BRA Q2	2nd Quarter	TUR	68	925	33	40
599	Rio Olympics TUR v BRA Q2	2nd Quarter	TUR	68	928	17	37
600	Rio Olympics TUR v BRA Q2	2nd Quarter	TUR	68	929	19	31
601	Rio Olympics TUR v BRA Q2	2nd Quarter	TUR	68	929	22	30	On-ball
602	Rio Olympics TUR v BRA Q2	2nd Quarter	TUR	68	929	29	31
603	Rio Olympics TUR v BRA Q2	2nd Quarter	TUR	68	929	34	24
604	Rio Olympics TUR v BRA Q2	2nd Quarter	TUR	68	932	47	32	Shot	Miss
605	Rio Olympics TUR v BRA Q2	2nd Quarter	TUR	69	952	33	98
606	Rio Olympics TUR v BRA Q2	2nd Quarter	TUR	69	953	17	84
607	Rio Olympics TUR v BRA Q2	2nd Quarter	TUR	69	954	17	76
608	Rio Olympics TUR v BRA Q2	2nd Quarter	TUR	69	954	18	68
609	Rio Olympics TUR v BRA Q2	2nd Quarter	TUR	69	956	18	58
610	Rio Olympics TUR v BRA Q2	2nd Quarter	TUR	69	957	18	52
611	Rio Olympics TUR v BRA Q2	2nd Quarter	TUR	69	958	19	39
612	Rio Olympics TUR v BRA Q2	2nd Quarter	TUR	69	959	39	42
613	Rio Olympics TUR v BRA Q2	2nd Quarter	TUR	69	960	38	43
614	Rio Olympics TUR v BRA Q2	2nd Quarter	TUR	69	960	39	40	On-ball
615	Rio Olympics TUR v BRA Q2	2nd Quarter	TUR	69	960	42	36
616	Rio Olympics TUR v BRA Q2	2nd Quarter	TUR	69	962	46	31
617	Rio Olympics TUR v BRA Q2	2nd Quarter	TUR	69	963	49	34
618	Rio Olympics TUR v BRA Q2	2nd Quarter	TUR	69	963	46	35
619	Rio Olympics TUR v BRA Q2	2nd Quarter	TUR	69	963	42	37	On-ball
620	Rio Olympics TUR v BRA Q2	2nd Quarter	TUR	69	966	51	23
621	Rio Olympics TUR v BRA Q2	2nd Quarter	TUR	69	967	33	39	Foul
622	Rio Olympics TUR v BRA Q2	2nd Quarter	TUR	70	994	59	41	SLOB
623	Rio Olympics TUR v BRA Q2	2nd Quarter	TUR	70	995	36	47
624	Rio Olympics TUR v BRA Q2	2nd Quarter	TUR	70	996	34	47
625	Rio Olympics TUR v BRA Q2	2nd Quarter	TUR	70	996	38	45
626	Rio Olympics TUR v BRA Q2	2nd Quarter	TUR	70	997	42	42
627	Rio Olympics TUR v BRA Q2	2nd Quarter	TUR	70	998	41	39	On-ball
628	Rio Olympics TUR v BRA Q2	2nd Quarter	TUR	70	998	34	38
629	Rio Olympics TUR v BRA Q2	2nd Quarter	TUR	70	999	29	36
630	Rio Olympics TUR v BRA Q2	2nd Quarter	TUR	70	1000	25	31
631	Rio Olympics TUR v BRA Q2	2nd Quarter	TUR	70	1001	31	25
632	Rio Olympics TUR v BRA Q2	2nd Quarter	TUR	70	1001	32	22	Shot	Score
633	Rio Olympics TUR v BRA Q2	2nd Quarter	TUR	71	1020	29	111
634	Rio Olympics TUR v BRA Q2	2nd Quarter	TUR	71	1022	19	90
635	Rio Olympics TUR v BRA Q2	2nd Quarter	TUR	71	1023	20	83
636	Rio Olympics TUR v BRA Q2	2nd Quarter	TUR	71	1023	20	76
637	Rio Olympics TUR v BRA Q2	2nd Quarter	TUR	71	1024	18	69
638	Rio Olympics TUR v BRA Q2	2nd Quarter	TUR	71	1025	19	59
639	Rio Olympics TUR v BRA Q2	2nd Quarter	TUR	71	1025	21	53
640	Rio Olympics TUR v BRA Q2	2nd Quarter	TUR	71	1026	29	50
641	Rio Olympics TUR v BRA Q2	2nd Quarter	TUR	71	1026	31	48
642	Rio Olympics TUR v BRA Q2	2nd Quarter	TUR	71	1027	32	44
643	Rio Olympics TUR v BRA Q2	2nd Quarter	TUR	71	1030	32	40
644	Rio Olympics TUR v BRA Q2	2nd Quarter	TUR	71	1030	28	37	On-ball
645	Rio Olympics TUR v BRA Q2	2nd Quarter	TUR	71	1032	24	37
646	Rio Olympics TUR v BRA Q2	2nd Quarter	TUR	71	1033	26	25	Foul
647	Rio Olympics TUR v BRA Q2	2nd Quarter	TUR	72	1063	21	11	BLOB
648	Rio Olympics TUR v BRA Q2	2nd Quarter	TUR	72	1064	12	24	Shot	Miss
649	Rio Olympics TUR v BRA Q3	3rd Quarter	TUR	73	47	31	107
650	Rio Olympics TUR v BRA Q3	3rd Quarter	TUR	73	48	29	90
651	Rio Olympics TUR v BRA Q3	3rd Quarter	TUR	73	48	28	79
652	Rio Olympics TUR v BRA Q3	3rd Quarter	TUR	73	49	25	69
653	Rio Olympics TUR v BRA Q3	3rd Quarter	TUR	73	50	25	62
654	Rio Olympics TUR v BRA Q3	3rd Quarter	TUR	73	52	29	57
655	Rio Olympics TUR v BRA Q3	3rd Quarter	TUR	73	54	31	51
656	Rio Olympics TUR v BRA Q3	3rd Quarter	TUR	73	56	41	37
657	Rio Olympics TUR v BRA Q3	3rd Quarter	TUR	73	57	39	42
658	Rio Olympics TUR v BRA Q3	3rd Quarter	TUR	73	58	42	42
659	Rio Olympics TUR v BRA Q3	3rd Quarter	TUR	73	58	45	38	On-ball
660	Rio Olympics TUR v BRA Q3	3rd Quarter	TUR	73	60	38	37
661	Rio Olympics TUR v BRA Q3	3rd Quarter	TUR	73	60	34	36
662	Rio Olympics TUR v BRA Q3	3rd Quarter	TUR	73	61	36	34
663	Rio Olympics TUR v BRA Q3	3rd Quarter	TUR	73	63	47	26
664	Rio Olympics TUR v BRA Q3	3rd Quarter	TUR	73	63	44	21
665	Rio Olympics TUR v BRA Q3	3rd Quarter	TUR	73	64	38	18
666	Rio Olympics TUR v BRA Q3	3rd Quarter	TUR	73	64	35	17
667	Rio Olympics TUR v BRA Q3	3rd Quarter	TUR	73	65	38	20	Shot	Score
668	Rio Olympics TUR v BRA Q3	3rd Quarter	TUR	74	90	38	113
669	Rio Olympics TUR v BRA Q3	3rd Quarter	TUR	74	90	39	95
670	Rio Olympics TUR v BRA Q3	3rd Quarter	TUR	74	91	36	86
671	Rio Olympics TUR v BRA Q3	3rd Quarter	TUR	74	92	40	78
672	Rio Olympics TUR v BRA Q3	3rd Quarter	TUR	74	93	44	73
673	Rio Olympics TUR v BRA Q3	3rd Quarter	TUR	74	94	36	63
674	Rio Olympics TUR v BRA Q3	3rd Quarter	TUR	74	94	27	56
675	Rio Olympics TUR v BRA Q3	3rd Quarter	TUR	74	95	19	52
676	Rio Olympics TUR v BRA Q3	3rd Quarter	TUR	74	95	14	45
677	Rio Olympics TUR v BRA Q3	3rd Quarter	TUR	74	96	29	40
678	Rio Olympics TUR v BRA Q3	3rd Quarter	TUR	74	97	32	38
679	Rio Olympics TUR v BRA Q3	3rd Quarter	TUR	74	97	33	38
680	Rio Olympics TUR v BRA Q3	3rd Quarter	TUR	74	98	36	38
681	Rio Olympics TUR v BRA Q3	3rd Quarter	TUR	74	98	39	36	On-ball
682	Rio Olympics TUR v BRA Q3	3rd Quarter	TUR	74	100	37	35
683	Rio Olympics TUR v BRA Q3	3rd Quarter	TUR	74	100	31	33
684	Rio Olympics TUR v BRA Q3	3rd Quarter	TUR	74	100	29	30
685	Rio Olympics TUR v BRA Q3	3rd Quarter	TUR	74	102	29	20
686	Rio Olympics TUR v BRA Q3	3rd Quarter	TUR	74	103	24	32
687	Rio Olympics TUR v BRA Q3	3rd Quarter	TUR	74	103	26	32
688	Rio Olympics TUR v BRA Q3	3rd Quarter	TUR	74	104	31	30	Shot	Miss
689	Rio Olympics TUR v BRA Q3	3rd Quarter	TUR	75	124	30	109
690	Rio Olympics TUR v BRA Q3	3rd Quarter	TUR	75	125	28	93
691	Rio Olympics TUR v BRA Q3	3rd Quarter	TUR	75	126	29	87
692	Rio Olympics TUR v BRA Q3	3rd Quarter	TUR	75	126	30	80
693	Rio Olympics TUR v BRA Q3	3rd Quarter	TUR	75	127	31	74
694	Rio Olympics TUR v BRA Q3	3rd Quarter	TUR	75	129	27	63
695	Rio Olympics TUR v BRA Q3	3rd Quarter	TUR	75	129	18	56
696	Rio Olympics TUR v BRA Q3	3rd Quarter	TUR	75	130	11	51
697	Rio Olympics TUR v BRA Q3	3rd Quarter	TUR	75	130	9	46
698	Rio Olympics TUR v BRA Q3	3rd Quarter	TUR	75	131	14	44
699	Rio Olympics TUR v BRA Q3	3rd Quarter	TUR	75	132	32	40
700	Rio Olympics TUR v BRA Q3	3rd Quarter	TUR	75	133	29	38
701	Rio Olympics TUR v BRA Q3	3rd Quarter	TUR	75	134	22	37
702	Rio Olympics TUR v BRA Q3	3rd Quarter	TUR	75	135	17	34
703	Rio Olympics TUR v BRA Q3	3rd Quarter	TUR	75	135	13	31
704	Rio Olympics TUR v BRA Q3	3rd Quarter	TUR	75	136	14	33	On-ball
705	Rio Olympics TUR v BRA Q3	3rd Quarter	TUR	75	137	23	35
706	Rio Olympics TUR v BRA Q3	3rd Quarter	TUR	75	138	31	33
707	Rio Olympics TUR v BRA Q3	3rd Quarter	TUR	75	139	36	28
708	Rio Olympics TUR v BRA Q3	3rd Quarter	TUR	75	139	43	35	Shot	Score
709	Rio Olympics TUR v BRA Q3	3rd Quarter	TUR	76	169	34	109
710	Rio Olympics TUR v BRA Q3	3rd Quarter	TUR	76	170	32	90
711	Rio Olympics TUR v BRA Q3	3rd Quarter	TUR	76	171	38	81
712	Rio Olympics TUR v BRA Q3	3rd Quarter	TUR	76	172	41	74
713	Rio Olympics TUR v BRA Q3	3rd Quarter	TUR	76	172	44	67
714	Rio Olympics TUR v BRA Q3	3rd Quarter	TUR	76	173	48	60
715	Rio Olympics TUR v BRA Q3	3rd Quarter	TUR	76	174	50	55
716	Rio Olympics TUR v BRA Q3	3rd Quarter	TUR	76	174	50	50
717	Rio Olympics TUR v BRA Q3	3rd Quarter	TUR	76	175	32	40
718	Rio Olympics TUR v BRA Q3	3rd Quarter	TUR	76	177	47	39
719	Rio Olympics TUR v BRA Q3	3rd Quarter	TUR	76	179	50	38
720	Rio Olympics TUR v BRA Q3	3rd Quarter	TUR	76	181	48	26
721	Rio Olympics TUR v BRA Q3	3rd Quarter	TUR	76	182	48	23
722	Rio Olympics TUR v BRA Q3	3rd Quarter	TUR	76	182	45	19
723	Rio Olympics TUR v BRA Q3	3rd Quarter	TUR	76	184	47	22
724	Rio Olympics TUR v BRA Q3	3rd Quarter	TUR	76	184	47	26
725	Rio Olympics TUR v BRA Q3	3rd Quarter	TUR	76	185	41	27
726	Rio Olympics TUR v BRA Q3	3rd Quarter	TUR	76	186	37	29	Shot	Miss
727	Rio Olympics TUR v BRA Q3	3rd Quarter	TUR	77	188	35	18	OR
728	Rio Olympics TUR v BRA Q3	3rd Quarter	TUR	77	190	36	18	Shot	Shooting Foul
729	Rio Olympics TUR v BRA Q3	3rd Quarter	TUR	78	288	60	84
730	Rio Olympics TUR v BRA Q3	3rd Quarter	TUR	78	289	42	75
731	Rio Olympics TUR v BRA Q3	3rd Quarter	TUR	78	290	37	69
732	Rio Olympics TUR v BRA Q3	3rd Quarter	TUR	78	291	34	67
733	Rio Olympics TUR v BRA Q3	3rd Quarter	TUR	78	291	31	57
734	Rio Olympics TUR v BRA Q3	3rd Quarter	TUR	78	292	32	53
735	Rio Olympics TUR v BRA Q3	3rd Quarter	TUR	78	294	35	50
736	Rio Olympics TUR v BRA Q3	3rd Quarter	TUR	78	295	34	45
737	Rio Olympics TUR v BRA Q3	3rd Quarter	TUR	78	295	36	41	On-ball
738	Rio Olympics TUR v BRA Q3	3rd Quarter	TUR	78	295	42	38
739	Rio Olympics TUR v BRA Q3	3rd Quarter	TUR	78	297	40	28
740	Rio Olympics TUR v BRA Q3	3rd Quarter	TUR	78	299	34	16	Shot	Score
741	Rio Olympics TUR v BRA Q3	3rd Quarter	TUR	79	399	35	111
742	Rio Olympics TUR v BRA Q3	3rd Quarter	TUR	79	400	19	93
743	Rio Olympics TUR v BRA Q3	3rd Quarter	TUR	79	401	18	85
744	Rio Olympics TUR v BRA Q3	3rd Quarter	TUR	79	401	19	74
745	Rio Olympics TUR v BRA Q3	3rd Quarter	TUR	79	403	21	63
746	Rio Olympics TUR v BRA Q3	3rd Quarter	TUR	79	405	21	55
747	Rio Olympics TUR v BRA Q3	3rd Quarter	TUR	79	406	28	52
748	Rio Olympics TUR v BRA Q3	3rd Quarter	TUR	79	406	36	52
749	Rio Olympics TUR v BRA Q3	3rd Quarter	TUR	79	408	38	47
750	Rio Olympics TUR v BRA Q3	3rd Quarter	TUR	79	410	38	43
751	Rio Olympics TUR v BRA Q3	3rd Quarter	TUR	79	412	32	41
752	Rio Olympics TUR v BRA Q3	3rd Quarter	TUR	79	413	11	30
753	Rio Olympics TUR v BRA Q3	3rd Quarter	TUR	79	415	10	16	On-ball
754	Rio Olympics TUR v BRA Q3	3rd Quarter	TUR	79	416	13	23
755	Rio Olympics TUR v BRA Q3	3rd Quarter	TUR	79	416	15	27
756	Rio Olympics TUR v BRA Q3	3rd Quarter	TUR	79	417	18	31
757	Rio Olympics TUR v BRA Q3	3rd Quarter	TUR	79	417	22	37
758	Rio Olympics TUR v BRA Q3	3rd Quarter	TUR	79	418	26	38
759	Rio Olympics TUR v BRA Q3	3rd Quarter	TUR	79	418	31	38
760	Rio Olympics TUR v BRA Q3	3rd Quarter	TUR	79	419	15	30	Shot	Score
761	Rio Olympics TUR v BRA Q3	3rd Quarter	TUR	80	449	29	100
762	Rio Olympics TUR v BRA Q3	3rd Quarter	TUR	80	450	44	77
763	Rio Olympics TUR v BRA Q3	3rd Quarter	TUR	80	451	44	67
764	Rio Olympics TUR v BRA Q3	3rd Quarter	TUR	80	452	47	60
765	Rio Olympics TUR v BRA Q3	3rd Quarter	TUR	80	452	48	52
766	Rio Olympics TUR v BRA Q3	3rd Quarter	TUR	80	452	46	39
767	Rio Olympics TUR v BRA Q3	3rd Quarter	TUR	80	453	42	32
768	Rio Olympics TUR v BRA Q3	3rd Quarter	TUR	80	454	42	29
769	Rio Olympics TUR v BRA Q3	3rd Quarter	TUR	80	456	15	32
770	Rio Olympics TUR v BRA Q3	3rd Quarter	TUR	80	458	28	38	Shot	Miss
771	Rio Olympics TUR v BRA Q3	3rd Quarter	TUR	81	504	20	96
772	Rio Olympics TUR v BRA Q3	3rd Quarter	TUR	81	505	29	83
773	Rio Olympics TUR v BRA Q3	3rd Quarter	TUR	81	506	26	75
774	Rio Olympics TUR v BRA Q3	3rd Quarter	TUR	81	506	20	66
775	Rio Olympics TUR v BRA Q3	3rd Quarter	TUR	81	507	17	56
776	Rio Olympics TUR v BRA Q3	3rd Quarter	TUR	81	508	16	47
777	Rio Olympics TUR v BRA Q3	3rd Quarter	TUR	81	509	16	41
778	Rio Olympics TUR v BRA Q3	3rd Quarter	TUR	81	510	21	43
779	Rio Olympics TUR v BRA Q3	3rd Quarter	TUR	81	511	32	48	On-ball
780	Rio Olympics TUR v BRA Q3	3rd Quarter	TUR	81	513	34	42
781	Rio Olympics TUR v BRA Q3	3rd Quarter	TUR	81	514	37	35
782	Rio Olympics TUR v BRA Q3	3rd Quarter	TUR	81	515	37	27	Shot	Miss
783	Rio Olympics TUR v BRA Q3	3rd Quarter	TUR	82	541	31	97
784	Rio Olympics TUR v BRA Q3	3rd Quarter	TUR	82	541	36	91
785	Rio Olympics TUR v BRA Q3	3rd Quarter	TUR	82	542	39	84
786	Rio Olympics TUR v BRA Q3	3rd Quarter	TUR	82	543	41	73
787	Rio Olympics TUR v BRA Q3	3rd Quarter	TUR	82	544	42	63
788	Rio Olympics TUR v BRA Q3	3rd Quarter	TUR	82	545	42	54
789	Rio Olympics TUR v BRA Q3	3rd Quarter	TUR	82	546	44	43
790	Rio Olympics TUR v BRA Q3	3rd Quarter	TUR	82	547	42	36	On-ball
791	Rio Olympics TUR v BRA Q3	3rd Quarter	TUR	82	547	40	36
792	Rio Olympics TUR v BRA Q3	3rd Quarter	TUR	82	547	32	37
793	Rio Olympics TUR v BRA Q3	3rd Quarter	TUR	82	547	25	36
794	Rio Olympics TUR v BRA Q3	3rd Quarter	TUR	82	550	37	37	On-ball
795	Rio Olympics TUR v BRA Q3	3rd Quarter	TUR	82	551	42	34
796	Rio Olympics TUR v BRA Q3	3rd Quarter	TUR	82	552	45	28
797	Rio Olympics TUR v BRA Q3	3rd Quarter	TUR	82	553	32	39	Shot	Miss
798	Rio Olympics TUR v BRA Q3	3rd Quarter	TUR	83	556	31	25	OR
799	Rio Olympics TUR v BRA Q3	3rd Quarter	TUR	83	557	37	47
800	Rio Olympics TUR v BRA Q3	3rd Quarter	TUR	83	558	42	51
801	Rio Olympics TUR v BRA Q3	3rd Quarter	TUR	83	559	50	47
802	Rio Olympics TUR v BRA Q3	3rd Quarter	TUR	83	561	28	33
803	Rio Olympics TUR v BRA Q3	3rd Quarter	TUR	83	562	28	29	Shot	Miss
804	Rio Olympics TUR v BRA Q3	3rd Quarter	TUR	84	565	50	33	OR
805	Rio Olympics TUR v BRA Q3	3rd Quarter	TUR	84	567	34	49
806	Rio Olympics TUR v BRA Q3	3rd Quarter	TUR	84	568	11	31
807	Rio Olympics TUR v BRA Q3	3rd Quarter	TUR	84	569	24	20
808	Rio Olympics TUR v BRA Q3	3rd Quarter	TUR	84	571	25	23
809	Rio Olympics TUR v BRA Q3	3rd Quarter	TUR	84	572	27	24
810	Rio Olympics TUR v BRA Q3	3rd Quarter	TUR	84	574	42	34	Shot	Miss
811	Rio Olympics TUR v BRA Q3	3rd Quarter	TUR	85	576	34	23	OR
812	Rio Olympics TUR v BRA Q3	3rd Quarter	TUR	85	577	28	50
813	Rio Olympics TUR v BRA Q3	3rd Quarter	TUR	85	579	31	47
814	Rio Olympics TUR v BRA Q3	3rd Quarter	TUR	85	579	34	36
815	Rio Olympics TUR v BRA Q3	3rd Quarter	TUR	85	580	37	22
816	Rio Olympics TUR v BRA Q3	3rd Quarter	TUR	85	580	35	18	Shot	Miss
817	Rio Olympics TUR v BRA Q3	3rd Quarter	TUR	86	584	51	16	OR
818	Rio Olympics TUR v BRA Q3	3rd Quarter	TUR	86	586	41	17
819	Rio Olympics TUR v BRA Q3	3rd Quarter	TUR	86	587	43	37
820	Rio Olympics TUR v BRA Q3	3rd Quarter	TUR	86	588	24	37
821	Rio Olympics TUR v BRA Q3	3rd Quarter	TUR	86	589	30	39	Shot	Miss
822	Rio Olympics TUR v BRA Q3	3rd Quarter	TUR	87	590	34	20	OR
823	Rio Olympics TUR v BRA Q3	3rd Quarter	TUR	87	591	27	15
824	Rio Olympics TUR v BRA Q3	3rd Quarter	TUR	87	592	21	15
825	Rio Olympics TUR v BRA Q3	3rd Quarter	TUR	87	593	12	17
826	Rio Olympics TUR v BRA Q3	3rd Quarter	TUR	87	594	12	29
827	Rio Olympics TUR v BRA Q3	3rd Quarter	TUR	87	595	14	32
828	Rio Olympics TUR v BRA Q3	3rd Quarter	TUR	87	595	17	36
829	Rio Olympics TUR v BRA Q3	3rd Quarter	TUR	87	597	13	23
830	Rio Olympics TUR v BRA Q3	3rd Quarter	TUR	87	598	16	26
831	Rio Olympics TUR v BRA Q3	3rd Quarter	TUR	87	598	23	27
832	Rio Olympics TUR v BRA Q3	3rd Quarter	TUR	87	599	31	22
833	Rio Olympics TUR v BRA Q3	3rd Quarter	TUR	87	601	44	35
834	Rio Olympics TUR v BRA Q3	3rd Quarter	TUR	87	602	47	19	Shot	Score
835	Rio Olympics TUR v BRA Q3	3rd Quarter	TUR	90	667	17	110
836	Rio Olympics TUR v BRA Q3	3rd Quarter	TUR	90	668	34	95
837	Rio Olympics TUR v BRA Q3	3rd Quarter	TUR	90	669	33	87
838	Rio Olympics TUR v BRA Q3	3rd Quarter	TUR	90	670	33	80
839	Rio Olympics TUR v BRA Q3	3rd Quarter	TUR	90	670	29	71
840	Rio Olympics TUR v BRA Q3	3rd Quarter	TUR	90	671	21	64
841	Rio Olympics TUR v BRA Q3	3rd Quarter	TUR	90	672	21	53
842	Rio Olympics TUR v BRA Q3	3rd Quarter	TUR	90	673	28	51
843	Rio Olympics TUR v BRA Q3	3rd Quarter	TUR	90	674	32	49
844	Rio Olympics TUR v BRA Q3	3rd Quarter	TUR	90	675	36	47
845	Rio Olympics TUR v BRA Q3	3rd Quarter	TUR	90	675	33	42	On-ball
846	Rio Olympics TUR v BRA Q3	3rd Quarter	TUR	90	676	27	39
847	Rio Olympics TUR v BRA Q3	3rd Quarter	TUR	90	677	16	31
848	Rio Olympics TUR v BRA Q3	3rd Quarter	TUR	90	678	10	30
849	Rio Olympics TUR v BRA Q3	3rd Quarter	TUR	90	678	10	32
850	Rio Olympics TUR v BRA Q3	3rd Quarter	TUR	90	678	12	39
851	Rio Olympics TUR v BRA Q3	3rd Quarter	TUR	90	680	23	41
852	Rio Olympics TUR v BRA Q3	3rd Quarter	TUR	90	681	16	33
853	Rio Olympics TUR v BRA Q3	3rd Quarter	TUR	90	683	25	19
854	Rio Olympics TUR v BRA Q3	3rd Quarter	TUR	90	684	10	18
855	Rio Olympics TUR v BRA Q3	3rd Quarter	TUR	90	685	14	16
856	Rio Olympics TUR v BRA Q3	3rd Quarter	TUR	90	685	22	15
857	Rio Olympics TUR v BRA Q3	3rd Quarter	TUR	90	686	29	16	Shot	Score
858	Rio Olympics TUR v BRA Q3	3rd Quarter	TUR	93	709	31	109
859	Rio Olympics TUR v BRA Q3	3rd Quarter	TUR	93	711	34	88
860	Rio Olympics TUR v BRA Q3	3rd Quarter	TUR	93	713	34	83
861	Rio Olympics TUR v BRA Q3	3rd Quarter	TUR	93	714	36	72
862	Rio Olympics TUR v BRA Q3	3rd Quarter	TUR	93	714	31	62
863	Rio Olympics TUR v BRA Q3	3rd Quarter	TUR	93	715	24	52
864	Rio Olympics TUR v BRA Q3	3rd Quarter	TUR	93	716	14	44
865	Rio Olympics TUR v BRA Q3	3rd Quarter	TUR	93	717	15	52
866	Rio Olympics TUR v BRA Q3	3rd Quarter	TUR	93	717	23	52
867	Rio Olympics TUR v BRA Q3	3rd Quarter	TUR	93	718	27	51
868	Rio Olympics TUR v BRA Q3	3rd Quarter	TUR	93	719	34	51
869	Rio Olympics TUR v BRA Q3	3rd Quarter	TUR	93	720	36	46	On-ball
870	Rio Olympics TUR v BRA Q3	3rd Quarter	TUR	93	721	31	43
871	Rio Olympics TUR v BRA Q3	3rd Quarter	TUR	93	721	26	37
872	Rio Olympics TUR v BRA Q3	3rd Quarter	TUR	93	721	23	30
873	Rio Olympics TUR v BRA Q3	3rd Quarter	TUR	93	723	16	25
874	Rio Olympics TUR v BRA Q3	3rd Quarter	TUR	93	724	24	20
875	Rio Olympics TUR v BRA Q3	3rd Quarter	TUR	93	725	28	17	TO
876	Rio Olympics TUR v BRA Q3	3rd Quarter	TUR	94	744	19	75
877	Rio Olympics TUR v BRA Q3	3rd Quarter	TUR	94	744	18	64
878	Rio Olympics TUR v BRA Q3	3rd Quarter	TUR	94	745	13	53
879	Rio Olympics TUR v BRA Q3	3rd Quarter	TUR	94	745	14	45
880	Rio Olympics TUR v BRA Q3	3rd Quarter	TUR	94	746	17	38
881	Rio Olympics TUR v BRA Q3	3rd Quarter	TUR	94	747	22	26
882	Rio Olympics TUR v BRA Q3	3rd Quarter	TUR	94	747	26	18
883	Rio Olympics TUR v BRA Q3	3rd Quarter	TUR	94	748	17	16
884	Rio Olympics TUR v BRA Q3	3rd Quarter	TUR	94	748	12	18
885	Rio Olympics TUR v BRA Q3	3rd Quarter	TUR	94	749	10	23
886	Rio Olympics TUR v BRA Q3	3rd Quarter	TUR	94	750	15	17
887	Rio Olympics TUR v BRA Q3	3rd Quarter	TUR	94	751	17	20
888	Rio Olympics TUR v BRA Q3	3rd Quarter	TUR	94	751	23	21
889	Rio Olympics TUR v BRA Q3	3rd Quarter	TUR	94	753	24	22
890	Rio Olympics TUR v BRA Q3	3rd Quarter	TUR	94	754	22	18	Shot	Score
891	Rio Olympics TUR v BRA Q3	3rd Quarter	TUR	95	792	28	109
892	Rio Olympics TUR v BRA Q3	3rd Quarter	TUR	95	793	35	93
893	Rio Olympics TUR v BRA Q3	3rd Quarter	TUR	95	795	36	89
894	Rio Olympics TUR v BRA Q3	3rd Quarter	TUR	96	787	28	109
895	Rio Olympics TUR v BRA Q3	3rd Quarter	TUR	96	793	35	93
896	Rio Olympics TUR v BRA Q3	3rd Quarter	TUR	96	795	36	89
897	Rio Olympics TUR v BRA Q3	3rd Quarter	TUR	96	795	37	84
898	Rio Olympics TUR v BRA Q3	3rd Quarter	TUR	96	796	41	78
899	Rio Olympics TUR v BRA Q3	3rd Quarter	TUR	96	796	46	72
900	Rio Olympics TUR v BRA Q3	3rd Quarter	TUR	96	797	48	64
901	Rio Olympics TUR v BRA Q3	3rd Quarter	TUR	96	798	48	56
902	Rio Olympics TUR v BRA Q3	3rd Quarter	TUR	96	799	46	51
903	Rio Olympics TUR v BRA Q3	3rd Quarter	TUR	96	799	22	41
904	Rio Olympics TUR v BRA Q3	3rd Quarter	TUR	96	800	28	44
905	Rio Olympics TUR v BRA Q3	3rd Quarter	TUR	96	801	32	44
906	Rio Olympics TUR v BRA Q3	3rd Quarter	TUR	96	803	13	25
907	Rio Olympics TUR v BRA Q3	3rd Quarter	TUR	96	805	13	27
908	Rio Olympics TUR v BRA Q3	3rd Quarter	TUR	96	806	22	44
909	Rio Olympics TUR v BRA Q3	3rd Quarter	TUR	96	808	27	45	On-ball
910	Rio Olympics TUR v BRA Q3	3rd Quarter	TUR	96	808	27	40
911	Rio Olympics TUR v BRA Q3	3rd Quarter	TUR	96	809	24	31
912	Rio Olympics TUR v BRA Q3	3rd Quarter	TUR	96	810	25	22
913	Rio Olympics TUR v BRA Q3	3rd Quarter	TUR	96	812	33	30
914	Rio Olympics TUR v BRA Q3	3rd Quarter	TUR	96	813	28	20	TO
915	Rio Olympics TUR v BRA Q3	3rd Quarter	TUR	98	856	14	28
916	Rio Olympics TUR v BRA Q3	3rd Quarter	TUR	98	857	18	23
917	Rio Olympics TUR v BRA Q3	3rd Quarter	TUR	98	858	29	15	Shot	Score	Shooting Foul
918	Rio Olympics TUR v BRA Q3	3rd Quarter	TUR	99	920	30	110
919	Rio Olympics TUR v BRA Q3	3rd Quarter	TUR	99	921	26	93
920	Rio Olympics TUR v BRA Q3	3rd Quarter	TUR	99	922	25	87
921	Rio Olympics TUR v BRA Q3	3rd Quarter	TUR	99	923	26	80
922	Rio Olympics TUR v BRA Q3	3rd Quarter	TUR	99	924	31	77
923	Rio Olympics TUR v BRA Q3	3rd Quarter	TUR	99	924	34	69
924	Rio Olympics TUR v BRA Q3	3rd Quarter	TUR	99	925	36	65
925	Rio Olympics TUR v BRA Q3	3rd Quarter	TUR	99	925	40	60
926	Rio Olympics TUR v BRA Q3	3rd Quarter	TUR	99	926	46	56
927	Rio Olympics TUR v BRA Q3	3rd Quarter	TUR	99	927	51	49
928	Rio Olympics TUR v BRA Q3	3rd Quarter	TUR	99	928	47	35
929	Rio Olympics TUR v BRA Q3	3rd Quarter	TUR	99	929	38	23
930	Rio Olympics TUR v BRA Q3	3rd Quarter	TUR	99	930	40	18
931	Rio Olympics TUR v BRA Q3	3rd Quarter	TUR	99	931	41	21
932	Rio Olympics TUR v BRA Q3	3rd Quarter	TUR	99	932	27	36
933	Rio Olympics TUR v BRA Q3	3rd Quarter	TUR	99	934	26	33
934	Rio Olympics TUR v BRA Q3	3rd Quarter	TUR	99	934	26	24	Shot	Miss
935	Rio Olympics TUR v BRA Q3	3rd Quarter	TUR	100	952	31	94
936	Rio Olympics TUR v BRA Q3	3rd Quarter	TUR	100	954	29	92
937	Rio Olympics TUR v BRA Q3	3rd Quarter	TUR	100	955	31	89
938	Rio Olympics TUR v BRA Q3	3rd Quarter	TUR	100	955	34	82
939	Rio Olympics TUR v BRA Q3	3rd Quarter	TUR	100	956	32	74
940	Rio Olympics TUR v BRA Q3	3rd Quarter	TUR	100	957	25	62
941	Rio Olympics TUR v BRA Q3	3rd Quarter	TUR	100	958	19	54
942	Rio Olympics TUR v BRA Q3	3rd Quarter	TUR	100	959	11	51
943	Rio Olympics TUR v BRA Q3	3rd Quarter	TUR	100	960	19	53
944	Rio Olympics TUR v BRA Q3	3rd Quarter	TUR	100	960	31	51
945	Rio Olympics TUR v BRA Q3	3rd Quarter	TUR	100	962	38	53
946	Rio Olympics TUR v BRA Q3	3rd Quarter	TUR	100	962	42	44
947	Rio Olympics TUR v BRA Q3	3rd Quarter	TUR	100	963	43	34
948	Rio Olympics TUR v BRA Q3	3rd Quarter	TUR	100	964	40	25
949	Rio Olympics TUR v BRA Q3	3rd Quarter	TUR	100	965	38	20
950	Rio Olympics TUR v BRA Q3	3rd Quarter	TUR	100	965	39	37
951	Rio Olympics TUR v BRA Q3	3rd Quarter	TUR	100	966	42	33
952	Rio Olympics TUR v BRA Q3	3rd Quarter	TUR	100	967	45	28
953	Rio Olympics TUR v BRA Q3	3rd Quarter	TUR	100	967	46	33	Shot	Miss
954	Rio Olympics TUR v BRA Q4	4th Quarter	TUR	101	45	29	92
955	Rio Olympics TUR v BRA Q4	4th Quarter	TUR	101	47	35	95
956	Rio Olympics TUR v BRA Q4	4th Quarter	TUR	101	48	41	95
957	Rio Olympics TUR v BRA Q4	4th Quarter	TUR	101	49	49	89
958	Rio Olympics TUR v BRA Q4	4th Quarter	TUR	101	50	47	83
959	Rio Olympics TUR v BRA Q4	4th Quarter	TUR	101	51	42	78
960	Rio Olympics TUR v BRA Q4	4th Quarter	TUR	101	51	34	70
961	Rio Olympics TUR v BRA Q4	4th Quarter	TUR	101	52	30	62
962	Rio Olympics TUR v BRA Q4	4th Quarter	TUR	101	53	34	57
963	Rio Olympics TUR v BRA Q4	4th Quarter	TUR	101	54	39	50
964	Rio Olympics TUR v BRA Q4	4th Quarter	TUR	101	55	46	35
965	Rio Olympics TUR v BRA Q4	4th Quarter	TUR	101	57	31	41
966	Rio Olympics TUR v BRA Q4	4th Quarter	TUR	101	59	13	36
967	Rio Olympics TUR v BRA Q4	4th Quarter	TUR	101	61	17	17
968	Rio Olympics TUR v BRA Q4	4th Quarter	TUR	101	63	18	21
969	Rio Olympics TUR v BRA Q4	4th Quarter	TUR	101	63	24	22
970	Rio Olympics TUR v BRA Q4	4th Quarter	TUR	101	64	27	26
971	Rio Olympics TUR v BRA Q4	4th Quarter	TUR	101	65	25	21
972	Rio Olympics TUR v BRA Q4	4th Quarter	TUR	101	66	26	19	Shooting Foul	Shot
973	Rio Olympics TUR v BRA Q4	4th Quarter	TUR	102	148	4	78
974	Rio Olympics TUR v BRA Q4	4th Quarter	TUR	102	149	20	88
975	Rio Olympics TUR v BRA Q4	4th Quarter	TUR	102	150	25	84
976	Rio Olympics TUR v BRA Q4	4th Quarter	TUR	102	151	23	71
977	Rio Olympics TUR v BRA Q4	4th Quarter	TUR	102	152	23	57
978	Rio Olympics TUR v BRA Q4	4th Quarter	TUR	102	153	26	47
979	Rio Olympics TUR v BRA Q4	4th Quarter	TUR	102	153	20	35	On-ball
980	Rio Olympics TUR v BRA Q4	4th Quarter	TUR	102	154	13	29
981	Rio Olympics TUR v BRA Q4	4th Quarter	TUR	102	155	11	31
982	Rio Olympics TUR v BRA Q4	4th Quarter	TUR	102	156	27	45
983	Rio Olympics TUR v BRA Q4	4th Quarter	TUR	102	157	32	45
984	Rio Olympics TUR v BRA Q4	4th Quarter	TUR	102	157	36	39	On-ball
985	Rio Olympics TUR v BRA Q4	4th Quarter	TUR	102	158	37	22
986	Rio Olympics TUR v BRA Q4	4th Quarter	TUR	102	159	35	17	Shot
987	Rio Olympics TUR v BRA Q4	4th Quarter	TUR	104	207	5	93
988	Rio Olympics TUR v BRA Q4	4th Quarter	TUR	104	208	19	86
989	Rio Olympics TUR v BRA Q4	4th Quarter	TUR	104	209	22	83
990	Rio Olympics TUR v BRA Q4	4th Quarter	TUR	104	209	30	78
991	Rio Olympics TUR v BRA Q4	4th Quarter	TUR	104	210	33	74
992	Rio Olympics TUR v BRA Q4	4th Quarter	TUR	104	210	32	65
993	Rio Olympics TUR v BRA Q4	4th Quarter	TUR	104	211	29	59
994	Rio Olympics TUR v BRA Q4	4th Quarter	TUR	104	211	23	52
995	Rio Olympics TUR v BRA Q4	4th Quarter	TUR	104	212	16	39
996	Rio Olympics TUR v BRA Q4	4th Quarter	TUR	104	213	12	32
997	Rio Olympics TUR v BRA Q4	4th Quarter	TUR	104	214	29	48
998	Rio Olympics TUR v BRA Q4	4th Quarter	TUR	104	215	32	42	On-ball
999	Rio Olympics TUR v BRA Q4	4th Quarter	TUR	104	215	34	37
1000	Rio Olympics TUR v BRA Q4	4th Quarter	TUR	104	216	36	31
1001	Rio Olympics TUR v BRA Q4	4th Quarter	TUR	104	217	37	20
1002	Rio Olympics TUR v BRA Q4	4th Quarter	TUR	104	218	35	19	Shot	Score
1003	Rio Olympics TUR v BRA Q4	4th Quarter	TUR	106	303	60	84
1004	Rio Olympics TUR v BRA Q4	4th Quarter	TUR	106	305	36	82
1005	Rio Olympics TUR v BRA Q4	4th Quarter	TUR	106	306	34	73
1006	Rio Olympics TUR v BRA Q4	4th Quarter	TUR	106	307	35	69
1007	Rio Olympics TUR v BRA Q4	4th Quarter	TUR	106	309	36	59
1008	Rio Olympics TUR v BRA Q4	4th Quarter	TUR	106	310	31	52
1009	Rio Olympics TUR v BRA Q4	4th Quarter	TUR	106	312	35	53
1010	Rio Olympics TUR v BRA Q4	4th Quarter	TUR	106	313	36	44	On-ball
1011	Rio Olympics TUR v BRA Q4	4th Quarter	TUR	106	314	39	39
1012	Rio Olympics TUR v BRA Q4	4th Quarter	TUR	106	315	38	29
1013	Rio Olympics TUR v BRA Q4	4th Quarter	TUR	106	316	37	22	TO
1014	Rio Olympics TUR v BRA Q4	4th Quarter	TUR	107	434	2	83
1015	Rio Olympics TUR v BRA Q4	4th Quarter	TUR	107	435	31	87
1016	Rio Olympics TUR v BRA Q4	4th Quarter	TUR	107	436	32	83
1017	Rio Olympics TUR v BRA Q4	4th Quarter	TUR	107	437	33	78
1018	Rio Olympics TUR v BRA Q4	4th Quarter	TUR	107	438	35	69
1019	Rio Olympics TUR v BRA Q4	4th Quarter	TUR	107	439	34	57
1020	Rio Olympics TUR v BRA Q4	4th Quarter	TUR	107	440	35	50
1021	Rio Olympics TUR v BRA Q4	4th Quarter	TUR	107	441	38	43
1022	Rio Olympics TUR v BRA Q4	4th Quarter	TUR	107	442	45	33
1023	Rio Olympics TUR v BRA Q4	4th Quarter	TUR	107	442	46	37
1024	Rio Olympics TUR v BRA Q4	4th Quarter	TUR	107	443	40	40
1025	Rio Olympics TUR v BRA Q4	4th Quarter	TUR	107	445	33	42
1026	Rio Olympics TUR v BRA Q4	4th Quarter	TUR	107	446	25	42
1027	Rio Olympics TUR v BRA Q4	4th Quarter	TUR	107	447	19	20
1028	Rio Olympics TUR v BRA Q4	4th Quarter	TUR	107	447	23	20	Shot	Score
1029	Rio Olympics TUR v BRA Q4	4th Quarter	TUR	108	483	29	109
1030	Rio Olympics TUR v BRA Q4	4th Quarter	TUR	108	484	19	96
1031	Rio Olympics TUR v BRA Q4	4th Quarter	TUR	108	486	19	89
1032	Rio Olympics TUR v BRA Q4	4th Quarter	TUR	108	487	25	81
1033	Rio Olympics TUR v BRA Q4	4th Quarter	TUR	108	488	28	78
1034	Rio Olympics TUR v BRA Q4	4th Quarter	TUR	108	489	34	74
1035	Rio Olympics TUR v BRA Q4	4th Quarter	TUR	108	489	39	65
1036	Rio Olympics TUR v BRA Q4	4th Quarter	TUR	108	490	41	56
1037	Rio Olympics TUR v BRA Q4	4th Quarter	TUR	108	490	45	48
1038	Rio Olympics TUR v BRA Q4	4th Quarter	TUR	108	491	47	33
1039	Rio Olympics TUR v BRA Q4	4th Quarter	TUR	108	493	45	36
1040	Rio Olympics TUR v BRA Q4	4th Quarter	TUR	108	494	42	39
1041	Rio Olympics TUR v BRA Q4	4th Quarter	TUR	108	495	34	40
1042	Rio Olympics TUR v BRA Q4	4th Quarter	TUR	108	496	31	45
1043	Rio Olympics TUR v BRA Q4	4th Quarter	TUR	108	498	30	45
1044	Rio Olympics TUR v BRA Q4	4th Quarter	TUR	108	499	28	44
1045	Rio Olympics TUR v BRA Q4	4th Quarter	TUR	108	500	32	50
1046	Rio Olympics TUR v BRA Q4	4th Quarter	TUR	108	501	32	46
1047	Rio Olympics TUR v BRA Q4	4th Quarter	TUR	108	502	30	39	On-ball
1048	Rio Olympics TUR v BRA Q4	4th Quarter	TUR	108	503	24	35
1049	Rio Olympics TUR v BRA Q4	4th Quarter	TUR	108	504	13	17	Shot	Score
1050	Rio Olympics TUR v BRA Q4	4th Quarter	TUR	110	526	38	83
1051	Rio Olympics TUR v BRA Q4	4th Quarter	TUR	110	526	42	76
1052	Rio Olympics TUR v BRA Q4	4th Quarter	TUR	110	527	43	66
1053	Rio Olympics TUR v BRA Q4	4th Quarter	TUR	110	528	42	58
1054	Rio Olympics TUR v BRA Q4	4th Quarter	TUR	110	529	40	48
1055	Rio Olympics TUR v BRA Q4	4th Quarter	TUR	110	530	34	34
1056	Rio Olympics TUR v BRA Q4	4th Quarter	TUR	110	531	25	22
1057	Rio Olympics TUR v BRA Q4	4th Quarter	TUR	110	532	14	31
1058	Rio Olympics TUR v BRA Q4	4th Quarter	TUR	110	533	15	34
1059	Rio Olympics TUR v BRA Q4	4th Quarter	TUR	110	533	16	37
1060	Rio Olympics TUR v BRA Q4	4th Quarter	TUR	110	534	29	35
1061	Rio Olympics TUR v BRA Q4	4th Quarter	TUR	110	536	17	32
1062	Rio Olympics TUR v BRA Q4	4th Quarter	TUR	110	537	19	27
1063	Rio Olympics TUR v BRA Q4	4th Quarter	TUR	110	537	25	20
1064	Rio Olympics TUR v BRA Q4	4th Quarter	TUR	110	538	31	21	Shot	Shooting Foul
1065	Rio Olympics TUR v BRA Q4	4th Quarter	TUR	113	632	31	109
1066	Rio Olympics TUR v BRA Q4	4th Quarter	TUR	113	634	21	99
1067	Rio Olympics TUR v BRA Q4	4th Quarter	TUR	113	636	28	95
1068	Rio Olympics TUR v BRA Q4	4th Quarter	TUR	113	636	35	90
1069	Rio Olympics TUR v BRA Q4	4th Quarter	TUR	113	637	34	80
1070	Rio Olympics TUR v BRA Q4	4th Quarter	TUR	113	638	33	70
1071	Rio Olympics TUR v BRA Q4	4th Quarter	TUR	113	638	32	60
1072	Rio Olympics TUR v BRA Q4	4th Quarter	TUR	113	640	31	51
1073	Rio Olympics TUR v BRA Q4	4th Quarter	TUR	113	641	27	49
1074	Rio Olympics TUR v BRA Q4	4th Quarter	TUR	113	642	23	43
1075	Rio Olympics TUR v BRA Q4	4th Quarter	TUR	113	643	18	36	On-ball
1076	Rio Olympics TUR v BRA Q4	4th Quarter	TUR	113	644	33	42
1077	Rio Olympics TUR v BRA Q4	4th Quarter	TUR	113	645	39	39	On-ball
1078	Rio Olympics TUR v BRA Q4	4th Quarter	TUR	113	647	40	32
1079	Rio Olympics TUR v BRA Q4	4th Quarter	TUR	113	648	44	29
1080	Rio Olympics TUR v BRA Q4	4th Quarter	TUR	113	649	48	18
1081	Rio Olympics TUR v BRA Q4	4th Quarter	TUR	113	650	48	30	On-ball
1082	Rio Olympics TUR v BRA Q4	4th Quarter	TUR	113	652	48	26
1083	Rio Olympics TUR v BRA Q4	4th Quarter	TUR	113	652	41	21
1084	Rio Olympics TUR v BRA Q4	4th Quarter	TUR	113	653	33	20
1085	Rio Olympics TUR v BRA Q4	4th Quarter	TUR	113	654	14	34
1086	Rio Olympics TUR v BRA Q4	4th Quarter	TUR	113	656	10	17	Shot	Score
1087	Rio Olympics TUR v BRA Q4	4th Quarter	TUR	114	675	38	102
1088	Rio Olympics TUR v BRA Q4	4th Quarter	TUR	114	676	44	97
1089	Rio Olympics TUR v BRA Q4	4th Quarter	TUR	114	678	47	79
1090	Rio Olympics TUR v BRA Q4	4th Quarter	TUR	114	679	48	65
1091	Rio Olympics TUR v BRA Q4	4th Quarter	TUR	114	680	48	56
1092	Rio Olympics TUR v BRA Q4	4th Quarter	TUR	114	680	50	46
1093	Rio Olympics TUR v BRA Q4	4th Quarter	TUR	114	681	52	39
1094	Rio Olympics TUR v BRA Q4	4th Quarter	TUR	114	682	14	33
1095	Rio Olympics TUR v BRA Q4	4th Quarter	TUR	114	683	11	18	Shot	Score
1096	Rio Olympics TUR v BRA Q4	4th Quarter	TUR	115	714	33	96
1097	Rio Olympics TUR v BRA Q4	4th Quarter	TUR	115	715	30	88
1098	Rio Olympics TUR v BRA Q4	4th Quarter	TUR	115	717	22	84
1099	Rio Olympics TUR v BRA Q4	4th Quarter	TUR	115	718	24	71
1100	Rio Olympics TUR v BRA Q4	4th Quarter	TUR	115	718	28	65	On-ball
1101	Rio Olympics TUR v BRA Q4	4th Quarter	TUR	115	719	34	62
1102	Rio Olympics TUR v BRA Q4	4th Quarter	TUR	115	720	38	55
1103	Rio Olympics TUR v BRA Q4	4th Quarter	TUR	115	722	31	51
1104	Rio Olympics TUR v BRA Q4	4th Quarter	TUR	115	723	30	42
1105	Rio Olympics TUR v BRA Q4	4th Quarter	TUR	115	724	21	36
1106	Rio Olympics TUR v BRA Q4	4th Quarter	TUR	115	725	14	29
1107	Rio Olympics TUR v BRA Q4	4th Quarter	TUR	115	725	29	43
1108	Rio Olympics TUR v BRA Q4	4th Quarter	TUR	115	727	25	38	On-ball
1109	Rio Olympics TUR v BRA Q4	4th Quarter	TUR	115	728	24	23
1110	Rio Olympics TUR v BRA Q4	4th Quarter	TUR	115	729	31	16	Shot	Score
1111	Rio Olympics TUR v BRA Q4	4th Quarter	TUR	117	908	40	98
1112	Rio Olympics TUR v BRA Q4	4th Quarter	TUR	117	909	38	97
1113	Rio Olympics TUR v BRA Q4	4th Quarter	TUR	117	909	34	96
1114	Rio Olympics TUR v BRA Q4	4th Quarter	TUR	117	910	33	93
1115	Rio Olympics TUR v BRA Q4	4th Quarter	TUR	117	911	26	86
1116	Rio Olympics TUR v BRA Q4	4th Quarter	TUR	117	912	29	77
1117	Rio Olympics TUR v BRA Q4	4th Quarter	TUR	117	912	34	73
1118	Rio Olympics TUR v BRA Q4	4th Quarter	TUR	117	912	37	65
1119	Rio Olympics TUR v BRA Q4	4th Quarter	TUR	117	914	34	55
1120	Rio Olympics TUR v BRA Q4	4th Quarter	TUR	117	917	29	53
1121	Rio Olympics TUR v BRA Q4	4th Quarter	TUR	117	918	21	48
1122	Rio Olympics TUR v BRA Q4	4th Quarter	TUR	117	919	34	48
1123	Rio Olympics TUR v BRA Q4	4th Quarter	TUR	117	922	31	45
1124	Rio Olympics TUR v BRA Q4	4th Quarter	TUR	117	922	29	41
1125	Rio Olympics TUR v BRA Q4	4th Quarter	TUR	117	924	30	31
1126	Rio Olympics TUR v BRA Q4	4th Quarter	TUR	117	925	32	24
1127	Rio Olympics TUR v BRA Q4	4th Quarter	TUR	117	925	47	17	Shot	Miss
1128	Rio Olympics TUR v BRA Q4	4th Quarter	TUR	118	948	36	110
1129	Rio Olympics TUR v BRA Q4	4th Quarter	TUR	118	950	41	88
1130	Rio Olympics TUR v BRA Q4	4th Quarter	TUR	118	951	37	88
1131	Rio Olympics TUR v BRA Q4	4th Quarter	TUR	118	951	30	83
1132	Rio Olympics TUR v BRA Q4	4th Quarter	TUR	118	952	35	75
1133	Rio Olympics TUR v BRA Q4	4th Quarter	TUR	118	953	39	70
1134	Rio Olympics TUR v BRA Q4	4th Quarter	TUR	118	954	41	59
1135	Rio Olympics TUR v BRA Q4	4th Quarter	TUR	118	955	40	55
1136	Rio Olympics TUR v BRA Q4	4th Quarter	TUR	118	957	37	44
1137	Rio Olympics TUR v BRA Q4	4th Quarter	TUR	118	957	33	40	TO
1138	Rio Olympics TUR v BRA Q4	4th Quarter	TUR	119	1005	27	108
1139	Rio Olympics TUR v BRA Q4	4th Quarter	TUR	119	1006	31	98
1140	Rio Olympics TUR v BRA Q4	4th Quarter	TUR	119	1007	34	92
1141	Rio Olympics TUR v BRA Q4	4th Quarter	TUR	119	1008	39	85
1142	Rio Olympics TUR v BRA Q4	4th Quarter	TUR	119	1009	40	79
1143	Rio Olympics TUR v BRA Q4	4th Quarter	TUR	119	1010	39	70
1144	Rio Olympics TUR v BRA Q4	4th Quarter	TUR	119	1011	41	60
1145	Rio Olympics TUR v BRA Q4	4th Quarter	TUR	119	1011	45	53
1146	Rio Olympics TUR v BRA Q4	4th Quarter	TUR	119	1012	52	40
1147	Rio Olympics TUR v BRA Q4	4th Quarter	TUR	119	1013	49	32
1148	Rio Olympics TUR v BRA Q4	4th Quarter	TUR	119	1014	31	40
1149	Rio Olympics TUR v BRA Q4	4th Quarter	TUR	119	1017	19	49
1150	Rio Olympics TUR v BRA Q4	4th Quarter	TUR	119	1019	19	50
1151	Rio Olympics TUR v BRA Q4	4th Quarter	TUR	119	1020	16	51
1152	Rio Olympics TUR v BRA Q4	4th Quarter	TUR	119	1021	19	51
1153	Rio Olympics TUR v BRA Q4	4th Quarter	TUR	119	1022	23	45	On-ball
1154	Rio Olympics TUR v BRA Q4	4th Quarter	TUR	119	1022	29	40
1155	Rio Olympics TUR v BRA Q4	4th Quarter	TUR	119	1024	35	36
1156	Rio Olympics TUR v BRA Q4	4th Quarter	TUR	119	1024	37	33
1157	Rio Olympics TUR v BRA Q4	4th Quarter	TUR	119	1025	32	20
1158	Rio Olympics TUR v BRA Q4	4th Quarter	TUR	119	1026	32	17	Shot	Score
1159	Rio Olympics TUR v BRA Q4	4th Quarter	TUR	120	1037	14	83
1160	Rio Olympics TUR v BRA Q4	4th Quarter	TUR	120	1038	22	86
1161	Rio Olympics TUR v BRA Q4	4th Quarter	TUR	120	1039	27	87
1162	Rio Olympics TUR v BRA Q4	4th Quarter	TUR	120	1040	35	82
1163	Rio Olympics TUR v BRA Q4	4th Quarter	TUR	120	1040	37	77
1164	Rio Olympics TUR v BRA Q4	4th Quarter	TUR	120	1041	33	67
1165	Rio Olympics TUR v BRA Q4	4th Quarter	TUR	120	1041	27	62
1166	Rio Olympics TUR v BRA Q4	4th Quarter	TUR	120	1042	22	56
1167	Rio Olympics TUR v BRA Q4	4th Quarter	TUR	120	1043	17	50
1168	Rio Olympics TUR v BRA Q4	4th Quarter	TUR	120	1044	15	44
1169	Rio Olympics TUR v BRA Q4	4th Quarter	TUR	120	1045	13	32
1170	Rio Olympics TUR v BRA Q4	4th Quarter	TUR	120	1046	12	44
1171	Rio Olympics TUR v BRA Q4	4th Quarter	TUR	120	1048	12	48
1172	Rio Olympics TUR v BRA Q4	4th Quarter	TUR	120	1049	16	51
1173	Rio Olympics TUR v BRA Q4	4th Quarter	TUR	120	1050	14	43
1174	Rio Olympics TUR v BRA Q4	4th Quarter	TUR	120	1050	13	35
1175	Rio Olympics TUR v BRA Q4	4th Quarter	TUR	120	1051	13	30	On-ball
1176	Rio Olympics TUR v BRA Q4	4th Quarter	TUR	120	1052	18	36
1177	Rio Olympics TUR v BRA Q4	4th Quarter	TUR	120	1053	23	39
1178	Rio Olympics TUR v BRA Q4	4th Quarter	TUR	120	1054	12	26
1179	Rio Olympics TUR v BRA Q4	4th Quarter	TUR	120	1055	24	17
1180	Rio Olympics TUR v BRA Q4	4th Quarter	TUR	120	1056	20	18
1181	Rio Olympics TUR v BRA Q4	4th Quarter	TUR	120	1057	17	16
1182	Rio Olympics TUR v BRA Q4	4th Quarter	TUR	120	1058	18	23
1183	Rio Olympics TUR v BRA Q4	4th Quarter	TUR	120	1058	24	26
1184	Rio Olympics TUR v BRA Q4	4th Quarter	TUR	120	1059	27	25
1185	Rio Olympics TUR v BRA Q4	4th Quarter	TUR	120	1060	31	24	Shot	Shooting Foul
1186	Rio Olympics TUR v BRA Q4	4th Quarter	TUR	121	1188	30	108
1187	Rio Olympics TUR v BRA Q4	4th Quarter	TUR	121	1189	31	88
1188	Rio Olympics TUR v BRA Q4	4th Quarter	TUR	121	1191	31	79
1189	Rio Olympics TUR v BRA Q4	4th Quarter	TUR	121	1192	31	70
1190	Rio Olympics TUR v BRA Q4	4th Quarter	TUR	121	1193	31	63
1191	Rio Olympics TUR v BRA Q4	4th Quarter	TUR	121	1194	36	57
1192	Rio Olympics TUR v BRA Q4	4th Quarter	TUR	121	1195	32	51
1193	Rio Olympics TUR v BRA Q4	4th Quarter	TUR	121	1196	35	49
1194	Rio Olympics TUR v BRA Q4	4th Quarter	TUR	121	1197	37	43
1195	Rio Olympics TUR v BRA Q4	4th Quarter	TUR	121	1198	29	47
1196	Rio Olympics TUR v BRA Q4	4th Quarter	TUR	121	1199	33	45
1197	Rio Olympics TUR v BRA Q4	4th Quarter	TUR	121	1199	35	40
1198	Rio Olympics TUR v BRA Q4	4th Quarter	TUR	121	1201	36	31
1199	Rio Olympics TUR v BRA Q4	4th Quarter	TUR	121	1202	36	22
1200	Rio Olympics TUR v BRA Q4	4th Quarter	TUR	121	1203	34	17	Shot	Miss
1201	Rio Olympics TUR v BRA Q4	4th Quarter	TUR	122	1312	59	39	SLOB
1202	Rio Olympics TUR v BRA Q4	4th Quarter	TUR	122	1313	48	48
1203	Rio Olympics TUR v BRA Q4	4th Quarter	TUR	122	1314	47	51
1204	Rio Olympics TUR v BRA Q4	4th Quarter	TUR	122	1315	47	51
1205	Rio Olympics TUR v BRA Q4	4th Quarter	TUR	122	1316	47	51
1206	Rio Olympics TUR v BRA Q4	4th Quarter	TUR	122	1317	47	51
1207	Rio Olympics TUR v BRA Q4	4th Quarter	TUR	122	1318	47	51
1208	Rio Olympics TUR v BRA Q4	4th Quarter	TUR	122	1319	47	51
1209	Rio Olympics TUR v BRA Q4	4th Quarter	TUR	122	1320	47	51
1210	Rio Olympics TUR v BRA Q4	4th Quarter	TUR	122	1322	43	53
1211	Rio Olympics TUR v BRA Q4	4th Quarter	TUR	122	1322	35	52
1212	Rio Olympics TUR v BRA Q4	4th Quarter	TUR	122	1322	30	51
1213	Rio Olympics TUR v BRA Q4	4th Quarter	TUR	122	1325	31	48
1214	Rio Olympics TUR v BRA Q4	4th Quarter	TUR	122	1327	31	45	On-ball
1215	Rio Olympics TUR v BRA Q4	4th Quarter	TUR	122	1327	28	40
1216	Rio Olympics TUR v BRA Q4	4th Quarter	TUR	122	1328	24	29
1217	Rio Olympics TUR v BRA Q4	4th Quarter	TUR	122	1329	14	21	Shot	Miss
1218	Rio Olympics TUR v BRA Q4	4th Quarter	TUR	123	1350	38	87
1219	Rio Olympics TUR v BRA Q4	4th Quarter	TUR	123	1351	42	80
1220	Rio Olympics TUR v BRA Q4	4th Quarter	TUR	123	1351	44	71
1221	Rio Olympics TUR v BRA Q4	4th Quarter	TUR	123	1352	44	61
1222	Rio Olympics TUR v BRA Q4	4th Quarter	TUR	123	1352	47	53
1223	Rio Olympics TUR v BRA Q4	4th Quarter	TUR	123	1353	48	41
1224	Rio Olympics TUR v BRA Q4	4th Quarter	TUR	123	1353	39	43
1225	Rio Olympics TUR v BRA Q4	4th Quarter	TUR	123	1354	34	34
1226	Rio Olympics TUR v BRA Q4	4th Quarter	TUR	123	1354	31	33
1227	Rio Olympics TUR v BRA Q4	4th Quarter	TUR	123	1356	25	20	TO
