# Supplementary material for: Classifying ball trajectories in invasion sports using dynamic time warping: A basketball case study
Source: PLoS One. 2022 Oct 20;17(10):e0272848. doi: 10.1371/journal.pone.0272848 (PMC9584368; doi:10.1371/journal.pone.0272848)
Supplement: S1 Data — (ZIP) [file pone.0272848.s012.zip › Data/TUR/turg6_full.csv]

	GameID	TimeCriteria	TeamName	RecordID	Time	x	y	Label1	Label2	Label3	Label4
1	TUR v CUB	1st Quarter	TUR	2	57	30	95
2	TUR v CUB	1st Quarter	TUR	2	57	24	92
3	TUR v CUB	1st Quarter	TUR	2	58	23	86
4	TUR v CUB	1st Quarter	TUR	2	59	24	80
5	TUR v CUB	1st Quarter	TUR	2	59	27	74
6	TUR v CUB	1st Quarter	TUR	2	61	37	55
7	TUR v CUB	1st Quarter	TUR	2	62	35	51
8	TUR v CUB	1st Quarter	TUR	2	63	34	49
9	TUR v CUB	1st Quarter	TUR	2	64	18	33
10	TUR v CUB	1st Quarter	TUR	2	65	12	26
11	TUR v CUB	1st Quarter	TUR	2	67	15	32
12	TUR v CUB	1st Quarter	TUR	2	68	18	34
13	TUR v CUB	1st Quarter	TUR	2	69	20	40	On-ball
14	TUR v CUB	1st Quarter	TUR	2	70	22	39
15	TUR v CUB	1st Quarter	TUR	2	71	25	37
16	TUR v CUB	1st Quarter	TUR	2	72	30	35
17	TUR v CUB	1st Quarter	TUR	2	72	35	31
18	TUR v CUB	1st Quarter	TUR	2	73	36	23
19	TUR v CUB	1st Quarter	TUR	2	74	34	18	Shot	Miss
20	TUR v CUB	1st Quarter	TUR	3	98	31	97
21	TUR v CUB	1st Quarter	TUR	3	98	28	93
22	TUR v CUB	1st Quarter	TUR	3	99	31	84
23	TUR v CUB	1st Quarter	TUR	3	99	33	78
24	TUR v CUB	1st Quarter	TUR	3	100	35	70
25	TUR v CUB	1st Quarter	TUR	3	101	34	60
26	TUR v CUB	1st Quarter	TUR	3	101	33	56
27	TUR v CUB	1st Quarter	TUR	3	101	31	49
28	TUR v CUB	1st Quarter	TUR	3	102	12	33
29	TUR v CUB	1st Quarter	TUR	3	103	12	27
30	TUR v CUB	1st Quarter	TUR	3	105	23	17
31	TUR v CUB	1st Quarter	TUR	3	105	23	19
32	TUR v CUB	1st Quarter	TUR	3	106	24	20
33	TUR v CUB	1st Quarter	TUR	3	107	24	21	Shot	Foul
34	TUR v CUB	1st Quarter	TUR	4	160	33	84
35	TUR v CUB	1st Quarter	TUR	4	160	30	79
36	TUR v CUB	1st Quarter	TUR	4	161	28	76
37	TUR v CUB	1st Quarter	TUR	4	162	27	70
38	TUR v CUB	1st Quarter	TUR	4	162	27	64
39	TUR v CUB	1st Quarter	TUR	4	163	27	58
40	TUR v CUB	1st Quarter	TUR	4	163	28	51
41	TUR v CUB	1st Quarter	TUR	4	164	29	44
42	TUR v CUB	1st Quarter	TUR	4	164	32	37
43	TUR v CUB	1st Quarter	TUR	4	165	33	33
44	TUR v CUB	1st Quarter	TUR	4	165	42	32
45	TUR v CUB	1st Quarter	TUR	4	166	44	34
46	TUR v CUB	1st Quarter	TUR	4	167	14	30
47	TUR v CUB	1st Quarter	TUR	4	169	26	18
48	TUR v CUB	1st Quarter	TUR	4	169	26	20
49	TUR v CUB	1st Quarter	TUR	4	170	30	18	Shot	Score
50	TUR v CUB	1st Quarter	TUR	5	191	32	101
51	TUR v CUB	1st Quarter	TUR	5	191	20	81
52	TUR v CUB	1st Quarter	TUR	5	192	20	71
53	TUR v CUB	1st Quarter	TUR	5	192	20	62
54	TUR v CUB	1st Quarter	TUR	5	193	22	54
55	TUR v CUB	1st Quarter	TUR	5	193	23	49
56	TUR v CUB	1st Quarter	TUR	5	194	25	40
57	TUR v CUB	1st Quarter	TUR	5	195	12	32
58	TUR v CUB	1st Quarter	TUR	5	195	16	26
59	TUR v CUB	1st Quarter	TUR	5	195	20	21
60	TUR v CUB	1st Quarter	TUR	5	196	30	19	TO
61	TUR v CUB	1st Quarter	TUR	6	216	24	80
62	TUR v CUB	1st Quarter	TUR	6	216	24	73
63	TUR v CUB	1st Quarter	TUR	6	217	23	65
64	TUR v CUB	1st Quarter	TUR	6	217	23	58
65	TUR v CUB	1st Quarter	TUR	6	218	23	50
66	TUR v CUB	1st Quarter	TUR	6	218	26	41
67	TUR v CUB	1st Quarter	TUR	6	219	28	33
68	TUR v CUB	1st Quarter	TUR	6	219	28	26
69	TUR v CUB	1st Quarter	TUR	6	220	29	20
70	TUR v CUB	1st Quarter	TUR	6	220	29	18	Shot	Score
71	TUR v CUB	1st Quarter	TUR	7	311	28	91
72	TUR v CUB	1st Quarter	TUR	7	311	28	83
73	TUR v CUB	1st Quarter	TUR	7	312	28	72
74	TUR v CUB	1st Quarter	TUR	7	312	15	53
75	TUR v CUB	1st Quarter	TUR	7	313	14	46
76	TUR v CUB	1st Quarter	TUR	7	313	14	34	TO
77	TUR v CUB	1st Quarter	TUR	8	353	28	111
78	TUR v CUB	1st Quarter	TUR	8	354	16	85
79	TUR v CUB	1st Quarter	TUR	8	355	18	80
80	TUR v CUB	1st Quarter	TUR	8	356	20	74
81	TUR v CUB	1st Quarter	TUR	8	356	24	69
82	TUR v CUB	1st Quarter	TUR	8	356	30	67
83	TUR v CUB	1st Quarter	TUR	8	356	32	66
84	TUR v CUB	1st Quarter	TUR	8	356	35	62
85	TUR v CUB	1st Quarter	TUR	8	356	36	55
86	TUR v CUB	1st Quarter	TUR	8	358	36	50
87	TUR v CUB	1st Quarter	TUR	8	359	33	50
88	TUR v CUB	1st Quarter	TUR	8	361	30	47
89	TUR v CUB	1st Quarter	TUR	8	361	27	44
90	TUR v CUB	1st Quarter	TUR	8	362	13	28
91	TUR v CUB	1st Quarter	TUR	8	363	13	28
92	TUR v CUB	1st Quarter	TUR	8	364	13	28
93	TUR v CUB	1st Quarter	TUR	8	365	13	28
94	TUR v CUB	1st Quarter	TUR	8	366	12	32
95	TUR v CUB	1st Quarter	TUR	8	366	14	36
96	TUR v CUB	1st Quarter	TUR	8	368	10	33	On-ball
97	TUR v CUB	1st Quarter	TUR	8	369	12	36
98	TUR v CUB	1st Quarter	TUR	8	369	16	38
99	TUR v CUB	1st Quarter	TUR	8	370	13	29
100	TUR v CUB	1st Quarter	TUR	8	370	14	24	TO
101	TUR v CUB	1st Quarter	TUR	9	406	33	111
102	TUR v CUB	1st Quarter	TUR	9	407	39	101
103	TUR v CUB	1st Quarter	TUR	9	408	40	94
104	TUR v CUB	1st Quarter	TUR	9	408	38	87
105	TUR v CUB	1st Quarter	TUR	9	409	36	80
106	TUR v CUB	1st Quarter	TUR	9	409	35	72
107	TUR v CUB	1st Quarter	TUR	9	410	33	67
108	TUR v CUB	1st Quarter	TUR	9	410	29	63
109	TUR v CUB	1st Quarter	TUR	9	411	17	47
110	TUR v CUB	1st Quarter	TUR	9	413	12	31
111	TUR v CUB	1st Quarter	TUR	9	416	32	42
112	TUR v CUB	1st Quarter	TUR	9	417	48	31
113	TUR v CUB	1st Quarter	TUR	9	419	41	19
114	TUR v CUB	1st Quarter	TUR	9	420	40	20
115	TUR v CUB	1st Quarter	TUR	9	420	38	20
116	TUR v CUB	1st Quarter	TUR	9	421	35	20
117	TUR v CUB	1st Quarter	TUR	9	422	33	20	Shot	Shooting Foul
118	TUR v CUB	1st Quarter	TUR	10	470	36	89
119	TUR v CUB	1st Quarter	TUR	10	470	31	80
120	TUR v CUB	1st Quarter	TUR	10	471	24	72
121	TUR v CUB	1st Quarter	TUR	10	471	19	65
122	TUR v CUB	1st Quarter	TUR	10	472	14	53
123	TUR v CUB	1st Quarter	TUR	10	472	13	46
124	TUR v CUB	1st Quarter	TUR	10	473	13	40
125	TUR v CUB	1st Quarter	TUR	10	473	14	29
126	TUR v CUB	1st Quarter	TUR	10	474	13	26
127	TUR v CUB	1st Quarter	TUR	10	474	29	18
128	TUR v CUB	1st Quarter	TUR	10	475	26	17
129	TUR v CUB	1st Quarter	TUR	10	475	22	18
130	TUR v CUB	1st Quarter	TUR	10	476	18	18
131	TUR v CUB	1st Quarter	TUR	10	478	9	34
132	TUR v CUB	1st Quarter	TUR	10	478	29	41
133	TUR v CUB	1st Quarter	TUR	10	479	45	30	TO
134	TUR v CUB	1st Quarter	TUR	11	513	30	110
135	TUR v CUB	1st Quarter	TUR	11	513	13	90
136	TUR v CUB	1st Quarter	TUR	11	514	12	81
137	TUR v CUB	1st Quarter	TUR	11	514	12	77
138	TUR v CUB	1st Quarter	TUR	11	515	14	73
139	TUR v CUB	1st Quarter	TUR	11	516	16	65
140	TUR v CUB	1st Quarter	TUR	11	516	20	62
141	TUR v CUB	1st Quarter	TUR	11	517	26	57
142	TUR v CUB	1st Quarter	TUR	11	517	29	54
143	TUR v CUB	1st Quarter	TUR	11	518	33	51
144	TUR v CUB	1st Quarter	TUR	11	518	37	49
145	TUR v CUB	1st Quarter	TUR	11	519	39	47
146	TUR v CUB	1st Quarter	TUR	11	519	29	39
147	TUR v CUB	1st Quarter	TUR	11	522	28	41
148	TUR v CUB	1st Quarter	TUR	11	523	21	38
149	TUR v CUB	1st Quarter	TUR	11	523	16	35
150	TUR v CUB	1st Quarter	TUR	11	524	11	31
151	TUR v CUB	1st Quarter	TUR	11	525	22	19
152	TUR v CUB	1st Quarter	TUR	11	526	24	19
153	TUR v CUB	1st Quarter	TUR	11	527	25	20
154	TUR v CUB	1st Quarter	TUR	11	528	29	24
155	TUR v CUB	1st Quarter	TUR	11	529	26	18	Shot	Miss
156	TUR v CUB	1st Quarter	TUR	12	542	32	109
157	TUR v CUB	1st Quarter	TUR	12	543	34	94
158	TUR v CUB	1st Quarter	TUR	12	544	36	91
159	TUR v CUB	1st Quarter	TUR	12	545	35	84
160	TUR v CUB	1st Quarter	TUR	12	545	33	79
161	TUR v CUB	1st Quarter	TUR	12	546	32	70
162	TUR v CUB	1st Quarter	TUR	12	546	30	63
163	TUR v CUB	1st Quarter	TUR	12	547	29	58
164	TUR v CUB	1st Quarter	TUR	12	547	28	53
165	TUR v CUB	1st Quarter	TUR	12	548	28	48
166	TUR v CUB	1st Quarter	TUR	12	548	27	42
167	TUR v CUB	1st Quarter	TUR	12	549	27	39	On-ball
168	TUR v CUB	1st Quarter	TUR	12	549	20	35
169	TUR v CUB	1st Quarter	TUR	12	550	15	26
170	TUR v CUB	1st Quarter	TUR	12	551	29	40	On-ball
171	TUR v CUB	1st Quarter	TUR	12	552	33	39
172	TUR v CUB	1st Quarter	TUR	12	552	36	33
173	TUR v CUB	1st Quarter	TUR	12	553	31	30
174	TUR v CUB	1st Quarter	TUR	12	553	28	21	Shot	Miss
175	TUR v CUB	1st Quarter	TUR	13	556	28	17	OR
176	TUR v CUB	1st Quarter	TUR	13	558	19	17
177	TUR v CUB	1st Quarter	TUR	13	559	15	17
178	TUR v CUB	1st Quarter	TUR	13	559	29	20	TO
179	TUR v CUB	1st Quarter	TUR	14	567	30	86
180	TUR v CUB	1st Quarter	TUR	14	568	29	83
181	TUR v CUB	1st Quarter	TUR	14	568	27	75
182	TUR v CUB	1st Quarter	TUR	14	569	30	64
183	TUR v CUB	1st Quarter	TUR	14	569	32	59
184	TUR v CUB	1st Quarter	TUR	14	570	34	55
185	TUR v CUB	1st Quarter	TUR	14	570	39	50
186	TUR v CUB	1st Quarter	TUR	14	571	40	49
187	TUR v CUB	1st Quarter	TUR	14	571	45	44
188	TUR v CUB	1st Quarter	TUR	14	572	48	36
189	TUR v CUB	1st Quarter	TUR	14	572	49	32
190	TUR v CUB	1st Quarter	TUR	14	575	41	18
191	TUR v CUB	1st Quarter	TUR	14	577	38	18
192	TUR v CUB	1st Quarter	TUR	14	577	38	18
193	TUR v CUB	1st Quarter	TUR	14	578	36	21
194	TUR v CUB	1st Quarter	TUR	14	578	34	23	Foul
195	TUR v CUB	1st Quarter	TUR	15	598	40	9	BLOB
196	TUR v CUB	1st Quarter	TUR	15	599	51	23
197	TUR v CUB	1st Quarter	TUR	15	601	34	33
198	TUR v CUB	1st Quarter	TUR	15	602	13	30	On-ball
199	TUR v CUB	1st Quarter	TUR	15	604	18	33
200	TUR v CUB	1st Quarter	TUR	15	605	22	34
201	TUR v CUB	1st Quarter	TUR	15	605	28	34
202	TUR v CUB	1st Quarter	TUR	15	606	31	30
203	TUR v CUB	1st Quarter	TUR	15	606	34	25
204	TUR v CUB	1st Quarter	TUR	15	607	34	18
205	TUR v CUB	1st Quarter	TUR	15	608	44	32	Shot	Score
206	TUR v CUB	1st Quarter	TUR	16	637	21	91
207	TUR v CUB	1st Quarter	TUR	16	636	46	72
208	TUR v CUB	1st Quarter	TUR	16	638	46	69
209	TUR v CUB	1st Quarter	TUR	16	638	46	59
210	TUR v CUB	1st Quarter	TUR	16	639	46	54
211	TUR v CUB	1st Quarter	TUR	16	639	49	37
212	TUR v CUB	1st Quarter	TUR	16	640	50	28
213	TUR v CUB	1st Quarter	TUR	16	640	48	24
214	TUR v CUB	1st Quarter	TUR	16	641	52	17
215	TUR v CUB	1st Quarter	TUR	16	641	53	15
216	TUR v CUB	1st Quarter	TUR	16	643	55	37
217	TUR v CUB	1st Quarter	TUR	16	644	52	37
218	TUR v CUB	1st Quarter	TUR	16	644	47	33
219	TUR v CUB	1st Quarter	TUR	16	646	46	36
220	TUR v CUB	1st Quarter	TUR	16	646	41	38
221	TUR v CUB	1st Quarter	TUR	16	646	38	38
222	TUR v CUB	1st Quarter	TUR	16	647	32	39
223	TUR v CUB	1st Quarter	TUR	16	648	29	38
224	TUR v CUB	1st Quarter	TUR	16	649	37	33
225	TUR v CUB	1st Quarter	TUR	16	649	40	36
226	TUR v CUB	1st Quarter	TUR	16	650	47	29	On-ball
227	TUR v CUB	1st Quarter	TUR	16	651	45	31
228	TUR v CUB	1st Quarter	TUR	16	651	40	28
229	TUR v CUB	1st Quarter	TUR	16	652	36	25
230	TUR v CUB	1st Quarter	TUR	16	653	31	24
231	TUR v CUB	1st Quarter	TUR	16	654	20	25	Shot	Miss
232	TUR v CUB	1st Quarter	TUR	17	685	17	110
233	TUR v CUB	1st Quarter	TUR	17	696	17	85
234	TUR v CUB	1st Quarter	TUR	17	697	18	82
235	TUR v CUB	1st Quarter	TUR	17	698	20	80
236	TUR v CUB	1st Quarter	TUR	17	699	22	76
237	TUR v CUB	1st Quarter	TUR	17	700	26	67
238	TUR v CUB	1st Quarter	TUR	17	700	28	62
239	TUR v CUB	1st Quarter	TUR	17	701	28	56
240	TUR v CUB	1st Quarter	TUR	17	701	28	51
241	TUR v CUB	1st Quarter	TUR	17	702	29	46
242	TUR v CUB	1st Quarter	TUR	17	702	31	42
243	TUR v CUB	1st Quarter	TUR	17	703	35	38
244	TUR v CUB	1st Quarter	TUR	17	704	26	41	On-ball
245	TUR v CUB	1st Quarter	TUR	17	705	22	36
246	TUR v CUB	1st Quarter	TUR	17	705	23	28
247	TUR v CUB	1st Quarter	TUR	17	706	23	22
248	TUR v CUB	1st Quarter	TUR	17	707	34	18	Shot	Miss
249	TUR v CUB	1st Quarter	TUR	18	715	33	112
250	TUR v CUB	1st Quarter	TUR	18	716	35	99
251	TUR v CUB	1st Quarter	TUR	18	717	35	93
252	TUR v CUB	1st Quarter	TUR	18	717	39	80
253	TUR v CUB	1st Quarter	TUR	18	718	40	75
254	TUR v CUB	1st Quarter	TUR	18	719	39	65
255	TUR v CUB	1st Quarter	TUR	18	719	33	57
256	TUR v CUB	1st Quarter	TUR	18	720	30	51
257	TUR v CUB	1st Quarter	TUR	18	721	30	46
258	TUR v CUB	1st Quarter	TUR	18	722	32	42
259	TUR v CUB	1st Quarter	TUR	18	724	35	38	On-ball
260	TUR v CUB	1st Quarter	TUR	18	726	27	39	On-ball
261	TUR v CUB	1st Quarter	TUR	18	726	25	33
262	TUR v CUB	1st Quarter	TUR	18	728	18	30
263	TUR v CUB	1st Quarter	TUR	18	729	29	38	Shot	Miss
264	TUR v CUB	1st Quarter	TUR	19	756	30	109
265	TUR v CUB	1st Quarter	TUR	19	757	45	81
266	TUR v CUB	1st Quarter	TUR	19	758	45	77
267	TUR v CUB	1st Quarter	TUR	19	760	34	78
268	TUR v CUB	1st Quarter	TUR	19	761	32	68
269	TUR v CUB	1st Quarter	TUR	19	761	32	61
270	TUR v CUB	1st Quarter	TUR	19	762	34	55
271	TUR v CUB	1st Quarter	TUR	19	762	37	49
272	TUR v CUB	1st Quarter	TUR	19	763	31	40
273	TUR v CUB	1st Quarter	TUR	19	765	16	32
274	TUR v CUB	1st Quarter	TUR	19	767	15	28	Foul
275	TUR v CUB	1st Quarter	TUR	20	786	22	10	BLOB
276	TUR v CUB	1st Quarter	TUR	20	787	37	19	Shot	Score
277	TUR v CUB	1st Quarter	TUR	21	810	34	99
278	TUR v CUB	1st Quarter	TUR	21	811	39	93
279	TUR v CUB	1st Quarter	TUR	21	812	40	86
280	TUR v CUB	1st Quarter	TUR	21	812	38	78
281	TUR v CUB	1st Quarter	TUR	21	813	43	73
282	TUR v CUB	1st Quarter	TUR	21	813	47	64
283	TUR v CUB	1st Quarter	TUR	21	814	48	55
284	TUR v CUB	1st Quarter	TUR	21	814	47	53
285	TUR v CUB	1st Quarter	TUR	21	815	49	38
286	TUR v CUB	1st Quarter	TUR	21	816	49	29
287	TUR v CUB	1st Quarter	TUR	21	816	47	34	On-ball
288	TUR v CUB	1st Quarter	TUR	21	818	43	36
289	TUR v CUB	1st Quarter	TUR	21	818	35	39	On-ball
290	TUR v CUB	1st Quarter	TUR	21	819	26	38
291	TUR v CUB	1st Quarter	TUR	21	820	42	35	Shot	Score
292	TUR v CUB	1st Quarter	TUR	22	851	31	97
293	TUR v CUB	1st Quarter	TUR	22	852	43	96
294	TUR v CUB	1st Quarter	TUR	22	853	44	92
295	TUR v CUB	1st Quarter	TUR	22	853	44	85
296	TUR v CUB	1st Quarter	TUR	22	854	44	79
297	TUR v CUB	1st Quarter	TUR	22	855	44	73
298	TUR v CUB	1st Quarter	TUR	22	855	43	66
299	TUR v CUB	1st Quarter	TUR	22	856	38	59
300	TUR v CUB	1st Quarter	TUR	22	857	35	54
301	TUR v CUB	1st Quarter	TUR	22	858	30	38
302	TUR v CUB	1st Quarter	TUR	22	859	30	38
303	TUR v CUB	1st Quarter	TUR	22	860	30	38
304	TUR v CUB	1st Quarter	TUR	22	861	30	38
305	TUR v CUB	1st Quarter	TUR	22	862	42	36
306	TUR v CUB	1st Quarter	TUR	22	864	24	37
307	TUR v CUB	1st Quarter	TUR	22	865	27	38
308	TUR v CUB	1st Quarter	TUR	22	866	44	34
309	TUR v CUB	1st Quarter	TUR	22	868	51	25
310	TUR v CUB	1st Quarter	TUR	22	869	48	22
311	TUR v CUB	1st Quarter	TUR	22	869	44	20
312	TUR v CUB	1st Quarter	TUR	22	870	40	17
313	TUR v CUB	1st Quarter	TUR	22	871	42	31	Shot	Miss
314	TUR v CUB	1st Quarter	TUR	23	897	40	97
315	TUR v CUB	1st Quarter	TUR	23	878	34	91
316	TUR v CUB	1st Quarter	TUR	23	899	34	87
317	TUR v CUB	1st Quarter	TUR	23	900	34	80
318	TUR v CUB	1st Quarter	TUR	23	901	35	74
319	TUR v CUB	1st Quarter	TUR	23	902	32	64
320	TUR v CUB	1st Quarter	TUR	23	902	31	61
321	TUR v CUB	1st Quarter	TUR	23	903	27	53
322	TUR v CUB	1st Quarter	TUR	23	904	25	49
323	TUR v CUB	1st Quarter	TUR	23	904	29	46
324	TUR v CUB	1st Quarter	TUR	23	905	30	44
325	TUR v CUB	1st Quarter	TUR	23	906	29	40	On-ball
326	TUR v CUB	1st Quarter	TUR	23	906	27	37
327	TUR v CUB	1st Quarter	TUR	23	907	21	32
328	TUR v CUB	1st Quarter	TUR	23	908	17	31
329	TUR v CUB	1st Quarter	TUR	23	908	34	38	On-ball
330	TUR v CUB	1st Quarter	TUR	23	908	36	38
331	TUR v CUB	1st Quarter	TUR	23	908	38	35
332	TUR v CUB	1st Quarter	TUR	23	910	45	26
333	TUR v CUB	1st Quarter	TUR	23	912	30	18	Shot	Shooting Foul
334	TUR v CUB Q2	2nd Quarter	TUR	24	25	5	59
335	TUR v CUB Q2	2nd Quarter	TUR	24	26	21	49
336	TUR v CUB Q2	2nd Quarter	TUR	24	27	30	52
337	TUR v CUB Q2	2nd Quarter	TUR	24	27	32	48
338	TUR v CUB Q2	2nd Quarter	TUR	24	28	37	42
339	TUR v CUB Q2	2nd Quarter	TUR	24	28	43	41
340	TUR v CUB Q2	2nd Quarter	TUR	24	29	44	38
341	TUR v CUB Q2	2nd Quarter	TUR	24	32	32	41
342	TUR v CUB Q2	2nd Quarter	TUR	24	34	46	32
343	TUR v CUB Q2	2nd Quarter	TUR	24	37	38	20
344	TUR v CUB Q2	2nd Quarter	TUR	24	38	37	21
345	TUR v CUB Q2	2nd Quarter	TUR	24	39	36	22
346	TUR v CUB Q2	2nd Quarter	TUR	24	40	34	23	Shot	Score
347	TUR v CUB Q2	2nd Quarter	TUR	25	62	34	110
348	TUR v CUB Q2	2nd Quarter	TUR	25	63	40	96
349	TUR v CUB Q2	2nd Quarter	TUR	25	64	42	86
350	TUR v CUB Q2	2nd Quarter	TUR	25	65	37	81
351	TUR v CUB Q2	2nd Quarter	TUR	25	66	34	74
352	TUR v CUB Q2	2nd Quarter	TUR	25	66	28	66
353	TUR v CUB Q2	2nd Quarter	TUR	25	67	26	57
354	TUR v CUB Q2	2nd Quarter	TUR	25	68	24	50
355	TUR v CUB Q2	2nd Quarter	TUR	25	68	14	47
356	TUR v CUB Q2	2nd Quarter	TUR	25	69	32	44
357	TUR v CUB Q2	2nd Quarter	TUR	25	70	33	41
358	TUR v CUB Q2	2nd Quarter	TUR	25	71	12	34
359	TUR v CUB Q2	2nd Quarter	TUR	25	72	24	21
360	TUR v CUB Q2	2nd Quarter	TUR	25	73	24	22
361	TUR v CUB Q2	2nd Quarter	TUR	25	73	27	24
362	TUR v CUB Q2	2nd Quarter	TUR	25	74	31	24	Shot	Miss
363	TUR v CUB Q2	2nd Quarter	TUR	26	84	28	91
364	TUR v CUB Q2	2nd Quarter	TUR	26	85	28	82
365	TUR v CUB Q2	2nd Quarter	TUR	26	86	31	76
366	TUR v CUB Q2	2nd Quarter	TUR	26	87	30	70
367	TUR v CUB Q2	2nd Quarter	TUR	26	88	29	65
368	TUR v CUB Q2	2nd Quarter	TUR	26	89	29	61
369	TUR v CUB Q2	2nd Quarter	TUR	26	89	33	55
370	TUR v CUB Q2	2nd Quarter	TUR	26	90	36	52
371	TUR v CUB Q2	2nd Quarter	TUR	26	91	41	47
372	TUR v CUB Q2	2nd Quarter	TUR	26	92	48	46
373	TUR v CUB Q2	2nd Quarter	TUR	26	93	32	41
374	TUR v CUB Q2	2nd Quarter	TUR	26	94	32	45
375	TUR v CUB Q2	2nd Quarter	TUR	26	96	47	32
376	TUR v CUB Q2	2nd Quarter	TUR	26	98	41	18
377	TUR v CUB Q2	2nd Quarter	TUR	26	99	37	17
378	TUR v CUB Q2	2nd Quarter	TUR	26	100	31	19	Foul
379	TUR v CUB Q2	2nd Quarter	TUR	27	119	40	9	BLOB
380	TUR v CUB Q2	2nd Quarter	TUR	27	120	48	26
381	TUR v CUB Q2	2nd Quarter	TUR	27	122	36	35
382	TUR v CUB Q2	2nd Quarter	TUR	27	124	42	40
383	TUR v CUB Q2	2nd Quarter	TUR	27	124	47	41
384	TUR v CUB Q2	2nd Quarter	TUR	27	126	44	26
385	TUR v CUB Q2	2nd Quarter	TUR	27	128	44	23
386	TUR v CUB Q2	2nd Quarter	TUR	27	129	39	24
387	TUR v CUB Q2	2nd Quarter	TUR	27	129	35	24
388	TUR v CUB Q2	2nd Quarter	TUR	27	130	31	24	Shot	Score
389	TUR v CUB Q2	2nd Quarter	TUR	28	147	33	109
390	TUR v CUB Q2	2nd Quarter	TUR	28	148	25	99
391	TUR v CUB Q2	2nd Quarter	TUR	28	149	25	95
392	TUR v CUB Q2	2nd Quarter	TUR	28	150	26	87
393	TUR v CUB Q2	2nd Quarter	TUR	28	150	27	83
394	TUR v CUB Q2	2nd Quarter	TUR	28	151	26	76
395	TUR v CUB Q2	2nd Quarter	TUR	28	151	29	67
396	TUR v CUB Q2	2nd Quarter	TUR	28	152	30	59
397	TUR v CUB Q2	2nd Quarter	TUR	28	153	33	55
398	TUR v CUB Q2	2nd Quarter	TUR	28	153	37	49
399	TUR v CUB Q2	2nd Quarter	TUR	28	154	42	47
400	TUR v CUB Q2	2nd Quarter	TUR	28	154	48	44
401	TUR v CUB Q2	2nd Quarter	TUR	28	156	29	40
402	TUR v CUB Q2	2nd Quarter	TUR	28	158	46	37
403	TUR v CUB Q2	2nd Quarter	TUR	28	159	36	23
404	TUR v CUB Q2	2nd Quarter	TUR	28	161	31	40	Shot	Miss
405	TUR v CUB Q2	2nd Quarter	TUR	29	185	36	96
406	TUR v CUB Q2	2nd Quarter	TUR	29	185	38	93
407	TUR v CUB Q2	2nd Quarter	TUR	29	185	41	86
408	TUR v CUB Q2	2nd Quarter	TUR	29	186	41	79
409	TUR v CUB Q2	2nd Quarter	TUR	29	186	42	71
410	TUR v CUB Q2	2nd Quarter	TUR	29	187	44	65
411	TUR v CUB Q2	2nd Quarter	TUR	29	187	45	56
412	TUR v CUB Q2	2nd Quarter	TUR	29	188	47	51
413	TUR v CUB Q2	2nd Quarter	TUR	29	188	48	45
414	TUR v CUB Q2	2nd Quarter	TUR	29	190	49	43
415	TUR v CUB Q2	2nd Quarter	TUR	29	192	29	42	On-ball
416	TUR v CUB Q2	2nd Quarter	TUR	29	194	32	41
417	TUR v CUB Q2	2nd Quarter	TUR	29	194	34	36
418	TUR v CUB Q2	2nd Quarter	TUR	29	194	35	32
419	TUR v CUB Q2	2nd Quarter	TUR	29	196	42	36
420	TUR v CUB Q2	2nd Quarter	TUR	29	197	39	38
421	TUR v CUB Q2	2nd Quarter	TUR	29	197	38	39
422	TUR v CUB Q2	2nd Quarter	TUR	29	198	27	39	TO
423	TUR v CUB Q2	2nd Quarter	TUR	30	255	30	109
424	TUR v CUB Q2	2nd Quarter	TUR	30	255	27	99
425	TUR v CUB Q2	2nd Quarter	TUR	30	256	24	93
426	TUR v CUB Q2	2nd Quarter	TUR	30	257	24	84
427	TUR v CUB Q2	2nd Quarter	TUR	30	258	26	79
428	TUR v CUB Q2	2nd Quarter	TUR	30	259	28	73
429	TUR v CUB Q2	2nd Quarter	TUR	30	259	28	65
430	TUR v CUB Q2	2nd Quarter	TUR	30	260	29	59
431	TUR v CUB Q2	2nd Quarter	TUR	30	260	32	54
432	TUR v CUB Q2	2nd Quarter	TUR	30	261	32	49
433	TUR v CUB Q2	2nd Quarter	TUR	30	262	29	47
434	TUR v CUB Q2	2nd Quarter	TUR	30	263	21	45
435	TUR v CUB Q2	2nd Quarter	TUR	30	263	14	43
436	TUR v CUB Q2	2nd Quarter	TUR	30	264	33	40
437	TUR v CUB Q2	2nd Quarter	TUR	30	266	27	38
438	TUR v CUB Q2	2nd Quarter	TUR	30	266	19	35
439	TUR v CUB Q2	2nd Quarter	TUR	30	267	15	29
440	TUR v CUB Q2	2nd Quarter	TUR	30	267	14	31	On-ball
441	TUR v CUB Q2	2nd Quarter	TUR	30	267	18	33
442	TUR v CUB Q2	2nd Quarter	TUR	30	269	20	33
443	TUR v CUB Q2	2nd Quarter	TUR	30	270	23	35
444	TUR v CUB Q2	2nd Quarter	TUR	30	270	27	36
445	TUR v CUB Q2	2nd Quarter	TUR	30	272	19	32
446	TUR v CUB Q2	2nd Quarter	TUR	30	273	25	20	Foul
447	TUR v CUB Q2	2nd Quarter	TUR	31	288	24	8	BLOB
448	TUR v CUB Q2	2nd Quarter	TUR	31	289	42	18
449	TUR v CUB Q2	2nd Quarter	TUR	31	290	34	40
450	TUR v CUB Q2	2nd Quarter	TUR	31	291	32	39
451	TUR v CUB Q2	2nd Quarter	TUR	31	292	30	34
452	TUR v CUB Q2	2nd Quarter	TUR	31	292	30	32
453	TUR v CUB Q2	2nd Quarter	TUR	31	293	34	32
454	TUR v CUB Q2	2nd Quarter	TUR	31	294	29	29
455	TUR v CUB Q2	2nd Quarter	TUR	31	295	12	21
456	TUR v CUB Q2	2nd Quarter	TUR	31	295	14	25
457	TUR v CUB Q2	2nd Quarter	TUR	31	296	18	25	Shot	Miss
458	TUR v CUB Q2	2nd Quarter	TUR	32	307	28	92
459	TUR v CUB Q2	2nd Quarter	TUR	32	307	20	83
460	TUR v CUB Q2	2nd Quarter	TUR	32	308	19	76
461	TUR v CUB Q2	2nd Quarter	TUR	32	309	18	70
462	TUR v CUB Q2	2nd Quarter	TUR	32	310	17	63
463	TUR v CUB Q2	2nd Quarter	TUR	32	310	18	58
464	TUR v CUB Q2	2nd Quarter	TUR	32	311	17	53
465	TUR v CUB Q2	2nd Quarter	TUR	32	312	15	46
466	TUR v CUB Q2	2nd Quarter	TUR	32	313	13	42
467	TUR v CUB Q2	2nd Quarter	TUR	32	314	32	41
468	TUR v CUB Q2	2nd Quarter	TUR	32	315	46	36	Foul
469	TUR v CUB Q2	2nd Quarter	TUR	33	342	21	7	BLOB
470	TUR v CUB Q2	2nd Quarter	TUR	33	343	12	23	Shot	Score
471	TUR v CUB Q2	2nd Quarter	TUR	34	391	24	92
472	TUR v CUB Q2	2nd Quarter	TUR	34	392	24	84
473	TUR v CUB Q2	2nd Quarter	TUR	34	393	18	76
474	TUR v CUB Q2	2nd Quarter	TUR	34	394	15	67
475	TUR v CUB Q2	2nd Quarter	TUR	34	394	14	60
476	TUR v CUB Q2	2nd Quarter	TUR	34	395	14	54
477	TUR v CUB Q2	2nd Quarter	TUR	34	396	15	49
478	TUR v CUB Q2	2nd Quarter	TUR	34	397	14	41
479	TUR v CUB Q2	2nd Quarter	TUR	34	398	32	42
480	TUR v CUB Q2	2nd Quarter	TUR	34	399	39	39
481	TUR v CUB Q2	2nd Quarter	TUR	34	400	18	34
482	TUR v CUB Q2	2nd Quarter	TUR	34	402	11	19
483	TUR v CUB Q2	2nd Quarter	TUR	34	404	27	18
484	TUR v CUB Q2	2nd Quarter	TUR	34	405	24	18	Shot	Score
485	TUR v CUB Q2	2nd Quarter	TUR	35	507	30	98
486	TUR v CUB Q2	2nd Quarter	TUR	35	507	24	95
487	TUR v CUB Q2	2nd Quarter	TUR	35	508	22	91
488	TUR v CUB Q2	2nd Quarter	TUR	35	508	20	86
489	TUR v CUB Q2	2nd Quarter	TUR	35	509	18	79
490	TUR v CUB Q2	2nd Quarter	TUR	35	509	17	73
491	TUR v CUB Q2	2nd Quarter	TUR	35	510	14	64
492	TUR v CUB Q2	2nd Quarter	TUR	35	510	13	56
493	TUR v CUB Q2	2nd Quarter	TUR	35	511	13	50
494	TUR v CUB Q2	2nd Quarter	TUR	35	511	13	44
495	TUR v CUB Q2	2nd Quarter	TUR	35	512	12	49
496	TUR v CUB Q2	2nd Quarter	TUR	35	513	15	49
497	TUR v CUB Q2	2nd Quarter	TUR	35	513	21	51
498	TUR v CUB Q2	2nd Quarter	TUR	35	514	28	50
499	TUR v CUB Q2	2nd Quarter	TUR	35	514	31	50
500	TUR v CUB Q2	2nd Quarter	TUR	35	515	29	43
501	TUR v CUB Q2	2nd Quarter	TUR	35	515	29	39	On-ball
502	TUR v CUB Q2	2nd Quarter	TUR	35	515	27	36
503	TUR v CUB Q2	2nd Quarter	TUR	35	516	25	30
504	TUR v CUB Q2	2nd Quarter	TUR	35	517	34	23	Foul
505	TUR v CUB Q2	2nd Quarter	TUR	36	595	22	97
506	TUR v CUB Q2	2nd Quarter	TUR	36	596	19	83
507	TUR v CUB Q2	2nd Quarter	TUR	36	597	20	76
508	TUR v CUB Q2	2nd Quarter	TUR	36	598	20	69
509	TUR v CUB Q2	2nd Quarter	TUR	36	599	20	64
510	TUR v CUB Q2	2nd Quarter	TUR	36	599	18	59
511	TUR v CUB Q2	2nd Quarter	TUR	36	600	18	53
512	TUR v CUB Q2	2nd Quarter	TUR	36	600	23	51
513	TUR v CUB Q2	2nd Quarter	TUR	36	602	40	44
514	TUR v CUB Q2	2nd Quarter	TUR	36	604	43	41
515	TUR v CUB Q2	2nd Quarter	TUR	36	604	37	41
516	TUR v CUB Q2	2nd Quarter	TUR	36	605	33	40
517	TUR v CUB Q2	2nd Quarter	TUR	36	605	27	38	On-ball
518	TUR v CUB Q2	2nd Quarter	TUR	36	606	24	30
519	TUR v CUB Q2	2nd Quarter	TUR	36	606	25	23
520	TUR v CUB Q2	2nd Quarter	TUR	36	607	28	18	Shot	Shooting Foul
521	TUR v CUB Q2	2nd Quarter	TUR	37	670	27	99
522	TUR v CUB Q2	2nd Quarter	TUR	37	671	32	98
523	TUR v CUB Q2	2nd Quarter	TUR	37	672	33	88
524	TUR v CUB Q2	2nd Quarter	TUR	37	672	33	82
525	TUR v CUB Q2	2nd Quarter	TUR	37	673	34	76
526	TUR v CUB Q2	2nd Quarter	TUR	37	674	35	73
527	TUR v CUB Q2	2nd Quarter	TUR	37	674	35	65
528	TUR v CUB Q2	2nd Quarter	TUR	37	675	33	59
529	TUR v CUB Q2	2nd Quarter	TUR	37	675	32	54
530	TUR v CUB Q2	2nd Quarter	TUR	37	675	31	50
531	TUR v CUB Q2	2nd Quarter	TUR	37	677	33	48
532	TUR v CUB Q2	2nd Quarter	TUR	37	678	33	45
533	TUR v CUB Q2	2nd Quarter	TUR	37	679	34	42
534	TUR v CUB Q2	2nd Quarter	TUR	37	679	36	38	On-ball
535	TUR v CUB Q2	2nd Quarter	TUR	37	679	38	37
536	TUR v CUB Q2	2nd Quarter	TUR	37	681	22	29	Shot	Miss
537	TUR v CUB Q2	2nd Quarter	TUR	38	729	27	87
538	TUR v CUB Q2	2nd Quarter	TUR	38	729	27	79
539	TUR v CUB Q2	2nd Quarter	TUR	38	730	26	66
540	TUR v CUB Q2	2nd Quarter	TUR	38	730	22	61
541	TUR v CUB Q2	2nd Quarter	TUR	38	731	18	55
542	TUR v CUB Q2	2nd Quarter	TUR	38	731	14	49
543	TUR v CUB Q2	2nd Quarter	TUR	38	732	12	45
544	TUR v CUB Q2	2nd Quarter	TUR	38	732	10	38
545	TUR v CUB Q2	2nd Quarter	TUR	38	733	9	34
546	TUR v CUB Q2	2nd Quarter	TUR	38	733	9	30
547	TUR v CUB Q2	2nd Quarter	TUR	38	734	18	19
548	TUR v CUB Q2	2nd Quarter	TUR	38	735	23	16
549	TUR v CUB Q2	2nd Quarter	TUR	38	736	24	18
550	TUR v CUB Q2	2nd Quarter	TUR	38	737	26	20
551	TUR v CUB Q2	2nd Quarter	TUR	38	740	18	35
552	TUR v CUB Q2	2nd Quarter	TUR	38	741	10	16
553	TUR v CUB Q2	2nd Quarter	TUR	38	742	10	22	On-ball
554	TUR v CUB Q2	2nd Quarter	TUR	38	743	11	24
555	TUR v CUB Q2	2nd Quarter	TUR	38	744	13	27
556	TUR v CUB Q2	2nd Quarter	TUR	38	744	18	32
557	TUR v CUB Q2	2nd Quarter	TUR	38	744	23	30
558	TUR v CUB Q2	2nd Quarter	TUR	38	745	28	24
559	TUR v CUB Q2	2nd Quarter	TUR	38	746	38	38	Shot	Score
560	TUR v CUB Q2	2nd Quarter	TUR	39	768	32	109
561	TUR v CUB Q2	2nd Quarter	TUR	39	768	36	97
562	TUR v CUB Q2	2nd Quarter	TUR	39	771	35	88
563	TUR v CUB Q2	2nd Quarter	TUR	39	771	34	80
564	TUR v CUB Q2	2nd Quarter	TUR	39	772	33	74
565	TUR v CUB Q2	2nd Quarter	TUR	39	773	29	67
566	TUR v CUB Q2	2nd Quarter	TUR	39	773	34	56
567	TUR v CUB Q2	2nd Quarter	TUR	39	774	35	50
568	TUR v CUB Q2	2nd Quarter	TUR	39	774	39	43	Foul
569	TUR v CUB Q2	2nd Quarter	TUR	40	854	35	92
570	TUR v CUB Q2	2nd Quarter	TUR	40	854	33	93
571	TUR v CUB Q2	2nd Quarter	TUR	40	855	28	89
572	TUR v CUB Q2	2nd Quarter	TUR	40	855	26	81
573	TUR v CUB Q2	2nd Quarter	TUR	40	856	25	72
574	TUR v CUB Q2	2nd Quarter	TUR	40	857	25	68
575	TUR v CUB Q2	2nd Quarter	TUR	40	858	30	62
576	TUR v CUB Q2	2nd Quarter	TUR	40	858	33	56
577	TUR v CUB Q2	2nd Quarter	TUR	40	859	36	53
578	TUR v CUB Q2	2nd Quarter	TUR	40	859	39	50
579	TUR v CUB Q2	2nd Quarter	TUR	40	860	48	46
580	TUR v CUB Q2	2nd Quarter	TUR	40	861	29	37
581	TUR v CUB Q2	2nd Quarter	TUR	40	864	46	33
582	TUR v CUB Q2	2nd Quarter	TUR	40	865	32	25
583	TUR v CUB Q2	2nd Quarter	TUR	40	866	28	38	Shot	Miss
584	TUR v CUB Q2	2nd Quarter	TUR	41	935	31	111
585	TUR v CUB Q2	2nd Quarter	TUR	41	936	37	93
586	TUR v CUB Q2	2nd Quarter	TUR	41	937	38	87
587	TUR v CUB Q2	2nd Quarter	TUR	41	938	41	80
588	TUR v CUB Q2	2nd Quarter	TUR	41	939	42	74
589	TUR v CUB Q2	2nd Quarter	TUR	41	939	43	68
590	TUR v CUB Q2	2nd Quarter	TUR	41	940	36	65
591	TUR v CUB Q2	2nd Quarter	TUR	41	940	33	59
592	TUR v CUB Q2	2nd Quarter	TUR	41	941	32	53
593	TUR v CUB Q2	2nd Quarter	TUR	41	941	30	48
594	TUR v CUB Q2	2nd Quarter	TUR	41	942	30	42
595	TUR v CUB Q2	2nd Quarter	TUR	41	945	47	40
596	TUR v CUB Q2	2nd Quarter	TUR	41	946	35	24
597	TUR v CUB Q2	2nd Quarter	TUR	41	947	37	22
598	TUR v CUB Q2	2nd Quarter	TUR	41	948	39	18
599	TUR v CUB Q2	2nd Quarter	TUR	41	949	39	20	Shot	Score
600	TUR v CUB Q2	2nd Quarter	TUR	43	976	31	108
601	TUR v CUB Q2	2nd Quarter	TUR	43	978	36	87
602	TUR v CUB Q2	2nd Quarter	TUR	43	979	20	74
603	TUR v CUB Q2	2nd Quarter	TUR	43	980	20	66
604	TUR v CUB Q2	2nd Quarter	TUR	43	980	20	57
605	TUR v CUB Q2	2nd Quarter	TUR	43	981	20	49
606	TUR v CUB Q2	2nd Quarter	TUR	43	982	20	42
607	TUR v CUB Q2	2nd Quarter	TUR	43	982	20	33
608	TUR v CUB Q2	2nd Quarter	TUR	43	983	25	17
609	TUR v CUB Q2	2nd Quarter	TUR	43	985	31	32	Shot	Miss
610	TUR v CUB Q2	2nd Quarter	TUR	44	1093	4	69
611	TUR v CUB Q2	2nd Quarter	TUR	44	1094	26	68
612	TUR v CUB Q2	2nd Quarter	TUR	44	1096	33	73
613	TUR v CUB Q2	2nd Quarter	TUR	44	1097	34	65
614	TUR v CUB Q2	2nd Quarter	TUR	44	1097	34	58	On-ball
615	TUR v CUB Q2	2nd Quarter	TUR	44	1098	32	52
616	TUR v CUB Q2	2nd Quarter	TUR	44	1100	44	49
617	TUR v CUB Q2	2nd Quarter	TUR	44	1101	33	48
618	TUR v CUB Q2	2nd Quarter	TUR	44	1102	32	43
619	TUR v CUB Q2	2nd Quarter	TUR	44	1105	13	27
620	TUR v CUB Q2	2nd Quarter	TUR	44	1108	25	21
621	TUR v CUB Q2	2nd Quarter	TUR	44	1110	24	22
622	TUR v CUB Q2	2nd Quarter	TUR	44	1111	29	24
623	TUR v CUB Q2	2nd Quarter	TUR	44	1111	31	24	Shot	Miss
624	TUR v CUB Q2	2nd Quarter	TUR	45	1178	29	99
625	TUR v CUB Q2	2nd Quarter	TUR	45	1179	21	94
626	TUR v CUB Q2	2nd Quarter	TUR	45	1180	19	86
627	TUR v CUB Q2	2nd Quarter	TUR	45	1180	25	80
628	TUR v CUB Q2	2nd Quarter	TUR	45	1181	30	77
629	TUR v CUB Q2	2nd Quarter	TUR	45	1181	35	72
630	TUR v CUB Q2	2nd Quarter	TUR	45	1182	40	67
631	TUR v CUB Q2	2nd Quarter	TUR	45	1182	44	61
632	TUR v CUB Q2	2nd Quarter	TUR	45	1183	51	46
633	TUR v CUB Q2	2nd Quarter	TUR	45	1184	36	45
634	TUR v CUB Q2	2nd Quarter	TUR	45	1185	36	45
635	TUR v CUB Q2	2nd Quarter	TUR	45	1186	36	45
636	TUR v CUB Q2	2nd Quarter	TUR	45	1187	36	45
637	TUR v CUB Q2	2nd Quarter	TUR	45	1189	27	37
638	TUR v CUB Q2	2nd Quarter	TUR	45	1191	12	26
639	TUR v CUB Q2	2nd Quarter	TUR	45	1193	16	15
640	TUR v CUB Q2	2nd Quarter	TUR	45	1194	19	18
641	TUR v CUB Q2	2nd Quarter	TUR	45	1194	24	19
642	TUR v CUB Q2	2nd Quarter	TUR	45	1195	30	17	Shot	Score
643	TUR v CUB Q3	3rd Quarter	TUR	46	24	37	87
644	TUR v CUB Q3	3rd Quarter	TUR	46	25	21	92
645	TUR v CUB Q3	3rd Quarter	TUR	46	26	21	86
646	TUR v CUB Q3	3rd Quarter	TUR	46	26	23	77
647	TUR v CUB Q3	3rd Quarter	TUR	46	27	27	68
648	TUR v CUB Q3	3rd Quarter	TUR	46	27	29	63
649	TUR v CUB Q3	3rd Quarter	TUR	46	28	32	57
650	TUR v CUB Q3	3rd Quarter	TUR	46	29	35	52
651	TUR v CUB Q3	3rd Quarter	TUR	46	29	39	47
652	TUR v CUB Q3	3rd Quarter	TUR	46	31	36	33
653	TUR v CUB Q3	3rd Quarter	TUR	46	32	36	38
654	TUR v CUB Q3	3rd Quarter	TUR	46	34	51	31
655	TUR v CUB Q3	3rd Quarter	TUR	46	35	51	31
656	TUR v CUB Q3	3rd Quarter	TUR	46	36	51	31
657	TUR v CUB Q3	3rd Quarter	TUR	46	37	51	31
658	TUR v CUB Q3	3rd Quarter	TUR	46	38	51	31
659	TUR v CUB Q3	3rd Quarter	TUR	46	40	45	18
660	TUR v CUB Q3	3rd Quarter	TUR	46	42	47	18
661	TUR v CUB Q3	3rd Quarter	TUR	46	43	49	34
662	TUR v CUB Q3	3rd Quarter	TUR	46	44	33	40
663	TUR v CUB Q3	3rd Quarter	TUR	46	45	14	29	Shot	Score
664	TUR v CUB Q3	3rd Quarter	TUR	47	66	28	97
665	TUR v CUB Q3	3rd Quarter	TUR	47	66	32	98
666	TUR v CUB Q3	3rd Quarter	TUR	47	67	33	81
667	TUR v CUB Q3	3rd Quarter	TUR	47	67	36	75
668	TUR v CUB Q3	3rd Quarter	TUR	47	68	40	68
669	TUR v CUB Q3	3rd Quarter	TUR	47	68	42	65
670	TUR v CUB Q3	3rd Quarter	TUR	47	69	46	58
671	TUR v CUB Q3	3rd Quarter	TUR	47	69	48	53
672	TUR v CUB Q3	3rd Quarter	TUR	47	70	48	49
673	TUR v CUB Q3	3rd Quarter	TUR	47	70	49	43
674	TUR v CUB Q3	3rd Quarter	TUR	47	71	30	43	On-ball
675	TUR v CUB Q3	3rd Quarter	TUR	47	73	28	39
676	TUR v CUB Q3	3rd Quarter	TUR	47	73	25	35
677	TUR v CUB Q3	3rd Quarter	TUR	47	74	26	29
678	TUR v CUB Q3	3rd Quarter	TUR	47	76	34	20
679	TUR v CUB Q3	3rd Quarter	TUR	47	76	32	18	Shot	Miss
680	TUR v CUB Q3	3rd Quarter	TUR	48	92	32	109
681	TUR v CUB Q3	3rd Quarter	TUR	48	93	36	99
682	TUR v CUB Q3	3rd Quarter	TUR	48	94	36	93
683	TUR v CUB Q3	3rd Quarter	TUR	48	95	35	87
684	TUR v CUB Q3	3rd Quarter	TUR	48	96	33	76
685	TUR v CUB Q3	3rd Quarter	TUR	48	97	32	71
686	TUR v CUB Q3	3rd Quarter	TUR	48	97	33	60
687	TUR v CUB Q3	3rd Quarter	TUR	48	98	36	54
688	TUR v CUB Q3	3rd Quarter	TUR	48	99	41	47
689	TUR v CUB Q3	3rd Quarter	TUR	48	100	46	42
690	TUR v CUB Q3	3rd Quarter	TUR	48	101	52	29
691	TUR v CUB Q3	3rd Quarter	TUR	48	103	32	41
692	TUR v CUB Q3	3rd Quarter	TUR	48	104	13	29
693	TUR v CUB Q3	3rd Quarter	TUR	48	106	21	17
694	TUR v CUB Q3	3rd Quarter	TUR	48	107	17	17
695	TUR v CUB Q3	3rd Quarter	TUR	48	107	20	19
696	TUR v CUB Q3	3rd Quarter	TUR	48	108	23	20
697	TUR v CUB Q3	3rd Quarter	TUR	48	109	25	23
698	TUR v CUB Q3	3rd Quarter	TUR	48	111	48	29
699	TUR v CUB Q3	3rd Quarter	TUR	48	111	48	25
700	TUR v CUB Q3	3rd Quarter	TUR	48	112	46	22
701	TUR v CUB Q3	3rd Quarter	TUR	48	112	42	18	Foul
702	TUR v CUB Q3	3rd Quarter	TUR	49	135	59	35
703	TUR v CUB Q3	3rd Quarter	TUR	49	136	37	53
704	TUR v CUB Q3	3rd Quarter	TUR	49	137	14	36
705	TUR v CUB Q3	3rd Quarter	TUR	49	138	29	43
706	TUR v CUB Q3	3rd Quarter	TUR	49	139	46	35	On-ball
707	TUR v CUB Q3	3rd Quarter	TUR	49	141	41	34
708	TUR v CUB Q3	3rd Quarter	TUR	49	141	37	31
709	TUR v CUB Q3	3rd Quarter	TUR	49	142	22	35	Shot	Miss
710	TUR v CUB Q3	3rd Quarter	TUR	50	163	33	109
711	TUR v CUB Q3	3rd Quarter	TUR	50	164	39	93
712	TUR v CUB Q3	3rd Quarter	TUR	50	166	17	75
713	TUR v CUB Q3	3rd Quarter	TUR	50	166	17	68
714	TUR v CUB Q3	3rd Quarter	TUR	50	167	13	59
715	TUR v CUB Q3	3rd Quarter	TUR	50	167	13	53
716	TUR v CUB Q3	3rd Quarter	TUR	50	169	19	48
717	TUR v CUB Q3	3rd Quarter	TUR	50	171	50	41
718	TUR v CUB Q3	3rd Quarter	TUR	50	174	33	39
719	TUR v CUB Q3	3rd Quarter	TUR	50	175	18	38
720	TUR v CUB Q3	3rd Quarter	TUR	50	176	24	26
721	TUR v CUB Q3	3rd Quarter	TUR	50	177	20	26	Shot	Score
722	TUR v CUB Q3	3rd Quarter	TUR	51	203	30	110
723	TUR v CUB Q3	3rd Quarter	TUR	51	203	33	99
724	TUR v CUB Q3	3rd Quarter	TUR	51	204	37	92
725	TUR v CUB Q3	3rd Quarter	TUR	51	205	42	87
726	TUR v CUB Q3	3rd Quarter	TUR	51	205	45	80
727	TUR v CUB Q3	3rd Quarter	TUR	51	206	47	74
728	TUR v CUB Q3	3rd Quarter	TUR	51	206	49	66
729	TUR v CUB Q3	3rd Quarter	TUR	51	207	49	62
730	TUR v CUB Q3	3rd Quarter	TUR	51	207	48	56
731	TUR v CUB Q3	3rd Quarter	TUR	51	208	46	49
732	TUR v CUB Q3	3rd Quarter	TUR	51	210	34	42
733	TUR v CUB Q3	3rd Quarter	TUR	51	211	19	40
734	TUR v CUB Q3	3rd Quarter	TUR	51	213	20	28
735	TUR v CUB Q3	3rd Quarter	TUR	51	215	26	37
736	TUR v CUB Q3	3rd Quarter	TUR	51	215	30	39
737	TUR v CUB Q3	3rd Quarter	TUR	51	216	52	22	Shot	Miss
738	TUR v CUB Q3	3rd Quarter	TUR	52	369	34	109
739	TUR v CUB Q3	3rd Quarter	TUR	52	370	47	87
740	TUR v CUB Q3	3rd Quarter	TUR	52	371	48	81
741	TUR v CUB Q3	3rd Quarter	TUR	52	372	48	76
742	TUR v CUB Q3	3rd Quarter	TUR	52	372	44	74
743	TUR v CUB Q3	3rd Quarter	TUR	52	373	37	66
744	TUR v CUB Q3	3rd Quarter	TUR	52	373	30	60
745	TUR v CUB Q3	3rd Quarter	TUR	52	374	25	55
746	TUR v CUB Q3	3rd Quarter	TUR	52	376	15	45
747	TUR v CUB Q3	3rd Quarter	TUR	52	376	30	45
748	TUR v CUB Q3	3rd Quarter	TUR	52	378	26	44
749	TUR v CUB Q3	3rd Quarter	TUR	52	379	39	41
750	TUR v CUB Q3	3rd Quarter	TUR	52	380	49	29
751	TUR v CUB Q3	3rd Quarter	TUR	52	381	37	24
752	TUR v CUB Q3	3rd Quarter	TUR	52	383	37	29
753	TUR v CUB Q3	3rd Quarter	TUR	52	383	17	32
754	TUR v CUB Q3	3rd Quarter	TUR	52	384	22	33
755	TUR v CUB Q3	3rd Quarter	TUR	52	384	27	29
756	TUR v CUB Q3	3rd Quarter	TUR	52	384	28	26
757	TUR v CUB Q3	3rd Quarter	TUR	52	386	46	26
758	TUR v CUB Q3	3rd Quarter	TUR	52	387	51	16	Shot	Miss
759	TUR v CUB Q3	3rd Quarter	TUR	54	408	22	7	BLOB
760	TUR v CUB Q3	3rd Quarter	TUR	54	409	14	19
761	TUR v CUB Q3	3rd Quarter	TUR	54	410	20	34
762	TUR v CUB Q3	3rd Quarter	TUR	54	411	34	43
763	TUR v CUB Q3	3rd Quarter	TUR	54	413	30	30
764	TUR v CUB Q3	3rd Quarter	TUR	54	414	28	17
765	TUR v CUB Q3	3rd Quarter	TUR	54	415	33	17	Shot	Score
766	TUR v CUB Q3	3rd Quarter	TUR	55	442	39	109
767	TUR v CUB Q3	3rd Quarter	TUR	55	443	45	93
768	TUR v CUB Q3	3rd Quarter	TUR	55	444	44	95
769	TUR v CUB Q3	3rd Quarter	TUR	55	444	38	98
770	TUR v CUB Q3	3rd Quarter	TUR	55	445	29	96
771	TUR v CUB Q3	3rd Quarter	TUR	55	446	16	81
772	TUR v CUB Q3	3rd Quarter	TUR	55	448	32	50
773	TUR v CUB Q3	3rd Quarter	TUR	55	450	46	51
774	TUR v CUB Q3	3rd Quarter	TUR	55	453	48	48
775	TUR v CUB Q3	3rd Quarter	TUR	55	454	49	45
776	TUR v CUB Q3	3rd Quarter	TUR	55	454	32	44
777	TUR v CUB Q3	3rd Quarter	TUR	55	455	16	41
778	TUR v CUB Q3	3rd Quarter	TUR	55	457	22	23
779	TUR v CUB Q3	3rd Quarter	TUR	55	458	50	28	Shot	Score
780	TUR v CUB Q3	3rd Quarter	TUR	56	487	26	95
781	TUR v CUB Q3	3rd Quarter	TUR	56	487	18	90
782	TUR v CUB Q3	3rd Quarter	TUR	56	488	23	88
783	TUR v CUB Q3	3rd Quarter	TUR	56	489	30	86
784	TUR v CUB Q3	3rd Quarter	TUR	56	490	52	58
785	TUR v CUB Q3	3rd Quarter	TUR	56	491	52	52
786	TUR v CUB Q3	3rd Quarter	TUR	56	492	50	53
787	TUR v CUB Q3	3rd Quarter	TUR	56	492	43	52
788	TUR v CUB Q3	3rd Quarter	TUR	56	493	38	52
789	TUR v CUB Q3	3rd Quarter	TUR	56	494	34	51
790	TUR v CUB Q3	3rd Quarter	TUR	56	496	36	48
791	TUR v CUB Q3	3rd Quarter	TUR	56	497	43	46
792	TUR v CUB Q3	3rd Quarter	TUR	56	498	36	44
793	TUR v CUB Q3	3rd Quarter	TUR	56	499	12	35
794	TUR v CUB Q3	3rd Quarter	TUR	56	500	17	33
795	TUR v CUB Q3	3rd Quarter	TUR	56	500	23	32
796	TUR v CUB Q3	3rd Quarter	TUR	56	500	27	31
797	TUR v CUB Q3	3rd Quarter	TUR	56	501	33	26
798	TUR v CUB Q3	3rd Quarter	TUR	56	502	53	20	Shot	Miss
799	TUR v CUB Q3	3rd Quarter	TUR	57	515	36	86
800	TUR v CUB Q3	3rd Quarter	TUR	57	515	41	81
801	TUR v CUB Q3	3rd Quarter	TUR	57	516	46	63
802	TUR v CUB Q3	3rd Quarter	TUR	57	516	47	56
803	TUR v CUB Q3	3rd Quarter	TUR	57	517	49	49
804	TUR v CUB Q3	3rd Quarter	TUR	57	517	50	44
805	TUR v CUB Q3	3rd Quarter	TUR	57	518	48	37
806	TUR v CUB Q3	3rd Quarter	TUR	57	518	45	31
807	TUR v CUB Q3	3rd Quarter	TUR	57	519	39	22
808	TUR v CUB Q3	3rd Quarter	TUR	57	520	35	17	Shot	Score
809	TUR v CUB Q3	3rd Quarter	TUR	58	550	34	110
810	TUR v CUB Q3	3rd Quarter	TUR	58	551	47	88
811	TUR v CUB Q3	3rd Quarter	TUR	58	552	50	82
812	TUR v CUB Q3	3rd Quarter	TUR	58	553	46	75
813	TUR v CUB Q3	3rd Quarter	TUR	58	554	41	65
814	TUR v CUB Q3	3rd Quarter	TUR	58	554	38	60
815	TUR v CUB Q3	3rd Quarter	TUR	58	555	35	53
816	TUR v CUB Q3	3rd Quarter	TUR	58	556	34	49
817	TUR v CUB Q3	3rd Quarter	TUR	58	556	36	47
818	TUR v CUB Q3	3rd Quarter	TUR	58	558	30	41
819	TUR v CUB Q3	3rd Quarter	TUR	58	559	12	39
820	TUR v CUB Q3	3rd Quarter	TUR	58	560	25	24
821	TUR v CUB Q3	3rd Quarter	TUR	58	561	31	20	Shot	Miss
822	TUR v CUB Q3	3rd Quarter	TUR	59	575	31	98
823	TUR v CUB Q3	3rd Quarter	TUR	59	576	26	93
824	TUR v CUB Q3	3rd Quarter	TUR	59	577	20	85
825	TUR v CUB Q3	3rd Quarter	TUR	59	577	18	76
826	TUR v CUB Q3	3rd Quarter	TUR	59	578	18	65
827	TUR v CUB Q3	3rd Quarter	TUR	59	579	20	57
828	TUR v CUB Q3	3rd Quarter	TUR	59	579	26	50
829	TUR v CUB Q3	3rd Quarter	TUR	59	579	31	43
830	TUR v CUB Q3	3rd Quarter	TUR	59	581	18	35
831	TUR v CUB Q3	3rd Quarter	TUR	59	582	12	25
832	TUR v CUB Q3	3rd Quarter	TUR	59	584	13	29
833	TUR v CUB Q3	3rd Quarter	TUR	59	584	16	33
834	TUR v CUB Q3	3rd Quarter	TUR	59	585	18	35
835	TUR v CUB Q3	3rd Quarter	TUR	59	586	23	35	On-ball
836	TUR v CUB Q3	3rd Quarter	TUR	59	587	21	30
837	TUR v CUB Q3	3rd Quarter	TUR	59	588	27	28
838	TUR v CUB Q3	3rd Quarter	TUR	59	589	32	23
839	TUR v CUB Q3	3rd Quarter	TUR	59	589	35	18	Shot	Score
840	TUR v CUB Q3	3rd Quarter	TUR	60	599	30	111
841	TUR v CUB Q3	3rd Quarter	TUR	60	600	41	93
842	TUR v CUB Q3	3rd Quarter	TUR	60	600	43	87
843	TUR v CUB Q3	3rd Quarter	TUR	60	601	44	82
844	TUR v CUB Q3	3rd Quarter	TUR	60	602	44	78
845	TUR v CUB Q3	3rd Quarter	TUR	60	603	42	74
846	TUR v CUB Q3	3rd Quarter	TUR	60	603	40	68
847	TUR v CUB Q3	3rd Quarter	TUR	60	604	37	60
848	TUR v CUB Q3	3rd Quarter	TUR	60	604	35	54
849	TUR v CUB Q3	3rd Quarter	TUR	60	605	33	49
850	TUR v CUB Q3	3rd Quarter	TUR	60	606	31	43
851	TUR v CUB Q3	3rd Quarter	TUR	60	608	14	32
852	TUR v CUB Q3	3rd Quarter	TUR	60	609	12	19
853	TUR v CUB Q3	3rd Quarter	TUR	60	610	9	16
854	TUR v CUB Q3	3rd Quarter	TUR	60	611	21	35	Shot	Miss
855	TUR v CUB Q3	3rd Quarter	TUR	61	637	34	110
856	TUR v CUB Q3	3rd Quarter	TUR	61	637	44	91
857	TUR v CUB Q3	3rd Quarter	TUR	61	638	48	81
858	TUR v CUB Q3	3rd Quarter	TUR	61	638	49	70
859	TUR v CUB Q3	3rd Quarter	TUR	61	639	41	60
860	TUR v CUB Q3	3rd Quarter	TUR	61	640	34	56
861	TUR v CUB Q3	3rd Quarter	TUR	61	641	31	51
862	TUR v CUB Q3	3rd Quarter	TUR	61	643	39	48
863	TUR v CUB Q3	3rd Quarter	TUR	61	645	51	22
864	TUR v CUB Q3	3rd Quarter	TUR	61	647	49	44
865	TUR v CUB Q3	3rd Quarter	TUR	61	648	26	43
866	TUR v CUB Q3	3rd Quarter	TUR	61	649	46	38
867	TUR v CUB Q3	3rd Quarter	TUR	61	649	43	33	On-ball
868	TUR v CUB Q3	3rd Quarter	TUR	61	650	35	33
869	TUR v CUB Q3	3rd Quarter	TUR	61	651	18	35
870	TUR v CUB Q3	3rd Quarter	TUR	61	651	24	33
871	TUR v CUB Q3	3rd Quarter	TUR	61	652	30	28
872	TUR v CUB Q3	3rd Quarter	TUR	61	653	32	25
873	TUR v CUB Q3	3rd Quarter	TUR	61	653	35	38
874	TUR v CUB Q3	3rd Quarter	TUR	61	654	30	37
875	TUR v CUB Q3	3rd Quarter	TUR	61	654	29	33
876	TUR v CUB Q3	3rd Quarter	TUR	61	655	10	15	Shot	Miss
877	TUR v CUB Q3	3rd Quarter	TUR	62	658	36	18	OR
878	TUR v CUB Q3	3rd Quarter	TUR	62	659	48	38
879	TUR v CUB Q3	3rd Quarter	TUR	62	661	53	17
880	TUR v CUB Q3	3rd Quarter	TUR	62	662	48	22	On-ball
881	TUR v CUB Q3	3rd Quarter	TUR	62	662	46	22
882	TUR v CUB Q3	3rd Quarter	TUR	62	663	36	23
883	TUR v CUB Q3	3rd Quarter	TUR	62	663	30	20
884	TUR v CUB Q3	3rd Quarter	TUR	62	664	39	40
885	TUR v CUB Q3	3rd Quarter	TUR	62	665	19	38
886	TUR v CUB Q3	3rd Quarter	TUR	62	666	17	17	Shot	Miss
887	TUR v CUB Q3	3rd Quarter	TUR	63	734	3	94
888	TUR v CUB Q3	3rd Quarter	TUR	63	735	28	87
889	TUR v CUB Q3	3rd Quarter	TUR	63	736	29	82
890	TUR v CUB Q3	3rd Quarter	TUR	63	737	29	76
891	TUR v CUB Q3	3rd Quarter	TUR	63	737	28	70
892	TUR v CUB Q3	3rd Quarter	TUR	63	738	26	65
893	TUR v CUB Q3	3rd Quarter	TUR	63	739	24	59
894	TUR v CUB Q3	3rd Quarter	TUR	63	739	24	54
895	TUR v CUB Q3	3rd Quarter	TUR	63	740	25	50
896	TUR v CUB Q3	3rd Quarter	TUR	63	741	28	48
897	TUR v CUB Q3	3rd Quarter	TUR	63	742	32	41	On-ball
898	TUR v CUB Q3	3rd Quarter	TUR	63	743	34	34
899	TUR v CUB Q3	3rd Quarter	TUR	63	744	34	27
900	TUR v CUB Q3	3rd Quarter	TUR	63	744	34	21
901	TUR v CUB Q3	3rd Quarter	TUR	63	745	30	18	Stoppage
902	TUR v CUB Q3	3rd Quarter	TUR	64	755	21	9	BLOB
903	TUR v CUB Q3	3rd Quarter	TUR	64	756	15	20
904	TUR v CUB Q3	3rd Quarter	TUR	64	758	19	36
905	TUR v CUB Q3	3rd Quarter	TUR	64	759	34	42
906	TUR v CUB Q3	3rd Quarter	TUR	64	760	16	30
907	TUR v CUB Q3	3rd Quarter	TUR	64	762	17	33
908	TUR v CUB Q3	3rd Quarter	TUR	64	762	20	36
909	TUR v CUB Q3	3rd Quarter	TUR	64	763	34	39
910	TUR v CUB Q3	3rd Quarter	TUR	64	764	48	30	Shot	Miss
911	TUR v CUB Q3	3rd Quarter	TUR	65	767	23	17	OR
912	TUR v CUB Q3	3rd Quarter	TUR	65	767	26	39
913	TUR v CUB Q3	3rd Quarter	TUR	65	768	29	44
914	TUR v CUB Q3	3rd Quarter	TUR	65	769	32	47
915	TUR v CUB Q3	3rd Quarter	TUR	65	770	50	33
916	TUR v CUB Q3	3rd Quarter	TUR	65	773	50	33
917	TUR v CUB Q3	3rd Quarter	TUR	65	773	50	38
918	TUR v CUB Q3	3rd Quarter	TUR	65	774	49	34	On-ball
919	TUR v CUB Q3	3rd Quarter	TUR	65	775	44	36
920	TUR v CUB Q3	3rd Quarter	TUR	65	775	36	37
921	TUR v CUB Q3	3rd Quarter	TUR	65	776	31	31
922	TUR v CUB Q3	3rd Quarter	TUR	65	777	20	35	TO
923	TUR v CUB Q3	3rd Quarter	TUR	66	810	30	96
924	TUR v CUB Q3	3rd Quarter	TUR	66	811	25	95
925	TUR v CUB Q3	3rd Quarter	TUR	66	812	23	94
926	TUR v CUB Q3	3rd Quarter	TUR	66	813	17	85
927	TUR v CUB Q3	3rd Quarter	TUR	66	814	17	77
928	TUR v CUB Q3	3rd Quarter	TUR	66	814	16	71
929	TUR v CUB Q3	3rd Quarter	TUR	66	815	15	63
930	TUR v CUB Q3	3rd Quarter	TUR	66	815	15	57
931	TUR v CUB Q3	3rd Quarter	TUR	66	815	14	50
932	TUR v CUB Q3	3rd Quarter	TUR	66	817	14	46
933	TUR v CUB Q3	3rd Quarter	TUR	66	817	18	46
934	TUR v CUB Q3	3rd Quarter	TUR	66	818	24	46
935	TUR v CUB Q3	3rd Quarter	TUR	66	819	35	46
936	TUR v CUB Q3	3rd Quarter	TUR	66	819	40	46
937	TUR v CUB Q3	3rd Quarter	TUR	66	820	44	44
938	TUR v CUB Q3	3rd Quarter	TUR	66	820	53	40
939	TUR v CUB Q3	3rd Quarter	TUR	66	821	29	45
940	TUR v CUB Q3	3rd Quarter	TUR	66	822	12	32
941	TUR v CUB Q3	3rd Quarter	TUR	66	825	28	30
942	TUR v CUB Q3	3rd Quarter	TUR	66	827	52	23
943	TUR v CUB Q3	3rd Quarter	TUR	66	828	50	26
944	TUR v CUB Q3	3rd Quarter	TUR	66	828	50	30
945	TUR v CUB Q3	3rd Quarter	TUR	66	829	36	31
946	TUR v CUB Q3	3rd Quarter	TUR	66	831	43	17	Shot	Miss
947	TUR v CUB Q3	3rd Quarter	TUR	67	833	35	18	OR
948	TUR v CUB Q3	3rd Quarter	TUR	67	834	48	50
949	TUR v CUB Q3	3rd Quarter	TUR	67	836	45	51
950	TUR v CUB Q3	3rd Quarter	TUR	67	837	39	52
951	TUR v CUB Q3	3rd Quarter	TUR	67	838	37	52
952	TUR v CUB Q3	3rd Quarter	TUR	67	839	33	51
953	TUR v CUB Q3	3rd Quarter	TUR	67	840	32	48
954	TUR v CUB Q3	3rd Quarter	TUR	67	840	36	44
955	TUR v CUB Q3	3rd Quarter	TUR	67	840	37	40	On-ball
956	TUR v CUB Q3	3rd Quarter	TUR	67	840	39	34
957	TUR v CUB Q3	3rd Quarter	TUR	67	842	37	26
958	TUR v CUB Q3	3rd Quarter	TUR	67	843	42	16	TO
959	TUR v CUB Q4	4th Quarter	TUR	69	9	58	58
960	TUR v CUB Q4	4th Quarter	TUR	69	10	47	55
961	TUR v CUB Q4	4th Quarter	TUR	69	11	46	55
962	TUR v CUB Q4	4th Quarter	TUR	69	11	39	53
963	TUR v CUB Q4	4th Quarter	TUR	69	12	36	52
964	TUR v CUB Q4	4th Quarter	TUR	69	12	50	34
965	TUR v CUB Q4	4th Quarter	TUR	69	13	50	28
966	TUR v CUB Q4	4th Quarter	TUR	69	15	53	21
967	TUR v CUB Q4	4th Quarter	TUR	69	16	45	17
968	TUR v CUB Q4	4th Quarter	TUR	69	18	18	37	Shot	Score
969	TUR v CUB Q4	4th Quarter	TUR	70	54	25	109
970	TUR v CUB Q4	4th Quarter	TUR	70	55	20	97
971	TUR v CUB Q4	4th Quarter	TUR	70	57	20	92
972	TUR v CUB Q4	4th Quarter	TUR	70	58	48	86
973	TUR v CUB Q4	4th Quarter	TUR	70	59	49	81
974	TUR v CUB Q4	4th Quarter	TUR	70	59	49	76
975	TUR v CUB Q4	4th Quarter	TUR	70	60	50	68
976	TUR v CUB Q4	4th Quarter	TUR	70	60	50	62
977	TUR v CUB Q4	4th Quarter	TUR	70	61	51	56
978	TUR v CUB Q4	4th Quarter	TUR	70	62	51	22
979	TUR v CUB Q4	4th Quarter	TUR	70	63	49	43
980	TUR v CUB Q4	4th Quarter	TUR	70	64	32	49
981	TUR v CUB Q4	4th Quarter	TUR	70	65	29	49
982	TUR v CUB Q4	4th Quarter	TUR	70	67	34	45
983	TUR v CUB Q4	4th Quarter	TUR	70	69	34	42	On-ball
984	TUR v CUB Q4	4th Quarter	TUR	70	69	35	36
985	TUR v CUB Q4	4th Quarter	TUR	70	69	36	31
986	TUR v CUB Q4	4th Quarter	TUR	70	71	30	24
987	TUR v CUB Q4	4th Quarter	TUR	70	71	26	23
988	TUR v CUB Q4	4th Quarter	TUR	70	72	33	22	Shot	Shooting Foul
989	TUR v CUB Q4	4th Quarter	TUR	71	165	32	109
990	TUR v CUB Q4	4th Quarter	TUR	71	166	40	95
991	TUR v CUB Q4	4th Quarter	TUR	71	167	40	87
992	TUR v CUB Q4	4th Quarter	TUR	71	168	21	81
993	TUR v CUB Q4	4th Quarter	TUR	71	169	20	74
994	TUR v CUB Q4	4th Quarter	TUR	71	169	19	69
995	TUR v CUB Q4	4th Quarter	TUR	71	170	18	62
996	TUR v CUB Q4	4th Quarter	TUR	71	172	50	35
997	TUR v CUB Q4	4th Quarter	TUR	71	173	50	52
998	TUR v CUB Q4	4th Quarter	TUR	71	175	32	55
999	TUR v CUB Q4	4th Quarter	TUR	71	175	31	52
1000	TUR v CUB Q4	4th Quarter	TUR	71	178	31	47	On-ball
1001	TUR v CUB Q4	4th Quarter	TUR	71	179	35	41
1002	TUR v CUB Q4	4th Quarter	TUR	71	179	37	38
1003	TUR v CUB Q4	4th Quarter	TUR	71	180	36	31
1004	TUR v CUB Q4	4th Quarter	TUR	71	182	33	18	Shot	Score
1005	TUR v CUB Q4	4th Quarter	TUR	72	208	20	97
1006	TUR v CUB Q4	4th Quarter	TUR	72	209	24	96
1007	TUR v CUB Q4	4th Quarter	TUR	72	210	24	90
1008	TUR v CUB Q4	4th Quarter	TUR	72	211	22	84
1009	TUR v CUB Q4	4th Quarter	TUR	72	212	21	77
1010	TUR v CUB Q4	4th Quarter	TUR	72	212	25	71
1011	TUR v CUB Q4	4th Quarter	TUR	72	213	28	64
1012	TUR v CUB Q4	4th Quarter	TUR	72	213	38	53
1013	TUR v CUB Q4	4th Quarter	TUR	72	214	40	47
1014	TUR v CUB Q4	4th Quarter	TUR	72	214	45	42
1015	TUR v CUB Q4	4th Quarter	TUR	72	215	50	38
1016	TUR v CUB Q4	4th Quarter	TUR	72	215	53	32
1017	TUR v CUB Q4	4th Quarter	TUR	72	216	32	52
1018	TUR v CUB Q4	4th Quarter	TUR	72	218	38	39
1019	TUR v CUB Q4	4th Quarter	TUR	72	219	35	42	TO
1020	TUR v CUB Q4	4th Quarter	TUR	73	321	4	85
1021	TUR v CUB Q4	4th Quarter	TUR	73	322	18	80
1022	TUR v CUB Q4	4th Quarter	TUR	73	324	12	78
1023	TUR v CUB Q4	4th Quarter	TUR	73	325	12	70
1024	TUR v CUB Q4	4th Quarter	TUR	73	326	14	62
1025	TUR v CUB Q4	4th Quarter	TUR	73	326	17	55
1026	TUR v CUB Q4	4th Quarter	TUR	73	327	23	51
1027	TUR v CUB Q4	4th Quarter	TUR	73	328	26	50
1028	TUR v CUB Q4	4th Quarter	TUR	73	330	40	46
1029	TUR v CUB Q4	4th Quarter	TUR	73	331	29	46
1030	TUR v CUB Q4	4th Quarter	TUR	73	332	33	44
1031	TUR v CUB Q4	4th Quarter	TUR	73	334	49	28
1032	TUR v CUB Q4	4th Quarter	TUR	73	335	38	20	TO
1033	TUR v CUB Q4	4th Quarter	TUR	74	365	46	94
1034	TUR v CUB Q4	4th Quarter	TUR	74	366	42	84
1035	TUR v CUB Q4	4th Quarter	TUR	74	366	39	79
1036	TUR v CUB Q4	4th Quarter	TUR	74	367	38	66
1037	TUR v CUB Q4	4th Quarter	TUR	74	367	36	59
1038	TUR v CUB Q4	4th Quarter	TUR	74	368	34	50
1039	TUR v CUB Q4	4th Quarter	TUR	74	369	25	44
1040	TUR v CUB Q4	4th Quarter	TUR	74	369	19	40
1041	TUR v CUB Q4	4th Quarter	TUR	74	370	17	43
1042	TUR v CUB Q4	4th Quarter	TUR	74	371	16	47
1043	TUR v CUB Q4	4th Quarter	TUR	74	372	19	48
1044	TUR v CUB Q4	4th Quarter	TUR	74	372	26	49
1045	TUR v CUB Q4	4th Quarter	TUR	74	373	31	49
1046	TUR v CUB Q4	4th Quarter	TUR	74	374	31	49
1047	TUR v CUB Q4	4th Quarter	TUR	74	375	31	49
1048	TUR v CUB Q4	4th Quarter	TUR	74	376	31	49
1049	TUR v CUB Q4	4th Quarter	TUR	74	377	31	49
1050	TUR v CUB Q4	4th Quarter	TUR	74	378	34	44
1051	TUR v CUB Q4	4th Quarter	TUR	74	379	35	41	On-ball
1052	TUR v CUB Q4	4th Quarter	TUR	74	379	37	35
1053	TUR v CUB Q4	4th Quarter	TUR	74	380	37	31
1054	TUR v CUB Q4	4th Quarter	TUR	74	381	42	29
1055	TUR v CUB Q4	4th Quarter	TUR	74	381	47	32
1056	TUR v CUB Q4	4th Quarter	TUR	74	383	25	38
1057	TUR v CUB Q4	4th Quarter	TUR	74	383	17	35
1058	TUR v CUB Q4	4th Quarter	TUR	74	384	12	30
1059	TUR v CUB Q4	4th Quarter	TUR	74	385	24	22
1060	TUR v CUB Q4	4th Quarter	TUR	74	387	22	36
1061	TUR v CUB Q4	4th Quarter	TUR	74	388	22	33	Shot	Score
1062	TUR v CUB Q4	4th Quarter	TUR	75	417	36	92
1063	TUR v CUB Q4	4th Quarter	TUR	75	418	30	87
1064	TUR v CUB Q4	4th Quarter	TUR	75	419	26	81
1065	TUR v CUB Q4	4th Quarter	TUR	75	420	22	73
1066	TUR v CUB Q4	4th Quarter	TUR	75	421	46	55
1067	TUR v CUB Q4	4th Quarter	TUR	75	422	49	49
1068	TUR v CUB Q4	4th Quarter	TUR	75	423	44	51
1069	TUR v CUB Q4	4th Quarter	TUR	75	424	40	51
1070	TUR v CUB Q4	4th Quarter	TUR	75	425	38	51
1071	TUR v CUB Q4	4th Quarter	TUR	75	427	21	37	On-ball
1072	TUR v CUB Q4	4th Quarter	TUR	75	429	24	37
1073	TUR v CUB Q4	4th Quarter	TUR	75	429	30	39
1074	TUR v CUB Q4	4th Quarter	TUR	75	430	38	38
1075	TUR v CUB Q4	4th Quarter	TUR	75	431	40	35	On-ball
1076	TUR v CUB Q4	4th Quarter	TUR	75	432	45	30
1077	TUR v CUB Q4	4th Quarter	TUR	75	434	31	16	TO
1078	TUR v CUB Q4	4th Quarter	TUR	76	464	29	96
1079	TUR v CUB Q4	4th Quarter	TUR	76	464	34	94
1080	TUR v CUB Q4	4th Quarter	TUR	76	465	40	89
1081	TUR v CUB Q4	4th Quarter	TUR	76	465	43	80
1082	TUR v CUB Q4	4th Quarter	TUR	76	466	43	70
1083	TUR v CUB Q4	4th Quarter	TUR	76	466	44	59
1084	TUR v CUB Q4	4th Quarter	TUR	76	467	44	51
1085	TUR v CUB Q4	4th Quarter	TUR	76	467	44	46
1086	TUR v CUB Q4	4th Quarter	TUR	76	468	50	42
1087	TUR v CUB Q4	4th Quarter	TUR	76	469	54	41
1088	TUR v CUB Q4	4th Quarter	TUR	76	470	47	46
1089	TUR v CUB Q4	4th Quarter	TUR	76	470	40	47
1090	TUR v CUB Q4	4th Quarter	TUR	76	471	36	47
1091	TUR v CUB Q4	4th Quarter	TUR	76	472	33	47
1092	TUR v CUB Q4	4th Quarter	TUR	76	473	26	37
1093	TUR v CUB Q4	4th Quarter	TUR	76	474	20	35	On-ball
1094	TUR v CUB Q4	4th Quarter	TUR	76	474	21	36
1095	TUR v CUB Q4	4th Quarter	TUR	76	475	30	38
1096	TUR v CUB Q4	4th Quarter	TUR	76	476	35	45
1097	TUR v CUB Q4	4th Quarter	TUR	76	477	39	39
1098	TUR v CUB Q4	4th Quarter	TUR	76	477	42	35	On-ball
1099	TUR v CUB Q4	4th Quarter	TUR	76	478	48	23
1100	TUR v CUB Q4	4th Quarter	TUR	76	479	34	38
1101	TUR v CUB Q4	4th Quarter	TUR	76	480	14	29	Shot	Miss
1102	TUR v CUB Q4	4th Quarter	TUR	77	493	34	98
1103	TUR v CUB Q4	4th Quarter	TUR	77	493	17	89
1104	TUR v CUB Q4	4th Quarter	TUR	77	494	18	81
1105	TUR v CUB Q4	4th Quarter	TUR	77	495	16	74
1106	TUR v CUB Q4	4th Quarter	TUR	77	496	15	69
1107	TUR v CUB Q4	4th Quarter	TUR	77	497	16	64
1108	TUR v CUB Q4	4th Quarter	TUR	77	498	16	56
1109	TUR v CUB Q4	4th Quarter	TUR	77	498	17	52
1110	TUR v CUB Q4	4th Quarter	TUR	77	499	18	48
1111	TUR v CUB Q4	4th Quarter	TUR	77	499	24	49
1112	TUR v CUB Q4	4th Quarter	TUR	77	500	27	48
1113	TUR v CUB Q4	4th Quarter	TUR	77	501	33	48
1114	TUR v CUB Q4	4th Quarter	TUR	77	503	37	48
1115	TUR v CUB Q4	4th Quarter	TUR	77	504	32	46
1116	TUR v CUB Q4	4th Quarter	TUR	77	507	32	45
1117	TUR v CUB Q4	4th Quarter	TUR	77	507	33	40
1118	TUR v CUB Q4	4th Quarter	TUR	77	508	52	28
1119	TUR v CUB Q4	4th Quarter	TUR	77	510	52	31
1120	TUR v CUB Q4	4th Quarter	TUR	77	511	52	35
1121	TUR v CUB Q4	4th Quarter	TUR	77	511	31	39
1122	TUR v CUB Q4	4th Quarter	TUR	77	513	15	33	Shot	Miss
1123	TUR v CUB Q4	4th Quarter	TUR	78	526	24	82
1124	TUR v CUB Q4	4th Quarter	TUR	78	526	29	78
1125	TUR v CUB Q4	4th Quarter	TUR	78	527	27	68
1126	TUR v CUB Q4	4th Quarter	TUR	78	528	26	62
1127	TUR v CUB Q4	4th Quarter	TUR	78	528	26	55
1128	TUR v CUB Q4	4th Quarter	TUR	78	529	30	46
1129	TUR v CUB Q4	4th Quarter	TUR	78	529	33	42
1130	TUR v CUB Q4	4th Quarter	TUR	78	529	40	35
1131	TUR v CUB Q4	4th Quarter	TUR	78	530	29	31
1132	TUR v CUB Q4	4th Quarter	TUR	78	531	28	24
1133	TUR v CUB Q4	4th Quarter	TUR	78	531	32	16	Shot	TO
1134	TUR v CUB Q4	4th Quarter	TUR	79	568	53	60
1135	TUR v CUB Q4	4th Quarter	TUR	79	569	38	36
1136	TUR v CUB Q4	4th Quarter	TUR	79	570	36	25
1137	TUR v CUB Q4	4th Quarter	TUR	79	571	34	17	Shot	Score
1138	TUR v CUB Q4	4th Quarter	TUR	80	595	31	99
1139	TUR v CUB Q4	4th Quarter	TUR	80	596	48	86
1140	TUR v CUB Q4	4th Quarter	TUR	80	597	48	82
1141	TUR v CUB Q4	4th Quarter	TUR	80	597	49	77
1142	TUR v CUB Q4	4th Quarter	TUR	80	598	49	74
1143	TUR v CUB Q4	4th Quarter	TUR	80	599	49	68
1144	TUR v CUB Q4	4th Quarter	TUR	80	599	48	64
1145	TUR v CUB Q4	4th Quarter	TUR	80	599	45	59
1146	TUR v CUB Q4	4th Quarter	TUR	80	600	39	55
1147	TUR v CUB Q4	4th Quarter	TUR	80	600	33	51
1148	TUR v CUB Q4	4th Quarter	TUR	80	601	28	48
1149	TUR v CUB Q4	4th Quarter	TUR	80	602	36	46
1150	TUR v CUB Q4	4th Quarter	TUR	80	605	47	31
1151	TUR v CUB Q4	4th Quarter	TUR	80	606	51	31
1152	TUR v CUB Q4	4th Quarter	TUR	80	607	31	39	Shot	Miss
1153	TUR v CUB Q4	4th Quarter	TUR	81	620	37	88
1154	TUR v CUB Q4	4th Quarter	TUR	81	622	40	81
1155	TUR v CUB Q4	4th Quarter	TUR	81	623	39	64
1156	TUR v CUB Q4	4th Quarter	TUR	81	623	49	60
1157	TUR v CUB Q4	4th Quarter	TUR	81	624	52	54
1158	TUR v CUB Q4	4th Quarter	TUR	81	624	52	43
1159	TUR v CUB Q4	4th Quarter	TUR	81	625	52	35
1160	TUR v CUB Q4	4th Quarter	TUR	81	627	50	38
1161	TUR v CUB Q4	4th Quarter	TUR	81	627	50	42
1162	TUR v CUB Q4	4th Quarter	TUR	81	628	49	44
1163	TUR v CUB Q4	4th Quarter	TUR	81	629	49	49
1164	TUR v CUB Q4	4th Quarter	TUR	81	630	49	52
1165	TUR v CUB Q4	4th Quarter	TUR	81	631	50	44
1166	TUR v CUB Q4	4th Quarter	TUR	81	633	46	48
1167	TUR v CUB Q4	4th Quarter	TUR	81	634	43	47
1168	TUR v CUB Q4	4th Quarter	TUR	81	634	45	40	On-ball
1169	TUR v CUB Q4	4th Quarter	TUR	81	635	47	35
1170	TUR v CUB Q4	4th Quarter	TUR	81	635	48	32
1171	TUR v CUB Q4	4th Quarter	TUR	81	635	48	26
1172	TUR v CUB Q4	4th Quarter	TUR	81	636	44	20
1173	TUR v CUB Q4	4th Quarter	TUR	81	637	36	14	Shot	Score	Shooting Foul
1174	TUR v CUB Q4	4th Quarter	TUR	83	719	4	85
1175	TUR v CUB Q4	4th Quarter	TUR	83	720	22	90
1176	TUR v CUB Q4	4th Quarter	TUR	83	721	27	86
1177	TUR v CUB Q4	4th Quarter	TUR	83	722	26	78
1178	TUR v CUB Q4	4th Quarter	TUR	83	722	26	71
1179	TUR v CUB Q4	4th Quarter	TUR	83	723	27	63
1180	TUR v CUB Q4	4th Quarter	TUR	83	724	29	56
1181	TUR v CUB Q4	4th Quarter	TUR	83	725	24	45
1182	TUR v CUB Q4	4th Quarter	TUR	83	726	20	40
1183	TUR v CUB Q4	4th Quarter	TUR	83	727	50	28
1184	TUR v CUB Q4	4th Quarter	TUR	83	729	44	22
1185	TUR v CUB Q4	4th Quarter	TUR	83	731	17	35
1186	TUR v CUB Q4	4th Quarter	TUR	83	731	18	36
1187	TUR v CUB Q4	4th Quarter	TUR	83	732	22	39
1188	TUR v CUB Q4	4th Quarter	TUR	83	733	26	39	On-ball
1189	TUR v CUB Q4	4th Quarter	TUR	83	733	32	39
1190	TUR v CUB Q4	4th Quarter	TUR	83	734	48	30
1191	TUR v CUB Q4	4th Quarter	TUR	83	735	52	16	Shot	Miss
1192	TUR v CUB Q4	4th Quarter	TUR	84	768	18	101
1193	TUR v CUB Q4	4th Quarter	TUR	84	768	17	95
1194	TUR v CUB Q4	4th Quarter	TUR	84	769	18	88
1195	TUR v CUB Q4	4th Quarter	TUR	84	770	18	80
1196	TUR v CUB Q4	4th Quarter	TUR	84	770	18	73
1197	TUR v CUB Q4	4th Quarter	TUR	84	771	18	67
1198	TUR v CUB Q4	4th Quarter	TUR	84	771	18	62
1199	TUR v CUB Q4	4th Quarter	TUR	84	772	19	57
1200	TUR v CUB Q4	4th Quarter	TUR	84	772	20	52
1201	TUR v CUB Q4	4th Quarter	TUR	84	773	20	46
1202	TUR v CUB Q4	4th Quarter	TUR	84	774	21	44
1203	TUR v CUB Q4	4th Quarter	TUR	84	774	22	40
1204	TUR v CUB Q4	4th Quarter	TUR	84	776	23	44
1205	TUR v CUB Q4	4th Quarter	TUR	84	776	20	49
1206	TUR v CUB Q4	4th Quarter	TUR	84	777	21	51
1207	TUR v CUB Q4	4th Quarter	TUR	84	781	42	38
1208	TUR v CUB Q4	4th Quarter	TUR	84	782	52	18
1209	TUR v CUB Q4	4th Quarter	TUR	84	784	53	44
1210	TUR v CUB Q4	4th Quarter	TUR	84	785	51	46
1211	TUR v CUB Q4	4th Quarter	TUR	84	786	50	46
1212	TUR v CUB Q4	4th Quarter	TUR	84	787	49	41
1213	TUR v CUB Q4	4th Quarter	TUR	84	788	47	38
1214	TUR v CUB Q4	4th Quarter	TUR	84	788	48	32	On-ball
1215	TUR v CUB Q4	4th Quarter	TUR	84	788	46	33
1216	TUR v CUB Q4	4th Quarter	TUR	84	791	25	37
1217	TUR v CUB Q4	4th Quarter	TUR	84	791	25	34
1218	TUR v CUB Q4	4th Quarter	TUR	84	792	29	29	Foul
1219	TUR v CUB Q4	4th Quarter	TUR	85	815	5	36	SLOB
1220	TUR v CUB Q4	4th Quarter	TUR	85	816	30	49
1221	TUR v CUB Q4	4th Quarter	TUR	85	817	30	49
1222	TUR v CUB Q4	4th Quarter	TUR	85	818	26	46
1223	TUR v CUB Q4	4th Quarter	TUR	85	820	41	45
1224	TUR v CUB Q4	4th Quarter	TUR	85	821	52	29
1225	TUR v CUB Q4	4th Quarter	TUR	85	822	51	32
1226	TUR v CUB Q4	4th Quarter	TUR	85	822	50	34
1227	TUR v CUB Q4	4th Quarter	TUR	85	824	48	21	Shot	Miss
1228	TUR v CUB Q4	4th Quarter	TUR	87	861	42	109
1229	TUR v CUB Q4	4th Quarter	TUR	87	863	41	93
1230	TUR v CUB Q4	4th Quarter	TUR	87	864	40	90
1231	TUR v CUB Q4	4th Quarter	TUR	87	864	38	85
1232	TUR v CUB Q4	4th Quarter	TUR	87	865	37	78
1233	TUR v CUB Q4	4th Quarter	TUR	87	866	32	72
1234	TUR v CUB Q4	4th Quarter	TUR	87	866	29	65
1235	TUR v CUB Q4	4th Quarter	TUR	87	867	26	59
1236	TUR v CUB Q4	4th Quarter	TUR	87	867	25	50
1237	TUR v CUB Q4	4th Quarter	TUR	87	868	20	46
1238	TUR v CUB Q4	4th Quarter	TUR	87	869	41	44
1239	TUR v CUB Q4	4th Quarter	TUR	87	870	36	46
1240	TUR v CUB Q4	4th Quarter	TUR	87	870	31	44
1241	TUR v CUB Q4	4th Quarter	TUR	87	872	20	45
1242	TUR v CUB Q4	4th Quarter	TUR	87	873	24	46
1243	TUR v CUB Q4	4th Quarter	TUR	87	873	30	43	On-ball
1244	TUR v CUB Q4	4th Quarter	TUR	87	873	37	41
1245	TUR v CUB Q4	4th Quarter	TUR	87	874	41	37
1246	TUR v CUB Q4	4th Quarter	TUR	87	875	45	36
1247	TUR v CUB Q4	4th Quarter	TUR	87	876	50	40
1248	TUR v CUB Q4	4th Quarter	TUR	87	877	45	41
1249	TUR v CUB Q4	4th Quarter	TUR	87	877	40	39
1250	TUR v CUB Q4	4th Quarter	TUR	87	877	36	35
1251	TUR v CUB Q4	4th Quarter	TUR	87	878	15	33
1252	TUR v CUB Q4	4th Quarter	TUR	87	879	16	29
1253	TUR v CUB Q4	4th Quarter	TUR	87	879	21	26
1254	TUR v CUB Q4	4th Quarter	TUR	87	879	24	24
1255	TUR v CUB Q4	4th Quarter	TUR	87	881	27	21	Shot	Miss
1256	TUR v CUB Q4	4th Quarter	TUR	89	920	29	96
1257	TUR v CUB Q4	4th Quarter	TUR	89	921	43	84
1258	TUR v CUB Q4	4th Quarter	TUR	89	922	50	76
1259	TUR v CUB Q4	4th Quarter	TUR	89	922	50	70
1260	TUR v CUB Q4	4th Quarter	TUR	89	923	50	58
1261	TUR v CUB Q4	4th Quarter	TUR	89	923	50	51
1262	TUR v CUB Q4	4th Quarter	TUR	89	924	50	44
1263	TUR v CUB Q4	4th Quarter	TUR	89	924	47	40
1264	TUR v CUB Q4	4th Quarter	TUR	89	925	46	35
1265	TUR v CUB Q4	4th Quarter	TUR	89	925	46	32
1266	TUR v CUB Q4	4th Quarter	TUR	89	925	42	24
1267	TUR v CUB Q4	4th Quarter	TUR	89	926	34	17	Shot	Shooting Foul
1268	TUR v CUB Q4	4th Quarter	TUR	90	965	48	95
1269	TUR v CUB Q4	4th Quarter	TUR	90	965	48	91
1270	TUR v CUB Q4	4th Quarter	TUR	90	966	47	84
1271	TUR v CUB Q4	4th Quarter	TUR	90	967	47	76
1272	TUR v CUB Q4	4th Quarter	TUR	90	967	46	70
1273	TUR v CUB Q4	4th Quarter	TUR	90	968	45	61
1274	TUR v CUB Q4	4th Quarter	TUR	90	968	43	53
1275	TUR v CUB Q4	4th Quarter	TUR	90	969	46	47
1276	TUR v CUB Q4	4th Quarter	TUR	90	970	49	44
1277	TUR v CUB Q4	4th Quarter	TUR	90	971	43	47
1278	TUR v CUB Q4	4th Quarter	TUR	90	971	40	47
1279	TUR v CUB Q4	4th Quarter	TUR	90	972	36	46
1280	TUR v CUB Q4	4th Quarter	TUR	90	974	39	43
1281	TUR v CUB Q4	4th Quarter	TUR	90	975	44	36	On-ball
1282	TUR v CUB Q4	4th Quarter	TUR	90	975	46	31
1283	TUR v CUB Q4	4th Quarter	TUR	90	975	45	26
1284	TUR v CUB Q4	4th Quarter	TUR	90	977	54	17
1285	TUR v CUB Q4	4th Quarter	TUR	90	978	49	36
1286	TUR v CUB Q4	4th Quarter	TUR	90	979	24	37	Shot	Miss
1287	TUR v CUB Q4	4th Quarter	TUR	91	982	36	18	TO
