# Supplementary material for: Classifying ball trajectories in invasion sports using dynamic time warping: A basketball case study
Source: PLoS One. 2022 Oct 20;17(10):e0272848. doi: 10.1371/journal.pone.0272848 (PMC9584368; doi:10.1371/journal.pone.0272848)
Supplement: S1 Data — (ZIP) [file pone.0272848.s012.zip › Data/TUR/turg7_full.csv]

	GameID	TimeCriteria	TeamName	RecordID	Time	x	y	Label1	Label2	Label3	Label4
1	Rio Olympics TUR v ESP Q1	1st Quarter	TUR	2	28	34	100
2	Rio Olympics TUR v ESP Q1	1st Quarter	TUR	2	29	46	92
3	Rio Olympics TUR v ESP Q1	1st Quarter	TUR	2	30	46	89
4	Rio Olympics TUR v ESP Q1	1st Quarter	TUR	2	31	44	84
5	Rio Olympics TUR v ESP Q1	1st Quarter	TUR	2	31	39	80
6	Rio Olympics TUR v ESP Q1	1st Quarter	TUR	2	32	34	77
7	Rio Olympics TUR v ESP Q1	1st Quarter	TUR	2	32	29	72
8	Rio Olympics TUR v ESP Q1	1st Quarter	TUR	2	33	25	58
9	Rio Olympics TUR v ESP Q1	1st Quarter	TUR	2	33	24	53
10	Rio Olympics TUR v ESP Q1	1st Quarter	TUR	2	34	16	50
11	Rio Olympics TUR v ESP Q1	1st Quarter	TUR	2	36	32	42
12	Rio Olympics TUR v ESP Q1	1st Quarter	TUR	2	37	33	44
13	Rio Olympics TUR v ESP Q1	1st Quarter	TUR	2	38	47	36
14	Rio Olympics TUR v ESP Q1	1st Quarter	TUR	2	39	42	23
15	Rio Olympics TUR v ESP Q1	1st Quarter	TUR	2	41	44	25
16	Rio Olympics TUR v ESP Q1	1st Quarter	TUR	2	42	41	25
17	Rio Olympics TUR v ESP Q1	1st Quarter	TUR	2	43	38	22
18	Rio Olympics TUR v ESP Q1	1st Quarter	TUR	2	44	35	19
19	Rio Olympics TUR v ESP Q1	1st Quarter	TUR	2	45	33	23	Shot	Score
20	Rio Olympics TUR v ESP Q1	1st Quarter	TUR	3	57	31	109
21	Rio Olympics TUR v ESP Q1	1st Quarter	TUR	3	58	23	96
22	Rio Olympics TUR v ESP Q1	1st Quarter	TUR	3	60	23	86
23	Rio Olympics TUR v ESP Q1	1st Quarter	TUR	3	61	27	79
24	Rio Olympics TUR v ESP Q1	1st Quarter	TUR	3	62	30	73
25	Rio Olympics TUR v ESP Q1	1st Quarter	TUR	3	63	31	62
26	Rio Olympics TUR v ESP Q1	1st Quarter	TUR	3	64	25	54
27	Rio Olympics TUR v ESP Q1	1st Quarter	TUR	3	65	22	49
28	Rio Olympics TUR v ESP Q1	1st Quarter	TUR	3	66	19	44
29	Rio Olympics TUR v ESP Q1	1st Quarter	TUR	3	67	13	29
30	Rio Olympics TUR v ESP Q1	1st Quarter	TUR	3	68	23	20
31	Rio Olympics TUR v ESP Q1	1st Quarter	TUR	3	69	23	20
32	Rio Olympics TUR v ESP Q1	1st Quarter	TUR	3	70	23	20
33	Rio Olympics TUR v ESP Q1	1st Quarter	TUR	3	71	23	20
34	Rio Olympics TUR v ESP Q1	1st Quarter	TUR	3	72	23	20
35	Rio Olympics TUR v ESP Q1	1st Quarter	TUR	3	74	27	37
36	Rio Olympics TUR v ESP Q1	1st Quarter	TUR	3	75	27	40
37	Rio Olympics TUR v ESP Q1	1st Quarter	TUR	3	76	30	42
38	Rio Olympics TUR v ESP Q1	1st Quarter	TUR	3	78	25	37	On-ball
39	Rio Olympics TUR v ESP Q1	1st Quarter	TUR	3	79	17	33	Shot	Miss
40	Rio Olympics TUR v ESP Q1	1st Quarter	TUR	4	97	29	91
41	Rio Olympics TUR v ESP Q1	1st Quarter	TUR	4	97	33	88
42	Rio Olympics TUR v ESP Q1	1st Quarter	TUR	4	98	39	84
43	Rio Olympics TUR v ESP Q1	1st Quarter	TUR	4	98	43	77
44	Rio Olympics TUR v ESP Q1	1st Quarter	TUR	4	99	44	66
45	Rio Olympics TUR v ESP Q1	1st Quarter	TUR	4	99	46	56
46	Rio Olympics TUR v ESP Q1	1st Quarter	TUR	4	100	46	50
47	Rio Olympics TUR v ESP Q1	1st Quarter	TUR	4	101	44	43
48	Rio Olympics TUR v ESP Q1	1st Quarter	TUR	4	101	43	38	On-ball
49	Rio Olympics TUR v ESP Q1	1st Quarter	TUR	4	102	40	39
50	Rio Olympics TUR v ESP Q1	1st Quarter	TUR	4	103	36	40
51	Rio Olympics TUR v ESP Q1	1st Quarter	TUR	4	104	33	39
52	Rio Olympics TUR v ESP Q1	1st Quarter	TUR	4	104	28	36
53	Rio Olympics TUR v ESP Q1	1st Quarter	TUR	4	105	26	30
54	Rio Olympics TUR v ESP Q1	1st Quarter	TUR	4	106	31	37	Shot	Score
55	Rio Olympics TUR v ESP Q1	1st Quarter	TUR	5	127	33	90
56	Rio Olympics TUR v ESP Q1	1st Quarter	TUR	5	128	37	92
57	Rio Olympics TUR v ESP Q1	1st Quarter	TUR	5	129	37	87
58	Rio Olympics TUR v ESP Q1	1st Quarter	TUR	5	129	34	78
59	Rio Olympics TUR v ESP Q1	1st Quarter	TUR	5	130	34	72
60	Rio Olympics TUR v ESP Q1	1st Quarter	TUR	5	131	32	63
61	Rio Olympics TUR v ESP Q1	1st Quarter	TUR	5	131	31	59
62	Rio Olympics TUR v ESP Q1	1st Quarter	TUR	5	132	30	52
63	Rio Olympics TUR v ESP Q1	1st Quarter	TUR	5	134	28	46
64	Rio Olympics TUR v ESP Q1	1st Quarter	TUR	5	135	24	41	On-ball
65	Rio Olympics TUR v ESP Q1	1st Quarter	TUR	5	135	18	39
66	Rio Olympics TUR v ESP Q1	1st Quarter	TUR	5	136	15	33
67	Rio Olympics TUR v ESP Q1	1st Quarter	TUR	5	137	31	46
68	Rio Olympics TUR v ESP Q1	1st Quarter	TUR	5	138	32	44	On-ball
69	Rio Olympics TUR v ESP Q1	1st Quarter	TUR	5	138	35	42
70	Rio Olympics TUR v ESP Q1	1st Quarter	TUR	5	139	31	37
71	Rio Olympics TUR v ESP Q1	1st Quarter	TUR	5	141	36	33
72	Rio Olympics TUR v ESP Q1	1st Quarter	TUR	5	141	39	28
73	Rio Olympics TUR v ESP Q1	1st Quarter	TUR	5	143	30	37
74	Rio Olympics TUR v ESP Q1	1st Quarter	TUR	5	144	30	39	On-ball
75	Rio Olympics TUR v ESP Q1	1st Quarter	TUR	5	145	32	39
76	Rio Olympics TUR v ESP Q1	1st Quarter	TUR	5	145	36	37
77	Rio Olympics TUR v ESP Q1	1st Quarter	TUR	5	147	46	31	Shot	Score
78	Rio Olympics TUR v ESP Q1	1st Quarter	TUR	6	164	34	111
79	Rio Olympics TUR v ESP Q1	1st Quarter	TUR	6	165	21	98
80	Rio Olympics TUR v ESP Q1	1st Quarter	TUR	6	166	20	92
81	Rio Olympics TUR v ESP Q1	1st Quarter	TUR	6	167	21	86
82	Rio Olympics TUR v ESP Q1	1st Quarter	TUR	6	167	21	80
83	Rio Olympics TUR v ESP Q1	1st Quarter	TUR	6	169	26	78
84	Rio Olympics TUR v ESP Q1	1st Quarter	TUR	6	169	30	73
85	Rio Olympics TUR v ESP Q1	1st Quarter	TUR	6	170	34	69
86	Rio Olympics TUR v ESP Q1	1st Quarter	TUR	6	171	37	62
87	Rio Olympics TUR v ESP Q1	1st Quarter	TUR	6	171	34	58
88	Rio Olympics TUR v ESP Q1	1st Quarter	TUR	6	172	28	53
89	Rio Olympics TUR v ESP Q1	1st Quarter	TUR	6	173	28	53
90	Rio Olympics TUR v ESP Q1	1st Quarter	TUR	6	174	28	53
91	Rio Olympics TUR v ESP Q1	1st Quarter	TUR	6	175	28	53
92	Rio Olympics TUR v ESP Q1	1st Quarter	TUR	6	176	29	50
93	Rio Olympics TUR v ESP Q1	1st Quarter	TUR	6	177	24	49
94	Rio Olympics TUR v ESP Q1	1st Quarter	TUR	6	178	20	44
95	Rio Olympics TUR v ESP Q1	1st Quarter	TUR	6	178	17	36	On-ball
96	Rio Olympics TUR v ESP Q1	1st Quarter	TUR	6	179	19	37
97	Rio Olympics TUR v ESP Q1	1st Quarter	TUR	6	180	25	39
98	Rio Olympics TUR v ESP Q1	1st Quarter	TUR	6	180	28	34
99	Rio Olympics TUR v ESP Q1	1st Quarter	TUR	6	181	26	25	Shot	Miss
100	Rio Olympics TUR v ESP Q1	1st Quarter	TUR	7	219	33	100
101	Rio Olympics TUR v ESP Q1	1st Quarter	TUR	7	219	36	96
102	Rio Olympics TUR v ESP Q1	1st Quarter	TUR	7	220	39	91
103	Rio Olympics TUR v ESP Q1	1st Quarter	TUR	7	221	41	84
104	Rio Olympics TUR v ESP Q1	1st Quarter	TUR	7	222	42	75
105	Rio Olympics TUR v ESP Q1	1st Quarter	TUR	7	222	42	65
106	Rio Olympics TUR v ESP Q1	1st Quarter	TUR	7	223	40	55
107	Rio Olympics TUR v ESP Q1	1st Quarter	TUR	7	225	27	40
108	Rio Olympics TUR v ESP Q1	1st Quarter	TUR	7	226	14	33
109	Rio Olympics TUR v ESP Q1	1st Quarter	TUR	7	228	14	20
110	Rio Olympics TUR v ESP Q1	1st Quarter	TUR	7	229	16	22
111	Rio Olympics TUR v ESP Q1	1st Quarter	TUR	7	229	19	23
112	Rio Olympics TUR v ESP Q1	1st Quarter	TUR	7	230	23	24
113	Rio Olympics TUR v ESP Q1	1st Quarter	TUR	7	231	24	24
114	Rio Olympics TUR v ESP Q1	1st Quarter	TUR	7	233	23	21	Shot	Miss
115	Rio Olympics TUR v ESP Q1	1st Quarter	TUR	8	261	33	108
116	Rio Olympics TUR v ESP Q1	1st Quarter	TUR	8	262	31	94
117	Rio Olympics TUR v ESP Q1	1st Quarter	TUR	8	262	31	86
118	Rio Olympics TUR v ESP Q1	1st Quarter	TUR	8	263	34	79
119	Rio Olympics TUR v ESP Q1	1st Quarter	TUR	8	264	37	71
120	Rio Olympics TUR v ESP Q1	1st Quarter	TUR	8	265	40	61
121	Rio Olympics TUR v ESP Q1	1st Quarter	TUR	8	266	41	54
122	Rio Olympics TUR v ESP Q1	1st Quarter	TUR	8	267	38	55
123	Rio Olympics TUR v ESP Q1	1st Quarter	TUR	8	268	36	52
124	Rio Olympics TUR v ESP Q1	1st Quarter	TUR	8	268	32	50
125	Rio Olympics TUR v ESP Q1	1st Quarter	TUR	8	269	27	46
126	Rio Olympics TUR v ESP Q1	1st Quarter	TUR	8	270	35	40
127	Rio Olympics TUR v ESP Q1	1st Quarter	TUR	8	271	35	40
128	Rio Olympics TUR v ESP Q1	1st Quarter	TUR	8	272	35	40
129	Rio Olympics TUR v ESP Q1	1st Quarter	TUR	8	273	35	40
130	Rio Olympics TUR v ESP Q1	1st Quarter	TUR	8	274	35	40
131	Rio Olympics TUR v ESP Q1	1st Quarter	TUR	8	275	12	29
132	Rio Olympics TUR v ESP Q1	1st Quarter	TUR	8	276	22	17	Shot	Miss
133	Rio Olympics TUR v ESP Q1	1st Quarter	TUR	9	289	32	112
134	Rio Olympics TUR v ESP Q1	1st Quarter	TUR	9	289	42	95
135	Rio Olympics TUR v ESP Q1	1st Quarter	TUR	9	291	44	91
136	Rio Olympics TUR v ESP Q1	1st Quarter	TUR	9	292	43	84
137	Rio Olympics TUR v ESP Q1	1st Quarter	TUR	9	292	42	72
138	Rio Olympics TUR v ESP Q1	1st Quarter	TUR	9	293	42	68
139	Rio Olympics TUR v ESP Q1	1st Quarter	TUR	9	294	41	64
140	Rio Olympics TUR v ESP Q1	1st Quarter	TUR	9	295	41	61
141	Rio Olympics TUR v ESP Q1	1st Quarter	TUR	9	295	42	55
142	Rio Olympics TUR v ESP Q1	1st Quarter	TUR	9	296	39	50
143	Rio Olympics TUR v ESP Q1	1st Quarter	TUR	9	298	28	38
144	Rio Olympics TUR v ESP Q1	1st Quarter	TUR	9	299	30	40
145	Rio Olympics TUR v ESP Q1	1st Quarter	TUR	9	299	31	40
146	Rio Olympics TUR v ESP Q1	1st Quarter	TUR	9	301	44	37
147	Rio Olympics TUR v ESP Q1	1st Quarter	TUR	9	302	48	34
148	Rio Olympics TUR v ESP Q1	1st Quarter	TUR	9	303	48	34
149	Rio Olympics TUR v ESP Q1	1st Quarter	TUR	9	304	48	34
150	Rio Olympics TUR v ESP Q1	1st Quarter	TUR	9	305	48	34
151	Rio Olympics TUR v ESP Q1	1st Quarter	TUR	9	306	32	40	On-ball
152	Rio Olympics TUR v ESP Q1	1st Quarter	TUR	9	308	35	39
153	Rio Olympics TUR v ESP Q1	1st Quarter	TUR	9	308	37	35	Shot	Miss
154	Rio Olympics TUR v ESP Q1	1st Quarter	TUR	10	325	32	98
155	Rio Olympics TUR v ESP Q1	1st Quarter	TUR	10	326	40	93
156	Rio Olympics TUR v ESP Q1	1st Quarter	TUR	10	328	41	89
157	Rio Olympics TUR v ESP Q1	1st Quarter	TUR	10	329	42	80
158	Rio Olympics TUR v ESP Q1	1st Quarter	TUR	10	329	38	72
159	Rio Olympics TUR v ESP Q1	1st Quarter	TUR	10	330	32	62
160	Rio Olympics TUR v ESP Q1	1st Quarter	TUR	10	330	27	55
161	Rio Olympics TUR v ESP Q1	1st Quarter	TUR	10	331	21	49
162	Rio Olympics TUR v ESP Q1	1st Quarter	TUR	10	332	24	46
163	Rio Olympics TUR v ESP Q1	1st Quarter	TUR	10	332	28	44
164	Rio Olympics TUR v ESP Q1	1st Quarter	TUR	10	333	31	42	On-ball
165	Rio Olympics TUR v ESP Q1	1st Quarter	TUR	10	333	35	39
166	Rio Olympics TUR v ESP Q1	1st Quarter	TUR	10	334	37	35
167	Rio Olympics TUR v ESP Q1	1st Quarter	TUR	10	334	38	26
168	Rio Olympics TUR v ESP Q1	1st Quarter	TUR	10	336	30	18	TO
169	Rio Olympics TUR v ESP Q1	1st Quarter	TUR	11	370	4	87
170	Rio Olympics TUR v ESP Q1	1st Quarter	TUR	11	370	18	66
171	Rio Olympics TUR v ESP Q1	1st Quarter	TUR	11	371	22	57
172	Rio Olympics TUR v ESP Q1	1st Quarter	TUR	11	371	23	45
173	Rio Olympics TUR v ESP Q1	1st Quarter	TUR	11	372	16	33
174	Rio Olympics TUR v ESP Q1	1st Quarter	TUR	11	373	32	40
175	Rio Olympics TUR v ESP Q1	1st Quarter	TUR	11	375	18	33
176	Rio Olympics TUR v ESP Q1	1st Quarter	TUR	11	377	45	36
177	Rio Olympics TUR v ESP Q1	1st Quarter	TUR	11	378	46	29
178	Rio Olympics TUR v ESP Q1	1st Quarter	TUR	11	379	43	24
179	Rio Olympics TUR v ESP Q1	1st Quarter	TUR	11	379	38	18
180	Rio Olympics TUR v ESP Q1	1st Quarter	TUR	11	380	34	17
181	Rio Olympics TUR v ESP Q1	1st Quarter	TUR	11	381	30	18
182	Rio Olympics TUR v ESP Q1	1st Quarter	TUR	11	381	27	18
183	Rio Olympics TUR v ESP Q1	1st Quarter	TUR	11	382	12	26
184	Rio Olympics TUR v ESP Q1	1st Quarter	TUR	11	383	10	25
185	Rio Olympics TUR v ESP Q1	1st Quarter	TUR	11	384	11	28
186	Rio Olympics TUR v ESP Q1	1st Quarter	TUR	11	384	13	31
187	Rio Olympics TUR v ESP Q1	1st Quarter	TUR	11	384	17	32
188	Rio Olympics TUR v ESP Q1	1st Quarter	TUR	11	385	28	30
189	Rio Olympics TUR v ESP Q1	1st Quarter	TUR	11	385	32	27
190	Rio Olympics TUR v ESP Q1	1st Quarter	TUR	11	387	30	22	Shot	Score
191	Rio Olympics TUR v ESP Q1	1st Quarter	TUR	12	428	3	92
192	Rio Olympics TUR v ESP Q1	1st Quarter	TUR	12	428	16	64
193	Rio Olympics TUR v ESP Q1	1st Quarter	TUR	12	429	19	56
194	Rio Olympics TUR v ESP Q1	1st Quarter	TUR	12	430	23	50
195	Rio Olympics TUR v ESP Q1	1st Quarter	TUR	12	431	32	42
196	Rio Olympics TUR v ESP Q1	1st Quarter	TUR	12	432	35	41
197	Rio Olympics TUR v ESP Q1	1st Quarter	TUR	12	433	18	38
198	Rio Olympics TUR v ESP Q1	1st Quarter	TUR	12	435	10	25
199	Rio Olympics TUR v ESP Q1	1st Quarter	TUR	12	436	24	17
200	Rio Olympics TUR v ESP Q1	1st Quarter	TUR	12	437	24	19
201	Rio Olympics TUR v ESP Q1	1st Quarter	TUR	12	438	24	20
202	Rio Olympics TUR v ESP Q1	1st Quarter	TUR	12	439	24	22
203	Rio Olympics TUR v ESP Q1	1st Quarter	TUR	12	440	26	23
204	Rio Olympics TUR v ESP Q1	1st Quarter	TUR	12	441	14	29
205	Rio Olympics TUR v ESP Q1	1st Quarter	TUR	12	443	27	20
206	Rio Olympics TUR v ESP Q1	1st Quarter	TUR	12	444	30	23	Shot	Shooting Foul
207	Rio Olympics TUR v ESP Q1	1st Quarter	TUR	13	506	30	97
208	Rio Olympics TUR v ESP Q1	1st Quarter	TUR	13	507	27	97
209	Rio Olympics TUR v ESP Q1	1st Quarter	TUR	13	508	27	94
210	Rio Olympics TUR v ESP Q1	1st Quarter	TUR	13	509	26	87
211	Rio Olympics TUR v ESP Q1	1st Quarter	TUR	13	510	30	77
212	Rio Olympics TUR v ESP Q1	1st Quarter	TUR	13	510	34	70
213	Rio Olympics TUR v ESP Q1	1st Quarter	TUR	13	511	36	58
214	Rio Olympics TUR v ESP Q1	1st Quarter	TUR	13	512	38	50
215	Rio Olympics TUR v ESP Q1	1st Quarter	TUR	13	513	44	49
216	Rio Olympics TUR v ESP Q1	1st Quarter	TUR	13	513	50	44
217	Rio Olympics TUR v ESP Q1	1st Quarter	TUR	13	514	31	40
218	Rio Olympics TUR v ESP Q1	1st Quarter	TUR	13	516	45	40
219	Rio Olympics TUR v ESP Q1	1st Quarter	TUR	13	517	38	22
220	Rio Olympics TUR v ESP Q1	1st Quarter	TUR	13	519	39	19
221	Rio Olympics TUR v ESP Q1	1st Quarter	TUR	13	519	35	17
222	Rio Olympics TUR v ESP Q1	1st Quarter	TUR	13	521	36	19	Shot	Miss
223	Rio Olympics TUR v ESP Q1	1st Quarter	TUR	14	530	34	83
224	Rio Olympics TUR v ESP Q1	1st Quarter	TUR	14	531	40	80
225	Rio Olympics TUR v ESP Q1	1st Quarter	TUR	14	532	44	72
226	Rio Olympics TUR v ESP Q1	1st Quarter	TUR	14	533	43	62
227	Rio Olympics TUR v ESP Q1	1st Quarter	TUR	14	533	42	52
228	Rio Olympics TUR v ESP Q1	1st Quarter	TUR	14	534	39	40
229	Rio Olympics TUR v ESP Q1	1st Quarter	TUR	14	534	37	32
230	Rio Olympics TUR v ESP Q1	1st Quarter	TUR	14	535	29	21
231	Rio Olympics TUR v ESP Q1	1st Quarter	TUR	14	535	29	18	Shot	Score
232	Rio Olympics TUR v ESP Q1	1st Quarter	TUR	15	650	35	110
233	Rio Olympics TUR v ESP Q1	1st Quarter	TUR	15	652	34	90
234	Rio Olympics TUR v ESP Q1	1st Quarter	TUR	15	653	33	83
235	Rio Olympics TUR v ESP Q1	1st Quarter	TUR	15	654	33	78
236	Rio Olympics TUR v ESP Q1	1st Quarter	TUR	15	654	33	73
237	Rio Olympics TUR v ESP Q1	1st Quarter	TUR	15	655	38	67
238	Rio Olympics TUR v ESP Q1	1st Quarter	TUR	15	656	42	61
239	Rio Olympics TUR v ESP Q1	1st Quarter	TUR	15	656	44	57
240	Rio Olympics TUR v ESP Q1	1st Quarter	TUR	15	657	47	51
241	Rio Olympics TUR v ESP Q1	1st Quarter	TUR	15	658	48	46
242	Rio Olympics TUR v ESP Q1	1st Quarter	TUR	15	658	48	41
243	Rio Olympics TUR v ESP Q1	1st Quarter	TUR	15	659	47	38
244	Rio Olympics TUR v ESP Q1	1st Quarter	TUR	15	660	32	41
245	Rio Olympics TUR v ESP Q1	1st Quarter	TUR	15	662	30	19
246	Rio Olympics TUR v ESP Q1	1st Quarter	TUR	15	663	30	23
247	Rio Olympics TUR v ESP Q1	1st Quarter	TUR	15	664	35	19	Shot	Shooting Foul
248	Rio Olympics TUR v ESP Q1	1st Quarter	TUR	16	735	30	111
249	Rio Olympics TUR v ESP Q1	1st Quarter	TUR	16	736	25	92
250	Rio Olympics TUR v ESP Q1	1st Quarter	TUR	16	737	38	80
251	Rio Olympics TUR v ESP Q1	1st Quarter	TUR	16	738	41	73
252	Rio Olympics TUR v ESP Q1	1st Quarter	TUR	16	738	43	64
253	Rio Olympics TUR v ESP Q1	1st Quarter	TUR	16	740	44	54
254	Rio Olympics TUR v ESP Q1	1st Quarter	TUR	16	740	42	42
255	Rio Olympics TUR v ESP Q1	1st Quarter	TUR	16	741	42	37
256	Rio Olympics TUR v ESP Q1	1st Quarter	TUR	16	744	31	38
257	Rio Olympics TUR v ESP Q1	1st Quarter	TUR	16	746	9	29
258	Rio Olympics TUR v ESP Q1	1st Quarter	TUR	16	747	23	17	Foul
259	Rio Olympics TUR v ESP Q1	1st Quarter	TUR	17	765	23	9	BLOB
260	Rio Olympics TUR v ESP Q1	1st Quarter	TUR	17	766	20	38
261	Rio Olympics TUR v ESP Q1	1st Quarter	TUR	17	767	32	40
262	Rio Olympics TUR v ESP Q1	1st Quarter	TUR	17	768	37	41
263	Rio Olympics TUR v ESP Q1	1st Quarter	TUR	17	771	31	20	Shot	Score
264	Rio Olympics TUR v ESP Q1	1st Quarter	TUR	18	791	35	95
265	Rio Olympics TUR v ESP Q1	1st Quarter	TUR	18	792	23	93
266	Rio Olympics TUR v ESP Q1	1st Quarter	TUR	18	793	24	88
267	Rio Olympics TUR v ESP Q1	1st Quarter	TUR	18	793	22	80
268	Rio Olympics TUR v ESP Q1	1st Quarter	TUR	18	794	19	70
269	Rio Olympics TUR v ESP Q1	1st Quarter	TUR	18	794	18	63
270	Rio Olympics TUR v ESP Q1	1st Quarter	TUR	18	795	15	54
271	Rio Olympics TUR v ESP Q1	1st Quarter	TUR	18	795	12	47
272	Rio Olympics TUR v ESP Q1	1st Quarter	TUR	18	796	12	40
273	Rio Olympics TUR v ESP Q1	1st Quarter	TUR	18	796	14	36
274	Rio Olympics TUR v ESP Q1	1st Quarter	TUR	18	797	16	36
275	Rio Olympics TUR v ESP Q1	1st Quarter	TUR	18	798	19	38	On-ball
276	Rio Olympics TUR v ESP Q1	1st Quarter	TUR	18	798	26	39
277	Rio Olympics TUR v ESP Q1	1st Quarter	TUR	18	799	29	39
278	Rio Olympics TUR v ESP Q1	1st Quarter	TUR	18	799	34	38
279	Rio Olympics TUR v ESP Q1	1st Quarter	TUR	18	800	47	32
280	Rio Olympics TUR v ESP Q1	1st Quarter	TUR	18	800	51	20	TO
281	Rio Olympics TUR v ESP Q1	1st Quarter	TUR	19	881	58	91
282	Rio Olympics TUR v ESP Q1	1st Quarter	TUR	19	882	39	86
283	Rio Olympics TUR v ESP Q1	1st Quarter	TUR	19	883	38	83
284	Rio Olympics TUR v ESP Q1	1st Quarter	TUR	19	884	37	76
285	Rio Olympics TUR v ESP Q1	1st Quarter	TUR	19	885	39	71
286	Rio Olympics TUR v ESP Q1	1st Quarter	TUR	19	885	42	66
287	Rio Olympics TUR v ESP Q1	1st Quarter	TUR	19	886	44	62
288	Rio Olympics TUR v ESP Q1	1st Quarter	TUR	19	886	44	56
289	Rio Olympics TUR v ESP Q1	1st Quarter	TUR	19	887	49	52
290	Rio Olympics TUR v ESP Q1	1st Quarter	TUR	19	888	45	46
291	Rio Olympics TUR v ESP Q1	1st Quarter	TUR	19	890	32	39
292	Rio Olympics TUR v ESP Q1	1st Quarter	TUR	19	891	31	43
293	Rio Olympics TUR v ESP Q1	1st Quarter	TUR	19	892	13	36
294	Rio Olympics TUR v ESP Q1	1st Quarter	TUR	19	894	30	42
295	Rio Olympics TUR v ESP Q1	1st Quarter	TUR	19	895	33	40	On-ball
296	Rio Olympics TUR v ESP Q1	1st Quarter	TUR	19	897	38	37
297	Rio Olympics TUR v ESP Q1	1st Quarter	TUR	19	898	40	35
298	Rio Olympics TUR v ESP Q1	1st Quarter	TUR	19	898	34	36
299	Rio Olympics TUR v ESP Q1	1st Quarter	TUR	19	899	31	36
300	Rio Olympics TUR v ESP Q1	1st Quarter	TUR	19	900	27	35
301	Rio Olympics TUR v ESP Q1	1st Quarter	TUR	19	901	10	26
302	Rio Olympics TUR v ESP Q1	1st Quarter	TUR	19	902	23	18
303	Rio Olympics TUR v ESP Q1	1st Quarter	TUR	19	903	20	16	Shot	Miss
304	Rio Olympics TUR v ESP Q2	2nd Quarter	TUR	20	6	59	62
305	Rio Olympics TUR v ESP Q2	2nd Quarter	TUR	20	7	54	73
306	Rio Olympics TUR v ESP Q2	2nd Quarter	TUR	20	7	50	69
307	Rio Olympics TUR v ESP Q2	2nd Quarter	TUR	20	8	46	65
308	Rio Olympics TUR v ESP Q2	2nd Quarter	TUR	20	9	43	60
309	Rio Olympics TUR v ESP Q2	2nd Quarter	TUR	20	9	30	54
310	Rio Olympics TUR v ESP Q2	2nd Quarter	TUR	20	10	26	47
311	Rio Olympics TUR v ESP Q2	2nd Quarter	TUR	20	12	21	39
312	Rio Olympics TUR v ESP Q2	2nd Quarter	TUR	20	13	21	39
313	Rio Olympics TUR v ESP Q2	2nd Quarter	TUR	20	14	21	39
314	Rio Olympics TUR v ESP Q2	2nd Quarter	TUR	20	15	21	39
315	Rio Olympics TUR v ESP Q2	2nd Quarter	TUR	20	16	10	31
316	Rio Olympics TUR v ESP Q2	2nd Quarter	TUR	20	17	23	21
317	Rio Olympics TUR v ESP Q2	2nd Quarter	TUR	20	18	26	20
318	Rio Olympics TUR v ESP Q2	2nd Quarter	TUR	20	19	24	18
319	Rio Olympics TUR v ESP Q2	2nd Quarter	TUR	20	20	20	18
320	Rio Olympics TUR v ESP Q2	2nd Quarter	TUR	20	21	15	30
321	Rio Olympics TUR v ESP Q2	2nd Quarter	TUR	20	22	16	33
322	Rio Olympics TUR v ESP Q2	2nd Quarter	TUR	20	22	18	35
323	Rio Olympics TUR v ESP Q2	2nd Quarter	TUR	20	23	23	38
324	Rio Olympics TUR v ESP Q2	2nd Quarter	TUR	20	24	44	36	On-ball
325	Rio Olympics TUR v ESP Q2	2nd Quarter	TUR	20	25	38	38
326	Rio Olympics TUR v ESP Q2	2nd Quarter	TUR	20	25	35	38
327	Rio Olympics TUR v ESP Q2	2nd Quarter	TUR	20	26	30	36
328	Rio Olympics TUR v ESP Q2	2nd Quarter	TUR	20	26	34	34
329	Rio Olympics TUR v ESP Q2	2nd Quarter	TUR	20	27	36	30
330	Rio Olympics TUR v ESP Q2	2nd Quarter	TUR	20	28	37	21	Shot	Miss
331	Rio Olympics TUR v ESP Q2	2nd Quarter	TUR	21	96	38	111
332	Rio Olympics TUR v ESP Q2	2nd Quarter	TUR	21	97	26	95
333	Rio Olympics TUR v ESP Q2	2nd Quarter	TUR	21	98	31	93
334	Rio Olympics TUR v ESP Q2	2nd Quarter	TUR	21	99	37	89
335	Rio Olympics TUR v ESP Q2	2nd Quarter	TUR	21	99	40	83
336	Rio Olympics TUR v ESP Q2	2nd Quarter	TUR	21	100	40	77
337	Rio Olympics TUR v ESP Q2	2nd Quarter	TUR	21	101	44	72
338	Rio Olympics TUR v ESP Q2	2nd Quarter	TUR	21	101	44	67
339	Rio Olympics TUR v ESP Q2	2nd Quarter	TUR	21	102	41	61
340	Rio Olympics TUR v ESP Q2	2nd Quarter	TUR	21	103	39	56
341	Rio Olympics TUR v ESP Q2	2nd Quarter	TUR	21	103	41	53
342	Rio Olympics TUR v ESP Q2	2nd Quarter	TUR	21	104	40	49
343	Rio Olympics TUR v ESP Q2	2nd Quarter	TUR	21	105	26	41
344	Rio Olympics TUR v ESP Q2	2nd Quarter	TUR	21	106	26	41
345	Rio Olympics TUR v ESP Q2	2nd Quarter	TUR	21	107	26	41
346	Rio Olympics TUR v ESP Q2	2nd Quarter	TUR	21	108	26	41
347	Rio Olympics TUR v ESP Q2	2nd Quarter	TUR	21	109	12	29
348	Rio Olympics TUR v ESP Q2	2nd Quarter	TUR	21	110	12	29
349	Rio Olympics TUR v ESP Q2	2nd Quarter	TUR	21	111	12	29
350	Rio Olympics TUR v ESP Q2	2nd Quarter	TUR	21	112	27	45
351	Rio Olympics TUR v ESP Q2	2nd Quarter	TUR	21	113	32	45	On-ball
352	Rio Olympics TUR v ESP Q2	2nd Quarter	TUR	21	114	36	42
353	Rio Olympics TUR v ESP Q2	2nd Quarter	TUR	21	114	38	40
354	Rio Olympics TUR v ESP Q2	2nd Quarter	TUR	21	115	34	32
355	Rio Olympics TUR v ESP Q2	2nd Quarter	TUR	21	116	32	27
356	Rio Olympics TUR v ESP Q2	2nd Quarter	TUR	21	117	26	20	Shot	Miss
357	Rio Olympics TUR v ESP Q2	2nd Quarter	TUR	22	159	28	111
358	Rio Olympics TUR v ESP Q2	2nd Quarter	TUR	22	160	38	100
359	Rio Olympics TUR v ESP Q2	2nd Quarter	TUR	22	162	38	96
360	Rio Olympics TUR v ESP Q2	2nd Quarter	TUR	22	163	34	85
361	Rio Olympics TUR v ESP Q2	2nd Quarter	TUR	22	164	37	76
362	Rio Olympics TUR v ESP Q2	2nd Quarter	TUR	22	164	40	70
363	Rio Olympics TUR v ESP Q2	2nd Quarter	TUR	22	165	43	60
364	Rio Olympics TUR v ESP Q2	2nd Quarter	TUR	22	165	44	54
365	Rio Olympics TUR v ESP Q2	2nd Quarter	TUR	22	166	51	49
366	Rio Olympics TUR v ESP Q2	2nd Quarter	TUR	22	166	43	48
367	Rio Olympics TUR v ESP Q2	2nd Quarter	TUR	22	168	30	44
368	Rio Olympics TUR v ESP Q2	2nd Quarter	TUR	22	169	32	46
369	Rio Olympics TUR v ESP Q2	2nd Quarter	TUR	22	170	35	47
370	Rio Olympics TUR v ESP Q2	2nd Quarter	TUR	22	171	42	37	TO	Foul
371	Rio Olympics TUR v ESP Q2	2nd Quarter	TUR	23	228	39	107
372	Rio Olympics TUR v ESP Q2	2nd Quarter	TUR	23	228	32	84
373	Rio Olympics TUR v ESP Q2	2nd Quarter	TUR	23	229	30	79
374	Rio Olympics TUR v ESP Q2	2nd Quarter	TUR	23	230	28	73
375	Rio Olympics TUR v ESP Q2	2nd Quarter	TUR	23	231	30	66
376	Rio Olympics TUR v ESP Q2	2nd Quarter	TUR	23	231	32	60
377	Rio Olympics TUR v ESP Q2	2nd Quarter	TUR	23	232	35	55
378	Rio Olympics TUR v ESP Q2	2nd Quarter	TUR	23	232	37	53
379	Rio Olympics TUR v ESP Q2	2nd Quarter	TUR	23	234	42	40
380	Rio Olympics TUR v ESP Q2	2nd Quarter	TUR	23	234	45	37	On-ball
381	Rio Olympics TUR v ESP Q2	2nd Quarter	TUR	23	236	42	37
382	Rio Olympics TUR v ESP Q2	2nd Quarter	TUR	23	237	31	39
383	Rio Olympics TUR v ESP Q2	2nd Quarter	TUR	23	238	22	39	On-ball
384	Rio Olympics TUR v ESP Q2	2nd Quarter	TUR	23	238	20	37	Shot	Miss
385	Rio Olympics TUR v ESP Q2	2nd Quarter	TUR	24	262	29	110
386	Rio Olympics TUR v ESP Q2	2nd Quarter	TUR	24	263	28	88
387	Rio Olympics TUR v ESP Q2	2nd Quarter	TUR	24	263	29	84
388	Rio Olympics TUR v ESP Q2	2nd Quarter	TUR	24	264	29	78
389	Rio Olympics TUR v ESP Q2	2nd Quarter	TUR	24	265	30	71
390	Rio Olympics TUR v ESP Q2	2nd Quarter	TUR	24	265	32	66
391	Rio Olympics TUR v ESP Q2	2nd Quarter	TUR	24	266	39	61
392	Rio Olympics TUR v ESP Q2	2nd Quarter	TUR	24	266	45	57
393	Rio Olympics TUR v ESP Q2	2nd Quarter	TUR	24	267	46	50
394	Rio Olympics TUR v ESP Q2	2nd Quarter	TUR	24	267	44	41
395	Rio Olympics TUR v ESP Q2	2nd Quarter	TUR	24	268	43	38
396	Rio Olympics TUR v ESP Q2	2nd Quarter	TUR	24	268	31	40
397	Rio Olympics TUR v ESP Q2	2nd Quarter	TUR	24	269	31	40
398	Rio Olympics TUR v ESP Q2	2nd Quarter	TUR	24	270	31	40
399	Rio Olympics TUR v ESP Q2	2nd Quarter	TUR	24	271	31	40
400	Rio Olympics TUR v ESP Q2	2nd Quarter	TUR	24	272	15	34
401	Rio Olympics TUR v ESP Q2	2nd Quarter	TUR	24	273	15	36	Foul
402	Rio Olympics TUR v ESP Q2	2nd Quarter	TUR	25	308	40	8	BLOB
403	Rio Olympics TUR v ESP Q2	2nd Quarter	TUR	25	309	47	21
404	Rio Olympics TUR v ESP Q2	2nd Quarter	TUR	25	309	47	25
405	Rio Olympics TUR v ESP Q2	2nd Quarter	TUR	25	310	44	36
406	Rio Olympics TUR v ESP Q2	2nd Quarter	TUR	25	311	30	47
407	Rio Olympics TUR v ESP Q2	2nd Quarter	TUR	25	312	32	46
408	Rio Olympics TUR v ESP Q2	2nd Quarter	TUR	25	314	14	31
409	Rio Olympics TUR v ESP Q2	2nd Quarter	TUR	25	316	14	28
410	Rio Olympics TUR v ESP Q2	2nd Quarter	TUR	25	316	15	24
411	Rio Olympics TUR v ESP Q2	2nd Quarter	TUR	25	317	20	20
412	Rio Olympics TUR v ESP Q2	2nd Quarter	TUR	25	317	17	25
413	Rio Olympics TUR v ESP Q2	2nd Quarter	TUR	25	318	15	27
414	Rio Olympics TUR v ESP Q2	2nd Quarter	TUR	25	318	14	30	On-ball
415	Rio Olympics TUR v ESP Q2	2nd Quarter	TUR	25	319	16	31
416	Rio Olympics TUR v ESP Q2	2nd Quarter	TUR	25	319	22	36
417	Rio Olympics TUR v ESP Q2	2nd Quarter	TUR	25	320	17	28
418	Rio Olympics TUR v ESP Q2	2nd Quarter	TUR	25	320	18	25
419	Rio Olympics TUR v ESP Q2	2nd Quarter	TUR	25	321	20	18
420	Rio Olympics TUR v ESP Q2	2nd Quarter	TUR	25	322	24	33	Shot	Miss
421	Rio Olympics TUR v ESP Q2	2nd Quarter	TUR	26	425	18	112
422	Rio Olympics TUR v ESP Q2	2nd Quarter	TUR	26	427	24	89
423	Rio Olympics TUR v ESP Q2	2nd Quarter	TUR	26	429	24	86
424	Rio Olympics TUR v ESP Q2	2nd Quarter	TUR	26	430	28	78
425	Rio Olympics TUR v ESP Q2	2nd Quarter	TUR	26	430	32	75
426	Rio Olympics TUR v ESP Q2	2nd Quarter	TUR	26	431	34	68
427	Rio Olympics TUR v ESP Q2	2nd Quarter	TUR	26	431	34	62
428	Rio Olympics TUR v ESP Q2	2nd Quarter	TUR	26	432	33	56
429	Rio Olympics TUR v ESP Q2	2nd Quarter	TUR	26	433	28	51
430	Rio Olympics TUR v ESP Q2	2nd Quarter	TUR	26	434	49	41
431	Rio Olympics TUR v ESP Q2	2nd Quarter	TUR	26	435	49	40
432	Rio Olympics TUR v ESP Q2	2nd Quarter	TUR	26	437	46	21
433	Rio Olympics TUR v ESP Q2	2nd Quarter	TUR	26	438	46	22
434	Rio Olympics TUR v ESP Q2	2nd Quarter	TUR	26	438	44	26
435	Rio Olympics TUR v ESP Q2	2nd Quarter	TUR	26	439	43	29
436	Rio Olympics TUR v ESP Q2	2nd Quarter	TUR	26	441	28	36
437	Rio Olympics TUR v ESP Q2	2nd Quarter	TUR	26	441	28	38
438	Rio Olympics TUR v ESP Q2	2nd Quarter	TUR	26	442	28	40
439	Rio Olympics TUR v ESP Q2	2nd Quarter	TUR	26	444	46	23
440	Rio Olympics TUR v ESP Q2	2nd Quarter	TUR	26	445	47	19
441	Rio Olympics TUR v ESP Q2	2nd Quarter	TUR	26	448	43	20
442	Rio Olympics TUR v ESP Q2	2nd Quarter	TUR	26	448	38	21
443	Rio Olympics TUR v ESP Q2	2nd Quarter	TUR	26	450	33	22	Shot	Miss
444	Rio Olympics TUR v ESP Q2	2nd Quarter	TUR	27	467	32	111
445	Rio Olympics TUR v ESP Q2	2nd Quarter	TUR	27	468	34	83
446	Rio Olympics TUR v ESP Q2	2nd Quarter	TUR	27	470	34	76
447	Rio Olympics TUR v ESP Q2	2nd Quarter	TUR	27	471	33	68
448	Rio Olympics TUR v ESP Q2	2nd Quarter	TUR	27	473	31	57
449	Rio Olympics TUR v ESP Q2	2nd Quarter	TUR	27	474	31	50
450	Rio Olympics TUR v ESP Q2	2nd Quarter	TUR	27	474	26	46
451	Rio Olympics TUR v ESP Q2	2nd Quarter	TUR	27	476	15	34
452	Rio Olympics TUR v ESP Q2	2nd Quarter	TUR	27	477	16	32	On-ball
453	Rio Olympics TUR v ESP Q2	2nd Quarter	TUR	27	477	19	35
454	Rio Olympics TUR v ESP Q2	2nd Quarter	TUR	27	478	25	38
455	Rio Olympics TUR v ESP Q2	2nd Quarter	TUR	27	479	36	37
456	Rio Olympics TUR v ESP Q2	2nd Quarter	TUR	27	480	31	47
457	Rio Olympics TUR v ESP Q2	2nd Quarter	TUR	27	481	30	43	On-ball
458	Rio Olympics TUR v ESP Q2	2nd Quarter	TUR	27	484	28	39
459	Rio Olympics TUR v ESP Q2	2nd Quarter	TUR	27	485	32	37
460	Rio Olympics TUR v ESP Q2	2nd Quarter	TUR	27	486	38	36
461	Rio Olympics TUR v ESP Q2	2nd Quarter	TUR	27	486	41	37
462	Rio Olympics TUR v ESP Q2	2nd Quarter	TUR	27	488	27	21	TO
463	Rio Olympics TUR v ESP Q2	2nd Quarter	TUR	28	529	35	94
464	Rio Olympics TUR v ESP Q2	2nd Quarter	TUR	28	530	39	86
465	Rio Olympics TUR v ESP Q2	2nd Quarter	TUR	28	531	41	71
466	Rio Olympics TUR v ESP Q2	2nd Quarter	TUR	28	532	40	58
467	Rio Olympics TUR v ESP Q2	2nd Quarter	TUR	28	533	39	50
468	Rio Olympics TUR v ESP Q2	2nd Quarter	TUR	28	533	20	48
469	Rio Olympics TUR v ESP Q2	2nd Quarter	TUR	28	534	16	40
470	Rio Olympics TUR v ESP Q2	2nd Quarter	TUR	28	534	12	31
471	Rio Olympics TUR v ESP Q2	2nd Quarter	TUR	28	536	14	33
472	Rio Olympics TUR v ESP Q2	2nd Quarter	TUR	28	537	20	23
473	Rio Olympics TUR v ESP Q2	2nd Quarter	TUR	28	538	21	22
474	Rio Olympics TUR v ESP Q2	2nd Quarter	TUR	28	539	23	20
475	Rio Olympics TUR v ESP Q2	2nd Quarter	TUR	28	539	24	24
476	Rio Olympics TUR v ESP Q2	2nd Quarter	TUR	28	540	26	25	Foul
477	Rio Olympics TUR v ESP Q2	2nd Quarter	TUR	29	562	5	35	SLOB
478	Rio Olympics TUR v ESP Q2	2nd Quarter	TUR	29	563	14	32
479	Rio Olympics TUR v ESP Q2	2nd Quarter	TUR	29	564	32	44
480	Rio Olympics TUR v ESP Q2	2nd Quarter	TUR	29	565	27	31
481	Rio Olympics TUR v ESP Q2	2nd Quarter	TUR	29	566	34	43
482	Rio Olympics TUR v ESP Q2	2nd Quarter	TUR	29	567	48	35	On-ball
483	Rio Olympics TUR v ESP Q2	2nd Quarter	TUR	29	568	43	37
484	Rio Olympics TUR v ESP Q2	2nd Quarter	TUR	29	569	36	34
485	Rio Olympics TUR v ESP Q2	2nd Quarter	TUR	29	569	32	31
486	Rio Olympics TUR v ESP Q2	2nd Quarter	TUR	29	570	27	39
487	Rio Olympics TUR v ESP Q2	2nd Quarter	TUR	29	572	36	21
488	Rio Olympics TUR v ESP Q2	2nd Quarter	TUR	29	573	34	17	Shot	Shooting Foul
489	Rio Olympics TUR v ESP Q2	2nd Quarter	TUR	30	633	30	110
490	Rio Olympics TUR v ESP Q2	2nd Quarter	TUR	30	633	30	99
491	Rio Olympics TUR v ESP Q2	2nd Quarter	TUR	30	634	33	93
492	Rio Olympics TUR v ESP Q2	2nd Quarter	TUR	30	636	24	80
493	Rio Olympics TUR v ESP Q2	2nd Quarter	TUR	30	637	21	73
494	Rio Olympics TUR v ESP Q2	2nd Quarter	TUR	30	637	18	67
495	Rio Olympics TUR v ESP Q2	2nd Quarter	TUR	30	638	21	61
496	Rio Olympics TUR v ESP Q2	2nd Quarter	TUR	30	638	26	57
497	Rio Olympics TUR v ESP Q2	2nd Quarter	TUR	30	639	32	54
498	Rio Olympics TUR v ESP Q2	2nd Quarter	TUR	30	639	40	51
499	Rio Olympics TUR v ESP Q2	2nd Quarter	TUR	30	640	47	49
500	Rio Olympics TUR v ESP Q2	2nd Quarter	TUR	30	642	48	47
501	Rio Olympics TUR v ESP Q2	2nd Quarter	TUR	30	643	44	47
502	Rio Olympics TUR v ESP Q2	2nd Quarter	TUR	30	643	39	46
503	Rio Olympics TUR v ESP Q2	2nd Quarter	TUR	30	644	35	42
504	Rio Olympics TUR v ESP Q2	2nd Quarter	TUR	30	645	31	39	On-ball
505	Rio Olympics TUR v ESP Q2	2nd Quarter	TUR	30	645	26	37
506	Rio Olympics TUR v ESP Q2	2nd Quarter	TUR	30	646	25	36
507	Rio Olympics TUR v ESP Q2	2nd Quarter	TUR	30	647	30	37	On-ball
508	Rio Olympics TUR v ESP Q2	2nd Quarter	TUR	30	648	34	37
509	Rio Olympics TUR v ESP Q2	2nd Quarter	TUR	30	650	32	37	Shot	Miss
510	Rio Olympics TUR v ESP Q2	2nd Quarter	TUR	31	659	28	110
511	Rio Olympics TUR v ESP Q2	2nd Quarter	TUR	31	660	18	84
512	Rio Olympics TUR v ESP Q2	2nd Quarter	TUR	31	661	18	74
513	Rio Olympics TUR v ESP Q2	2nd Quarter	TUR	31	662	24	70
514	Rio Olympics TUR v ESP Q2	2nd Quarter	TUR	31	662	19	58
515	Rio Olympics TUR v ESP Q2	2nd Quarter	TUR	31	663	17	51
516	Rio Olympics TUR v ESP Q2	2nd Quarter	TUR	31	664	30	46
517	Rio Olympics TUR v ESP Q2	2nd Quarter	TUR	31	665	31	38
518	Rio Olympics TUR v ESP Q2	2nd Quarter	TUR	31	666	11	35
519	Rio Olympics TUR v ESP Q2	2nd Quarter	TUR	31	667	23	20
520	Rio Olympics TUR v ESP Q2	2nd Quarter	TUR	31	668	25	18
521	Rio Olympics TUR v ESP Q2	2nd Quarter	TUR	31	669	25	20
522	Rio Olympics TUR v ESP Q2	2nd Quarter	TUR	31	670	28	22	Shot	Score
523	Rio Olympics TUR v ESP Q2	2nd Quarter	TUR	32	689	33	85
524	Rio Olympics TUR v ESP Q2	2nd Quarter	TUR	32	689	33	76
525	Rio Olympics TUR v ESP Q2	2nd Quarter	TUR	32	690	32	68
526	Rio Olympics TUR v ESP Q2	2nd Quarter	TUR	32	691	29	59
527	Rio Olympics TUR v ESP Q2	2nd Quarter	TUR	32	691	26	51
528	Rio Olympics TUR v ESP Q2	2nd Quarter	TUR	32	692	22	40
529	Rio Olympics TUR v ESP Q2	2nd Quarter	TUR	32	692	19	32
530	Rio Olympics TUR v ESP Q2	2nd Quarter	TUR	32	693	15	28
531	Rio Olympics TUR v ESP Q2	2nd Quarter	TUR	32	693	11	31
532	Rio Olympics TUR v ESP Q2	2nd Quarter	TUR	32	696	31	38
533	Rio Olympics TUR v ESP Q2	2nd Quarter	TUR	32	697	31	32
534	Rio Olympics TUR v ESP Q2	2nd Quarter	TUR	32	698	44	34
535	Rio Olympics TUR v ESP Q2	2nd Quarter	TUR	32	699	50	18
536	Rio Olympics TUR v ESP Q2	2nd Quarter	TUR	32	701	39	17	TO
537	Rio Olympics TUR v ESP Q2	2nd Quarter	TUR	33	757	27	98
538	Rio Olympics TUR v ESP Q2	2nd Quarter	TUR	33	758	34	94
539	Rio Olympics TUR v ESP Q2	2nd Quarter	TUR	33	759	39	87
540	Rio Olympics TUR v ESP Q2	2nd Quarter	TUR	33	760	39	79
541	Rio Olympics TUR v ESP Q2	2nd Quarter	TUR	33	761	38	75
542	Rio Olympics TUR v ESP Q2	2nd Quarter	TUR	33	762	36	68
543	Rio Olympics TUR v ESP Q2	2nd Quarter	TUR	33	762	32	61
544	Rio Olympics TUR v ESP Q2	2nd Quarter	TUR	33	763	29	54
545	Rio Olympics TUR v ESP Q2	2nd Quarter	TUR	33	764	29	48
546	Rio Olympics TUR v ESP Q2	2nd Quarter	TUR	33	766	32	47
547	Rio Olympics TUR v ESP Q2	2nd Quarter	TUR	33	767	32	41	On-ball
548	Rio Olympics TUR v ESP Q2	2nd Quarter	TUR	33	767	36	39
549	Rio Olympics TUR v ESP Q2	2nd Quarter	TUR	33	768	37	30
550	Rio Olympics TUR v ESP Q2	2nd Quarter	TUR	33	769	37	23
551	Rio Olympics TUR v ESP Q2	2nd Quarter	TUR	33	770	30	18	Shot	Shooting Foul
552	Rio Olympics TUR v ESP Q2	2nd Quarter	TUR	34	865	34	111
553	Rio Olympics TUR v ESP Q2	2nd Quarter	TUR	34	867	40	102
554	Rio Olympics TUR v ESP Q2	2nd Quarter	TUR	34	868	41	94
555	Rio Olympics TUR v ESP Q2	2nd Quarter	TUR	34	868	41	90
556	Rio Olympics TUR v ESP Q2	2nd Quarter	TUR	34	869	41	83
557	Rio Olympics TUR v ESP Q2	2nd Quarter	TUR	34	869	39	78
558	Rio Olympics TUR v ESP Q2	2nd Quarter	TUR	34	870	39	75
559	Rio Olympics TUR v ESP Q2	2nd Quarter	TUR	34	870	39	71
560	Rio Olympics TUR v ESP Q2	2nd Quarter	TUR	34	871	39	65
561	Rio Olympics TUR v ESP Q2	2nd Quarter	TUR	34	872	38	59
562	Rio Olympics TUR v ESP Q2	2nd Quarter	TUR	34	873	35	50
563	Rio Olympics TUR v ESP Q2	2nd Quarter	TUR	34	874	34	47
564	Rio Olympics TUR v ESP Q2	2nd Quarter	TUR	34	876	30	40
565	Rio Olympics TUR v ESP Q2	2nd Quarter	TUR	34	876	30	37	On-ball
566	Rio Olympics TUR v ESP Q2	2nd Quarter	TUR	34	876	33	35
567	Rio Olympics TUR v ESP Q2	2nd Quarter	TUR	34	877	36	32
568	Rio Olympics TUR v ESP Q2	2nd Quarter	TUR	34	878	40	30
569	Rio Olympics TUR v ESP Q2	2nd Quarter	TUR	34	879	32	37	Shot	Miss
570	Rio Olympics TUR v ESP Q2	2nd Quarter	TUR	35	942	31	110
571	Rio Olympics TUR v ESP Q2	2nd Quarter	TUR	35	943	29	87
572	Rio Olympics TUR v ESP Q2	2nd Quarter	TUR	35	944	28	75
573	Rio Olympics TUR v ESP Q2	2nd Quarter	TUR	35	945	28	63
574	Rio Olympics TUR v ESP Q2	2nd Quarter	TUR	35	945	28	54
575	Rio Olympics TUR v ESP Q2	2nd Quarter	TUR	35	946	24	48
576	Rio Olympics TUR v ESP Q2	2nd Quarter	TUR	35	947	20	40	On-ball
577	Rio Olympics TUR v ESP Q2	2nd Quarter	TUR	35	947	16	34
578	Rio Olympics TUR v ESP Q2	2nd Quarter	TUR	35	948	13	30
579	Rio Olympics TUR v ESP Q2	2nd Quarter	TUR	35	948	31	51
580	Rio Olympics TUR v ESP Q2	2nd Quarter	TUR	35	949	32	44
581	Rio Olympics TUR v ESP Q2	2nd Quarter	TUR	35	949	36	38	On-ball
582	Rio Olympics TUR v ESP Q2	2nd Quarter	TUR	35	949	38	33
583	Rio Olympics TUR v ESP Q2	2nd Quarter	TUR	35	950	38	27
584	Rio Olympics TUR v ESP Q2	2nd Quarter	TUR	35	951	34	26
585	Rio Olympics TUR v ESP Q2	2nd Quarter	TUR	35	952	19	16	TO
586	Rio Olympics TUR v ESP Q2	2nd Quarter	TUR	36	967	40	101
587	Rio Olympics TUR v ESP Q2	2nd Quarter	TUR	36	968	30	99
588	Rio Olympics TUR v ESP Q2	2nd Quarter	TUR	36	969	27	87
589	Rio Olympics TUR v ESP Q2	2nd Quarter	TUR	36	970	28	79
590	Rio Olympics TUR v ESP Q2	2nd Quarter	TUR	36	970	24	66
591	Rio Olympics TUR v ESP Q2	2nd Quarter	TUR	36	971	18	58
592	Rio Olympics TUR v ESP Q2	2nd Quarter	TUR	36	972	14	48
593	Rio Olympics TUR v ESP Q2	2nd Quarter	TUR	36	972	14	40
594	Rio Olympics TUR v ESP Q2	2nd Quarter	TUR	36	973	14	34
595	Rio Olympics TUR v ESP Q2	2nd Quarter	TUR	36	975	16	35
596	Rio Olympics TUR v ESP Q2	2nd Quarter	TUR	36	976	18	44
597	Rio Olympics TUR v ESP Q2	2nd Quarter	TUR	36	976	24	48
598	Rio Olympics TUR v ESP Q2	2nd Quarter	TUR	36	977	30	50
599	Rio Olympics TUR v ESP Q2	2nd Quarter	TUR	36	978	47	37
600	Rio Olympics TUR v ESP Q2	2nd Quarter	TUR	36	980	44	24
601	Rio Olympics TUR v ESP Q2	2nd Quarter	TUR	36	981	43	24
602	Rio Olympics TUR v ESP Q2	2nd Quarter	TUR	36	982	41	24
603	Rio Olympics TUR v ESP Q2	2nd Quarter	TUR	36	983	28	35	Shot	Score
604	Rio Olympics TUR v ESP Q2	2nd Quarter	TUR	37	1015	30	92
605	Rio Olympics TUR v ESP Q2	2nd Quarter	TUR	37	1015	34	91
606	Rio Olympics TUR v ESP Q2	2nd Quarter	TUR	37	1017	37	80
607	Rio Olympics TUR v ESP Q2	2nd Quarter	TUR	37	1018	36	75
608	Rio Olympics TUR v ESP Q2	2nd Quarter	TUR	37	1018	37	68
609	Rio Olympics TUR v ESP Q2	2nd Quarter	TUR	37	1019	35	61
610	Rio Olympics TUR v ESP Q2	2nd Quarter	TUR	37	1020	33	55
611	Rio Olympics TUR v ESP Q2	2nd Quarter	TUR	37	1021	32	52
612	Rio Olympics TUR v ESP Q2	2nd Quarter	TUR	37	1022	27	52
613	Rio Olympics TUR v ESP Q2	2nd Quarter	TUR	37	1024	35	50
614	Rio Olympics TUR v ESP Q2	2nd Quarter	TUR	37	1024	38	48
615	Rio Olympics TUR v ESP Q2	2nd Quarter	TUR	37	1025	45	35
616	Rio Olympics TUR v ESP Q2	2nd Quarter	TUR	37	1026	45	35
617	Rio Olympics TUR v ESP Q2	2nd Quarter	TUR	37	1028	40	21
618	Rio Olympics TUR v ESP Q2	2nd Quarter	TUR	37	1029	40	21
619	Rio Olympics TUR v ESP Q2	2nd Quarter	TUR	37	1030	40	21
620	Rio Olympics TUR v ESP Q2	2nd Quarter	TUR	37	1031	40	21
621	Rio Olympics TUR v ESP Q2	2nd Quarter	TUR	37	1032	46	34
622	Rio Olympics TUR v ESP Q2	2nd Quarter	TUR	37	1035	40	24
623	Rio Olympics TUR v ESP Q2	2nd Quarter	TUR	37	1036	38	24
624	Rio Olympics TUR v ESP Q2	2nd Quarter	TUR	37	1037	35	25
625	Rio Olympics TUR v ESP Q2	2nd Quarter	TUR	37	1038	35	38
626	Rio Olympics TUR v ESP Q2	2nd Quarter	TUR	37	1039	37	31	Shot	Miss
627	Rio Olympics TUR v ESP Q3	3rd Quarter	TUR	38	25	32	111
628	Rio Olympics TUR v ESP Q3	3rd Quarter	TUR	38	26	33	92
629	Rio Olympics TUR v ESP Q3	3rd Quarter	TUR	38	27	33	84
630	Rio Olympics TUR v ESP Q3	3rd Quarter	TUR	38	27	33	78
631	Rio Olympics TUR v ESP Q3	3rd Quarter	TUR	38	29	32	76
632	Rio Olympics TUR v ESP Q3	3rd Quarter	TUR	38	30	32	66
633	Rio Olympics TUR v ESP Q3	3rd Quarter	TUR	38	30	33	59
634	Rio Olympics TUR v ESP Q3	3rd Quarter	TUR	38	31	36	54
635	Rio Olympics TUR v ESP Q3	3rd Quarter	TUR	38	32	44	50
636	Rio Olympics TUR v ESP Q3	3rd Quarter	TUR	38	32	46	48
637	Rio Olympics TUR v ESP Q3	3rd Quarter	TUR	38	33	49	31
638	Rio Olympics TUR v ESP Q3	3rd Quarter	TUR	38	35	33	41
639	Rio Olympics TUR v ESP Q3	3rd Quarter	TUR	38	36	14	35
640	Rio Olympics TUR v ESP Q3	3rd Quarter	TUR	38	38	20	21
641	Rio Olympics TUR v ESP Q3	3rd Quarter	TUR	38	39	22	17
642	Rio Olympics TUR v ESP Q3	3rd Quarter	TUR	38	40	25	16
643	Rio Olympics TUR v ESP Q3	3rd Quarter	TUR	38	41	30	16	TO
644	Rio Olympics TUR v ESP Q3	3rd Quarter	TUR	39	78	26	98
645	Rio Olympics TUR v ESP Q3	3rd Quarter	TUR	39	78	29	97
646	Rio Olympics TUR v ESP Q3	3rd Quarter	TUR	39	79	33	92
647	Rio Olympics TUR v ESP Q3	3rd Quarter	TUR	39	80	35	86
648	Rio Olympics TUR v ESP Q3	3rd Quarter	TUR	39	80	39	81
649	Rio Olympics TUR v ESP Q3	3rd Quarter	TUR	39	81	52	71
650	Rio Olympics TUR v ESP Q3	3rd Quarter	TUR	39	81	52	62
651	Rio Olympics TUR v ESP Q3	3rd Quarter	TUR	39	82	51	56
652	Rio Olympics TUR v ESP Q3	3rd Quarter	TUR	39	82	50	47
653	Rio Olympics TUR v ESP Q3	3rd Quarter	TUR	39	83	48	37
654	Rio Olympics TUR v ESP Q3	3rd Quarter	TUR	39	83	47	33
655	Rio Olympics TUR v ESP Q3	3rd Quarter	TUR	39	85	35	40
656	Rio Olympics TUR v ESP Q3	3rd Quarter	TUR	39	86	18	35
657	Rio Olympics TUR v ESP Q3	3rd Quarter	TUR	39	87	14	16
658	Rio Olympics TUR v ESP Q3	3rd Quarter	TUR	39	88	18	19
659	Rio Olympics TUR v ESP Q3	3rd Quarter	TUR	39	88	22	21
660	Rio Olympics TUR v ESP Q3	3rd Quarter	TUR	39	89	24	22
661	Rio Olympics TUR v ESP Q3	3rd Quarter	TUR	39	89	28	23
662	Rio Olympics TUR v ESP Q3	3rd Quarter	TUR	39	90	32	24	Shot	Shooting Foul
663	Rio Olympics TUR v ESP Q3	3rd Quarter	TUR	40	158	44	109
664	Rio Olympics TUR v ESP Q3	3rd Quarter	TUR	40	158	40	94
665	Rio Olympics TUR v ESP Q3	3rd Quarter	TUR	40	159	38	90
666	Rio Olympics TUR v ESP Q3	3rd Quarter	TUR	40	160	34	86
667	Rio Olympics TUR v ESP Q3	3rd Quarter	TUR	40	161	31	76
668	Rio Olympics TUR v ESP Q3	3rd Quarter	TUR	40	161	30	69
669	Rio Olympics TUR v ESP Q3	3rd Quarter	TUR	40	162	29	62
670	Rio Olympics TUR v ESP Q3	3rd Quarter	TUR	40	163	28	56
671	Rio Olympics TUR v ESP Q3	3rd Quarter	TUR	40	164	26	48
672	Rio Olympics TUR v ESP Q3	3rd Quarter	TUR	40	164	30	45
673	Rio Olympics TUR v ESP Q3	3rd Quarter	TUR	40	166	16	33
674	Rio Olympics TUR v ESP Q3	3rd Quarter	TUR	40	168	32	43
675	Rio Olympics TUR v ESP Q3	3rd Quarter	TUR	40	169	50	33
676	Rio Olympics TUR v ESP Q3	3rd Quarter	TUR	40	170	50	33
677	Rio Olympics TUR v ESP Q3	3rd Quarter	TUR	40	171	50	33
678	Rio Olympics TUR v ESP Q3	3rd Quarter	TUR	40	172	50	33
679	Rio Olympics TUR v ESP Q3	3rd Quarter	TUR	40	173	47	19
680	Rio Olympics TUR v ESP Q3	3rd Quarter	TUR	40	174	47	21
681	Rio Olympics TUR v ESP Q3	3rd Quarter	TUR	40	175	44	21
682	Rio Olympics TUR v ESP Q3	3rd Quarter	TUR	40	176	41	21
683	Rio Olympics TUR v ESP Q3	3rd Quarter	TUR	40	177	39	22
684	Rio Olympics TUR v ESP Q3	3rd Quarter	TUR	40	178	37	23
685	Rio Olympics TUR v ESP Q3	3rd Quarter	TUR	40	179	15	33	Shot	Score
686	Rio Olympics TUR v ESP Q3	3rd Quarter	TUR	41	204	52	108
687	Rio Olympics TUR v ESP Q3	3rd Quarter	TUR	41	205	49	93
688	Rio Olympics TUR v ESP Q3	3rd Quarter	TUR	41	207	49	86
689	Rio Olympics TUR v ESP Q3	3rd Quarter	TUR	41	207	48	82
690	Rio Olympics TUR v ESP Q3	3rd Quarter	TUR	41	208	48	76
691	Rio Olympics TUR v ESP Q3	3rd Quarter	TUR	41	209	47	72
692	Rio Olympics TUR v ESP Q3	3rd Quarter	TUR	41	210	46	67
693	Rio Olympics TUR v ESP Q3	3rd Quarter	TUR	41	210	46	64
694	Rio Olympics TUR v ESP Q3	3rd Quarter	TUR	41	212	41	60
695	Rio Olympics TUR v ESP Q3	3rd Quarter	TUR	41	213	34	56
696	Rio Olympics TUR v ESP Q3	3rd Quarter	TUR	41	213	27	54
697	Rio Olympics TUR v ESP Q3	3rd Quarter	TUR	41	214	24	51
698	Rio Olympics TUR v ESP Q3	3rd Quarter	TUR	41	215	16	34
699	Rio Olympics TUR v ESP Q3	3rd Quarter	TUR	41	217	20	18
700	Rio Olympics TUR v ESP Q3	3rd Quarter	TUR	41	218	22	19
701	Rio Olympics TUR v ESP Q3	3rd Quarter	TUR	41	219	25	22
702	Rio Olympics TUR v ESP Q3	3rd Quarter	TUR	41	220	26	24
703	Rio Olympics TUR v ESP Q3	3rd Quarter	TUR	41	221	34	35
704	Rio Olympics TUR v ESP Q3	3rd Quarter	TUR	41	223	34	40
705	Rio Olympics TUR v ESP Q3	3rd Quarter	TUR	41	225	15	31	Shot	Miss
706	Rio Olympics TUR v ESP Q3	3rd Quarter	TUR	42	228	30	20	OR	Shot	Score
707	Rio Olympics TUR v ESP Q3	3rd Quarter	TUR	43	294	32	110
708	Rio Olympics TUR v ESP Q3	3rd Quarter	TUR	43	295	33	100
709	Rio Olympics TUR v ESP Q3	3rd Quarter	TUR	43	296	33	90
710	Rio Olympics TUR v ESP Q3	3rd Quarter	TUR	43	296	32	84
711	Rio Olympics TUR v ESP Q3	3rd Quarter	TUR	43	297	30	78
712	Rio Olympics TUR v ESP Q3	3rd Quarter	TUR	43	297	27	70
713	Rio Olympics TUR v ESP Q3	3rd Quarter	TUR	43	298	26	62
714	Rio Olympics TUR v ESP Q3	3rd Quarter	TUR	43	298	27	52
715	Rio Olympics TUR v ESP Q3	3rd Quarter	TUR	43	299	23	46
716	Rio Olympics TUR v ESP Q3	3rd Quarter	TUR	43	300	17	33
717	Rio Olympics TUR v ESP Q3	3rd Quarter	TUR	43	302	22	18
718	Rio Olympics TUR v ESP Q3	3rd Quarter	TUR	43	304	22	20
719	Rio Olympics TUR v ESP Q3	3rd Quarter	TUR	43	305	25	22
720	Rio Olympics TUR v ESP Q3	3rd Quarter	TUR	43	306	35	36
721	Rio Olympics TUR v ESP Q3	3rd Quarter	TUR	43	307	33	39	On-ball
722	Rio Olympics TUR v ESP Q3	3rd Quarter	TUR	43	308	33	39
723	Rio Olympics TUR v ESP Q3	3rd Quarter	TUR	43	309	33	39
724	Rio Olympics TUR v ESP Q3	3rd Quarter	TUR	43	310	28	39
725	Rio Olympics TUR v ESP Q3	3rd Quarter	TUR	43	311	26	35
726	Rio Olympics TUR v ESP Q3	3rd Quarter	TUR	43	312	26	25
727	Rio Olympics TUR v ESP Q3	3rd Quarter	TUR	43	313	28	20	Shot	Score
728	Rio Olympics TUR v ESP Q3	3rd Quarter	TUR	44	434	46	91
729	Rio Olympics TUR v ESP Q3	3rd Quarter	TUR	44	434	48	81
730	Rio Olympics TUR v ESP Q3	3rd Quarter	TUR	44	435	49	64
731	Rio Olympics TUR v ESP Q3	3rd Quarter	TUR	44	435	46	53
732	Rio Olympics TUR v ESP Q3	3rd Quarter	TUR	44	436	44	42
733	Rio Olympics TUR v ESP Q3	3rd Quarter	TUR	44	437	42	32
734	Rio Olympics TUR v ESP Q3	3rd Quarter	TUR	44	437	38	25
735	Rio Olympics TUR v ESP Q3	3rd Quarter	TUR	44	438	37	18
736	Rio Olympics TUR v ESP Q3	3rd Quarter	TUR	44	438	44	20
737	Rio Olympics TUR v ESP Q3	3rd Quarter	TUR	44	439	39	23	Foul
738	Rio Olympics TUR v ESP Q3	3rd Quarter	TUR	45	463	38	9	BLOB
739	Rio Olympics TUR v ESP Q3	3rd Quarter	TUR	45	464	47	23
740	Rio Olympics TUR v ESP Q3	3rd Quarter	TUR	45	465	38	17
741	Rio Olympics TUR v ESP Q3	3rd Quarter	TUR	45	465	29	16
742	Rio Olympics TUR v ESP Q3	3rd Quarter	TUR	45	466	27	31
743	Rio Olympics TUR v ESP Q3	3rd Quarter	TUR	45	467	31	40	Shot	Score
744	Rio Olympics TUR v ESP Q3	3rd Quarter	TUR	46	471	36	19	OR
745	Rio Olympics TUR v ESP Q3	3rd Quarter	TUR	46	472	50	35
746	Rio Olympics TUR v ESP Q3	3rd Quarter	TUR	46	473	39	23
747	Rio Olympics TUR v ESP Q3	3rd Quarter	TUR	46	475	37	25
748	Rio Olympics TUR v ESP Q3	3rd Quarter	TUR	46	476	30	23	Shot	Shooting Foul
749	Rio Olympics TUR v ESP Q3	3rd Quarter	TUR	47	583	29	110
750	Rio Olympics TUR v ESP Q3	3rd Quarter	TUR	47	584	31	99
751	Rio Olympics TUR v ESP Q3	3rd Quarter	TUR	47	585	34	96
752	Rio Olympics TUR v ESP Q3	3rd Quarter	TUR	47	586	35	89
753	Rio Olympics TUR v ESP Q3	3rd Quarter	TUR	47	588	33	81
754	Rio Olympics TUR v ESP Q3	3rd Quarter	TUR	47	588	31	73
755	Rio Olympics TUR v ESP Q3	3rd Quarter	TUR	47	589	32	65
756	Rio Olympics TUR v ESP Q3	3rd Quarter	TUR	47	589	34	59
757	Rio Olympics TUR v ESP Q3	3rd Quarter	TUR	47	590	35	54
758	Rio Olympics TUR v ESP Q3	3rd Quarter	TUR	47	593	42	36
759	Rio Olympics TUR v ESP Q3	3rd Quarter	TUR	47	594	44	34
760	Rio Olympics TUR v ESP Q3	3rd Quarter	TUR	47	594	49	31
761	Rio Olympics TUR v ESP Q3	3rd Quarter	TUR	47	596	40	18
762	Rio Olympics TUR v ESP Q3	3rd Quarter	TUR	47	598	39	19
763	Rio Olympics TUR v ESP Q3	3rd Quarter	TUR	47	599	38	20
764	Rio Olympics TUR v ESP Q3	3rd Quarter	TUR	47	600	37	21
765	Rio Olympics TUR v ESP Q3	3rd Quarter	TUR	47	601	33	21	Shot	Score
766	Rio Olympics TUR v ESP Q3	3rd Quarter	TUR	48	618	29	91
767	Rio Olympics TUR v ESP Q3	3rd Quarter	TUR	48	618	25	87
768	Rio Olympics TUR v ESP Q3	3rd Quarter	TUR	48	619	22	82
769	Rio Olympics TUR v ESP Q3	3rd Quarter	TUR	48	620	21	75
770	Rio Olympics TUR v ESP Q3	3rd Quarter	TUR	48	621	23	70
771	Rio Olympics TUR v ESP Q3	3rd Quarter	TUR	48	621	25	66
772	Rio Olympics TUR v ESP Q3	3rd Quarter	TUR	48	622	29	62
773	Rio Olympics TUR v ESP Q3	3rd Quarter	TUR	48	622	33	56
774	Rio Olympics TUR v ESP Q3	3rd Quarter	TUR	48	623	34	52
775	Rio Olympics TUR v ESP Q3	3rd Quarter	TUR	48	624	34	47
776	Rio Olympics TUR v ESP Q3	3rd Quarter	TUR	48	625	37	44
777	Rio Olympics TUR v ESP Q3	3rd Quarter	TUR	48	626	50	32
778	Rio Olympics TUR v ESP Q3	3rd Quarter	TUR	48	627	32	39
779	Rio Olympics TUR v ESP Q3	3rd Quarter	TUR	48	628	13	34
780	Rio Olympics TUR v ESP Q3	3rd Quarter	TUR	48	630	32	41
781	Rio Olympics TUR v ESP Q3	3rd Quarter	TUR	48	631	34	38	On-ball
782	Rio Olympics TUR v ESP Q3	3rd Quarter	TUR	48	631	36	36
783	Rio Olympics TUR v ESP Q3	3rd Quarter	TUR	48	632	37	28
784	Rio Olympics TUR v ESP Q3	3rd Quarter	TUR	48	633	36	19	Shot	Miss
785	Rio Olympics TUR v ESP Q3	3rd Quarter	TUR	49	636	34	17	OR
786	Rio Olympics TUR v ESP Q3	3rd Quarter	TUR	49	638	43	39
787	Rio Olympics TUR v ESP Q3	3rd Quarter	TUR	49	639	26	41
788	Rio Olympics TUR v ESP Q3	3rd Quarter	TUR	49	639	24	39
789	Rio Olympics TUR v ESP Q3	3rd Quarter	TUR	49	640	19	35
790	Rio Olympics TUR v ESP Q3	3rd Quarter	TUR	49	641	17	23
791	Rio Olympics TUR v ESP Q3	3rd Quarter	TUR	49	642	19	25
792	Rio Olympics TUR v ESP Q3	3rd Quarter	TUR	49	642	23	25
793	Rio Olympics TUR v ESP Q3	3rd Quarter	TUR	49	643	25	25
794	Rio Olympics TUR v ESP Q3	3rd Quarter	TUR	49	644	28	25
795	Rio Olympics TUR v ESP Q3	3rd Quarter	TUR	49	645	31	24	Shot	Shooting Foul
796	Rio Olympics TUR v ESP Q3	3rd Quarter	TUR	50	705	29	112
797	Rio Olympics TUR v ESP Q3	3rd Quarter	TUR	50	706	26	90
798	Rio Olympics TUR v ESP Q3	3rd Quarter	TUR	50	707	26	86
799	Rio Olympics TUR v ESP Q3	3rd Quarter	TUR	50	708	28	84
800	Rio Olympics TUR v ESP Q3	3rd Quarter	TUR	50	709	33	77
801	Rio Olympics TUR v ESP Q3	3rd Quarter	TUR	50	710	33	70
802	Rio Olympics TUR v ESP Q3	3rd Quarter	TUR	50	711	33	64
803	Rio Olympics TUR v ESP Q3	3rd Quarter	TUR	50	711	34	59
804	Rio Olympics TUR v ESP Q3	3rd Quarter	TUR	50	712	34	56
805	Rio Olympics TUR v ESP Q3	3rd Quarter	TUR	50	713	49	38
806	Rio Olympics TUR v ESP Q3	3rd Quarter	TUR	50	714	48	31
807	Rio Olympics TUR v ESP Q3	3rd Quarter	TUR	50	715	31	42
808	Rio Olympics TUR v ESP Q3	3rd Quarter	TUR	50	717	19	42
809	Rio Olympics TUR v ESP Q3	3rd Quarter	TUR	50	720	20	25
810	Rio Olympics TUR v ESP Q3	3rd Quarter	TUR	50	721	20	25
811	Rio Olympics TUR v ESP Q3	3rd Quarter	TUR	50	721	24	27
812	Rio Olympics TUR v ESP Q3	3rd Quarter	TUR	50	722	25	27
813	Rio Olympics TUR v ESP Q3	3rd Quarter	TUR	50	723	28	20	Shot	Miss
814	Rio Olympics TUR v ESP Q3	3rd Quarter	TUR	51	768	33	108
815	Rio Olympics TUR v ESP Q3	3rd Quarter	TUR	51	769	20	98
816	Rio Olympics TUR v ESP Q3	3rd Quarter	TUR	51	770	20	92
817	Rio Olympics TUR v ESP Q3	3rd Quarter	TUR	51	771	21	88
818	Rio Olympics TUR v ESP Q3	3rd Quarter	TUR	51	772	30	86
819	Rio Olympics TUR v ESP Q3	3rd Quarter	TUR	51	772	36	83
820	Rio Olympics TUR v ESP Q3	3rd Quarter	TUR	51	773	37	78
821	Rio Olympics TUR v ESP Q3	3rd Quarter	TUR	51	775	39	68
822	Rio Olympics TUR v ESP Q3	3rd Quarter	TUR	51	775	40	62
823	Rio Olympics TUR v ESP Q3	3rd Quarter	TUR	51	776	41	56
824	Rio Olympics TUR v ESP Q3	3rd Quarter	TUR	51	776	40	50
825	Rio Olympics TUR v ESP Q3	3rd Quarter	TUR	51	778	45	45
826	Rio Olympics TUR v ESP Q3	3rd Quarter	TUR	51	779	42	43
827	Rio Olympics TUR v ESP Q3	3rd Quarter	TUR	51	780	36	40
828	Rio Olympics TUR v ESP Q3	3rd Quarter	TUR	51	780	29	38	On-ball
829	Rio Olympics TUR v ESP Q3	3rd Quarter	TUR	51	780	24	36
830	Rio Olympics TUR v ESP Q3	3rd Quarter	TUR	51	782	22	27
831	Rio Olympics TUR v ESP Q3	3rd Quarter	TUR	51	782	25	22
832	Rio Olympics TUR v ESP Q3	3rd Quarter	TUR	51	783	29	19	Shot	Miss
833	Rio Olympics TUR v ESP Q3	3rd Quarter	TUR	52	824	30	86
834	Rio Olympics TUR v ESP Q3	3rd Quarter	TUR	52	825	30	78
835	Rio Olympics TUR v ESP Q3	3rd Quarter	TUR	52	825	25	70
836	Rio Olympics TUR v ESP Q3	3rd Quarter	TUR	52	826	23	64
837	Rio Olympics TUR v ESP Q3	3rd Quarter	TUR	52	826	22	51	Foul
838	Rio Olympics TUR v ESP Q3	3rd Quarter	TUR	53	920	33	109
839	Rio Olympics TUR v ESP Q3	3rd Quarter	TUR	53	921	40	100
840	Rio Olympics TUR v ESP Q3	3rd Quarter	TUR	53	921	41	94
841	Rio Olympics TUR v ESP Q3	3rd Quarter	TUR	53	923	38	85
842	Rio Olympics TUR v ESP Q3	3rd Quarter	TUR	53	924	35	82
843	Rio Olympics TUR v ESP Q3	3rd Quarter	TUR	53	924	33	78
844	Rio Olympics TUR v ESP Q3	3rd Quarter	TUR	53	925	31	73
845	Rio Olympics TUR v ESP Q3	3rd Quarter	TUR	53	926	33	66
846	Rio Olympics TUR v ESP Q3	3rd Quarter	TUR	53	926	34	62
847	Rio Olympics TUR v ESP Q3	3rd Quarter	TUR	53	927	34	57
848	Rio Olympics TUR v ESP Q3	3rd Quarter	TUR	53	928	34	52
849	Rio Olympics TUR v ESP Q3	3rd Quarter	TUR	53	929	48	35
850	Rio Olympics TUR v ESP Q3	3rd Quarter	TUR	53	931	42	19
851	Rio Olympics TUR v ESP Q3	3rd Quarter	TUR	53	932	42	19
852	Rio Olympics TUR v ESP Q3	3rd Quarter	TUR	53	933	42	19
853	Rio Olympics TUR v ESP Q3	3rd Quarter	TUR	53	934	42	19
854	Rio Olympics TUR v ESP Q3	3rd Quarter	TUR	53	935	42	19
855	Rio Olympics TUR v ESP Q3	3rd Quarter	TUR	53	936	41	20
856	Rio Olympics TUR v ESP Q3	3rd Quarter	TUR	53	936	39	20
857	Rio Olympics TUR v ESP Q3	3rd Quarter	TUR	53	937	33	23	Shot	Miss
858	Rio Olympics TUR v ESP Q3	3rd Quarter	TUR	54	963	29	102
859	Rio Olympics TUR v ESP Q3	3rd Quarter	TUR	54	963	37	98
860	Rio Olympics TUR v ESP Q3	3rd Quarter	TUR	54	964	39	96
861	Rio Olympics TUR v ESP Q3	3rd Quarter	TUR	54	965	40	86
862	Rio Olympics TUR v ESP Q3	3rd Quarter	TUR	54	966	38	81
863	Rio Olympics TUR v ESP Q3	3rd Quarter	TUR	54	966	33	76
864	Rio Olympics TUR v ESP Q3	3rd Quarter	TUR	54	967	34	68
865	Rio Olympics TUR v ESP Q3	3rd Quarter	TUR	54	967	36	58
866	Rio Olympics TUR v ESP Q3	3rd Quarter	TUR	54	968	35	52
867	Rio Olympics TUR v ESP Q3	3rd Quarter	TUR	54	971	34	48
868	Rio Olympics TUR v ESP Q3	3rd Quarter	TUR	54	972	24	38
869	Rio Olympics TUR v ESP Q3	3rd Quarter	TUR	54	973	23	41
870	Rio Olympics TUR v ESP Q3	3rd Quarter	TUR	54	975	24	41
871	Rio Olympics TUR v ESP Q3	3rd Quarter	TUR	54	976	28	40	On-ball
872	Rio Olympics TUR v ESP Q3	3rd Quarter	TUR	54	976	32	36
873	Rio Olympics TUR v ESP Q3	3rd Quarter	TUR	54	976	33	30
874	Rio Olympics TUR v ESP Q3	3rd Quarter	TUR	54	978	35	22
875	Rio Olympics TUR v ESP Q3	3rd Quarter	TUR	54	979	52	19
876	Rio Olympics TUR v ESP Q3	3rd Quarter	TUR	54	980	52	21
877	Rio Olympics TUR v ESP Q3	3rd Quarter	TUR	54	981	51	25
878	Rio Olympics TUR v ESP Q3	3rd Quarter	TUR	54	981	49	29
879	Rio Olympics TUR v ESP Q3	3rd Quarter	TUR	54	982	21	26	Shot	Miss
880	Rio Olympics TUR v ESP Q3	3rd Quarter	TUR	55	1071	33	113
881	Rio Olympics TUR v ESP Q3	3rd Quarter	TUR	55	1072	32	103
882	Rio Olympics TUR v ESP Q3	3rd Quarter	TUR	55	1073	31	96
883	Rio Olympics TUR v ESP Q3	3rd Quarter	TUR	55	1074	31	90
884	Rio Olympics TUR v ESP Q3	3rd Quarter	TUR	55	1075	30	84
885	Rio Olympics TUR v ESP Q3	3rd Quarter	TUR	55	1075	28	78
886	Rio Olympics TUR v ESP Q3	3rd Quarter	TUR	55	1076	25	68
887	Rio Olympics TUR v ESP Q3	3rd Quarter	TUR	55	1076	22	61
888	Rio Olympics TUR v ESP Q3	3rd Quarter	TUR	55	1077	21	55
889	Rio Olympics TUR v ESP Q3	3rd Quarter	TUR	55	1077	20	51
890	Rio Olympics TUR v ESP Q3	3rd Quarter	TUR	55	1078	19	46
891	Rio Olympics TUR v ESP Q3	3rd Quarter	TUR	55	1079	21	41
892	Rio Olympics TUR v ESP Q3	3rd Quarter	TUR	55	1080	24	41
893	Rio Olympics TUR v ESP Q3	3rd Quarter	TUR	55	1080	28	40
894	Rio Olympics TUR v ESP Q3	3rd Quarter	TUR	55	1081	32	39	On-ball
895	Rio Olympics TUR v ESP Q3	3rd Quarter	TUR	55	1081	35	39	Shot	Score
896	Rio Olympics TUR v ESP Q3	3rd Quarter	TUR	56	1181	29	110
897	Rio Olympics TUR v ESP Q3	3rd Quarter	TUR	56	1182	22	85
898	Rio Olympics TUR v ESP Q3	3rd Quarter	TUR	56	1183	23	80
899	Rio Olympics TUR v ESP Q3	3rd Quarter	TUR	56	1183	23	80
900	Rio Olympics TUR v ESP Q3	3rd Quarter	TUR	56	1183	27	73
901	Rio Olympics TUR v ESP Q3	3rd Quarter	TUR	56	1183	30	68
902	Rio Olympics TUR v ESP Q3	3rd Quarter	TUR	56	1184	35	62
903	Rio Olympics TUR v ESP Q3	3rd Quarter	TUR	56	1185	38	58
904	Rio Olympics TUR v ESP Q3	3rd Quarter	TUR	56	1185	42	53
905	Rio Olympics TUR v ESP Q3	3rd Quarter	TUR	56	1186	45	46
906	Rio Olympics TUR v ESP Q3	3rd Quarter	TUR	56	1188	46	42
907	Rio Olympics TUR v ESP Q3	3rd Quarter	TUR	56	1190	50	28
908	Rio Olympics TUR v ESP Q3	3rd Quarter	TUR	56	1191	40	24
909	Rio Olympics TUR v ESP Q3	3rd Quarter	TUR	56	1192	38	26
910	Rio Olympics TUR v ESP Q3	3rd Quarter	TUR	56	1192	35	27
911	Rio Olympics TUR v ESP Q3	3rd Quarter	TUR	56	1194	33	27	Shot	Score
912	Rio Olympics TUR v ESP Q4	4th Quarter	TUR	57	16	3	59
913	Rio Olympics TUR v ESP Q4	4th Quarter	TUR	57	17	15	72
914	Rio Olympics TUR v ESP Q4	4th Quarter	TUR	57	19	16	70
915	Rio Olympics TUR v ESP Q4	4th Quarter	TUR	57	20	20	67
916	Rio Olympics TUR v ESP Q4	4th Quarter	TUR	57	20	24	65
917	Rio Olympics TUR v ESP Q4	4th Quarter	TUR	57	21	28	61
918	Rio Olympics TUR v ESP Q4	4th Quarter	TUR	57	22	30	57
919	Rio Olympics TUR v ESP Q4	4th Quarter	TUR	57	22	34	51
920	Rio Olympics TUR v ESP Q4	4th Quarter	TUR	57	23	42	37
921	Rio Olympics TUR v ESP Q4	4th Quarter	TUR	57	24	46	34
922	Rio Olympics TUR v ESP Q4	4th Quarter	TUR	57	24	49	29
923	Rio Olympics TUR v ESP Q4	4th Quarter	TUR	57	25	49	33
924	Rio Olympics TUR v ESP Q4	4th Quarter	TUR	57	25	48	42
925	Rio Olympics TUR v ESP Q4	4th Quarter	TUR	57	25	45	46
926	Rio Olympics TUR v ESP Q4	4th Quarter	TUR	57	26	24	41
927	Rio Olympics TUR v ESP Q4	4th Quarter	TUR	57	29	22	23
928	Rio Olympics TUR v ESP Q4	4th Quarter	TUR	57	30	24	23
929	Rio Olympics TUR v ESP Q4	4th Quarter	TUR	57	31	25	23
930	Rio Olympics TUR v ESP Q4	4th Quarter	TUR	57	33	22	38
931	Rio Olympics TUR v ESP Q4	4th Quarter	TUR	57	34	24	23
932	Rio Olympics TUR v ESP Q4	4th Quarter	TUR	57	35	26	23	Shot	Score
933	Rio Olympics TUR v ESP Q4	4th Quarter	TUR	58	71	33	110
934	Rio Olympics TUR v ESP Q4	4th Quarter	TUR	58	72	38	83
935	Rio Olympics TUR v ESP Q4	4th Quarter	TUR	58	73	39	78
936	Rio Olympics TUR v ESP Q4	4th Quarter	TUR	58	74	37	71
937	Rio Olympics TUR v ESP Q4	4th Quarter	TUR	58	75	36	66
938	Rio Olympics TUR v ESP Q4	4th Quarter	TUR	58	75	35	61
939	Rio Olympics TUR v ESP Q4	4th Quarter	TUR	58	76	36	56
940	Rio Olympics TUR v ESP Q4	4th Quarter	TUR	58	76	42	47
941	Rio Olympics TUR v ESP Q4	4th Quarter	TUR	58	77	46	34
942	Rio Olympics TUR v ESP Q4	4th Quarter	TUR	58	78	50	30
943	Rio Olympics TUR v ESP Q4	4th Quarter	TUR	58	78	52	29
944	Rio Olympics TUR v ESP Q4	4th Quarter	TUR	58	79	51	35
945	Rio Olympics TUR v ESP Q4	4th Quarter	TUR	58	79	50	40
946	Rio Olympics TUR v ESP Q4	4th Quarter	TUR	58	80	43	43
947	Rio Olympics TUR v ESP Q4	4th Quarter	TUR	58	80	22	40
948	Rio Olympics TUR v ESP Q4	4th Quarter	TUR	58	81	22	40
949	Rio Olympics TUR v ESP Q4	4th Quarter	TUR	58	82	22	40
950	Rio Olympics TUR v ESP Q4	4th Quarter	TUR	58	83	22	40
951	Rio Olympics TUR v ESP Q4	4th Quarter	TUR	58	84	36	39
952	Rio Olympics TUR v ESP Q4	4th Quarter	TUR	58	85	34	43
953	Rio Olympics TUR v ESP Q4	4th Quarter	TUR	58	85	32	48
954	Rio Olympics TUR v ESP Q4	4th Quarter	TUR	58	87	30	44
955	Rio Olympics TUR v ESP Q4	4th Quarter	TUR	58	88	27	41
956	Rio Olympics TUR v ESP Q4	4th Quarter	TUR	58	89	26	36
957	Rio Olympics TUR v ESP Q4	4th Quarter	TUR	58	90	26	30	Shot	Miss
958	Rio Olympics TUR v ESP Q4	4th Quarter	TUR	59	102	36	110
959	Rio Olympics TUR v ESP Q4	4th Quarter	TUR	59	104	32	97
960	Rio Olympics TUR v ESP Q4	4th Quarter	TUR	59	106	33	94
961	Rio Olympics TUR v ESP Q4	4th Quarter	TUR	59	107	36	87
962	Rio Olympics TUR v ESP Q4	4th Quarter	TUR	59	108	36	81
963	Rio Olympics TUR v ESP Q4	4th Quarter	TUR	59	109	36	75
964	Rio Olympics TUR v ESP Q4	4th Quarter	TUR	59	110	41	70
965	Rio Olympics TUR v ESP Q4	4th Quarter	TUR	59	110	44	65
966	Rio Olympics TUR v ESP Q4	4th Quarter	TUR	59	111	50	57
967	Rio Olympics TUR v ESP Q4	4th Quarter	TUR	59	112	50	51
968	Rio Olympics TUR v ESP Q4	4th Quarter	TUR	59	113	50	46
969	Rio Olympics TUR v ESP Q4	4th Quarter	TUR	59	114	49	46
970	Rio Olympics TUR v ESP Q4	4th Quarter	TUR	59	114	44	47
971	Rio Olympics TUR v ESP Q4	4th Quarter	TUR	59	115	41	48
972	Rio Olympics TUR v ESP Q4	4th Quarter	TUR	59	116	47	33
973	Rio Olympics TUR v ESP Q4	4th Quarter	TUR	59	119	42	37
974	Rio Olympics TUR v ESP Q4	4th Quarter	TUR	59	120	51	30	On-ball
975	Rio Olympics TUR v ESP Q4	4th Quarter	TUR	59	121	48	28
976	Rio Olympics TUR v ESP Q4	4th Quarter	TUR	59	122	44	24
977	Rio Olympics TUR v ESP Q4	4th Quarter	TUR	59	123	38	42
978	Rio Olympics TUR v ESP Q4	4th Quarter	TUR	59	123	34	33
979	Rio Olympics TUR v ESP Q4	4th Quarter	TUR	59	124	29	23
980	Rio Olympics TUR v ESP Q4	4th Quarter	TUR	59	124	29	19	Shot	Miss
981	Rio Olympics TUR v ESP Q4	4th Quarter	TUR	60	229	19	110
982	Rio Olympics TUR v ESP Q4	4th Quarter	TUR	60	230	40	81
983	Rio Olympics TUR v ESP Q4	4th Quarter	TUR	60	232	39	80
984	Rio Olympics TUR v ESP Q4	4th Quarter	TUR	60	234	39	72
985	Rio Olympics TUR v ESP Q4	4th Quarter	TUR	60	234	43	66
986	Rio Olympics TUR v ESP Q4	4th Quarter	TUR	60	235	47	61
987	Rio Olympics TUR v ESP Q4	4th Quarter	TUR	60	235	49	56
988	Rio Olympics TUR v ESP Q4	4th Quarter	TUR	60	236	50	50
989	Rio Olympics TUR v ESP Q4	4th Quarter	TUR	60	236	51	33
990	Rio Olympics TUR v ESP Q4	4th Quarter	TUR	60	237	49	43
991	Rio Olympics TUR v ESP Q4	4th Quarter	TUR	60	238	47	45
992	Rio Olympics TUR v ESP Q4	4th Quarter	TUR	60	241	25	40
993	Rio Olympics TUR v ESP Q4	4th Quarter	TUR	60	242	11	32
994	Rio Olympics TUR v ESP Q4	4th Quarter	TUR	60	243	24	27
995	Rio Olympics TUR v ESP Q4	4th Quarter	TUR	60	245	24	29
996	Rio Olympics TUR v ESP Q4	4th Quarter	TUR	60	245	25	32
997	Rio Olympics TUR v ESP Q4	4th Quarter	TUR	60	246	27	37
998	Rio Olympics TUR v ESP Q4	4th Quarter	TUR	60	247	39	39
999	Rio Olympics TUR v ESP Q4	4th Quarter	TUR	60	247	49	29	On-ball
1000	Rio Olympics TUR v ESP Q4	4th Quarter	TUR	60	248	46	33
1001	Rio Olympics TUR v ESP Q4	4th Quarter	TUR	60	249	40	34
1002	Rio Olympics TUR v ESP Q4	4th Quarter	TUR	60	249	34	32
1003	Rio Olympics TUR v ESP Q4	4th Quarter	TUR	60	250	31	26
1004	Rio Olympics TUR v ESP Q4	4th Quarter	TUR	60	252	16	34	Shot	Score
1005	Rio Olympics TUR v ESP Q4	4th Quarter	TUR	61	272	52	88
1006	Rio Olympics TUR v ESP Q4	4th Quarter	TUR	61	273	46	92
1007	Rio Olympics TUR v ESP Q4	4th Quarter	TUR	61	274	46	83
1008	Rio Olympics TUR v ESP Q4	4th Quarter	TUR	61	275	44	77
1009	Rio Olympics TUR v ESP Q4	4th Quarter	TUR	61	276	42	71
1010	Rio Olympics TUR v ESP Q4	4th Quarter	TUR	61	276	37	66
1011	Rio Olympics TUR v ESP Q4	4th Quarter	TUR	61	277	31	61
1012	Rio Olympics TUR v ESP Q4	4th Quarter	TUR	61	277	26	55
1013	Rio Olympics TUR v ESP Q4	4th Quarter	TUR	61	278	28	51
1014	Rio Olympics TUR v ESP Q4	4th Quarter	TUR	61	279	34	50
1015	Rio Olympics TUR v ESP Q4	4th Quarter	TUR	61	280	40	47
1016	Rio Olympics TUR v ESP Q4	4th Quarter	TUR	61	281	46	37
1017	Rio Olympics TUR v ESP Q4	4th Quarter	TUR	61	282	50	27
1018	Rio Olympics TUR v ESP Q4	4th Quarter	TUR	61	283	51	35
1019	Rio Olympics TUR v ESP Q4	4th Quarter	TUR	61	284	48	39
1020	Rio Olympics TUR v ESP Q4	4th Quarter	TUR	61	285	46	42
1021	Rio Olympics TUR v ESP Q4	4th Quarter	TUR	61	287	46	33	On-ball
1022	Rio Olympics TUR v ESP Q4	4th Quarter	TUR	61	289	44	35
1023	Rio Olympics TUR v ESP Q4	4th Quarter	TUR	61	289	42	36
1024	Rio Olympics TUR v ESP Q4	4th Quarter	TUR	61	290	47	31
1025	Rio Olympics TUR v ESP Q4	4th Quarter	TUR	61	290	48	27
1026	Rio Olympics TUR v ESP Q4	4th Quarter	TUR	61	291	46	22
1027	Rio Olympics TUR v ESP Q4	4th Quarter	TUR	61	292	47	17
1028	Rio Olympics TUR v ESP Q4	4th Quarter	TUR	61	293	50	16
1029	Rio Olympics TUR v ESP Q4	4th Quarter	TUR	61	293	52	21
1030	Rio Olympics TUR v ESP Q4	4th Quarter	TUR	61	293	53	23
1031	Rio Olympics TUR v ESP Q4	4th Quarter	TUR	61	294	44	25	Foul
1032	Rio Olympics TUR v ESP Q4	4th Quarter	TUR	62	352	59	36	SLOB
1033	Rio Olympics TUR v ESP Q4	4th Quarter	TUR	62	353	49	48
1034	Rio Olympics TUR v ESP Q4	4th Quarter	TUR	62	354	45	51
1035	Rio Olympics TUR v ESP Q4	4th Quarter	TUR	62	355	42	51
1036	Rio Olympics TUR v ESP Q4	4th Quarter	TUR	62	356	39	51
1037	Rio Olympics TUR v ESP Q4	4th Quarter	TUR	62	357	33	52
1038	Rio Olympics TUR v ESP Q4	4th Quarter	TUR	62	357	33	48
1039	Rio Olympics TUR v ESP Q4	4th Quarter	TUR	62	358	34	42
1040	Rio Olympics TUR v ESP Q4	4th Quarter	TUR	62	358	35	40	On-ball
1041	Rio Olympics TUR v ESP Q4	4th Quarter	TUR	62	358	38	37
1042	Rio Olympics TUR v ESP Q4	4th Quarter	TUR	62	359	39	29
1043	Rio Olympics TUR v ESP Q4	4th Quarter	TUR	62	360	36	22	Shot	Miss
1044	Rio Olympics TUR v ESP Q4	4th Quarter	TUR	63	376	42	100
1045	Rio Olympics TUR v ESP Q4	4th Quarter	TUR	63	377	42	96
1046	Rio Olympics TUR v ESP Q4	4th Quarter	TUR	63	378	38	88
1047	Rio Olympics TUR v ESP Q4	4th Quarter	TUR	63	378	34	84
1048	Rio Olympics TUR v ESP Q4	4th Quarter	TUR	63	379	35	78
1049	Rio Olympics TUR v ESP Q4	4th Quarter	TUR	63	379	38	67
1050	Rio Olympics TUR v ESP Q4	4th Quarter	TUR	63	380	39	61
1051	Rio Olympics TUR v ESP Q4	4th Quarter	TUR	63	381	40	52
1052	Rio Olympics TUR v ESP Q4	4th Quarter	TUR	63	381	34	50
1053	Rio Olympics TUR v ESP Q4	4th Quarter	TUR	63	383	32	47
1054	Rio Olympics TUR v ESP Q4	4th Quarter	TUR	63	384	36	46
1055	Rio Olympics TUR v ESP Q4	4th Quarter	TUR	63	385	39	43
1056	Rio Olympics TUR v ESP Q4	4th Quarter	TUR	63	386	41	39	On-ball
1057	Rio Olympics TUR v ESP Q4	4th Quarter	TUR	63	386	41	36
1058	Rio Olympics TUR v ESP Q4	4th Quarter	TUR	63	387	44	32
1059	Rio Olympics TUR v ESP Q4	4th Quarter	TUR	63	387	42	28
1060	Rio Olympics TUR v ESP Q4	4th Quarter	TUR	63	389	10	19	Shot	Score
1061	Rio Olympics TUR v ESP Q4	4th Quarter	TUR	64	496	38	96
1062	Rio Olympics TUR v ESP Q4	4th Quarter	TUR	64	498	26	95
1063	Rio Olympics TUR v ESP Q4	4th Quarter	TUR	64	499	29	92
1064	Rio Olympics TUR v ESP Q4	4th Quarter	TUR	64	499	31	85
1065	Rio Olympics TUR v ESP Q4	4th Quarter	TUR	64	500	31	79
1066	Rio Olympics TUR v ESP Q4	4th Quarter	TUR	64	501	35	75
1067	Rio Olympics TUR v ESP Q4	4th Quarter	TUR	64	501	40	70
1068	Rio Olympics TUR v ESP Q4	4th Quarter	TUR	64	501	48	63
1069	Rio Olympics TUR v ESP Q4	4th Quarter	TUR	64	502	53	57
1070	Rio Olympics TUR v ESP Q4	4th Quarter	TUR	64	502	51	46
1071	Rio Olympics TUR v ESP Q4	4th Quarter	TUR	64	504	50	49
1072	Rio Olympics TUR v ESP Q4	4th Quarter	TUR	64	504	47	50
1073	Rio Olympics TUR v ESP Q4	4th Quarter	TUR	64	505	38	50
1074	Rio Olympics TUR v ESP Q4	4th Quarter	TUR	64	505	36	50
1075	Rio Olympics TUR v ESP Q4	4th Quarter	TUR	64	506	34	50
1076	Rio Olympics TUR v ESP Q4	4th Quarter	TUR	64	508	37	47
1077	Rio Olympics TUR v ESP Q4	4th Quarter	TUR	64	508	40	43
1078	Rio Olympics TUR v ESP Q4	4th Quarter	TUR	64	509	47	42
1079	Rio Olympics TUR v ESP Q4	4th Quarter	TUR	64	510	40	44
1080	Rio Olympics TUR v ESP Q4	4th Quarter	TUR	64	510	33	44
1081	Rio Olympics TUR v ESP Q4	4th Quarter	TUR	64	512	15	35
1082	Rio Olympics TUR v ESP Q4	4th Quarter	TUR	64	513	14	23
1083	Rio Olympics TUR v ESP Q4	4th Quarter	TUR	64	514	14	23
1084	Rio Olympics TUR v ESP Q4	4th Quarter	TUR	64	515	14	23
1085	Rio Olympics TUR v ESP Q4	4th Quarter	TUR	64	516	14	23
1086	Rio Olympics TUR v ESP Q4	4th Quarter	TUR	64	518	24	18	Shot	Miss
1087	Rio Olympics TUR v ESP Q4	4th Quarter	TUR	65	533	32	113
1088	Rio Olympics TUR v ESP Q4	4th Quarter	TUR	65	534	35	84
1089	Rio Olympics TUR v ESP Q4	4th Quarter	TUR	65	535	36	76
1090	Rio Olympics TUR v ESP Q4	4th Quarter	TUR	65	536	36	71
1091	Rio Olympics TUR v ESP Q4	4th Quarter	TUR	65	537	46	74
1092	Rio Olympics TUR v ESP Q4	4th Quarter	TUR	65	539	52	52
1093	Rio Olympics TUR v ESP Q4	4th Quarter	TUR	65	539	52	47
1094	Rio Olympics TUR v ESP Q4	4th Quarter	TUR	65	541	38	54
1095	Rio Olympics TUR v ESP Q4	4th Quarter	TUR	65	542	43	51
1096	Rio Olympics TUR v ESP Q4	4th Quarter	TUR	65	543	45	48
1097	Rio Olympics TUR v ESP Q4	4th Quarter	TUR	65	543	46	45
1098	Rio Olympics TUR v ESP Q4	4th Quarter	TUR	65	544	48	42
1099	Rio Olympics TUR v ESP Q4	4th Quarter	TUR	65	545	36	41
1100	Rio Olympics TUR v ESP Q4	4th Quarter	TUR	65	546	32	41
1101	Rio Olympics TUR v ESP Q4	4th Quarter	TUR	65	547	50	32
1102	Rio Olympics TUR v ESP Q4	4th Quarter	TUR	65	549	39	20
1103	Rio Olympics TUR v ESP Q4	4th Quarter	TUR	65	552	33	22	Foul
1104	Rio Olympics TUR v ESP Q4	4th Quarter	TUR	66	575	40	9	BLOB
1105	Rio Olympics TUR v ESP Q4	4th Quarter	TUR	66	576	43	40
1106	Rio Olympics TUR v ESP Q4	4th Quarter	TUR	66	577	53	22	Shot	Miss
1107	Rio Olympics TUR v ESP Q4	4th Quarter	TUR	67	599	3	32	SLOB
1108	Rio Olympics TUR v ESP Q4	4th Quarter	TUR	67	600	25	52
1109	Rio Olympics TUR v ESP Q4	4th Quarter	TUR	67	601	34	50
1110	Rio Olympics TUR v ESP Q4	4th Quarter	TUR	67	601	42	46
1111	Rio Olympics TUR v ESP Q4	4th Quarter	TUR	67	602	53	33
1112	Rio Olympics TUR v ESP Q4	4th Quarter	TUR	67	603	49	31
1113	Rio Olympics TUR v ESP Q4	4th Quarter	TUR	67	604	31	40
1114	Rio Olympics TUR v ESP Q4	4th Quarter	TUR	67	604	29	35
1115	Rio Olympics TUR v ESP Q4	4th Quarter	TUR	67	605	27	30
1116	Rio Olympics TUR v ESP Q4	4th Quarter	TUR	67	606	40	36
1117	Rio Olympics TUR v ESP Q4	4th Quarter	TUR	67	606	38	30
1118	Rio Olympics TUR v ESP Q4	4th Quarter	TUR	67	607	35	31
1119	Rio Olympics TUR v ESP Q4	4th Quarter	TUR	67	607	45	25
1120	Rio Olympics TUR v ESP Q4	4th Quarter	TUR	67	607	48	25
1121	Rio Olympics TUR v ESP Q4	4th Quarter	TUR	67	608	48	30
1122	Rio Olympics TUR v ESP Q4	4th Quarter	TUR	67	609	51	22
1123	Rio Olympics TUR v ESP Q4	4th Quarter	TUR	67	610	46	28
1124	Rio Olympics TUR v ESP Q4	4th Quarter	TUR	67	611	38	29
1125	Rio Olympics TUR v ESP Q4	4th Quarter	TUR	67	611	32	25	Shot	Score
1126	Rio Olympics TUR v ESP Q4	4th Quarter	TUR	68	632	32	109
1127	Rio Olympics TUR v ESP Q4	4th Quarter	TUR	68	634	27	89
1128	Rio Olympics TUR v ESP Q4	4th Quarter	TUR	68	635	29	85
1129	Rio Olympics TUR v ESP Q4	4th Quarter	TUR	68	637	36	76
1130	Rio Olympics TUR v ESP Q4	4th Quarter	TUR	68	638	39	68
1131	Rio Olympics TUR v ESP Q4	4th Quarter	TUR	68	638	44	62
1132	Rio Olympics TUR v ESP Q4	4th Quarter	TUR	68	639	46	54
1133	Rio Olympics TUR v ESP Q4	4th Quarter	TUR	68	640	52	46
1134	Rio Olympics TUR v ESP Q4	4th Quarter	TUR	68	640	44	49
1135	Rio Olympics TUR v ESP Q4	4th Quarter	TUR	68	641	37	50
1136	Rio Olympics TUR v ESP Q4	4th Quarter	TUR	68	642	32	50
1137	Rio Olympics TUR v ESP Q4	4th Quarter	TUR	68	643	37	47
1138	Rio Olympics TUR v ESP Q4	4th Quarter	TUR	68	646	32	38
1139	Rio Olympics TUR v ESP Q4	4th Quarter	TUR	68	647	14	35
1140	Rio Olympics TUR v ESP Q4	4th Quarter	TUR	68	648	20	38
1141	Rio Olympics TUR v ESP Q4	4th Quarter	TUR	68	649	28	42
1142	Rio Olympics TUR v ESP Q4	4th Quarter	TUR	68	650	33	43
1143	Rio Olympics TUR v ESP Q4	4th Quarter	TUR	68	651	26	33
1144	Rio Olympics TUR v ESP Q4	4th Quarter	TUR	68	653	21	45
1145	Rio Olympics TUR v ESP Q4	4th Quarter	TUR	68	653	29	46	On-ball
1146	Rio Olympics TUR v ESP Q4	4th Quarter	TUR	68	654	34	39
1147	Rio Olympics TUR v ESP Q4	4th Quarter	TUR	68	655	37	27
1148	Rio Olympics TUR v ESP Q4	4th Quarter	TUR	68	656	31	20
1149	Rio Olympics TUR v ESP Q4	4th Quarter	TUR	68	657	32	17	Shot	Score
1150	Rio Olympics TUR v ESP Q4	4th Quarter	TUR	69	717	5	83
1151	Rio Olympics TUR v ESP Q4	4th Quarter	TUR	69	718	10	100
1152	Rio Olympics TUR v ESP Q4	4th Quarter	TUR	69	719	10	99
1153	Rio Olympics TUR v ESP Q4	4th Quarter	TUR	69	720	11	92
1154	Rio Olympics TUR v ESP Q4	4th Quarter	TUR	69	720	12	84
1155	Rio Olympics TUR v ESP Q4	4th Quarter	TUR	69	721	17	80
1156	Rio Olympics TUR v ESP Q4	4th Quarter	TUR	69	721	20	76
1157	Rio Olympics TUR v ESP Q4	4th Quarter	TUR	69	722	11	61
1158	Rio Olympics TUR v ESP Q4	4th Quarter	TUR	69	722	10	56
1159	Rio Olympics TUR v ESP Q4	4th Quarter	TUR	69	723	10	56
1160	Rio Olympics TUR v ESP Q4	4th Quarter	TUR	69	724	10	56
1161	Rio Olympics TUR v ESP Q4	4th Quarter	TUR	69	725	10	56
1162	Rio Olympics TUR v ESP Q4	4th Quarter	TUR	69	726	12	53
1163	Rio Olympics TUR v ESP Q4	4th Quarter	TUR	69	727	19	52
1164	Rio Olympics TUR v ESP Q4	4th Quarter	TUR	69	728	33	39
1165	Rio Olympics TUR v ESP Q4	4th Quarter	TUR	69	730	17	37
1166	Rio Olympics TUR v ESP Q4	4th Quarter	TUR	69	731	18	20
1167	Rio Olympics TUR v ESP Q4	4th Quarter	TUR	69	732	21	20
1168	Rio Olympics TUR v ESP Q4	4th Quarter	TUR	69	734	23	17
1169	Rio Olympics TUR v ESP Q4	4th Quarter	TUR	69	735	27	16
1170	Rio Olympics TUR v ESP Q4	4th Quarter	TUR	69	737	24	19	Shot	Score
1171	Rio Olympics TUR v ESP Q4	4th Quarter	TUR	70	843	32	112
1172	Rio Olympics TUR v ESP Q4	4th Quarter	TUR	70	845	29	95
1173	Rio Olympics TUR v ESP Q4	4th Quarter	TUR	70	846	40	96
1174	Rio Olympics TUR v ESP Q4	4th Quarter	TUR	70	847	34	95
1175	Rio Olympics TUR v ESP Q4	4th Quarter	TUR	70	848	33	87
1176	Rio Olympics TUR v ESP Q4	4th Quarter	TUR	70	848	28	77
1177	Rio Olympics TUR v ESP Q4	4th Quarter	TUR	70	849	24	71
1178	Rio Olympics TUR v ESP Q4	4th Quarter	TUR	70	849	20	64
1179	Rio Olympics TUR v ESP Q4	4th Quarter	TUR	70	850	15	54
1180	Rio Olympics TUR v ESP Q4	4th Quarter	TUR	70	850	12	47
1181	Rio Olympics TUR v ESP Q4	4th Quarter	TUR	70	851	14	41
1182	Rio Olympics TUR v ESP Q4	4th Quarter	TUR	70	851	18	42
1183	Rio Olympics TUR v ESP Q4	4th Quarter	TUR	70	853	31	45
1184	Rio Olympics TUR v ESP Q4	4th Quarter	TUR	70	854	31	45
1185	Rio Olympics TUR v ESP Q4	4th Quarter	TUR	70	855	31	45
1186	Rio Olympics TUR v ESP Q4	4th Quarter	TUR	70	856	31	45
1187	Rio Olympics TUR v ESP Q4	4th Quarter	TUR	70	857	31	45
1188	Rio Olympics TUR v ESP Q4	4th Quarter	TUR	70	859	37	54
1189	Rio Olympics TUR v ESP Q4	4th Quarter	TUR	70	860	37	52
1190	Rio Olympics TUR v ESP Q4	4th Quarter	TUR	70	861	38	48
1191	Rio Olympics TUR v ESP Q4	4th Quarter	TUR	70	861	40	43
1192	Rio Olympics TUR v ESP Q4	4th Quarter	TUR	70	862	39	40
1193	Rio Olympics TUR v ESP Q4	4th Quarter	TUR	70	862	35	39	On-ball
1194	Rio Olympics TUR v ESP Q4	4th Quarter	TUR	70	862	30	38
1195	Rio Olympics TUR v ESP Q4	4th Quarter	TUR	70	863	29	37	Shot	Miss
1196	Rio Olympics TUR v ESP Q4	4th Quarter	TUR	71	884	38	110
1197	Rio Olympics TUR v ESP Q4	4th Quarter	TUR	71	884	42	83
1198	Rio Olympics TUR v ESP Q4	4th Quarter	TUR	71	885	43	76
1199	Rio Olympics TUR v ESP Q4	4th Quarter	TUR	71	886	44	68
1200	Rio Olympics TUR v ESP Q4	4th Quarter	TUR	71	886	45	62
1201	Rio Olympics TUR v ESP Q4	4th Quarter	TUR	71	887	47	57
1202	Rio Olympics TUR v ESP Q4	4th Quarter	TUR	71	887	48	51
1203	Rio Olympics TUR v ESP Q4	4th Quarter	TUR	71	888	48	48
1204	Rio Olympics TUR v ESP Q4	4th Quarter	TUR	71	889	46	40
1205	Rio Olympics TUR v ESP Q4	4th Quarter	TUR	71	889	43	42
1206	Rio Olympics TUR v ESP Q4	4th Quarter	TUR	71	890	37	42
1207	Rio Olympics TUR v ESP Q4	4th Quarter	TUR	71	890	30	39	On-ball
1208	Rio Olympics TUR v ESP Q4	4th Quarter	TUR	71	890	23	37
1209	Rio Olympics TUR v ESP Q4	4th Quarter	TUR	71	890	22	35
1210	Rio Olympics TUR v ESP Q4	4th Quarter	TUR	71	892	23	22
1211	Rio Olympics TUR v ESP Q4	4th Quarter	TUR	71	892	27	18	Shot	Miss
1212	Rio Olympics TUR v ESP Q4	4th Quarter	TUR	72	1015	30	111
1213	Rio Olympics TUR v ESP Q4	4th Quarter	TUR	72	1016	46	102
1214	Rio Olympics TUR v ESP Q4	4th Quarter	TUR	72	1017	39	94
1215	Rio Olympics TUR v ESP Q4	4th Quarter	TUR	72	1018	35	88
1216	Rio Olympics TUR v ESP Q4	4th Quarter	TUR	72	1019	32	83
1217	Rio Olympics TUR v ESP Q4	4th Quarter	TUR	72	1020	31	73
1218	Rio Olympics TUR v ESP Q4	4th Quarter	TUR	72	1020	27	67
1219	Rio Olympics TUR v ESP Q4	4th Quarter	TUR	72	1021	24	58
1220	Rio Olympics TUR v ESP Q4	4th Quarter	TUR	72	1022	22	51
1221	Rio Olympics TUR v ESP Q4	4th Quarter	TUR	72	1023	27	47
1222	Rio Olympics TUR v ESP Q4	4th Quarter	TUR	72	1024	31	47
1223	Rio Olympics TUR v ESP Q4	4th Quarter	TUR	72	1025	39	37
1224	Rio Olympics TUR v ESP Q4	4th Quarter	TUR	72	1026	36	39
1225	Rio Olympics TUR v ESP Q4	4th Quarter	TUR	72	1027	29	43
1226	Rio Olympics TUR v ESP Q4	4th Quarter	TUR	72	1028	22	40
1227	Rio Olympics TUR v ESP Q4	4th Quarter	TUR	72	1029	16	36
1228	Rio Olympics TUR v ESP Q4	4th Quarter	TUR	72	1029	14	30
1229	Rio Olympics TUR v ESP Q4	4th Quarter	TUR	72	1030	22	20
1230	Rio Olympics TUR v ESP Q4	4th Quarter	TUR	72	1032	24	20
1231	Rio Olympics TUR v ESP Q4	4th Quarter	TUR	72	1033	27	23
1232	Rio Olympics TUR v ESP Q4	4th Quarter	TUR	72	1033	30	25	Shot	Miss
1233	Rio Olympics TUR v ESP Q4	4th Quarter	TUR	73	1050	33	101
1234	Rio Olympics TUR v ESP Q4	4th Quarter	TUR	73	1051	22	98
1235	Rio Olympics TUR v ESP Q4	4th Quarter	TUR	73	1052	35	91
1236	Rio Olympics TUR v ESP Q4	4th Quarter	TUR	73	1053	38	85
1237	Rio Olympics TUR v ESP Q4	4th Quarter	TUR	73	1054	40	78
1238	Rio Olympics TUR v ESP Q4	4th Quarter	TUR	73	1054	41	70
1239	Rio Olympics TUR v ESP Q4	4th Quarter	TUR	73	1055	44	62
1240	Rio Olympics TUR v ESP Q4	4th Quarter	TUR	73	1056	42	55
1241	Rio Olympics TUR v ESP Q4	4th Quarter	TUR	73	1057	45	49
1242	Rio Olympics TUR v ESP Q4	4th Quarter	TUR	73	1058	46	43
1243	Rio Olympics TUR v ESP Q4	4th Quarter	TUR	73	1059	40	39
1244	Rio Olympics TUR v ESP Q4	4th Quarter	TUR	73	1060	32	39	On-ball
1245	Rio Olympics TUR v ESP Q4	4th Quarter	TUR	73	1060	29	37
1246	Rio Olympics TUR v ESP Q4	4th Quarter	TUR	73	1061	27	31
1247	Rio Olympics TUR v ESP Q4	4th Quarter	TUR	73	1062	38	41
1248	Rio Olympics TUR v ESP Q4	4th Quarter	TUR	73	1064	17	40
1249	Rio Olympics TUR v ESP Q4	4th Quarter	TUR	73	1065	26	24
1250	Rio Olympics TUR v ESP Q4	4th Quarter	TUR	73	1066	29	19	Shot	Miss
1251	Rio Olympics TUR v ESP Q4	4th Quarter	TUR	74	1147	31	110
1252	Rio Olympics TUR v ESP Q4	4th Quarter	TUR	74	1148	25	97
1253	Rio Olympics TUR v ESP Q4	4th Quarter	TUR	74	1148	30	94
1254	Rio Olympics TUR v ESP Q4	4th Quarter	TUR	74	1149	33	89
1255	Rio Olympics TUR v ESP Q4	4th Quarter	TUR	74	1149	31	81
1256	Rio Olympics TUR v ESP Q4	4th Quarter	TUR	74	1150	28	72
1257	Rio Olympics TUR v ESP Q4	4th Quarter	TUR	74	1150	26	67
1258	Rio Olympics TUR v ESP Q4	4th Quarter	TUR	74	1151	24	57
1259	Rio Olympics TUR v ESP Q4	4th Quarter	TUR	74	1151	30	53
1260	Rio Olympics TUR v ESP Q4	4th Quarter	TUR	74	1154	32	49
1261	Rio Olympics TUR v ESP Q4	4th Quarter	TUR	74	1155	32	45
1262	Rio Olympics TUR v ESP Q4	4th Quarter	TUR	74	1156	35	40	On-ball
1263	Rio Olympics TUR v ESP Q4	4th Quarter	TUR	74	1156	37	39
1264	Rio Olympics TUR v ESP Q4	4th Quarter	TUR	74	1157	47	33
1265	Rio Olympics TUR v ESP Q4	4th Quarter	TUR	74	1158	50	32
1266	Rio Olympics TUR v ESP Q4	4th Quarter	TUR	74	1158	45	36
1267	Rio Olympics TUR v ESP Q4	4th Quarter	TUR	74	1159	40	38
1268	Rio Olympics TUR v ESP Q4	4th Quarter	TUR	74	1159	37	38
1269	Rio Olympics TUR v ESP Q4	4th Quarter	TUR	74	1161	46	28
1270	Rio Olympics TUR v ESP Q4	4th Quarter	TUR	74	1162	44	30	Foul
1271	Rio Olympics TUR v ESP Q4	4th Quarter	TUR	75	1203	5	34	SLOB
1272	Rio Olympics TUR v ESP Q4	4th Quarter	TUR	75	1204	9	26	TO
1273	Rio Olympics TUR v ESP Q4	4th Quarter	TUR	77	1322	4	34	SLOB
1274	Rio Olympics TUR v ESP Q4	4th Quarter	TUR	77	1323	21	51
1275	Rio Olympics TUR v ESP Q4	4th Quarter	TUR	77	1325	21	49
1276	Rio Olympics TUR v ESP Q4	4th Quarter	TUR	77	1325	21	45
1277	Rio Olympics TUR v ESP Q4	4th Quarter	TUR	77	1326	21	40
1278	Rio Olympics TUR v ESP Q4	4th Quarter	TUR	77	1326	26	38	On-ball
1279	Rio Olympics TUR v ESP Q4	4th Quarter	TUR	77	1326	32	39
1280	Rio Olympics TUR v ESP Q4	4th Quarter	TUR	77	1327	38	38
1281	Rio Olympics TUR v ESP Q4	4th Quarter	TUR	77	1328	42	43
1282	Rio Olympics TUR v ESP Q4	4th Quarter	TUR	77	1329	48	37
1283	Rio Olympics TUR v ESP Q4	4th Quarter	TUR	77	1330	51	35
1284	Rio Olympics TUR v ESP Q4	4th Quarter	TUR	77	1330	46	28
1285	Rio Olympics TUR v ESP Q4	4th Quarter	TUR	77	1331	43	23
1286	Rio Olympics TUR v ESP Q4	4th Quarter	TUR	77	1332	36	21
1287	Rio Olympics TUR v ESP Q4	4th Quarter	TUR	77	1333	31	38
1288	Rio Olympics TUR v ESP Q4	4th Quarter	TUR	77	1334	14	29	Shot	Miss
1289	Rio Olympics TUR v ESP Q4	4th Quarter	TUR	78	1380	10	101
1290	Rio Olympics TUR v ESP Q4	4th Quarter	TUR	78	1380	12	95
1291	Rio Olympics TUR v ESP Q4	4th Quarter	TUR	78	1381	22	91
1292	Rio Olympics TUR v ESP Q4	4th Quarter	TUR	78	1381	33	83
1293	Rio Olympics TUR v ESP Q4	4th Quarter	TUR	78	1382	37	79
1294	Rio Olympics TUR v ESP Q4	4th Quarter	TUR	78	1382	41	71
1295	Rio Olympics TUR v ESP Q4	4th Quarter	TUR	78	1383	44	64
1296	Rio Olympics TUR v ESP Q4	4th Quarter	TUR	78	1383	48	55
1297	Rio Olympics TUR v ESP Q4	4th Quarter	TUR	78	1383	45	53
1298	Rio Olympics TUR v ESP Q4	4th Quarter	TUR	78	1384	34	47
1299	Rio Olympics TUR v ESP Q4	4th Quarter	TUR	78	1384	27	44
1300	Rio Olympics TUR v ESP Q4	4th Quarter	TUR	78	1385	28	20
1301	Rio Olympics TUR v ESP Q4	4th Quarter	TUR	78	1387	29	17	Shot	Score
