# Supplementary material for: Classifying ball trajectories in invasion sports using dynamic time warping: A basketball case study
Source: PLoS One. 2022 Oct 20;17(10):e0272848. doi: 10.1371/journal.pone.0272848 (PMC9584368; doi:10.1371/journal.pone.0272848)
Supplement: S1 Data — (ZIP) [file pone.0272848.s012.zip › Data/TUR/turg8_full.csv]

	GameID	TimeCriteria	TeamName	RecordID	Time	x	y	Label1	Label2	Label3	Label4
1	TUR v FRA	1st Quarter	TUR	4	39	30	108
2	TUR v FRA	1st Quarter	TUR	4	40	33	90
3	TUR v FRA	1st Quarter	TUR	4	41	33	84
4	TUR v FRA	1st Quarter	TUR	4	42	32	76
5	TUR v FRA	1st Quarter	TUR	4	43	37	68
6	TUR v FRA	1st Quarter	TUR	4	44	41	62
7	TUR v FRA	1st Quarter	TUR	4	45	47	54
8	TUR v FRA	1st Quarter	TUR	4	45	51	50
9	TUR v FRA	1st Quarter	TUR	4	46	52	43
10	TUR v FRA	1st Quarter	TUR	4	47	46	43
11	TUR v FRA	1st Quarter	TUR	4	47	39	43
12	TUR v FRA	1st Quarter	TUR	4	48	28	41	On-ball
13	TUR v FRA	1st Quarter	TUR	4	49	38	40
14	TUR v FRA	1st Quarter	TUR	4	50	40	33
15	TUR v FRA	1st Quarter	TUR	4	51	47	28
16	TUR v FRA	1st Quarter	TUR	4	52	32	38
17	TUR v FRA	1st Quarter	TUR	4	54	22	35
18	TUR v FRA	1st Quarter	TUR	4	54	24	38	On-ball
19	TUR v FRA	1st Quarter	TUR	4	54	28	39
20	TUR v FRA	1st Quarter	TUR	4	54	33	38
21	TUR v FRA	1st Quarter	TUR	4	56	38	29
22	TUR v FRA	1st Quarter	TUR	4	57	28	20
23	TUR v FRA	1st Quarter	TUR	4	58	33	18
24	TUR v FRA	1st Quarter	TUR	4	59	38	18	Shot	Shooting Foul
25	TUR v FRA	1st Quarter	TUR	6	115	31	110
26	TUR v FRA	1st Quarter	TUR	6	116	44	90
27	TUR v FRA	1st Quarter	TUR	6	117	45	86
28	TUR v FRA	1st Quarter	TUR	6	118	44	75
29	TUR v FRA	1st Quarter	TUR	6	119	43	65
30	TUR v FRA	1st Quarter	TUR	6	119	45	55
31	TUR v FRA	1st Quarter	TUR	6	120	46	48
32	TUR v FRA	1st Quarter	TUR	6	121	46	43
33	TUR v FRA	1st Quarter	TUR	6	122	45	48
34	TUR v FRA	1st Quarter	TUR	6	123	45	48
35	TUR v FRA	1st Quarter	TUR	6	124	45	48
36	TUR v FRA	1st Quarter	TUR	6	125	45	48
37	TUR v FRA	1st Quarter	TUR	6	126	45	48
38	TUR v FRA	1st Quarter	TUR	6	127	50	38
39	TUR v FRA	1st Quarter	TUR	6	128	52	42
40	TUR v FRA	1st Quarter	TUR	6	129	52	40
41	TUR v FRA	1st Quarter	TUR	6	130	53	33	On-ball
42	TUR v FRA	1st Quarter	TUR	6	131	50	33
43	TUR v FRA	1st Quarter	TUR	6	132	42	35
44	TUR v FRA	1st Quarter	TUR	6	132	36	37
45	TUR v FRA	1st Quarter	TUR	6	134	49	28
46	TUR v FRA	1st Quarter	TUR	6	134	44	30
47	TUR v FRA	1st Quarter	TUR	6	135	36	30
48	TUR v FRA	1st Quarter	TUR	6	136	32	22	Shot	Score
49	TUR v FRA	1st Quarter	TUR	9	150	38	109
50	TUR v FRA	1st Quarter	TUR	9	151	44	87
51	TUR v FRA	1st Quarter	TUR	9	152	44	82
52	TUR v FRA	1st Quarter	TUR	9	153	44	74
53	TUR v FRA	1st Quarter	TUR	9	154	45	69
54	TUR v FRA	1st Quarter	TUR	9	155	46	63
55	TUR v FRA	1st Quarter	TUR	9	155	46	56
56	TUR v FRA	1st Quarter	TUR	9	155	45	52
57	TUR v FRA	1st Quarter	TUR	9	157	48	48
58	TUR v FRA	1st Quarter	TUR	9	158	52	47
59	TUR v FRA	1st Quarter	TUR	9	159	44	36
60	TUR v FRA	1st Quarter	TUR	9	161	40	49
61	TUR v FRA	1st Quarter	TUR	9	162	35	51
62	TUR v FRA	1st Quarter	TUR	9	163	31	47
63	TUR v FRA	1st Quarter	TUR	9	165	34	43
64	TUR v FRA	1st Quarter	TUR	9	165	38	40	On-ball
65	TUR v FRA	1st Quarter	TUR	9	165	41	33
66	TUR v FRA	1st Quarter	TUR	9	166	41	29	Shot	Miss
67	TUR v FRA	1st Quarter	TUR	13	223	30	93
68	TUR v FRA	1st Quarter	TUR	13	224	32	88
69	TUR v FRA	1st Quarter	TUR	13	226	36	75
70	TUR v FRA	1st Quarter	TUR	13	227	34	67
71	TUR v FRA	1st Quarter	TUR	13	227	33	60
72	TUR v FRA	1st Quarter	TUR	13	228	33	55
73	TUR v FRA	1st Quarter	TUR	13	230	31	47
74	TUR v FRA	1st Quarter	TUR	13	230	30	41	On-ball
75	TUR v FRA	1st Quarter	TUR	13	230	27	36
76	TUR v FRA	1st Quarter	TUR	13	232	19	29
77	TUR v FRA	1st Quarter	TUR	13	232	23	24
78	TUR v FRA	1st Quarter	TUR	13	234	51	21
79	TUR v FRA	1st Quarter	TUR	13	235	47	18
80	TUR v FRA	1st Quarter	TUR	13	235	39	16
81	TUR v FRA	1st Quarter	TUR	13	236	29	18	Shot	Miss
82	TUR v FRA	1st Quarter	TUR	15	254	42	111
83	TUR v FRA	1st Quarter	TUR	15	256	43	91
84	TUR v FRA	1st Quarter	TUR	15	256	42	82
85	TUR v FRA	1st Quarter	TUR	15	257	39	74
86	TUR v FRA	1st Quarter	TUR	15	257	36	69
87	TUR v FRA	1st Quarter	TUR	15	258	34	61
88	TUR v FRA	1st Quarter	TUR	15	259	33	54
89	TUR v FRA	1st Quarter	TUR	15	259	33	50
90	TUR v FRA	1st Quarter	TUR	15	261	32	45
91	TUR v FRA	1st Quarter	TUR	15	261	32	41	On-ball
92	TUR v FRA	1st Quarter	TUR	15	262	40	38
93	TUR v FRA	1st Quarter	TUR	15	263	44	33
94	TUR v FRA	1st Quarter	TUR	15	264	43	24
95	TUR v FRA	1st Quarter	TUR	15	264	36	17	Foul	TO
96	TUR v FRA	1st Quarter	TUR	18	321	39	93
97	TUR v FRA	1st Quarter	TUR	18	321	41	86
98	TUR v FRA	1st Quarter	TUR	18	322	37	76
99	TUR v FRA	1st Quarter	TUR	18	322	34	72
100	TUR v FRA	1st Quarter	TUR	18	323	28	67
101	TUR v FRA	1st Quarter	TUR	18	323	26	60
102	TUR v FRA	1st Quarter	TUR	18	324	25	53
103	TUR v FRA	1st Quarter	TUR	18	325	25	49
104	TUR v FRA	1st Quarter	TUR	18	328	42	40
105	TUR v FRA	1st Quarter	TUR	18	329	42	40
106	TUR v FRA	1st Quarter	TUR	18	330	42	34	On-ball
107	TUR v FRA	1st Quarter	TUR	18	331	39	28
108	TUR v FRA	1st Quarter	TUR	18	332	30	39	On-ball
109	TUR v FRA	1st Quarter	TUR	18	333	35	37
110	TUR v FRA	1st Quarter	TUR	18	334	38	31
111	TUR v FRA	1st Quarter	TUR	18	335	37	23
112	TUR v FRA	1st Quarter	TUR	18	336	34	18	Shot	Miss
113	TUR v FRA	1st Quarter	TUR	19	338	33	20	OR	Shot	Score
114	TUR v FRA	1st Quarter	TUR	21	372	58	85
115	TUR v FRA	1st Quarter	TUR	21	374	40	74
116	TUR v FRA	1st Quarter	TUR	21	375	31	64
117	TUR v FRA	1st Quarter	TUR	21	375	28	55
118	TUR v FRA	1st Quarter	TUR	21	376	27	51
119	TUR v FRA	1st Quarter	TUR	21	378	44	36	On-ball
120	TUR v FRA	1st Quarter	TUR	21	381	37	41
121	TUR v FRA	1st Quarter	TUR	21	382	30	38
122	TUR v FRA	1st Quarter	TUR	21	383	31	31	Shot	Miss
123	TUR v FRA	1st Quarter	TUR	23	409	32	107
124	TUR v FRA	1st Quarter	TUR	23	410	33	87
125	TUR v FRA	1st Quarter	TUR	23	411	34	78
126	TUR v FRA	1st Quarter	TUR	23	413	33	71
127	TUR v FRA	1st Quarter	TUR	23	414	26	61
128	TUR v FRA	1st Quarter	TUR	23	415	22	55
129	TUR v FRA	1st Quarter	TUR	23	415	18	47
130	TUR v FRA	1st Quarter	TUR	23	416	18	38
131	TUR v FRA	1st Quarter	TUR	23	417	32	41
132	TUR v FRA	1st Quarter	TUR	23	418	48	30
133	TUR v FRA	1st Quarter	TUR	23	419	48	30
134	TUR v FRA	1st Quarter	TUR	23	420	48	30
135	TUR v FRA	1st Quarter	TUR	23	421	48	30
136	TUR v FRA	1st Quarter	TUR	23	422	48	30
137	TUR v FRA	1st Quarter	TUR	23	423	36	41	On-ball
138	TUR v FRA	1st Quarter	TUR	23	423	30	39
139	TUR v FRA	1st Quarter	TUR	23	424	29	30
140	TUR v FRA	1st Quarter	TUR	23	427	29	20	Shot	Score
141	TUR v FRA	1st Quarter	TUR	25	447	51	109
142	TUR v FRA	1st Quarter	TUR	25	448	52	88
143	TUR v FRA	1st Quarter	TUR	25	449	45	81
144	TUR v FRA	1st Quarter	TUR	25	449	31	78
145	TUR v FRA	1st Quarter	TUR	25	450	20	70
146	TUR v FRA	1st Quarter	TUR	25	450	19	65
147	TUR v FRA	1st Quarter	TUR	25	450	18	57
148	TUR v FRA	1st Quarter	TUR	25	451	18	49
149	TUR v FRA	1st Quarter	TUR	25	452	32	42
150	TUR v FRA	1st Quarter	TUR	25	454	31	45	On-ball
151	TUR v FRA	1st Quarter	TUR	25	454	33	44
152	TUR v FRA	1st Quarter	TUR	25	455	38	40
153	TUR v FRA	1st Quarter	TUR	25	457	19	25	Shot	Miss
154	TUR v FRA	1st Quarter	TUR	27	480	33	111
155	TUR v FRA	1st Quarter	TUR	27	482	36	85
156	TUR v FRA	1st Quarter	TUR	27	483	33	74
157	TUR v FRA	1st Quarter	TUR	27	484	33	71
158	TUR v FRA	1st Quarter	TUR	27	485	31	67
159	TUR v FRA	1st Quarter	TUR	27	486	31	59
160	TUR v FRA	1st Quarter	TUR	27	488	31	53
161	TUR v FRA	1st Quarter	TUR	27	489	14	36
162	TUR v FRA	1st Quarter	TUR	27	490	32	44
163	TUR v FRA	1st Quarter	TUR	27	492	42	43
164	TUR v FRA	1st Quarter	TUR	27	492	43	38	On-ball
165	TUR v FRA	1st Quarter	TUR	27	493	45	31
166	TUR v FRA	1st Quarter	TUR	27	493	41	22
167	TUR v FRA	1st Quarter	TUR	27	496	18	37
168	TUR v FRA	1st Quarter	TUR	27	497	19	36	On-ball
169	TUR v FRA	1st Quarter	TUR	27	497	26	38
170	TUR v FRA	1st Quarter	TUR	27	499	34	36
171	TUR v FRA	1st Quarter	TUR	27	499	35	29
172	TUR v FRA	1st Quarter	TUR	27	500	34	20	Shot	Score
173	TUR v FRA	1st Quarter	TUR	29	546	36	110
174	TUR v FRA	1st Quarter	TUR	29	547	34	97
175	TUR v FRA	1st Quarter	TUR	29	549	34	93
176	TUR v FRA	1st Quarter	TUR	29	550	33	86
177	TUR v FRA	1st Quarter	TUR	29	551	32	78
178	TUR v FRA	1st Quarter	TUR	29	552	33	70
179	TUR v FRA	1st Quarter	TUR	29	553	32	63
180	TUR v FRA	1st Quarter	TUR	29	553	31	53
181	TUR v FRA	1st Quarter	TUR	29	555	32	49
182	TUR v FRA	1st Quarter	TUR	29	556	41	39
183	TUR v FRA	1st Quarter	TUR	29	556	43	32
184	TUR v FRA	1st Quarter	TUR	29	557	51	20
185	TUR v FRA	1st Quarter	TUR	29	558	48	32
186	TUR v FRA	1st Quarter	TUR	29	558	33	41	On-ball
187	TUR v FRA	1st Quarter	TUR	29	559	24	34
188	TUR v FRA	1st Quarter	TUR	29	561	24	30
189	TUR v FRA	1st Quarter	TUR	29	563	29	40
190	TUR v FRA	1st Quarter	TUR	29	564	12	29
191	TUR v FRA	1st Quarter	TUR	29	565	17	30
192	TUR v FRA	1st Quarter	TUR	29	565	23	25
193	TUR v FRA	1st Quarter	TUR	29	566	29	21
194	TUR v FRA	1st Quarter	TUR	29	567	32	19	Shot	Miss
195	TUR v FRA	1st Quarter	TUR	31	603	33	109
196	TUR v FRA	1st Quarter	TUR	31	604	23	96
197	TUR v FRA	1st Quarter	TUR	31	605	25	90
198	TUR v FRA	1st Quarter	TUR	31	606	26	81
199	TUR v FRA	1st Quarter	TUR	31	607	27	72
200	TUR v FRA	1st Quarter	TUR	31	607	32	61
201	TUR v FRA	1st Quarter	TUR	31	608	36	55
202	TUR v FRA	1st Quarter	TUR	31	609	40	48
203	TUR v FRA	1st Quarter	TUR	31	610	31	44	On-ball
204	TUR v FRA	1st Quarter	TUR	31	611	38	38
205	TUR v FRA	1st Quarter	TUR	31	612	41	24
206	TUR v FRA	1st Quarter	TUR	31	614	48	24
207	TUR v FRA	1st Quarter	TUR	31	614	32	39
208	TUR v FRA	1st Quarter	TUR	31	616	26	19
209	TUR v FRA	1st Quarter	TUR	31	617	29	16	Shot	Miss
210	TUR v FRA	1st Quarter	TUR	32	636	21	8	BLOB
211	TUR v FRA	1st Quarter	TUR	32	637	29	43
212	TUR v FRA	1st Quarter	TUR	32	640	29	45
213	TUR v FRA	1st Quarter	TUR	32	640	33	43
214	TUR v FRA	1st Quarter	TUR	32	641	36	46
215	TUR v FRA	1st Quarter	TUR	32	642	37	44	On-ball	On-ball
216	TUR v FRA	1st Quarter	TUR	33	636	21	9	BLOB
217	TUR v FRA	1st Quarter	TUR	33	637	27	40
218	TUR v FRA	1st Quarter	TUR	33	639	31	44
219	TUR v FRA	1st Quarter	TUR	33	639	35	47
220	TUR v FRA	1st Quarter	TUR	33	640	37	48
221	TUR v FRA	1st Quarter	TUR	33	642	38	45
222	TUR v FRA	1st Quarter	TUR	33	642	38	40	On-ball
223	TUR v FRA	1st Quarter	TUR	33	644	40	32
224	TUR v FRA	1st Quarter	TUR	33	645	38	29
225	TUR v FRA	1st Quarter	TUR	33	646	33	39	Shot	Score
226	TUR v FRA	1st Quarter	TUR	36	732	32	108
227	TUR v FRA	1st Quarter	TUR	36	734	34	91
228	TUR v FRA	1st Quarter	TUR	36	735	35	81
229	TUR v FRA	1st Quarter	TUR	36	737	43	70
230	TUR v FRA	1st Quarter	TUR	36	738	43	64
231	TUR v FRA	1st Quarter	TUR	36	738	43	56
232	TUR v FRA	1st Quarter	TUR	36	739	26	48
233	TUR v FRA	1st Quarter	TUR	36	741	20	36
234	TUR v FRA	1st Quarter	TUR	36	743	32	41	On-ball
235	TUR v FRA	1st Quarter	TUR	36	743	34	40
236	TUR v FRA	1st Quarter	TUR	36	744	38	32	Foul
237	TUR v FRA	1st Quarter	TUR	37	760	60	36	SLOB
238	TUR v FRA	1st Quarter	TUR	37	760	45	46
239	TUR v FRA	1st Quarter	TUR	37	761	30	45
240	TUR v FRA	1st Quarter	TUR	37	762	30	45
241	TUR v FRA	1st Quarter	TUR	37	763	30	45
242	TUR v FRA	1st Quarter	TUR	37	764	30	45
243	TUR v FRA	1st Quarter	TUR	37	765	18	34
244	TUR v FRA	1st Quarter	TUR	37	766	26	41
245	TUR v FRA	1st Quarter	TUR	37	767	40	42
246	TUR v FRA	1st Quarter	TUR	37	768	41	40	On-ball
247	TUR v FRA	1st Quarter	TUR	37	768	44	34
248	TUR v FRA	1st Quarter	TUR	37	770	49	25
249	TUR v FRA	1st Quarter	TUR	37	771	52	17
250	TUR v FRA	1st Quarter	TUR	37	771	48	21
251	TUR v FRA	1st Quarter	TUR	37	772	38	22
252	TUR v FRA	1st Quarter	TUR	37	773	32	19	TO
253	TUR v FRA	1st Quarter	TUR	39	782	33	106
254	TUR v FRA	1st Quarter	TUR	39	783	40	92
255	TUR v FRA	1st Quarter	TUR	39	784	40	84
256	TUR v FRA	1st Quarter	TUR	39	785	42	71
257	TUR v FRA	1st Quarter	TUR	39	786	43	64
258	TUR v FRA	1st Quarter	TUR	39	786	44	56
259	TUR v FRA	1st Quarter	TUR	39	787	47	50
260	TUR v FRA	1st Quarter	TUR	39	788	49	45
261	TUR v FRA	1st Quarter	TUR	39	790	49	41
262	TUR v FRA	1st Quarter	TUR	39	791	37	46
263	TUR v FRA	1st Quarter	TUR	39	792	32	45
264	TUR v FRA	1st Quarter	TUR	39	794	29	41	On-ball
265	TUR v FRA	1st Quarter	TUR	39	794	27	36	Foul	TO
266	TUR v FRA	1st Quarter	TUR	41	829	18	91
267	TUR v FRA	1st Quarter	TUR	41	829	13	66
268	TUR v FRA	1st Quarter	TUR	41	830	13	59
269	TUR v FRA	1st Quarter	TUR	41	831	14	50
270	TUR v FRA	1st Quarter	TUR	41	831	19	41
271	TUR v FRA	1st Quarter	TUR	41	832	26	37
272	TUR v FRA	1st Quarter	TUR	41	833	18	28
273	TUR v FRA	1st Quarter	TUR	41	833	18	23
274	TUR v FRA	1st Quarter	TUR	41	834	25	18	Shot	Miss
275	TUR v FRA	1st Quarter	TUR	44	891	31	108
276	TUR v FRA	1st Quarter	TUR	44	891	28	81
277	TUR v FRA	1st Quarter	TUR	44	893	27	75
278	TUR v FRA	1st Quarter	TUR	44	894	27	64
279	TUR v FRA	1st Quarter	TUR	44	894	23	52
280	TUR v FRA	1st Quarter	TUR	44	895	40	42
281	TUR v FRA	1st Quarter	TUR	44	897	43	41
282	TUR v FRA	1st Quarter	TUR	44	898	49	37
283	TUR v FRA	1st Quarter	TUR	44	899	53	19	On-ball
284	TUR v FRA	1st Quarter	TUR	44	900	50	25
285	TUR v FRA	1st Quarter	TUR	44	901	45	27
286	TUR v FRA	1st Quarter	TUR	44	902	35	37
287	TUR v FRA	1st Quarter	TUR	44	904	22	34	On-ball
288	TUR v FRA	1st Quarter	TUR	44	904	23	36
289	TUR v FRA	1st Quarter	TUR	44	905	30	34
290	TUR v FRA	1st Quarter	TUR	44	906	33	28	Shot	Miss
291	TUR v FRA	1st Quarter	TUR	46	934	47	110
292	TUR v FRA	1st Quarter	TUR	46	935	43	96
293	TUR v FRA	1st Quarter	TUR	46	937	44	89
294	TUR v FRA	1st Quarter	TUR	46	937	46	79
295	TUR v FRA	1st Quarter	TUR	46	938	46	70
296	TUR v FRA	1st Quarter	TUR	46	939	44	59
297	TUR v FRA	1st Quarter	TUR	46	940	44	53
298	TUR v FRA	1st Quarter	TUR	46	942	31	46
299	TUR v FRA	1st Quarter	TUR	46	943	31	42	On-ball
300	TUR v FRA	1st Quarter	TUR	46	944	37	40
301	TUR v FRA	1st Quarter	TUR	46	946	28	41
302	TUR v FRA	1st Quarter	TUR	46	946	24	38
303	TUR v FRA	1st Quarter	TUR	46	947	20	34
304	TUR v FRA	1st Quarter	TUR	46	947	16	36
305	TUR v FRA	1st Quarter	TUR	46	948	22	39
306	TUR v FRA	1st Quarter	TUR	46	948	27	38	On-ball
307	TUR v FRA	1st Quarter	TUR	46	951	20	30
308	TUR v FRA	1st Quarter	TUR	46	952	33	39
309	TUR v FRA	1st Quarter	TUR	46	952	36	34	Foul
310	TUR v FRA	1st Quarter	TUR	47	971	58	36	SLOB
311	TUR v FRA	1st Quarter	TUR	47	972	47	45
312	TUR v FRA	1st Quarter	TUR	47	973	38	46
313	TUR v FRA	1st Quarter	TUR	47	975	34	46
314	TUR v FRA	1st Quarter	TUR	47	976	41	41	On-ball
315	TUR v FRA	1st Quarter	TUR	47	976	45	36
316	TUR v FRA	1st Quarter	TUR	47	977	50	26
317	TUR v FRA	1st Quarter	TUR	47	978	33	38
318	TUR v FRA	1st Quarter	TUR	47	980	36	30	Shot	Score
319	TUR v FRA Q2	2nd Quarter	TUR	52	43	32	109
320	TUR v FRA Q2	2nd Quarter	TUR	52	44	34	87
321	TUR v FRA Q2	2nd Quarter	TUR	52	45	30	74
322	TUR v FRA Q2	2nd Quarter	TUR	52	46	29	70
323	TUR v FRA Q2	2nd Quarter	TUR	52	47	26	62
324	TUR v FRA Q2	2nd Quarter	TUR	52	47	25	57
325	TUR v FRA Q2	2nd Quarter	TUR	52	49	25	50
326	TUR v FRA Q2	2nd Quarter	TUR	52	50	26	46
327	TUR v FRA Q2	2nd Quarter	TUR	52	50	41	39
328	TUR v FRA Q2	2nd Quarter	TUR	52	51	39	41	On-ball
329	TUR v FRA Q2	2nd Quarter	TUR	52	52	40	39
330	TUR v FRA Q2	2nd Quarter	TUR	52	53	43	31
331	TUR v FRA Q2	2nd Quarter	TUR	52	54	41	25
332	TUR v FRA Q2	2nd Quarter	TUR	52	55	29	39
333	TUR v FRA Q2	2nd Quarter	TUR	52	56	11	21
334	TUR v FRA Q2	2nd Quarter	TUR	52	57	24	17
335	TUR v FRA Q2	2nd Quarter	TUR	52	58	24	20
336	TUR v FRA Q2	2nd Quarter	TUR	52	59	25	23
337	TUR v FRA Q2	2nd Quarter	TUR	52	60	37	35
338	TUR v FRA Q2	2nd Quarter	TUR	52	61	37	37	Shot	Miss
339	TUR v FRA Q2	2nd Quarter	TUR	54	81	30	109
340	TUR v FRA Q2	2nd Quarter	TUR	54	82	26	88
341	TUR v FRA Q2	2nd Quarter	TUR	54	84	27	82
342	TUR v FRA Q2	2nd Quarter	TUR	54	86	29	68
343	TUR v FRA Q2	2nd Quarter	TUR	54	87	30	61
344	TUR v FRA Q2	2nd Quarter	TUR	54	89	32	54
345	TUR v FRA Q2	2nd Quarter	TUR	54	89	32	49
346	TUR v FRA Q2	2nd Quarter	TUR	54	91	20	36
347	TUR v FRA Q2	2nd Quarter	TUR	54	92	22	36	On-ball
348	TUR v FRA Q2	2nd Quarter	TUR	54	92	26	37
349	TUR v FRA Q2	2nd Quarter	TUR	54	93	34	38
350	TUR v FRA Q2	2nd Quarter	TUR	54	94	44	32
351	TUR v FRA Q2	2nd Quarter	TUR	54	96	40	35
352	TUR v FRA Q2	2nd Quarter	TUR	54	97	28	42
353	TUR v FRA Q2	2nd Quarter	TUR	54	98	25	36
354	TUR v FRA Q2	2nd Quarter	TUR	54	99	24	28
355	TUR v FRA Q2	2nd Quarter	TUR	54	100	36	39
356	TUR v FRA Q2	2nd Quarter	TUR	54	101	49	29
357	TUR v FRA Q2	2nd Quarter	TUR	54	102	52	17	Shot	Score
358	TUR v FRA Q2	2nd Quarter	TUR	56	124	5	60
359	TUR v FRA Q2	2nd Quarter	TUR	56	126	22	56
360	TUR v FRA Q2	2nd Quarter	TUR	56	126	27	53
361	TUR v FRA Q2	2nd Quarter	TUR	56	127	34	47
362	TUR v FRA Q2	2nd Quarter	TUR	56	127	40	41
363	TUR v FRA Q2	2nd Quarter	TUR	56	128	41	33
364	TUR v FRA Q2	2nd Quarter	TUR	56	129	32	35	Shot	Miss
365	TUR v FRA Q2	2nd Quarter	TUR	59	152	35	96
366	TUR v FRA Q2	2nd Quarter	TUR	59	154	45	84
367	TUR v FRA Q2	2nd Quarter	TUR	59	154	47	76
368	TUR v FRA Q2	2nd Quarter	TUR	59	155	48	69
369	TUR v FRA Q2	2nd Quarter	TUR	59	156	36	66
370	TUR v FRA Q2	2nd Quarter	TUR	59	156	32	60
371	TUR v FRA Q2	2nd Quarter	TUR	59	157	30	52
372	TUR v FRA Q2	2nd Quarter	TUR	59	158	28	46
373	TUR v FRA Q2	2nd Quarter	TUR	59	159	31	46
374	TUR v FRA Q2	2nd Quarter	TUR	59	161	33	40	On-ball
375	TUR v FRA Q2	2nd Quarter	TUR	59	161	31	38
376	TUR v FRA Q2	2nd Quarter	TUR	59	162	28	33
377	TUR v FRA Q2	2nd Quarter	TUR	59	163	27	30	Shot	Miss
378	TUR v FRA Q2	2nd Quarter	TUR	60	166	28	19	Shot	Miss
379	TUR v FRA Q2	2nd Quarter	TUR	61	168	34	18
380	TUR v FRA Q2	2nd Quarter	TUR	61	168	32	17	Shot	Score
381	TUR v FRA Q2	2nd Quarter	TUR	64	213	58	86
382	TUR v FRA Q2	2nd Quarter	TUR	64	214	48	79
383	TUR v FRA Q2	2nd Quarter	TUR	64	215	46	73
384	TUR v FRA Q2	2nd Quarter	TUR	64	216	41	64
385	TUR v FRA Q2	2nd Quarter	TUR	64	217	38	58
386	TUR v FRA Q2	2nd Quarter	TUR	64	218	37	54
387	TUR v FRA Q2	2nd Quarter	TUR	64	219	36	51
388	TUR v FRA Q2	2nd Quarter	TUR	64	221	45	42
389	TUR v FRA Q2	2nd Quarter	TUR	64	221	50	33
390	TUR v FRA Q2	2nd Quarter	TUR	64	222	53	26
391	TUR v FRA Q2	2nd Quarter	TUR	64	223	46	36
392	TUR v FRA Q2	2nd Quarter	TUR	64	224	32	43
393	TUR v FRA Q2	2nd Quarter	TUR	64	224	29	39	On-ball
394	TUR v FRA Q2	2nd Quarter	TUR	64	226	43	35
395	TUR v FRA Q2	2nd Quarter	TUR	64	227	36	32
396	TUR v FRA Q2	2nd Quarter	TUR	64	227	32	26
397	TUR v FRA Q2	2nd Quarter	TUR	64	229	27	30
398	TUR v FRA Q2	2nd Quarter	TUR	64	230	33	43	On-ball
399	TUR v FRA Q2	2nd Quarter	TUR	64	231	28	41
400	TUR v FRA Q2	2nd Quarter	TUR	64	232	25	35
401	TUR v FRA Q2	2nd Quarter	TUR	64	233	46	31
402	TUR v FRA Q2	2nd Quarter	TUR	64	234	44	26
403	TUR v FRA Q2	2nd Quarter	TUR	64	235	36	18	Shot	Score
404	TUR v FRA Q2	2nd Quarter	TUR	66	265	31	96
405	TUR v FRA Q2	2nd Quarter	TUR	66	265	18	79
406	TUR v FRA Q2	2nd Quarter	TUR	66	266	18	69
407	TUR v FRA Q2	2nd Quarter	TUR	66	267	23	62
408	TUR v FRA Q2	2nd Quarter	TUR	66	268	29	55
409	TUR v FRA Q2	2nd Quarter	TUR	66	268	32	50
410	TUR v FRA Q2	2nd Quarter	TUR	66	270	33	45
411	TUR v FRA Q2	2nd Quarter	TUR	66	272	31	43
412	TUR v FRA Q2	2nd Quarter	TUR	66	273	29	37	On-ball
413	TUR v FRA Q2	2nd Quarter	TUR	66	274	24	27
414	TUR v FRA Q2	2nd Quarter	TUR	66	275	40	34	TO
415	TUR v FRA Q2	2nd Quarter	TUR	69	285	30	110
416	TUR v FRA Q2	2nd Quarter	TUR	70	294	44	110
417	TUR v FRA Q2	2nd Quarter	TUR	70	295	43	96
418	TUR v FRA Q2	2nd Quarter	TUR	70	296	41	84
419	TUR v FRA Q2	2nd Quarter	TUR	70	296	40	78
420	TUR v FRA Q2	2nd Quarter	TUR	70	297	41	70
421	TUR v FRA Q2	2nd Quarter	TUR	70	298	42	63
422	TUR v FRA Q2	2nd Quarter	TUR	70	298	43	54
423	TUR v FRA Q2	2nd Quarter	TUR	70	300	31	41
424	TUR v FRA Q2	2nd Quarter	TUR	70	302	15	36	TO
425	TUR v FRA Q2	2nd Quarter	TUR	72	312	35	111
426	TUR v FRA Q2	2nd Quarter	TUR	72	313	31	89
427	TUR v FRA Q2	2nd Quarter	TUR	72	314	46	78
428	TUR v FRA Q2	2nd Quarter	TUR	72	315	46	71
429	TUR v FRA Q2	2nd Quarter	TUR	72	316	42	58
430	TUR v FRA Q2	2nd Quarter	TUR	72	316	36	52
431	TUR v FRA Q2	2nd Quarter	TUR	72	318	28	47
432	TUR v FRA Q2	2nd Quarter	TUR	72	320	29	46	On-ball
433	TUR v FRA Q2	2nd Quarter	TUR	72	321	36	40
434	TUR v FRA Q2	2nd Quarter	TUR	72	322	50	38
435	TUR v FRA Q2	2nd Quarter	TUR	72	322	35	40
436	TUR v FRA Q2	2nd Quarter	TUR	72	322	35	40
437	TUR v FRA Q2	2nd Quarter	TUR	72	324	30	40
438	TUR v FRA Q2	2nd Quarter	TUR	72	324	26	45
439	TUR v FRA Q2	2nd Quarter	TUR	72	326	18	21	Shot	Miss
440	TUR v FRA Q2	2nd Quarter	TUR	74	338	34	97
441	TUR v FRA Q2	2nd Quarter	TUR	74	339	37	91
442	TUR v FRA Q2	2nd Quarter	TUR	74	339	34	80
443	TUR v FRA Q2	2nd Quarter	TUR	74	340	31	69
444	TUR v FRA Q2	2nd Quarter	TUR	74	341	49	44
445	TUR v FRA Q2	2nd Quarter	TUR	74	342	49	38
446	TUR v FRA Q2	2nd Quarter	TUR	74	342	48	29	On-ball
447	TUR v FRA Q2	2nd Quarter	TUR	74	344	42	37
448	TUR v FRA Q2	2nd Quarter	TUR	74	345	30	41
449	TUR v FRA Q2	2nd Quarter	TUR	74	346	18	36
450	TUR v FRA Q2	2nd Quarter	TUR	74	348	21	38	On-ball
451	TUR v FRA Q2	2nd Quarter	TUR	74	348	28	38
452	TUR v FRA Q2	2nd Quarter	TUR	74	349	34	32
453	TUR v FRA Q2	2nd Quarter	TUR	74	351	33	36	Shot	Miss
454	TUR v FRA Q2	2nd Quarter	TUR	76	369	34	93
455	TUR v FRA Q2	2nd Quarter	TUR	76	370	30	81
456	TUR v FRA Q2	2nd Quarter	TUR	76	370	30	71
457	TUR v FRA Q2	2nd Quarter	TUR	76	372	31	58
458	TUR v FRA Q2	2nd Quarter	TUR	76	372	34	53
459	TUR v FRA Q2	2nd Quarter	TUR	76	373	42	50
460	TUR v FRA Q2	2nd Quarter	TUR	76	375	51	38
461	TUR v FRA Q2	2nd Quarter	TUR	76	377	34	49
462	TUR v FRA Q2	2nd Quarter	TUR	76	378	38	46
463	TUR v FRA Q2	2nd Quarter	TUR	76	379	39	41	On-ball
464	TUR v FRA Q2	2nd Quarter	TUR	76	379	40	32
465	TUR v FRA Q2	2nd Quarter	TUR	76	381	36	20	TO
466	TUR v FRA Q2	2nd Quarter	TUR	78	390	34	109
467	TUR v FRA Q2	2nd Quarter	TUR	78	391	35	94
468	TUR v FRA Q2	2nd Quarter	TUR	78	392	32	77
469	TUR v FRA Q2	2nd Quarter	TUR	78	393	31	71
470	TUR v FRA Q2	2nd Quarter	TUR	78	393	26	63
471	TUR v FRA Q2	2nd Quarter	TUR	78	394	23	58
472	TUR v FRA Q2	2nd Quarter	TUR	78	395	25	53
473	TUR v FRA Q2	2nd Quarter	TUR	78	398	32	46
474	TUR v FRA Q2	2nd Quarter	TUR	78	399	28	44	On-ball
475	TUR v FRA Q2	2nd Quarter	TUR	78	400	25	40
476	TUR v FRA Q2	2nd Quarter	TUR	78	401	23	34
477	TUR v FRA Q2	2nd Quarter	TUR	78	402	43	34
478	TUR v FRA Q2	2nd Quarter	TUR	78	403	41	37
479	TUR v FRA Q2	2nd Quarter	TUR	78	403	37	38
480	TUR v FRA Q2	2nd Quarter	TUR	78	405	42	35	On-ball
481	TUR v FRA Q2	2nd Quarter	TUR	78	406	48	27
482	TUR v FRA Q2	2nd Quarter	TUR	78	408	36	26
483	TUR v FRA Q2	2nd Quarter	TUR	78	409	35	19	Shot	Score
484	TUR v FRA Q2	2nd Quarter	TUR	80	435	35	109
485	TUR v FRA Q2	2nd Quarter	TUR	80	436	35	90
486	TUR v FRA Q2	2nd Quarter	TUR	80	437	38	84
487	TUR v FRA Q2	2nd Quarter	TUR	80	437	41	79
488	TUR v FRA Q2	2nd Quarter	TUR	80	438	45	71
489	TUR v FRA Q2	2nd Quarter	TUR	80	439	26	49
490	TUR v FRA Q2	2nd Quarter	TUR	80	440	23	41
491	TUR v FRA Q2	2nd Quarter	TUR	80	441	14	30
492	TUR v FRA Q2	2nd Quarter	TUR	80	443	31	40	On-ball
493	TUR v FRA Q2	2nd Quarter	TUR	80	444	28	37
494	TUR v FRA Q2	2nd Quarter	TUR	80	445	28	37
495	TUR v FRA Q2	2nd Quarter	TUR	80	447	34	41
496	TUR v FRA Q2	2nd Quarter	TUR	80	448	38	39
497	TUR v FRA Q2	2nd Quarter	TUR	80	448	41	36
498	TUR v FRA Q2	2nd Quarter	TUR	80	449	48	30
499	TUR v FRA Q2	2nd Quarter	TUR	80	450	22	35
500	TUR v FRA Q2	2nd Quarter	TUR	80	452	24	17	Foul
501	TUR v FRA Q2	2nd Quarter	TUR	81	473	4	38	SLOB
502	TUR v FRA Q2	2nd Quarter	TUR	81	475	31	47
503	TUR v FRA Q2	2nd Quarter	TUR	81	477	36	48
504	TUR v FRA Q2	2nd Quarter	TUR	81	478	39	46
505	TUR v FRA Q2	2nd Quarter	TUR	81	478	48	45
506	TUR v FRA Q2	2nd Quarter	TUR	81	480	45	35
507	TUR v FRA Q2	2nd Quarter	TUR	81	481	52	40
508	TUR v FRA Q2	2nd Quarter	TUR	81	481	52	36
509	TUR v FRA Q2	2nd Quarter	TUR	81	482	47	36
510	TUR v FRA Q2	2nd Quarter	TUR	81	482	43	36
511	TUR v FRA Q2	2nd Quarter	TUR	81	483	33	31
512	TUR v FRA Q2	2nd Quarter	TUR	81	484	31	22
513	TUR v FRA Q2	2nd Quarter	TUR	81	485	30	18	Shot	Miss
514	TUR v FRA Q2	2nd Quarter	TUR	84	508	30	110
515	TUR v FRA Q2	2nd Quarter	TUR	84	509	33	86
516	TUR v FRA Q2	2nd Quarter	TUR	84	509	33	75
517	TUR v FRA Q2	2nd Quarter	TUR	84	511	34	68
518	TUR v FRA Q2	2nd Quarter	TUR	84	512	50	59
519	TUR v FRA Q2	2nd Quarter	TUR	84	512	49	50
520	TUR v FRA Q2	2nd Quarter	TUR	84	513	49	42
521	TUR v FRA Q2	2nd Quarter	TUR	84	514	34	41
522	TUR v FRA Q2	2nd Quarter	TUR	84	516	34	43
523	TUR v FRA Q2	2nd Quarter	TUR	84	516	29	41	Foul
524	TUR v FRA Q2	2nd Quarter	TUR	85	540	59	38	SLOB
525	TUR v FRA Q2	2nd Quarter	TUR	85	541	37	49
526	TUR v FRA Q2	2nd Quarter	TUR	85	543	37	45
527	TUR v FRA Q2	2nd Quarter	TUR	85	544	35	44
528	TUR v FRA Q2	2nd Quarter	TUR	85	544	33	41	On-ball
529	TUR v FRA Q2	2nd Quarter	TUR	85	545	29	35
530	TUR v FRA Q2	2nd Quarter	TUR	85	546	24	28
531	TUR v FRA Q2	2nd Quarter	TUR	85	547	40	27
532	TUR v FRA Q2	2nd Quarter	TUR	85	548	37	41
533	TUR v FRA Q2	2nd Quarter	TUR	85	548	38	38	On-ball
534	TUR v FRA Q2	2nd Quarter	TUR	85	548	40	29
535	TUR v FRA Q2	2nd Quarter	TUR	85	550	49	17	Shot	Miss
536	TUR v FRA Q2	2nd Quarter	TUR	87	577	33	111
537	TUR v FRA Q2	2nd Quarter	TUR	87	578	34	84
538	TUR v FRA Q2	2nd Quarter	TUR	87	578	35	72
539	TUR v FRA Q2	2nd Quarter	TUR	87	579	38	63
540	TUR v FRA Q2	2nd Quarter	TUR	87	580	45	59
541	TUR v FRA Q2	2nd Quarter	TUR	87	581	47	54
542	TUR v FRA Q2	2nd Quarter	TUR	87	582	48	50
543	TUR v FRA Q2	2nd Quarter	TUR	87	583	48	50
544	TUR v FRA Q2	2nd Quarter	TUR	87	584	48	50
545	TUR v FRA Q2	2nd Quarter	TUR	87	585	48	50
546	TUR v FRA Q2	2nd Quarter	TUR	87	586	33	46
547	TUR v FRA Q2	2nd Quarter	TUR	87	587	54	22
548	TUR v FRA Q2	2nd Quarter	TUR	87	590	43	38
549	TUR v FRA Q2	2nd Quarter	TUR	87	592	34	19	Shot	Score
550	TUR v FRA Q2	2nd Quarter	TUR	89	624	34	96
551	TUR v FRA Q2	2nd Quarter	TUR	89	624	33	86
552	TUR v FRA Q2	2nd Quarter	TUR	89	626	35	79
553	TUR v FRA Q2	2nd Quarter	TUR	89	627	37	73
554	TUR v FRA Q2	2nd Quarter	TUR	89	628	38	67
555	TUR v FRA Q2	2nd Quarter	TUR	89	628	37	59
556	TUR v FRA Q2	2nd Quarter	TUR	89	629	41	54
557	TUR v FRA Q2	2nd Quarter	TUR	89	630	49	51
558	TUR v FRA Q2	2nd Quarter	TUR	89	631	38	31
559	TUR v FRA Q2	2nd Quarter	TUR	89	632	34	35
560	TUR v FRA Q2	2nd Quarter	TUR	89	634	23	39
561	TUR v FRA Q2	2nd Quarter	TUR	89	635	23	39
562	TUR v FRA Q2	2nd Quarter	TUR	89	636	23	39
563	TUR v FRA Q2	2nd Quarter	TUR	89	637	23	39
564	TUR v FRA Q2	2nd Quarter	TUR	89	638	34	42
565	TUR v FRA Q2	2nd Quarter	TUR	89	639	38	40
566	TUR v FRA Q2	2nd Quarter	TUR	89	640	38	39	On-ball
567	TUR v FRA Q2	2nd Quarter	TUR	89	640	33	36
568	TUR v FRA Q2	2nd Quarter	TUR	89	641	30	31	Foul
569	TUR v FRA Q2	2nd Quarter	TUR	90	679	42	9	BLOB
570	TUR v FRA Q2	2nd Quarter	TUR	90	680	53	30
571	TUR v FRA Q2	2nd Quarter	TUR	90	681	44	39
572	TUR v FRA Q2	2nd Quarter	TUR	90	683	47	35	On-ball
573	TUR v FRA Q2	2nd Quarter	TUR	90	685	41	36
574	TUR v FRA Q2	2nd Quarter	TUR	90	685	36	34
575	TUR v FRA Q2	2nd Quarter	TUR	90	686	32	29	Foul
576	TUR v FRA Q2	2nd Quarter	TUR	93	754	39	94
577	TUR v FRA Q2	2nd Quarter	TUR	93	754	45	93
578	TUR v FRA Q2	2nd Quarter	TUR	93	755	46	87
579	TUR v FRA Q2	2nd Quarter	TUR	93	757	31	90
580	TUR v FRA Q2	2nd Quarter	TUR	93	758	31	90
581	TUR v FRA Q2	2nd Quarter	TUR	93	760	17	49
582	TUR v FRA Q2	2nd Quarter	TUR	93	761	17	49
583	TUR v FRA Q2	2nd Quarter	TUR	93	762	17	49
584	TUR v FRA Q2	2nd Quarter	TUR	93	763	17	49
585	TUR v FRA Q2	2nd Quarter	TUR	93	764	36	51
586	TUR v FRA Q2	2nd Quarter	TUR	93	765	36	51
587	TUR v FRA Q2	2nd Quarter	TUR	93	766	36	51
588	TUR v FRA Q2	2nd Quarter	TUR	93	767	36	51
589	TUR v FRA Q2	2nd Quarter	TUR	93	768	36	51
590	TUR v FRA Q2	2nd Quarter	TUR	93	769	36	51
591	TUR v FRA Q2	2nd Quarter	TUR	93	770	36	51
592	TUR v FRA Q2	2nd Quarter	TUR	93	771	36	51
593	TUR v FRA Q2	2nd Quarter	TUR	93	772	40	50
594	TUR v FRA Q2	2nd Quarter	TUR	93	773	43	48
595	TUR v FRA Q2	2nd Quarter	TUR	93	774	42	43	On-ball
596	TUR v FRA Q2	2nd Quarter	TUR	93	774	39	43
597	TUR v FRA Q2	2nd Quarter	TUR	93	775	32	41
598	TUR v FRA Q2	2nd Quarter	TUR	93	776	19	31
599	TUR v FRA Q2	2nd Quarter	TUR	93	777	23	31
600	TUR v FRA Q2	2nd Quarter	TUR	93	777	28	29	Foul
601	TUR v FRA Q3	3rd Quarter	TUR	99	7	5	55
602	TUR v FRA Q3	3rd Quarter	TUR	99	9	11	33
603	TUR v FRA Q3	3rd Quarter	TUR	99	10	15	23
604	TUR v FRA Q3	3rd Quarter	TUR	99	11	16	32
605	TUR v FRA Q3	3rd Quarter	TUR	99	12	10	25	On-ball
606	TUR v FRA Q3	3rd Quarter	TUR	99	14	13	30
607	TUR v FRA Q3	3rd Quarter	TUR	99	14	17	33
608	TUR v FRA Q3	3rd Quarter	TUR	99	15	30	34
609	TUR v FRA Q3	3rd Quarter	TUR	99	16	35	31
610	TUR v FRA Q3	3rd Quarter	TUR	99	17	37	24	Shot	Miss
611	TUR v FRA Q3	3rd Quarter	TUR	100	31	41	9	BLOB
612	TUR v FRA Q3	3rd Quarter	TUR	100	32	36	42
613	TUR v FRA Q3	3rd Quarter	TUR	100	34	36	44	On-ball
614	TUR v FRA Q3	3rd Quarter	TUR	100	35	38	40
615	TUR v FRA Q3	3rd Quarter	TUR	100	36	39	34
616	TUR v FRA Q3	3rd Quarter	TUR	100	37	24	31	TO
617	TUR v FRA Q3	3rd Quarter	TUR	103	63	29	112
618	TUR v FRA Q3	3rd Quarter	TUR	103	64	28	89
619	TUR v FRA Q3	3rd Quarter	TUR	103	65	28	80
620	TUR v FRA Q3	3rd Quarter	TUR	103	65	29	76
621	TUR v FRA Q3	3rd Quarter	TUR	103	66	31	67
622	TUR v FRA Q3	3rd Quarter	TUR	103	67	33	61
623	TUR v FRA Q3	3rd Quarter	TUR	103	67	31	56
624	TUR v FRA Q3	3rd Quarter	TUR	103	68	32	50	On-ball
625	TUR v FRA Q3	3rd Quarter	TUR	103	70	36	42
626	TUR v FRA Q3	3rd Quarter	TUR	103	70	40	37
627	TUR v FRA Q3	3rd Quarter	TUR	103	71	38	30
628	TUR v FRA Q3	3rd Quarter	TUR	103	72	42	31
629	TUR v FRA Q3	3rd Quarter	TUR	103	72	44	34
630	TUR v FRA Q3	3rd Quarter	TUR	103	73	42	37
631	TUR v FRA Q3	3rd Quarter	TUR	103	75	53	22
632	TUR v FRA Q3	3rd Quarter	TUR	103	76	37	18
633	TUR v FRA Q3	3rd Quarter	TUR	103	79	37	21
634	TUR v FRA Q3	3rd Quarter	TUR	103	79	35	24
635	TUR v FRA Q3	3rd Quarter	TUR	103	81	18	28
636	TUR v FRA Q3	3rd Quarter	TUR	103	82	19	36	Shot	Miss
637	TUR v FRA Q3	3rd Quarter	TUR	104	84	24	23	OR
638	TUR v FRA Q3	3rd Quarter	TUR	104	87	20	38
639	TUR v FRA Q3	3rd Quarter	TUR	104	89	30	19
640	TUR v FRA Q3	3rd Quarter	TUR	104	91	28	19	Shot	Score
641	TUR v FRA Q3	3rd Quarter	TUR	109	121	26	77
642	TUR v FRA Q3	3rd Quarter	TUR	109	122	22	63
643	TUR v FRA Q3	3rd Quarter	TUR	109	123	16	55
644	TUR v FRA Q3	3rd Quarter	TUR	109	123	13	30
645	TUR v FRA Q3	3rd Quarter	TUR	109	126	19	46
646	TUR v FRA Q3	3rd Quarter	TUR	109	127	20	47
647	TUR v FRA Q3	3rd Quarter	TUR	109	128	23	49
648	TUR v FRA Q3	3rd Quarter	TUR	109	130	26	50
649	TUR v FRA Q3	3rd Quarter	TUR	109	131	32	49
650	TUR v FRA Q3	3rd Quarter	TUR	109	131	32	42
651	TUR v FRA Q3	3rd Quarter	TUR	109	132	32	37	On-ball
652	TUR v FRA Q3	3rd Quarter	TUR	109	132	27	36
653	TUR v FRA Q3	3rd Quarter	TUR	109	132	25	29
654	TUR v FRA Q3	3rd Quarter	TUR	109	135	43	35
655	TUR v FRA Q3	3rd Quarter	TUR	109	136	37	34
656	TUR v FRA Q3	3rd Quarter	TUR	109	137	35	30
657	TUR v FRA Q3	3rd Quarter	TUR	109	138	20	35
658	TUR v FRA Q3	3rd Quarter	TUR	109	139	20	27
659	TUR v FRA Q3	3rd Quarter	TUR	109	139	23	25
660	TUR v FRA Q3	3rd Quarter	TUR	109	140	30	18	TO
661	TUR v FRA Q3	3rd Quarter	TUR	112	192	45	9	BLOB
662	TUR v FRA Q3	3rd Quarter	TUR	112	193	31	42
663	TUR v FRA Q3	3rd Quarter	TUR	112	194	31	42
664	TUR v FRA Q3	3rd Quarter	TUR	112	195	31	42
665	TUR v FRA Q3	3rd Quarter	TUR	112	196	31	42
666	TUR v FRA Q3	3rd Quarter	TUR	112	198	37	45
667	TUR v FRA Q3	3rd Quarter	TUR	112	201	38	43
668	TUR v FRA Q3	3rd Quarter	TUR	112	201	38	39	On-ball
669	TUR v FRA Q3	3rd Quarter	TUR	112	202	39	36
670	TUR v FRA Q3	3rd Quarter	TUR	112	202	40	28
671	TUR v FRA Q3	3rd Quarter	TUR	112	203	34	32
672	TUR v FRA Q3	3rd Quarter	TUR	112	204	32	26
673	TUR v FRA Q3	3rd Quarter	TUR	112	204	30	19
674	TUR v FRA Q3	3rd Quarter	TUR	112	205	40	34
675	TUR v FRA Q3	3rd Quarter	TUR	112	206	37	32
676	TUR v FRA Q3	3rd Quarter	TUR	112	207	33	23
677	TUR v FRA Q3	3rd Quarter	TUR	112	207	32	15	Shot	Miss
678	TUR v FRA Q3	3rd Quarter	TUR	113	243	5	36	SLOB
679	TUR v FRA Q3	3rd Quarter	TUR	113	244	19	47
680	TUR v FRA Q3	3rd Quarter	TUR	113	244	22	46
681	TUR v FRA Q3	3rd Quarter	TUR	113	245	29	45
682	TUR v FRA Q3	3rd Quarter	TUR	113	248	17	31
683	TUR v FRA Q3	3rd Quarter	TUR	113	249	20	20
684	TUR v FRA Q3	3rd Quarter	TUR	113	251	22	23
685	TUR v FRA Q3	3rd Quarter	TUR	113	252	28	26
686	TUR v FRA Q3	3rd Quarter	TUR	113	252	28	19	Shot	Miss
687	TUR v FRA Q3	3rd Quarter	TUR	115	279	35	108
688	TUR v FRA Q3	3rd Quarter	TUR	115	280	37	88
689	TUR v FRA Q3	3rd Quarter	TUR	115	282	38	86
690	TUR v FRA Q3	3rd Quarter	TUR	115	283	38	80
691	TUR v FRA Q3	3rd Quarter	TUR	115	283	38	74
692	TUR v FRA Q3	3rd Quarter	TUR	115	284	40	65
693	TUR v FRA Q3	3rd Quarter	TUR	115	285	41	60
694	TUR v FRA Q3	3rd Quarter	TUR	115	287	42	54
695	TUR v FRA Q3	3rd Quarter	TUR	115	287	41	46
696	TUR v FRA Q3	3rd Quarter	TUR	115	290	29	41	On-ball
697	TUR v FRA Q3	3rd Quarter	TUR	115	291	21	37
698	TUR v FRA Q3	3rd Quarter	TUR	115	292	20	28
699	TUR v FRA Q3	3rd Quarter	TUR	115	293	15	23
700	TUR v FRA Q3	3rd Quarter	TUR	115	293	12	27
701	TUR v FRA Q3	3rd Quarter	TUR	115	295	24	40
702	TUR v FRA Q3	3rd Quarter	TUR	115	296	31	39
703	TUR v FRA Q3	3rd Quarter	TUR	115	297	49	35
704	TUR v FRA Q3	3rd Quarter	TUR	115	299	38	22	Shot	Score
705	TUR v FRA Q3	3rd Quarter	TUR	117	316	38	111
706	TUR v FRA Q3	3rd Quarter	TUR	117	317	40	96
707	TUR v FRA Q3	3rd Quarter	TUR	117	319	40	85
708	TUR v FRA Q3	3rd Quarter	TUR	117	320	36	75
709	TUR v FRA Q3	3rd Quarter	TUR	117	320	36	67
710	TUR v FRA Q3	3rd Quarter	TUR	117	321	35	59
711	TUR v FRA Q3	3rd Quarter	TUR	117	322	36	54
712	TUR v FRA Q3	3rd Quarter	TUR	117	323	25	39
713	TUR v FRA Q3	3rd Quarter	TUR	117	324	25	43
714	TUR v FRA Q3	3rd Quarter	TUR	117	324	27	44	On-ball
715	TUR v FRA Q3	3rd Quarter	TUR	117	326	33	42
716	TUR v FRA Q3	3rd Quarter	TUR	117	327	36	36
717	TUR v FRA Q3	3rd Quarter	TUR	117	328	19	36	TO	Foul
718	TUR v FRA Q3	3rd Quarter	TUR	120	377	28	83
719	TUR v FRA Q3	3rd Quarter	TUR	120	377	26	69
720	TUR v FRA Q3	3rd Quarter	TUR	120	378	25	61
721	TUR v FRA Q3	3rd Quarter	TUR	120	378	21	46
722	TUR v FRA Q3	3rd Quarter	TUR	120	379	21	38
723	TUR v FRA Q3	3rd Quarter	TUR	120	379	17	31
724	TUR v FRA Q3	3rd Quarter	TUR	120	380	12	29
725	TUR v FRA Q3	3rd Quarter	TUR	120	382	30	44
726	TUR v FRA Q3	3rd Quarter	TUR	120	382	29	51
727	TUR v FRA Q3	3rd Quarter	TUR	120	383	29	51
728	TUR v FRA Q3	3rd Quarter	TUR	120	384	29	51
729	TUR v FRA Q3	3rd Quarter	TUR	120	385	29	51
730	TUR v FRA Q3	3rd Quarter	TUR	120	386	29	51
731	TUR v FRA Q3	3rd Quarter	TUR	120	387	31	52
732	TUR v FRA Q3	3rd Quarter	TUR	120	388	35	52
733	TUR v FRA Q3	3rd Quarter	TUR	120	389	43	50
734	TUR v FRA Q3	3rd Quarter	TUR	120	391	12	34
735	TUR v FRA Q3	3rd Quarter	TUR	120	392	12	34
736	TUR v FRA Q3	3rd Quarter	TUR	120	393	12	34
737	TUR v FRA Q3	3rd Quarter	TUR	120	394	12	34
738	TUR v FRA Q3	3rd Quarter	TUR	120	395	14	43
739	TUR v FRA Q3	3rd Quarter	TUR	120	396	15	44
740	TUR v FRA Q3	3rd Quarter	TUR	120	396	20	43	On-ball
741	TUR v FRA Q3	3rd Quarter	TUR	120	397	25	37
742	TUR v FRA Q3	3rd Quarter	TUR	120	398	33	32
743	TUR v FRA Q3	3rd Quarter	TUR	120	399	34	18	Shot	Miss	Shooting Foul
744	TUR v FRA Q3	3rd Quarter	TUR	122	487	37	110
745	TUR v FRA Q3	3rd Quarter	TUR	122	489	36	96
746	TUR v FRA Q3	3rd Quarter	TUR	122	490	37	90
747	TUR v FRA Q3	3rd Quarter	TUR	122	491	28	76
748	TUR v FRA Q3	3rd Quarter	TUR	122	492	28	71
749	TUR v FRA Q3	3rd Quarter	TUR	122	492	28	63
750	TUR v FRA Q3	3rd Quarter	TUR	122	493	26	54
751	TUR v FRA Q3	3rd Quarter	TUR	122	494	24	48
752	TUR v FRA Q3	3rd Quarter	TUR	122	494	13	47
753	TUR v FRA Q3	3rd Quarter	TUR	122	495	20	51
754	TUR v FRA Q3	3rd Quarter	TUR	122	496	23	51
755	TUR v FRA Q3	3rd Quarter	TUR	122	497	29	49
756	TUR v FRA Q3	3rd Quarter	TUR	122	499	37	42
757	TUR v FRA Q3	3rd Quarter	TUR	122	500	46	40
758	TUR v FRA Q3	3rd Quarter	TUR	122	501	52	37
759	TUR v FRA Q3	3rd Quarter	TUR	122	502	33	41
760	TUR v FRA Q3	3rd Quarter	TUR	122	503	20	39	On-ball
761	TUR v FRA Q3	3rd Quarter	TUR	122	505	21	34
762	TUR v FRA Q3	3rd Quarter	TUR	122	505	23	29
763	TUR v FRA Q3	3rd Quarter	TUR	122	508	35	26	Foul
764	TUR v FRA Q3	3rd Quarter	TUR	124	586	19	111
765	TUR v FRA Q3	3rd Quarter	TUR	124	586	30	89
766	TUR v FRA Q3	3rd Quarter	TUR	124	567	31	80
767	TUR v FRA Q3	3rd Quarter	TUR	124	568	30	71
768	TUR v FRA Q3	3rd Quarter	TUR	124	589	28	62
769	TUR v FRA Q3	3rd Quarter	TUR	124	589	25	56
770	TUR v FRA Q3	3rd Quarter	TUR	124	590	15	41
771	TUR v FRA Q3	3rd Quarter	TUR	124	592	10	27
772	TUR v FRA Q3	3rd Quarter	TUR	124	593	22	41
773	TUR v FRA Q3	3rd Quarter	TUR	124	594	25	41	On-ball
774	TUR v FRA Q3	3rd Quarter	TUR	124	594	30	39
775	TUR v FRA Q3	3rd Quarter	TUR	124	595	34	33
776	TUR v FRA Q3	3rd Quarter	TUR	124	597	53	22	On-ball
777	TUR v FRA Q3	3rd Quarter	TUR	124	599	52	25
778	TUR v FRA Q3	3rd Quarter	TUR	124	600	50	30
779	TUR v FRA Q3	3rd Quarter	TUR	124	600	47	31
780	TUR v FRA Q3	3rd Quarter	TUR	124	601	41	36
781	TUR v FRA Q3	3rd Quarter	TUR	124	601	30	38
782	TUR v FRA Q3	3rd Quarter	TUR	124	602	30	35	Foul
783	TUR v FRA Q3	3rd Quarter	TUR	125	621	59	39	SLOB
784	TUR v FRA Q3	3rd Quarter	TUR	125	622	53	48
785	TUR v FRA Q3	3rd Quarter	TUR	125	622	48	50
786	TUR v FRA Q3	3rd Quarter	TUR	125	622	40	50
787	TUR v FRA Q3	3rd Quarter	TUR	125	623	32	50
788	TUR v FRA Q3	3rd Quarter	TUR	125	623	26	48
789	TUR v FRA Q3	3rd Quarter	TUR	125	624	19	46
790	TUR v FRA Q3	3rd Quarter	TUR	125	625	15	49
791	TUR v FRA Q3	3rd Quarter	TUR	125	625	26	47	On-ball
792	TUR v FRA Q3	3rd Quarter	TUR	125	625	30	45
793	TUR v FRA Q3	3rd Quarter	TUR	125	626	34	41
794	TUR v FRA Q3	3rd Quarter	TUR	125	627	38	31
795	TUR v FRA Q3	3rd Quarter	TUR	125	627	37	25
796	TUR v FRA Q3	3rd Quarter	TUR	125	630	36	18
797	TUR v FRA Q3	3rd Quarter	TUR	125	630	37	33	Shot	Score
798	TUR v FRA Q3	3rd Quarter	TUR	128	655	30	111
799	TUR v FRA Q3	3rd Quarter	TUR	128	656	31	90
800	TUR v FRA Q3	3rd Quarter	TUR	128	657	31	81
801	TUR v FRA Q3	3rd Quarter	TUR	128	658	32	71
802	TUR v FRA Q3	3rd Quarter	TUR	128	659	32	63
803	TUR v FRA Q3	3rd Quarter	TUR	128	660	28	60
804	TUR v FRA Q3	3rd Quarter	TUR	128	660	24	53
805	TUR v FRA Q3	3rd Quarter	TUR	128	662	20	47
806	TUR v FRA Q3	3rd Quarter	TUR	128	662	15	41
807	TUR v FRA Q3	3rd Quarter	TUR	128	662	14	32
808	TUR v FRA Q3	3rd Quarter	TUR	128	663	21	25
809	TUR v FRA Q3	3rd Quarter	TUR	128	664	18	22
810	TUR v FRA Q3	3rd Quarter	TUR	128	664	16	27
811	TUR v FRA Q3	3rd Quarter	TUR	128	665	15	32	On-ball
812	TUR v FRA Q3	3rd Quarter	TUR	128	666	21	38
813	TUR v FRA Q3	3rd Quarter	TUR	128	667	26	38
814	TUR v FRA Q3	3rd Quarter	TUR	128	667	32	36
815	TUR v FRA Q3	3rd Quarter	TUR	128	668	33	32
816	TUR v FRA Q3	3rd Quarter	TUR	128	669	36	27
817	TUR v FRA Q3	3rd Quarter	TUR	128	670	35	19
818	TUR v FRA Q3	3rd Quarter	TUR	128	671	19	17
819	TUR v FRA Q3	3rd Quarter	TUR	128	672	20	24
820	TUR v FRA Q3	3rd Quarter	TUR	128	673	21	26	Shot	Miss
821	TUR v FRA Q3	3rd Quarter	TUR	131	723	35	87
822	TUR v FRA Q3	3rd Quarter	TUR	131	723	30	82
823	TUR v FRA Q3	3rd Quarter	TUR	131	724	33	73
824	TUR v FRA Q3	3rd Quarter	TUR	131	725	30	59
825	TUR v FRA Q3	3rd Quarter	TUR	131	727	17	36
826	TUR v FRA Q3	3rd Quarter	TUR	131	727	12	25
827	TUR v FRA Q3	3rd Quarter	TUR	131	727	12	21
828	TUR v FRA Q3	3rd Quarter	TUR	131	730	25	17
829	TUR v FRA Q3	3rd Quarter	TUR	131	731	22	19
830	TUR v FRA Q3	3rd Quarter	TUR	131	731	20	22
831	TUR v FRA Q3	3rd Quarter	TUR	131	732	21	26
832	TUR v FRA Q3	3rd Quarter	TUR	131	733	14	38
833	TUR v FRA Q3	3rd Quarter	TUR	131	735	17	42
834	TUR v FRA Q3	3rd Quarter	TUR	131	736	22	46
835	TUR v FRA Q3	3rd Quarter	TUR	131	736	29	49
836	TUR v FRA Q3	3rd Quarter	TUR	131	737	34	49
837	TUR v FRA Q3	3rd Quarter	TUR	131	738	37	46	On-ball
838	TUR v FRA Q3	3rd Quarter	TUR	131	739	40	34
839	TUR v FRA Q3	3rd Quarter	TUR	131	740	39	28
840	TUR v FRA Q3	3rd Quarter	TUR	131	741	46	36
841	TUR v FRA Q3	3rd Quarter	TUR	131	743	30	39
842	TUR v FRA Q3	3rd Quarter	TUR	131	743	28	31
843	TUR v FRA Q3	3rd Quarter	TUR	131	743	28	26
844	TUR v FRA Q3	3rd Quarter	TUR	131	745	29	19	Shot	Score
845	TUR v FRA Q3	3rd Quarter	TUR	134	769	24	89
846	TUR v FRA Q3	3rd Quarter	TUR	134	770	17	81
847	TUR v FRA Q3	3rd Quarter	TUR	134	771	16	76
848	TUR v FRA Q3	3rd Quarter	TUR	134	772	17	71
849	TUR v FRA Q3	3rd Quarter	TUR	134	772	41	66
850	TUR v FRA Q3	3rd Quarter	TUR	134	773	47	57
851	TUR v FRA Q3	3rd Quarter	TUR	134	774	48	50
852	TUR v FRA Q3	3rd Quarter	TUR	134	777	50	47
853	TUR v FRA Q3	3rd Quarter	TUR	134	778	53	41
854	TUR v FRA Q3	3rd Quarter	TUR	134	779	49	38	On-ball
855	TUR v FRA Q3	3rd Quarter	TUR	134	779	45	39
856	TUR v FRA Q3	3rd Quarter	TUR	134	781	37	31
857	TUR v FRA Q3	3rd Quarter	TUR	134	781	34	23	Shot	Shooting Foul
858	TUR v FRA Q3	3rd Quarter	TUR	138	939	33	109
859	TUR v FRA Q3	3rd Quarter	TUR	138	940	29	89
860	TUR v FRA Q3	3rd Quarter	TUR	138	941	30	83
861	TUR v FRA Q3	3rd Quarter	TUR	138	942	22	73
862	TUR v FRA Q3	3rd Quarter	TUR	138	942	26	71
863	TUR v FRA Q3	3rd Quarter	TUR	138	943	31	67
864	TUR v FRA Q3	3rd Quarter	TUR	138	944	31	61
865	TUR v FRA Q3	3rd Quarter	TUR	138	944	28	53
866	TUR v FRA Q3	3rd Quarter	TUR	138	945	25	49
867	TUR v FRA Q3	3rd Quarter	TUR	138	947	37	49
868	TUR v FRA Q3	3rd Quarter	TUR	138	949	33	48
869	TUR v FRA Q3	3rd Quarter	TUR	138	949	28	44
870	TUR v FRA Q3	3rd Quarter	TUR	138	950	12	26
871	TUR v FRA Q3	3rd Quarter	TUR	138	952	24	19
872	TUR v FRA Q3	3rd Quarter	TUR	138	953	25	23
873	TUR v FRA Q3	3rd Quarter	TUR	138	954	28	23
874	TUR v FRA Q3	3rd Quarter	TUR	138	955	28	19	Shot	Miss
875	TUR v FRA Q3	3rd Quarter	TUR	139	958	30	22	OR	Shot	Miss
876	TUR v FRA Q3	3rd Quarter	TUR	140	962	35	18	OR
877	TUR v FRA Q3	3rd Quarter	TUR	140	962	23	17
878	TUR v FRA Q3	3rd Quarter	TUR	140	963	10	23
879	TUR v FRA Q3	3rd Quarter	TUR	140	964	16	41
880	TUR v FRA Q3	3rd Quarter	TUR	140	966	20	44
881	TUR v FRA Q3	3rd Quarter	TUR	140	966	26	46
882	TUR v FRA Q3	3rd Quarter	TUR	140	966	32	47
883	TUR v FRA Q3	3rd Quarter	TUR	140	969	33	45
884	TUR v FRA Q3	3rd Quarter	TUR	140	970	34	40	On-ball
885	TUR v FRA Q3	3rd Quarter	TUR	140	970	36	34
886	TUR v FRA Q3	3rd Quarter	TUR	140	971	38	30
887	TUR v FRA Q3	3rd Quarter	TUR	140	972	38	25
888	TUR v FRA Q3	3rd Quarter	TUR	140	973	41	35	Shot	Miss
889	TUR v FRA Q3	3rd Quarter	TUR	142	1033	23	110
890	TUR v FRA Q3	3rd Quarter	TUR	142	1035	13	90
891	TUR v FRA Q3	3rd Quarter	TUR	142	1036	16	89
892	TUR v FRA Q3	3rd Quarter	TUR	142	1037	20	87
893	TUR v FRA Q3	3rd Quarter	TUR	142	1037	26	82
894	TUR v FRA Q3	3rd Quarter	TUR	142	1038	30	73
895	TUR v FRA Q3	3rd Quarter	TUR	142	1039	30	63
896	TUR v FRA Q3	3rd Quarter	TUR	142	1040	31	55
897	TUR v FRA Q3	3rd Quarter	TUR	142	1041	30	49
898	TUR v FRA Q3	3rd Quarter	TUR	142	1042	40	43
899	TUR v FRA Q3	3rd Quarter	TUR	142	1045	28	38	On-ball
900	TUR v FRA Q3	3rd Quarter	TUR	142	1045	27	38
901	TUR v FRA Q3	3rd Quarter	TUR	142	1046	26	29
902	TUR v FRA Q3	3rd Quarter	TUR	142	1047	31	39
903	TUR v FRA Q3	3rd Quarter	TUR	142	1048	38	37
904	TUR v FRA Q3	3rd Quarter	TUR	142	1048	45	33
905	TUR v FRA Q3	3rd Quarter	TUR	142	1049	45	37
906	TUR v FRA Q3	3rd Quarter	TUR	142	1049	44	38
907	TUR v FRA Q3	3rd Quarter	TUR	142	1050	38	40
908	TUR v FRA Q3	3rd Quarter	TUR	142	1051	32	38	On-ball
909	TUR v FRA Q3	3rd Quarter	TUR	142	1053	36	36
910	TUR v FRA Q3	3rd Quarter	TUR	142	1054	38	30
911	TUR v FRA Q3	3rd Quarter	TUR	142	1055	29	32
912	TUR v FRA Q3	3rd Quarter	TUR	142	1056	30	24	Shot	Score
913	TUR v FRA Q3	3rd Quarter	TUR	144	1089	4	91
914	TUR v FRA Q3	3rd Quarter	TUR	144	1090	30	85
915	TUR v FRA Q3	3rd Quarter	TUR	144	1091	26	74
916	TUR v FRA Q3	3rd Quarter	TUR	144	1091	27	65
917	TUR v FRA Q3	3rd Quarter	TUR	144	1092	30	58
918	TUR v FRA Q3	3rd Quarter	TUR	144	1092	33	51
919	TUR v FRA Q3	3rd Quarter	TUR	144	1093	36	42
920	TUR v FRA Q3	3rd Quarter	TUR	144	1093	37	34	Shot	Miss
921	TUR v FRA Q4	4th Quarter	TUR	147	62	33	110
922	TUR v FRA Q4	4th Quarter	TUR	147	63	37	97
923	TUR v FRA Q4	4th Quarter	TUR	147	64	35	92
924	TUR v FRA Q4	4th Quarter	TUR	147	65	29	82
925	TUR v FRA Q4	4th Quarter	TUR	147	66	27	73
926	TUR v FRA Q4	4th Quarter	TUR	147	67	30	65
927	TUR v FRA Q4	4th Quarter	TUR	147	67	33	58
928	TUR v FRA Q4	4th Quarter	TUR	147	68	35	52
929	TUR v FRA Q4	4th Quarter	TUR	147	69	37	48
930	TUR v FRA Q4	4th Quarter	TUR	147	71	23	39
931	TUR v FRA Q4	4th Quarter	TUR	147	71	25	44
932	TUR v FRA Q4	4th Quarter	TUR	147	72	29	49
933	TUR v FRA Q4	4th Quarter	TUR	147	72	33	47
934	TUR v FRA Q4	4th Quarter	TUR	147	74	49	32
935	TUR v FRA Q4	4th Quarter	TUR	147	76	40	18
936	TUR v FRA Q4	4th Quarter	TUR	147	77	37	17
937	TUR v FRA Q4	4th Quarter	TUR	147	78	34	18	TO
938	TUR v FRA Q4	4th Quarter	TUR	149	114	3	84
939	TUR v FRA Q4	4th Quarter	TUR	149	115	17	86
940	TUR v FRA Q4	4th Quarter	TUR	149	116	18	80
941	TUR v FRA Q4	4th Quarter	TUR	149	117	24	76
942	TUR v FRA Q4	4th Quarter	TUR	149	118	27	68
943	TUR v FRA Q4	4th Quarter	TUR	149	119	31	61
944	TUR v FRA Q4	4th Quarter	TUR	149	120	32	54
945	TUR v FRA Q4	4th Quarter	TUR	149	121	33	49
946	TUR v FRA Q4	4th Quarter	TUR	149	122	32	45
947	TUR v FRA Q4	4th Quarter	TUR	149	123	30	41	On-ball
948	TUR v FRA Q4	4th Quarter	TUR	149	123	26	36
949	TUR v FRA Q4	4th Quarter	TUR	149	124	23	30
950	TUR v FRA Q4	4th Quarter	TUR	149	125	30	22
951	TUR v FRA Q4	4th Quarter	TUR	149	126	30	18
952	TUR v FRA Q4	4th Quarter	TUR	149	127	49	27	Shot	Score
953	TUR v FRA Q4	4th Quarter	TUR	152	179	33	86
954	TUR v FRA Q4	4th Quarter	TUR	152	179	30	76
955	TUR v FRA Q4	4th Quarter	TUR	152	180	16	62
956	TUR v FRA Q4	4th Quarter	TUR	152	180	14	53
957	TUR v FRA Q4	4th Quarter	TUR	152	181	14	44
958	TUR v FRA Q4	4th Quarter	TUR	152	181	15	37
959	TUR v FRA Q4	4th Quarter	TUR	152	182	22	28
960	TUR v FRA Q4	4th Quarter	TUR	152	182	25	24
961	TUR v FRA Q4	4th Quarter	TUR	152	183	43	36
962	TUR v FRA Q4	4th Quarter	TUR	152	184	32	48
963	TUR v FRA Q4	4th Quarter	TUR	152	185	32	51
964	TUR v FRA Q4	4th Quarter	TUR	152	186	30	45
965	TUR v FRA Q4	4th Quarter	TUR	152	188	30	43	On-ball
966	TUR v FRA Q4	4th Quarter	TUR	152	188	26	38
967	TUR v FRA Q4	4th Quarter	TUR	152	189	24	31
968	TUR v FRA Q4	4th Quarter	TUR	152	190	16	28
969	TUR v FRA Q4	4th Quarter	TUR	152	192	34	40
970	TUR v FRA Q4	4th Quarter	TUR	152	193	34	22
971	TUR v FRA Q4	4th Quarter	TUR	152	195	31	22	Shot	Score	Shooting Foul
972	TUR v FRA Q4	4th Quarter	TUR	155	276	23	110
973	TUR v FRA Q4	4th Quarter	TUR	155	277	31	94
974	TUR v FRA Q4	4th Quarter	TUR	155	278	31	88
975	TUR v FRA Q4	4th Quarter	TUR	155	279	30	81
976	TUR v FRA Q4	4th Quarter	TUR	155	280	29	74
977	TUR v FRA Q4	4th Quarter	TUR	155	281	28	67
978	TUR v FRA Q4	4th Quarter	TUR	155	281	30	54
979	TUR v FRA Q4	4th Quarter	TUR	155	282	32	49
980	TUR v FRA Q4	4th Quarter	TUR	155	283	32	43	On-ball
981	TUR v FRA Q4	4th Quarter	TUR	155	283	30	37
982	TUR v FRA Q4	4th Quarter	TUR	155	284	26	29
983	TUR v FRA Q4	4th Quarter	TUR	155	285	27	19	Shot	Miss
984	TUR v FRA Q4	4th Quarter	TUR	161	394	37	90
985	TUR v FRA Q4	4th Quarter	TUR	161	394	30	83
986	TUR v FRA Q4	4th Quarter	TUR	161	395	20	78
987	TUR v FRA Q4	4th Quarter	TUR	161	396	17	72
988	TUR v FRA Q4	4th Quarter	TUR	161	397	20	66
989	TUR v FRA Q4	4th Quarter	TUR	161	397	25	60
990	TUR v FRA Q4	4th Quarter	TUR	161	398	30	58
991	TUR v FRA Q4	4th Quarter	TUR	161	398	36	54
992	TUR v FRA Q4	4th Quarter	TUR	161	400	36	51
993	TUR v FRA Q4	4th Quarter	TUR	161	400	29	48
994	TUR v FRA Q4	4th Quarter	TUR	161	401	29	44
995	TUR v FRA Q4	4th Quarter	TUR	161	403	32	48
996	TUR v FRA Q4	4th Quarter	TUR	161	405	47	32
997	TUR v FRA Q4	4th Quarter	TUR	161	406	44	29
998	TUR v FRA Q4	4th Quarter	TUR	161	408	36	40	On-ball	On-ball
999	TUR v FRA Q4	4th Quarter	TUR	161	408	30	41
1000	TUR v FRA Q4	4th Quarter	TUR	161	410	34	33
1001	TUR v FRA Q4	4th Quarter	TUR	161	410	37	29
1002	TUR v FRA Q4	4th Quarter	TUR	162	394	37	90
1003	TUR v FRA Q4	4th Quarter	TUR	162	394	30	83
1004	TUR v FRA Q4	4th Quarter	TUR	162	395	20	78
1005	TUR v FRA Q4	4th Quarter	TUR	162	396	17	72
1006	TUR v FRA Q4	4th Quarter	TUR	162	397	20	66
1007	TUR v FRA Q4	4th Quarter	TUR	162	397	25	60
1008	TUR v FRA Q4	4th Quarter	TUR	162	398	30	58
1009	TUR v FRA Q4	4th Quarter	TUR	162	398	36	54
1010	TUR v FRA Q4	4th Quarter	TUR	162	400	36	51
1011	TUR v FRA Q4	4th Quarter	TUR	162	400	29	48
1012	TUR v FRA Q4	4th Quarter	TUR	162	401	29	44
1013	TUR v FRA Q4	4th Quarter	TUR	162	403	32	48
1014	TUR v FRA Q4	4th Quarter	TUR	162	405	47	32
1015	TUR v FRA Q4	4th Quarter	TUR	162	406	44	29
1016	TUR v FRA Q4	4th Quarter	TUR	162	408	36	40
1017	TUR v FRA Q4	4th Quarter	TUR	162	408	30	41
1018	TUR v FRA Q4	4th Quarter	TUR	162	410	34	33
1019	TUR v FRA Q4	4th Quarter	TUR	162	410	37	29
1020	TUR v FRA Q4	4th Quarter	TUR	162	412	35	22
1021	TUR v FRA Q4	4th Quarter	TUR	162	412	29	32
1022	TUR v FRA Q4	4th Quarter	TUR	162	413	14	30	On-ball
1023	TUR v FRA Q4	4th Quarter	TUR	162	415	13	25
1024	TUR v FRA Q4	4th Quarter	TUR	162	416	15	31	Shot	Miss
1025	TUR v FRA Q4	4th Quarter	TUR	164	429	28	110
1026	TUR v FRA Q4	4th Quarter	TUR	164	430	34	85
1027	TUR v FRA Q4	4th Quarter	TUR	164	431	32	79
1028	TUR v FRA Q4	4th Quarter	TUR	164	432	30	73
1029	TUR v FRA Q4	4th Quarter	TUR	164	432	28	65
1030	TUR v FRA Q4	4th Quarter	TUR	164	433	27	58
1031	TUR v FRA Q4	4th Quarter	TUR	164	434	27	52
1032	TUR v FRA Q4	4th Quarter	TUR	164	435	31	51
1033	TUR v FRA Q4	4th Quarter	TUR	164	436	32	48
1034	TUR v FRA Q4	4th Quarter	TUR	164	437	32	43	On-ball
1035	TUR v FRA Q4	4th Quarter	TUR	164	438	31	38
1036	TUR v FRA Q4	4th Quarter	TUR	164	438	27	34
1037	TUR v FRA Q4	4th Quarter	TUR	164	439	25	29
1038	TUR v FRA Q4	4th Quarter	TUR	164	439	22	23
1039	TUR v FRA Q4	4th Quarter	TUR	164	439	15	25
1040	TUR v FRA Q4	4th Quarter	TUR	164	440	14	30
1041	TUR v FRA Q4	4th Quarter	TUR	164	443	25	51
1042	TUR v FRA Q4	4th Quarter	TUR	164	444	28	51
1043	TUR v FRA Q4	4th Quarter	TUR	164	444	31	48
1044	TUR v FRA Q4	4th Quarter	TUR	164	445	28	40	On-ball
1045	TUR v FRA Q4	4th Quarter	TUR	164	446	35	34	Shot	Miss
1046	TUR v FRA Q4	4th Quarter	TUR	166	507	30	112
1047	TUR v FRA Q4	4th Quarter	TUR	166	508	29	89
1048	TUR v FRA Q4	4th Quarter	TUR	166	509	34	84
1049	TUR v FRA Q4	4th Quarter	TUR	166	510	34	77
1050	TUR v FRA Q4	4th Quarter	TUR	166	511	36	65
1051	TUR v FRA Q4	4th Quarter	TUR	166	512	37	56
1052	TUR v FRA Q4	4th Quarter	TUR	166	512	42	50
1053	TUR v FRA Q4	4th Quarter	TUR	166	513	31	39
1054	TUR v FRA Q4	4th Quarter	TUR	166	514	30	42
1055	TUR v FRA Q4	4th Quarter	TUR	166	514	28	45
1056	TUR v FRA Q4	4th Quarter	TUR	166	516	43	28
1057	TUR v FRA Q4	4th Quarter	TUR	166	517	47	26
1058	TUR v FRA Q4	4th Quarter	TUR	166	519	30	34
1059	TUR v FRA Q4	4th Quarter	TUR	166	520	30	40
1060	TUR v FRA Q4	4th Quarter	TUR	166	520	34	43	On-ball
1061	TUR v FRA Q4	4th Quarter	TUR	166	522	28	37
1062	TUR v FRA Q4	4th Quarter	TUR	166	523	26	32
1063	TUR v FRA Q4	4th Quarter	TUR	166	523	25	25
1064	TUR v FRA Q4	4th Quarter	TUR	166	525	49	20
1065	TUR v FRA Q4	4th Quarter	TUR	166	526	49	21
1066	TUR v FRA Q4	4th Quarter	TUR	166	527	46	17
1067	TUR v FRA Q4	4th Quarter	TUR	166	528	35	17
1068	TUR v FRA Q4	4th Quarter	TUR	166	528	30	18	Shot	Score
1069	TUR v FRA Q4	4th Quarter	TUR	168	604	32	110
1070	TUR v FRA Q4	4th Quarter	TUR	168	604	39	99
1071	TUR v FRA Q4	4th Quarter	TUR	168	605	40	94
1072	TUR v FRA Q4	4th Quarter	TUR	168	606	43	86
1073	TUR v FRA Q4	4th Quarter	TUR	168	607	44	79
1074	TUR v FRA Q4	4th Quarter	TUR	168	608	44	71
1075	TUR v FRA Q4	4th Quarter	TUR	168	608	43	63
1076	TUR v FRA Q4	4th Quarter	TUR	168	609	42	56
1077	TUR v FRA Q4	4th Quarter	TUR	168	610	43	50
1078	TUR v FRA Q4	4th Quarter	TUR	168	611	27	46
1079	TUR v FRA Q4	4th Quarter	TUR	168	612	30	45
1080	TUR v FRA Q4	4th Quarter	TUR	168	613	28	40
1081	TUR v FRA Q4	4th Quarter	TUR	168	614	44	35
1082	TUR v FRA Q4	4th Quarter	TUR	168	616	38	21
1083	TUR v FRA Q4	4th Quarter	TUR	168	619	37	19
1084	TUR v FRA Q4	4th Quarter	TUR	168	620	35	19	TO
1085	TUR v FRA Q4	4th Quarter	TUR	171	630	30	82
1086	TUR v FRA Q4	4th Quarter	TUR	171	631	31	71
1087	TUR v FRA Q4	4th Quarter	TUR	171	631	32	64
1088	TUR v FRA Q4	4th Quarter	TUR	171	631	31	60
1089	TUR v FRA Q4	4th Quarter	TUR	171	632	33	52
1090	TUR v FRA Q4	4th Quarter	TUR	171	632	35	42
1091	TUR v FRA Q4	4th Quarter	TUR	171	633	35	36	Foul
1092	TUR v FRA Q4	4th Quarter	TUR	172	664	5	35
1093	TUR v FRA Q4	4th Quarter	TUR	172	665	17	48
1094	TUR v FRA Q4	4th Quarter	TUR	172	667	20	48
1095	TUR v FRA Q4	4th Quarter	TUR	172	667	25	47
1096	TUR v FRA Q4	4th Quarter	TUR	172	668	47	35	On-ball
1097	TUR v FRA Q4	4th Quarter	TUR	172	670	42	37
1098	TUR v FRA Q4	4th Quarter	TUR	172	671	35	37	On-ball
1099	TUR v FRA Q4	4th Quarter	TUR	172	672	27	35
1100	TUR v FRA Q4	4th Quarter	TUR	172	673	21	29
1101	TUR v FRA Q4	4th Quarter	TUR	172	673	15	28
1102	TUR v FRA Q4	4th Quarter	TUR	172	674	14	31
1103	TUR v FRA Q4	4th Quarter	TUR	172	674	11	33
1104	TUR v FRA Q4	4th Quarter	TUR	172	676	12	39
1105	TUR v FRA Q4	4th Quarter	TUR	172	676	13	42
1106	TUR v FRA Q4	4th Quarter	TUR	172	677	32	39
1107	TUR v FRA Q4	4th Quarter	TUR	172	679	38	25	Stoppage
1108	TUR v FRA Q4	4th Quarter	TUR	174	697	58	36	SLOB
1109	TUR v FRA Q4	4th Quarter	TUR	174	698	35	42
1110	TUR v FRA Q4	4th Quarter	TUR	174	699	35	44
1111	TUR v FRA Q4	4th Quarter	TUR	174	700	31	41
1112	TUR v FRA Q4	4th Quarter	TUR	174	700	27	33
1113	TUR v FRA Q4	4th Quarter	TUR	174	701	29	23
1114	TUR v FRA Q4	4th Quarter	TUR	174	701	28	19	Shot	Miss
1115	TUR v FRA Q4	4th Quarter	TUR	175	704	32	20	OR	Shot	Shooting Foul
1116	TUR v FRA Q4	4th Quarter	TUR	178	853	16	108
1117	TUR v FRA Q4	4th Quarter	TUR	178	854	15	98
1118	TUR v FRA Q4	4th Quarter	TUR	178	855	20	97
1119	TUR v FRA Q4	4th Quarter	TUR	178	855	23	90
1120	TUR v FRA Q4	4th Quarter	TUR	178	856	25	79
1121	TUR v FRA Q4	4th Quarter	TUR	178	857	30	73
1122	TUR v FRA Q4	4th Quarter	TUR	178	857	32	67
1123	TUR v FRA Q4	4th Quarter	TUR	178	858	33	57
1124	TUR v FRA Q4	4th Quarter	TUR	178	859	36	52
1125	TUR v FRA Q4	4th Quarter	TUR	178	860	37	48
1126	TUR v FRA Q4	4th Quarter	TUR	178	862	39	44
1127	TUR v FRA Q4	4th Quarter	TUR	178	863	43	46
1128	TUR v FRA Q4	4th Quarter	TUR	178	864	40	49
1129	TUR v FRA Q4	4th Quarter	TUR	178	864	29	49
1130	TUR v FRA Q4	4th Quarter	TUR	178	865	21	45
1131	TUR v FRA Q4	4th Quarter	TUR	178	865	23	49
1132	TUR v FRA Q4	4th Quarter	TUR	178	866	29	49	On-ball
1133	TUR v FRA Q4	4th Quarter	TUR	178	867	29	46
1134	TUR v FRA Q4	4th Quarter	TUR	178	868	25	40
1135	TUR v FRA Q4	4th Quarter	TUR	178	869	25	36
1136	TUR v FRA Q4	4th Quarter	TUR	178	869	27	32
1137	TUR v FRA Q4	4th Quarter	TUR	178	870	38	29
1138	TUR v FRA Q4	4th Quarter	TUR	178	870	40	34
1139	TUR v FRA Q4	4th Quarter	TUR	178	871	31	38
1140	TUR v FRA Q4	4th Quarter	TUR	178	872	29	34
1141	TUR v FRA Q4	4th Quarter	TUR	178	872	33	33
1142	TUR v FRA Q4	4th Quarter	TUR	178	873	36	27
1143	TUR v FRA Q4	4th Quarter	TUR	178	874	35	21	Shot	Miss
1144	TUR v FRA Q4	4th Quarter	TUR	180	888	30	80
1145	TUR v FRA Q4	4th Quarter	TUR	180	888	25	71
1146	TUR v FRA Q4	4th Quarter	TUR	180	889	22	64
1147	TUR v FRA Q4	4th Quarter	TUR	180	889	18	60
1148	TUR v FRA Q4	4th Quarter	TUR	180	890	14	67
1149	TUR v FRA Q4	4th Quarter	TUR	180	890	12	56
1150	TUR v FRA Q4	4th Quarter	TUR	180	890	11	51
1151	TUR v FRA Q4	4th Quarter	TUR	180	891	11	46
1152	TUR v FRA Q4	4th Quarter	TUR	180	892	16	48
1153	TUR v FRA Q4	4th Quarter	TUR	180	893	22	47
1154	TUR v FRA Q4	4th Quarter	TUR	180	893	24	48
1155	TUR v FRA Q4	4th Quarter	TUR	180	894	28	49
1156	TUR v FRA Q4	4th Quarter	TUR	180	896	36	40
1157	TUR v FRA Q4	4th Quarter	TUR	180	896	39	37
1158	TUR v FRA Q4	4th Quarter	TUR	180	898	25	42	On-ball
1159	TUR v FRA Q4	4th Quarter	TUR	180	899	21	34
1160	TUR v FRA Q4	4th Quarter	TUR	180	900	18	28
1161	TUR v FRA Q4	4th Quarter	TUR	180	902	26	38
1162	TUR v FRA Q4	4th Quarter	TUR	180	903	50	28
1163	TUR v FRA Q4	4th Quarter	TUR	180	904	34	22	Foul
1164	TUR v FRA Q4	4th Quarter	TUR	183	967	22	92
1165	TUR v FRA Q4	4th Quarter	TUR	183	968	21	86
1166	TUR v FRA Q4	4th Quarter	TUR	183	969	21	79
1167	TUR v FRA Q4	4th Quarter	TUR	183	969	25	73
1168	TUR v FRA Q4	4th Quarter	TUR	183	970	26	66
1169	TUR v FRA Q4	4th Quarter	TUR	183	971	21	64
1170	TUR v FRA Q4	4th Quarter	TUR	183	971	20	58
1171	TUR v FRA Q4	4th Quarter	TUR	183	972	17	51
1172	TUR v FRA Q4	4th Quarter	TUR	183	972	17	45
1173	TUR v FRA Q4	4th Quarter	TUR	183	975	20	27
1174	TUR v FRA Q4	4th Quarter	TUR	183	976	19	31
1175	TUR v FRA Q4	4th Quarter	TUR	183	977	13	41
1176	TUR v FRA Q4	4th Quarter	TUR	183	978	12	45
1177	TUR v FRA Q4	4th Quarter	TUR	183	979	12	49
1178	TUR v FRA Q4	4th Quarter	TUR	183	979	12	44
1179	TUR v FRA Q4	4th Quarter	TUR	183	980	12	40	On-ball
1180	TUR v FRA Q4	4th Quarter	TUR	183	980	17	32
1181	TUR v FRA Q4	4th Quarter	TUR	183	981	19	29
1182	TUR v FRA Q4	4th Quarter	TUR	183	981	26	27
1183	TUR v FRA Q4	4th Quarter	TUR	183	981	32	27
1184	TUR v FRA Q4	4th Quarter	TUR	183	983	38	24
1185	TUR v FRA Q4	4th Quarter	TUR	183	984	27	35
1186	TUR v FRA Q4	4th Quarter	TUR	183	985	14	30	Shot	Miss
1187	TUR v FRA Q4	4th Quarter	TUR	185	1058	32	112
1188	TUR v FRA Q4	4th Quarter	TUR	185	1059	27	96
1189	TUR v FRA Q4	4th Quarter	TUR	185	1060	30	96
1190	TUR v FRA Q4	4th Quarter	TUR	185	1061	28	87
1191	TUR v FRA Q4	4th Quarter	TUR	185	1061	24	82
1192	TUR v FRA Q4	4th Quarter	TUR	185	1063	19	69
1193	TUR v FRA Q4	4th Quarter	TUR	185	1063	12	61
1194	TUR v FRA Q4	4th Quarter	TUR	185	1064	11	53
1195	TUR v FRA Q4	4th Quarter	TUR	185	1065	18	54
1196	TUR v FRA Q4	4th Quarter	TUR	185	1065	23	54
1197	TUR v FRA Q4	4th Quarter	TUR	185	1066	30	52
1198	TUR v FRA Q4	4th Quarter	TUR	185	1067	26	49
1199	TUR v FRA Q4	4th Quarter	TUR	185	1067	15	42
1200	TUR v FRA Q4	4th Quarter	TUR	185	1069	10	15
1201	TUR v FRA Q4	4th Quarter	TUR	185	1070	10	21
1202	TUR v FRA Q4	4th Quarter	TUR	185	1070	13	34
1203	TUR v FRA Q4	4th Quarter	TUR	185	1071	14	38
1204	TUR v FRA Q4	4th Quarter	TUR	185	1071	19	42
1205	TUR v FRA Q4	4th Quarter	TUR	185	1072	23	43	On-ball
1206	TUR v FRA Q4	4th Quarter	TUR	185	1073	29	41
1207	TUR v FRA Q4	4th Quarter	TUR	185	1073	35	39
1208	TUR v FRA Q4	4th Quarter	TUR	185	1074	37	33
1209	TUR v FRA Q4	4th Quarter	TUR	185	1075	13	26
1210	TUR v FRA Q4	4th Quarter	TUR	185	1077	24	19
1211	TUR v FRA Q4	4th Quarter	TUR	185	1079	26	21
1212	TUR v FRA Q4	4th Quarter	TUR	185	1080	27	22	Shot	Miss
1213	TUR v FRA Q4	4th Quarter	TUR	187	1135	32	101
1214	TUR v FRA Q4	4th Quarter	TUR	187	1136	20	91
1215	TUR v FRA Q4	4th Quarter	TUR	187	1137	20	91
1216	TUR v FRA Q4	4th Quarter	TUR	187	1138	16	82
1217	TUR v FRA Q4	4th Quarter	TUR	187	1138	16	81
1218	TUR v FRA Q4	4th Quarter	TUR	187	1138	15	68
1219	TUR v FRA Q4	4th Quarter	TUR	187	1139	16	62
1220	TUR v FRA Q4	4th Quarter	TUR	187	1140	18	55
1221	TUR v FRA Q4	4th Quarter	TUR	187	1140	13	43
1222	TUR v FRA Q4	4th Quarter	TUR	187	1142	20	46
1223	TUR v FRA Q4	4th Quarter	TUR	187	1142	29	47
1224	TUR v FRA Q4	4th Quarter	TUR	187	1142	33	47
1225	TUR v FRA Q4	4th Quarter	TUR	187	1144	40	47
1226	TUR v FRA Q4	4th Quarter	TUR	187	1145	46	46
1227	TUR v FRA Q4	4th Quarter	TUR	187	1146	49	41
1228	TUR v FRA Q4	4th Quarter	TUR	187	1147	47	33
1229	TUR v FRA Q4	4th Quarter	TUR	187	1148	37	29
1230	TUR v FRA Q4	4th Quarter	TUR	187	1149	33	18	Shot	Score
1231	TUR v FRA Q4	4th Quarter	TUR	189	1166	28	111
1232	TUR v FRA Q4	4th Quarter	TUR	189	1167	26	89
1233	TUR v FRA Q4	4th Quarter	TUR	189	1169	25	81
1234	TUR v FRA Q4	4th Quarter	TUR	189	1170	26	79	Foul
1235	TUR v FRA Q4	4th Quarter	TUR	191	1218	30	93
1236	TUR v FRA Q4	4th Quarter	TUR	191	1218	25	97
1237	TUR v FRA Q4	4th Quarter	TUR	191	1220	23	92
1238	TUR v FRA Q4	4th Quarter	TUR	191	1221	22	83
1239	TUR v FRA Q4	4th Quarter	TUR	191	1221	20	74
1240	TUR v FRA Q4	4th Quarter	TUR	191	1222	20	67
1241	TUR v FRA Q4	4th Quarter	TUR	191	1223	19	60
1242	TUR v FRA Q4	4th Quarter	TUR	191	1223	18	54
1243	TUR v FRA Q4	4th Quarter	TUR	191	1225	19	49
1244	TUR v FRA Q4	4th Quarter	TUR	191	1227	24	52
1245	TUR v FRA Q4	4th Quarter	TUR	191	1229	30	52	Stoppage
