# Supplementary material for: Classifying ball trajectories in invasion sports using dynamic time warping: A basketball case study
Source: PLoS One. 2022 Oct 20;17(10):e0272848. doi: 10.1371/journal.pone.0272848 (PMC9584368; doi:10.1371/journal.pone.0272848)
Supplement: S1 Data — (ZIP) [file pone.0272848.s012.zip › Data/TUR/turg9_full.csv]

	GameID	TimeCriteria	TeamName	RecordID	Time	x	y	Label1	Label2	Label3	Label4
1	TUR v FRA G2Q1	1st Quarter	TUR	3	39	32	109
2	TUR v FRA G2Q1	1st Quarter	TUR	3	40	24	98
3	TUR v FRA G2Q1	1st Quarter	TUR	3	41	24	90
4	TUR v FRA G2Q1	1st Quarter	TUR	3	42	22	81
5	TUR v FRA G2Q1	1st Quarter	TUR	3	43	22	75
6	TUR v FRA G2Q1	1st Quarter	TUR	3	43	20	65
7	TUR v FRA G2Q1	1st Quarter	TUR	3	44	18	54
8	TUR v FRA G2Q1	1st Quarter	TUR	3	45	34	44
9	TUR v FRA G2Q1	1st Quarter	TUR	3	48	16	36
10	TUR v FRA G2Q1	1st Quarter	TUR	3	50	11	25
11	TUR v FRA G2Q1	1st Quarter	TUR	3	51	11	27	TO
12	TUR v FRA G2Q1	1st Quarter	TUR	5	83	28	95
13	TUR v FRA G2Q1	1st Quarter	TUR	5	83	36	90
14	TUR v FRA G2Q1	1st Quarter	TUR	5	84	43	81
15	TUR v FRA G2Q1	1st Quarter	TUR	5	85	46	72
16	TUR v FRA G2Q1	1st Quarter	TUR	5	85	47	62
17	TUR v FRA G2Q1	1st Quarter	TUR	5	86	46	53
18	TUR v FRA G2Q1	1st Quarter	TUR	5	87	44	18	Shot	Miss
19	TUR v FRA G2Q1	1st Quarter	TUR	6	89	25	31	OR
20	TUR v FRA G2Q1	1st Quarter	TUR	6	92	24	17	Shot	Score
21	TUR v FRA G2Q1	1st Quarter	TUR	8	117	30	98
22	TUR v FRA G2Q1	1st Quarter	TUR	8	117	20	90
23	TUR v FRA G2Q1	1st Quarter	TUR	8	118	44	79
24	TUR v FRA G2Q1	1st Quarter	TUR	8	119	45	68
25	TUR v FRA G2Q1	1st Quarter	TUR	8	120	46	61
26	TUR v FRA G2Q1	1st Quarter	TUR	8	121	46	51
27	TUR v FRA G2Q1	1st Quarter	TUR	8	122	46	43
28	TUR v FRA G2Q1	1st Quarter	TUR	8	123	45	38
29	TUR v FRA G2Q1	1st Quarter	TUR	8	124	31	44
30	TUR v FRA G2Q1	1st Quarter	TUR	8	125	29	41	On-ball
31	TUR v FRA G2Q1	1st Quarter	TUR	8	126	26	40
32	TUR v FRA G2Q1	1st Quarter	TUR	8	127	26	30	Shot	Miss
33	TUR v FRA G2Q1	1st Quarter	TUR	11	161	31	99
34	TUR v FRA G2Q1	1st Quarter	TUR	11	162	15	88
35	TUR v FRA G2Q1	1st Quarter	TUR	11	162	14	76
36	TUR v FRA G2Q1	1st Quarter	TUR	11	163	14	68
37	TUR v FRA G2Q1	1st Quarter	TUR	11	163	15	61
38	TUR v FRA G2Q1	1st Quarter	TUR	11	164	16	54
39	TUR v FRA G2Q1	1st Quarter	TUR	11	164	18	49
40	TUR v FRA G2Q1	1st Quarter	TUR	11	166	24	47
41	TUR v FRA G2Q1	1st Quarter	TUR	11	167	28	47
42	TUR v FRA G2Q1	1st Quarter	TUR	11	168	33	44
43	TUR v FRA G2Q1	1st Quarter	TUR	11	170	29	41
44	TUR v FRA G2Q1	1st Quarter	TUR	11	171	24	35
45	TUR v FRA G2Q1	1st Quarter	TUR	11	174	32	48
46	TUR v FRA G2Q1	1st Quarter	TUR	11	174	33	44	On-ball
47	TUR v FRA G2Q1	1st Quarter	TUR	11	175	39	39
48	TUR v FRA G2Q1	1st Quarter	TUR	11	176	37	26
49	TUR v FRA G2Q1	1st Quarter	TUR	11	177	33	17
50	TUR v FRA G2Q1	1st Quarter	TUR	11	178	25	17	Foul
51	TUR v FRA G2Q1	1st Quarter	TUR	12	196	58	39	SLOB
52	TUR v FRA G2Q1	1st Quarter	TUR	12	197	32	44
53	TUR v FRA G2Q1	1st Quarter	TUR	12	199	45	37
54	TUR v FRA G2Q1	1st Quarter	TUR	12	200	44	35	On-ball
55	TUR v FRA G2Q1	1st Quarter	TUR	12	202	46	29
56	TUR v FRA G2Q1	1st Quarter	TUR	12	203	47	20
57	TUR v FRA G2Q1	1st Quarter	TUR	12	204	51	18
58	TUR v FRA G2Q1	1st Quarter	TUR	12	205	48	32
59	TUR v FRA G2Q1	1st Quarter	TUR	12	207	44	35	Shot	Miss
60	TUR v FRA G2Q1	1st Quarter	TUR	14	253	33	110
61	TUR v FRA G2Q1	1st Quarter	TUR	14	254	51	95
62	TUR v FRA G2Q1	1st Quarter	TUR	14	255	47	91
63	TUR v FRA G2Q1	1st Quarter	TUR	14	255	42	85
64	TUR v FRA G2Q1	1st Quarter	TUR	14	256	38	75
65	TUR v FRA G2Q1	1st Quarter	TUR	14	257	37	67
66	TUR v FRA G2Q1	1st Quarter	TUR	14	257	37	56
67	TUR v FRA G2Q1	1st Quarter	TUR	14	259	40	49
68	TUR v FRA G2Q1	1st Quarter	TUR	14	259	47	46
69	TUR v FRA G2Q1	1st Quarter	TUR	14	261	51	29	On-ball
70	TUR v FRA G2Q1	1st Quarter	TUR	14	261	50	31
71	TUR v FRA G2Q1	1st Quarter	TUR	14	262	46	34
72	TUR v FRA G2Q1	1st Quarter	TUR	14	263	27	44	On-ball
73	TUR v FRA G2Q1	1st Quarter	TUR	14	264	24	40
74	TUR v FRA G2Q1	1st Quarter	TUR	14	265	20	37
75	TUR v FRA G2Q1	1st Quarter	TUR	14	265	34	37
76	TUR v FRA G2Q1	1st Quarter	TUR	14	267	30	34
77	TUR v FRA G2Q1	1st Quarter	TUR	14	267	27	30
78	TUR v FRA G2Q1	1st Quarter	TUR	14	268	26	22
79	TUR v FRA G2Q1	1st Quarter	TUR	14	269	21	36
80	TUR v FRA G2Q1	1st Quarter	TUR	14	270	30	29
81	TUR v FRA G2Q1	1st Quarter	TUR	14	271	32	27
82	TUR v FRA G2Q1	1st Quarter	TUR	14	271	34	24	Shot	Miss
83	TUR v FRA G2Q1	1st Quarter	TUR	16	297	27	98
84	TUR v FRA G2Q1	1st Quarter	TUR	16	297	36	91
85	TUR v FRA G2Q1	1st Quarter	TUR	16	298	38	83
86	TUR v FRA G2Q1	1st Quarter	TUR	16	298	43	78
87	TUR v FRA G2Q1	1st Quarter	TUR	16	299	46	70
88	TUR v FRA G2Q1	1st Quarter	TUR	16	299	48	64
89	TUR v FRA G2Q1	1st Quarter	TUR	16	300	50	56
90	TUR v FRA G2Q1	1st Quarter	TUR	16	300	51	49
91	TUR v FRA G2Q1	1st Quarter	TUR	16	301	53	39
92	TUR v FRA G2Q1	1st Quarter	TUR	16	302	52	31
93	TUR v FRA G2Q1	1st Quarter	TUR	16	302	51	28	On-ball
94	TUR v FRA G2Q1	1st Quarter	TUR	16	302	48	33
95	TUR v FRA G2Q1	1st Quarter	TUR	16	302	46	35
96	TUR v FRA G2Q1	1st Quarter	TUR	16	302	38	38
97	TUR v FRA G2Q1	1st Quarter	TUR	16	304	34	39
98	TUR v FRA G2Q1	1st Quarter	TUR	16	306	23	37
99	TUR v FRA G2Q1	1st Quarter	TUR	16	307	34	38
100	TUR v FRA G2Q1	1st Quarter	TUR	16	308	33	43	On-ball
101	TUR v FRA G2Q1	1st Quarter	TUR	16	309	29	36
102	TUR v FRA G2Q1	1st Quarter	TUR	16	310	27	32
103	TUR v FRA G2Q1	1st Quarter	TUR	16	312	12	23	Shot	Miss
104	TUR v FRA G2Q1	1st Quarter	TUR	19	341	22	95
105	TUR v FRA G2Q1	1st Quarter	TUR	19	342	27	91
106	TUR v FRA G2Q1	1st Quarter	TUR	19	343	33	84
107	TUR v FRA G2Q1	1st Quarter	TUR	19	344	41	75
108	TUR v FRA G2Q1	1st Quarter	TUR	19	345	52	57
109	TUR v FRA G2Q1	1st Quarter	TUR	19	345	52	50
110	TUR v FRA G2Q1	1st Quarter	TUR	19	346	51	40
111	TUR v FRA G2Q1	1st Quarter	TUR	19	346	48	21
112	TUR v FRA G2Q1	1st Quarter	TUR	19	347	43	18
113	TUR v FRA G2Q1	1st Quarter	TUR	19	348	36	16
114	TUR v FRA G2Q1	1st Quarter	TUR	19	349	37	20	Shot	Miss
115	TUR v FRA G2Q1	1st Quarter	TUR	21	362	31	93
116	TUR v FRA G2Q1	1st Quarter	TUR	21	363	31	84
117	TUR v FRA G2Q1	1st Quarter	TUR	21	364	27	75
118	TUR v FRA G2Q1	1st Quarter	TUR	21	364	27	70
119	TUR v FRA G2Q1	1st Quarter	TUR	21	366	29	61
120	TUR v FRA G2Q1	1st Quarter	TUR	21	366	31	53
121	TUR v FRA G2Q1	1st Quarter	TUR	21	367	32	46
122	TUR v FRA G2Q1	1st Quarter	TUR	21	370	34	41
123	TUR v FRA G2Q1	1st Quarter	TUR	21	371	34	39	On-ball
124	TUR v FRA G2Q1	1st Quarter	TUR	21	371	40	36
125	TUR v FRA G2Q1	1st Quarter	TUR	21	371	48	30
126	TUR v FRA G2Q1	1st Quarter	TUR	21	373	31	38	Shot	Score
127	TUR v FRA G2Q1	1st Quarter	TUR	23	400	22	96
128	TUR v FRA G2Q1	1st Quarter	TUR	23	401	12	88
129	TUR v FRA G2Q1	1st Quarter	TUR	23	402	12	77
130	TUR v FRA G2Q1	1st Quarter	TUR	23	402	18	71
131	TUR v FRA G2Q1	1st Quarter	TUR	23	403	45	63
132	TUR v FRA G2Q1	1st Quarter	TUR	23	403	46	54
133	TUR v FRA G2Q1	1st Quarter	TUR	23	404	48	45
134	TUR v FRA G2Q1	1st Quarter	TUR	23	405	49	37
135	TUR v FRA G2Q1	1st Quarter	TUR	23	406	29	41
136	TUR v FRA G2Q1	1st Quarter	TUR	23	407	47	31
137	TUR v FRA G2Q1	1st Quarter	TUR	23	409	37	20
138	TUR v FRA G2Q1	1st Quarter	TUR	23	410	40	18	Shot	Score	Shooting Foul
139	TUR v FRA G2Q1	1st Quarter	TUR	25	553	33	108
140	TUR v FRA G2Q1	1st Quarter	TUR	25	554	26	98
141	TUR v FRA G2Q1	1st Quarter	TUR	25	555	28	89
142	TUR v FRA G2Q1	1st Quarter	TUR	25	556	25	70
143	TUR v FRA G2Q1	1st Quarter	TUR	25	556	25	65
144	TUR v FRA G2Q1	1st Quarter	TUR	25	557	26	57
145	TUR v FRA G2Q1	1st Quarter	TUR	25	558	29	52
146	TUR v FRA G2Q1	1st Quarter	TUR	25	559	34	42
147	TUR v FRA G2Q1	1st Quarter	TUR	25	559	37	37	On-ball
148	TUR v FRA G2Q1	1st Quarter	TUR	25	560	44	35
149	TUR v FRA G2Q1	1st Quarter	TUR	25	561	34	41	On-ball
150	TUR v FRA G2Q1	1st Quarter	TUR	25	562	29	40
151	TUR v FRA G2Q1	1st Quarter	TUR	25	562	26	34
152	TUR v FRA G2Q1	1st Quarter	TUR	25	563	32	27	Foul
153	TUR v FRA G2Q1	1st Quarter	TUR	26	587	58	35	SLOB
154	TUR v FRA G2Q1	1st Quarter	TUR	26	588	47	47
155	TUR v FRA G2Q1	1st Quarter	TUR	26	589	33	50
156	TUR v FRA G2Q1	1st Quarter	TUR	26	592	31	48
157	TUR v FRA G2Q1	1st Quarter	TUR	26	593	29	45
158	TUR v FRA G2Q1	1st Quarter	TUR	26	593	27	39	On-ball
159	TUR v FRA G2Q1	1st Quarter	TUR	26	594	24	35
160	TUR v FRA G2Q1	1st Quarter	TUR	26	595	12	27
161	TUR v FRA G2Q1	1st Quarter	TUR	26	596	11	24
162	TUR v FRA G2Q1	1st Quarter	TUR	26	597	13	28
163	TUR v FRA G2Q1	1st Quarter	TUR	26	597	16	32
164	TUR v FRA G2Q1	1st Quarter	TUR	26	598	19	34
165	TUR v FRA G2Q1	1st Quarter	TUR	26	598	24	33
166	TUR v FRA G2Q1	1st Quarter	TUR	26	599	34	36	On-ball
167	TUR v FRA G2Q1	1st Quarter	TUR	26	601	34	34	Shot	Miss
168	TUR v FRA G2Q1	1st Quarter	TUR	29	614	21	101
169	TUR v FRA G2Q1	1st Quarter	TUR	29	614	18	96
170	TUR v FRA G2Q1	1st Quarter	TUR	29	615	14	88
171	TUR v FRA G2Q1	1st Quarter	TUR	29	615	13	81
172	TUR v FRA G2Q1	1st Quarter	TUR	29	616	13	68
173	TUR v FRA G2Q1	1st Quarter	TUR	29	616	13	58
174	TUR v FRA G2Q1	1st Quarter	TUR	29	617	13	51
175	TUR v FRA G2Q1	1st Quarter	TUR	29	617	13	45
176	TUR v FRA G2Q1	1st Quarter	TUR	29	618	14	35
177	TUR v FRA G2Q1	1st Quarter	TUR	29	619	18	25
178	TUR v FRA G2Q1	1st Quarter	TUR	29	619	19	22
179	TUR v FRA G2Q1	1st Quarter	TUR	29	620	22	21
180	TUR v FRA G2Q1	1st Quarter	TUR	29	621	25	20
181	TUR v FRA G2Q1	1st Quarter	TUR	29	622	26	17
182	TUR v FRA G2Q1	1st Quarter	TUR	29	624	47	17	Shot	Miss
183	TUR v FRA G2Q1	1st Quarter	TUR	31	659	3	89
184	TUR v FRA G2Q1	1st Quarter	TUR	31	660	19	83
185	TUR v FRA G2Q1	1st Quarter	TUR	31	661	21	76
186	TUR v FRA G2Q1	1st Quarter	TUR	31	662	32	69
187	TUR v FRA G2Q1	1st Quarter	TUR	31	662	34	56
188	TUR v FRA G2Q1	1st Quarter	TUR	31	663	33	50
189	TUR v FRA G2Q1	1st Quarter	TUR	31	664	21	40
190	TUR v FRA G2Q1	1st Quarter	TUR	31	665	15	36
191	TUR v FRA G2Q1	1st Quarter	TUR	31	666	31	45
192	TUR v FRA G2Q1	1st Quarter	TUR	31	667	34	41	On-ball
193	TUR v FRA G2Q1	1st Quarter	TUR	31	667	38	36
194	TUR v FRA G2Q1	1st Quarter	TUR	31	667	40	31
195	TUR v FRA G2Q1	1st Quarter	TUR	31	669	39	21
196	TUR v FRA G2Q1	1st Quarter	TUR	31	670	37	18
197	TUR v FRA G2Q1	1st Quarter	TUR	31	670	31	35
198	TUR v FRA G2Q1	1st Quarter	TUR	31	672	35	28
199	TUR v FRA G2Q1	1st Quarter	TUR	31	672	49	31
200	TUR v FRA G2Q1	1st Quarter	TUR	31	673	42	33
201	TUR v FRA G2Q1	1st Quarter	TUR	31	674	33	30	Shot	Miss
202	TUR v FRA G2Q1	1st Quarter	TUR	33	713	58	88
203	TUR v FRA G2Q1	1st Quarter	TUR	33	714	44	84
204	TUR v FRA G2Q1	1st Quarter	TUR	33	715	43	78
205	TUR v FRA G2Q1	1st Quarter	TUR	33	716	39	71
206	TUR v FRA G2Q1	1st Quarter	TUR	33	717	37	63
207	TUR v FRA G2Q1	1st Quarter	TUR	33	717	40	57
208	TUR v FRA G2Q1	1st Quarter	TUR	33	718	48	52
209	TUR v FRA G2Q1	1st Quarter	TUR	33	718	50	48
210	TUR v FRA G2Q1	1st Quarter	TUR	33	719	52	44
211	TUR v FRA G2Q1	1st Quarter	TUR	33	720	31	41
212	TUR v FRA G2Q1	1st Quarter	TUR	33	723	48	35
213	TUR v FRA G2Q1	1st Quarter	TUR	33	724	53	26
214	TUR v FRA G2Q1	1st Quarter	TUR	33	726	43	37	On-ball
215	TUR v FRA G2Q1	1st Quarter	TUR	33	726	37	39
216	TUR v FRA G2Q1	1st Quarter	TUR	33	727	33	39
217	TUR v FRA G2Q1	1st Quarter	TUR	33	728	29	35
218	TUR v FRA G2Q1	1st Quarter	TUR	33	729	46	32	Shot	Score
219	TUR v FRA G2Q1	1st Quarter	TUR	35	807	28	109
220	TUR v FRA G2Q1	1st Quarter	TUR	35	808	25	91
221	TUR v FRA G2Q1	1st Quarter	TUR	35	810	24	79
222	TUR v FRA G2Q1	1st Quarter	TUR	35	811	27	72
223	TUR v FRA G2Q1	1st Quarter	TUR	35	811	31	68
224	TUR v FRA G2Q1	1st Quarter	TUR	35	812	30	59
225	TUR v FRA G2Q1	1st Quarter	TUR	35	812	22	53
226	TUR v FRA G2Q1	1st Quarter	TUR	35	812	18	47
227	TUR v FRA G2Q1	1st Quarter	TUR	35	814	14	42
228	TUR v FRA G2Q1	1st Quarter	TUR	35	814	33	40
229	TUR v FRA G2Q1	1st Quarter	TUR	35	817	48	34
230	TUR v FRA G2Q1	1st Quarter	TUR	35	819	26	40
231	TUR v FRA G2Q1	1st Quarter	TUR	35	821	30	40
232	TUR v FRA G2Q1	1st Quarter	TUR	35	822	34	38
233	TUR v FRA G2Q1	1st Quarter	TUR	35	824	51	17
234	TUR v FRA G2Q1	1st Quarter	TUR	35	824	46	18	TO
235	TUR v FRA G2Q1	1st Quarter	TUR	38	865	29	98
236	TUR v FRA G2Q1	1st Quarter	TUR	38	865	14	86
237	TUR v FRA G2Q1	1st Quarter	TUR	38	867	14	75
238	TUR v FRA G2Q1	1st Quarter	TUR	38	868	13	69
239	TUR v FRA G2Q1	1st Quarter	TUR	38	868	13	60
240	TUR v FRA G2Q1	1st Quarter	TUR	38	869	12	51
241	TUR v FRA G2Q1	1st Quarter	TUR	38	869	13	45
242	TUR v FRA G2Q1	1st Quarter	TUR	38	870	14	35
243	TUR v FRA G2Q1	1st Quarter	TUR	38	871	14	33
244	TUR v FRA G2Q1	1st Quarter	TUR	38	872	22	18
245	TUR v FRA G2Q1	1st Quarter	TUR	38	873	24	17
246	TUR v FRA G2Q1	1st Quarter	TUR	38	874	25	20
247	TUR v FRA G2Q1	1st Quarter	TUR	38	874	26	22
248	TUR v FRA G2Q1	1st Quarter	TUR	38	875	31	23	Shot	Score	Shooting Foul
249	TUR v FRA G2Q1	1st Quarter	TUR	40	915	34	110
250	TUR v FRA G2Q1	1st Quarter	TUR	40	915	27	86
251	TUR v FRA G2Q1	1st Quarter	TUR	40	917	27	78
252	TUR v FRA G2Q1	1st Quarter	TUR	40	919	30	72
253	TUR v FRA G2Q1	1st Quarter	TUR	40	919	36	62
254	TUR v FRA G2Q1	1st Quarter	TUR	40	920	32	53
255	TUR v FRA G2Q1	1st Quarter	TUR	40	922	32	48
256	TUR v FRA G2Q1	1st Quarter	TUR	40	923	32	45
257	TUR v FRA G2Q1	1st Quarter	TUR	40	925	27	39	On-ball
258	TUR v FRA G2Q1	1st Quarter	TUR	40	926	38	40
259	TUR v FRA G2Q1	1st Quarter	TUR	40	927	40	36	On-ball
260	TUR v FRA G2Q1	1st Quarter	TUR	40	928	46	29
261	TUR v FRA G2Q1	1st Quarter	TUR	40	928	50	24	Foul
262	TUR v FRA G2Q1	1st Quarter	TUR	43	1005	33	110
263	TUR v FRA G2Q1	1st Quarter	TUR	43	1006	28	83
264	TUR v FRA G2Q1	1st Quarter	TUR	43	1007	33	68
265	TUR v FRA G2Q1	1st Quarter	TUR	43	1007	34	58
266	TUR v FRA G2Q1	1st Quarter	TUR	43	1007	34	50
267	TUR v FRA G2Q1	1st Quarter	TUR	43	1007	31	45
268	TUR v FRA G2Q1	1st Quarter	TUR	43	1009	28	33
269	TUR v FRA G2Q1	1st Quarter	TUR	43	1009	27	26
270	TUR v FRA G2Q1	1st Quarter	TUR	43	1009	25	21
271	TUR v FRA G2Q1	1st Quarter	TUR	43	1010	49	51	Stoppage
272	TUR v FRA G2Q2	2nd Quarter	TUR	45	89	31	109
273	TUR v FRA G2Q2	2nd Quarter	TUR	45	89	40	96
274	TUR v FRA G2Q2	2nd Quarter	TUR	45	91	39	91
275	TUR v FRA G2Q2	2nd Quarter	TUR	45	91	38	84
276	TUR v FRA G2Q2	2nd Quarter	TUR	45	93	39	75
277	TUR v FRA G2Q2	2nd Quarter	TUR	45	93	37	69
278	TUR v FRA G2Q2	2nd Quarter	TUR	45	94	26	61
279	TUR v FRA G2Q2	2nd Quarter	TUR	45	94	20	54
280	TUR v FRA G2Q2	2nd Quarter	TUR	45	95	18	46
281	TUR v FRA G2Q2	2nd Quarter	TUR	45	95	17	40
282	TUR v FRA G2Q2	2nd Quarter	TUR	45	96	32	43
283	TUR v FRA G2Q2	2nd Quarter	TUR	45	98	51	33
284	TUR v FRA G2Q2	2nd Quarter	TUR	45	99	51	29
285	TUR v FRA G2Q2	2nd Quarter	TUR	45	99	52	25	On-ball
286	TUR v FRA G2Q2	2nd Quarter	TUR	45	100	47	29
287	TUR v FRA G2Q2	2nd Quarter	TUR	45	102	48	33	On-ball
288	TUR v FRA G2Q2	2nd Quarter	TUR	45	105	46	33
289	TUR v FRA G2Q2	2nd Quarter	TUR	45	106	44	34
290	TUR v FRA G2Q2	2nd Quarter	TUR	45	106	36	33
291	TUR v FRA G2Q2	2nd Quarter	TUR	45	108	36	24
292	TUR v FRA G2Q2	2nd Quarter	TUR	45	109	34	21
293	TUR v FRA G2Q2	2nd Quarter	TUR	45	110	19	35
294	TUR v FRA G2Q2	2nd Quarter	TUR	45	111	21	38	Shot	Miss
295	TUR v FRA G2Q2	2nd Quarter	TUR	48	144	31	91
296	TUR v FRA G2Q2	2nd Quarter	TUR	48	145	26	90
297	TUR v FRA G2Q2	2nd Quarter	TUR	48	145	20	84
298	TUR v FRA G2Q2	2nd Quarter	TUR	48	146	19	78
299	TUR v FRA G2Q2	2nd Quarter	TUR	48	146	19	72
300	TUR v FRA G2Q2	2nd Quarter	TUR	48	147	18	66
301	TUR v FRA G2Q2	2nd Quarter	TUR	48	147	17	57
302	TUR v FRA G2Q2	2nd Quarter	TUR	48	148	17	51
303	TUR v FRA G2Q2	2nd Quarter	TUR	48	148	22	47
304	TUR v FRA G2Q2	2nd Quarter	TUR	48	148	26	45
305	TUR v FRA G2Q2	2nd Quarter	TUR	48	148	30	41
306	TUR v FRA G2Q2	2nd Quarter	TUR	48	150	38	40
307	TUR v FRA G2Q2	2nd Quarter	TUR	48	151	43	38
308	TUR v FRA G2Q2	2nd Quarter	TUR	48	152	29	41
309	TUR v FRA G2Q2	2nd Quarter	TUR	48	152	28	41
310	TUR v FRA G2Q2	2nd Quarter	TUR	48	154	45	47
311	TUR v FRA G2Q2	2nd Quarter	TUR	48	155	38	46
312	TUR v FRA G2Q2	2nd Quarter	TUR	48	155	29	43	On-ball
313	TUR v FRA G2Q2	2nd Quarter	TUR	48	155	26	41
314	TUR v FRA G2Q2	2nd Quarter	TUR	48	156	26	38
315	TUR v FRA G2Q2	2nd Quarter	TUR	48	157	35	37
316	TUR v FRA G2Q2	2nd Quarter	TUR	48	158	48	32
317	TUR v FRA G2Q2	2nd Quarter	TUR	48	159	42	31
318	TUR v FRA G2Q2	2nd Quarter	TUR	48	159	37	31
319	TUR v FRA G2Q2	2nd Quarter	TUR	48	160	50	17
320	TUR v FRA G2Q2	2nd Quarter	TUR	48	161	51	34
321	TUR v FRA G2Q2	2nd Quarter	TUR	48	162	48	35
322	TUR v FRA G2Q2	2nd Quarter	TUR	48	163	43	35
323	TUR v FRA G2Q2	2nd Quarter	TUR	48	163	34	31
324	TUR v FRA G2Q2	2nd Quarter	TUR	48	164	30	27	Foul
325	TUR v FRA G2Q2	2nd Quarter	TUR	49	187	19	9	BLOB
326	TUR v FRA G2Q2	2nd Quarter	TUR	49	187	15	24
327	TUR v FRA G2Q2	2nd Quarter	TUR	49	189	11	22
328	TUR v FRA G2Q2	2nd Quarter	TUR	49	190	12	26
329	TUR v FRA G2Q2	2nd Quarter	TUR	49	190	15	30	On-ball
330	TUR v FRA G2Q2	2nd Quarter	TUR	49	190	17	33	Shot	Miss
331	TUR v FRA G2Q2	2nd Quarter	TUR	51	208	32	96
332	TUR v FRA G2Q2	2nd Quarter	TUR	51	208	35	93
333	TUR v FRA G2Q2	2nd Quarter	TUR	51	210	35	86
334	TUR v FRA G2Q2	2nd Quarter	TUR	51	211	35	78
335	TUR v FRA G2Q2	2nd Quarter	TUR	51	212	34	71
336	TUR v FRA G2Q2	2nd Quarter	TUR	51	212	34	61
337	TUR v FRA G2Q2	2nd Quarter	TUR	51	213	36	51
338	TUR v FRA G2Q2	2nd Quarter	TUR	51	215	33	45
339	TUR v FRA G2Q2	2nd Quarter	TUR	51	215	28	44
340	TUR v FRA G2Q2	2nd Quarter	TUR	51	216	23	42
341	TUR v FRA G2Q2	2nd Quarter	TUR	51	216	34	42
342	TUR v FRA G2Q2	2nd Quarter	TUR	51	219	50	36
343	TUR v FRA G2Q2	2nd Quarter	TUR	51	219	52	30
344	TUR v FRA G2Q2	2nd Quarter	TUR	51	221	37	23
345	TUR v FRA G2Q2	2nd Quarter	TUR	51	222	37	19
346	TUR v FRA G2Q2	2nd Quarter	TUR	51	224	35	18	Shot	Miss
347	TUR v FRA G2Q2	2nd Quarter	TUR	55	250	18	107
348	TUR v FRA G2Q2	2nd Quarter	TUR	55	251	18	87
349	TUR v FRA G2Q2	2nd Quarter	TUR	55	252	19	79
350	TUR v FRA G2Q2	2nd Quarter	TUR	55	253	20	74
351	TUR v FRA G2Q2	2nd Quarter	TUR	55	256	18	66
352	TUR v FRA G2Q2	2nd Quarter	TUR	55	256	16	59
353	TUR v FRA G2Q2	2nd Quarter	TUR	55	257	17	52
354	TUR v FRA G2Q2	2nd Quarter	TUR	55	259	17	47
355	TUR v FRA G2Q2	2nd Quarter	TUR	55	259	15	40
356	TUR v FRA G2Q2	2nd Quarter	TUR	55	260	40	38
357	TUR v FRA G2Q2	2nd Quarter	TUR	55	261	35	41
358	TUR v FRA G2Q2	2nd Quarter	TUR	55	261	33	41
359	TUR v FRA G2Q2	2nd Quarter	TUR	55	264	18	34
360	TUR v FRA G2Q2	2nd Quarter	TUR	55	265	16	18
361	TUR v FRA G2Q2	2nd Quarter	TUR	55	267	17	19
362	TUR v FRA G2Q2	2nd Quarter	TUR	55	268	19	20
363	TUR v FRA G2Q2	2nd Quarter	TUR	55	269	23	21
364	TUR v FRA G2Q2	2nd Quarter	TUR	55	270	26	21
365	TUR v FRA G2Q2	2nd Quarter	TUR	55	271	24	19
366	TUR v FRA G2Q2	2nd Quarter	TUR	55	272	21	15
367	TUR v FRA G2Q2	2nd Quarter	TUR	55	272	18	16
368	TUR v FRA G2Q2	2nd Quarter	TUR	55	274	10	21
369	TUR v FRA G2Q2	2nd Quarter	TUR	55	275	17	18
370	TUR v FRA G2Q2	2nd Quarter	TUR	55	276	28	17	Shot	Miss
371	TUR v FRA G2Q2	2nd Quarter	TUR	58	342	33	95
372	TUR v FRA G2Q2	2nd Quarter	TUR	58	344	44	86
373	TUR v FRA G2Q2	2nd Quarter	TUR	58	345	45	77
374	TUR v FRA G2Q2	2nd Quarter	TUR	58	346	43	66
375	TUR v FRA G2Q2	2nd Quarter	TUR	58	347	42	59
376	TUR v FRA G2Q2	2nd Quarter	TUR	58	347	42	51
377	TUR v FRA G2Q2	2nd Quarter	TUR	58	348	47	42
378	TUR v FRA G2Q2	2nd Quarter	TUR	58	349	30	41
379	TUR v FRA G2Q2	2nd Quarter	TUR	58	351	44	34
380	TUR v FRA G2Q2	2nd Quarter	TUR	58	353	51	28
381	TUR v FRA G2Q2	2nd Quarter	TUR	58	355	52	20
382	TUR v FRA G2Q2	2nd Quarter	TUR	58	357	31	40
383	TUR v FRA G2Q2	2nd Quarter	TUR	58	359	12	38
384	TUR v FRA G2Q2	2nd Quarter	TUR	58	360	14	36	On-ball
385	TUR v FRA G2Q2	2nd Quarter	TUR	58	360	20	38
386	TUR v FRA G2Q2	2nd Quarter	TUR	58	361	43	34
387	TUR v FRA G2Q2	2nd Quarter	TUR	58	362	49	15
388	TUR v FRA G2Q2	2nd Quarter	TUR	58	363	41	17
389	TUR v FRA G2Q2	2nd Quarter	TUR	58	363	34	17
390	TUR v FRA G2Q2	2nd Quarter	TUR	58	364	29	18	Shot	Score
391	TUR v FRA G2Q2	2nd Quarter	TUR	60	388	29	90
392	TUR v FRA G2Q2	2nd Quarter	TUR	60	389	38	83
393	TUR v FRA G2Q2	2nd Quarter	TUR	60	390	42	73
394	TUR v FRA G2Q2	2nd Quarter	TUR	60	391	42	61
395	TUR v FRA G2Q2	2nd Quarter	TUR	60	391	48	51
396	TUR v FRA G2Q2	2nd Quarter	TUR	60	393	38	45
397	TUR v FRA G2Q2	2nd Quarter	TUR	60	394	31	45
398	TUR v FRA G2Q2	2nd Quarter	TUR	60	394	22	45
399	TUR v FRA G2Q2	2nd Quarter	TUR	60	396	17	48
400	TUR v FRA G2Q2	2nd Quarter	TUR	60	396	12	48
401	TUR v FRA G2Q2	2nd Quarter	TUR	60	398	34	38
402	TUR v FRA G2Q2	2nd Quarter	TUR	60	400	32	40
403	TUR v FRA G2Q2	2nd Quarter	TUR	60	400	29	40
404	TUR v FRA G2Q2	2nd Quarter	TUR	60	401	27	43	On-ball
405	TUR v FRA G2Q2	2nd Quarter	TUR	60	401	32	43
406	TUR v FRA G2Q2	2nd Quarter	TUR	60	402	38	40
407	TUR v FRA G2Q2	2nd Quarter	TUR	60	403	39	32
408	TUR v FRA G2Q2	2nd Quarter	TUR	60	404	48	26
409	TUR v FRA G2Q2	2nd Quarter	TUR	60	405	35	37	On-ball
410	TUR v FRA G2Q2	2nd Quarter	TUR	60	407	38	32
411	TUR v FRA G2Q2	2nd Quarter	TUR	60	408	37	29
412	TUR v FRA G2Q2	2nd Quarter	TUR	60	409	34	18	Shot	Miss
413	TUR v FRA G2Q2	2nd Quarter	TUR	62	424	32	110
414	TUR v FRA G2Q2	2nd Quarter	TUR	62	425	31	92
415	TUR v FRA G2Q2	2nd Quarter	TUR	62	425	34	80
416	TUR v FRA G2Q2	2nd Quarter	TUR	62	426	37	72
417	TUR v FRA G2Q2	2nd Quarter	TUR	62	427	41	64
418	TUR v FRA G2Q2	2nd Quarter	TUR	62	427	44	59
419	TUR v FRA G2Q2	2nd Quarter	TUR	62	428	49	54
420	TUR v FRA G2Q2	2nd Quarter	TUR	62	429	49	49
421	TUR v FRA G2Q2	2nd Quarter	TUR	62	430	31	40
422	TUR v FRA G2Q2	2nd Quarter	TUR	62	432	15	31
423	TUR v FRA G2Q2	2nd Quarter	TUR	62	433	15	31
424	TUR v FRA G2Q2	2nd Quarter	TUR	62	434	15	31
425	TUR v FRA G2Q2	2nd Quarter	TUR	62	435	15	31
426	TUR v FRA G2Q2	2nd Quarter	TUR	62	436	15	31
427	TUR v FRA G2Q2	2nd Quarter	TUR	62	437	16	36
428	TUR v FRA G2Q2	2nd Quarter	TUR	62	437	17	39
429	TUR v FRA G2Q2	2nd Quarter	TUR	62	438	15	40
430	TUR v FRA G2Q2	2nd Quarter	TUR	62	439	15	34	On-ball
431	TUR v FRA G2Q2	2nd Quarter	TUR	62	439	19	36
432	TUR v FRA G2Q2	2nd Quarter	TUR	62	439	22	38
433	TUR v FRA G2Q2	2nd Quarter	TUR	62	441	29	40
434	TUR v FRA G2Q2	2nd Quarter	TUR	62	441	36	39	Stoppage
435	TUR v FRA G2Q2	2nd Quarter	TUR	63	550	58	36	SLOB
436	TUR v FRA G2Q2	2nd Quarter	TUR	63	551	49	17
437	TUR v FRA G2Q2	2nd Quarter	TUR	63	552	49	21
438	TUR v FRA G2Q2	2nd Quarter	TUR	63	552	49	23	Shot	Miss
439	TUR v FRA G2Q2	2nd Quarter	TUR	65	574	16	100
440	TUR v FRA G2Q2	2nd Quarter	TUR	65	574	25	91
441	TUR v FRA G2Q2	2nd Quarter	TUR	65	575	25	80
442	TUR v FRA G2Q2	2nd Quarter	TUR	65	576	25	75
443	TUR v FRA G2Q2	2nd Quarter	TUR	65	576	26	69
444	TUR v FRA G2Q2	2nd Quarter	TUR	65	577	30	63
445	TUR v FRA G2Q2	2nd Quarter	TUR	65	577	35	58
446	TUR v FRA G2Q2	2nd Quarter	TUR	65	578	41	54
447	TUR v FRA G2Q2	2nd Quarter	TUR	65	578	44	50
448	TUR v FRA G2Q2	2nd Quarter	TUR	65	579	48	45
449	TUR v FRA G2Q2	2nd Quarter	TUR	65	579	48	41
450	TUR v FRA G2Q2	2nd Quarter	TUR	65	580	32	43
451	TUR v FRA G2Q2	2nd Quarter	TUR	65	582	20	38
452	TUR v FRA G2Q2	2nd Quarter	TUR	65	584	24	24
453	TUR v FRA G2Q2	2nd Quarter	TUR	65	585	20	20
454	TUR v FRA G2Q2	2nd Quarter	TUR	65	588	23	20
455	TUR v FRA G2Q2	2nd Quarter	TUR	65	588	24	22
456	TUR v FRA G2Q2	2nd Quarter	TUR	65	589	27	24
457	TUR v FRA G2Q2	2nd Quarter	TUR	65	590	31	23	Shot	Miss
458	TUR v FRA G2Q2	2nd Quarter	TUR	68	636	38	96
459	TUR v FRA G2Q2	2nd Quarter	TUR	68	635	42	87
460	TUR v FRA G2Q2	2nd Quarter	TUR	68	636	44	70	TO
461	TUR v FRA G2Q2	2nd Quarter	TUR	71	655	34	86
462	TUR v FRA G2Q2	2nd Quarter	TUR	71	655	39	79
463	TUR v FRA G2Q2	2nd Quarter	TUR	71	657	51	63
464	TUR v FRA G2Q2	2nd Quarter	TUR	71	658	52	55
465	TUR v FRA G2Q2	2nd Quarter	TUR	71	658	51	48
466	TUR v FRA G2Q2	2nd Quarter	TUR	71	660	50	47
467	TUR v FRA G2Q2	2nd Quarter	TUR	71	660	44	47
468	TUR v FRA G2Q2	2nd Quarter	TUR	71	661	40	48
469	TUR v FRA G2Q2	2nd Quarter	TUR	71	662	33	49
470	TUR v FRA G2Q2	2nd Quarter	TUR	71	663	32	50
471	TUR v FRA G2Q2	2nd Quarter	TUR	71	664	34	46
472	TUR v FRA G2Q2	2nd Quarter	TUR	71	665	34	40	On-ball
473	TUR v FRA G2Q2	2nd Quarter	TUR	71	665	29	38
474	TUR v FRA G2Q2	2nd Quarter	TUR	71	665	27	36
475	TUR v FRA G2Q2	2nd Quarter	TUR	71	667	24	30
476	TUR v FRA G2Q2	2nd Quarter	TUR	71	668	38	40
477	TUR v FRA G2Q2	2nd Quarter	TUR	71	669	33	41	On-ball
478	TUR v FRA G2Q2	2nd Quarter	TUR	71	671	29	39
479	TUR v FRA G2Q2	2nd Quarter	TUR	71	671	25	29
480	TUR v FRA G2Q2	2nd Quarter	TUR	71	673	28	23
481	TUR v FRA G2Q2	2nd Quarter	TUR	71	673	33	18	Stoppage
482	TUR v FRA G2Q2	2nd Quarter	TUR	72	695	35	9	BLOB
483	TUR v FRA G2Q2	2nd Quarter	TUR	72	696	51	16	TO
484	TUR v FRA G2Q2	2nd Quarter	TUR	74	740	36	110
485	TUR v FRA G2Q2	2nd Quarter	TUR	74	740	34	83
486	TUR v FRA G2Q2	2nd Quarter	TUR	74	742	34	81
487	TUR v FRA G2Q2	2nd Quarter	TUR	74	742	34	72
488	TUR v FRA G2Q2	2nd Quarter	TUR	74	743	36	66
489	TUR v FRA G2Q2	2nd Quarter	TUR	74	743	35	57
490	TUR v FRA G2Q2	2nd Quarter	TUR	74	744	34	50
491	TUR v FRA G2Q2	2nd Quarter	TUR	74	745	34	46
492	TUR v FRA G2Q2	2nd Quarter	TUR	74	746	37	39	On-ball
493	TUR v FRA G2Q2	2nd Quarter	TUR	74	746	39	35
494	TUR v FRA G2Q2	2nd Quarter	TUR	74	747	42	30
495	TUR v FRA G2Q2	2nd Quarter	TUR	74	748	28	31
496	TUR v FRA G2Q2	2nd Quarter	TUR	74	749	11	24	Shot	Miss
497	TUR v FRA G2Q2	2nd Quarter	TUR	77	773	32	108
498	TUR v FRA G2Q2	2nd Quarter	TUR	77	774	34	89
499	TUR v FRA G2Q2	2nd Quarter	TUR	77	775	34	83
500	TUR v FRA G2Q2	2nd Quarter	TUR	77	776	33	75
501	TUR v FRA G2Q2	2nd Quarter	TUR	77	777	32	70
502	TUR v FRA G2Q2	2nd Quarter	TUR	77	777	30	64
503	TUR v FRA G2Q2	2nd Quarter	TUR	77	778	28	60
504	TUR v FRA G2Q2	2nd Quarter	TUR	77	779	28	54
505	TUR v FRA G2Q2	2nd Quarter	TUR	77	779	29	47
506	TUR v FRA G2Q2	2nd Quarter	TUR	77	780	29	47
507	TUR v FRA G2Q2	2nd Quarter	TUR	77	781	29	47
508	TUR v FRA G2Q2	2nd Quarter	TUR	77	782	29	47
509	TUR v FRA G2Q2	2nd Quarter	TUR	77	783	20	36
510	TUR v FRA G2Q2	2nd Quarter	TUR	77	786	45	40
511	TUR v FRA G2Q2	2nd Quarter	TUR	77	786	42	40
512	TUR v FRA G2Q2	2nd Quarter	TUR	77	787	39	41
513	TUR v FRA G2Q2	2nd Quarter	TUR	77	790	52	28
514	TUR v FRA G2Q2	2nd Quarter	TUR	77	790	48	22
515	TUR v FRA G2Q2	2nd Quarter	TUR	77	791	46	20
516	TUR v FRA G2Q2	2nd Quarter	TUR	77	792	33	40
517	TUR v FRA G2Q2	2nd Quarter	TUR	77	793	12	37
518	TUR v FRA G2Q2	2nd Quarter	TUR	77	794	17	31
519	TUR v FRA G2Q2	2nd Quarter	TUR	77	794	24	28
520	TUR v FRA G2Q2	2nd Quarter	TUR	77	794	27	24
521	TUR v FRA G2Q2	2nd Quarter	TUR	77	796	45	24
522	TUR v FRA G2Q2	2nd Quarter	TUR	77	796	38	41
523	TUR v FRA G2Q2	2nd Quarter	TUR	77	797	32	30
524	TUR v FRA G2Q2	2nd Quarter	TUR	77	798	31	25	Shot	Miss
525	TUR v FRA G2Q2	2nd Quarter	TUR	80	842	34	111
526	TUR v FRA G2Q2	2nd Quarter	TUR	80	844	34	90
527	TUR v FRA G2Q2	2nd Quarter	TUR	80	845	33	85
528	TUR v FRA G2Q2	2nd Quarter	TUR	80	846	31	77
529	TUR v FRA G2Q2	2nd Quarter	TUR	80	847	31	70
530	TUR v FRA G2Q2	2nd Quarter	TUR	80	848	30	63
531	TUR v FRA G2Q2	2nd Quarter	TUR	80	849	30	57
532	TUR v FRA G2Q2	2nd Quarter	TUR	80	850	31	52
533	TUR v FRA G2Q2	2nd Quarter	TUR	80	851	26	38	On-ball
534	TUR v FRA G2Q2	2nd Quarter	TUR	80	853	27	38
535	TUR v FRA G2Q2	2nd Quarter	TUR	80	853	33	38
536	TUR v FRA G2Q2	2nd Quarter	TUR	80	854	42	42
537	TUR v FRA G2Q2	2nd Quarter	TUR	80	854	43	37	On-ball
538	TUR v FRA G2Q2	2nd Quarter	TUR	80	854	43	30
539	TUR v FRA G2Q2	2nd Quarter	TUR	80	856	48	27
540	TUR v FRA G2Q2	2nd Quarter	TUR	80	857	49	28	Shot	Miss
541	TUR v FRA G2Q2	2nd Quarter	TUR	83	966	18	109
542	TUR v FRA G2Q2	2nd Quarter	TUR	83	967	26	95
543	TUR v FRA G2Q2	2nd Quarter	TUR	83	968	26	87
544	TUR v FRA G2Q2	2nd Quarter	TUR	83	969	28	83
545	TUR v FRA G2Q2	2nd Quarter	TUR	83	970	30	75
546	TUR v FRA G2Q2	2nd Quarter	TUR	83	970	30	71
547	TUR v FRA G2Q2	2nd Quarter	TUR	83	971	28	64
548	TUR v FRA G2Q2	2nd Quarter	TUR	83	972	27	57
549	TUR v FRA G2Q2	2nd Quarter	TUR	83	972	27	52
550	TUR v FRA G2Q2	2nd Quarter	TUR	83	973	29	47
551	TUR v FRA G2Q2	2nd Quarter	TUR	83	974	31	40
552	TUR v FRA G2Q2	2nd Quarter	TUR	83	975	33	39	On-ball
553	TUR v FRA G2Q2	2nd Quarter	TUR	83	975	37	36
554	TUR v FRA G2Q2	2nd Quarter	TUR	83	976	38	28
555	TUR v FRA G2Q2	2nd Quarter	TUR	83	977	29	37
556	TUR v FRA G2Q2	2nd Quarter	TUR	83	978	10	23
557	TUR v FRA G2Q2	2nd Quarter	TUR	83	979	14	26
558	TUR v FRA G2Q2	2nd Quarter	TUR	83	979	18	26
559	TUR v FRA G2Q2	2nd Quarter	TUR	83	980	28	26
560	TUR v FRA G2Q2	2nd Quarter	TUR	83	981	33	24	Shot	Shooting Foul
561	TUR v FRA G2Q2	2nd Quarter	TUR	85	1042	31	110
562	TUR v FRA G2Q2	2nd Quarter	TUR	85	1043	29	90
563	TUR v FRA G2Q2	2nd Quarter	TUR	85	1044	28	82
564	TUR v FRA G2Q2	2nd Quarter	TUR	85	1045	31	72
565	TUR v FRA G2Q2	2nd Quarter	TUR	85	1045	31	63
566	TUR v FRA G2Q2	2nd Quarter	TUR	85	1046	31	57
567	TUR v FRA G2Q2	2nd Quarter	TUR	85	1047	32	50
568	TUR v FRA G2Q2	2nd Quarter	TUR	85	1048	28	46
569	TUR v FRA G2Q2	2nd Quarter	TUR	85	1048	22	38
570	TUR v FRA G2Q2	2nd Quarter	TUR	85	1050	15	31
571	TUR v FRA G2Q2	2nd Quarter	TUR	85	1051	24	18
572	TUR v FRA G2Q2	2nd Quarter	TUR	85	1052	20	17	Foul
573	TUR v FRA G2Q2	2nd Quarter	TUR	86	1071	4	32
574	TUR v FRA G2Q2	2nd Quarter	TUR	86	1071	15	48
575	TUR v FRA G2Q2	2nd Quarter	TUR	86	1073	21	48
576	TUR v FRA G2Q2	2nd Quarter	TUR	86	1073	27	47
577	TUR v FRA G2Q2	2nd Quarter	TUR	86	1074	34	45
578	TUR v FRA G2Q2	2nd Quarter	TUR	86	1076	34	42
579	TUR v FRA G2Q2	2nd Quarter	TUR	86	1076	29	37	On-ball
580	TUR v FRA G2Q2	2nd Quarter	TUR	86	1076	26	36
581	TUR v FRA G2Q2	2nd Quarter	TUR	86	1078	23	28
582	TUR v FRA G2Q2	2nd Quarter	TUR	86	1079	32	24
583	TUR v FRA G2Q2	2nd Quarter	TUR	86	1080	51	26
584	TUR v FRA G2Q2	2nd Quarter	TUR	86	1081	42	17	Shot	Miss
585	TUR v FRA G2Q2	2nd Quarter	TUR	89	1104	34	83
586	TUR v FRA G2Q2	2nd Quarter	TUR	89	1104	33	73
587	TUR v FRA G2Q2	2nd Quarter	TUR	89	1105	30	54
588	TUR v FRA G2Q2	2nd Quarter	TUR	89	1106	26	47
589	TUR v FRA G2Q2	2nd Quarter	TUR	89	1106	22	44
590	TUR v FRA G2Q2	2nd Quarter	TUR	89	1106	19	39
591	TUR v FRA G2Q2	2nd Quarter	TUR	89	1107	12	36
592	TUR v FRA G2Q2	2nd Quarter	TUR	89	1108	12	36
593	TUR v FRA G2Q2	2nd Quarter	TUR	89	1109	12	36
594	TUR v FRA G2Q2	2nd Quarter	TUR	89	1110	12	36
595	TUR v FRA G2Q2	2nd Quarter	TUR	89	1111	23	20
596	TUR v FRA G2Q2	2nd Quarter	TUR	89	1112	24	21
597	TUR v FRA G2Q2	2nd Quarter	TUR	89	1112	25	23
598	TUR v FRA G2Q2	2nd Quarter	TUR	89	1114	24	18
599	TUR v FRA G2Q2	2nd Quarter	TUR	89	1116	32	24	TO
600	TUR v FRA G2Q3	3rd Quarter	TUR	91	2	57	59
601	TUR v FRA G2Q3	3rd Quarter	TUR	91	5	41	40
602	TUR v FRA G2Q3	3rd Quarter	TUR	91	7	32	46
603	TUR v FRA G2Q3	3rd Quarter	TUR	91	8	26	47
604	TUR v FRA G2Q3	3rd Quarter	TUR	91	9	22	43
605	TUR v FRA G2Q3	3rd Quarter	TUR	91	9	24	40
606	TUR v FRA G2Q3	3rd Quarter	TUR	91	10	28	40	On-ball
607	TUR v FRA G2Q3	3rd Quarter	TUR	91	10	31	41
608	TUR v FRA G2Q3	3rd Quarter	TUR	91	11	36	39
609	TUR v FRA G2Q3	3rd Quarter	TUR	91	12	37	31	Shot	Miss
610	TUR v FRA G2Q3	3rd Quarter	TUR	93	34	33	97
611	TUR v FRA G2Q3	3rd Quarter	TUR	93	34	36	85
612	TUR v FRA G2Q3	3rd Quarter	TUR	93	35	24	77
613	TUR v FRA G2Q3	3rd Quarter	TUR	93	36	18	69
614	TUR v FRA G2Q3	3rd Quarter	TUR	93	36	14	57
615	TUR v FRA G2Q3	3rd Quarter	TUR	93	37	13	50
616	TUR v FRA G2Q3	3rd Quarter	TUR	93	37	12	41
617	TUR v FRA G2Q3	3rd Quarter	TUR	93	38	11	35
618	TUR v FRA G2Q3	3rd Quarter	TUR	93	38	12	26
619	TUR v FRA G2Q3	3rd Quarter	TUR	93	39	14	21
620	TUR v FRA G2Q3	3rd Quarter	TUR	93	40	14	17	On-ball
621	TUR v FRA G2Q3	3rd Quarter	TUR	93	40	13	26
622	TUR v FRA G2Q3	3rd Quarter	TUR	93	41	15	32
623	TUR v FRA G2Q3	3rd Quarter	TUR	93	41	16	34
624	TUR v FRA G2Q3	3rd Quarter	TUR	93	42	20	39
625	TUR v FRA G2Q3	3rd Quarter	TUR	93	43	24	37
626	TUR v FRA G2Q3	3rd Quarter	TUR	93	44	41	38	On-ball
627	TUR v FRA G2Q3	3rd Quarter	TUR	93	46	36	38
628	TUR v FRA G2Q3	3rd Quarter	TUR	93	46	29	36
629	TUR v FRA G2Q3	3rd Quarter	TUR	93	48	48	34
630	TUR v FRA G2Q3	3rd Quarter	TUR	93	49	46	28
631	TUR v FRA G2Q3	3rd Quarter	TUR	93	49	43	25
632	TUR v FRA G2Q3	3rd Quarter	TUR	93	49	40	23
633	TUR v FRA G2Q3	3rd Quarter	TUR	93	50	37	22
634	TUR v FRA G2Q3	3rd Quarter	TUR	93	51	34	23
635	TUR v FRA G2Q3	3rd Quarter	TUR	93	52	32	23	Shot	Miss	Score
636	TUR v FRA G2Q3	3rd Quarter	TUR	95	81	32	96
637	TUR v FRA G2Q3	3rd Quarter	TUR	95	82	12	83
638	TUR v FRA G2Q3	3rd Quarter	TUR	95	83	18	72
639	TUR v FRA G2Q3	3rd Quarter	TUR	95	83	19	62
640	TUR v FRA G2Q3	3rd Quarter	TUR	95	84	22	53
641	TUR v FRA G2Q3	3rd Quarter	TUR	95	86	48	35
642	TUR v FRA G2Q3	3rd Quarter	TUR	95	86	46	28
643	TUR v FRA G2Q3	3rd Quarter	TUR	95	87	41	23
644	TUR v FRA G2Q3	3rd Quarter	TUR	95	88	37	21	Foul
645	TUR v FRA G2Q3	3rd Quarter	TUR	96	105	49	8
646	TUR v FRA G2Q3	3rd Quarter	TUR	96	105	50	26
647	TUR v FRA G2Q3	3rd Quarter	TUR	96	107	42	42
648	TUR v FRA G2Q3	3rd Quarter	TUR	96	108	28	42
649	TUR v FRA G2Q3	3rd Quarter	TUR	96	110	38	39
650	TUR v FRA G2Q3	3rd Quarter	TUR	96	111	38	24
651	TUR v FRA G2Q3	3rd Quarter	TUR	96	112	37	25
652	TUR v FRA G2Q3	3rd Quarter	TUR	96	113	34	25
653	TUR v FRA G2Q3	3rd Quarter	TUR	96	113	31	25	Shot	Score
654	TUR v FRA G2Q3	3rd Quarter	TUR	98	129	32	85
655	TUR v FRA G2Q3	3rd Quarter	TUR	98	129	30	69
656	TUR v FRA G2Q3	3rd Quarter	TUR	98	130	30	61
657	TUR v FRA G2Q3	3rd Quarter	TUR	98	131	30	54
658	TUR v FRA G2Q3	3rd Quarter	TUR	98	131	30	47
659	TUR v FRA G2Q3	3rd Quarter	TUR	98	132	48	34
660	TUR v FRA G2Q3	3rd Quarter	TUR	98	134	50	27
661	TUR v FRA G2Q3	3rd Quarter	TUR	98	135	24	38
662	TUR v FRA G2Q3	3rd Quarter	TUR	98	136	28	39	Shot	Score
663	TUR v FRA G2Q3	3rd Quarter	TUR	100	166	26	111
664	TUR v FRA G2Q3	3rd Quarter	TUR	100	167	22	92
665	TUR v FRA G2Q3	3rd Quarter	TUR	100	169	21	89
666	TUR v FRA G2Q3	3rd Quarter	TUR	100	170	23	83
667	TUR v FRA G2Q3	3rd Quarter	TUR	100	170	26	75
668	TUR v FRA G2Q3	3rd Quarter	TUR	100	171	27	70
669	TUR v FRA G2Q3	3rd Quarter	TUR	100	171	29	63
670	TUR v FRA G2Q3	3rd Quarter	TUR	100	172	31	60
671	TUR v FRA G2Q3	3rd Quarter	TUR	100	173	31	56
672	TUR v FRA G2Q3	3rd Quarter	TUR	100	174	34	51
673	TUR v FRA G2Q3	3rd Quarter	TUR	100	175	50	46
674	TUR v FRA G2Q3	3rd Quarter	TUR	100	176	33	39
675	TUR v FRA G2Q3	3rd Quarter	TUR	100	178	48	32	Stoppage
676	TUR v FRA G2Q3	3rd Quarter	TUR	101	199	59	34
677	TUR v FRA G2Q3	3rd Quarter	TUR	101	199	47	48
678	TUR v FRA G2Q3	3rd Quarter	TUR	101	200	44	51
679	TUR v FRA G2Q3	3rd Quarter	TUR	101	201	37	47
680	TUR v FRA G2Q3	3rd Quarter	TUR	101	202	33	43
681	TUR v FRA G2Q3	3rd Quarter	TUR	101	203	38	32
682	TUR v FRA G2Q3	3rd Quarter	TUR	101	203	36	21	Shot	Shooting Foul
683	TUR v FRA G2Q3	3rd Quarter	TUR	103	264	29	110
684	TUR v FRA G2Q3	3rd Quarter	TUR	103	266	27	86
685	TUR v FRA G2Q3	3rd Quarter	TUR	103	268	28	79
686	TUR v FRA G2Q3	3rd Quarter	TUR	103	269	28	75
687	TUR v FRA G2Q3	3rd Quarter	TUR	103	270	25	68
688	TUR v FRA G2Q3	3rd Quarter	TUR	103	271	18	61
689	TUR v FRA G2Q3	3rd Quarter	TUR	103	271	16	52
690	TUR v FRA G2Q3	3rd Quarter	TUR	103	272	17	43
691	TUR v FRA G2Q3	3rd Quarter	TUR	103	273	30	37
692	TUR v FRA G2Q3	3rd Quarter	TUR	103	275	47	33
693	TUR v FRA G2Q3	3rd Quarter	TUR	103	276	47	33
694	TUR v FRA G2Q3	3rd Quarter	TUR	103	277	47	33
695	TUR v FRA G2Q3	3rd Quarter	TUR	103	278	47	33
696	TUR v FRA G2Q3	3rd Quarter	TUR	103	279	46	17
697	TUR v FRA G2Q3	3rd Quarter	TUR	103	279	45	19
698	TUR v FRA G2Q3	3rd Quarter	TUR	103	280	44	22
699	TUR v FRA G2Q3	3rd Quarter	TUR	103	281	42	23
700	TUR v FRA G2Q3	3rd Quarter	TUR	103	281	40	23
701	TUR v FRA G2Q3	3rd Quarter	TUR	103	283	42	37
702	TUR v FRA G2Q3	3rd Quarter	TUR	103	284	30	39	Shot	Miss
703	TUR v FRA G2Q3	3rd Quarter	TUR	107	335	30	94	Foul
704	TUR v FRA G2Q3	3rd Quarter	TUR	108	357	15	110
705	TUR v FRA G2Q3	3rd Quarter	TUR	108	358	18	92
706	TUR v FRA G2Q3	3rd Quarter	TUR	108	359	19	86
707	TUR v FRA G2Q3	3rd Quarter	TUR	108	360	24	75
708	TUR v FRA G2Q3	3rd Quarter	TUR	108	360	30	64
709	TUR v FRA G2Q3	3rd Quarter	TUR	108	360	34	53
710	TUR v FRA G2Q3	3rd Quarter	TUR	108	361	46	40
711	TUR v FRA G2Q3	3rd Quarter	TUR	108	362	43	42
712	TUR v FRA G2Q3	3rd Quarter	TUR	108	363	25	41
713	TUR v FRA G2Q3	3rd Quarter	TUR	108	365	34	39
714	TUR v FRA G2Q3	3rd Quarter	TUR	108	368	40	21
715	TUR v FRA G2Q3	3rd Quarter	TUR	108	369	42	19
716	TUR v FRA G2Q3	3rd Quarter	TUR	108	369	48	17
717	TUR v FRA G2Q3	3rd Quarter	TUR	108	369	42	19
718	TUR v FRA G2Q3	3rd Quarter	TUR	108	370	34	17
719	TUR v FRA G2Q3	3rd Quarter	TUR	108	371	11	19
720	TUR v FRA G2Q3	3rd Quarter	TUR	108	372	13	19
721	TUR v FRA G2Q3	3rd Quarter	TUR	108	373	16	19
722	TUR v FRA G2Q3	3rd Quarter	TUR	108	374	15	33
723	TUR v FRA G2Q3	3rd Quarter	TUR	108	374	36	38
724	TUR v FRA G2Q3	3rd Quarter	TUR	108	375	30	33
725	TUR v FRA G2Q3	3rd Quarter	TUR	108	377	14	32	Score	Shot
726	TUR v FRA G2Q3	3rd Quarter	TUR	112	435	30	93
727	TUR v FRA G2Q3	3rd Quarter	TUR	112	435	38	89
728	TUR v FRA G2Q3	3rd Quarter	TUR	112	436	37	75
729	TUR v FRA G2Q3	3rd Quarter	TUR	112	437	40	65
730	TUR v FRA G2Q3	3rd Quarter	TUR	112	438	42	58
731	TUR v FRA G2Q3	3rd Quarter	TUR	112	438	45	54
732	TUR v FRA G2Q3	3rd Quarter	TUR	112	439	46	48
733	TUR v FRA G2Q3	3rd Quarter	TUR	112	439	47	43
734	TUR v FRA G2Q3	3rd Quarter	TUR	112	439	42	41
735	TUR v FRA G2Q3	3rd Quarter	TUR	112	440	37	39	On-ball
736	TUR v FRA G2Q3	3rd Quarter	TUR	112	440	31	39
737	TUR v FRA G2Q3	3rd Quarter	TUR	112	442	26	38
738	TUR v FRA G2Q3	3rd Quarter	TUR	112	442	24	33
739	TUR v FRA G2Q3	3rd Quarter	TUR	112	443	13	27
740	TUR v FRA G2Q3	3rd Quarter	TUR	112	444	14	31
741	TUR v FRA G2Q3	3rd Quarter	TUR	112	444	17	36
742	TUR v FRA G2Q3	3rd Quarter	TUR	112	444	20	40
743	TUR v FRA G2Q3	3rd Quarter	TUR	112	445	24	42
744	TUR v FRA G2Q3	3rd Quarter	TUR	112	446	31	45
745	TUR v FRA G2Q3	3rd Quarter	TUR	112	447	33	43
746	TUR v FRA G2Q3	3rd Quarter	TUR	112	449	46	33	TO
747	TUR v FRA G2Q3	3rd Quarter	TUR	114	469	33	108
748	TUR v FRA G2Q3	3rd Quarter	TUR	114	470	26	91
749	TUR v FRA G2Q3	3rd Quarter	TUR	114	472	26	83
750	TUR v FRA G2Q3	3rd Quarter	TUR	114	473	28	72
751	TUR v FRA G2Q3	3rd Quarter	TUR	114	473	30	65
752	TUR v FRA G2Q3	3rd Quarter	TUR	114	474	32	59
753	TUR v FRA G2Q3	3rd Quarter	TUR	114	474	36	54
754	TUR v FRA G2Q3	3rd Quarter	TUR	114	475	40	50
755	TUR v FRA G2Q3	3rd Quarter	TUR	114	475	42	46
756	TUR v FRA G2Q3	3rd Quarter	TUR	114	476	49	38
757	TUR v FRA G2Q3	3rd Quarter	TUR	114	476	42	40
758	TUR v FRA G2Q3	3rd Quarter	TUR	114	477	31	45
759	TUR v FRA G2Q3	3rd Quarter	TUR	114	480	39	36
760	TUR v FRA G2Q3	3rd Quarter	TUR	114	481	35	21	Shot	Shooting Foul
761	TUR v FRA G2Q3	3rd Quarter	TUR	116	545	35	92
762	TUR v FRA G2Q3	3rd Quarter	TUR	116	545	22	87
763	TUR v FRA G2Q3	3rd Quarter	TUR	116	546	21	79
764	TUR v FRA G2Q3	3rd Quarter	TUR	116	547	19	68
765	TUR v FRA G2Q3	3rd Quarter	TUR	116	547	17	62
766	TUR v FRA G2Q3	3rd Quarter	TUR	116	548	14	54
767	TUR v FRA G2Q3	3rd Quarter	TUR	116	549	13	47
768	TUR v FRA G2Q3	3rd Quarter	TUR	116	550	13	41
769	TUR v FRA G2Q3	3rd Quarter	TUR	116	550	13	35
770	TUR v FRA G2Q3	3rd Quarter	TUR	116	553	33	44	On-ball
771	TUR v FRA G2Q3	3rd Quarter	TUR	116	553	34	41
772	TUR v FRA G2Q3	3rd Quarter	TUR	116	554	37	35
773	TUR v FRA G2Q3	3rd Quarter	TUR	116	554	38	28
774	TUR v FRA G2Q3	3rd Quarter	TUR	116	556	36	20	Stoppage
775	TUR v FRA G2Q3	3rd Quarter	TUR	117	575	41	8
776	TUR v FRA G2Q3	3rd Quarter	TUR	117	577	44	34
777	TUR v FRA G2Q3	3rd Quarter	TUR	117	578	43	39
778	TUR v FRA G2Q3	3rd Quarter	TUR	117	578	34	42	On-ball
779	TUR v FRA G2Q3	3rd Quarter	TUR	117	581	38	36
780	TUR v FRA G2Q3	3rd Quarter	TUR	117	582	39	29
781	TUR v FRA G2Q3	3rd Quarter	TUR	117	583	42	34
782	TUR v FRA G2Q3	3rd Quarter	TUR	117	584	17	33
783	TUR v FRA G2Q3	3rd Quarter	TUR	117	585	18	37
784	TUR v FRA G2Q3	3rd Quarter	TUR	117	587	18	31	Shot	Miss
785	TUR v FRA G2Q3	3rd Quarter	TUR	119	608	24	97
786	TUR v FRA G2Q3	3rd Quarter	TUR	119	608	22	79
787	TUR v FRA G2Q3	3rd Quarter	TUR	119	609	30	70
788	TUR v FRA G2Q3	3rd Quarter	TUR	119	609	36	63
789	TUR v FRA G2Q3	3rd Quarter	TUR	119	610	42	54
790	TUR v FRA G2Q3	3rd Quarter	TUR	119	610	44	48
791	TUR v FRA G2Q3	3rd Quarter	TUR	119	611	45	39
792	TUR v FRA G2Q3	3rd Quarter	TUR	119	611	44	30
793	TUR v FRA G2Q3	3rd Quarter	TUR	119	613	44	43
794	TUR v FRA G2Q3	3rd Quarter	TUR	119	614	46	37
795	TUR v FRA G2Q3	3rd Quarter	TUR	119	615	46	31
796	TUR v FRA G2Q3	3rd Quarter	TUR	119	616	30	36
797	TUR v FRA G2Q3	3rd Quarter	TUR	119	617	33	18	Shot	Miss
798	TUR v FRA G2Q3	3rd Quarter	TUR	120	618	34	18	OR	Shot	Miss
799	TUR v FRA G2Q3	3rd Quarter	TUR	121	620	31	19	OR	Shot	Miss
800	TUR v FRA G2Q3	3rd Quarter	TUR	123	640	32	109
801	TUR v FRA G2Q3	3rd Quarter	TUR	123	640	22	92
802	TUR v FRA G2Q3	3rd Quarter	TUR	123	642	22	83
803	TUR v FRA G2Q3	3rd Quarter	TUR	123	643	21	76
804	TUR v FRA G2Q3	3rd Quarter	TUR	123	644	18	67
805	TUR v FRA G2Q3	3rd Quarter	TUR	123	644	19	60
806	TUR v FRA G2Q3	3rd Quarter	TUR	123	645	23	56
807	TUR v FRA G2Q3	3rd Quarter	TUR	123	646	26	50
808	TUR v FRA G2Q3	3rd Quarter	TUR	123	646	19	45
809	TUR v FRA G2Q3	3rd Quarter	TUR	123	648	30	44
810	TUR v FRA G2Q3	3rd Quarter	TUR	123	650	21	31
811	TUR v FRA G2Q3	3rd Quarter	TUR	123	652	21	33
812	TUR v FRA G2Q3	3rd Quarter	TUR	123	653	31	39	On-ball
813	TUR v FRA G2Q3	3rd Quarter	TUR	123	654	27	38
814	TUR v FRA G2Q3	3rd Quarter	TUR	123	655	25	32
815	TUR v FRA G2Q3	3rd Quarter	TUR	123	656	26	24	Shot	Shooting Foul
816	TUR v FRA G2Q3	3rd Quarter	TUR	126	735	30	111
817	TUR v FRA G2Q3	3rd Quarter	TUR	126	736	43	100
818	TUR v FRA G2Q3	3rd Quarter	TUR	126	737	44	90
819	TUR v FRA G2Q3	3rd Quarter	TUR	126	738	42	82
820	TUR v FRA G2Q3	3rd Quarter	TUR	126	739	40	76
821	TUR v FRA G2Q3	3rd Quarter	TUR	126	739	32	64
822	TUR v FRA G2Q3	3rd Quarter	TUR	126	740	25	57
823	TUR v FRA G2Q3	3rd Quarter	TUR	126	741	29	51
824	TUR v FRA G2Q3	3rd Quarter	TUR	126	743	32	47
825	TUR v FRA G2Q3	3rd Quarter	TUR	126	745	39	34
826	TUR v FRA G2Q3	3rd Quarter	TUR	126	746	42	40	On-ball
827	TUR v FRA G2Q3	3rd Quarter	TUR	126	747	39	40
828	TUR v FRA G2Q3	3rd Quarter	TUR	126	748	32	36
829	TUR v FRA G2Q3	3rd Quarter	TUR	126	748	29	28
830	TUR v FRA G2Q3	3rd Quarter	TUR	126	749	31	19	Shot	Shooting Foul
831	TUR v FRA G2Q3	3rd Quarter	TUR	132	891	41	109
832	TUR v FRA G2Q3	3rd Quarter	TUR	132	891	40	96
833	TUR v FRA G2Q3	3rd Quarter	TUR	132	893	40	89
834	TUR v FRA G2Q3	3rd Quarter	TUR	132	894	34	80
835	TUR v FRA G2Q3	3rd Quarter	TUR	132	895	33	71
836	TUR v FRA G2Q3	3rd Quarter	TUR	132	895	32	64
837	TUR v FRA G2Q3	3rd Quarter	TUR	132	896	30	58
838	TUR v FRA G2Q3	3rd Quarter	TUR	132	897	30	50
839	TUR v FRA G2Q3	3rd Quarter	TUR	132	900	40	36
840	TUR v FRA G2Q3	3rd Quarter	TUR	132	900	40	38
841	TUR v FRA G2Q3	3rd Quarter	TUR	132	901	44	36
842	TUR v FRA G2Q3	3rd Quarter	TUR	132	903	39	38
843	TUR v FRA G2Q3	3rd Quarter	TUR	132	905	39	21
844	TUR v FRA G2Q3	3rd Quarter	TUR	132	907	42	19	TO
845	TUR v FRA G2Q3	3rd Quarter	TUR	135	956	33	112
846	TUR v FRA G2Q3	3rd Quarter	TUR	135	956	36	101
847	TUR v FRA G2Q3	3rd Quarter	TUR	135	958	36	92
848	TUR v FRA G2Q3	3rd Quarter	TUR	135	959	36	83
849	TUR v FRA G2Q3	3rd Quarter	TUR	135	960	36	78
850	TUR v FRA G2Q3	3rd Quarter	TUR	135	961	33	66
851	TUR v FRA G2Q3	3rd Quarter	TUR	135	962	32	59
852	TUR v FRA G2Q3	3rd Quarter	TUR	135	962	31	54
853	TUR v FRA G2Q3	3rd Quarter	TUR	135	963	31	49
854	TUR v FRA G2Q3	3rd Quarter	TUR	135	964	31	49
855	TUR v FRA G2Q3	3rd Quarter	TUR	135	965	31	49
856	TUR v FRA G2Q3	3rd Quarter	TUR	135	966	31	49
857	TUR v FRA G2Q3	3rd Quarter	TUR	135	967	40	39
858	TUR v FRA G2Q3	3rd Quarter	TUR	135	969	43	42
859	TUR v FRA G2Q3	3rd Quarter	TUR	135	970	45	41
860	TUR v FRA G2Q3	3rd Quarter	TUR	135	971	39	37	On-ball
861	TUR v FRA G2Q3	3rd Quarter	TUR	135	973	37	38
862	TUR v FRA G2Q3	3rd Quarter	TUR	135	974	40	39	On-ball
863	TUR v FRA G2Q3	3rd Quarter	TUR	135	974	36	39
864	TUR v FRA G2Q3	3rd Quarter	TUR	135	975	31	35	Shot	Miss
865	TUR v FRA G2Q4	4th Quarter	TUR	137	1	58	59
866	TUR v FRA G2Q4	4th Quarter	TUR	137	2	51	68
867	TUR v FRA G2Q4	4th Quarter	TUR	137	3	45	71
868	TUR v FRA G2Q4	4th Quarter	TUR	137	3	41	73
869	TUR v FRA G2Q4	4th Quarter	TUR	137	4	40	65
870	TUR v FRA G2Q4	4th Quarter	TUR	137	5	41	60
871	TUR v FRA G2Q4	4th Quarter	TUR	137	5	42	51
872	TUR v FRA G2Q4	4th Quarter	TUR	137	7	42	46
873	TUR v FRA G2Q4	4th Quarter	TUR	137	8	42	46
874	TUR v FRA G2Q4	4th Quarter	TUR	137	9	42	46
875	TUR v FRA G2Q4	4th Quarter	TUR	137	10	42	46
876	TUR v FRA G2Q4	4th Quarter	TUR	137	11	36	52
877	TUR v FRA G2Q4	4th Quarter	TUR	137	11	40	54
878	TUR v FRA G2Q4	4th Quarter	TUR	137	12	45	57
879	TUR v FRA G2Q4	4th Quarter	TUR	137	13	53	41
880	TUR v FRA G2Q4	4th Quarter	TUR	137	14	52	37
881	TUR v FRA G2Q4	4th Quarter	TUR	137	14	42	33
882	TUR v FRA G2Q4	4th Quarter	TUR	137	15	35	27
883	TUR v FRA G2Q4	4th Quarter	TUR	137	16	18	16
884	TUR v FRA G2Q4	4th Quarter	TUR	137	17	13	29
885	TUR v FRA G2Q4	4th Quarter	TUR	137	18	13	31
886	TUR v FRA G2Q4	4th Quarter	TUR	137	19	14	35
887	TUR v FRA G2Q4	4th Quarter	TUR	137	20	17	39
888	TUR v FRA G2Q4	4th Quarter	TUR	137	22	16	15	Shot	Score
889	TUR v FRA G2Q4	4th Quarter	TUR	140	77	30	111
890	TUR v FRA G2Q4	4th Quarter	TUR	140	77	36	97
891	TUR v FRA G2Q4	4th Quarter	TUR	140	79	36	88
892	TUR v FRA G2Q4	4th Quarter	TUR	140	80	36	78
893	TUR v FRA G2Q4	4th Quarter	TUR	140	81	35	75
894	TUR v FRA G2Q4	4th Quarter	TUR	140	82	35	66
895	TUR v FRA G2Q4	4th Quarter	TUR	140	82	39	58
896	TUR v FRA G2Q4	4th Quarter	TUR	140	83	43	53
897	TUR v FRA G2Q4	4th Quarter	TUR	140	84	46	50
898	TUR v FRA G2Q4	4th Quarter	TUR	140	84	48	44
899	TUR v FRA G2Q4	4th Quarter	TUR	140	85	33	41
900	TUR v FRA G2Q4	4th Quarter	TUR	140	88	47	30
901	TUR v FRA G2Q4	4th Quarter	TUR	140	90	37	19
902	TUR v FRA G2Q4	4th Quarter	TUR	140	92	37	21
903	TUR v FRA G2Q4	4th Quarter	TUR	140	92	34	23
904	TUR v FRA G2Q4	4th Quarter	TUR	140	94	28	38
905	TUR v FRA G2Q4	4th Quarter	TUR	140	95	32	34	On-ball
906	TUR v FRA G2Q4	4th Quarter	TUR	140	95	35	30	TO
907	TUR v FRA G2Q4	4th Quarter	TUR	142	119	26	91
908	TUR v FRA G2Q4	4th Quarter	TUR	142	119	31	77
909	TUR v FRA G2Q4	4th Quarter	TUR	142	120	31	70
910	TUR v FRA G2Q4	4th Quarter	TUR	142	120	31	63
911	TUR v FRA G2Q4	4th Quarter	TUR	142	121	28	53
912	TUR v FRA G2Q4	4th Quarter	TUR	142	122	26	50
913	TUR v FRA G2Q4	4th Quarter	TUR	142	122	19	41
914	TUR v FRA G2Q4	4th Quarter	TUR	142	123	13	34
915	TUR v FRA G2Q4	4th Quarter	TUR	142	124	10	30
916	TUR v FRA G2Q4	4th Quarter	TUR	142	125	12	31
917	TUR v FRA G2Q4	4th Quarter	TUR	142	125	13	35
918	TUR v FRA G2Q4	4th Quarter	TUR	142	126	14	40
919	TUR v FRA G2Q4	4th Quarter	TUR	142	127	16	43
920	TUR v FRA G2Q4	4th Quarter	TUR	142	127	24	45
921	TUR v FRA G2Q4	4th Quarter	TUR	142	128	30	45
922	TUR v FRA G2Q4	4th Quarter	TUR	142	129	33	40	On-ball
923	TUR v FRA G2Q4	4th Quarter	TUR	142	131	37	35
924	TUR v FRA G2Q4	4th Quarter	TUR	142	132	31	19	Shot	Miss
925	TUR v FRA G2Q4	4th Quarter	TUR	143	154	24	9	BLOB
926	TUR v FRA G2Q4	4th Quarter	TUR	143	155	12	23	On-ball
927	TUR v FRA G2Q4	4th Quarter	TUR	143	157	12	25
928	TUR v FRA G2Q4	4th Quarter	TUR	143	157	14	33
929	TUR v FRA G2Q4	4th Quarter	TUR	143	158	19	32
930	TUR v FRA G2Q4	4th Quarter	TUR	143	159	36	33
931	TUR v FRA G2Q4	4th Quarter	TUR	143	161	43	37
932	TUR v FRA G2Q4	4th Quarter	TUR	143	161	40	37	On-ball
933	TUR v FRA G2Q4	4th Quarter	TUR	143	161	34	37
934	TUR v FRA G2Q4	4th Quarter	TUR	143	161	28	33
935	TUR v FRA G2Q4	4th Quarter	TUR	143	163	19	36	On-ball
936	TUR v FRA G2Q4	4th Quarter	TUR	143	164	20	30
937	TUR v FRA G2Q4	4th Quarter	TUR	143	165	40	37
938	TUR v FRA G2Q4	4th Quarter	TUR	143	166	42	29	Shot	Miss
939	TUR v FRA G2Q4	4th Quarter	TUR	146	199	33	101
940	TUR v FRA G2Q4	4th Quarter	TUR	146	200	20	84
941	TUR v FRA G2Q4	4th Quarter	TUR	146	200	19	76
942	TUR v FRA G2Q4	4th Quarter	TUR	146	201	16	64
943	TUR v FRA G2Q4	4th Quarter	TUR	146	202	13	56
944	TUR v FRA G2Q4	4th Quarter	TUR	146	202	12	51
945	TUR v FRA G2Q4	4th Quarter	TUR	146	203	14	42
946	TUR v FRA G2Q4	4th Quarter	TUR	146	203	21	37
947	TUR v FRA G2Q4	4th Quarter	TUR	146	204	30	33
948	TUR v FRA G2Q4	4th Quarter	TUR	146	204	34	27
949	TUR v FRA G2Q4	4th Quarter	TUR	146	205	34	19	Shot	Miss
950	TUR v FRA G2Q4	4th Quarter	TUR	147	226	42	9	BLOB
951	TUR v FRA G2Q4	4th Quarter	TUR	147	227	49	31
952	TUR v FRA G2Q4	4th Quarter	TUR	147	228	49	36
953	TUR v FRA G2Q4	4th Quarter	TUR	147	228	48	41
954	TUR v FRA G2Q4	4th Quarter	TUR	147	229	44	45
955	TUR v FRA G2Q4	4th Quarter	TUR	147	229	40	47
956	TUR v FRA G2Q4	4th Quarter	TUR	147	230	36	49
957	TUR v FRA G2Q4	4th Quarter	TUR	147	230	33	43
958	TUR v FRA G2Q4	4th Quarter	TUR	147	231	34	40	On-ball
959	TUR v FRA G2Q4	4th Quarter	TUR	147	232	38	37
960	TUR v FRA G2Q4	4th Quarter	TUR	147	232	36	27
961	TUR v FRA G2Q4	4th Quarter	TUR	147	233	37	21	Shot	Miss
962	TUR v FRA G2Q4	4th Quarter	TUR	151	273	34	100
963	TUR v FRA G2Q4	4th Quarter	TUR	151	274	39	96
964	TUR v FRA G2Q4	4th Quarter	TUR	151	274	43	85
965	TUR v FRA G2Q4	4th Quarter	TUR	151	275	44	79
966	TUR v FRA G2Q4	4th Quarter	TUR	151	275	44	68
967	TUR v FRA G2Q4	4th Quarter	TUR	151	275	44	61
968	TUR v FRA G2Q4	4th Quarter	TUR	151	276	45	53
969	TUR v FRA G2Q4	4th Quarter	TUR	151	276	45	50
970	TUR v FRA G2Q4	4th Quarter	TUR	151	277	45	41
971	TUR v FRA G2Q4	4th Quarter	TUR	151	277	44	36
972	TUR v FRA G2Q4	4th Quarter	TUR	151	278	43	34
973	TUR v FRA G2Q4	4th Quarter	TUR	151	281	38	20
974	TUR v FRA G2Q4	4th Quarter	TUR	151	282	45	19
975	TUR v FRA G2Q4	4th Quarter	TUR	151	282	50	19
976	TUR v FRA G2Q4	4th Quarter	TUR	151	283	52	44
977	TUR v FRA G2Q4	4th Quarter	TUR	151	286	52	43
978	TUR v FRA G2Q4	4th Quarter	TUR	151	287	48	43
979	TUR v FRA G2Q4	4th Quarter	TUR	151	287	46	45
980	TUR v FRA G2Q4	4th Quarter	TUR	151	287	42	46
981	TUR v FRA G2Q4	4th Quarter	TUR	151	288	36	43
982	TUR v FRA G2Q4	4th Quarter	TUR	151	288	35	37	On-ball
983	TUR v FRA G2Q4	4th Quarter	TUR	151	289	36	35
984	TUR v FRA G2Q4	4th Quarter	TUR	151	290	41	33
985	TUR v FRA G2Q4	4th Quarter	TUR	151	290	43	32
986	TUR v FRA G2Q4	4th Quarter	TUR	151	291	38	31
987	TUR v FRA G2Q4	4th Quarter	TUR	151	292	33	24
988	TUR v FRA G2Q4	4th Quarter	TUR	151	292	29	21
989	TUR v FRA G2Q4	4th Quarter	TUR	151	294	10	16	TO
990	TUR v FRA G2Q4	4th Quarter	TUR	153	357	28	94
991	TUR v FRA G2Q4	4th Quarter	TUR	153	358	24	88
992	TUR v FRA G2Q4	4th Quarter	TUR	153	360	28	82
993	TUR v FRA G2Q4	4th Quarter	TUR	153	360	32	75
994	TUR v FRA G2Q4	4th Quarter	TUR	153	361	32	68
995	TUR v FRA G2Q4	4th Quarter	TUR	153	362	33	59
996	TUR v FRA G2Q4	4th Quarter	TUR	153	363	31	49
997	TUR v FRA G2Q4	4th Quarter	TUR	153	364	32	43
998	TUR v FRA G2Q4	4th Quarter	TUR	153	364	30	41	On-ball
999	TUR v FRA G2Q4	4th Quarter	TUR	153	364	27	39
1000	TUR v FRA G2Q4	4th Quarter	TUR	153	364	20	37
1001	TUR v FRA G2Q4	4th Quarter	TUR	153	366	31	20	Shot	Score
1002	TUR v FRA G2Q4	4th Quarter	TUR	156	435	32	111
1003	TUR v FRA G2Q4	4th Quarter	TUR	156	435	25	77
1004	TUR v FRA G2Q4	4th Quarter	TUR	156	437	25	71
1005	TUR v FRA G2Q4	4th Quarter	TUR	156	437	26	62
1006	TUR v FRA G2Q4	4th Quarter	TUR	156	438	26	60
1007	TUR v FRA G2Q4	4th Quarter	TUR	156	439	28	55
1008	TUR v FRA G2Q4	4th Quarter	TUR	156	440	29	51
1009	TUR v FRA G2Q4	4th Quarter	TUR	156	442	32	43	On-ball
1010	TUR v FRA G2Q4	4th Quarter	TUR	156	443	34	41
1011	TUR v FRA G2Q4	4th Quarter	TUR	156	443	37	38
1012	TUR v FRA G2Q4	4th Quarter	TUR	156	445	19	37	On-ball
1013	TUR v FRA G2Q4	4th Quarter	TUR	156	446	22	40
1014	TUR v FRA G2Q4	4th Quarter	TUR	156	446	30	38
1015	TUR v FRA G2Q4	4th Quarter	TUR	156	449	33	34
1016	TUR v FRA G2Q4	4th Quarter	TUR	156	450	28	28
1017	TUR v FRA G2Q4	4th Quarter	TUR	156	450	32	23	Shot	Shooting Foul
1018	TUR v FRA G2Q4	4th Quarter	TUR	157	500	35	10	BLOB
1019	TUR v FRA G2Q4	4th Quarter	TUR	157	501	48	22
1020	TUR v FRA G2Q4	4th Quarter	TUR	157	502	41	42
1021	TUR v FRA G2Q4	4th Quarter	TUR	157	503	40	42
1022	TUR v FRA G2Q4	4th Quarter	TUR	157	504	27	40
1023	TUR v FRA G2Q4	4th Quarter	TUR	157	505	10	22
1024	TUR v FRA G2Q4	4th Quarter	TUR	157	507	20	16
1025	TUR v FRA G2Q4	4th Quarter	TUR	157	508	22	21
1026	TUR v FRA G2Q4	4th Quarter	TUR	157	508	25	23
1027	TUR v FRA G2Q4	4th Quarter	TUR	157	510	16	37
1028	TUR v FRA G2Q4	4th Quarter	TUR	157	512	21	36
1029	TUR v FRA G2Q4	4th Quarter	TUR	157	512	24	33
1030	TUR v FRA G2Q4	4th Quarter	TUR	157	513	29	30
1031	TUR v FRA G2Q4	4th Quarter	TUR	157	513	32	25
1032	TUR v FRA G2Q4	4th Quarter	TUR	157	514	34	18	Shot	Miss
1033	TUR v FRA G2Q4	4th Quarter	TUR	159	535	33	111
1034	TUR v FRA G2Q4	4th Quarter	TUR	159	535	36	90
1035	TUR v FRA G2Q4	4th Quarter	TUR	159	536	35	79	Stoppage
1036	TUR v FRA G2Q4	4th Quarter	TUR	160	621	19	109
1037	TUR v FRA G2Q4	4th Quarter	TUR	160	622	22	87
1038	TUR v FRA G2Q4	4th Quarter	TUR	160	623	19	79
1039	TUR v FRA G2Q4	4th Quarter	TUR	160	623	16	69
1040	TUR v FRA G2Q4	4th Quarter	TUR	160	624	13	59
1041	TUR v FRA G2Q4	4th Quarter	TUR	160	624	12	52
1042	TUR v FRA G2Q4	4th Quarter	TUR	160	625	13	46
1043	TUR v FRA G2Q4	4th Quarter	TUR	160	626	14	41
1044	TUR v FRA G2Q4	4th Quarter	TUR	160	627	32	41
1045	TUR v FRA G2Q4	4th Quarter	TUR	160	629	50	26
1046	TUR v FRA G2Q4	4th Quarter	TUR	160	630	51	21	Shot	Miss
1047	TUR v FRA G2Q4	4th Quarter	TUR	162	653	44	100
1048	TUR v FRA G2Q4	4th Quarter	TUR	162	653	42	91
1049	TUR v FRA G2Q4	4th Quarter	TUR	162	654	42	82
1050	TUR v FRA G2Q4	4th Quarter	TUR	162	654	42	75
1051	TUR v FRA G2Q4	4th Quarter	TUR	162	655	40	62
1052	TUR v FRA G2Q4	4th Quarter	TUR	162	656	40	52
1053	TUR v FRA G2Q4	4th Quarter	TUR	162	656	38	36
1054	TUR v FRA G2Q4	4th Quarter	TUR	162	656	37	30
1055	TUR v FRA G2Q4	4th Quarter	TUR	162	658	29	23
1056	TUR v FRA G2Q4	4th Quarter	TUR	162	659	22	17
1057	TUR v FRA G2Q4	4th Quarter	TUR	162	659	14	18
1058	TUR v FRA G2Q4	4th Quarter	TUR	162	660	13	29
1059	TUR v FRA G2Q4	4th Quarter	TUR	162	663	32	35
1060	TUR v FRA G2Q4	4th Quarter	TUR	162	664	36	38
1061	TUR v FRA G2Q4	4th Quarter	TUR	162	664	45	38
1062	TUR v FRA G2Q4	4th Quarter	TUR	162	664	44	43
1063	TUR v FRA G2Q4	4th Quarter	TUR	162	665	38	45
1064	TUR v FRA G2Q4	4th Quarter	TUR	162	666	33	44
1065	TUR v FRA G2Q4	4th Quarter	TUR	162	667	33	41	On-ball
1066	TUR v FRA G2Q4	4th Quarter	TUR	162	667	35	38
1067	TUR v FRA G2Q4	4th Quarter	TUR	162	667	37	32
1068	TUR v FRA G2Q4	4th Quarter	TUR	162	669	36	26	Shot	Miss
1069	TUR v FRA G2Q4	4th Quarter	TUR	163	673	22	45	OR
1070	TUR v FRA G2Q4	4th Quarter	TUR	163	675	37	45
1071	TUR v FRA G2Q4	4th Quarter	TUR	163	677	50	33
1072	TUR v FRA G2Q4	4th Quarter	TUR	163	679	41	20	Shot	Miss
1073	TUR v FRA G2Q4	4th Quarter	TUR	165	710	35	109
1074	TUR v FRA G2Q4	4th Quarter	TUR	165	711	33	98
1075	TUR v FRA G2Q4	4th Quarter	TUR	165	712	35	87
1076	TUR v FRA G2Q4	4th Quarter	TUR	165	713	35	78
1077	TUR v FRA G2Q4	4th Quarter	TUR	165	714	35	68
1078	TUR v FRA G2Q4	4th Quarter	TUR	165	714	39	56
1079	TUR v FRA G2Q4	4th Quarter	TUR	165	715	42	52
1080	TUR v FRA G2Q4	4th Quarter	TUR	165	716	47	47
1081	TUR v FRA G2Q4	4th Quarter	TUR	165	717	49	43
1082	TUR v FRA G2Q4	4th Quarter	TUR	165	718	48	40	Foul	TO
1083	TUR v FRA G2Q4	4th Quarter	TUR	170	795	33	109
1084	TUR v FRA G2Q4	4th Quarter	TUR	170	796	28	93
1085	TUR v FRA G2Q4	4th Quarter	TUR	170	798	30	87
1086	TUR v FRA G2Q4	4th Quarter	TUR	170	798	37	81
1087	TUR v FRA G2Q4	4th Quarter	TUR	170	799	44	72
1088	TUR v FRA G2Q4	4th Quarter	TUR	170	799	48	63
1089	TUR v FRA G2Q4	4th Quarter	TUR	170	800	50	53
1090	TUR v FRA G2Q4	4th Quarter	TUR	170	800	50	46
1091	TUR v FRA G2Q4	4th Quarter	TUR	170	801	47	51
1092	TUR v FRA G2Q4	4th Quarter	TUR	170	802	41	51
1093	TUR v FRA G2Q4	4th Quarter	TUR	170	803	38	50
1094	TUR v FRA G2Q4	4th Quarter	TUR	170	804	31	50
1095	TUR v FRA G2Q4	4th Quarter	TUR	170	805	32	45
1096	TUR v FRA G2Q4	4th Quarter	TUR	170	807	26	32
1097	TUR v FRA G2Q4	4th Quarter	TUR	170	808	33	44
1098	TUR v FRA G2Q4	4th Quarter	TUR	170	809	36	40
1099	TUR v FRA G2Q4	4th Quarter	TUR	170	810	38	35	On-ball
1100	TUR v FRA G2Q4	4th Quarter	TUR	170	811	29	29
1101	TUR v FRA G2Q4	4th Quarter	TUR	170	813	30	25
1102	TUR v FRA G2Q4	4th Quarter	TUR	170	813	28	20	TO
1103	TUR v FRA G2Q4	4th Quarter	TUR	173	848	30	93
1104	TUR v FRA G2Q4	4th Quarter	TUR	173	848	19	83
1105	TUR v FRA G2Q4	4th Quarter	TUR	173	850	18	69
1106	TUR v FRA G2Q4	4th Quarter	TUR	173	851	18	64
1107	TUR v FRA G2Q4	4th Quarter	TUR	173	851	15	50
1108	TUR v FRA G2Q4	4th Quarter	TUR	173	852	15	45
1109	TUR v FRA G2Q4	4th Quarter	TUR	173	853	16	40
1110	TUR v FRA G2Q4	4th Quarter	TUR	173	853	20	35
1111	TUR v FRA G2Q4	4th Quarter	TUR	173	854	22	34
1112	TUR v FRA G2Q4	4th Quarter	TUR	173	854	29	33
1113	TUR v FRA G2Q4	4th Quarter	TUR	173	855	34	33
1114	TUR v FRA G2Q4	4th Quarter	TUR	173	855	36	36
1115	TUR v FRA G2Q4	4th Quarter	TUR	173	855	35	42
1116	TUR v FRA G2Q4	4th Quarter	TUR	173	856	33	45
1117	TUR v FRA G2Q4	4th Quarter	TUR	173	858	31	39	On-ball
1118	TUR v FRA G2Q4	4th Quarter	TUR	173	858	28	37
1119	TUR v FRA G2Q4	4th Quarter	TUR	173	859	25	29
1120	TUR v FRA G2Q4	4th Quarter	TUR	173	860	10	22	Shot	Miss
1121	TUR v FRA G2Q4	4th Quarter	TUR	177	972	30	111
1122	TUR v FRA G2Q4	4th Quarter	TUR	177	972	36	92
1123	TUR v FRA G2Q4	4th Quarter	TUR	177	973	35	81
1124	TUR v FRA G2Q4	4th Quarter	TUR	177	974	34	76
1125	TUR v FRA G2Q4	4th Quarter	TUR	177	974	40	68
1126	TUR v FRA G2Q4	4th Quarter	TUR	177	975	44	60
1127	TUR v FRA G2Q4	4th Quarter	TUR	177	975	48	53
1128	TUR v FRA G2Q4	4th Quarter	TUR	177	976	50	44
1129	TUR v FRA G2Q4	4th Quarter	TUR	177	976	50	33
1130	TUR v FRA G2Q4	4th Quarter	TUR	177	977	33	43
1131	TUR v FRA G2Q4	4th Quarter	TUR	177	978	33	43
1132	TUR v FRA G2Q4	4th Quarter	TUR	177	979	33	43
1133	TUR v FRA G2Q4	4th Quarter	TUR	177	980	33	43
1134	TUR v FRA G2Q4	4th Quarter	TUR	177	981	33	43
1135	TUR v FRA G2Q4	4th Quarter	TUR	177	982	16	26
1136	TUR v FRA G2Q4	4th Quarter	TUR	177	983	11	23	Stoppage
1137	TUR v FRA G2Q4	4th Quarter	TUR	178	998	24	9	BLOB
1138	TUR v FRA G2Q4	4th Quarter	TUR	178	999	46	18	Shot	Miss
1139	TUR v FRA G2Q4	4th Quarter	TUR	180	1027	29	111
1140	TUR v FRA G2Q4	4th Quarter	TUR	180	1027	34	97
1141	TUR v FRA G2Q4	4th Quarter	TUR	180	1029	34	90
1142	TUR v FRA G2Q4	4th Quarter	TUR	180	1031	34	84
1143	TUR v FRA G2Q4	4th Quarter	TUR	180	1032	28	74
1144	TUR v FRA G2Q4	4th Quarter	TUR	180	1033	25	69
1145	TUR v FRA G2Q4	4th Quarter	TUR	180	1033	24	60
1146	TUR v FRA G2Q4	4th Quarter	TUR	180	1034	29	54
1147	TUR v FRA G2Q4	4th Quarter	TUR	180	1035	31	49
1148	TUR v FRA G2Q4	4th Quarter	TUR	180	1037	31	46
1149	TUR v FRA G2Q4	4th Quarter	TUR	180	1038	30	40
1150	TUR v FRA G2Q4	4th Quarter	TUR	180	1038	26	38	On-ball
1151	TUR v FRA G2Q4	4th Quarter	TUR	180	1039	20	31
1152	TUR v FRA G2Q4	4th Quarter	TUR	180	1040	25	18	Shot	Miss
1153	TUR v FRA G2Q4	4th Quarter	TUR	183	1061	33	94
1154	TUR v FRA G2Q4	4th Quarter	TUR	183	1062	47	88
1155	TUR v FRA G2Q4	4th Quarter	TUR	183	1063	48	80
1156	TUR v FRA G2Q4	4th Quarter	TUR	183	1064	36	76
1157	TUR v FRA G2Q4	4th Quarter	TUR	183	1064	35	67
1158	TUR v FRA G2Q4	4th Quarter	TUR	183	1065	34	61
1159	TUR v FRA G2Q4	4th Quarter	TUR	183	1066	28	56
1160	TUR v FRA G2Q4	4th Quarter	TUR	183	1066	22	51
1161	TUR v FRA G2Q4	4th Quarter	TUR	183	1067	16	45
1162	TUR v FRA G2Q4	4th Quarter	TUR	183	1068	14	42
1163	TUR v FRA G2Q4	4th Quarter	TUR	183	1068	16	41
1164	TUR v FRA G2Q4	4th Quarter	TUR	183	1069	23	44
1165	TUR v FRA G2Q4	4th Quarter	TUR	183	1070	31	44
1166	TUR v FRA G2Q4	4th Quarter	TUR	183	1071	32	39	On-ball
1167	TUR v FRA G2Q4	4th Quarter	TUR	183	1071	36	38
1168	TUR v FRA G2Q4	4th Quarter	TUR	183	1072	36	33
1169	TUR v FRA G2Q4	4th Quarter	TUR	183	1074	29	48	TO
