# Supplementary material for: Classifying ball trajectories in invasion sports using dynamic time warping: A basketball case study
Source: PLoS One. 2022 Oct 20;17(10):e0272848. doi: 10.1371/journal.pone.0272848 (PMC9584368; doi:10.1371/journal.pone.0272848)
Supplement: S1 Data — (ZIP) [file pone.0272848.s012.zip › Data/USA/usag1_full.csv]

	GameID	TimeCriteria	TeamName	RecordID	Time	x	y	Label1	Label2	Label3	Label4
1	Rio Olympics USA v CAN Q1	1st Quarter	TUR	2	10	31	70
2	Rio Olympics USA v CAN Q1	1st Quarter	USA	3	10	32	71
3	Rio Olympics USA v CAN Q1	1st Quarter	USA	3	11	33	64
4	Rio Olympics USA v CAN Q1	1st Quarter	USA	3	12	34	54
5	Rio Olympics USA v CAN Q1	1st Quarter	USA	3	12	46	41
6	Rio Olympics USA v CAN Q1	1st Quarter	USA	3	14	31	38
7	Rio Olympics USA v CAN Q1	1st Quarter	USA	3	16	11	29
8	Rio Olympics USA v CAN Q1	1st Quarter	USA	3	19	25	21
9	Rio Olympics USA v CAN Q1	1st Quarter	USA	3	20	28	24
10	Rio Olympics USA v CAN Q1	1st Quarter	USA	3	21	31	23	Shot	Score
11	Rio Olympics USA v CAN Q1	1st Quarter	USA	4	41	32	108
12	Rio Olympics USA v CAN Q1	1st Quarter	USA	4	43	12	66
13	Rio Olympics USA v CAN Q1	1st Quarter	USA	4	44	13	61
14	Rio Olympics USA v CAN Q1	1st Quarter	USA	4	44	13	53
15	Rio Olympics USA v CAN Q1	1st Quarter	USA	4	45	13	47
16	Rio Olympics USA v CAN Q1	1st Quarter	USA	4	46	14	42
17	Rio Olympics USA v CAN Q1	1st Quarter	USA	4	47	13	39
18	Rio Olympics USA v CAN Q1	1st Quarter	USA	4	48	31	40
19	Rio Olympics USA v CAN Q1	1st Quarter	USA	4	50	52	33	On-ball
20	Rio Olympics USA v CAN Q1	1st Quarter	USA	4	51	47	35
21	Rio Olympics USA v CAN Q1	1st Quarter	USA	4	52	41	36	Shot	Miss
22	Rio Olympics USA v CAN Q1	1st Quarter	USA	5	73	30	81
23	Rio Olympics USA v CAN Q1	1st Quarter	USA	5	73	33	78
24	Rio Olympics USA v CAN Q1	1st Quarter	USA	5	74	36	66
25	Rio Olympics USA v CAN Q1	1st Quarter	USA	5	75	35	57
26	Rio Olympics USA v CAN Q1	1st Quarter	USA	5	76	33	49	Foul
27	Rio Olympics USA v CAN Q1	1st Quarter	USA	6	97	59	40
28	Rio Olympics USA v CAN Q1	1st Quarter	USA	6	98	37	46
29	Rio Olympics USA v CAN Q1	1st Quarter	USA	6	99	20	30	Shot	Miss
30	Rio Olympics USA v CAN Q1	1st Quarter	USA	7	116	39	9	BLOB
31	Rio Olympics USA v CAN Q1	1st Quarter	USA	7	117	38	31
32	Rio Olympics USA v CAN Q1	1st Quarter	USA	7	118	37	36
33	Rio Olympics USA v CAN Q1	1st Quarter	USA	7	118	33	39
34	Rio Olympics USA v CAN Q1	1st Quarter	USA	7	119	28	39
35	Rio Olympics USA v CAN Q1	1st Quarter	USA	7	120	30	40
36	Rio Olympics USA v CAN Q1	1st Quarter	USA	7	121	32	40
37	Rio Olympics USA v CAN Q1	1st Quarter	USA	7	121	49	30
38	Rio Olympics USA v CAN Q1	1st Quarter	USA	7	123	38	23
39	Rio Olympics USA v CAN Q1	1st Quarter	USA	7	123	38	18
40	Rio Olympics USA v CAN Q1	1st Quarter	USA	7	124	34	17
41	Rio Olympics USA v CAN Q1	1st Quarter	USA	7	126	31	17	TO
42	Rio Olympics USA v CAN Q1	1st Quarter	USA	8	156	31	109
43	Rio Olympics USA v CAN Q1	1st Quarter	USA	8	157	33	95
44	Rio Olympics USA v CAN Q1	1st Quarter	USA	8	158	32	88
45	Rio Olympics USA v CAN Q1	1st Quarter	USA	8	159	32	84
46	Rio Olympics USA v CAN Q1	1st Quarter	USA	8	160	32	78
47	Rio Olympics USA v CAN Q1	1st Quarter	USA	8	160	30	71
48	Rio Olympics USA v CAN Q1	1st Quarter	USA	8	161	17	46
49	Rio Olympics USA v CAN Q1	1st Quarter	USA	8	162	30	44
50	Rio Olympics USA v CAN Q1	1st Quarter	USA	8	163	46	37
51	Rio Olympics USA v CAN Q1	1st Quarter	USA	8	165	43	38
52	Rio Olympics USA v CAN Q1	1st Quarter	USA	8	165	41	38	On-ball
53	Rio Olympics USA v CAN Q1	1st Quarter	USA	8	165	34	37
54	Rio Olympics USA v CAN Q1	1st Quarter	USA	8	167	25	37
55	Rio Olympics USA v CAN Q1	1st Quarter	USA	8	168	12	26
56	Rio Olympics USA v CAN Q1	1st Quarter	USA	8	169	13	27
57	Rio Olympics USA v CAN Q1	1st Quarter	USA	8	169	14	30
58	Rio Olympics USA v CAN Q1	1st Quarter	USA	8	170	16	32	Stoppage
59	Rio Olympics USA v CAN Q1	1st Quarter	USA	9	184	4	33	SLOB
60	Rio Olympics USA v CAN Q1	1st Quarter	USA	9	186	26	45
61	Rio Olympics USA v CAN Q1	1st Quarter	USA	9	186	29	43
62	Rio Olympics USA v CAN Q1	1st Quarter	USA	9	187	30	40	On-ball
63	Rio Olympics USA v CAN Q1	1st Quarter	USA	9	188	33	39
64	Rio Olympics USA v CAN Q1	1st Quarter	USA	9	188	26	33
65	Rio Olympics USA v CAN Q1	1st Quarter	USA	9	190	33	21
66	Rio Olympics USA v CAN Q1	1st Quarter	USA	9	190	31	19	Shot	Score
67	Rio Olympics USA v CAN Q1	1st Quarter	USA	10	205	32	112
68	Rio Olympics USA v CAN Q1	1st Quarter	USA	10	206	48	86
69	Rio Olympics USA v CAN Q1	1st Quarter	USA	10	207	49	82
70	Rio Olympics USA v CAN Q1	1st Quarter	USA	10	208	49	75
71	Rio Olympics USA v CAN Q1	1st Quarter	USA	10	209	48	68
72	Rio Olympics USA v CAN Q1	1st Quarter	USA	10	210	45	61
73	Rio Olympics USA v CAN Q1	1st Quarter	USA	10	210	39	56
74	Rio Olympics USA v CAN Q1	1st Quarter	USA	10	211	42	50
75	Rio Olympics USA v CAN Q1	1st Quarter	USA	10	211	44	45
76	Rio Olympics USA v CAN Q1	1st Quarter	USA	10	212	48	38
77	Rio Olympics USA v CAN Q1	1st Quarter	USA	10	212	48	38
78	Rio Olympics USA v CAN Q1	1st Quarter	USA	10	213	40	41
79	Rio Olympics USA v CAN Q1	1st Quarter	USA	10	214	28	39
80	Rio Olympics USA v CAN Q1	1st Quarter	USA	10	215	24	41
81	Rio Olympics USA v CAN Q1	1st Quarter	USA	10	215	31	44
82	Rio Olympics USA v CAN Q1	1st Quarter	USA	10	216	33	44
83	Rio Olympics USA v CAN Q1	1st Quarter	USA	10	218	10	22
84	Rio Olympics USA v CAN Q1	1st Quarter	USA	10	219	12	28
85	Rio Olympics USA v CAN Q1	1st Quarter	USA	10	219	18	29
86	Rio Olympics USA v CAN Q1	1st Quarter	USA	10	220	21	27
87	Rio Olympics USA v CAN Q1	1st Quarter	USA	10	221	30	23	Shot	Shooting Foul
88	Rio Olympics USA v CAN Q1	1st Quarter	USA	11	316	17	85
89	Rio Olympics USA v CAN Q1	1st Quarter	USA	11	317	16	80
90	Rio Olympics USA v CAN Q1	1st Quarter	USA	11	318	14	65
91	Rio Olympics USA v CAN Q1	1st Quarter	USA	11	319	13	54
92	Rio Olympics USA v CAN Q1	1st Quarter	USA	11	320	12	46
93	Rio Olympics USA v CAN Q1	1st Quarter	USA	11	320	13	39
94	Rio Olympics USA v CAN Q1	1st Quarter	USA	11	321	15	35
95	Rio Olympics USA v CAN Q1	1st Quarter	USA	11	322	23	23
96	Rio Olympics USA v CAN Q1	1st Quarter	USA	11	323	24	20
97	Rio Olympics USA v CAN Q1	1st Quarter	USA	11	325	30	37
98	Rio Olympics USA v CAN Q1	1st Quarter	USA	11	327	25	30
99	Rio Olympics USA v CAN Q1	1st Quarter	USA	11	328	25	26	Shot	Score
100	Rio Olympics USA v CAN Q1	1st Quarter	USA	12	343	32	109
101	Rio Olympics USA v CAN Q1	1st Quarter	USA	12	345	31	86
102	Rio Olympics USA v CAN Q1	1st Quarter	USA	12	346	31	80
103	Rio Olympics USA v CAN Q1	1st Quarter	USA	12	347	32	74
104	Rio Olympics USA v CAN Q1	1st Quarter	USA	12	349	32	68
105	Rio Olympics USA v CAN Q1	1st Quarter	USA	12	350	32	68
106	Rio Olympics USA v CAN Q1	1st Quarter	USA	12	351	32	68
107	Rio Olympics USA v CAN Q1	1st Quarter	USA	12	353	34	62
108	Rio Olympics USA v CAN Q1	1st Quarter	USA	12	355	32	51
109	Rio Olympics USA v CAN Q1	1st Quarter	USA	12	356	40	35	Stoppage
110	Rio Olympics USA v CAN Q1	1st Quarter	USA	13	373	58	42	SLOB
111	Rio Olympics USA v CAN Q1	1st Quarter	USA	13	374	44	42
112	Rio Olympics USA v CAN Q1	1st Quarter	USA	13	375	39	42
113	Rio Olympics USA v CAN Q1	1st Quarter	USA	13	375	32	40	On-ball
114	Rio Olympics USA v CAN Q1	1st Quarter	USA	13	375	28	39
115	Rio Olympics USA v CAN Q1	1st Quarter	USA	13	376	22	33
116	Rio Olympics USA v CAN Q1	1st Quarter	USA	13	378	38	36
117	Rio Olympics USA v CAN Q1	1st Quarter	USA	13	379	33	23
118	Rio Olympics USA v CAN Q1	1st Quarter	USA	13	379	33	17	Shot	Score
119	Rio Olympics USA v CAN Q1	1st Quarter	USA	14	446	32	111
120	Rio Olympics USA v CAN Q1	1st Quarter	USA	14	447	32	101
121	Rio Olympics USA v CAN Q1	1st Quarter	USA	14	448	35	99
122	Rio Olympics USA v CAN Q1	1st Quarter	USA	14	448	36	92
123	Rio Olympics USA v CAN Q1	1st Quarter	USA	14	449	35	84
124	Rio Olympics USA v CAN Q1	1st Quarter	USA	14	450	32	74
125	Rio Olympics USA v CAN Q1	1st Quarter	USA	14	450	29	66
126	Rio Olympics USA v CAN Q1	1st Quarter	USA	14	451	26	58
127	Rio Olympics USA v CAN Q1	1st Quarter	USA	14	452	26	54
128	Rio Olympics USA v CAN Q1	1st Quarter	USA	14	452	25	49
129	Rio Olympics USA v CAN Q1	1st Quarter	USA	14	453	15	35
130	Rio Olympics USA v CAN Q1	1st Quarter	USA	14	455	33	44
131	Rio Olympics USA v CAN Q1	1st Quarter	USA	14	456	38	32
132	Rio Olympics USA v CAN Q1	1st Quarter	USA	14	456	44	39
133	Rio Olympics USA v CAN Q1	1st Quarter	USA	14	457	43	33
134	Rio Olympics USA v CAN Q1	1st Quarter	USA	14	457	40	24
135	Rio Olympics USA v CAN Q1	1st Quarter	USA	14	458	42	21	Shot	Miss
136	Rio Olympics USA v CAN Q1	1st Quarter	USA	15	473	42	95
137	Rio Olympics USA v CAN Q1	1st Quarter	USA	15	474	44	87
138	Rio Olympics USA v CAN Q1	1st Quarter	USA	15	476	46	77
139	Rio Olympics USA v CAN Q1	1st Quarter	USA	15	476	34	64
140	Rio Olympics USA v CAN Q1	1st Quarter	USA	15	476	30	56
141	Rio Olympics USA v CAN Q1	1st Quarter	USA	15	477	26	45
142	Rio Olympics USA v CAN Q1	1st Quarter	USA	15	478	34	23
143	Rio Olympics USA v CAN Q1	1st Quarter	USA	15	479	33	18	Shot	Score
144	Rio Olympics USA v CAN Q1	1st Quarter	USA	16	493	33	112
145	Rio Olympics USA v CAN Q1	1st Quarter	USA	16	493	30	94
146	Rio Olympics USA v CAN Q1	1st Quarter	USA	16	494	29	88
147	Rio Olympics USA v CAN Q1	1st Quarter	USA	16	495	30	78
148	Rio Olympics USA v CAN Q1	1st Quarter	USA	16	496	30	72
149	Rio Olympics USA v CAN Q1	1st Quarter	USA	16	496	31	68
150	Rio Olympics USA v CAN Q1	1st Quarter	USA	16	497	38	58
151	Rio Olympics USA v CAN Q1	1st Quarter	USA	16	497	42	48
152	Rio Olympics USA v CAN Q1	1st Quarter	USA	16	498	43	40
153	Rio Olympics USA v CAN Q1	1st Quarter	USA	16	498	41	36
154	Rio Olympics USA v CAN Q1	1st Quarter	USA	16	499	26	39
155	Rio Olympics USA v CAN Q1	1st Quarter	USA	16	500	31	40
156	Rio Olympics USA v CAN Q1	1st Quarter	USA	16	501	32	39
157	Rio Olympics USA v CAN Q1	1st Quarter	USA	16	502	13	30	On-ball
158	Rio Olympics USA v CAN Q1	1st Quarter	USA	16	504	16	26
159	Rio Olympics USA v CAN Q1	1st Quarter	USA	16	505	19	24
160	Rio Olympics USA v CAN Q1	1st Quarter	USA	16	505	19	29
161	Rio Olympics USA v CAN Q1	1st Quarter	USA	16	505	19	30
162	Rio Olympics USA v CAN Q1	1st Quarter	USA	16	505	19	35
163	Rio Olympics USA v CAN Q1	1st Quarter	USA	16	505	25	37
164	Rio Olympics USA v CAN Q1	1st Quarter	USA	16	507	32	39
165	Rio Olympics USA v CAN Q1	1st Quarter	USA	16	509	15	33
166	Rio Olympics USA v CAN Q1	1st Quarter	USA	16	509	25	23	Foul
167	Rio Olympics USA v CAN Q1	1st Quarter	USA	17	540	5	35	SLOB
168	Rio Olympics USA v CAN Q1	1st Quarter	USA	17	541	31	41
169	Rio Olympics USA v CAN Q1	1st Quarter	USA	17	543	31	45
170	Rio Olympics USA v CAN Q1	1st Quarter	USA	17	545	43	38
171	Rio Olympics USA v CAN Q1	1st Quarter	USA	17	546	38	26
172	Rio Olympics USA v CAN Q1	1st Quarter	USA	17	546	38	23
173	Rio Olympics USA v CAN Q1	1st Quarter	USA	17	547	37	21	Shot	Miss
174	Rio Olympics USA v CAN Q1	1st Quarter	USA	18	560	13	86
175	Rio Olympics USA v CAN Q1	1st Quarter	USA	18	560	16	76
176	Rio Olympics USA v CAN Q1	1st Quarter	USA	18	561	21	70
177	Rio Olympics USA v CAN Q1	1st Quarter	USA	18	561	24	58
178	Rio Olympics USA v CAN Q1	1st Quarter	USA	18	562	29	47
179	Rio Olympics USA v CAN Q1	1st Quarter	USA	18	562	33	36
180	Rio Olympics USA v CAN Q1	1st Quarter	USA	18	563	34	28
181	Rio Olympics USA v CAN Q1	1st Quarter	USA	18	563	35	23	Shot	Shooting Foul
182	Rio Olympics USA v CAN Q1	1st Quarter	USA	19	640	32	96
183	Rio Olympics USA v CAN Q1	1st Quarter	USA	19	641	34	98
184	Rio Olympics USA v CAN Q1	1st Quarter	USA	19	642	39	99
185	Rio Olympics USA v CAN Q1	1st Quarter	USA	19	642	44	95
186	Rio Olympics USA v CAN Q1	1st Quarter	USA	19	643	33	83
187	Rio Olympics USA v CAN Q1	1st Quarter	USA	19	645	18	66
188	Rio Olympics USA v CAN Q1	1st Quarter	USA	19	645	16	54
189	Rio Olympics USA v CAN Q1	1st Quarter	USA	19	646	14	48
190	Rio Olympics USA v CAN Q1	1st Quarter	USA	19	646	15	42
191	Rio Olympics USA v CAN Q1	1st Quarter	USA	19	647	22	42
192	Rio Olympics USA v CAN Q1	1st Quarter	USA	19	647	27	40	On-ball
193	Rio Olympics USA v CAN Q1	1st Quarter	USA	19	648	34	41
194	Rio Olympics USA v CAN Q1	1st Quarter	USA	19	649	47	32
195	Rio Olympics USA v CAN Q1	1st Quarter	USA	19	650	52	23
196	Rio Olympics USA v CAN Q1	1st Quarter	USA	19	652	50	27	On-ball
197	Rio Olympics USA v CAN Q1	1st Quarter	USA	19	652	44	30
198	Rio Olympics USA v CAN Q1	1st Quarter	USA	19	653	40	33	TO	Foul
199	Rio Olympics USA v CAN Q1	1st Quarter	USA	20	690	37	98
200	Rio Olympics USA v CAN Q1	1st Quarter	USA	20	690	33	85
201	Rio Olympics USA v CAN Q1	1st Quarter	USA	20	691	34	78
202	Rio Olympics USA v CAN Q1	1st Quarter	USA	20	691	32	69
203	Rio Olympics USA v CAN Q1	1st Quarter	USA	20	692	30	59
204	Rio Olympics USA v CAN Q1	1st Quarter	USA	20	693	32	52
205	Rio Olympics USA v CAN Q1	1st Quarter	USA	20	693	45	47
206	Rio Olympics USA v CAN Q1	1st Quarter	USA	20	694	47	43
207	Rio Olympics USA v CAN Q1	1st Quarter	USA	20	694	44	36
208	Rio Olympics USA v CAN Q1	1st Quarter	USA	20	696	36	23	Foul
209	Rio Olympics USA v CAN Q1	1st Quarter	USA	21	774	15	108
210	Rio Olympics USA v CAN Q1	1st Quarter	USA	21	776	33	91
211	Rio Olympics USA v CAN Q1	1st Quarter	USA	21	777	34	85
212	Rio Olympics USA v CAN Q1	1st Quarter	USA	21	778	34	81
213	Rio Olympics USA v CAN Q1	1st Quarter	USA	21	779	34	74
214	Rio Olympics USA v CAN Q1	1st Quarter	USA	21	780	35	65
215	Rio Olympics USA v CAN Q1	1st Quarter	USA	21	781	36	59
216	Rio Olympics USA v CAN Q1	1st Quarter	USA	21	781	39	53
217	Rio Olympics USA v CAN Q1	1st Quarter	USA	21	782	39	44
218	Rio Olympics USA v CAN Q1	1st Quarter	USA	21	782	34	36
219	Rio Olympics USA v CAN Q1	1st Quarter	USA	21	784	34	35
220	Rio Olympics USA v CAN Q1	1st Quarter	USA	21	784	22	35
221	Rio Olympics USA v CAN Q1	1st Quarter	USA	21	785	18	33
222	Rio Olympics USA v CAN Q1	1st Quarter	USA	21	785	17	36
223	Rio Olympics USA v CAN Q1	1st Quarter	USA	21	786	24	39
224	Rio Olympics USA v CAN Q1	1st Quarter	USA	21	787	33	40
225	Rio Olympics USA v CAN Q1	1st Quarter	USA	21	788	47	31
226	Rio Olympics USA v CAN Q1	1st Quarter	USA	21	789	53	18
227	Rio Olympics USA v CAN Q1	1st Quarter	USA	21	790	51	19
228	Rio Olympics USA v CAN Q1	1st Quarter	USA	21	791	47	21
229	Rio Olympics USA v CAN Q1	1st Quarter	USA	21	791	46	21
230	Rio Olympics USA v CAN Q1	1st Quarter	USA	21	792	44	27
231	Rio Olympics USA v CAN Q1	1st Quarter	USA	21	793	40	30
232	Rio Olympics USA v CAN Q1	1st Quarter	USA	21	794	35	26
233	Rio Olympics USA v CAN Q1	1st Quarter	USA	21	795	17	33
234	Rio Olympics USA v CAN Q1	1st Quarter	USA	21	795	19	26
235	Rio Olympics USA v CAN Q1	1st Quarter	USA	21	796	25	19
236	Rio Olympics USA v CAN Q1	1st Quarter	USA	21	797	16	15	TO
237	Rio Olympics USA v CAN Q1	1st Quarter	USA	22	861	5	96
238	Rio Olympics USA v CAN Q1	1st Quarter	USA	22	862	25	69
239	Rio Olympics USA v CAN Q1	1st Quarter	USA	22	863	33	62
240	Rio Olympics USA v CAN Q1	1st Quarter	USA	22	864	39	47
241	Rio Olympics USA v CAN Q1	1st Quarter	USA	22	865	48	36
242	Rio Olympics USA v CAN Q1	1st Quarter	USA	22	865	47	43
243	Rio Olympics USA v CAN Q1	1st Quarter	USA	22	866	38	46
244	Rio Olympics USA v CAN Q1	1st Quarter	USA	22	866	16	37
245	Rio Olympics USA v CAN Q1	1st Quarter	USA	22	867	12	29
246	Rio Olympics USA v CAN Q1	1st Quarter	USA	22	868	14	33
247	Rio Olympics USA v CAN Q1	1st Quarter	USA	22	868	18	38
248	Rio Olympics USA v CAN Q1	1st Quarter	USA	22	869	22	40
249	Rio Olympics USA v CAN Q1	1st Quarter	USA	22	869	21	29	Shot	Miss
250	Rio Olympics USA v CAN Q1	1st Quarter	USA	23	893	24	8	BLOB
251	Rio Olympics USA v CAN Q1	1st Quarter	USA	23	894	14	18	Shot	Miss
252	Rio Olympics USA v CAN Q1	1st Quarter	USA	24	916	33	110
253	Rio Olympics USA v CAN Q1	1st Quarter	USA	24	917	40	84
254	Rio Olympics USA v CAN Q1	1st Quarter	USA	24	918	41	80
255	Rio Olympics USA v CAN Q1	1st Quarter	USA	24	918	42	73
256	Rio Olympics USA v CAN Q1	1st Quarter	USA	24	920	44	64
257	Rio Olympics USA v CAN Q1	1st Quarter	USA	24	920	46	53
258	Rio Olympics USA v CAN Q1	1st Quarter	USA	24	921	32	46
259	Rio Olympics USA v CAN Q1	1st Quarter	USA	24	922	30	42
260	Rio Olympics USA v CAN Q1	1st Quarter	USA	24	923	45	39
261	Rio Olympics USA v CAN Q1	1st Quarter	USA	24	925	49	30	On-ball
262	Rio Olympics USA v CAN Q1	1st Quarter	USA	24	926	47	32
263	Rio Olympics USA v CAN Q1	1st Quarter	USA	24	927	43	33
264	Rio Olympics USA v CAN Q1	1st Quarter	USA	24	928	37	35
265	Rio Olympics USA v CAN Q1	1st Quarter	USA	24	929	26	32
266	Rio Olympics USA v CAN Q1	1st Quarter	USA	24	931	37	18	TO
267	Rio Olympics USA v CAN Q1	1st Quarter	USA	25	1015	25	99
268	Rio Olympics USA v CAN Q1	1st Quarter	USA	25	1016	24	90
269	Rio Olympics USA v CAN Q1	1st Quarter	USA	25	1016	19	80
270	Rio Olympics USA v CAN Q1	1st Quarter	USA	25	1017	19	66
271	Rio Olympics USA v CAN Q1	1st Quarter	USA	25	1017	21	55
272	Rio Olympics USA v CAN Q1	1st Quarter	USA	25	1018	24	43
273	Rio Olympics USA v CAN Q1	1st Quarter	USA	25	1019	24	39	On-ball
274	Rio Olympics USA v CAN Q1	1st Quarter	USA	25	1019	28	40
275	Rio Olympics USA v CAN Q1	1st Quarter	USA	25	1020	32	38
276	Rio Olympics USA v CAN Q1	1st Quarter	USA	25	1021	46	33
277	Rio Olympics USA v CAN Q1	1st Quarter	USA	25	1021	42	32
278	Rio Olympics USA v CAN Q1	1st Quarter	USA	25	1022	36	26	Shot	Miss
279	Rio Olympics USA v CAN Q1	1st Quarter	USA	26	1024	30	18	OR	Shot	Shooting Foul
280	Rio Olympics USA v CAN Q1	1st Quarter	USA	27	1074	33	109
281	Rio Olympics USA v CAN Q1	1st Quarter	USA	27	1075	23	95
282	Rio Olympics USA v CAN Q1	1st Quarter	USA	27	1076	21	86
283	Rio Olympics USA v CAN Q1	1st Quarter	USA	27	1077	21	75
284	Rio Olympics USA v CAN Q1	1st Quarter	USA	27	1078	21	64
285	Rio Olympics USA v CAN Q1	1st Quarter	USA	27	1078	18	52
286	Rio Olympics USA v CAN Q1	1st Quarter	USA	27	1079	22	48
287	Rio Olympics USA v CAN Q1	1st Quarter	USA	27	1079	29	45
288	Rio Olympics USA v CAN Q1	1st Quarter	USA	27	1080	34	42
289	Rio Olympics USA v CAN Q1	1st Quarter	USA	27	1080	46	34
290	Rio Olympics USA v CAN Q1	1st Quarter	USA	27	1081	45	35	On-ball
291	Rio Olympics USA v CAN Q1	1st Quarter	USA	27	1081	37	38
292	Rio Olympics USA v CAN Q1	1st Quarter	USA	27	1081	31	37
293	Rio Olympics USA v CAN Q1	1st Quarter	USA	27	1084	47	31
294	Rio Olympics USA v CAN Q1	1st Quarter	USA	27	1085	45	37
295	Rio Olympics USA v CAN Q1	1st Quarter	USA	27	1085	46	44
296	Rio Olympics USA v CAN Q1	1st Quarter	USA	27	1085	45	49
297	Rio Olympics USA v CAN Q1	1st Quarter	USA	27	1085	40	52
298	Rio Olympics USA v CAN Q1	1st Quarter	USA	27	1086	35	53
299	Rio Olympics USA v CAN Q1	1st Quarter	USA	27	1088	31	50
300	Rio Olympics USA v CAN Q1	1st Quarter	USA	27	1089	29	41
301	Rio Olympics USA v CAN Q1	1st Quarter	USA	27	1091	24	33
302	Rio Olympics USA v CAN Q1	1st Quarter	USA	27	1091	24	27
303	Rio Olympics USA v CAN Q1	1st Quarter	USA	27	1092	25	20	Shot	Score
304	Rio Olympics USA v CAN Q2	2nd Quarter	USA	28	57	40	109
305	Rio Olympics USA v CAN Q2	2nd Quarter	USA	28	58	50	79
306	Rio Olympics USA v CAN Q2	2nd Quarter	USA	28	58	45	88
307	Rio Olympics USA v CAN Q2	2nd Quarter	USA	28	59	44	84
308	Rio Olympics USA v CAN Q2	2nd Quarter	USA	28	60	40	75
309	Rio Olympics USA v CAN Q2	2nd Quarter	USA	28	60	41	67
310	Rio Olympics USA v CAN Q2	2nd Quarter	USA	28	61	43	61
311	Rio Olympics USA v CAN Q2	2nd Quarter	USA	28	62	43	55
312	Rio Olympics USA v CAN Q2	2nd Quarter	USA	28	62	45	49
313	Rio Olympics USA v CAN Q2	2nd Quarter	USA	28	64	33	41
314	Rio Olympics USA v CAN Q2	2nd Quarter	USA	28	66	49	35
315	Rio Olympics USA v CAN Q2	2nd Quarter	USA	28	68	16	33	On-ball
316	Rio Olympics USA v CAN Q2	2nd Quarter	USA	28	69	21	35
317	Rio Olympics USA v CAN Q2	2nd Quarter	USA	28	70	26	37
318	Rio Olympics USA v CAN Q2	2nd Quarter	USA	28	70	29	35
319	Rio Olympics USA v CAN Q2	2nd Quarter	USA	28	71	34	23	TO
320	Rio Olympics USA v CAN Q2	2nd Quarter	USA	29	81	28	97
321	Rio Olympics USA v CAN Q2	2nd Quarter	USA	29	82	32	85
322	Rio Olympics USA v CAN Q2	2nd Quarter	USA	29	83	34	70
323	Rio Olympics USA v CAN Q2	2nd Quarter	USA	29	83	35	62
324	Rio Olympics USA v CAN Q2	2nd Quarter	USA	29	84	32	54
325	Rio Olympics USA v CAN Q2	2nd Quarter	USA	29	85	22	31
326	Rio Olympics USA v CAN Q2	2nd Quarter	USA	29	85	23	24
327	Rio Olympics USA v CAN Q2	2nd Quarter	USA	29	86	27	17
328	Rio Olympics USA v CAN Q2	2nd Quarter	USA	29	87	24	18	Shot	Miss
329	Rio Olympics USA v CAN Q2	2nd Quarter	USA	30	90	30	30	OR
330	Rio Olympics USA v CAN Q2	2nd Quarter	USA	30	91	40	43
331	Rio Olympics USA v CAN Q2	2nd Quarter	USA	30	92	35	45
332	Rio Olympics USA v CAN Q2	2nd Quarter	USA	30	93	33	51
333	Rio Olympics USA v CAN Q2	2nd Quarter	USA	30	93	32	53
334	Rio Olympics USA v CAN Q2	2nd Quarter	USA	30	94	24	52
335	Rio Olympics USA v CAN Q2	2nd Quarter	USA	30	94	21	51
336	Rio Olympics USA v CAN Q2	2nd Quarter	USA	30	95	23	45
337	Rio Olympics USA v CAN Q2	2nd Quarter	USA	30	96	26	41
338	Rio Olympics USA v CAN Q2	2nd Quarter	USA	30	96	28	38	On-ball
339	Rio Olympics USA v CAN Q2	2nd Quarter	USA	30	96	33	38
340	Rio Olympics USA v CAN Q2	2nd Quarter	USA	30	97	40	36
341	Rio Olympics USA v CAN Q2	2nd Quarter	USA	30	98	37	36
342	Rio Olympics USA v CAN Q2	2nd Quarter	USA	30	99	32	32	Shot	Miss
343	Rio Olympics USA v CAN Q2	2nd Quarter	USA	31	101	30	18	OR	TO	Foul
344	Rio Olympics USA v CAN Q2	2nd Quarter	USA	32	151	18	87
345	Rio Olympics USA v CAN Q2	2nd Quarter	USA	32	152	20	78
346	Rio Olympics USA v CAN Q2	2nd Quarter	USA	32	152	25	68
347	Rio Olympics USA v CAN Q2	2nd Quarter	USA	32	153	37	54
348	Rio Olympics USA v CAN Q2	2nd Quarter	USA	32	153	44	45
349	Rio Olympics USA v CAN Q2	2nd Quarter	USA	32	154	47	36
350	Rio Olympics USA v CAN Q2	2nd Quarter	USA	32	154	49	29
351	Rio Olympics USA v CAN Q2	2nd Quarter	USA	32	156	48	29
352	Rio Olympics USA v CAN Q2	2nd Quarter	USA	32	157	44	24
353	Rio Olympics USA v CAN Q2	2nd Quarter	USA	32	157	40	20
354	Rio Olympics USA v CAN Q2	2nd Quarter	USA	32	158	35	17	Shot	Miss
355	Rio Olympics USA v CAN Q2	2nd Quarter	USA	33	224	25	98
356	Rio Olympics USA v CAN Q2	2nd Quarter	USA	33	224	23	94
357	Rio Olympics USA v CAN Q2	2nd Quarter	USA	33	226	21	87
358	Rio Olympics USA v CAN Q2	2nd Quarter	USA	33	227	21	74	Stoppage
359	Rio Olympics USA v CAN Q2	2nd Quarter	USA	34	241	59	87
360	Rio Olympics USA v CAN Q2	2nd Quarter	USA	34	242	35	86
361	Rio Olympics USA v CAN Q2	2nd Quarter	USA	34	243	34	80
362	Rio Olympics USA v CAN Q2	2nd Quarter	USA	34	244	33	70
363	Rio Olympics USA v CAN Q2	2nd Quarter	USA	34	245	32	64
364	Rio Olympics USA v CAN Q2	2nd Quarter	USA	34	246	30	56
365	Rio Olympics USA v CAN Q2	2nd Quarter	USA	34	246	32	49
366	Rio Olympics USA v CAN Q2	2nd Quarter	USA	34	247	32	45
367	Rio Olympics USA v CAN Q2	2nd Quarter	USA	34	249	42	39
368	Rio Olympics USA v CAN Q2	2nd Quarter	USA	34	250	41	34
369	Rio Olympics USA v CAN Q2	2nd Quarter	USA	34	250	40	28
370	Rio Olympics USA v CAN Q2	2nd Quarter	USA	34	252	35	19	Shot	Score
371	Rio Olympics USA v CAN Q2	2nd Quarter	USA	35	270	39	86
372	Rio Olympics USA v CAN Q2	2nd Quarter	USA	35	270	36	81
373	Rio Olympics USA v CAN Q2	2nd Quarter	USA	35	271	32	72
374	Rio Olympics USA v CAN Q2	2nd Quarter	USA	35	271	28	65
375	Rio Olympics USA v CAN Q2	2nd Quarter	USA	35	272	26	59
376	Rio Olympics USA v CAN Q2	2nd Quarter	USA	35	272	22	51
377	Rio Olympics USA v CAN Q2	2nd Quarter	USA	35	273	19	40
378	Rio Olympics USA v CAN Q2	2nd Quarter	USA	35	273	18	32
379	Rio Olympics USA v CAN Q2	2nd Quarter	USA	35	274	22	22
380	Rio Olympics USA v CAN Q2	2nd Quarter	USA	35	274	28	17	Shot	Score
381	Rio Olympics USA v CAN Q2	2nd Quarter	USA	36	392	34	89
382	Rio Olympics USA v CAN Q2	2nd Quarter	USA	36	393	37	76
383	Rio Olympics USA v CAN Q2	2nd Quarter	USA	36	394	38	60
384	Rio Olympics USA v CAN Q2	2nd Quarter	USA	36	394	33	51
385	Rio Olympics USA v CAN Q2	2nd Quarter	USA	36	395	24	48
386	Rio Olympics USA v CAN Q2	2nd Quarter	USA	36	395	23	42
387	Rio Olympics USA v CAN Q2	2nd Quarter	USA	36	396	27	36
388	Rio Olympics USA v CAN Q2	2nd Quarter	USA	36	396	30	31
389	Rio Olympics USA v CAN Q2	2nd Quarter	USA	36	397	35	29
390	Rio Olympics USA v CAN Q2	2nd Quarter	USA	36	398	35	17
391	Rio Olympics USA v CAN Q2	2nd Quarter	USA	36	399	31	16	Shot	Score
392	Rio Olympics USA v CAN Q2	2nd Quarter	USA	37	435	18	110
393	Rio Olympics USA v CAN Q2	2nd Quarter	USA	37	435	30	92
394	Rio Olympics USA v CAN Q2	2nd Quarter	USA	37	437	31	84
395	Rio Olympics USA v CAN Q2	2nd Quarter	USA	37	438	30	72
396	Rio Olympics USA v CAN Q2	2nd Quarter	USA	37	438	28	61
397	Rio Olympics USA v CAN Q2	2nd Quarter	USA	37	439	26	54
398	Rio Olympics USA v CAN Q2	2nd Quarter	USA	37	440	20	34
399	Rio Olympics USA v CAN Q2	2nd Quarter	USA	37	441	20	32
400	Rio Olympics USA v CAN Q2	2nd Quarter	USA	37	442	24	34
401	Rio Olympics USA v CAN Q2	2nd Quarter	USA	37	443	28	34
402	Rio Olympics USA v CAN Q2	2nd Quarter	USA	37	444	29	37
403	Rio Olympics USA v CAN Q2	2nd Quarter	USA	37	445	37	37	Shot	Miss
404	Rio Olympics USA v CAN Q2	2nd Quarter	USA	38	503	59	96
405	Rio Olympics USA v CAN Q2	2nd Quarter	USA	38	504	37	95
406	Rio Olympics USA v CAN Q2	2nd Quarter	USA	38	505	34	88
407	Rio Olympics USA v CAN Q2	2nd Quarter	USA	38	506	33	84
408	Rio Olympics USA v CAN Q2	2nd Quarter	USA	38	507	32	75
409	Rio Olympics USA v CAN Q2	2nd Quarter	USA	38	508	34	68
410	Rio Olympics USA v CAN Q2	2nd Quarter	USA	38	509	31	60
411	Rio Olympics USA v CAN Q2	2nd Quarter	USA	38	509	25	50
412	Rio Olympics USA v CAN Q2	2nd Quarter	USA	38	510	15	34
413	Rio Olympics USA v CAN Q2	2nd Quarter	USA	38	511	31	46
414	Rio Olympics USA v CAN Q2	2nd Quarter	USA	38	513	37	33
415	Rio Olympics USA v CAN Q2	2nd Quarter	USA	38	514	40	19	TO
416	Rio Olympics USA v CAN Q2	2nd Quarter	USA	39	574	34	97
417	Rio Olympics USA v CAN Q2	2nd Quarter	USA	39	576	47	49
418	Rio Olympics USA v CAN Q2	2nd Quarter	USA	39	577	47	32
419	Rio Olympics USA v CAN Q2	2nd Quarter	USA	39	577	47	14	TO
420	Rio Olympics USA v CAN Q2	2nd Quarter	USA	40	623	5	86
421	Rio Olympics USA v CAN Q2	2nd Quarter	USA	40	624	28	75
422	Rio Olympics USA v CAN Q2	2nd Quarter	USA	40	625	31	67
423	Rio Olympics USA v CAN Q2	2nd Quarter	USA	40	625	31	60
424	Rio Olympics USA v CAN Q2	2nd Quarter	USA	40	626	32	54
425	Rio Olympics USA v CAN Q2	2nd Quarter	USA	40	627	48	38
426	Rio Olympics USA v CAN Q2	2nd Quarter	USA	40	628	32	38
427	Rio Olympics USA v CAN Q2	2nd Quarter	USA	40	630	17	34
428	Rio Olympics USA v CAN Q2	2nd Quarter	USA	40	632	24	21
429	Rio Olympics USA v CAN Q2	2nd Quarter	USA	40	632	19	19
430	Rio Olympics USA v CAN Q2	2nd Quarter	USA	40	633	23	16
431	Rio Olympics USA v CAN Q2	2nd Quarter	USA	40	635	26	19
432	Rio Olympics USA v CAN Q2	2nd Quarter	USA	40	635	25	22	Shot	Score
433	Rio Olympics USA v CAN Q2	2nd Quarter	USA	41	736	31	110
434	Rio Olympics USA v CAN Q2	2nd Quarter	USA	41	736	37	100
435	Rio Olympics USA v CAN Q2	2nd Quarter	USA	41	738	32	96
436	Rio Olympics USA v CAN Q2	2nd Quarter	USA	41	739	30	87
437	Rio Olympics USA v CAN Q2	2nd Quarter	USA	41	740	31	79
438	Rio Olympics USA v CAN Q2	2nd Quarter	USA	41	740	31	74
439	Rio Olympics USA v CAN Q2	2nd Quarter	USA	41	741	33	62
440	Rio Olympics USA v CAN Q2	2nd Quarter	USA	41	742	32	56
441	Rio Olympics USA v CAN Q2	2nd Quarter	USA	41	743	32	51
442	Rio Olympics USA v CAN Q2	2nd Quarter	USA	41	744	18	37
443	Rio Olympics USA v CAN Q2	2nd Quarter	USA	41	745	31	42
444	Rio Olympics USA v CAN Q2	2nd Quarter	USA	41	747	47	33
445	Rio Olympics USA v CAN Q2	2nd Quarter	USA	41	748	47	33
446	Rio Olympics USA v CAN Q2	2nd Quarter	USA	41	749	47	33
447	Rio Olympics USA v CAN Q2	2nd Quarter	USA	41	750	47	33
448	Rio Olympics USA v CAN Q2	2nd Quarter	USA	41	751	10	20
449	Rio Olympics USA v CAN Q2	2nd Quarter	USA	41	752	14	18
450	Rio Olympics USA v CAN Q2	2nd Quarter	USA	41	752	17	19
451	Rio Olympics USA v CAN Q2	2nd Quarter	USA	41	753	26	17
452	Rio Olympics USA v CAN Q2	2nd Quarter	USA	41	753	28	16
453	Rio Olympics USA v CAN Q2	2nd Quarter	USA	41	754	28	19
454	Rio Olympics USA v CAN Q2	2nd Quarter	USA	41	755	25	39
455	Rio Olympics USA v CAN Q2	2nd Quarter	USA	41	756	16	19
456	Rio Olympics USA v CAN Q2	2nd Quarter	USA	41	756	16	16	Shot	Score
457	Rio Olympics USA v CAN Q2	2nd Quarter	USA	43	888	29	112
458	Rio Olympics USA v CAN Q2	2nd Quarter	USA	43	889	30	83
459	Rio Olympics USA v CAN Q2	2nd Quarter	USA	43	890	31	74
460	Rio Olympics USA v CAN Q2	2nd Quarter	USA	43	890	33	67
461	Rio Olympics USA v CAN Q2	2nd Quarter	USA	43	891	32	58
462	Rio Olympics USA v CAN Q2	2nd Quarter	USA	43	891	30	49
463	Rio Olympics USA v CAN Q2	2nd Quarter	USA	43	892	24	32
464	Rio Olympics USA v CAN Q2	2nd Quarter	USA	43	893	27	36
465	Rio Olympics USA v CAN Q2	2nd Quarter	USA	43	893	18	29
466	Rio Olympics USA v CAN Q2	2nd Quarter	USA	43	894	16	32	On-ball
467	Rio Olympics USA v CAN Q2	2nd Quarter	USA	43	895	16	28
468	Rio Olympics USA v CAN Q2	2nd Quarter	USA	43	896	12	21
469	Rio Olympics USA v CAN Q2	2nd Quarter	USA	43	897	32	19	Stoppage
470	Rio Olympics USA v CAN Q2	2nd Quarter	USA	44	915	24	10	BLOB
471	Rio Olympics USA v CAN Q2	2nd Quarter	USA	44	916	13	21
472	Rio Olympics USA v CAN Q2	2nd Quarter	USA	44	917	16	25
473	Rio Olympics USA v CAN Q2	2nd Quarter	USA	44	917	19	22
474	Rio Olympics USA v CAN Q2	2nd Quarter	USA	44	918	15	19	Shot	Miss
475	Rio Olympics USA v CAN Q2	2nd Quarter	USA	45	921	12	16	OR
476	Rio Olympics USA v CAN Q2	2nd Quarter	USA	45	923	14	29	Shot	Miss
477	Rio Olympics USA v CAN Q2	2nd Quarter	USA	46	925	23	35	OR
478	Rio Olympics USA v CAN Q2	2nd Quarter	USA	46	927	36	39
479	Rio Olympics USA v CAN Q2	2nd Quarter	USA	46	928	40	39
480	Rio Olympics USA v CAN Q2	2nd Quarter	USA	46	928	34	40
481	Rio Olympics USA v CAN Q2	2nd Quarter	USA	46	929	31	39	On-ball
482	Rio Olympics USA v CAN Q2	2nd Quarter	USA	46	929	28	37
483	Rio Olympics USA v CAN Q2	2nd Quarter	USA	46	930	12	26
484	Rio Olympics USA v CAN Q2	2nd Quarter	USA	46	931	15	29
485	Rio Olympics USA v CAN Q2	2nd Quarter	USA	46	932	22	28
486	Rio Olympics USA v CAN Q2	2nd Quarter	USA	46	932	26	28
487	Rio Olympics USA v CAN Q2	2nd Quarter	USA	46	933	31	39
488	Rio Olympics USA v CAN Q2	2nd Quarter	USA	46	935	48	32
489	Rio Olympics USA v CAN Q2	2nd Quarter	USA	46	936	37	22
490	Rio Olympics USA v CAN Q2	2nd Quarter	USA	46	938	35	23
491	Rio Olympics USA v CAN Q2	2nd Quarter	USA	46	939	31	26	Shot	Miss
492	Rio Olympics USA v CAN Q2	2nd Quarter	USA	47	976	3	99
493	Rio Olympics USA v CAN Q2	2nd Quarter	USA	47	977	25	82
494	Rio Olympics USA v CAN Q2	2nd Quarter	USA	47	978	28	81
495	Rio Olympics USA v CAN Q2	2nd Quarter	USA	47	979	32	77
496	Rio Olympics USA v CAN Q2	2nd Quarter	USA	47	980	38	70
497	Rio Olympics USA v CAN Q2	2nd Quarter	USA	47	980	40	64
498	Rio Olympics USA v CAN Q2	2nd Quarter	USA	47	981	45	54
499	Rio Olympics USA v CAN Q2	2nd Quarter	USA	47	981	48	48
500	Rio Olympics USA v CAN Q2	2nd Quarter	USA	47	982	49	37
501	Rio Olympics USA v CAN Q2	2nd Quarter	USA	47	983	46	39
502	Rio Olympics USA v CAN Q2	2nd Quarter	USA	47	985	38	39
503	Rio Olympics USA v CAN Q2	2nd Quarter	USA	47	986	34	41
504	Rio Olympics USA v CAN Q2	2nd Quarter	USA	47	987	31	42
505	Rio Olympics USA v CAN Q2	2nd Quarter	USA	47	987	27	41	On-ball
506	Rio Olympics USA v CAN Q2	2nd Quarter	USA	47	987	23	37
507	Rio Olympics USA v CAN Q2	2nd Quarter	USA	47	988	15	33
508	Rio Olympics USA v CAN Q2	2nd Quarter	USA	47	990	11	18
509	Rio Olympics USA v CAN Q2	2nd Quarter	USA	47	992	24	19
510	Rio Olympics USA v CAN Q2	2nd Quarter	USA	47	994	13	24
511	Rio Olympics USA v CAN Q2	2nd Quarter	USA	47	996	30	27
512	Rio Olympics USA v CAN Q2	2nd Quarter	USA	47	997	32	25	Shot	Miss
513	Rio Olympics USA v CAN Q2	2nd Quarter	USA	48	1006	29	77
514	Rio Olympics USA v CAN Q2	2nd Quarter	USA	48	1006	29	67
515	Rio Olympics USA v CAN Q2	2nd Quarter	USA	48	1007	29	56
516	Rio Olympics USA v CAN Q2	2nd Quarter	USA	48	1007	31	43
517	Rio Olympics USA v CAN Q2	2nd Quarter	USA	48	1008	33	31
518	Rio Olympics USA v CAN Q2	2nd Quarter	USA	48	1009	34	26
519	Rio Olympics USA v CAN Q2	2nd Quarter	USA	48	1010	34	17	Shot	Score
520	Rio Olympics USA v CAN Q2	2nd Quarter	USA	49	1036	32	99
521	Rio Olympics USA v CAN Q2	2nd Quarter	USA	49	1036	40	96
522	Rio Olympics USA v CAN Q2	2nd Quarter	USA	49	1037	41	94
523	Rio Olympics USA v CAN Q2	2nd Quarter	USA	49	1037	50	74
524	Rio Olympics USA v CAN Q2	2nd Quarter	USA	49	1038	50	64
525	Rio Olympics USA v CAN Q2	2nd Quarter	USA	49	1038	49	53
526	Rio Olympics USA v CAN Q2	2nd Quarter	USA	49	1039	41	39
527	Rio Olympics USA v CAN Q2	2nd Quarter	USA	49	1040	13	35
528	Rio Olympics USA v CAN Q2	2nd Quarter	USA	49	1041	10	28
529	Rio Olympics USA v CAN Q2	2nd Quarter	USA	49	1041	27	39
530	Rio Olympics USA v CAN Q2	2nd Quarter	USA	49	1042	32	35
531	Rio Olympics USA v CAN Q2	2nd Quarter	USA	49	1042	33	29	TO	Foul
532	Rio Olympics USA v CAN Q2	2nd Quarter	USA	50	1079	39	102
533	Rio Olympics USA v CAN Q2	2nd Quarter	USA	50	1080	48	78
534	Rio Olympics USA v CAN Q2	2nd Quarter	USA	50	1081	48	72
535	Rio Olympics USA v CAN Q2	2nd Quarter	USA	50	1082	45	60
536	Rio Olympics USA v CAN Q2	2nd Quarter	USA	50	1082	40	42
537	Rio Olympics USA v CAN Q2	2nd Quarter	USA	50	1083	38	38
538	Rio Olympics USA v CAN Q2	2nd Quarter	USA	50	1083	12	31
539	Rio Olympics USA v CAN Q2	2nd Quarter	USA	50	1084	12	26	Shot	Score
540	Rio Olympics USA v CAN Q2	2nd Quarter	USA	51	1105	31	81
541	Rio Olympics USA v CAN Q2	2nd Quarter	USA	51	1105	32	72
542	Rio Olympics USA v CAN Q2	2nd Quarter	USA	51	1006	33	62
543	Rio Olympics USA v CAN Q2	2nd Quarter	USA	51	1106	34	56
544	Rio Olympics USA v CAN Q2	2nd Quarter	USA	51	1107	37	50
545	Rio Olympics USA v CAN Q2	2nd Quarter	USA	51	1107	38	39
546	Rio Olympics USA v CAN Q2	2nd Quarter	USA	51	1108	49	31	TO
547	Rio Olympics USA v CAN Q2	2nd Quarter	USA	52	1180	3	90
548	Rio Olympics USA v CAN Q2	2nd Quarter	USA	52	1181	16	74
549	Rio Olympics USA v CAN Q2	2nd Quarter	USA	52	1182	16	73
550	Rio Olympics USA v CAN Q2	2nd Quarter	USA	52	1183	14	59
551	Rio Olympics USA v CAN Q2	2nd Quarter	USA	52	1183	13	48
552	Rio Olympics USA v CAN Q2	2nd Quarter	USA	52	1183	14	41
553	Rio Olympics USA v CAN Q2	2nd Quarter	USA	52	1184	14	39	On-ball
554	Rio Olympics USA v CAN Q2	2nd Quarter	USA	52	1184	19	39
555	Rio Olympics USA v CAN Q2	2nd Quarter	USA	52	1185	22	39
556	Rio Olympics USA v CAN Q2	2nd Quarter	USA	52	1185	30	40
557	Rio Olympics USA v CAN Q2	2nd Quarter	USA	52	1186	36	36
558	Rio Olympics USA v CAN Q2	2nd Quarter	USA	52	1187	37	23
559	Rio Olympics USA v CAN Q2	2nd Quarter	USA	52	1188	35	23
560	Rio Olympics USA v CAN Q2	2nd Quarter	USA	52	1188	33	23
561	Rio Olympics USA v CAN Q2	2nd Quarter	USA	52	1189	26	37
562	Rio Olympics USA v CAN Q2	2nd Quarter	USA	52	1191	43	35	Shot	Score
563	Rio Olympics USA v CAN Q3	3rd Quarter	USA	53	4	57	61
564	Rio Olympics USA v CAN Q3	3rd Quarter	USA	53	4	4	61
565	Rio Olympics USA v CAN Q3	3rd Quarter	USA	54	4	4	62
566	Rio Olympics USA v CAN Q3	3rd Quarter	USA	54	5	16	70
567	Rio Olympics USA v CAN Q3	3rd Quarter	USA	54	6	28	64
568	Rio Olympics USA v CAN Q3	3rd Quarter	USA	54	6	34	57
569	Rio Olympics USA v CAN Q3	3rd Quarter	USA	54	7	37	51
570	Rio Olympics USA v CAN Q3	3rd Quarter	USA	54	7	51	29
571	Rio Olympics USA v CAN Q3	3rd Quarter	USA	54	8	47	23
572	Rio Olympics USA v CAN Q3	3rd Quarter	USA	54	8	42	21
573	Rio Olympics USA v CAN Q3	3rd Quarter	USA	54	9	36	18
574	Rio Olympics USA v CAN Q3	3rd Quarter	USA	54	9	30	18
575	Rio Olympics USA v CAN Q3	3rd Quarter	USA	54	10	26	18
576	Rio Olympics USA v CAN Q3	3rd Quarter	USA	54	11	11	21	TO
577	Rio Olympics USA v CAN Q3	3rd Quarter	USA	55	56	45	99
578	Rio Olympics USA v CAN Q3	3rd Quarter	USA	55	57	33	94
579	Rio Olympics USA v CAN Q3	3rd Quarter	USA	55	58	30	81
580	Rio Olympics USA v CAN Q3	3rd Quarter	USA	55	58	31	71
581	Rio Olympics USA v CAN Q3	3rd Quarter	USA	55	59	30	63
582	Rio Olympics USA v CAN Q3	3rd Quarter	USA	55	59	28	56
583	Rio Olympics USA v CAN Q3	3rd Quarter	USA	55	60	24	49
584	Rio Olympics USA v CAN Q3	3rd Quarter	USA	55	60	18	40
585	Rio Olympics USA v CAN Q3	3rd Quarter	USA	55	61	12	35
586	Rio Olympics USA v CAN Q3	3rd Quarter	USA	55	61	20	38
587	Rio Olympics USA v CAN Q3	3rd Quarter	USA	55	62	25	41	On-ball
588	Rio Olympics USA v CAN Q3	3rd Quarter	USA	55	62	32	40
589	Rio Olympics USA v CAN Q3	3rd Quarter	USA	55	63	34	39
590	Rio Olympics USA v CAN Q3	3rd Quarter	USA	55	64	15	30
591	Rio Olympics USA v CAN Q3	3rd Quarter	USA	55	65	29	22	TO
592	Rio Olympics USA v CAN Q3	3rd Quarter	USA	56	93	29	99
593	Rio Olympics USA v CAN Q3	3rd Quarter	USA	56	94	42	94
594	Rio Olympics USA v CAN Q3	3rd Quarter	USA	56	95	43	88
595	Rio Olympics USA v CAN Q3	3rd Quarter	USA	56	95	42	82
596	Rio Olympics USA v CAN Q3	3rd Quarter	USA	56	96	44	66
597	Rio Olympics USA v CAN Q3	3rd Quarter	USA	56	97	47	60
598	Rio Olympics USA v CAN Q3	3rd Quarter	USA	56	97	48	50
599	Rio Olympics USA v CAN Q3	3rd Quarter	USA	56	98	48	40
600	Rio Olympics USA v CAN Q3	3rd Quarter	USA	56	99	46	35
601	Rio Olympics USA v CAN Q3	3rd Quarter	USA	56	99	41	36	On-ball
602	Rio Olympics USA v CAN Q3	3rd Quarter	USA	56	99	39	39
603	Rio Olympics USA v CAN Q3	3rd Quarter	USA	56	100	31	39	Shot	Miss
604	Rio Olympics USA v CAN Q3	3rd Quarter	USA	57	123	59	39	SLOB
605	Rio Olympics USA v CAN Q3	3rd Quarter	USA	57	124	48	34
606	Rio Olympics USA v CAN Q3	3rd Quarter	USA	57	125	34	42
607	Rio Olympics USA v CAN Q3	3rd Quarter	USA	57	125	26	40
608	Rio Olympics USA v CAN Q3	3rd Quarter	USA	57	126	24	39
609	Rio Olympics USA v CAN Q3	3rd Quarter	USA	57	127	15	35
610	Rio Olympics USA v CAN Q3	3rd Quarter	USA	57	128	17	36
611	Rio Olympics USA v CAN Q3	3rd Quarter	USA	57	130	41	33
612	Rio Olympics USA v CAN Q3	3rd Quarter	USA	57	131	44	35
613	Rio Olympics USA v CAN Q3	3rd Quarter	USA	57	132	33	26
614	Rio Olympics USA v CAN Q3	3rd Quarter	USA	57	134	28	26	Shot	Shooting Foul
615	Rio Olympics USA v CAN Q3	3rd Quarter	USA	58	187	29	109
616	Rio Olympics USA v CAN Q3	3rd Quarter	USA	58	188	18	90
617	Rio Olympics USA v CAN Q3	3rd Quarter	USA	58	189	19	84
618	Rio Olympics USA v CAN Q3	3rd Quarter	USA	58	190	44	72
619	Rio Olympics USA v CAN Q3	3rd Quarter	USA	58	190	50	60
620	Rio Olympics USA v CAN Q3	3rd Quarter	USA	58	191	52	51
621	Rio Olympics USA v CAN Q3	3rd Quarter	USA	58	191	51	43
622	Rio Olympics USA v CAN Q3	3rd Quarter	USA	58	192	51	32	Foul
623	Rio Olympics USA v CAN Q3	3rd Quarter	USA	59	221	58	37	SLOB
624	Rio Olympics USA v CAN Q3	3rd Quarter	USA	59	222	45	37
625	Rio Olympics USA v CAN Q3	3rd Quarter	USA	59	223	40	39
626	Rio Olympics USA v CAN Q3	3rd Quarter	USA	59	223	31	41	On-ball
627	Rio Olympics USA v CAN Q3	3rd Quarter	USA	59	223	28	39
628	Rio Olympics USA v CAN Q3	3rd Quarter	USA	59	224	25	38
629	Rio Olympics USA v CAN Q3	3rd Quarter	USA	59	225	39	32
630	Rio Olympics USA v CAN Q3	3rd Quarter	USA	59	227	35	16
631	Rio Olympics USA v CAN Q3	3rd Quarter	USA	59	229	40	22
632	Rio Olympics USA v CAN Q3	3rd Quarter	USA	59	230	39	27
633	Rio Olympics USA v CAN Q3	3rd Quarter	USA	59	231	31	45
634	Rio Olympics USA v CAN Q3	3rd Quarter	USA	59	232	19	39
635	Rio Olympics USA v CAN Q3	3rd Quarter	USA	59	234	19	42
636	Rio Olympics USA v CAN Q3	3rd Quarter	USA	59	235	20	46
637	Rio Olympics USA v CAN Q3	3rd Quarter	USA	59	235	21	47
638	Rio Olympics USA v CAN Q3	3rd Quarter	USA	59	236	27	41	On-ball
639	Rio Olympics USA v CAN Q3	3rd Quarter	USA	59	236	34	38
640	Rio Olympics USA v CAN Q3	3rd Quarter	USA	59	237	37	35
641	Rio Olympics USA v CAN Q3	3rd Quarter	USA	59	238	37	22
642	Rio Olympics USA v CAN Q3	3rd Quarter	USA	59	239	33	16	Shot	Score
643	Rio Olympics USA v CAN Q3	3rd Quarter	USA	60	258	31	92
644	Rio Olympics USA v CAN Q3	3rd Quarter	USA	60	258	38	85
645	Rio Olympics USA v CAN Q3	3rd Quarter	USA	60	259	42	76
646	Rio Olympics USA v CAN Q3	3rd Quarter	USA	60	260	45	63
647	Rio Olympics USA v CAN Q3	3rd Quarter	USA	60	261	45	51
648	Rio Olympics USA v CAN Q3	3rd Quarter	USA	60	261	45	43
649	Rio Olympics USA v CAN Q3	3rd Quarter	USA	60	262	42	37
650	Rio Olympics USA v CAN Q3	3rd Quarter	USA	60	263	47	32
651	Rio Olympics USA v CAN Q3	3rd Quarter	USA	60	264	50	25
652	Rio Olympics USA v CAN Q3	3rd Quarter	USA	60	264	52	28
653	Rio Olympics USA v CAN Q3	3rd Quarter	USA	60	264	49	30	On-ball
654	Rio Olympics USA v CAN Q3	3rd Quarter	USA	60	264	45	33
655	Rio Olympics USA v CAN Q3	3rd Quarter	USA	60	264	39	36
656	Rio Olympics USA v CAN Q3	3rd Quarter	USA	60	266	31	32
657	Rio Olympics USA v CAN Q3	3rd Quarter	USA	60	267	32	38
658	Rio Olympics USA v CAN Q3	3rd Quarter	USA	60	267	33	41
659	Rio Olympics USA v CAN Q3	3rd Quarter	USA	60	269	36	24	Shot	Miss
660	Rio Olympics USA v CAN Q3	3rd Quarter	USA	61	287	29	109
661	Rio Olympics USA v CAN Q3	3rd Quarter	USA	61	288	29	84
662	Rio Olympics USA v CAN Q3	3rd Quarter	USA	61	290	30	79
663	Rio Olympics USA v CAN Q3	3rd Quarter	USA	61	291	33	73
664	Rio Olympics USA v CAN Q3	3rd Quarter	USA	61	292	38	70
665	Rio Olympics USA v CAN Q3	3rd Quarter	USA	61	292	43	62
666	Rio Olympics USA v CAN Q3	3rd Quarter	USA	61	293	47	52
667	Rio Olympics USA v CAN Q3	3rd Quarter	USA	61	294	35	49
668	Rio Olympics USA v CAN Q3	3rd Quarter	USA	61	295	31	44
669	Rio Olympics USA v CAN Q3	3rd Quarter	USA	61	295	20	37	On-ball	Shot	Score
670	Rio Olympics USA v CAN Q3	3rd Quarter	USA	62	327	24	97
671	Rio Olympics USA v CAN Q3	3rd Quarter	USA	62	327	28	91
672	Rio Olympics USA v CAN Q3	3rd Quarter	USA	62	328	32	86
673	Rio Olympics USA v CAN Q3	3rd Quarter	USA	62	329	36	77
674	Rio Olympics USA v CAN Q3	3rd Quarter	USA	62	330	43	67
675	Rio Olympics USA v CAN Q3	3rd Quarter	USA	62	331	45	57
676	Rio Olympics USA v CAN Q3	3rd Quarter	USA	62	331	45	48
677	Rio Olympics USA v CAN Q3	3rd Quarter	USA	62	332	47	39	Foul
678	Rio Olympics USA v CAN Q3	3rd Quarter	USA	63	357	58	35	SLOB
679	Rio Olympics USA v CAN Q3	3rd Quarter	USA	63	358	32	41
680	Rio Olympics USA v CAN Q3	3rd Quarter	USA	63	359	31	46
681	Rio Olympics USA v CAN Q3	3rd Quarter	USA	63	360	31	48
682	Rio Olympics USA v CAN Q3	3rd Quarter	USA	63	362	31	44
683	Rio Olympics USA v CAN Q3	3rd Quarter	USA	63	364	26	36	On-ball
684	Rio Olympics USA v CAN Q3	3rd Quarter	USA	63	365	21	30	Shot	Miss
685	Rio Olympics USA v CAN Q3	3rd Quarter	USA	64	400	32	90
686	Rio Olympics USA v CAN Q3	3rd Quarter	USA	64	400	48	72
687	Rio Olympics USA v CAN Q3	3rd Quarter	USA	64	401	46	56
688	Rio Olympics USA v CAN Q3	3rd Quarter	USA	64	402	42	46
689	Rio Olympics USA v CAN Q3	3rd Quarter	USA	64	402	34	38
690	Rio Olympics USA v CAN Q3	3rd Quarter	USA	64	403	14	30
691	Rio Olympics USA v CAN Q3	3rd Quarter	USA	64	404	12	26	Shot	Score
692	Rio Olympics USA v CAN Q3	3rd Quarter	USA	65	448	3	82
693	Rio Olympics USA v CAN Q3	3rd Quarter	USA	65	449	27	77
694	Rio Olympics USA v CAN Q3	3rd Quarter	USA	65	450	36	73
695	Rio Olympics USA v CAN Q3	3rd Quarter	USA	65	450	41	67
696	Rio Olympics USA v CAN Q3	3rd Quarter	USA	65	451	45	58
697	Rio Olympics USA v CAN Q3	3rd Quarter	USA	65	451	47	50
698	Rio Olympics USA v CAN Q3	3rd Quarter	USA	65	452	50	44
699	Rio Olympics USA v CAN Q3	3rd Quarter	USA	65	453	51	36
700	Rio Olympics USA v CAN Q3	3rd Quarter	USA	65	456	37	39
701	Rio Olympics USA v CAN Q3	3rd Quarter	USA	65	456	32	42
702	Rio Olympics USA v CAN Q3	3rd Quarter	USA	65	457	29	42	On-ball
703	Rio Olympics USA v CAN Q3	3rd Quarter	USA	65	458	25	40
704	Rio Olympics USA v CAN Q3	3rd Quarter	USA	65	458	23	38
705	Rio Olympics USA v CAN Q3	3rd Quarter	USA	65	460	35	35
706	Rio Olympics USA v CAN Q3	3rd Quarter	USA	65	461	31	20
707	Rio Olympics USA v CAN Q3	3rd Quarter	USA	65	462	34	16	Shot	Score
708	Rio Olympics USA v CAN Q3	3rd Quarter	USA	66	532	32	100
709	Rio Olympics USA v CAN Q3	3rd Quarter	USA	66	532	9	83
710	Rio Olympics USA v CAN Q3	3rd Quarter	USA	66	533	11	74
711	Rio Olympics USA v CAN Q3	3rd Quarter	USA	66	534	11	65
712	Rio Olympics USA v CAN Q3	3rd Quarter	USA	66	535	10	54
713	Rio Olympics USA v CAN Q3	3rd Quarter	USA	66	536	12	44
714	Rio Olympics USA v CAN Q3	3rd Quarter	USA	66	536	14	38
715	Rio Olympics USA v CAN Q3	3rd Quarter	USA	66	537	17	36	On-ball
716	Rio Olympics USA v CAN Q3	3rd Quarter	USA	66	537	22	36
717	Rio Olympics USA v CAN Q3	3rd Quarter	USA	66	538	29	36
718	Rio Olympics USA v CAN Q3	3rd Quarter	USA	66	538	36	29
719	Rio Olympics USA v CAN Q3	3rd Quarter	USA	66	539	37	27	Foul	TO
720	Rio Olympics USA v CAN Q3	3rd Quarter	USA	67	579	35	108
721	Rio Olympics USA v CAN Q3	3rd Quarter	USA	67	580	48	81
722	Rio Olympics USA v CAN Q3	3rd Quarter	USA	67	581	48	73
723	Rio Olympics USA v CAN Q3	3rd Quarter	USA	67	582	47	68
724	Rio Olympics USA v CAN Q3	3rd Quarter	USA	67	583	48	58
725	Rio Olympics USA v CAN Q3	3rd Quarter	USA	67	583	49	48
726	Rio Olympics USA v CAN Q3	3rd Quarter	USA	67	584	49	44
727	Rio Olympics USA v CAN Q3	3rd Quarter	USA	67	585	49	36	On-ball
728	Rio Olympics USA v CAN Q3	3rd Quarter	USA	67	586	50	29	Foul
729	Rio Olympics USA v CAN Q3	3rd Quarter	USA	68	602	58	36	SLOB
730	Rio Olympics USA v CAN Q3	3rd Quarter	USA	68	603	51	45
731	Rio Olympics USA v CAN Q3	3rd Quarter	USA	68	604	51	46
732	Rio Olympics USA v CAN Q3	3rd Quarter	USA	68	604	51	56
733	Rio Olympics USA v CAN Q3	3rd Quarter	USA	68	605	39	49
734	Rio Olympics USA v CAN Q3	3rd Quarter	USA	68	606	36	47
735	Rio Olympics USA v CAN Q3	3rd Quarter	USA	68	607	34	40
736	Rio Olympics USA v CAN Q3	3rd Quarter	USA	68	609	25	36	On-ball
737	Rio Olympics USA v CAN Q3	3rd Quarter	USA	68	610	14	17	Shot	Miss
738	Rio Olympics USA v CAN Q3	3rd Quarter	USA	69	663	32	101
739	Rio Olympics USA v CAN Q3	3rd Quarter	USA	69	665	43	92
740	Rio Olympics USA v CAN Q3	3rd Quarter	USA	69	666	48	83
741	Rio Olympics USA v CAN Q3	3rd Quarter	USA	69	666	50	69
742	Rio Olympics USA v CAN Q3	3rd Quarter	USA	69	667	50	60
743	Rio Olympics USA v CAN Q3	3rd Quarter	USA	69	668	21	32
744	Rio Olympics USA v CAN Q3	3rd Quarter	USA	69	669	19	18
745	Rio Olympics USA v CAN Q3	3rd Quarter	USA	69	670	24	17
746	Rio Olympics USA v CAN Q3	3rd Quarter	USA	69	671	29	16	Shot	Miss
747	Rio Olympics USA v CAN Q3	3rd Quarter	USA	70	783	40	88
748	Rio Olympics USA v CAN Q3	3rd Quarter	USA	70	784	44	82
749	Rio Olympics USA v CAN Q3	3rd Quarter	USA	70	785	46	74
750	Rio Olympics USA v CAN Q3	3rd Quarter	USA	70	785	47	66
751	Rio Olympics USA v CAN Q3	3rd Quarter	USA	70	786	48	57
752	Rio Olympics USA v CAN Q3	3rd Quarter	USA	70	786	49	49
753	Rio Olympics USA v CAN Q3	3rd Quarter	USA	70	788	49	42
754	Rio Olympics USA v CAN Q3	3rd Quarter	USA	70	789	50	37
755	Rio Olympics USA v CAN Q3	3rd Quarter	USA	70	789	49	31
756	Rio Olympics USA v CAN Q3	3rd Quarter	USA	70	790	46	33
757	Rio Olympics USA v CAN Q3	3rd Quarter	USA	70	790	43	35	Foul
758	Rio Olympics USA v CAN Q3	3rd Quarter	USA	71	870	42	111
759	Rio Olympics USA v CAN Q3	3rd Quarter	USA	71	871	50	64
760	Rio Olympics USA v CAN Q3	3rd Quarter	USA	71	872	46	56
761	Rio Olympics USA v CAN Q3	3rd Quarter	USA	71	872	40	50
762	Rio Olympics USA v CAN Q3	3rd Quarter	USA	71	873	34	43
763	Rio Olympics USA v CAN Q3	3rd Quarter	USA	71	873	30	35
764	Rio Olympics USA v CAN Q3	3rd Quarter	USA	71	874	29	25
765	Rio Olympics USA v CAN Q3	3rd Quarter	USA	71	874	29	20	Shot	Score
766	Rio Olympics USA v CAN Q3	3rd Quarter	USA	72	900	30	100
767	Rio Olympics USA v CAN Q3	3rd Quarter	USA	72	901	37	87	Foul
768	Rio Olympics USA v CAN Q3	3rd Quarter	USA	73	965	34	110
769	Rio Olympics USA v CAN Q3	3rd Quarter	USA	73	967	42	92
770	Rio Olympics USA v CAN Q3	3rd Quarter	USA	73	968	45	86
771	Rio Olympics USA v CAN Q3	3rd Quarter	USA	73	968	45	78
772	Rio Olympics USA v CAN Q3	3rd Quarter	USA	73	970	32	80
773	Rio Olympics USA v CAN Q3	3rd Quarter	USA	73	971	32	75
774	Rio Olympics USA v CAN Q3	3rd Quarter	USA	73	971	32	66
775	Rio Olympics USA v CAN Q3	3rd Quarter	USA	73	972	32	60
776	Rio Olympics USA v CAN Q3	3rd Quarter	USA	73	972	30	54
777	Rio Olympics USA v CAN Q3	3rd Quarter	USA	73	973	23	49
778	Rio Olympics USA v CAN Q3	3rd Quarter	USA	73	974	19	46
779	Rio Olympics USA v CAN Q3	3rd Quarter	USA	73	974	13	41
780	Rio Olympics USA v CAN Q3	3rd Quarter	USA	73	975	12	37
781	Rio Olympics USA v CAN Q3	3rd Quarter	USA	73	976	12	37
782	Rio Olympics USA v CAN Q3	3rd Quarter	USA	73	977	12	37
783	Rio Olympics USA v CAN Q3	3rd Quarter	USA	73	978	12	37
784	Rio Olympics USA v CAN Q3	3rd Quarter	USA	73	980	18	38
785	Rio Olympics USA v CAN Q3	3rd Quarter	USA	73	981	22	41
786	Rio Olympics USA v CAN Q3	3rd Quarter	USA	73	982	19	34	On-ball
787	Rio Olympics USA v CAN Q3	3rd Quarter	USA	73	983	16	27
788	Rio Olympics USA v CAN Q3	3rd Quarter	USA	73	983	22	27
789	Rio Olympics USA v CAN Q3	3rd Quarter	USA	73	984	25	30	Shot	Score
790	Rio Olympics USA v CAN Q3	3rd Quarter	USA	74	1009	38	94
791	Rio Olympics USA v CAN Q3	3rd Quarter	USA	74	1010	19	84
792	Rio Olympics USA v CAN Q3	3rd Quarter	USA	74	1011	18	78
793	Rio Olympics USA v CAN Q3	3rd Quarter	USA	74	1011	18	69
794	Rio Olympics USA v CAN Q3	3rd Quarter	USA	74	1013	18	62
795	Rio Olympics USA v CAN Q3	3rd Quarter	USA	74	1013	20	56
796	Rio Olympics USA v CAN Q3	3rd Quarter	USA	74	1015	22	50
797	Rio Olympics USA v CAN Q3	3rd Quarter	USA	74	1016	17	46
798	Rio Olympics USA v CAN Q3	3rd Quarter	USA	74	1017	12	42
799	Rio Olympics USA v CAN Q3	3rd Quarter	USA	74	1020	12	42
800	Rio Olympics USA v CAN Q3	3rd Quarter	USA	74	1021	15	44
801	Rio Olympics USA v CAN Q3	3rd Quarter	USA	74	1022	33	41
802	Rio Olympics USA v CAN Q3	3rd Quarter	USA	74	1024	37	41
803	Rio Olympics USA v CAN Q3	3rd Quarter	USA	74	1026	44	25
804	Rio Olympics USA v CAN Q3	3rd Quarter	USA	74	1027	40	19
805	Rio Olympics USA v CAN Q3	3rd Quarter	USA	74	1028	35	17	Shot	Score
806	Rio Olympics USA v CAN Q3	3rd Quarter	USA	75	1056	31	87
807	Rio Olympics USA v CAN Q3	3rd Quarter	USA	75	1056	23	93
808	Rio Olympics USA v CAN Q3	3rd Quarter	USA	75	1057	22	86
809	Rio Olympics USA v CAN Q3	3rd Quarter	USA	75	1058	21	79
810	Rio Olympics USA v CAN Q3	3rd Quarter	USA	75	1059	21	75
811	Rio Olympics USA v CAN Q3	3rd Quarter	USA	75	1059	18	62
812	Rio Olympics USA v CAN Q3	3rd Quarter	USA	75	1060	18	54
813	Rio Olympics USA v CAN Q3	3rd Quarter	USA	75	1061	10	25
814	Rio Olympics USA v CAN Q3	3rd Quarter	USA	75	1062	14	21	Shot	Miss
815	Rio Olympics USA v CAN Q4	4th Quarter	USA	76	39	32	97
816	Rio Olympics USA v CAN Q4	4th Quarter	USA	76	40	38	90
817	Rio Olympics USA v CAN Q4	4th Quarter	USA	76	41	40	80
818	Rio Olympics USA v CAN Q4	4th Quarter	USA	76	41	40	74
819	Rio Olympics USA v CAN Q4	4th Quarter	USA	76	42	38	65
820	Rio Olympics USA v CAN Q4	4th Quarter	USA	76	43	37	57
821	Rio Olympics USA v CAN Q4	4th Quarter	USA	76	43	34	53
822	Rio Olympics USA v CAN Q4	4th Quarter	USA	76	45	30	49
823	Rio Olympics USA v CAN Q4	4th Quarter	USA	76	47	39	36
824	Rio Olympics USA v CAN Q4	4th Quarter	USA	76	48	42	36
825	Rio Olympics USA v CAN Q4	4th Quarter	USA	76	49	42	38
826	Rio Olympics USA v CAN Q4	4th Quarter	USA	76	50	42	39
827	Rio Olympics USA v CAN Q4	4th Quarter	USA	76	51	38	40
828	Rio Olympics USA v CAN Q4	4th Quarter	USA	76	51	33	37
829	Rio Olympics USA v CAN Q4	4th Quarter	USA	76	52	30	31
830	Rio Olympics USA v CAN Q4	4th Quarter	USA	76	53	27	31	Shot	Score
831	Rio Olympics USA v CAN Q4	4th Quarter	USA	77	69	35	108
832	Rio Olympics USA v CAN Q4	4th Quarter	USA	77	69	34	90
833	Rio Olympics USA v CAN Q4	4th Quarter	USA	78	71	34	111
834	Rio Olympics USA v CAN Q4	4th Quarter	USA	78	72	52	100
835	Rio Olympics USA v CAN Q4	4th Quarter	USA	78	73	50	97
836	Rio Olympics USA v CAN Q4	4th Quarter	USA	78	74	45	90
837	Rio Olympics USA v CAN Q4	4th Quarter	USA	78	75	37	83
838	Rio Olympics USA v CAN Q4	4th Quarter	USA	78	76	37	76
839	Rio Olympics USA v CAN Q4	4th Quarter	USA	78	76	40	69
840	Rio Olympics USA v CAN Q4	4th Quarter	USA	78	77	44	64
841	Rio Olympics USA v CAN Q4	4th Quarter	USA	78	78	47	55
842	Rio Olympics USA v CAN Q4	4th Quarter	USA	78	78	47	51
843	Rio Olympics USA v CAN Q4	4th Quarter	USA	78	79	38	49
844	Rio Olympics USA v CAN Q4	4th Quarter	USA	78	80	32	49
845	Rio Olympics USA v CAN Q4	4th Quarter	USA	78	82	26	36
846	Rio Olympics USA v CAN Q4	4th Quarter	USA	78	82	26	40
847	Rio Olympics USA v CAN Q4	4th Quarter	USA	78	83	27	43
848	Rio Olympics USA v CAN Q4	4th Quarter	USA	78	84	29	44
849	Rio Olympics USA v CAN Q4	4th Quarter	USA	78	86	36	42
850	Rio Olympics USA v CAN Q4	4th Quarter	USA	78	87	38	36
851	Rio Olympics USA v CAN Q4	4th Quarter	USA	78	88	38	29
852	Rio Olympics USA v CAN Q4	4th Quarter	USA	78	90	36	20
853	Rio Olympics USA v CAN Q4	4th Quarter	USA	78	92	28	19	Shot	Score
854	Rio Olympics USA v CAN Q4	4th Quarter	USA	79	168	30	110
855	Rio Olympics USA v CAN Q4	4th Quarter	USA	79	169	23	82
856	Rio Olympics USA v CAN Q4	4th Quarter	USA	79	169	25	78
857	Rio Olympics USA v CAN Q4	4th Quarter	USA	79	170	42	76
858	Rio Olympics USA v CAN Q4	4th Quarter	USA	79	171	18	63
859	Rio Olympics USA v CAN Q4	4th Quarter	USA	79	172	16	58
860	Rio Olympics USA v CAN Q4	4th Quarter	USA	79	173	15	55
861	Rio Olympics USA v CAN Q4	4th Quarter	USA	79	173	20	53
862	Rio Olympics USA v CAN Q4	4th Quarter	USA	79	174	25	50
863	Rio Olympics USA v CAN Q4	4th Quarter	USA	79	175	29	49
864	Rio Olympics USA v CAN Q4	4th Quarter	USA	79	178	40	35
865	Rio Olympics USA v CAN Q4	4th Quarter	USA	79	179	40	36	TO	Foul
866	Rio Olympics USA v CAN Q4	4th Quarter	USA	80	224	33	101
867	Rio Olympics USA v CAN Q4	4th Quarter	USA	80	224	26	96
868	Rio Olympics USA v CAN Q4	4th Quarter	USA	80	225	22	91
869	Rio Olympics USA v CAN Q4	4th Quarter	USA	80	226	20	84
870	Rio Olympics USA v CAN Q4	4th Quarter	USA	80	227	19	78
871	Rio Olympics USA v CAN Q4	4th Quarter	USA	80	227	22	73
872	Rio Olympics USA v CAN Q4	4th Quarter	USA	80	228	24	66
873	Rio Olympics USA v CAN Q4	4th Quarter	USA	80	229	28	58
874	Rio Olympics USA v CAN Q4	4th Quarter	USA	80	230	30	53
875	Rio Olympics USA v CAN Q4	4th Quarter	USA	80	231	36	39
876	Rio Olympics USA v CAN Q4	4th Quarter	USA	80	232	38	43
877	Rio Olympics USA v CAN Q4	4th Quarter	USA	80	232	40	41
878	Rio Olympics USA v CAN Q4	4th Quarter	USA	80	232	41	39
879	Rio Olympics USA v CAN Q4	4th Quarter	USA	80	232	40	33
880	Rio Olympics USA v CAN Q4	4th Quarter	USA	80	233	37	25
881	Rio Olympics USA v CAN Q4	4th Quarter	USA	80	234	36	22	Shot	Miss
882	Rio Olympics USA v CAN Q4	4th Quarter	USA	81	263	30	112
883	Rio Olympics USA v CAN Q4	4th Quarter	USA	81	263	28	88
884	Rio Olympics USA v CAN Q4	4th Quarter	USA	81	264	32	82
885	Rio Olympics USA v CAN Q4	4th Quarter	USA	81	265	36	78
886	Rio Olympics USA v CAN Q4	4th Quarter	USA	81	266	23	69
887	Rio Olympics USA v CAN Q4	4th Quarter	USA	81	267	14	61
888	Rio Olympics USA v CAN Q4	4th Quarter	USA	81	268	13	52
889	Rio Olympics USA v CAN Q4	4th Quarter	USA	81	269	14	48
890	Rio Olympics USA v CAN Q4	4th Quarter	USA	81	270	21	46
891	Rio Olympics USA v CAN Q4	4th Quarter	USA	81	271	32	39
892	Rio Olympics USA v CAN Q4	4th Quarter	USA	81	271	34	42
893	Rio Olympics USA v CAN Q4	4th Quarter	USA	81	272	35	46
894	Rio Olympics USA v CAN Q4	4th Quarter	USA	81	273	37	46
895	Rio Olympics USA v CAN Q4	4th Quarter	USA	81	274	40	42
896	Rio Olympics USA v CAN Q4	4th Quarter	USA	81	274	44	40
897	Rio Olympics USA v CAN Q4	4th Quarter	USA	81	275	48	35
898	Rio Olympics USA v CAN Q4	4th Quarter	USA	81	275	48	38
899	Rio Olympics USA v CAN Q4	4th Quarter	USA	81	276	45	40
900	Rio Olympics USA v CAN Q4	4th Quarter	USA	81	277	40	40
901	Rio Olympics USA v CAN Q4	4th Quarter	USA	81	277	14	33
902	Rio Olympics USA v CAN Q4	4th Quarter	USA	81	278	12	27
903	Rio Olympics USA v CAN Q4	4th Quarter	USA	81	279	14	30
904	Rio Olympics USA v CAN Q4	4th Quarter	USA	81	279	20	31
905	Rio Olympics USA v CAN Q4	4th Quarter	USA	81	280	25	31
906	Rio Olympics USA v CAN Q4	4th Quarter	USA	81	281	32	27
907	Rio Olympics USA v CAN Q4	4th Quarter	USA	81	282	36	21
908	Rio Olympics USA v CAN Q4	4th Quarter	USA	81	284	34	39	Shot	Miss
909	Rio Olympics USA v CAN Q4	4th Quarter	USA	82	287	24	32	OR
910	Rio Olympics USA v CAN Q4	4th Quarter	USA	82	288	27	40
911	Rio Olympics USA v CAN Q4	4th Quarter	USA	82	289	51	33
912	Rio Olympics USA v CAN Q4	4th Quarter	USA	82	290	52	31
913	Rio Olympics USA v CAN Q4	4th Quarter	USA	82	292	54	37
914	Rio Olympics USA v CAN Q4	4th Quarter	USA	82	292	52	43
915	Rio Olympics USA v CAN Q4	4th Quarter	USA	82	293	50	43
916	Rio Olympics USA v CAN Q4	4th Quarter	USA	82	294	47	35	On-ball
917	Rio Olympics USA v CAN Q4	4th Quarter	USA	82	294	45	33
918	Rio Olympics USA v CAN Q4	4th Quarter	USA	82	295	39	35
919	Rio Olympics USA v CAN Q4	4th Quarter	USA	82	296	32	32
920	Rio Olympics USA v CAN Q4	4th Quarter	USA	82	297	31	33
921	Rio Olympics USA v CAN Q4	4th Quarter	USA	82	298	11	18	Shot	Miss
922	Rio Olympics USA v CAN Q4	4th Quarter	USA	83	311	18	99
923	Rio Olympics USA v CAN Q4	4th Quarter	USA	83	311	23	94
924	Rio Olympics USA v CAN Q4	4th Quarter	USA	83	312	26	86
925	Rio Olympics USA v CAN Q4	4th Quarter	USA	83	313	23	77
926	Rio Olympics USA v CAN Q4	4th Quarter	USA	83	314	21	72
927	Rio Olympics USA v CAN Q4	4th Quarter	USA	83	314	17	64
928	Rio Olympics USA v CAN Q4	4th Quarter	USA	83	315	22	56
929	Rio Olympics USA v CAN Q4	4th Quarter	USA	83	316	30	46
930	Rio Olympics USA v CAN Q4	4th Quarter	USA	83	316	32	39	On-ball
931	Rio Olympics USA v CAN Q4	4th Quarter	USA	83	316	38	39
932	Rio Olympics USA v CAN Q4	4th Quarter	USA	83	317	49	31
933	Rio Olympics USA v CAN Q4	4th Quarter	USA	83	319	35	20
934	Rio Olympics USA v CAN Q4	4th Quarter	USA	83	320	34	17	Shot	Score
935	Rio Olympics USA v CAN Q4	4th Quarter	USA	84	473	31	92
936	Rio Olympics USA v CAN Q4	4th Quarter	USA	84	473	36	89
937	Rio Olympics USA v CAN Q4	4th Quarter	USA	84	475	13	79	TO
938	Rio Olympics USA v CAN Q4	4th Quarter	USA	85	491	3	67
939	Rio Olympics USA v CAN Q4	4th Quarter	USA	85	492	33	53
940	Rio Olympics USA v CAN Q4	4th Quarter	USA	85	494	51	35
941	Rio Olympics USA v CAN Q4	4th Quarter	USA	85	497	40	17
942	Rio Olympics USA v CAN Q4	4th Quarter	USA	85	498	31	15
943	Rio Olympics USA v CAN Q4	4th Quarter	USA	85	498	27	16	Stoppage
944	Rio Olympics USA v CAN Q4	4th Quarter	USA	86	512	20	9	BLOB
945	Rio Olympics USA v CAN Q4	4th Quarter	USA	86	513	27	22
946	Rio Olympics USA v CAN Q4	4th Quarter	USA	86	514	28	34
947	Rio Olympics USA v CAN Q4	4th Quarter	USA	86	514	29	39
948	Rio Olympics USA v CAN Q4	4th Quarter	USA	86	515	37	37
949	Rio Olympics USA v CAN Q4	4th Quarter	USA	86	516	37	37
950	Rio Olympics USA v CAN Q4	4th Quarter	USA	86	517	37	37
951	Rio Olympics USA v CAN Q4	4th Quarter	USA	86	519	17	27	Shot	Score
952	Rio Olympics USA v CAN Q4	4th Quarter	USA	87	542	28	101
953	Rio Olympics USA v CAN Q4	4th Quarter	USA	87	544	48	73
954	Rio Olympics USA v CAN Q4	4th Quarter	USA	87	544	48	64
955	Rio Olympics USA v CAN Q4	4th Quarter	USA	87	545	48	55
956	Rio Olympics USA v CAN Q4	4th Quarter	USA	87	545	46	46	TO
957	Rio Olympics USA v CAN Q4	4th Quarter	USA	88	586	33	100
958	Rio Olympics USA v CAN Q4	4th Quarter	USA	88	586	31	96
959	Rio Olympics USA v CAN Q4	4th Quarter	USA	88	587	29	87
960	Rio Olympics USA v CAN Q4	4th Quarter	USA	88	588	26	76
961	Rio Olympics USA v CAN Q4	4th Quarter	USA	88	588	27	65
962	Rio Olympics USA v CAN Q4	4th Quarter	USA	88	589	29	56
963	Rio Olympics USA v CAN Q4	4th Quarter	USA	88	590	30	48
964	Rio Olympics USA v CAN Q4	4th Quarter	USA	88	591	42	39
965	Rio Olympics USA v CAN Q4	4th Quarter	USA	88	591	41	32
966	Rio Olympics USA v CAN Q4	4th Quarter	USA	88	592	39	27	Shot	Score
967	Rio Olympics USA v CAN Q4	4th Quarter	USA	89	612	36	89
968	Rio Olympics USA v CAN Q4	4th Quarter	USA	89	612	30	89
969	Rio Olympics USA v CAN Q4	4th Quarter	USA	89	614	30	86
970	Rio Olympics USA v CAN Q4	4th Quarter	USA	89	614	28	78
971	Rio Olympics USA v CAN Q4	4th Quarter	USA	89	615	28	72
972	Rio Olympics USA v CAN Q4	4th Quarter	USA	89	616	28	64
973	Rio Olympics USA v CAN Q4	4th Quarter	USA	89	617	30	55
974	Rio Olympics USA v CAN Q4	4th Quarter	USA	89	618	32	48
975	Rio Olympics USA v CAN Q4	4th Quarter	USA	89	619	32	48
976	Rio Olympics USA v CAN Q4	4th Quarter	USA	89	620	32	48
977	Rio Olympics USA v CAN Q4	4th Quarter	USA	89	622	27	47
978	Rio Olympics USA v CAN Q4	4th Quarter	USA	89	623	22	46
979	Rio Olympics USA v CAN Q4	4th Quarter	USA	89	624	12	32
980	Rio Olympics USA v CAN Q4	4th Quarter	USA	89	627	28	35
981	Rio Olympics USA v CAN Q4	4th Quarter	USA	89	629	27	22	Foul
982	Rio Olympics USA v CAN Q4	4th Quarter	USA	90	740	20	9	BLOB
983	Rio Olympics USA v CAN Q4	4th Quarter	USA	90	741	35	45
984	Rio Olympics USA v CAN Q4	4th Quarter	USA	90	742	32	42
985	Rio Olympics USA v CAN Q4	4th Quarter	USA	90	743	32	40
986	Rio Olympics USA v CAN Q4	4th Quarter	USA	90	743	32	45
987	Rio Olympics USA v CAN Q4	4th Quarter	USA	90	744	32	47
988	Rio Olympics USA v CAN Q4	4th Quarter	USA	90	744	32	52
989	Rio Olympics USA v CAN Q4	4th Quarter	USA	90	746	30	49
990	Rio Olympics USA v CAN Q4	4th Quarter	USA	90	747	28	49
991	Rio Olympics USA v CAN Q4	4th Quarter	USA	90	748	28	49
992	Rio Olympics USA v CAN Q4	4th Quarter	USA	90	749	28	49
993	Rio Olympics USA v CAN Q4	4th Quarter	USA	90	750	28	49
994	Rio Olympics USA v CAN Q4	4th Quarter	USA	90	751	25	46
995	Rio Olympics USA v CAN Q4	4th Quarter	USA	90	752	21	41
996	Rio Olympics USA v CAN Q4	4th Quarter	USA	90	753	18	37	On-ball
997	Rio Olympics USA v CAN Q4	4th Quarter	USA	90	753	19	36
998	Rio Olympics USA v CAN Q4	4th Quarter	USA	90	753	27	37
999	Rio Olympics USA v CAN Q4	4th Quarter	USA	90	754	30	31
1000	Rio Olympics USA v CAN Q4	4th Quarter	USA	90	755	50	32
1001	Rio Olympics USA v CAN Q4	4th Quarter	USA	90	756	46	35
1002	Rio Olympics USA v CAN Q4	4th Quarter	USA	90	756	41	34	TO
1003	Rio Olympics USA v CAN Q4	4th Quarter	USA	91	789	32	111
1004	Rio Olympics USA v CAN Q4	4th Quarter	USA	91	791	32	95
1005	Rio Olympics USA v CAN Q4	4th Quarter	USA	91	793	33	85
1006	Rio Olympics USA v CAN Q4	4th Quarter	USA	91	795	30	77
1007	Rio Olympics USA v CAN Q4	4th Quarter	USA	91	796	29	71
1008	Rio Olympics USA v CAN Q4	4th Quarter	USA	91	798	28	70
1009	Rio Olympics USA v CAN Q4	4th Quarter	USA	91	798	26	62
1010	Rio Olympics USA v CAN Q4	4th Quarter	USA	91	799	23	53
1011	Rio Olympics USA v CAN Q4	4th Quarter	USA	91	800	28	49
1012	Rio Olympics USA v CAN Q4	4th Quarter	USA	91	802	39	35
1013	Rio Olympics USA v CAN Q4	4th Quarter	USA	91	803	42	33
1014	Rio Olympics USA v CAN Q4	4th Quarter	USA	91	803	46	31
1015	Rio Olympics USA v CAN Q4	4th Quarter	USA	91	804	43	26
1016	Rio Olympics USA v CAN Q4	4th Quarter	USA	91	804	39	23
1017	Rio Olympics USA v CAN Q4	4th Quarter	USA	91	806	43	37	On-ball
1018	Rio Olympics USA v CAN Q4	4th Quarter	USA	91	806	45	33
1019	Rio Olympics USA v CAN Q4	4th Quarter	USA	91	808	49	22
1020	Rio Olympics USA v CAN Q4	4th Quarter	USA	91	808	50	19
1021	Rio Olympics USA v CAN Q4	4th Quarter	USA	91	808	46	18
1022	Rio Olympics USA v CAN Q4	4th Quarter	USA	91	809	38	17
1023	Rio Olympics USA v CAN Q4	4th Quarter	USA	91	809	35	16
1024	Rio Olympics USA v CAN Q4	4th Quarter	USA	91	811	24	38
1025	Rio Olympics USA v CAN Q4	4th Quarter	USA	91	812	18	34	Shot	Score
1026	Rio Olympics USA v CAN Q4	4th Quarter	USA	92	830	35	86
1027	Rio Olympics USA v CAN Q4	4th Quarter	USA	92	831	46	40
1028	Rio Olympics USA v CAN Q4	4th Quarter	USA	92	832	46	31
1029	Rio Olympics USA v CAN Q4	4th Quarter	USA	92	833	30	26
1030	Rio Olympics USA v CAN Q4	4th Quarter	USA	92	834	35	19	Shot	Score
1031	Rio Olympics USA v CAN Q4	4th Quarter	USA	94	899	31	109
1032	Rio Olympics USA v CAN Q4	4th Quarter	USA	94	899	23	92
1033	Rio Olympics USA v CAN Q4	4th Quarter	USA	94	900	22	86
1034	Rio Olympics USA v CAN Q4	4th Quarter	USA	94	901	21	78
1035	Rio Olympics USA v CAN Q4	4th Quarter	USA	94	902	18	68
1036	Rio Olympics USA v CAN Q4	4th Quarter	USA	94	902	16	59
1037	Rio Olympics USA v CAN Q4	4th Quarter	USA	94	903	15	51
1038	Rio Olympics USA v CAN Q4	4th Quarter	USA	94	904	15	41
1039	Rio Olympics USA v CAN Q4	4th Quarter	USA	94	905	20	30
1040	Rio Olympics USA v CAN Q4	4th Quarter	USA	94	905	21	35
1041	Rio Olympics USA v CAN Q4	4th Quarter	USA	94	906	22	36
1042	Rio Olympics USA v CAN Q4	4th Quarter	USA	94	907	23	39	On-ball
1043	Rio Olympics USA v CAN Q4	4th Quarter	USA	94	908	27	41
1044	Rio Olympics USA v CAN Q4	4th Quarter	USA	94	909	34	40
1045	Rio Olympics USA v CAN Q4	4th Quarter	USA	94	910	27	39
1046	Rio Olympics USA v CAN Q4	4th Quarter	USA	94	911	43	45
1047	Rio Olympics USA v CAN Q4	4th Quarter	USA	94	912	36	45	On-ball
1048	Rio Olympics USA v CAN Q4	4th Quarter	USA	94	912	31	44
1049	Rio Olympics USA v CAN Q4	4th Quarter	USA	94	914	30	37
1050	Rio Olympics USA v CAN Q4	4th Quarter	USA	94	915	49	29	Shot	Miss
1051	Rio Olympics USA v CAN Q4	4th Quarter	USA	95	919	38	17	OR
1052	Rio Olympics USA v CAN Q4	4th Quarter	USA	95	919	49	18
1053	Rio Olympics USA v CAN Q4	4th Quarter	USA	95	920	52	21
1054	Rio Olympics USA v CAN Q4	4th Quarter	USA	95	921	53	26
1055	Rio Olympics USA v CAN Q4	4th Quarter	USA	95	922	20	35	Shot	Miss
1056	Rio Olympics USA v CAN Q4	4th Quarter	USA	96	925	15	17	OR	Shot	Miss
1057	Rio Olympics USA v CAN Q4	4th Quarter	USA	97	928	34	17	OR
1058	Rio Olympics USA v CAN Q4	4th Quarter	USA	97	930	40	21
1059	Rio Olympics USA v CAN Q4	4th Quarter	USA	97	931	32	26
1060	Rio Olympics USA v CAN Q4	4th Quarter	USA	97	931	32	18	Shot	Score
1061	Rio Olympics USA v CAN Q4	4th Quarter	USA	99	980	38	109
1062	Rio Olympics USA v CAN Q4	4th Quarter	USA	99	980	27	77
1063	Rio Olympics USA v CAN Q4	4th Quarter	USA	99	981	26	65
1064	Rio Olympics USA v CAN Q4	4th Quarter	USA	99	982	23	58
1065	Rio Olympics USA v CAN Q4	4th Quarter	USA	99	982	18	40
1066	Rio Olympics USA v CAN Q4	4th Quarter	USA	99	985	31	43
1067	Rio Olympics USA v CAN Q4	4th Quarter	USA	99	986	38	20
1068	Rio Olympics USA v CAN Q4	4th Quarter	USA	99	988	33	17	Shot	Shooting Foul
1069	Rio Olympics USA v CAN Q4	4th Quarter	USA	100	1076	33	111
1070	Rio Olympics USA v CAN Q4	4th Quarter	USA	100	1076	18	92
1071	Rio Olympics USA v CAN Q4	4th Quarter	USA	100	1078	18	80
1072	Rio Olympics USA v CAN Q4	4th Quarter	USA	100	1078	19	71
1073	Rio Olympics USA v CAN Q4	4th Quarter	USA	100	1079	16	57
1074	Rio Olympics USA v CAN Q4	4th Quarter	USA	100	1079	14	35
1075	Rio Olympics USA v CAN Q4	4th Quarter	USA	100	1081	32	45
1076	Rio Olympics USA v CAN Q4	4th Quarter	USA	100	1082	36	42
1077	Rio Olympics USA v CAN Q4	4th Quarter	USA	100	1083	42	38
1078	Rio Olympics USA v CAN Q4	4th Quarter	USA	100	1084	50	31
1079	Rio Olympics USA v CAN Q4	4th Quarter	USA	100	1087	33	39	Foul
1080	Rio Olympics USA v CAN Q4	4th Quarter	USA	101	1106	3	35	SLOB
1081	Rio Olympics USA v CAN Q4	4th Quarter	USA	101	1106	30	36
1082	Rio Olympics USA v CAN Q4	4th Quarter	USA	101	1107	32	41
1083	Rio Olympics USA v CAN Q4	4th Quarter	USA	101	1107	32	42	On-ball
1084	Rio Olympics USA v CAN Q4	4th Quarter	USA	101	1108	37	38
1085	Rio Olympics USA v CAN Q4	4th Quarter	USA	101	1109	38	35
1086	Rio Olympics USA v CAN Q4	4th Quarter	USA	101	1110	34	33
1087	Rio Olympics USA v CAN Q4	4th Quarter	USA	101	1110	28	29
1088	Rio Olympics USA v CAN Q4	4th Quarter	USA	101	1111	23	38	Shot	Miss
1089	Rio Olympics USA v CAN Q4	4th Quarter	USA	102	1124	28	98
1090	Rio Olympics USA v CAN Q4	4th Quarter	USA	102	1125	44	91
1091	Rio Olympics USA v CAN Q4	4th Quarter	USA	102	1126	44	85
1092	Rio Olympics USA v CAN Q4	4th Quarter	USA	102	1126	45	77
1093	Rio Olympics USA v CAN Q4	4th Quarter	USA	102	1127	45	69
1094	Rio Olympics USA v CAN Q4	4th Quarter	USA	102	1128	43	58
1095	Rio Olympics USA v CAN Q4	4th Quarter	USA	102	1128	42	52
1096	Rio Olympics USA v CAN Q4	4th Quarter	USA	102	1129	52	34
1097	Rio Olympics USA v CAN Q4	4th Quarter	USA	102	1129	52	29
1098	Rio Olympics USA v CAN Q4	4th Quarter	USA	102	1130	51	25	On-ball
1099	Rio Olympics USA v CAN Q4	4th Quarter	USA	102	1132	48	20
1100	Rio Olympics USA v CAN Q4	4th Quarter	USA	102	1133	37	35
1101	Rio Olympics USA v CAN Q4	4th Quarter	USA	102	1135	35	22
1102	Rio Olympics USA v CAN Q4	4th Quarter	USA	102	1136	35	17	Shot	Score
1103	Rio Olympics USA v CAN Q4	4th Quarter	USA	103	1165	59	84
1104	Rio Olympics USA v CAN Q4	4th Quarter	USA	103	1166	50	67
1105	Rio Olympics USA v CAN Q4	4th Quarter	USA	103	1166	50	58
1106	Rio Olympics USA v CAN Q4	4th Quarter	USA	103	1168	49	50
1107	Rio Olympics USA v CAN Q4	4th Quarter	USA	103	1170	50	43	Stoppage
