# Supplementary material for: Classifying ball trajectories in invasion sports using dynamic time warping: A basketball case study
Source: PLoS One. 2022 Oct 20;17(10):e0272848. doi: 10.1371/journal.pone.0272848 (PMC9584368; doi:10.1371/journal.pone.0272848)
Supplement: S1 Data — (ZIP) [file pone.0272848.s012.zip › Data/USA/usag10_full.csv]

	GameID	TimeCriteria	TeamName	RecordID	Time	x	y	Label1	Label2	Label3	Label4
1	USA v SER WC Q1	1st Quarter	USA	2	8	15	50
2	USA v SER WC Q1	1st Quarter	USA	2	9	14	45
3	USA v SER WC Q1	1st Quarter	USA	2	10	33	47
4	USA v SER WC Q1	1st Quarter	USA	2	10	43	45
5	USA v SER WC Q1	1st Quarter	USA	2	11	27	38
6	USA v SER WC Q1	1st Quarter	USA	2	12	16	31	On-ball
7	USA v SER WC Q1	1st Quarter	USA	2	13	17	34
8	USA v SER WC Q1	1st Quarter	USA	2	13	25	36
9	USA v SER WC Q1	1st Quarter	USA	2	14	28	34
10	USA v SER WC Q1	1st Quarter	USA	2	15	33	24
11	USA v SER WC Q1	1st Quarter	USA	2	17	26	19
12	USA v SER WC Q1	1st Quarter	USA	2	18	28	16	Shot	Miss
13	USA v SER WC Q1	1st Quarter	USA	4	25	30	97
14	USA v SER WC Q1	1st Quarter	USA	4	26	36	90
15	USA v SER WC Q1	1st Quarter	USA	4	27	38	79
16	USA v SER WC Q1	1st Quarter	USA	4	28	38	71
17	USA v SER WC Q1	1st Quarter	USA	4	28	36	60
18	USA v SER WC Q1	1st Quarter	USA	4	28	33	52
19	USA v SER WC Q1	1st Quarter	USA	4	29	45	41
20	USA v SER WC Q1	1st Quarter	USA	4	29	42	32
21	USA v SER WC Q1	1st Quarter	USA	4	30	39	22
22	USA v SER WC Q1	1st Quarter	USA	4	32	36	39
23	USA v SER WC Q1	1st Quarter	USA	4	33	34	18
24	USA v SER WC Q1	1st Quarter	USA	4	35	12	28	Shot	Miss
25	USA v SER WC Q1	1st Quarter	USA	5	52	42	9	BLOB
26	USA v SER WC Q1	1st Quarter	USA	5	53	49	31	Shot	Miss
27	USA v SER WC Q1	1st Quarter	USA	7	71	21	8
28	USA v SER WC Q1	1st Quarter	USA	7	72	14	25
29	USA v SER WC Q1	1st Quarter	USA	7	74	51	25
30	USA v SER WC Q1	1st Quarter	USA	7	75	49	21
31	USA v SER WC Q1	1st Quarter	USA	7	76	44	19
32	USA v SER WC Q1	1st Quarter	USA	7	76	36	18
33	USA v SER WC Q1	1st Quarter	USA	7	77	34	18	TO
34	USA v SER WC Q1	1st Quarter	USA	10	118	32	93
35	USA v SER WC Q1	1st Quarter	USA	10	119	24	83
36	USA v SER WC Q1	1st Quarter	USA	10	119	15	62
37	USA v SER WC Q1	1st Quarter	USA	10	120	13	53
38	USA v SER WC Q1	1st Quarter	USA	10	120	17	47
39	USA v SER WC Q1	1st Quarter	USA	10	121	21	43
40	USA v SER WC Q1	1st Quarter	USA	10	121	28	37
41	USA v SER WC Q1	1st Quarter	USA	10	122	30	31	Shot	Miss
42	USA v SER WC Q1	1st Quarter	USA	11	125	29	20	OR	Shot	Score
43	USA v SER WC Q1	1st Quarter	USA	13	138	29	97
44	USA v SER WC Q1	1st Quarter	USA	13	138	20	87
45	USA v SER WC Q1	1st Quarter	USA	13	139	18	73
46	USA v SER WC Q1	1st Quarter	USA	13	139	16	65
47	USA v SER WC Q1	1st Quarter	USA	13	140	15	57
48	USA v SER WC Q1	1st Quarter	USA	13	140	15	52
49	USA v SER WC Q1	1st Quarter	USA	13	141	15	48
50	USA v SER WC Q1	1st Quarter	USA	13	141	16	45
51	USA v SER WC Q1	1st Quarter	USA	13	142	11	29
52	USA v SER WC Q1	1st Quarter	USA	13	144	26	19
53	USA v SER WC Q1	1st Quarter	USA	13	145	28	18	Shot	Score
54	USA v SER WC Q1	1st Quarter	USA	15	178	4	92
55	USA v SER WC Q1	1st Quarter	USA	15	178	13	88
56	USA v SER WC Q1	1st Quarter	USA	15	179	14	75
57	USA v SER WC Q1	1st Quarter	USA	15	179	15	64
58	USA v SER WC Q1	1st Quarter	USA	15	180	17	58
59	USA v SER WC Q1	1st Quarter	USA	15	180	18	54
60	USA v SER WC Q1	1st Quarter	USA	15	181	18	51
61	USA v SER WC Q1	1st Quarter	USA	15	181	13	31
62	USA v SER WC Q1	1st Quarter	USA	15	183	30	41
63	USA v SER WC Q1	1st Quarter	USA	15	185	50	31
64	USA v SER WC Q1	1st Quarter	USA	15	187	12	26
65	USA v SER WC Q1	1st Quarter	USA	15	188	12	22
66	USA v SER WC Q1	1st Quarter	USA	15	188	18	20
67	USA v SER WC Q1	1st Quarter	USA	15	189	21	18
68	USA v SER WC Q1	1st Quarter	USA	15	190	26	17
69	USA v SER WC Q1	1st Quarter	USA	15	190	15	27
70	USA v SER WC Q1	1st Quarter	USA	15	191	21	28
71	USA v SER WC Q1	1st Quarter	USA	15	191	22	27	On-ball
72	USA v SER WC Q1	1st Quarter	USA	15	192	27	27
73	USA v SER WC Q1	1st Quarter	USA	15	193	28	20
74	USA v SER WC Q1	1st Quarter	USA	15	194	29	17	Shot	Score
75	USA v SER WC Q1	1st Quarter	USA	17	210	30	108
76	USA v SER WC Q1	1st Quarter	USA	17	211	25	93
77	USA v SER WC Q1	1st Quarter	USA	17	212	24	85
78	USA v SER WC Q1	1st Quarter	USA	17	213	25	79
79	USA v SER WC Q1	1st Quarter	USA	17	214	27	75
80	USA v SER WC Q1	1st Quarter	USA	17	214	28	71
81	USA v SER WC Q1	1st Quarter	USA	17	215	31	65
82	USA v SER WC Q1	1st Quarter	USA	17	215	36	59
83	USA v SER WC Q1	1st Quarter	USA	17	216	40	55
84	USA v SER WC Q1	1st Quarter	USA	17	217	28	47
85	USA v SER WC Q1	1st Quarter	USA	17	218	14	30	On-ball
86	USA v SER WC Q1	1st Quarter	USA	17	219	16	34
87	USA v SER WC Q1	1st Quarter	USA	17	219	21	36
88	USA v SER WC Q1	1st Quarter	USA	17	220	26	37
89	USA v SER WC Q1	1st Quarter	USA	17	220	32	38
90	USA v SER WC Q1	1st Quarter	USA	17	221	37	38
91	USA v SER WC Q1	1st Quarter	USA	17	222	30	19	Shot	Score
92	USA v SER WC Q1	1st Quarter	USA	19	244	29	97
93	USA v SER WC Q1	1st Quarter	USA	19	245	45	82
94	USA v SER WC Q1	1st Quarter	USA	19	245	45	75
95	USA v SER WC Q1	1st Quarter	USA	19	246	45	68
96	USA v SER WC Q1	1st Quarter	USA	19	247	43	58
97	USA v SER WC Q1	1st Quarter	USA	19	247	36	54
98	USA v SER WC Q1	1st Quarter	USA	19	248	31	48
99	USA v SER WC Q1	1st Quarter	USA	19	248	29	38
100	USA v SER WC Q1	1st Quarter	USA	19	249	27	31	Foul
101	USA v SER WC Q1	1st Quarter	USA	20	265	58	38	SLOB
102	USA v SER WC Q1	1st Quarter	USA	20	265	45	47
103	USA v SER WC Q1	1st Quarter	USA	20	266	36	43
104	USA v SER WC Q1	1st Quarter	USA	20	268	12	27	Shot	Miss
105	USA v SER WC Q1	1st Quarter	USA	22	281	33	108
106	USA v SER WC Q1	1st Quarter	USA	22	282	28	94
107	USA v SER WC Q1	1st Quarter	USA	22	283	27	87
108	USA v SER WC Q1	1st Quarter	USA	22	283	28	77
109	USA v SER WC Q1	1st Quarter	USA	22	286	33	82
110	USA v SER WC Q1	1st Quarter	USA	22	287	41	79
111	USA v SER WC Q1	1st Quarter	USA	22	287	41	69
112	USA v SER WC Q1	1st Quarter	USA	22	288	40	61
113	USA v SER WC Q1	1st Quarter	USA	22	288	39	51	TO
114	USA v SER WC Q1	1st Quarter	USA	26	341	32	110
115	USA v SER WC Q1	1st Quarter	USA	26	341	29	90
116	USA v SER WC Q1	1st Quarter	USA	26	342	28	85
117	USA v SER WC Q1	1st Quarter	USA	26	343	27	77
118	USA v SER WC Q1	1st Quarter	USA	26	343	24	69
119	USA v SER WC Q1	1st Quarter	USA	26	344	20	61
120	USA v SER WC Q1	1st Quarter	USA	26	344	16	54
121	USA v SER WC Q1	1st Quarter	USA	26	345	14	49
122	USA v SER WC Q1	1st Quarter	USA	26	346	30	44
123	USA v SER WC Q1	1st Quarter	USA	26	347	48	32
124	USA v SER WC Q1	1st Quarter	USA	26	348	48	32
125	USA v SER WC Q1	1st Quarter	USA	26	349	48	32
126	USA v SER WC Q1	1st Quarter	USA	26	350	48	32
127	USA v SER WC Q1	1st Quarter	USA	26	351	48	32
128	USA v SER WC Q1	1st Quarter	USA	26	352	14	31	On-ball
129	USA v SER WC Q1	1st Quarter	USA	26	353	18	34
130	USA v SER WC Q1	1st Quarter	USA	26	354	24	35
131	USA v SER WC Q1	1st Quarter	USA	26	355	28	34
132	USA v SER WC Q1	1st Quarter	USA	26	356	37	37
133	USA v SER WC Q1	1st Quarter	USA	26	357	36	29
134	USA v SER WC Q1	1st Quarter	USA	26	357	34	23
135	USA v SER WC Q1	1st Quarter	USA	26	358	53	16
136	USA v SER WC Q1	1st Quarter	USA	26	358	51	22
137	USA v SER WC Q1	1st Quarter	USA	26	359	40	28	Shot	Miss
138	USA v SER WC Q1	1st Quarter	USA	29	380	33	108
139	USA v SER WC Q1	1st Quarter	USA	29	380	26	95
140	USA v SER WC Q1	1st Quarter	USA	29	381	18	81
141	USA v SER WC Q1	1st Quarter	USA	29	381	16	72
142	USA v SER WC Q1	1st Quarter	USA	29	382	15	63
143	USA v SER WC Q1	1st Quarter	USA	29	382	14	52
144	USA v SER WC Q1	1st Quarter	USA	29	382	14	46
145	USA v SER WC Q1	1st Quarter	USA	29	383	13	36
146	USA v SER WC Q1	1st Quarter	USA	29	384	11	29
147	USA v SER WC Q1	1st Quarter	USA	29	385	13	32
148	USA v SER WC Q1	1st Quarter	USA	29	385	19	35
149	USA v SER WC Q1	1st Quarter	USA	29	386	26	37	On-ball
150	USA v SER WC Q1	1st Quarter	USA	29	386	31	38
151	USA v SER WC Q1	1st Quarter	USA	29	387	36	38
152	USA v SER WC Q1	1st Quarter	USA	29	387	37	31	Foul	Shot
153	USA v SER WC Q1	1st Quarter	USA	31	453	20	108
154	USA v SER WC Q1	1st Quarter	USA	31	454	27	96
155	USA v SER WC Q1	1st Quarter	USA	31	455	33	88
156	USA v SER WC Q1	1st Quarter	USA	31	455	36	82
157	USA v SER WC Q1	1st Quarter	USA	31	456	36	80
158	USA v SER WC Q1	1st Quarter	USA	31	456	37	76
159	USA v SER WC Q1	1st Quarter	USA	31	457	36	70
160	USA v SER WC Q1	1st Quarter	USA	31	457	34	64
161	USA v SER WC Q1	1st Quarter	USA	31	458	33	59
162	USA v SER WC Q1	1st Quarter	USA	31	458	31	54
163	USA v SER WC Q1	1st Quarter	USA	31	459	37	35
164	USA v SER WC Q1	1st Quarter	USA	31	460	37	35
165	USA v SER WC Q1	1st Quarter	USA	31	461	37	35
166	USA v SER WC Q1	1st Quarter	USA	31	462	39	33
167	USA v SER WC Q1	1st Quarter	USA	31	463	41	31
168	USA v SER WC Q1	1st Quarter	USA	31	464	40	36	On-ball	Shot	Miss
169	USA v SER WC Q1	1st Quarter	USA	33	478	29	93
170	USA v SER WC Q1	1st Quarter	USA	33	479	27	84
171	USA v SER WC Q1	1st Quarter	USA	33	479	29	73
172	USA v SER WC Q1	1st Quarter	USA	33	480	33	65
173	USA v SER WC Q1	1st Quarter	USA	33	480	35	51
174	USA v SER WC Q1	1st Quarter	USA	33	481	29	37
175	USA v SER WC Q1	1st Quarter	USA	33	481	28	29
176	USA v SER WC Q1	1st Quarter	USA	33	482	29	18	Shot	Foul
177	USA v SER WC Q1	1st Quarter	USA	36	536	32	108
178	USA v SER WC Q1	1st Quarter	USA	36	537	32	96
179	USA v SER WC Q1	1st Quarter	USA	36	537	32	90
180	USA v SER WC Q1	1st Quarter	USA	36	539	33	80
181	USA v SER WC Q1	1st Quarter	USA	36	540	34	75
182	USA v SER WC Q1	1st Quarter	USA	36	540	34	65
183	USA v SER WC Q1	1st Quarter	USA	36	540	34	60
184	USA v SER WC Q1	1st Quarter	USA	36	541	34	53
185	USA v SER WC Q1	1st Quarter	USA	36	541	34	47
186	USA v SER WC Q1	1st Quarter	USA	36	542	33	43
187	USA v SER WC Q1	1st Quarter	USA	36	542	32	38
188	USA v SER WC Q1	1st Quarter	USA	36	543	16	31
189	USA v SER WC Q1	1st Quarter	USA	36	544	14	26	Shot	Miss
190	USA v SER WC Q1	1st Quarter	USA	37	547	33	18	OR	Shot	Score
191	USA v SER WC Q1	1st Quarter	USA	39	568	34	96
192	USA v SER WC Q1	1st Quarter	USA	39	569	25	83
193	USA v SER WC Q1	1st Quarter	USA	39	570	18	65
194	USA v SER WC Q1	1st Quarter	USA	39	570	16	55
195	USA v SER WC Q1	1st Quarter	USA	39	571	16	48
196	USA v SER WC Q1	1st Quarter	USA	39	571	15	43	TO
197	USA v SER WC Q1	1st Quarter	USA	42	604	39	109
198	USA v SER WC Q1	1st Quarter	USA	42	606	44	93
199	USA v SER WC Q1	1st Quarter	USA	42	608	26	65
200	USA v SER WC Q1	1st Quarter	USA	42	610	28	57	TO
201	USA v SER WC Q1	1st Quarter	USA	46	647	32	109
202	USA v SER WC Q1	1st Quarter	USA	46	648	30	97
203	USA v SER WC Q1	1st Quarter	USA	46	649	30	89
204	USA v SER WC Q1	1st Quarter	USA	46	650	25	69
205	USA v SER WC Q1	1st Quarter	USA	46	650	20	58
206	USA v SER WC Q1	1st Quarter	USA	46	651	18	50
207	USA v SER WC Q1	1st Quarter	USA	46	652	15	42
208	USA v SER WC Q1	1st Quarter	USA	46	653	11	36
209	USA v SER WC Q1	1st Quarter	USA	46	654	32	41
210	USA v SER WC Q1	1st Quarter	USA	46	655	48	35	On-ball
211	USA v SER WC Q1	1st Quarter	USA	46	656	39	36
212	USA v SER WC Q1	1st Quarter	USA	46	657	31	34
213	USA v SER WC Q1	1st Quarter	USA	46	658	27	18
214	USA v SER WC Q1	1st Quarter	USA	46	660	32	23
215	USA v SER WC Q1	1st Quarter	USA	46	662	39	25
216	USA v SER WC Q1	1st Quarter	USA	46	663	36	26
217	USA v SER WC Q1	1st Quarter	USA	46	665	33	24	TO
218	USA v SER WC Q1	1st Quarter	USA	48	697	30	92
219	USA v SER WC Q1	1st Quarter	USA	48	697	21	82
220	USA v SER WC Q1	1st Quarter	USA	48	698	32	74
221	USA v SER WC Q1	1st Quarter	USA	48	699	35	66
222	USA v SER WC Q1	1st Quarter	USA	48	699	37	57
223	USA v SER WC Q1	1st Quarter	USA	48	700	40	50
224	USA v SER WC Q1	1st Quarter	USA	48	700	40	45
225	USA v SER WC Q1	1st Quarter	USA	48	701	42	34	On-ball
226	USA v SER WC Q1	1st Quarter	USA	48	702	35	36
227	USA v SER WC Q1	1st Quarter	USA	48	703	34	33	Shot	Miss
228	USA v SER WC Q1	1st Quarter	USA	50	719	23	111
229	USA v SER WC Q1	1st Quarter	USA	50	719	21	90
230	USA v SER WC Q1	1st Quarter	USA	50	720	18	83
231	USA v SER WC Q1	1st Quarter	USA	50	721	18	75
232	USA v SER WC Q1	1st Quarter	USA	50	721	19	67
233	USA v SER WC Q1	1st Quarter	USA	50	722	20	59
234	USA v SER WC Q1	1st Quarter	USA	50	722	17	51
235	USA v SER WC Q1	1st Quarter	USA	50	723	16	45
236	USA v SER WC Q1	1st Quarter	USA	50	724	15	38
237	USA v SER WC Q1	1st Quarter	USA	50	724	31	45
238	USA v SER WC Q1	1st Quarter	USA	50	725	31	39
239	USA v SER WC Q1	1st Quarter	USA	50	726	45	36	On-ball
240	USA v SER WC Q1	1st Quarter	USA	50	728	34	37
241	USA v SER WC Q1	1st Quarter	USA	50	729	29	32
242	USA v SER WC Q1	1st Quarter	USA	50	730	40	27
243	USA v SER WC Q1	1st Quarter	USA	50	731	38	21	Shot	Score
244	USA v SER WC Q1	1st Quarter	USA	53	755	33	95
245	USA v SER WC Q1	1st Quarter	USA	53	756	47	84
246	USA v SER WC Q1	1st Quarter	USA	53	757	47	78
247	USA v SER WC Q1	1st Quarter	USA	53	758	37	76
248	USA v SER WC Q1	1st Quarter	USA	53	759	33	66
249	USA v SER WC Q1	1st Quarter	USA	53	760	31	57
250	USA v SER WC Q1	1st Quarter	USA	53	760	35	53
251	USA v SER WC Q1	1st Quarter	USA	53	760	38	50
252	USA v SER WC Q1	1st Quarter	USA	53	761	44	46
253	USA v SER WC Q1	1st Quarter	USA	53	762	39	43
254	USA v SER WC Q1	1st Quarter	USA	53	762	35	42
255	USA v SER WC Q1	1st Quarter	USA	53	763	31	37	TO
256	USA v SER WC Q1	1st Quarter	USA	56	806	32	111
257	USA v SER WC Q1	1st Quarter	USA	56	807	37	96
258	USA v SER WC Q1	1st Quarter	USA	56	808	20	85
259	USA v SER WC Q1	1st Quarter	USA	56	808	17	79
260	USA v SER WC Q1	1st Quarter	USA	56	809	13	71
261	USA v SER WC Q1	1st Quarter	USA	56	810	12	61
262	USA v SER WC Q1	1st Quarter	USA	56	810	13	51
263	USA v SER WC Q1	1st Quarter	USA	56	811	13	45
264	USA v SER WC Q1	1st Quarter	USA	56	811	14	37
265	USA v SER WC Q1	1st Quarter	USA	56	812	18	32
266	USA v SER WC Q1	1st Quarter	USA	56	813	17	36
267	USA v SER WC Q1	1st Quarter	USA	56	813	15	38
268	USA v SER WC Q1	1st Quarter	USA	56	814	15	39
269	USA v SER WC Q1	1st Quarter	USA	56	815	12	41
270	USA v SER WC Q1	1st Quarter	USA	56	818	15	20
271	USA v SER WC Q1	1st Quarter	USA	56	819	14	23
272	USA v SER WC Q1	1st Quarter	USA	56	820	19	23	TO
273	USA v SER WC Q1	1st Quarter	USA	58	847	14	112
274	USA v SER WC Q1	1st Quarter	USA	58	848	15	96
275	USA v SER WC Q1	1st Quarter	USA	58	849	17	85
276	USA v SER WC Q1	1st Quarter	USA	58	850	16	73
277	USA v SER WC Q1	1st Quarter	USA	58	850	16	67
278	USA v SER WC Q1	1st Quarter	USA	58	851	17	56
279	USA v SER WC Q1	1st Quarter	USA	58	851	18	51
280	USA v SER WC Q1	1st Quarter	USA	58	852	17	44
281	USA v SER WC Q1	1st Quarter	USA	58	852	13	33
282	USA v SER WC Q1	1st Quarter	USA	58	854	32	39
283	USA v SER WC Q1	1st Quarter	USA	58	856	47	31
284	USA v SER WC Q1	1st Quarter	USA	58	858	37	18	Shot	Score
285	USA v SER WC Q1	1st Quarter	USA	60	907	29	109
286	USA v SER WC Q1	1st Quarter	USA	60	907	31	95
287	USA v SER WC Q1	1st Quarter	USA	60	908	31	91
288	USA v SER WC Q1	1st Quarter	USA	60	910	33	78
289	USA v SER WC Q1	1st Quarter	USA	60	910	32	72
290	USA v SER WC Q1	1st Quarter	USA	60	911	27	64
291	USA v SER WC Q1	1st Quarter	USA	60	911	24	59
292	USA v SER WC Q1	1st Quarter	USA	60	912	23	52
293	USA v SER WC Q1	1st Quarter	USA	60	914	29	49
294	USA v SER WC Q1	1st Quarter	USA	60	915	29	49
295	USA v SER WC Q1	1st Quarter	USA	60	916	29	49
296	USA v SER WC Q1	1st Quarter	USA	60	917	29	49
297	USA v SER WC Q1	1st Quarter	USA	60	918	29	49
298	USA v SER WC Q1	1st Quarter	USA	60	919	29	49
299	USA v SER WC Q1	1st Quarter	USA	60	920	29	49
300	USA v SER WC Q1	1st Quarter	USA	60	922	31	48
301	USA v SER WC Q1	1st Quarter	USA	60	922	34	45
302	USA v SER WC Q1	1st Quarter	USA	60	923	38	20
303	USA v SER WC Q1	1st Quarter	USA	60	925	25	32
304	USA v SER WC Q1	1st Quarter	USA	60	926	29	31
305	USA v SER WC Q1	1st Quarter	USA	60	926	31	31	Shot	Miss
306	USA v SER WC Q2	2nd Quarter	USA	63	17	31	108
307	USA v SER WC Q2	2nd Quarter	USA	63	18	26	96
308	USA v SER WC Q2	2nd Quarter	USA	63	19	23	86
309	USA v SER WC Q2	2nd Quarter	USA	63	19	18	77
310	USA v SER WC Q2	2nd Quarter	USA	63	20	13	62
311	USA v SER WC Q2	2nd Quarter	USA	63	20	12	54
312	USA v SER WC Q2	2nd Quarter	USA	63	21	12	43
313	USA v SER WC Q2	2nd Quarter	USA	63	21	12	34
314	USA v SER WC Q2	2nd Quarter	USA	63	22	10	29
315	USA v SER WC Q2	2nd Quarter	USA	63	22	16	38
316	USA v SER WC Q2	2nd Quarter	USA	63	23	28	39
317	USA v SER WC Q2	2nd Quarter	USA	63	24	41	36	On-ball
318	USA v SER WC Q2	2nd Quarter	USA	63	25	38	38
319	USA v SER WC Q2	2nd Quarter	USA	63	25	33	33	Shot	Score
320	USA v SER WC Q2	2nd Quarter	USA	65	56	30	108
321	USA v SER WC Q2	2nd Quarter	USA	65	57	38	92
322	USA v SER WC Q2	2nd Quarter	USA	65	58	38	86
323	USA v SER WC Q2	2nd Quarter	USA	65	59	37	79
324	USA v SER WC Q2	2nd Quarter	USA	65	59	36	71
325	USA v SER WC Q2	2nd Quarter	USA	65	60	37	61
326	USA v SER WC Q2	2nd Quarter	USA	65	60	37	55
327	USA v SER WC Q2	2nd Quarter	USA	65	60	38	49
328	USA v SER WC Q2	2nd Quarter	USA	65	60	40	45
329	USA v SER WC Q2	2nd Quarter	USA	65	60	46	37
330	USA v SER WC Q2	2nd Quarter	USA	65	60	47	32
331	USA v SER WC Q2	2nd Quarter	USA	65	62	50	37
332	USA v SER WC Q2	2nd Quarter	USA	65	62	42	37
333	USA v SER WC Q2	2nd Quarter	USA	65	62	38	36	On-ball
334	USA v SER WC Q2	2nd Quarter	USA	65	62	29	35
335	USA v SER WC Q2	2nd Quarter	USA	65	63	24	31
336	USA v SER WC Q2	2nd Quarter	USA	65	65	32	21
337	USA v SER WC Q2	2nd Quarter	USA	65	67	46	18
338	USA v SER WC Q2	2nd Quarter	USA	65	68	31	34
339	USA v SER WC Q2	2nd Quarter	USA	65	69	16	21	Shot	Score
340	USA v SER WC Q2	2nd Quarter	USA	67	87	30	109
341	USA v SER WC Q2	2nd Quarter	USA	67	88	23	93
342	USA v SER WC Q2	2nd Quarter	USA	67	89	24	81
343	USA v SER WC Q2	2nd Quarter	USA	67	90	36	69
344	USA v SER WC Q2	2nd Quarter	USA	67	90	38	58
345	USA v SER WC Q2	2nd Quarter	USA	67	91	41	49
346	USA v SER WC Q2	2nd Quarter	USA	67	91	30	42
347	USA v SER WC Q2	2nd Quarter	USA	67	91	24	36
348	USA v SER WC Q2	2nd Quarter	USA	67	92	18	33
349	USA v SER WC Q2	2nd Quarter	USA	67	93	32	40
350	USA v SER WC Q2	2nd Quarter	USA	67	95	49	33
351	USA v SER WC Q2	2nd Quarter	USA	67	96	40	36	On-ball
352	USA v SER WC Q2	2nd Quarter	USA	67	98	44	31
353	USA v SER WC Q2	2nd Quarter	USA	67	99	43	25
354	USA v SER WC Q2	2nd Quarter	USA	67	100	32	35
355	USA v SER WC Q2	2nd Quarter	USA	67	101	33	19	Shot	Foul
356	USA v SER WC Q2	2nd Quarter	USA	71	185	13	64
357	USA v SER WC Q2	2nd Quarter	USA	71	185	16	58
358	USA v SER WC Q2	2nd Quarter	USA	71	186	18	49
359	USA v SER WC Q2	2nd Quarter	USA	71	186	17	36
360	USA v SER WC Q2	2nd Quarter	USA	71	187	17	27
361	USA v SER WC Q2	2nd Quarter	USA	71	187	23	19
362	USA v SER WC Q2	2nd Quarter	USA	71	188	29	17	Shot	Score
363	USA v SER WC Q2	2nd Quarter	USA	73	206	36	99
364	USA v SER WC Q2	2nd Quarter	USA	73	206	20	90
365	USA v SER WC Q2	2nd Quarter	USA	73	207	17	78
366	USA v SER WC Q2	2nd Quarter	USA	73	207	22	68
367	USA v SER WC Q2	2nd Quarter	USA	73	208	25	58
368	USA v SER WC Q2	2nd Quarter	USA	73	208	28	49
369	USA v SER WC Q2	2nd Quarter	USA	73	209	29	42
370	USA v SER WC Q2	2nd Quarter	USA	73	209	13	26
371	USA v SER WC Q2	2nd Quarter	USA	73	210	18	23
372	USA v SER WC Q2	2nd Quarter	USA	73	210	24	19
373	USA v SER WC Q2	2nd Quarter	USA	73	211	30	17	Shot	Miss
374	USA v SER WC Q2	2nd Quarter	USA	74	214	34	20	OR
375	USA v SER WC Q2	2nd Quarter	USA	74	216	41	32
376	USA v SER WC Q2	2nd Quarter	USA	74	217	25	37
377	USA v SER WC Q2	2nd Quarter	USA	74	218	16	19
378	USA v SER WC Q2	2nd Quarter	USA	74	219	21	24
379	USA v SER WC Q2	2nd Quarter	USA	74	220	28	24	Shot	Miss
380	USA v SER WC Q2	2nd Quarter	USA	77	265	34	109
381	USA v SER WC Q2	2nd Quarter	USA	77	266	30	95
382	USA v SER WC Q2	2nd Quarter	USA	77	267	30	91
383	USA v SER WC Q2	2nd Quarter	USA	77	268	30	85
384	USA v SER WC Q2	2nd Quarter	USA	77	269	38	75
385	USA v SER WC Q2	2nd Quarter	USA	77	269	41	68
386	USA v SER WC Q2	2nd Quarter	USA	77	270	43	56
387	USA v SER WC Q2	2nd Quarter	USA	77	271	44	49
388	USA v SER WC Q2	2nd Quarter	USA	77	271	30	44
389	USA v SER WC Q2	2nd Quarter	USA	77	272	28	41
390	USA v SER WC Q2	2nd Quarter	USA	77	273	25	37
391	USA v SER WC Q2	2nd Quarter	USA	77	274	12	26	On-ball
392	USA v SER WC Q2	2nd Quarter	USA	77	275	17	27
393	USA v SER WC Q2	2nd Quarter	USA	77	275	21	29
394	USA v SER WC Q2	2nd Quarter	USA	77	277	33	38	TO
395	USA v SER WC Q2	2nd Quarter	USA	79	331	34	111
396	USA v SER WC Q2	2nd Quarter	USA	79	333	36	96
397	USA v SER WC Q2	2nd Quarter	USA	79	335	23	82
398	USA v SER WC Q2	2nd Quarter	USA	79	336	20	76
399	USA v SER WC Q2	2nd Quarter	USA	79	337	15	61
400	USA v SER WC Q2	2nd Quarter	USA	79	338	13	55
401	USA v SER WC Q2	2nd Quarter	USA	79	339	12	47
402	USA v SER WC Q2	2nd Quarter	USA	79	340	12	42
403	USA v SER WC Q2	2nd Quarter	USA	79	342	34	37
404	USA v SER WC Q2	2nd Quarter	USA	79	343	37	47
405	USA v SER WC Q2	2nd Quarter	USA	79	343	38	38
406	USA v SER WC Q2	2nd Quarter	USA	79	344	38	29
407	USA v SER WC Q2	2nd Quarter	USA	79	345	40	33
408	USA v SER WC Q2	2nd Quarter	USA	79	346	45	36
409	USA v SER WC Q2	2nd Quarter	USA	79	346	38	34	On-ball
410	USA v SER WC Q2	2nd Quarter	USA	79	348	17	34	On-ball
411	USA v SER WC Q2	2nd Quarter	USA	79	349	14	26	Shot	Score
412	USA v SER WC Q2	2nd Quarter	USA	81	369	30	92
413	USA v SER WC Q2	2nd Quarter	USA	81	369	24	76
414	USA v SER WC Q2	2nd Quarter	USA	81	370	24	76
415	USA v SER WC Q2	2nd Quarter	USA	81	370	23	68
416	USA v SER WC Q2	2nd Quarter	USA	81	371	22	56
417	USA v SER WC Q2	2nd Quarter	USA	81	371	24	50
418	USA v SER WC Q2	2nd Quarter	USA	81	372	26	45
419	USA v SER WC Q2	2nd Quarter	USA	81	372	27	40
420	USA v SER WC Q2	2nd Quarter	USA	81	373	29	36
421	USA v SER WC Q2	2nd Quarter	USA	81	373	35	26
422	USA v SER WC Q2	2nd Quarter	USA	81	374	37	21
423	USA v SER WC Q2	2nd Quarter	USA	81	375	34	19	Shot	Miss
424	USA v SER WC Q2	2nd Quarter	USA	82	390	42	7	BLOB
425	USA v SER WC Q2	2nd Quarter	USA	82	391	35	31	Shot	Miss
426	USA v SER WC Q2	2nd Quarter	USA	83	394	16	19	OR
427	USA v SER WC Q2	2nd Quarter	USA	83	396	16	34
428	USA v SER WC Q2	2nd Quarter	USA	83	396	23	43
429	USA v SER WC Q2	2nd Quarter	USA	83	397	30	42
430	USA v SER WC Q2	2nd Quarter	USA	83	398	47	34	Shot	Score
431	USA v SER WC Q2	2nd Quarter	USA	86	458	34	110
432	USA v SER WC Q2	2nd Quarter	USA	86	459	35	95
433	USA v SER WC Q2	2nd Quarter	USA	86	460	30	86
434	USA v SER WC Q2	2nd Quarter	USA	86	461	29	79
435	USA v SER WC Q2	2nd Quarter	USA	86	461	23	71
436	USA v SER WC Q2	2nd Quarter	USA	86	461	19	66
437	USA v SER WC Q2	2nd Quarter	USA	86	461	15	61
438	USA v SER WC Q2	2nd Quarter	USA	86	462	12	54
439	USA v SER WC Q2	2nd Quarter	USA	86	462	11	45
440	USA v SER WC Q2	2nd Quarter	USA	86	463	11	42
441	USA v SER WC Q2	2nd Quarter	USA	86	465	11	41
442	USA v SER WC Q2	2nd Quarter	USA	86	465	16	41
443	USA v SER WC Q2	2nd Quarter	USA	86	466	20	38
444	USA v SER WC Q2	2nd Quarter	USA	86	466	22	37	On-ball
445	USA v SER WC Q2	2nd Quarter	USA	86	466	26	37
446	USA v SER WC Q2	2nd Quarter	USA	86	467	33	34
447	USA v SER WC Q2	2nd Quarter	USA	86	468	35	29
448	USA v SER WC Q2	2nd Quarter	USA	86	469	51	25	Shot	Score
449	USA v SER WC Q2	2nd Quarter	USA	88	487	30	89
450	USA v SER WC Q2	2nd Quarter	USA	88	487	28	81
451	USA v SER WC Q2	2nd Quarter	USA	88	488	39	65
452	USA v SER WC Q2	2nd Quarter	USA	88	488	41	54
453	USA v SER WC Q2	2nd Quarter	USA	88	489	41	43
454	USA v SER WC Q2	2nd Quarter	USA	88	489	38	33
455	USA v SER WC Q2	2nd Quarter	USA	88	489	30	26
456	USA v SER WC Q2	2nd Quarter	USA	88	490	27	21
457	USA v SER WC Q2	2nd Quarter	USA	88	490	24	19
458	USA v SER WC Q2	2nd Quarter	USA	88	492	26	31	Shot	Score
459	USA v SER WC Q2	2nd Quarter	USA	92	618	12	111
460	USA v SER WC Q2	2nd Quarter	USA	92	619	31	92
461	USA v SER WC Q2	2nd Quarter	USA	92	620	31	92
462	USA v SER WC Q2	2nd Quarter	USA	92	621	31	92
463	USA v SER WC Q2	2nd Quarter	USA	92	623	31	87
464	USA v SER WC Q2	2nd Quarter	USA	92	623	30	78
465	USA v SER WC Q2	2nd Quarter	USA	92	624	28	70
466	USA v SER WC Q2	2nd Quarter	USA	92	625	29	62
467	USA v SER WC Q2	2nd Quarter	USA	92	626	29	56
468	USA v SER WC Q2	2nd Quarter	USA	92	627	27	54
469	USA v SER WC Q2	2nd Quarter	USA	92	627	22	49
470	USA v SER WC Q2	2nd Quarter	USA	92	628	15	43
471	USA v SER WC Q2	2nd Quarter	USA	92	628	12	38
472	USA v SER WC Q2	2nd Quarter	USA	92	628	12	33
473	USA v SER WC Q2	2nd Quarter	USA	92	630	30	40
474	USA v SER WC Q2	2nd Quarter	USA	92	632	28	22
475	USA v SER WC Q2	2nd Quarter	USA	92	632	39	21
476	USA v SER WC Q2	2nd Quarter	USA	92	633	33	17	Shot	Score
477	USA v SER WC Q2	2nd Quarter	USA	94	657	27	93
478	USA v SER WC Q2	2nd Quarter	USA	94	657	20	85
479	USA v SER WC Q2	2nd Quarter	USA	94	658	18	77
480	USA v SER WC Q2	2nd Quarter	USA	94	659	18	70
481	USA v SER WC Q2	2nd Quarter	USA	94	660	17	61
482	USA v SER WC Q2	2nd Quarter	USA	94	661	16	51
483	USA v SER WC Q2	2nd Quarter	USA	94	661	16	47
484	USA v SER WC Q2	2nd Quarter	USA	94	662	15	40
485	USA v SER WC Q2	2nd Quarter	USA	94	662	18	36
486	USA v SER WC Q2	2nd Quarter	USA	94	664	52	24
487	USA v SER WC Q2	2nd Quarter	USA	94	664	49	20
488	USA v SER WC Q2	2nd Quarter	USA	94	665	39	18
489	USA v SER WC Q2	2nd Quarter	USA	94	665	34	18
490	USA v SER WC Q2	2nd Quarter	USA	94	666	28	18
491	USA v SER WC Q2	2nd Quarter	USA	94	667	27	35	TO
492	USA v SER WC Q2	2nd Quarter	USA	97	674	38	89
493	USA v SER WC Q2	2nd Quarter	USA	97	675	44	76
494	USA v SER WC Q2	2nd Quarter	USA	97	676	45	62
495	USA v SER WC Q2	2nd Quarter	USA	97	676	46	53
496	USA v SER WC Q2	2nd Quarter	USA	97	677	38	48
497	USA v SER WC Q2	2nd Quarter	USA	97	677	31	41
498	USA v SER WC Q2	2nd Quarter	USA	97	678	48	33
499	USA v SER WC Q2	2nd Quarter	USA	97	679	48	33
500	USA v SER WC Q2	2nd Quarter	USA	97	680	48	33
501	USA v SER WC Q2	2nd Quarter	USA	97	681	30	37
502	USA v SER WC Q2	2nd Quarter	USA	97	683	37	30
503	USA v SER WC Q2	2nd Quarter	USA	97	684	31	23
504	USA v SER WC Q2	2nd Quarter	USA	97	684	31	23	Foul
505	USA v SER WC Q2	2nd Quarter	USA	98	718	43	9	BLOB
506	USA v SER WC Q2	2nd Quarter	USA	98	720	26	20	Shot	Score
507	USA v SER WC Q2	2nd Quarter	USA	100	779	28	111
508	USA v SER WC Q2	2nd Quarter	USA	100	780	31	97
509	USA v SER WC Q2	2nd Quarter	USA	100	781	26	90
510	USA v SER WC Q2	2nd Quarter	USA	100	782	26	82
511	USA v SER WC Q2	2nd Quarter	USA	100	783	29	75
512	USA v SER WC Q2	2nd Quarter	USA	100	783	32	71
513	USA v SER WC Q2	2nd Quarter	USA	100	784	30	63
514	USA v SER WC Q2	2nd Quarter	USA	100	784	27	59
515	USA v SER WC Q2	2nd Quarter	USA	100	784	22	55
516	USA v SER WC Q2	2nd Quarter	USA	100	785	17	49
517	USA v SER WC Q2	2nd Quarter	USA	100	785	15	44
518	USA v SER WC Q2	2nd Quarter	USA	100	787	24	29
519	USA v SER WC Q2	2nd Quarter	USA	100	788	24	18
520	USA v SER WC Q2	2nd Quarter	USA	100	789	28	18	Shot	Miss
521	USA v SER WC Q2	2nd Quarter	USA	102	808	26	95
522	USA v SER WC Q2	2nd Quarter	USA	102	809	18	69
523	USA v SER WC Q2	2nd Quarter	USA	102	810	17	56
524	USA v SER WC Q2	2nd Quarter	USA	102	811	39	44
525	USA v SER WC Q2	2nd Quarter	USA	102	812	39	40
526	USA v SER WC Q2	2nd Quarter	USA	102	813	38	35
527	USA v SER WC Q2	2nd Quarter	USA	102	814	38	20
528	USA v SER WC Q2	2nd Quarter	USA	102	815	35	21
529	USA v SER WC Q2	2nd Quarter	USA	102	817	28	20	Shot	Score
530	USA v SER WC Q2	2nd Quarter	USA	104	857	15	108
531	USA v SER WC Q2	2nd Quarter	USA	104	858	32	86
532	USA v SER WC Q2	2nd Quarter	USA	104	859	35	78
533	USA v SER WC Q2	2nd Quarter	USA	104	860	37	70
534	USA v SER WC Q2	2nd Quarter	USA	104	860	37	59
535	USA v SER WC Q2	2nd Quarter	USA	104	861	36	54
536	USA v SER WC Q2	2nd Quarter	USA	104	863	12	37
537	USA v SER WC Q2	2nd Quarter	USA	104	865	13	37
538	USA v SER WC Q2	2nd Quarter	USA	104	865	16	38
539	USA v SER WC Q2	2nd Quarter	USA	104	866	41	39
540	USA v SER WC Q2	2nd Quarter	USA	104	867	52	20
541	USA v SER WC Q2	2nd Quarter	USA	104	868	37	19	Shot	Foul
542	USA v SER WC Q2	2nd Quarter	USA	105	888	42	8	BLOB
543	USA v SER WC Q2	2nd Quarter	USA	105	889	48	34
544	USA v SER WC Q2	2nd Quarter	USA	105	890	44	34
545	USA v SER WC Q2	2nd Quarter	USA	105	890	40	34
546	USA v SER WC Q2	2nd Quarter	USA	105	891	35	39
547	USA v SER WC Q2	2nd Quarter	USA	105	891	34	42
548	USA v SER WC Q2	2nd Quarter	USA	105	893	27	29
549	USA v SER WC Q2	2nd Quarter	USA	105	894	26	39
550	USA v SER WC Q2	2nd Quarter	USA	105	895	30	35
551	USA v SER WC Q2	2nd Quarter	USA	105	895	34	28
552	USA v SER WC Q2	2nd Quarter	USA	105	897	10	19
553	USA v SER WC Q2	2nd Quarter	USA	105	898	15	32
554	USA v SER WC Q2	2nd Quarter	USA	105	900	17	37
555	USA v SER WC Q2	2nd Quarter	USA	105	900	20	37
556	USA v SER WC Q2	2nd Quarter	USA	105	901	26	31	Shot	Score
557	USA v SER WC Q2	2nd Quarter	USA	109	980	5	87
558	USA v SER WC Q2	2nd Quarter	USA	109	981	27	96
559	USA v SER WC Q2	2nd Quarter	USA	109	982	27	92
560	USA v SER WC Q2	2nd Quarter	USA	109	982	29	87
561	USA v SER WC Q2	2nd Quarter	USA	109	983	29	81
562	USA v SER WC Q2	2nd Quarter	USA	109	983	23	67
563	USA v SER WC Q2	2nd Quarter	USA	109	984	20	58
564	USA v SER WC Q2	2nd Quarter	USA	109	985	19	51
565	USA v SER WC Q2	2nd Quarter	USA	109	986	16	43
566	USA v SER WC Q2	2nd Quarter	USA	109	987	11	33
567	USA v SER WC Q2	2nd Quarter	USA	109	988	25	23
568	USA v SER WC Q2	2nd Quarter	USA	109	989	30	25	Shot	Miss
569	USA v SER WC Q2	2nd Quarter	USA	111	1004	45	92
570	USA v SER WC Q2	2nd Quarter	USA	111	1004	46	84
571	USA v SER WC Q2	2nd Quarter	USA	111	1005	46	69
572	USA v SER WC Q2	2nd Quarter	USA	111	1005	37	62
573	USA v SER WC Q2	2nd Quarter	USA	111	1006	32	59
574	USA v SER WC Q2	2nd Quarter	USA	111	1006	29	55
575	USA v SER WC Q2	2nd Quarter	USA	111	1007	26	50
576	USA v SER WC Q2	2nd Quarter	USA	111	1007	24	45
577	USA v SER WC Q2	2nd Quarter	USA	111	1008	19	34
578	USA v SER WC Q2	2nd Quarter	USA	111	1009	12	28
579	USA v SER WC Q2	2nd Quarter	USA	111	1010	9	17	Shot	Score
580	USA v SER WC Q2	2nd Quarter	USA	113	1030	26	99
581	USA v SER WC Q2	2nd Quarter	USA	113	1030	23	87
582	USA v SER WC Q2	2nd Quarter	USA	113	1031	26	81
583	USA v SER WC Q2	2nd Quarter	USA	113	1031	27	69
584	USA v SER WC Q2	2nd Quarter	USA	113	1032	23	57
585	USA v SER WC Q2	2nd Quarter	USA	113	1033	14	37
586	USA v SER WC Q2	2nd Quarter	USA	113	1034	14	29	Shot	Miss
587	USA v SER WC Q2	2nd Quarter	USA	115	1050	28	111
588	USA v SER WC Q2	2nd Quarter	USA	115	1051	25	94
589	USA v SER WC Q2	2nd Quarter	USA	115	1052	21	81
590	USA v SER WC Q2	2nd Quarter	USA	115	1054	20	77	Stoppage
591	USA v SER WC Q2	2nd Quarter	USA	118	1137	27	93
592	USA v SER WC Q2	2nd Quarter	USA	118	1138	19	84
593	USA v SER WC Q2	2nd Quarter	USA	118	1138	18	75
594	USA v SER WC Q2	2nd Quarter	USA	118	1139	30	70
595	USA v SER WC Q2	2nd Quarter	USA	118	1140	34	62
596	USA v SER WC Q2	2nd Quarter	USA	118	1141	35	57
597	USA v SER WC Q2	2nd Quarter	USA	118	1141	37	51
598	USA v SER WC Q2	2nd Quarter	USA	118	1142	38	47
599	USA v SER WC Q2	2nd Quarter	USA	118	1143	40	41
600	USA v SER WC Q2	2nd Quarter	USA	118	1144	38	37	On-ball
601	USA v SER WC Q2	2nd Quarter	USA	118	1146	31	37
602	USA v SER WC Q2	2nd Quarter	USA	118	1147	24	37	Shot	Score
603	USA v SER WC Q3	3rd Quarter	USA	120	18	57	60
604	USA v SER WC Q3	3rd Quarter	USA	120	19	46	67
605	USA v SER WC Q3	3rd Quarter	USA	120	20	42	67
606	USA v SER WC Q3	3rd Quarter	USA	120	21	37	63
607	USA v SER WC Q3	3rd Quarter	USA	120	22	34	56
608	USA v SER WC Q3	3rd Quarter	USA	120	22	35	54
609	USA v SER WC Q3	3rd Quarter	USA	120	23	40	50
610	USA v SER WC Q3	3rd Quarter	USA	120	23	47	47
611	USA v SER WC Q3	3rd Quarter	USA	120	24	48	42
612	USA v SER WC Q3	3rd Quarter	USA	120	25	28	40
613	USA v SER WC Q3	3rd Quarter	USA	120	26	21	31
614	USA v SER WC Q3	3rd Quarter	USA	120	26	21	26
615	USA v SER WC Q3	3rd Quarter	USA	120	27	9	20	Shot	Miss
616	USA v SER WC Q3	3rd Quarter	USA	121	43	23	9	BLOB
617	USA v SER WC Q3	3rd Quarter	USA	121	44	34	21	Shot	Miss
618	USA v SER WC Q3	3rd Quarter	USA	122	48	36	50	OR
619	USA v SER WC Q3	3rd Quarter	USA	122	50	40	48
620	USA v SER WC Q3	3rd Quarter	USA	122	51	45	46
621	USA v SER WC Q3	3rd Quarter	USA	122	52	50	42
622	USA v SER WC Q3	3rd Quarter	USA	122	54	39	40	TO
623	USA v SER WC Q3	3rd Quarter	USA	124	63	32	108
624	USA v SER WC Q3	3rd Quarter	USA	124	64	25	90
625	USA v SER WC Q3	3rd Quarter	USA	124	64	24	82
626	USA v SER WC Q3	3rd Quarter	USA	124	65	23	72
627	USA v SER WC Q3	3rd Quarter	USA	124	65	45	51
628	USA v SER WC Q3	3rd Quarter	USA	124	66	49	45
629	USA v SER WC Q3	3rd Quarter	USA	124	66	52	37
630	USA v SER WC Q3	3rd Quarter	USA	124	67	45	36
631	USA v SER WC Q3	3rd Quarter	USA	124	67	40	35	On-ball
632	USA v SER WC Q3	3rd Quarter	USA	124	68	30	36
633	USA v SER WC Q3	3rd Quarter	USA	124	69	13	29
634	USA v SER WC Q3	3rd Quarter	USA	124	69	15	27
635	USA v SER WC Q3	3rd Quarter	USA	124	70	22	29	Shot	Miss
636	USA v SER WC Q3	3rd Quarter	USA	127	95	33	110
637	USA v SER WC Q3	3rd Quarter	USA	127	96	18	89
638	USA v SER WC Q3	3rd Quarter	USA	127	98	18	85
639	USA v SER WC Q3	3rd Quarter	USA	127	98	22	81
640	USA v SER WC Q3	3rd Quarter	USA	127	99	25	75
641	USA v SER WC Q3	3rd Quarter	USA	127	99	27	69
642	USA v SER WC Q3	3rd Quarter	USA	127	100	31	61
643	USA v SER WC Q3	3rd Quarter	USA	127	100	42	55
644	USA v SER WC Q3	3rd Quarter	USA	127	101	53	36
645	USA v SER WC Q3	3rd Quarter	USA	127	102	53	36
646	USA v SER WC Q3	3rd Quarter	USA	127	103	53	36
647	USA v SER WC Q3	3rd Quarter	USA	127	104	53	34
648	USA v SER WC Q3	3rd Quarter	USA	127	105	53	18
649	USA v SER WC Q3	3rd Quarter	USA	127	107	37	21
650	USA v SER WC Q3	3rd Quarter	USA	127	108	27	39	On-ball
651	USA v SER WC Q3	3rd Quarter	USA	127	109	27	39
652	USA v SER WC Q3	3rd Quarter	USA	127	110	27	39
653	USA v SER WC Q3	3rd Quarter	USA	127	111	34	26	Shot	Score
654	USA v SER WC Q3	3rd Quarter	USA	130	190	30	84
655	USA v SER WC Q3	3rd Quarter	USA	130	190	29	76
656	USA v SER WC Q3	3rd Quarter	USA	130	191	29	69
657	USA v SER WC Q3	3rd Quarter	USA	130	192	17	54
658	USA v SER WC Q3	3rd Quarter	USA	130	193	14	48	TO
659	USA v SER WC Q3	3rd Quarter	USA	134	281	58	79
660	USA v SER WC Q3	3rd Quarter	USA	134	282	47	85
661	USA v SER WC Q3	3rd Quarter	USA	134	284	38	95
662	USA v SER WC Q3	3rd Quarter	USA	134	285	29	88
663	USA v SER WC Q3	3rd Quarter	USA	134	286	26	79
664	USA v SER WC Q3	3rd Quarter	USA	134	286	23	65
665	USA v SER WC Q3	3rd Quarter	USA	134	287	21	54
666	USA v SER WC Q3	3rd Quarter	USA	134	287	20	48
667	USA v SER WC Q3	3rd Quarter	USA	134	288	16	31
668	USA v SER WC Q3	3rd Quarter	USA	134	289	12	25
669	USA v SER WC Q3	3rd Quarter	USA	134	289	14	17
670	USA v SER WC Q3	3rd Quarter	USA	134	290	15	13
671	USA v SER WC Q3	3rd Quarter	USA	134	290	16	15
672	USA v SER WC Q3	3rd Quarter	USA	134	291	22	40
673	USA v SER WC Q3	3rd Quarter	USA	134	293	27	17
674	USA v SER WC Q3	3rd Quarter	USA	134	294	32	18	Shot	Score
675	USA v SER WC Q3	3rd Quarter	USA	137	321	31	110
676	USA v SER WC Q3	3rd Quarter	USA	137	322	28	85
677	USA v SER WC Q3	3rd Quarter	USA	137	323	29	81
678	USA v SER WC Q3	3rd Quarter	USA	137	324	29	77
679	USA v SER WC Q3	3rd Quarter	USA	137	325	26	70
680	USA v SER WC Q3	3rd Quarter	USA	137	326	24	66
681	USA v SER WC Q3	3rd Quarter	USA	137	326	22	59
682	USA v SER WC Q3	3rd Quarter	USA	137	327	22	54
683	USA v SER WC Q3	3rd Quarter	USA	137	327	22	49
684	USA v SER WC Q3	3rd Quarter	USA	137	328	23	46
685	USA v SER WC Q3	3rd Quarter	USA	137	329	24	39
686	USA v SER WC Q3	3rd Quarter	USA	137	330	18	32
687	USA v SER WC Q3	3rd Quarter	USA	137	331	15	28
688	USA v SER WC Q3	3rd Quarter	USA	137	332	26	19
689	USA v SER WC Q3	3rd Quarter	USA	137	333	10	17	Shot	Score
690	USA v SER WC Q3	3rd Quarter	USA	142	402	30	82
691	USA v SER WC Q3	3rd Quarter	USA	142	402	39	68
692	USA v SER WC Q3	3rd Quarter	USA	142	403	45	56
693	USA v SER WC Q3	3rd Quarter	USA	142	404	42	42
694	USA v SER WC Q3	3rd Quarter	USA	142	404	38	27
695	USA v SER WC Q3	3rd Quarter	USA	142	405	35	18	TO
696	USA v SER WC Q3	3rd Quarter	USA	144	446	32	107
697	USA v SER WC Q3	3rd Quarter	USA	144	447	34	88
698	USA v SER WC Q3	3rd Quarter	USA	144	448	23	83
699	USA v SER WC Q3	3rd Quarter	USA	144	449	17	69
700	USA v SER WC Q3	3rd Quarter	USA	144	449	29	57
701	USA v SER WC Q3	3rd Quarter	USA	144	450	32	48
702	USA v SER WC Q3	3rd Quarter	USA	144	450	36	38	TO
703	USA v SER WC Q3	3rd Quarter	USA	146	458	33	111
704	USA v SER WC Q3	3rd Quarter	USA	146	459	45	87
705	USA v SER WC Q3	3rd Quarter	USA	146	460	47	82
706	USA v SER WC Q3	3rd Quarter	USA	146	461	48	75
707	USA v SER WC Q3	3rd Quarter	USA	146	461	49	64
708	USA v SER WC Q3	3rd Quarter	USA	146	462	49	57
709	USA v SER WC Q3	3rd Quarter	USA	146	462	49	53
710	USA v SER WC Q3	3rd Quarter	USA	146	463	46	47
711	USA v SER WC Q3	3rd Quarter	USA	146	463	47	38
712	USA v SER WC Q3	3rd Quarter	USA	146	465	34	43
713	USA v SER WC Q3	3rd Quarter	USA	146	467	38	18
714	USA v SER WC Q3	3rd Quarter	USA	146	468	35	18	Shot	Miss
715	USA v SER WC Q3	3rd Quarter	USA	147	486	21	9	BLOB
716	USA v SER WC Q3	3rd Quarter	USA	147	487	24	39
717	USA v SER WC Q3	3rd Quarter	USA	147	488	45	32
718	USA v SER WC Q3	3rd Quarter	USA	147	489	38	21
719	USA v SER WC Q3	3rd Quarter	USA	147	490	38	16	TO
720	USA v SER WC Q3	3rd Quarter	USA	149	518	32	93
721	USA v SER WC Q3	3rd Quarter	USA	149	520	37	88	Foul
722	USA v SER WC Q3	3rd Quarter	USA	150	548	49	108
723	USA v SER WC Q3	3rd Quarter	USA	150	549	41	77
724	USA v SER WC Q3	3rd Quarter	USA	150	550	40	80
725	USA v SER WC Q3	3rd Quarter	USA	150	551	39	84
726	USA v SER WC Q3	3rd Quarter	USA	150	552	34	87
727	USA v SER WC Q3	3rd Quarter	USA	150	552	31	85
728	USA v SER WC Q3	3rd Quarter	USA	150	553	24	83
729	USA v SER WC Q3	3rd Quarter	USA	150	555	49	64
730	USA v SER WC Q3	3rd Quarter	USA	150	556	53	56
731	USA v SER WC Q3	3rd Quarter	USA	150	556	53	46
732	USA v SER WC Q3	3rd Quarter	USA	150	557	53	32
733	USA v SER WC Q3	3rd Quarter	USA	150	558	51	31	On-ball
734	USA v SER WC Q3	3rd Quarter	USA	150	559	48	35
735	USA v SER WC Q3	3rd Quarter	USA	150	560	41	37
736	USA v SER WC Q3	3rd Quarter	USA	150	561	20	35
737	USA v SER WC Q3	3rd Quarter	USA	150	563	27	24
738	USA v SER WC Q3	3rd Quarter	USA	150	564	35	17	TO
739	USA v SER WC Q3	3rd Quarter	USA	152	624	32	110
740	USA v SER WC Q3	3rd Quarter	USA	152	625	48	82
741	USA v SER WC Q3	3rd Quarter	USA	152	626	51	60
742	USA v SER WC Q3	3rd Quarter	USA	152	627	51	50
743	USA v SER WC Q3	3rd Quarter	USA	152	627	47	37
744	USA v SER WC Q3	3rd Quarter	USA	152	628	44	32
745	USA v SER WC Q3	3rd Quarter	USA	152	628	38	19
746	USA v SER WC Q3	3rd Quarter	USA	152	630	34	17	Shot	Score
747	USA v SER WC Q3	3rd Quarter	USA	154	643	39	77
748	USA v SER WC Q3	3rd Quarter	USA	154	643	41	60
749	USA v SER WC Q3	3rd Quarter	USA	154	644	39	46
750	USA v SER WC Q3	3rd Quarter	USA	154	645	38	34
751	USA v SER WC Q3	3rd Quarter	USA	154	646	35	17
752	USA v SER WC Q3	3rd Quarter	USA	154	646	34	17	Shot	Score
753	USA v SER WC Q3	3rd Quarter	USA	156	667	33	93
754	USA v SER WC Q3	3rd Quarter	USA	156	667	39	81
755	USA v SER WC Q3	3rd Quarter	USA	156	668	42	71
756	USA v SER WC Q3	3rd Quarter	USA	156	669	38	60
757	USA v SER WC Q3	3rd Quarter	USA	156	669	33	54
758	USA v SER WC Q3	3rd Quarter	USA	156	670	31	51	Foul
759	USA v SER WC Q3	3rd Quarter	USA	157	688	4	46
760	USA v SER WC Q3	3rd Quarter	USA	157	689	24	50
761	USA v SER WC Q3	3rd Quarter	USA	157	690	26	49
762	USA v SER WC Q3	3rd Quarter	USA	157	691	31	47
763	USA v SER WC Q3	3rd Quarter	USA	157	693	49	33
764	USA v SER WC Q3	3rd Quarter	USA	157	694	52	23
765	USA v SER WC Q3	3rd Quarter	USA	157	697	36	45
766	USA v SER WC Q3	3rd Quarter	USA	157	698	34	46
767	USA v SER WC Q3	3rd Quarter	USA	157	698	32	47
768	USA v SER WC Q3	3rd Quarter	USA	157	699	26	33
769	USA v SER WC Q3	3rd Quarter	USA	157	701	23	23
770	USA v SER WC Q3	3rd Quarter	USA	157	702	28	18	Shot	Foul
771	USA v SER WC Q3	3rd Quarter	USA	160	773	4	96
772	USA v SER WC Q3	3rd Quarter	USA	160	773	17	92
773	USA v SER WC Q3	3rd Quarter	USA	160	774	27	80
774	USA v SER WC Q3	3rd Quarter	USA	160	775	28	72
775	USA v SER WC Q3	3rd Quarter	USA	160	775	31	59
776	USA v SER WC Q3	3rd Quarter	USA	160	776	31	55
777	USA v SER WC Q3	3rd Quarter	USA	160	777	16	42
778	USA v SER WC Q3	3rd Quarter	USA	160	779	37	44
779	USA v SER WC Q3	3rd Quarter	USA	160	780	45	32
780	USA v SER WC Q3	3rd Quarter	USA	160	782	42	35	TO
781	USA v SER WC Q3	3rd Quarter	USA	164	790	41	99
782	USA v SER WC Q3	3rd Quarter	USA	164	791	47	94
783	USA v SER WC Q3	3rd Quarter	USA	164	791	17	74
784	USA v SER WC Q3	3rd Quarter	USA	164	792	17	71
785	USA v SER WC Q3	3rd Quarter	USA	164	793	18	60
786	USA v SER WC Q3	3rd Quarter	USA	164	793	20	50
787	USA v SER WC Q3	3rd Quarter	USA	164	794	23	43
788	USA v SER WC Q3	3rd Quarter	USA	164	794	24	36
789	USA v SER WC Q3	3rd Quarter	USA	164	794	22	31
790	USA v SER WC Q3	3rd Quarter	USA	164	795	20	29
791	USA v SER WC Q3	3rd Quarter	USA	164	795	15	34
792	USA v SER WC Q3	3rd Quarter	USA	164	796	17	34
793	USA v SER WC Q3	3rd Quarter	USA	164	797	25	31
794	USA v SER WC Q3	3rd Quarter	USA	164	799	49	14
795	USA v SER WC Q3	3rd Quarter	USA	164	800	48	18	Shot	Miss
796	USA v SER WC Q3	3rd Quarter	USA	165	806	32	18	OR	Shot	Miss
797	USA v SER WC Q3	3rd Quarter	USA	167	871	32	110
798	USA v SER WC Q3	3rd Quarter	USA	167	872	48	84
799	USA v SER WC Q3	3rd Quarter	USA	167	873	53	67
800	USA v SER WC Q3	3rd Quarter	USA	167	874	53	62
801	USA v SER WC Q3	3rd Quarter	USA	167	875	38	53
802	USA v SER WC Q3	3rd Quarter	USA	167	875	31	43
803	USA v SER WC Q3	3rd Quarter	USA	167	876	31	36
804	USA v SER WC Q3	3rd Quarter	USA	167	876	27	26
805	USA v SER WC Q3	3rd Quarter	USA	167	877	29	18	Shot	Score	Foul
806	USA v SER WC Q3	3rd Quarter	USA	169	937	58	94
807	USA v SER WC Q3	3rd Quarter	USA	169	938	47	89
808	USA v SER WC Q3	3rd Quarter	USA	169	939	41	87
809	USA v SER WC Q3	3rd Quarter	USA	169	940	34	84
810	USA v SER WC Q3	3rd Quarter	USA	169	941	30	78
811	USA v SER WC Q3	3rd Quarter	USA	169	941	28	72
812	USA v SER WC Q3	3rd Quarter	USA	169	942	25	66
813	USA v SER WC Q3	3rd Quarter	USA	169	942	21	60
814	USA v SER WC Q3	3rd Quarter	USA	169	943	16	55
815	USA v SER WC Q3	3rd Quarter	USA	169	943	13	50
816	USA v SER WC Q3	3rd Quarter	USA	169	944	13	45
817	USA v SER WC Q3	3rd Quarter	USA	169	945	13	45
818	USA v SER WC Q3	3rd Quarter	USA	169	945	15	46
819	USA v SER WC Q3	3rd Quarter	USA	169	946	19	44
820	USA v SER WC Q3	3rd Quarter	USA	169	946	21	41
821	USA v SER WC Q3	3rd Quarter	USA	169	947	26	37	On-ball
822	USA v SER WC Q3	3rd Quarter	USA	169	948	25	32
823	USA v SER WC Q3	3rd Quarter	USA	169	948	25	29
824	USA v SER WC Q3	3rd Quarter	USA	169	949	13	29
825	USA v SER WC Q3	3rd Quarter	USA	169	950	17	32
826	USA v SER WC Q3	3rd Quarter	USA	169	951	28	31
827	USA v SER WC Q3	3rd Quarter	USA	169	951	31	29
828	USA v SER WC Q3	3rd Quarter	USA	169	952	35	18	TO
829	USA v SER WC Q3	3rd Quarter	USA	171	992	27	112
830	USA v SER WC Q3	3rd Quarter	USA	171	992	30	95
831	USA v SER WC Q3	3rd Quarter	USA	171	992	35	82
832	USA v SER WC Q3	3rd Quarter	USA	171	992	42	75
833	USA v SER WC Q3	3rd Quarter	USA	171	992	51	59
834	USA v SER WC Q3	3rd Quarter	USA	171	992	52	50
835	USA v SER WC Q3	3rd Quarter	USA	171	995	51	43
836	USA v SER WC Q3	3rd Quarter	USA	171	996	50	40
837	USA v SER WC Q3	3rd Quarter	USA	171	996	44	45
838	USA v SER WC Q3	3rd Quarter	USA	171	996	40	45
839	USA v SER WC Q3	3rd Quarter	USA	171	997	33	42
840	USA v SER WC Q3	3rd Quarter	USA	171	997	26	42
841	USA v SER WC Q3	3rd Quarter	USA	171	998	20	37
842	USA v SER WC Q3	3rd Quarter	USA	171	999	16	28
843	USA v SER WC Q3	3rd Quarter	USA	171	1000	19	30	On-ball
844	USA v SER WC Q3	3rd Quarter	USA	171	1000	27	30
845	USA v SER WC Q3	3rd Quarter	USA	171	1001	32	30	Shot	Miss
846	USA v SER WC Q3	3rd Quarter	USA	174	1014	26	103
847	USA v SER WC Q3	3rd Quarter	USA	174	1015	34	98
848	USA v SER WC Q3	3rd Quarter	USA	174	1016	39	88
849	USA v SER WC Q3	3rd Quarter	USA	174	1016	41	78
850	USA v SER WC Q3	3rd Quarter	USA	174	1018	28	20
851	USA v SER WC Q3	3rd Quarter	USA	174	1019	30	16	Shot	Foul
852	USA v SER WC Q3	3rd Quarter	USA	175	1080	58	59
853	USA v SER WC Q3	3rd Quarter	USA	175	1081	44	56
854	USA v SER WC Q3	3rd Quarter	USA	175	1082	49	50
855	USA v SER WC Q3	3rd Quarter	USA	175	1083	52	48
856	USA v SER WC Q3	3rd Quarter	USA	175	1085	50	50
857	USA v SER WC Q3	3rd Quarter	USA	175	1085	45	51
858	USA v SER WC Q3	3rd Quarter	USA	175	1086	38	46
859	USA v SER WC Q3	3rd Quarter	USA	175	1086	34	40
860	USA v SER WC Q3	3rd Quarter	USA	175	1086	33	35
861	USA v SER WC Q3	3rd Quarter	USA	175	1087	32	28
862	USA v SER WC Q3	3rd Quarter	USA	175	1088	34	20	Shot	Miss
863	USA v SER WC Q3	3rd Quarter	USA	176	1091	36	18	OR
864	USA v SER WC Q3	3rd Quarter	USA	176	1093	51	19	TO
865	USA v SER WC Q3	3rd Quarter	USA	178	1153	41	110
866	USA v SER WC Q3	3rd Quarter	USA	178	1155	30	97
867	USA v SER WC Q3	3rd Quarter	USA	178	1156	30	97
868	USA v SER WC Q3	3rd Quarter	USA	178	1157	30	97
869	USA v SER WC Q3	3rd Quarter	USA	178	1158	30	97
870	USA v SER WC Q3	3rd Quarter	USA	178	1159	30	92
871	USA v SER WC Q3	3rd Quarter	USA	178	1160	16	81
872	USA v SER WC Q3	3rd Quarter	USA	178	1160	16	74
873	USA v SER WC Q3	3rd Quarter	USA	178	1160	21	71
874	USA v SER WC Q3	3rd Quarter	USA	178	1161	26	66
875	USA v SER WC Q3	3rd Quarter	USA	178	1162	46	54
876	USA v SER WC Q3	3rd Quarter	USA	178	1163	50	47
877	USA v SER WC Q3	3rd Quarter	USA	178	1165	35	52
878	USA v SER WC Q3	3rd Quarter	USA	178	1166	30	51
879	USA v SER WC Q3	3rd Quarter	USA	178	1166	24	50
880	USA v SER WC Q3	3rd Quarter	USA	178	1167	19	47
881	USA v SER WC Q3	3rd Quarter	USA	178	1168	14	43
882	USA v SER WC Q3	3rd Quarter	USA	178	1169	12	38
883	USA v SER WC Q3	3rd Quarter	USA	178	1170	25	40
884	USA v SER WC Q3	3rd Quarter	USA	178	1171	32	36
885	USA v SER WC Q3	3rd Quarter	USA	178	1172	32	30
886	USA v SER WC Q3	3rd Quarter	USA	178	1172	32	25	Shot	Miss
887	USA v SER WC Q3	3rd Quarter	USA	179	1178	25	28	OR
888	USA v SER WC Q3	3rd Quarter	USA	179	1180	14	35
889	USA v SER WC Q3	3rd Quarter	USA	179	1181	15	38
890	USA v SER WC Q3	3rd Quarter	USA	179	1182	16	42
891	USA v SER WC Q3	3rd Quarter	USA	179	1183	15	48
892	USA v SER WC Q3	3rd Quarter	USA	179	1184	15	51
893	USA v SER WC Q3	3rd Quarter	USA	179	1186	11	48
894	USA v SER WC Q3	3rd Quarter	USA	179	1187	12	41
895	USA v SER WC Q3	3rd Quarter	USA	179	1188	15	39
896	USA v SER WC Q3	3rd Quarter	USA	179	1189	23	35	On-ball
897	USA v SER WC Q3	3rd Quarter	USA	179	1189	31	36
898	USA v SER WC Q3	3rd Quarter	USA	179	1190	39	36
899	USA v SER WC Q3	3rd Quarter	USA	179	1192	41	39
900	USA v SER WC Q3	3rd Quarter	USA	179	1193	37	29
901	USA v SER WC Q3	3rd Quarter	USA	179	1194	37	25
902	USA v SER WC Q3	3rd Quarter	USA	179	1195	37	18	Shot	Score
903	USA v SER WC Q3	3rd Quarter	USA	181	1206	30	100
904	USA v SER WC Q3	3rd Quarter	USA	181	1206	23	87
905	USA v SER WC Q3	3rd Quarter	USA	181	1207	21	81
906	USA v SER WC Q3	3rd Quarter	USA	181	1207	21	71
907	USA v SER WC Q3	3rd Quarter	USA	181	1208	20	58
908	USA v SER WC Q3	3rd Quarter	USA	181	1208	27	46
909	USA v SER WC Q3	3rd Quarter	USA	181	1209	31	39
910	USA v SER WC Q3	3rd Quarter	USA	181	1209	34	30
911	USA v SER WC Q3	3rd Quarter	USA	181	1210	36	25	Foul
912	USA v SER WC Q3	3rd Quarter	USA	183	1283	39	89
913	USA v SER WC Q3	3rd Quarter	USA	183	1283	40	83
914	USA v SER WC Q3	3rd Quarter	USA	183	1284	28	64
915	USA v SER WC Q3	3rd Quarter	USA	183	1284	26	50
916	USA v SER WC Q3	3rd Quarter	USA	183	1285	25	44
917	USA v SER WC Q3	3rd Quarter	USA	183	1285	26	37
918	USA v SER WC Q3	3rd Quarter	USA	183	1286	25	26
919	USA v SER WC Q3	3rd Quarter	USA	183	1287	29	17	Shot	Miss
920	USA v SER WC Q3	3rd Quarter	USA	184	1289	35	21	OR	Shot	Miss
921	USA v SER WC Q4	4th Quarter	USA	186	26	33	97
922	USA v SER WC Q4	4th Quarter	USA	186	26	26	88
923	USA v SER WC Q4	4th Quarter	USA	186	27	21	80
924	USA v SER WC Q4	4th Quarter	USA	186	28	20	65
925	USA v SER WC Q4	4th Quarter	USA	186	29	34	50
926	USA v SER WC Q4	4th Quarter	USA	186	29	37	43
927	USA v SER WC Q4	4th Quarter	USA	186	30	47	39
928	USA v SER WC Q4	4th Quarter	USA	186	30	51	41
929	USA v SER WC Q4	4th Quarter	USA	186	31	52	49
930	USA v SER WC Q4	4th Quarter	USA	186	32	50	51
931	USA v SER WC Q4	4th Quarter	USA	186	32	53	38
932	USA v SER WC Q4	4th Quarter	USA	186	33	51	26
933	USA v SER WC Q4	4th Quarter	USA	186	34	9	18	Shot	Score
934	USA v SER WC Q4	4th Quarter	USA	189	70	33	107
935	USA v SER WC Q4	4th Quarter	USA	189	72	33	96
936	USA v SER WC Q4	4th Quarter	USA	189	73	32	90
937	USA v SER WC Q4	4th Quarter	USA	189	74	32	86
938	USA v SER WC Q4	4th Quarter	USA	189	74	25	72
939	USA v SER WC Q4	4th Quarter	USA	189	75	17	57
940	USA v SER WC Q4	4th Quarter	USA	189	75	16	44
941	USA v SER WC Q4	4th Quarter	USA	189	76	15	34	On-ball
942	USA v SER WC Q4	4th Quarter	USA	189	78	40	31	Shot	Miss
943	USA v SER WC Q4	4th Quarter	USA	192	102	33	98
944	USA v SER WC Q4	4th Quarter	USA	192	102	40	94
945	USA v SER WC Q4	4th Quarter	USA	192	103	48	91
946	USA v SER WC Q4	4th Quarter	USA	192	104	48	82
947	USA v SER WC Q4	4th Quarter	USA	192	104	45	73
948	USA v SER WC Q4	4th Quarter	USA	192	105	42	68
949	USA v SER WC Q4	4th Quarter	USA	192	105	34	60
950	USA v SER WC Q4	4th Quarter	USA	192	106	29	56
951	USA v SER WC Q4	4th Quarter	USA	192	106	25	51
952	USA v SER WC Q4	4th Quarter	USA	192	107	26	45
953	USA v SER WC Q4	4th Quarter	USA	192	108	27	39	On-ball
954	USA v SER WC Q4	4th Quarter	USA	192	109	25	35
955	USA v SER WC Q4	4th Quarter	USA	192	110	42	36
956	USA v SER WC Q4	4th Quarter	USA	192	112	44	17
957	USA v SER WC Q4	4th Quarter	USA	192	113	35	18	Shot	Miss
958	USA v SER WC Q4	4th Quarter	USA	193	118	27	19	OR
959	USA v SER WC Q4	4th Quarter	USA	193	118	18	23
960	USA v SER WC Q4	4th Quarter	USA	193	120	18	28
961	USA v SER WC Q4	4th Quarter	USA	193	120	16	32	Stoppage
962	USA v SER WC Q4	4th Quarter	USA	194	148	4	35	SLOB	Foul
963	USA v SER WC Q4	4th Quarter	USA	195	149	5	40
964	USA v SER WC Q4	4th Quarter	USA	195	150	10	24
965	USA v SER WC Q4	4th Quarter	USA	195	151	13	21
966	USA v SER WC Q4	4th Quarter	USA	195	151	21	20
967	USA v SER WC Q4	4th Quarter	USA	195	152	28	18	Shot	Score
968	USA v SER WC Q4	4th Quarter	USA	197	175	31	95
969	USA v SER WC Q4	4th Quarter	USA	197	176	18	76
970	USA v SER WC Q4	4th Quarter	USA	197	176	20	68
971	USA v SER WC Q4	4th Quarter	USA	197	177	21	59
972	USA v SER WC Q4	4th Quarter	USA	197	177	21	53
973	USA v SER WC Q4	4th Quarter	USA	197	178	19	47
974	USA v SER WC Q4	4th Quarter	USA	197	178	17	41
975	USA v SER WC Q4	4th Quarter	USA	197	179	18	51
976	USA v SER WC Q4	4th Quarter	USA	197	179	20	53
977	USA v SER WC Q4	4th Quarter	USA	197	180	25	50
978	USA v SER WC Q4	4th Quarter	USA	197	182	37	18
979	USA v SER WC Q4	4th Quarter	USA	197	183	34	18	Shot	Score
980	USA v SER WC Q4	4th Quarter	USA	200	203	34	111
981	USA v SER WC Q4	4th Quarter	USA	200	204	27	93
982	USA v SER WC Q4	4th Quarter	USA	200	206	23	80
983	USA v SER WC Q4	4th Quarter	USA	200	207	22	75
984	USA v SER WC Q4	4th Quarter	USA	200	208	21	66
985	USA v SER WC Q4	4th Quarter	USA	200	209	21	58
986	USA v SER WC Q4	4th Quarter	USA	200	210	21	51
987	USA v SER WC Q4	4th Quarter	USA	200	210	19	45
988	USA v SER WC Q4	4th Quarter	USA	200	211	18	40
989	USA v SER WC Q4	4th Quarter	USA	200	212	14	32
990	USA v SER WC Q4	4th Quarter	USA	200	213	12	28
991	USA v SER WC Q4	4th Quarter	USA	200	214	19	25
992	USA v SER WC Q4	4th Quarter	USA	200	215	34	41
993	USA v SER WC Q4	4th Quarter	USA	200	217	35	30
994	USA v SER WC Q4	4th Quarter	USA	200	220	38	22
995	USA v SER WC Q4	4th Quarter	USA	200	221	40	40	Shot	Miss
996	USA v SER WC Q4	4th Quarter	USA	202	244	33	111
997	USA v SER WC Q4	4th Quarter	USA	202	245	30	93
998	USA v SER WC Q4	4th Quarter	USA	202	247	31	90
999	USA v SER WC Q4	4th Quarter	USA	202	249	35	78
1000	USA v SER WC Q4	4th Quarter	USA	202	250	34	72
1001	USA v SER WC Q4	4th Quarter	USA	202	250	32	68
1002	USA v SER WC Q4	4th Quarter	USA	202	251	36	62
1003	USA v SER WC Q4	4th Quarter	USA	202	252	40	56
1004	USA v SER WC Q4	4th Quarter	USA	202	252	49	51
1005	USA v SER WC Q4	4th Quarter	USA	202	252	53	45
1006	USA v SER WC Q4	4th Quarter	USA	202	253	53	35
1007	USA v SER WC Q4	4th Quarter	USA	202	253	53	29
1008	USA v SER WC Q4	4th Quarter	USA	202	255	41	42
1009	USA v SER WC Q4	4th Quarter	USA	202	257	29	32
1010	USA v SER WC Q4	4th Quarter	USA	202	257	26	20
1011	USA v SER WC Q4	4th Quarter	USA	202	258	29	17	Shot	Foul
1012	USA v SER WC Q4	4th Quarter	USA	204	334	30	94
1013	USA v SER WC Q4	4th Quarter	USA	204	334	39	86
1014	USA v SER WC Q4	4th Quarter	USA	204	335	40	79
1015	USA v SER WC Q4	4th Quarter	USA	204	336	42	73
1016	USA v SER WC Q4	4th Quarter	USA	204	337	42	68
1017	USA v SER WC Q4	4th Quarter	USA	204	337	36	60
1018	USA v SER WC Q4	4th Quarter	USA	204	338	32	55
1019	USA v SER WC Q4	4th Quarter	USA	204	338	27	51
1020	USA v SER WC Q4	4th Quarter	USA	204	339	23	48
1021	USA v SER WC Q4	4th Quarter	USA	204	340	16	46
1022	USA v SER WC Q4	4th Quarter	USA	204	341	17	45
1023	USA v SER WC Q4	4th Quarter	USA	204	343	25	46
1024	USA v SER WC Q4	4th Quarter	USA	204	345	43	42
1025	USA v SER WC Q4	4th Quarter	USA	204	346	51	30
1026	USA v SER WC Q4	4th Quarter	USA	204	347	46	31
1027	USA v SER WC Q4	4th Quarter	USA	204	347	38	31
1028	USA v SER WC Q4	4th Quarter	USA	204	348	32	25	Shot	Foul
1029	USA v SER WC Q4	4th Quarter	USA	206	407	30	112
1030	USA v SER WC Q4	4th Quarter	USA	206	408	41	92
1031	USA v SER WC Q4	4th Quarter	USA	206	409	41	88
1032	USA v SER WC Q4	4th Quarter	USA	206	409	40	82
1033	USA v SER WC Q4	4th Quarter	USA	206	410	38	72
1034	USA v SER WC Q4	4th Quarter	USA	206	411	46	64
1035	USA v SER WC Q4	4th Quarter	USA	206	411	49	57
1036	USA v SER WC Q4	4th Quarter	USA	206	412	52	50
1037	USA v SER WC Q4	4th Quarter	USA	206	412	52	45
1038	USA v SER WC Q4	4th Quarter	USA	206	413	51	45
1039	USA v SER WC Q4	4th Quarter	USA	206	413	47	46
1040	USA v SER WC Q4	4th Quarter	USA	206	414	42	45
1041	USA v SER WC Q4	4th Quarter	USA	206	415	33	38
1042	USA v SER WC Q4	4th Quarter	USA	206	416	32	43
1043	USA v SER WC Q4	4th Quarter	USA	206	417	19	31
1044	USA v SER WC Q4	4th Quarter	USA	206	419	17	33	Shot	Score
1045	USA v SER WC Q4	4th Quarter	USA	208	539	39	110
1046	USA v SER WC Q4	4th Quarter	USA	208	540	36	81
1047	USA v SER WC Q4	4th Quarter	USA	208	542	34	85
1048	USA v SER WC Q4	4th Quarter	USA	208	543	31	84
1049	USA v SER WC Q4	4th Quarter	USA	208	544	31	76
1050	USA v SER WC Q4	4th Quarter	USA	208	545	36	65
1051	USA v SER WC Q4	4th Quarter	USA	208	545	42	60
1052	USA v SER WC Q4	4th Quarter	USA	208	546	48	54
1053	USA v SER WC Q4	4th Quarter	USA	208	546	53	50
1054	USA v SER WC Q4	4th Quarter	USA	208	547	53	39
1055	USA v SER WC Q4	4th Quarter	USA	208	548	53	34	Foul
1056	USA v SER WC Q4	4th Quarter	USA	209	564	59	39	SLOB
1057	USA v SER WC Q4	4th Quarter	USA	209	565	40	43
1058	USA v SER WC Q4	4th Quarter	USA	209	567	19	35	Shot	Miss
1059	USA v SER WC Q4	4th Quarter	USA	211	577	31	100
1060	USA v SER WC Q4	4th Quarter	USA	211	577	37	90
1061	USA v SER WC Q4	4th Quarter	USA	211	578	44	80
1062	USA v SER WC Q4	4th Quarter	USA	211	579	47	77
1063	USA v SER WC Q4	4th Quarter	USA	211	579	49	69
1064	USA v SER WC Q4	4th Quarter	USA	211	580	50	59
1065	USA v SER WC Q4	4th Quarter	USA	211	580	50	52
1066	USA v SER WC Q4	4th Quarter	USA	211	581	50	50
1067	USA v SER WC Q4	4th Quarter	USA	211	582	50	45
1068	USA v SER WC Q4	4th Quarter	USA	211	585	51	44
1069	USA v SER WC Q4	4th Quarter	USA	211	587	27	32
1070	USA v SER WC Q4	4th Quarter	USA	211	588	27	30
1071	USA v SER WC Q4	4th Quarter	USA	211	589	29	21	Foul	Shot	Score
1072	USA v SER WC Q4	4th Quarter	USA	214	639	40	95
1073	USA v SER WC Q4	4th Quarter	USA	214	640	20	50
1074	USA v SER WC Q4	4th Quarter	USA	214	642	21	37
1075	USA v SER WC Q4	4th Quarter	USA	214	642	24	28
1076	USA v SER WC Q4	4th Quarter	USA	214	644	30	16	Shot	Score
1077	USA v SER WC Q4	4th Quarter	USA	218	673	29	113
1078	USA v SER WC Q4	4th Quarter	USA	218	673	17	76
1079	USA v SER WC Q4	4th Quarter	USA	218	674	13	63
1080	USA v SER WC Q4	4th Quarter	USA	218	675	12	57
1081	USA v SER WC Q4	4th Quarter	USA	218	677	13	53
1082	USA v SER WC Q4	4th Quarter	USA	218	678	14	48
1083	USA v SER WC Q4	4th Quarter	USA	218	679	14	48
1084	USA v SER WC Q4	4th Quarter	USA	218	680	16	45
1085	USA v SER WC Q4	4th Quarter	USA	218	682	18	39
1086	USA v SER WC Q4	4th Quarter	USA	218	683	26	40
1087	USA v SER WC Q4	4th Quarter	USA	218	684	29	45
1088	USA v SER WC Q4	4th Quarter	USA	218	685	36	48
1089	USA v SER WC Q4	4th Quarter	USA	218	688	40	46
1090	USA v SER WC Q4	4th Quarter	USA	218	689	43	42
1091	USA v SER WC Q4	4th Quarter	USA	218	689	46	34
1092	USA v SER WC Q4	4th Quarter	USA	218	690	48	29
1093	USA v SER WC Q4	4th Quarter	USA	218	692	51	25
1094	USA v SER WC Q4	4th Quarter	USA	218	694	29	42	Shot
1095	USA v SER WC Q4	4th Quarter	USA	219	697	21	19	OR
1096	USA v SER WC Q4	4th Quarter	USA	219	698	12	21
1097	USA v SER WC Q4	4th Quarter	USA	219	699	18	43
1098	USA v SER WC Q4	4th Quarter	USA	219	700	33	49
1099	USA v SER WC Q4	4th Quarter	USA	219	701	33	49
1100	USA v SER WC Q4	4th Quarter	USA	219	702	33	49
1101	USA v SER WC Q4	4th Quarter	USA	219	703	33	49
1102	USA v SER WC Q4	4th Quarter	USA	219	704	33	49
1103	USA v SER WC Q4	4th Quarter	USA	219	706	28	49
1104	USA v SER WC Q4	4th Quarter	USA	219	707	27	49
1105	USA v SER WC Q4	4th Quarter	USA	219	709	39	39
1106	USA v SER WC Q4	4th Quarter	USA	219	709	39	39
1107	USA v SER WC Q4	4th Quarter	USA	219	712	50	26	On-ball	Shot	Score
1108	USA v SER WC Q4	4th Quarter	USA	223	845	35	97
1109	USA v SER WC Q4	4th Quarter	USA	223	847	37	89	TO
1110	USA v SER WC Q4	4th Quarter	USA	226	860	22	96
1111	USA v SER WC Q4	4th Quarter	USA	226	862	21	85
1112	USA v SER WC Q4	4th Quarter	USA	226	863	20	80	TO
1113	USA v SER WC Q4	4th Quarter	USA	228	870	30	97
1114	USA v SER WC Q4	4th Quarter	USA	228	871	31	90
1115	USA v SER WC Q4	4th Quarter	USA	228	871	32	84
1116	USA v SER WC Q4	4th Quarter	USA	228	872	32	69
1117	USA v SER WC Q4	4th Quarter	USA	228	872	32	61
1118	USA v SER WC Q4	4th Quarter	USA	228	873	31	58
1119	USA v SER WC Q4	4th Quarter	USA	228	873	30	53
1120	USA v SER WC Q4	4th Quarter	USA	228	874	29	48
1121	USA v SER WC Q4	4th Quarter	USA	228	874	29	41
1122	USA v SER WC Q4	4th Quarter	USA	228	875	29	44
1123	USA v SER WC Q4	4th Quarter	USA	228	875	30	49
1124	USA v SER WC Q4	4th Quarter	USA	228	876	31	50
1125	USA v SER WC Q4	4th Quarter	USA	228	879	24	52
1126	USA v SER WC Q4	4th Quarter	USA	228	880	17	49
1127	USA v SER WC Q4	4th Quarter	USA	228	882	14	48
1128	USA v SER WC Q4	4th Quarter	USA	228	883	14	46
1129	USA v SER WC Q4	4th Quarter	USA	228	883	14	41
1130	USA v SER WC Q4	4th Quarter	USA	228	884	14	33
1131	USA v SER WC Q4	4th Quarter	USA	228	884	20	30
1132	USA v SER WC Q4	4th Quarter	USA	228	885	25	19
1133	USA v SER WC Q4	4th Quarter	USA	228	886	28	21
1134	USA v SER WC Q4	4th Quarter	USA	228	887	33	21	Shot	Miss
1135	USA v SER WC Q4	4th Quarter	USA	232	910	37	99
1136	USA v SER WC Q4	4th Quarter	USA	232	911	20	86
1137	USA v SER WC Q4	4th Quarter	USA	232	912	18	78
1138	USA v SER WC Q4	4th Quarter	USA	232	913	18	71
1139	USA v SER WC Q4	4th Quarter	USA	232	913	18	64
1140	USA v SER WC Q4	4th Quarter	USA	232	914	19	56
1141	USA v SER WC Q4	4th Quarter	USA	232	915	23	51
1142	USA v SER WC Q4	4th Quarter	USA	232	915	32	46
1143	USA v SER WC Q4	4th Quarter	USA	232	916	51	37
1144	USA v SER WC Q4	4th Quarter	USA	232	917	51	37
1145	USA v SER WC Q4	4th Quarter	USA	232	918	51	37
1146	USA v SER WC Q4	4th Quarter	USA	232	919	51	37
1147	USA v SER WC Q4	4th Quarter	USA	232	920	49	36
1148	USA v SER WC Q4	4th Quarter	USA	232	920	47	32	On-ball
1149	USA v SER WC Q4	4th Quarter	USA	232	922	42	36
1150	USA v SER WC Q4	4th Quarter	USA	232	922	38	37
1151	USA v SER WC Q4	4th Quarter	USA	232	923	32	33
1152	USA v SER WC Q4	4th Quarter	USA	232	923	28	26
1153	USA v SER WC Q4	4th Quarter	USA	232	924	40	29	Shot	Miss
1154	USA v SER WC Q4	4th Quarter	USA	233	926	34	18	OR	Shot	Score
1155	USA v SER WC Q4	4th Quarter	USA	237	1023	33	97
1156	USA v SER WC Q4	4th Quarter	USA	237	1024	17	76
1157	USA v SER WC Q4	4th Quarter	USA	237	1025	17	71
1158	USA v SER WC Q4	4th Quarter	USA	237	1026	16	60
1159	USA v SER WC Q4	4th Quarter	USA	237	1026	15	51
1160	USA v SER WC Q4	4th Quarter	USA	237	1027	14	45
1161	USA v SER WC Q4	4th Quarter	USA	237	1027	13	42
1162	USA v SER WC Q4	4th Quarter	USA	237	1028	26	46
1163	USA v SER WC Q4	4th Quarter	USA	237	1030	32	45
1164	USA v SER WC Q4	4th Quarter	USA	237	1030	35	43
1165	USA v SER WC Q4	4th Quarter	USA	237	1031	30	45
1166	USA v SER WC Q4	4th Quarter	USA	237	1032	27	45
1167	USA v SER WC Q4	4th Quarter	USA	237	1033	21	42
1168	USA v SER WC Q4	4th Quarter	USA	237	1035	25	36	On-ball
1169	USA v SER WC Q4	4th Quarter	USA	237	1035	33	36
1170	USA v SER WC Q4	4th Quarter	USA	237	1036	42	29
1171	USA v SER WC Q4	4th Quarter	USA	237	1038	12	31
1172	USA v SER WC Q4	4th Quarter	USA	237	1039	24	30	Shot	Miss
1173	USA v SER WC Q4	4th Quarter	USA	238	1042	42	39	OR
1174	USA v SER WC Q4	4th Quarter	USA	238	1045	29	50	Stoppage
