# Supplementary material for: Classifying ball trajectories in invasion sports using dynamic time warping: A basketball case study
Source: PLoS One. 2022 Oct 20;17(10):e0272848. doi: 10.1371/journal.pone.0272848 (PMC9584368; doi:10.1371/journal.pone.0272848)
Supplement: S1 Data — (ZIP) [file pone.0272848.s012.zip › Data/USA/usag11_full.csv]

	GameID	TimeCriteria	TeamName	RecordID	Time	x	y	Label1	Label2	Label3	Label4
1	USA v SEN Q1	1st Quarter	USA	2	59	20	63
2	USA v SEN Q1	1st Quarter	USA	2	59	37	68
3	USA v SEN Q1	1st Quarter	USA	2	61	51	52
4	USA v SEN Q1	1st Quarter	USA	2	62	52	44
5	USA v SEN Q1	1st Quarter	USA	2	62	46	37
6	USA v SEN Q1	1st Quarter	USA	2	64	46	36
7	USA v SEN Q1	1st Quarter	USA	2	65	22	40
8	USA v SEN Q1	1st Quarter	USA	2	66	28	38	Shot	Miss
9	USA v SEN Q1	1st Quarter	USA	3	85	17	80
10	USA v SEN Q1	1st Quarter	USA	3	86	21	71
11	USA v SEN Q1	1st Quarter	USA	3	87	27	66
12	USA v SEN Q1	1st Quarter	USA	3	87	26	51
13	USA v SEN Q1	1st Quarter	USA	3	88	24	41
14	USA v SEN Q1	1st Quarter	USA	3	89	26	30
15	USA v SEN Q1	1st Quarter	USA	3	89	33	22
16	USA v SEN Q1	1st Quarter	USA	3	90	33	18	Shot	Score
17	USA v SEN Q1	1st Quarter	USA	4	140	31	108
18	USA v SEN Q1	1st Quarter	USA	4	142	31	90
19	USA v SEN Q1	1st Quarter	USA	4	143	32	81
20	USA v SEN Q1	1st Quarter	USA	4	144	48	63
21	USA v SEN Q1	1st Quarter	USA	4	144	49	53
22	USA v SEN Q1	1st Quarter	USA	4	145	48	39
23	USA v SEN Q1	1st Quarter	USA	4	146	33	42
24	USA v SEN Q1	1st Quarter	USA	4	147	19	38
25	USA v SEN Q1	1st Quarter	USA	4	147	22	40
26	USA v SEN Q1	1st Quarter	USA	4	148	26	37	Shot	Score
27	USA v SEN Q1	1st Quarter	USA	5	200	25	109
28	USA v SEN Q1	1st Quarter	USA	5	200	28	88
29	USA v SEN Q1	1st Quarter	USA	5	202	29	82
30	USA v SEN Q1	1st Quarter	USA	5	203	31	72
31	USA v SEN Q1	1st Quarter	USA	5	203	30	64
32	USA v SEN Q1	1st Quarter	USA	5	204	25	55
33	USA v SEN Q1	1st Quarter	USA	5	204	21	48
34	USA v SEN Q1	1st Quarter	USA	5	205	20	43
35	USA v SEN Q1	1st Quarter	USA	5	206	14	39
36	USA v SEN Q1	1st Quarter	USA	5	207	11	31
37	USA v SEN Q1	1st Quarter	USA	5	208	26	24
38	USA v SEN Q1	1st Quarter	USA	5	209	28	23
39	USA v SEN Q1	1st Quarter	USA	5	211	27	19	Shot	Miss
40	USA v SEN Q1	1st Quarter	USA	6	222	34	99
41	USA v SEN Q1	1st Quarter	USA	6	224	31	82
42	USA v SEN Q1	1st Quarter	USA	6	225	30	73
43	USA v SEN Q1	1st Quarter	USA	6	226	32	59
44	USA v SEN Q1	1st Quarter	USA	6	226	33	49
45	USA v SEN Q1	1st Quarter	USA	6	227	30	39	Shot	Score
46	USA v SEN Q1	1st Quarter	USA	7	255	29	84
47	USA v SEN Q1	1st Quarter	USA	7	256	30	73
48	USA v SEN Q1	1st Quarter	USA	7	257	26	62
49	USA v SEN Q1	1st Quarter	USA	7	257	23	50
50	USA v SEN Q1	1st Quarter	USA	7	258	23	38
51	USA v SEN Q1	1st Quarter	USA	7	259	25	33
52	USA v SEN Q1	1st Quarter	USA	7	260	35	40
53	USA v SEN Q1	1st Quarter	USA	7	261	34	40	Shot	Miss
54	USA v SEN Q1	1st Quarter	USA	8	263	32	18	OR
55	USA v SEN Q1	1st Quarter	USA	8	264	33	17	Shot	Miss
56	USA v SEN Q1	1st Quarter	USA	9	278	31	97
57	USA v SEN Q1	1st Quarter	USA	9	280	17	84
58	USA v SEN Q1	1st Quarter	USA	9	281	13	52
59	USA v SEN Q1	1st Quarter	USA	9	282	9	43
60	USA v SEN Q1	1st Quarter	USA	9	282	13	33
61	USA v SEN Q1	1st Quarter	USA	9	283	14	31	Shot	Score
62	USA v SEN Q1	1st Quarter	USA	10	409	43	93
63	USA v SEN Q1	1st Quarter	USA	10	410	32	82
64	USA v SEN Q1	1st Quarter	USA	10	411	31	73
65	USA v SEN Q1	1st Quarter	USA	10	411	31	61
66	USA v SEN Q1	1st Quarter	USA	10	412	31	52
67	USA v SEN Q1	1st Quarter	USA	10	413	31	37
68	USA v SEN Q1	1st Quarter	USA	10	413	26	30
69	USA v SEN Q1	1st Quarter	USA	10	414	25	28
70	USA v SEN Q1	1st Quarter	USA	10	416	34	35
71	USA v SEN Q1	1st Quarter	USA	10	416	34	35	Shot	Score
72	USA v SEN Q1	1st Quarter	USA	11	437	41	93
73	USA v SEN Q1	1st Quarter	USA	11	437	40	78
74	USA v SEN Q1	1st Quarter	USA	11	438	34	63
75	USA v SEN Q1	1st Quarter	USA	11	439	32	54
76	USA v SEN Q1	1st Quarter	USA	11	440	47	42
77	USA v SEN Q1	1st Quarter	USA	11	440	50	36
78	USA v SEN Q1	1st Quarter	USA	11	441	52	33
79	USA v SEN Q1	1st Quarter	USA	11	442	38	18
80	USA v SEN Q1	1st Quarter	USA	11	443	34	17	Shot	Score
81	USA v SEN Q1	1st Quarter	USA	12	500	29	109
82	USA v SEN Q1	1st Quarter	USA	12	500	31	94
83	USA v SEN Q1	1st Quarter	USA	12	502	32	86
84	USA v SEN Q1	1st Quarter	USA	12	503	32	77
85	USA v SEN Q1	1st Quarter	USA	12	504	37	63
86	USA v SEN Q1	1st Quarter	USA	12	504	51	47
87	USA v SEN Q1	1st Quarter	USA	12	505	47	35
88	USA v SEN Q1	1st Quarter	USA	12	506	38	20
89	USA v SEN Q1	1st Quarter	USA	12	506	37	24
90	USA v SEN Q1	1st Quarter	USA	12	507	36	25
91	USA v SEN Q1	1st Quarter	USA	12	508	37	32
92	USA v SEN Q1	1st Quarter	USA	12	509	37	34
93	USA v SEN Q1	1st Quarter	USA	12	510	37	16
94	USA v SEN Q1	1st Quarter	USA	12	511	28	17	Shot	Shooting Foul
95	USA v SEN Q1	1st Quarter	USA	14	597	58	89
96	USA v SEN Q1	1st Quarter	USA	14	597	50	71
97	USA v SEN Q1	1st Quarter	USA	14	598	50	62
98	USA v SEN Q1	1st Quarter	USA	14	599	52	32
99	USA v SEN Q1	1st Quarter	USA	14	600	51	43
100	USA v SEN Q1	1st Quarter	USA	14	601	30	41
101	USA v SEN Q1	1st Quarter	USA	14	602	29	41
102	USA v SEN Q1	1st Quarter	USA	14	603	25	19
103	USA v SEN Q1	1st Quarter	USA	14	604	25	25
104	USA v SEN Q1	1st Quarter	USA	14	605	22	24
105	USA v SEN Q1	1st Quarter	USA	14	606	18	20
106	USA v SEN Q1	1st Quarter	USA	14	606	15	25
107	USA v SEN Q1	1st Quarter	USA	14	607	27	21
108	USA v SEN Q1	1st Quarter	USA	14	609	33	17	Shot	Score
109	USA v SEN Q1	1st Quarter	USA	17	654	17	102
110	USA v SEN Q1	1st Quarter	USA	17	655	18	92
111	USA v SEN Q1	1st Quarter	USA	17	656	20	82
112	USA v SEN Q1	1st Quarter	USA	17	656	25	41
113	USA v SEN Q1	1st Quarter	USA	17	657	28	31
114	USA v SEN Q1	1st Quarter	USA	17	658	30	20	Shot	Miss
115	USA v SEN Q1	1st Quarter	USA	18	659	32	19	OR
116	USA v SEN Q1	1st Quarter	USA	18	660	33	17	Shot	Score
117	USA v SEN Q1	1st Quarter	USA	19	718	57	68
118	USA v SEN Q1	1st Quarter	USA	19	718	48	69
119	USA v SEN Q1	1st Quarter	USA	19	721	41	63
120	USA v SEN Q1	1st Quarter	USA	19	722	50	50
121	USA v SEN Q1	1st Quarter	USA	19	723	49	40
122	USA v SEN Q1	1st Quarter	USA	19	723	36	40
123	USA v SEN Q1	1st Quarter	USA	19	725	37	44
124	USA v SEN Q1	1st Quarter	USA	19	725	47	37
125	USA v SEN Q1	1st Quarter	USA	19	726	47	31
126	USA v SEN Q1	1st Quarter	USA	19	727	37	22	TO
127	USA v SEN Q1	1st Quarter	USA	20	764	28	100
128	USA v SEN Q1	1st Quarter	USA	20	764	43	93
129	USA v SEN Q1	1st Quarter	USA	20	765	43	93
130	USA v SEN Q1	1st Quarter	USA	20	766	42	83
131	USA v SEN Q1	1st Quarter	USA	20	767	43	69
132	USA v SEN Q1	1st Quarter	USA	20	768	46	55
133	USA v SEN Q1	1st Quarter	USA	20	769	28	28
134	USA v SEN Q1	1st Quarter	USA	20	770	30	18	Shot	Miss
135	USA v SEN Q1	1st Quarter	USA	21	813	19	109
136	USA v SEN Q1	1st Quarter	USA	21	814	29	96
137	USA v SEN Q1	1st Quarter	USA	21	816	33	87
138	USA v SEN Q1	1st Quarter	USA	21	817	34	79
139	USA v SEN Q1	1st Quarter	USA	21	817	33	69
140	USA v SEN Q1	1st Quarter	USA	21	819	30	61
141	USA v SEN Q1	1st Quarter	USA	21	820	26	54
142	USA v SEN Q1	1st Quarter	USA	21	821	27	51
143	USA v SEN Q1	1st Quarter	USA	21	823	28	35
144	USA v SEN Q1	1st Quarter	USA	21	824	26	34
145	USA v SEN Q1	1st Quarter	USA	21	826	29	37
146	USA v SEN Q1	1st Quarter	USA	21	827	41	37	Shot	Score
147	USA v SEN Q1	1st Quarter	USA	23	889	58	86
148	USA v SEN Q1	1st Quarter	USA	23	890	42	77
149	USA v SEN Q1	1st Quarter	USA	23	891	39	74
150	USA v SEN Q1	1st Quarter	USA	23	892	39	67
151	USA v SEN Q1	1st Quarter	USA	23	893	33	61
152	USA v SEN Q1	1st Quarter	USA	23	894	37	53
153	USA v SEN Q1	1st Quarter	USA	23	895	31	52
154	USA v SEN Q1	1st Quarter	USA	23	897	42	33
155	USA v SEN Q1	1st Quarter	USA	23	898	33	18	Shot	Score
156	USA v SEN Q1	1st Quarter	USA	24	917	19	97
157	USA v SEN Q1	1st Quarter	USA	24	917	27	78
158	USA v SEN Q1	1st Quarter	USA	24	917	21	53
159	USA v SEN Q1	1st Quarter	USA	24	919	25	39
160	USA v SEN Q1	1st Quarter	USA	24	920	29	18	Shot	Score
161	USA v SEN Q1	1st Quarter	USA	25	1045	44	109
162	USA v SEN Q1	1st Quarter	USA	25	1046	35	87
163	USA v SEN Q1	1st Quarter	USA	25	1047	34	81
164	USA v SEN Q1	1st Quarter	USA	25	1048	33	71
165	USA v SEN Q1	1st Quarter	USA	25	1049	32	63
166	USA v SEN Q1	1st Quarter	USA	25	1050	37	54
167	USA v SEN Q1	1st Quarter	USA	25	1051	45	47
168	USA v SEN Q1	1st Quarter	USA	25	1051	53	33
169	USA v SEN Q1	1st Quarter	USA	25	1053	52	35
170	USA v SEN Q1	1st Quarter	USA	25	1053	51	38
171	USA v SEN Q1	1st Quarter	USA	25	1055	51	39
172	USA v SEN Q1	1st Quarter	USA	25	1055	49	45
173	USA v SEN Q1	1st Quarter	USA	25	1056	39	46
174	USA v SEN Q1	1st Quarter	USA	25	1057	27	40
175	USA v SEN Q1	1st Quarter	USA	25	1058	10	26
176	USA v SEN Q1	1st Quarter	USA	25	1059	30	33
177	USA v SEN Q1	1st Quarter	USA	25	1060	27	30
178	USA v SEN Q1	1st Quarter	USA	25	1061	29	39
179	USA v SEN Q1	1st Quarter	USA	25	1062	32	36
180	USA v SEN Q1	1st Quarter	USA	25	1063	53	28
181	USA v SEN Q1	1st Quarter	USA	25	1063	48	30
182	USA v SEN Q1	1st Quarter	USA	25	1064	37	28	Foul
183	USA v SEN Q1	1st Quarter	USA	26	1079	59	37	SLOB
184	USA v SEN Q1	1st Quarter	USA	26	1079	49	47
185	USA v SEN Q1	1st Quarter	USA	26	1081	47	45
186	USA v SEN Q1	1st Quarter	USA	26	1082	20	34
187	USA v SEN Q1	1st Quarter	USA	26	1083	22	28
188	USA v SEN Q1	1st Quarter	USA	26	1083	22	25
189	USA v SEN Q1	1st Quarter	USA	26	1084	27	41	Stoppage
190	USA v SEN Q1	1st Quarter	USA	27	1102	5	39	SLOB
191	USA v SEN Q1	1st Quarter	USA	27	1104	12	49
192	USA v SEN Q1	1st Quarter	USA	27	1104	12	37
193	USA v SEN Q1	1st Quarter	USA	27	1105	17	28
194	USA v SEN Q1	1st Quarter	USA	27	1106	23	16	Shot	Score
195	USA v SEN Q1	1st Quarter	USA	28	1125	29	109
196	USA v SEN Q1	1st Quarter	USA	28	1126	25	92
197	USA v SEN Q1	1st Quarter	USA	28	1127	25	87
198	USA v SEN Q1	1st Quarter	USA	28	1128	24	75
199	USA v SEN Q1	1st Quarter	USA	28	1128	18	54
200	USA v SEN Q1	1st Quarter	USA	28	1129	13	32
201	USA v SEN Q1	1st Quarter	USA	28	1131	25	19
202	USA v SEN Q1	1st Quarter	USA	28	1133	34	18	Shot	Score
203	USA v SEN Q1	1st Quarter	USA	29	1172	30	95
204	USA v SEN Q1	1st Quarter	USA	29	1174	20	59
205	USA v SEN Q1	1st Quarter	USA	29	1174	16	40
206	USA v SEN Q1	1st Quarter	USA	29	1175	18	28
207	USA v SEN Q1	1st Quarter	USA	29	1176	38	22
208	USA v SEN Q1	1st Quarter	USA	29	1177	41	15
209	USA v SEN Q1	1st Quarter	USA	29	1178	50	17
210	USA v SEN Q1	1st Quarter	USA	29	1178	50	24	On-ball
211	USA v SEN Q1	1st Quarter	USA	29	1178	50	29
212	USA v SEN Q1	1st Quarter	USA	29	1181	48	30
213	USA v SEN Q1	1st Quarter	USA	29	1182	39	35
214	USA v SEN Q1	1st Quarter	USA	29	1183	32	17	Foul
215	USA v SEN Q1	1st Quarter	USA	30	1280	32	111
216	USA v SEN Q1	1st Quarter	USA	30	1280	15	85
217	USA v SEN Q1	1st Quarter	USA	30	1282	16	45
218	USA v SEN Q1	1st Quarter	USA	30	1283	15	35
219	USA v SEN Q1	1st Quarter	USA	30	1284	9	40
220	USA v SEN Q1	1st Quarter	USA	30	1286	44	43
221	USA v SEN Q1	1st Quarter	USA	30	1287	44	39
222	USA v SEN Q1	1st Quarter	USA	30	1287	41	36	On-ball
223	USA v SEN Q1	1st Quarter	USA	30	1287	33	37
224	USA v SEN Q1	1st Quarter	USA	30	1289	29	34	Shot	Score
225	USA v SEN Q2	2nd Quarter	USA	31	23	32	97
226	USA v SEN Q2	2nd Quarter	USA	31	24	32	94
227	USA v SEN Q2	2nd Quarter	USA	31	25	31	86
228	USA v SEN Q2	2nd Quarter	USA	31	26	30	76
229	USA v SEN Q2	2nd Quarter	USA	31	26	30	65
230	USA v SEN Q2	2nd Quarter	USA	31	27	25	57
231	USA v SEN Q2	2nd Quarter	USA	31	28	26	37
232	USA v SEN Q2	2nd Quarter	USA	31	29	25	33
233	USA v SEN Q2	2nd Quarter	USA	31	29	24	30	Shot	Miss
234	USA v SEN Q2	2nd Quarter	USA	32	56	33	102
235	USA v SEN Q2	2nd Quarter	USA	32	58	39	84
236	USA v SEN Q2	2nd Quarter	USA	32	58	43	77
237	USA v SEN Q2	2nd Quarter	USA	32	59	48	65
238	USA v SEN Q2	2nd Quarter	USA	32	59	48	64
239	USA v SEN Q2	2nd Quarter	USA	32	59	50	50
240	USA v SEN Q2	2nd Quarter	USA	32	60	51	41
241	USA v SEN Q2	2nd Quarter	USA	32	61	47	30
242	USA v SEN Q2	2nd Quarter	USA	32	62	41	16
243	USA v SEN Q2	2nd Quarter	USA	32	63	46	18
244	USA v SEN Q2	2nd Quarter	USA	32	64	46	21
245	USA v SEN Q2	2nd Quarter	USA	32	65	45	34
246	USA v SEN Q2	2nd Quarter	USA	32	66	39	40
247	USA v SEN Q2	2nd Quarter	USA	32	66	33	42
248	USA v SEN Q2	2nd Quarter	USA	32	68	23	38
249	USA v SEN Q2	2nd Quarter	USA	32	69	25	41
250	USA v SEN Q2	2nd Quarter	USA	32	69	31	40	On-ball
251	USA v SEN Q2	2nd Quarter	USA	32	70	39	33
252	USA v SEN Q2	2nd Quarter	USA	32	71	31	32	TO
253	USA v SEN Q2	2nd Quarter	USA	33	85	31	94
254	USA v SEN Q2	2nd Quarter	USA	33	88	34	75
255	USA v SEN Q2	2nd Quarter	USA	33	89	35	62
256	USA v SEN Q2	2nd Quarter	USA	33	89	36	55
257	USA v SEN Q2	2nd Quarter	USA	33	91	38	47
258	USA v SEN Q2	2nd Quarter	USA	33	91	46	41
259	USA v SEN Q2	2nd Quarter	USA	33	92	25	32	Shot	Score
260	USA v SEN Q2	2nd Quarter	USA	34	110	32	109
261	USA v SEN Q2	2nd Quarter	USA	34	110	34	88
262	USA v SEN Q2	2nd Quarter	USA	34	111	34	77
263	USA v SEN Q2	2nd Quarter	USA	34	114	36	70
264	USA v SEN Q2	2nd Quarter	USA	34	115	40	65
265	USA v SEN Q2	2nd Quarter	USA	34	116	36	53
266	USA v SEN Q2	2nd Quarter	USA	34	117	31	52
267	USA v SEN Q2	2nd Quarter	USA	34	118	27	38
268	USA v SEN Q2	2nd Quarter	USA	34	119	26	41
269	USA v SEN Q2	2nd Quarter	USA	34	121	28	22
270	USA v SEN Q2	2nd Quarter	USA	34	122	10	17	Shot	Miss
271	USA v SEN Q2	2nd Quarter	USA	35	143	30	109
272	USA v SEN Q2	2nd Quarter	USA	35	143	47	86
273	USA v SEN Q2	2nd Quarter	USA	35	145	47	72
274	USA v SEN Q2	2nd Quarter	USA	35	146	47	66
275	USA v SEN Q2	2nd Quarter	USA	35	148	47	60
276	USA v SEN Q2	2nd Quarter	USA	35	148	41	45
277	USA v SEN Q2	2nd Quarter	USA	35	149	28	38
278	USA v SEN Q2	2nd Quarter	USA	35	150	16	33	On-ball
279	USA v SEN Q2	2nd Quarter	USA	35	151	18	38
280	USA v SEN Q2	2nd Quarter	USA	35	151	30	40
281	USA v SEN Q2	2nd Quarter	USA	35	153	37	43
282	USA v SEN Q2	2nd Quarter	USA	35	154	47	36
283	USA v SEN Q2	2nd Quarter	USA	35	155	45	32
284	USA v SEN Q2	2nd Quarter	USA	35	156	44	25
285	USA v SEN Q2	2nd Quarter	USA	35	157	33	23
286	USA v SEN Q2	2nd Quarter	USA	35	158	32	17
287	USA v SEN Q2	2nd Quarter	USA	35	159	39	16
288	USA v SEN Q2	2nd Quarter	USA	35	159	46	16
289	USA v SEN Q2	2nd Quarter	USA	35	161	50	15	Foul
290	USA v SEN Q2	2nd Quarter	USA	36	196	42	10	BLOB
291	USA v SEN Q2	2nd Quarter	USA	36	198	35	34	Shot	Score
292	USA v SEN Q2	2nd Quarter	USA	37	216	29	99
293	USA v SEN Q2	2nd Quarter	USA	37	217	25	97
294	USA v SEN Q2	2nd Quarter	USA	37	218	24	85
295	USA v SEN Q2	2nd Quarter	USA	37	218	34	79
296	USA v SEN Q2	2nd Quarter	USA	37	219	36	68
297	USA v SEN Q2	2nd Quarter	USA	37	220	37	56
298	USA v SEN Q2	2nd Quarter	USA	37	221	17	33
299	USA v SEN Q2	2nd Quarter	USA	37	222	16	25
300	USA v SEN Q2	2nd Quarter	USA	37	222	19	23
301	USA v SEN Q2	2nd Quarter	USA	37	223	24	19
302	USA v SEN Q2	2nd Quarter	USA	37	225	25	19
303	USA v SEN Q2	2nd Quarter	USA	37	226	27	37
304	USA v SEN Q2	2nd Quarter	USA	37	228	48	32
305	USA v SEN Q2	2nd Quarter	USA	37	229	50	29
306	USA v SEN Q2	2nd Quarter	USA	37	229	46	33
307	USA v SEN Q2	2nd Quarter	USA	37	230	42	36
308	USA v SEN Q2	2nd Quarter	USA	37	231	35	36
309	USA v SEN Q2	2nd Quarter	USA	37	232	15	16
310	USA v SEN Q2	2nd Quarter	USA	37	233	21	21
311	USA v SEN Q2	2nd Quarter	USA	37	233	28	24
312	USA v SEN Q2	2nd Quarter	USA	37	234	30	23	Shot	Score
313	USA v SEN Q2	2nd Quarter	USA	38	292	34	110
314	USA v SEN Q2	2nd Quarter	USA	38	292	38	97
315	USA v SEN Q2	2nd Quarter	USA	38	292	30	92
316	USA v SEN Q2	2nd Quarter	USA	38	294	31	81
317	USA v SEN Q2	2nd Quarter	USA	38	295	30	71
318	USA v SEN Q2	2nd Quarter	USA	38	296	15	40
319	USA v SEN Q2	2nd Quarter	USA	38	297	11	34
320	USA v SEN Q2	2nd Quarter	USA	38	298	23	18
321	USA v SEN Q2	2nd Quarter	USA	38	300	35	19	TO
322	USA v SEN Q2	2nd Quarter	USA	39	329	30	95
323	USA v SEN Q2	2nd Quarter	USA	39	331	36	87
324	USA v SEN Q2	2nd Quarter	USA	39	332	36	77
325	USA v SEN Q2	2nd Quarter	USA	39	332	37	70
326	USA v SEN Q2	2nd Quarter	USA	39	333	37	55
327	USA v SEN Q2	2nd Quarter	USA	39	334	20	45
328	USA v SEN Q2	2nd Quarter	USA	39	334	20	40
329	USA v SEN Q2	2nd Quarter	USA	39	335	20	36	Shot	Score
330	USA v SEN Q2	2nd Quarter	USA	40	383	43	109
331	USA v SEN Q2	2nd Quarter	USA	40	383	30	86
332	USA v SEN Q2	2nd Quarter	USA	40	385	30	76
333	USA v SEN Q2	2nd Quarter	USA	40	386	27	67
334	USA v SEN Q2	2nd Quarter	USA	40	387	19	56
335	USA v SEN Q2	2nd Quarter	USA	40	388	12	36
336	USA v SEN Q2	2nd Quarter	USA	40	389	11	36
337	USA v SEN Q2	2nd Quarter	USA	40	390	33	42
338	USA v SEN Q2	2nd Quarter	USA	40	391	40	34
339	USA v SEN Q2	2nd Quarter	USA	40	392	38	35
340	USA v SEN Q2	2nd Quarter	USA	40	392	18	36
341	USA v SEN Q2	2nd Quarter	USA	40	394	24	22
342	USA v SEN Q2	2nd Quarter	USA	40	395	25	21	Shot	Score
343	USA v SEN Q2	2nd Quarter	USA	41	412	33	96
344	USA v SEN Q2	2nd Quarter	USA	41	414	26	93
345	USA v SEN Q2	2nd Quarter	USA	41	414	21	81
346	USA v SEN Q2	2nd Quarter	USA	41	415	19	58
347	USA v SEN Q2	2nd Quarter	USA	41	416	19	47
348	USA v SEN Q2	2nd Quarter	USA	41	417	26	42	On-ball
349	USA v SEN Q2	2nd Quarter	USA	41	417	36	37
350	USA v SEN Q2	2nd Quarter	USA	41	419	37	33
351	USA v SEN Q2	2nd Quarter	USA	41	420	31	37
352	USA v SEN Q2	2nd Quarter	USA	41	421	29	39
353	USA v SEN Q2	2nd Quarter	USA	41	422	19	16
354	USA v SEN Q2	2nd Quarter	USA	41	423	26	18	Shot	Score
355	USA v SEN Q2	2nd Quarter	USA	42	437	30	99
356	USA v SEN Q2	2nd Quarter	USA	42	437	14	85
357	USA v SEN Q2	2nd Quarter	USA	42	439	43	61
358	USA v SEN Q2	2nd Quarter	USA	42	440	48	51
359	USA v SEN Q2	2nd Quarter	USA	42	440	49	39
360	USA v SEN Q2	2nd Quarter	USA	42	441	45	30
361	USA v SEN Q2	2nd Quarter	USA	42	442	39	32
362	USA v SEN Q2	2nd Quarter	USA	42	442	37	32
363	USA v SEN Q2	2nd Quarter	USA	42	443	31	34
364	USA v SEN Q2	2nd Quarter	USA	42	444	25	37	Shot	Miss
365	USA v SEN Q2	2nd Quarter	USA	43	471	31	109
366	USA v SEN Q2	2nd Quarter	USA	43	474	34	82
367	USA v SEN Q2	2nd Quarter	USA	43	475	16	61
368	USA v SEN Q2	2nd Quarter	USA	43	476	12	51
369	USA v SEN Q2	2nd Quarter	USA	43	477	12	33	On-ball
370	USA v SEN Q2	2nd Quarter	USA	43	478	11	23
371	USA v SEN Q2	2nd Quarter	USA	43	479	23	23
372	USA v SEN Q2	2nd Quarter	USA	43	479	26	17	Shot	Score
373	USA v SEN Q2	2nd Quarter	USA	44	497	49	81
374	USA v SEN Q2	2nd Quarter	USA	44	499	50	55
375	USA v SEN Q2	2nd Quarter	USA	44	499	50	43
376	USA v SEN Q2	2nd Quarter	USA	44	500	44	31
377	USA v SEN Q2	2nd Quarter	USA	44	501	36	22
378	USA v SEN Q2	2nd Quarter	USA	44	502	28	19	Shot	Score
379	USA v SEN Q2	2nd Quarter	USA	45	518	28	79
380	USA v SEN Q2	2nd Quarter	USA	45	519	41	64
381	USA v SEN Q2	2nd Quarter	USA	45	520	40	52
382	USA v SEN Q2	2nd Quarter	USA	45	520	37	35
383	USA v SEN Q2	2nd Quarter	USA	45	521	35	19	Shot	Shooting Foul
384	USA v SEN Q2	2nd Quarter	USA	46	637	19	109
385	USA v SEN Q2	2nd Quarter	USA	46	637	21	91
386	USA v SEN Q2	2nd Quarter	USA	46	639	21	82
387	USA v SEN Q2	2nd Quarter	USA	46	640	25	69
388	USA v SEN Q2	2nd Quarter	USA	46	640	32	59
389	USA v SEN Q2	2nd Quarter	USA	46	641	37	52
390	USA v SEN Q2	2nd Quarter	USA	46	641	46	44
391	USA v SEN Q2	2nd Quarter	USA	46	642	51	39
392	USA v SEN Q2	2nd Quarter	USA	46	643	26	43
393	USA v SEN Q2	2nd Quarter	USA	46	644	30	43
394	USA v SEN Q2	2nd Quarter	USA	46	645	33	43
395	USA v SEN Q2	2nd Quarter	USA	46	646	36	41
396	USA v SEN Q2	2nd Quarter	USA	46	647	38	34
397	USA v SEN Q2	2nd Quarter	USA	46	648	26	33
398	USA v SEN Q2	2nd Quarter	USA	46	650	52	18
399	USA v SEN Q2	2nd Quarter	USA	46	651	34	17	Shot	Score
400	USA v SEN Q2	2nd Quarter	USA	47	709	33	111
401	USA v SEN Q2	2nd Quarter	USA	47	709	34	93
402	USA v SEN Q2	2nd Quarter	USA	47	711	35	83
403	USA v SEN Q2	2nd Quarter	USA	47	711	26	70
404	USA v SEN Q2	2nd Quarter	USA	47	712	18	50
405	USA v SEN Q2	2nd Quarter	USA	47	713	16	42
406	USA v SEN Q2	2nd Quarter	USA	47	714	16	36	On-ball
407	USA v SEN Q2	2nd Quarter	USA	47	714	16	27	Shot	Miss
408	USA v SEN Q2	2nd Quarter	USA	48	717	29	18	OR	Shot	Score	Score
409	USA v SEN Q2	2nd Quarter	USA	49	760	38	107
410	USA v SEN Q2	2nd Quarter	USA	49	761	32	81
411	USA v SEN Q2	2nd Quarter	USA	49	762	30	72
412	USA v SEN Q2	2nd Quarter	USA	49	762	34	64
413	USA v SEN Q2	2nd Quarter	USA	49	764	34	58
414	USA v SEN Q2	2nd Quarter	USA	49	765	33	50
415	USA v SEN Q2	2nd Quarter	USA	49	766	32	46
416	USA v SEN Q2	2nd Quarter	USA	49	766	41	30
417	USA v SEN Q2	2nd Quarter	USA	49	767	43	34
418	USA v SEN Q2	2nd Quarter	USA	49	768	27	20
419	USA v SEN Q2	2nd Quarter	USA	49	769	33	16	Shot	Score
420	USA v SEN Q2	2nd Quarter	USA	50	809	5	90
421	USA v SEN Q2	2nd Quarter	USA	50	809	14	82
422	USA v SEN Q2	2nd Quarter	USA	50	811	29	58
423	USA v SEN Q2	2nd Quarter	USA	50	811	31	52
424	USA v SEN Q2	2nd Quarter	USA	50	812	37	35
425	USA v SEN Q2	2nd Quarter	USA	50	813	29	21
426	USA v SEN Q2	2nd Quarter	USA	50	815	27	18	Shot	Score
427	USA v SEN Q2	2nd Quarter	USA	51	835	28	101
428	USA v SEN Q2	2nd Quarter	USA	51	835	27	90
429	USA v SEN Q2	2nd Quarter	USA	51	835	33	79
430	USA v SEN Q2	2nd Quarter	USA	51	838	36	62
431	USA v SEN Q2	2nd Quarter	USA	51	839	33	50
432	USA v SEN Q2	2nd Quarter	USA	51	839	53	33
433	USA v SEN Q2	2nd Quarter	USA	51	841	50	33
434	USA v SEN Q2	2nd Quarter	USA	51	842	18	39
435	USA v SEN Q2	2nd Quarter	USA	51	843	10	19	Shot	Score
436	USA v SEN Q2	2nd Quarter	USA	52	865	32	95
437	USA v SEN Q2	2nd Quarter	USA	52	865	37	90
438	USA v SEN Q2	2nd Quarter	USA	52	867	36	81
439	USA v SEN Q2	2nd Quarter	USA	52	868	33	68
440	USA v SEN Q2	2nd Quarter	USA	52	870	36	58
441	USA v SEN Q2	2nd Quarter	USA	52	871	12	48
442	USA v SEN Q2	2nd Quarter	USA	52	872	13	48
443	USA v SEN Q2	2nd Quarter	USA	52	874	15	48
444	USA v SEN Q2	2nd Quarter	USA	52	875	16	47
445	USA v SEN Q2	2nd Quarter	USA	52	876	16	46
446	USA v SEN Q2	2nd Quarter	USA	52	877	16	46
447	USA v SEN Q2	2nd Quarter	USA	52	879	16	45
448	USA v SEN Q2	2nd Quarter	USA	52	880	15	42
449	USA v SEN Q2	2nd Quarter	USA	52	880	19	38	On-ball
450	USA v SEN Q2	2nd Quarter	USA	52	880	28	37
451	USA v SEN Q2	2nd Quarter	USA	52	881	35	37	On-ball
452	USA v SEN Q2	2nd Quarter	USA	52	881	39	30
453	USA v SEN Q2	2nd Quarter	USA	52	884	28	37
454	USA v SEN Q2	2nd Quarter	USA	52	885	29	19	Foul
455	USA v SEN Q2	2nd Quarter	USA	53	909	36	8	BLOB
456	USA v SEN Q2	2nd Quarter	USA	53	909	37	24
457	USA v SEN Q2	2nd Quarter	USA	53	912	52	19	Shot	Miss
458	USA v SEN Q3	3rd Quarter	USA	54	2	4	60
459	USA v SEN Q3	3rd Quarter	USA	55	2	58	61
460	USA v SEN Q3	3rd Quarter	USA	55	4	47	68
461	USA v SEN Q3	3rd Quarter	USA	55	5	49	43
462	USA v SEN Q3	3rd Quarter	USA	55	5	46	35
463	USA v SEN Q3	3rd Quarter	USA	55	7	29	40
464	USA v SEN Q3	3rd Quarter	USA	55	8	11	29
465	USA v SEN Q3	3rd Quarter	USA	55	9	12	30
466	USA v SEN Q3	3rd Quarter	USA	55	10	12	30
467	USA v SEN Q3	3rd Quarter	USA	55	12	12	30
468	USA v SEN Q3	3rd Quarter	USA	55	13	24	21
469	USA v SEN Q3	3rd Quarter	USA	55	14	24	19
470	USA v SEN Q3	3rd Quarter	USA	55	15	27	18	Shot	Shooting Foul
471	USA v SEN Q3	3rd Quarter	USA	56	68	31	99
472	USA v SEN Q3	3rd Quarter	USA	56	70	44	83
473	USA v SEN Q3	3rd Quarter	USA	56	71	46	66
474	USA v SEN Q3	3rd Quarter	USA	56	71	48	56
475	USA v SEN Q3	3rd Quarter	USA	56	72	47	48
476	USA v SEN Q3	3rd Quarter	USA	56	73	45	39
477	USA v SEN Q3	3rd Quarter	USA	56	73	40	39
478	USA v SEN Q3	3rd Quarter	USA	56	74	30	36	On-ball
479	USA v SEN Q3	3rd Quarter	USA	56	75	29	18
480	USA v SEN Q3	3rd Quarter	USA	56	76	28	21	TO
481	USA v SEN Q3	3rd Quarter	USA	57	93	36	98
482	USA v SEN Q3	3rd Quarter	USA	57	94	25	84
483	USA v SEN Q3	3rd Quarter	USA	57	95	25	71
484	USA v SEN Q3	3rd Quarter	USA	57	95	26	61
485	USA v SEN Q3	3rd Quarter	USA	57	96	27	50
486	USA v SEN Q3	3rd Quarter	USA	57	97	26	40
487	USA v SEN Q3	3rd Quarter	USA	57	97	25	37
488	USA v SEN Q3	3rd Quarter	USA	57	98	34	18	Shot	Score
489	USA v SEN Q3	3rd Quarter	USA	58	110	27	101
490	USA v SEN Q3	3rd Quarter	USA	58	110	16	92
491	USA v SEN Q3	3rd Quarter	USA	58	111	16	79
492	USA v SEN Q3	3rd Quarter	USA	58	112	21	67
493	USA v SEN Q3	3rd Quarter	USA	58	113	30	56
494	USA v SEN Q3	3rd Quarter	USA	58	114	41	47
495	USA v SEN Q3	3rd Quarter	USA	58	115	47	39
496	USA v SEN Q3	3rd Quarter	USA	58	115	44	45
497	USA v SEN Q3	3rd Quarter	USA	58	116	37	44
498	USA v SEN Q3	3rd Quarter	USA	58	117	27	40
499	USA v SEN Q3	3rd Quarter	USA	58	118	22	36	On-ball
500	USA v SEN Q3	3rd Quarter	USA	58	118	21	26
501	USA v SEN Q3	3rd Quarter	USA	58	120	22	17
502	USA v SEN Q3	3rd Quarter	USA	58	120	29	16
503	USA v SEN Q3	3rd Quarter	USA	58	121	21	15
504	USA v SEN Q3	3rd Quarter	USA	58	122	26	33	TO
505	USA v SEN Q3	3rd Quarter	USA	59	170	33	108
506	USA v SEN Q3	3rd Quarter	USA	59	171	20	85
507	USA v SEN Q3	3rd Quarter	USA	59	172	20	78
508	USA v SEN Q3	3rd Quarter	USA	59	173	19	66
509	USA v SEN Q3	3rd Quarter	USA	59	174	20	58
510	USA v SEN Q3	3rd Quarter	USA	59	175	13	50
511	USA v SEN Q3	3rd Quarter	USA	59	176	10	43
512	USA v SEN Q3	3rd Quarter	USA	59	177	10	37
513	USA v SEN Q3	3rd Quarter	USA	59	178	11	16
514	USA v SEN Q3	3rd Quarter	USA	59	180	24	23	TO
515	USA v SEN Q3	3rd Quarter	USA	60	195	38	97
516	USA v SEN Q3	3rd Quarter	USA	60	195	48	83
517	USA v SEN Q3	3rd Quarter	USA	60	197	47	68
518	USA v SEN Q3	3rd Quarter	USA	60	197	46	56
519	USA v SEN Q3	3rd Quarter	USA	60	198	46	46
520	USA v SEN Q3	3rd Quarter	USA	60	199	40	38
521	USA v SEN Q3	3rd Quarter	USA	60	200	30	26
522	USA v SEN Q3	3rd Quarter	USA	60	200	30	21	Shot	Miss
523	USA v SEN Q3	3rd Quarter	USA	61	204	35	39	OR
524	USA v SEN Q3	3rd Quarter	USA	61	205	18	39
525	USA v SEN Q3	3rd Quarter	USA	61	206	13	28	Shot	Score
526	USA v SEN Q3	3rd Quarter	USA	62	235	31	107
527	USA v SEN Q3	3rd Quarter	USA	62	236	19	83
528	USA v SEN Q3	3rd Quarter	USA	62	237	19	74
529	USA v SEN Q3	3rd Quarter	USA	62	238	17	62
530	USA v SEN Q3	3rd Quarter	USA	62	239	16	55
531	USA v SEN Q3	3rd Quarter	USA	62	240	17	41
532	USA v SEN Q3	3rd Quarter	USA	62	240	16	34
533	USA v SEN Q3	3rd Quarter	USA	62	241	45	36
534	USA v SEN Q3	3rd Quarter	USA	62	242	31	36	Shot	Miss
535	USA v SEN Q3	3rd Quarter	USA	64	298	33	107
536	USA v SEN Q3	3rd Quarter	USA	64	299	28	92
537	USA v SEN Q3	3rd Quarter	USA	64	300	27	66
538	USA v SEN Q3	3rd Quarter	USA	64	301	23	50
539	USA v SEN Q3	3rd Quarter	USA	64	302	10	33
540	USA v SEN Q3	3rd Quarter	USA	64	303	10	34
541	USA v SEN Q3	3rd Quarter	USA	64	303	25	21
542	USA v SEN Q3	3rd Quarter	USA	64	305	23	17
543	USA v SEN Q3	3rd Quarter	USA	64	307	26	22
544	USA v SEN Q3	3rd Quarter	USA	64	308	33	24	Shot	Miss
545	USA v SEN Q3	3rd Quarter	USA	65	323	29	101
546	USA v SEN Q3	3rd Quarter	USA	65	325	25	98
547	USA v SEN Q3	3rd Quarter	USA	65	326	19	88
548	USA v SEN Q3	3rd Quarter	USA	65	327	18	77
549	USA v SEN Q3	3rd Quarter	USA	65	327	14	63
550	USA v SEN Q3	3rd Quarter	USA	65	328	15	53
551	USA v SEN Q3	3rd Quarter	USA	65	329	13	39
552	USA v SEN Q3	3rd Quarter	USA	65	330	11	31
553	USA v SEN Q3	3rd Quarter	USA	65	330	12	24	Foul
554	USA v SEN Q3	3rd Quarter	USA	66	348	4	35	SLOB
555	USA v SEN Q3	3rd Quarter	USA	66	349	28	41
556	USA v SEN Q3	3rd Quarter	USA	66	350	30	43	On-ball
557	USA v SEN Q3	3rd Quarter	USA	66	351	35	38
558	USA v SEN Q3	3rd Quarter	USA	66	352	38	35
559	USA v SEN Q3	3rd Quarter	USA	66	353	26	36
560	USA v SEN Q3	3rd Quarter	USA	66	354	29	35	Shot	Miss
561	USA v SEN Q3	3rd Quarter	USA	67	356	36	18	OR
562	USA v SEN Q3	3rd Quarter	USA	67	357	29	17	Shot	Score
563	USA v SEN Q3	3rd Quarter	USA	68	420	33	100
564	USA v SEN Q3	3rd Quarter	USA	68	421	42	99
565	USA v SEN Q3	3rd Quarter	USA	68	422	46	86
566	USA v SEN Q3	3rd Quarter	USA	68	423	42	73
567	USA v SEN Q3	3rd Quarter	USA	68	424	30	59
568	USA v SEN Q3	3rd Quarter	USA	68	424	23	51
569	USA v SEN Q3	3rd Quarter	USA	68	425	11	31
570	USA v SEN Q3	3rd Quarter	USA	68	426	34	31
571	USA v SEN Q3	3rd Quarter	USA	68	428	31	31
572	USA v SEN Q3	3rd Quarter	USA	68	429	45	43
573	USA v SEN Q3	3rd Quarter	USA	68	430	41	41
574	USA v SEN Q3	3rd Quarter	USA	68	430	37	21
575	USA v SEN Q3	3rd Quarter	USA	68	431	41	18
576	USA v SEN Q3	3rd Quarter	USA	68	432	39	23	TO
577	USA v SEN Q3	3rd Quarter	USA	69	486	59	77
578	USA v SEN Q3	3rd Quarter	USA	69	489	49	83
579	USA v SEN Q3	3rd Quarter	USA	69	489	44	82
580	USA v SEN Q3	3rd Quarter	USA	69	491	42	72
581	USA v SEN Q3	3rd Quarter	USA	69	492	43	65
582	USA v SEN Q3	3rd Quarter	USA	69	493	49	55
583	USA v SEN Q3	3rd Quarter	USA	69	493	50	46
584	USA v SEN Q3	3rd Quarter	USA	69	494	52	41
585	USA v SEN Q3	3rd Quarter	USA	69	495	50	35
586	USA v SEN Q3	3rd Quarter	USA	69	496	46	33
587	USA v SEN Q3	3rd Quarter	USA	69	497	39	21
588	USA v SEN Q3	3rd Quarter	USA	69	498	37	24
589	USA v SEN Q3	3rd Quarter	USA	69	499	32	24	Shot	Score
590	USA v SEN Q3	3rd Quarter	USA	70	514	28	95
591	USA v SEN Q3	3rd Quarter	USA	70	514	29	88
592	USA v SEN Q3	3rd Quarter	USA	70	514	25	77
593	USA v SEN Q3	3rd Quarter	USA	70	516	13	37
594	USA v SEN Q3	3rd Quarter	USA	70	517	16	28
595	USA v SEN Q3	3rd Quarter	USA	70	518	28	19	Shot	Score
596	USA v SEN Q3	3rd Quarter	USA	72	538	29	107
597	USA v SEN Q3	3rd Quarter	USA	72	539	21	90
598	USA v SEN Q3	3rd Quarter	USA	72	540	19	81
599	USA v SEN Q3	3rd Quarter	USA	72	541	18	72
600	USA v SEN Q3	3rd Quarter	USA	72	542	16	64
601	USA v SEN Q3	3rd Quarter	USA	72	543	15	55
602	USA v SEN Q3	3rd Quarter	USA	72	544	17	37
603	USA v SEN Q3	3rd Quarter	USA	72	545	33	19
604	USA v SEN Q3	3rd Quarter	USA	72	546	30	21
605	USA v SEN Q3	3rd Quarter	USA	72	547	33	21	Shot	Shooting Foul
606	USA v SEN Q3	3rd Quarter	USA	73	624	3	89
607	USA v SEN Q3	3rd Quarter	USA	73	624	13	81
608	USA v SEN Q3	3rd Quarter	USA	73	625	17	72
609	USA v SEN Q3	3rd Quarter	USA	73	626	19	66
610	USA v SEN Q3	3rd Quarter	USA	73	627	20	61
611	USA v SEN Q3	3rd Quarter	USA	73	629	11	55
612	USA v SEN Q3	3rd Quarter	USA	73	630	11	50
613	USA v SEN Q3	3rd Quarter	USA	73	631	9	45
614	USA v SEN Q3	3rd Quarter	USA	73	631	9	38
615	USA v SEN Q3	3rd Quarter	USA	73	633	10	33
616	USA v SEN Q3	3rd Quarter	USA	73	633	12	30
617	USA v SEN Q3	3rd Quarter	USA	73	634	25	21
618	USA v SEN Q3	3rd Quarter	USA	73	635	24	19	Shot	Score
619	USA v SEN Q3	3rd Quarter	USA	74	686	38	101
620	USA v SEN Q3	3rd Quarter	USA	74	687	46	93
621	USA v SEN Q3	3rd Quarter	USA	74	688	50	73
622	USA v SEN Q3	3rd Quarter	USA	74	689	50	63
623	USA v SEN Q3	3rd Quarter	USA	74	689	26	32
624	USA v SEN Q3	3rd Quarter	USA	74	691	27	20	Shot	Score
625	USA v SEN Q3	3rd Quarter	USA	76	780	4	36	SLOB
626	USA v SEN Q3	3rd Quarter	USA	76	780	30	44
627	USA v SEN Q3	3rd Quarter	USA	76	783	27	19
628	USA v SEN Q3	3rd Quarter	USA	76	785	27	17
629	USA v SEN Q3	3rd Quarter	USA	76	785	29	25
630	USA v SEN Q3	3rd Quarter	USA	76	787	33	18	Shot	Score
631	USA v SEN Q3	3rd Quarter	USA	77	804	33	98
632	USA v SEN Q3	3rd Quarter	USA	77	805	25	88
633	USA v SEN Q3	3rd Quarter	USA	77	806	25	77
634	USA v SEN Q3	3rd Quarter	USA	77	806	18	51
635	USA v SEN Q3	3rd Quarter	USA	77	808	13	42
636	USA v SEN Q3	3rd Quarter	USA	77	808	10	34
637	USA v SEN Q3	3rd Quarter	USA	77	809	9	31
638	USA v SEN Q3	3rd Quarter	USA	77	810	17	30
639	USA v SEN Q3	3rd Quarter	USA	77	810	19	32	On-ball
640	USA v SEN Q3	3rd Quarter	USA	77	810	28	37
641	USA v SEN Q3	3rd Quarter	USA	77	812	36	38
642	USA v SEN Q3	3rd Quarter	USA	77	813	36	35
643	USA v SEN Q3	3rd Quarter	USA	77	815	25	23
644	USA v SEN Q3	3rd Quarter	USA	77	816	27	23
645	USA v SEN Q3	3rd Quarter	USA	77	817	29	18	Shot	Score
646	USA v SEN Q3	3rd Quarter	USA	78	837	32	112
647	USA v SEN Q3	3rd Quarter	USA	78	837	34	93
648	USA v SEN Q3	3rd Quarter	USA	78	839	34	85
649	USA v SEN Q3	3rd Quarter	USA	78	840	34	77
650	USA v SEN Q3	3rd Quarter	USA	78	841	35	69
651	USA v SEN Q3	3rd Quarter	USA	78	841	33	40
652	USA v SEN Q3	3rd Quarter	USA	78	842	32	27
653	USA v SEN Q3	3rd Quarter	USA	78	843	33	19	Shot	Score
654	USA v SEN Q3	3rd Quarter	USA	79	925	26	112
655	USA v SEN Q3	3rd Quarter	USA	79	925	46	77
656	USA v SEN Q3	3rd Quarter	USA	79	925	46	67
657	USA v SEN Q3	3rd Quarter	USA	79	928	47	57
658	USA v SEN Q3	3rd Quarter	USA	79	928	51	48
659	USA v SEN Q3	3rd Quarter	USA	79	929	53	43
660	USA v SEN Q3	3rd Quarter	USA	79	930	35	40
661	USA v SEN Q3	3rd Quarter	USA	79	931	33	41
662	USA v SEN Q3	3rd Quarter	USA	79	932	37	20
663	USA v SEN Q3	3rd Quarter	USA	79	934	28	16	Shot	Miss
664	USA v SEN Q3	3rd Quarter	USA	80	967	32	107
665	USA v SEN Q3	3rd Quarter	USA	80	968	32	90
666	USA v SEN Q3	3rd Quarter	USA	80	969	33	79
667	USA v SEN Q3	3rd Quarter	USA	80	970	35	71
668	USA v SEN Q3	3rd Quarter	USA	80	971	30	36
669	USA v SEN Q3	3rd Quarter	USA	80	971	33	25
670	USA v SEN Q3	3rd Quarter	USA	80	972	34	17	Shot	Score
671	USA v SEN Q3	3rd Quarter	USA	82	989	33	99
672	USA v SEN Q3	3rd Quarter	USA	82	989	20	78
673	USA v SEN Q3	3rd Quarter	USA	82	991	20	72
674	USA v SEN Q3	3rd Quarter	USA	82	992	41	59
675	USA v SEN Q3	3rd Quarter	USA	82	993	41	51
676	USA v SEN Q3	3rd Quarter	USA	82	994	34	48
677	USA v SEN Q3	3rd Quarter	USA	82	994	28	44
678	USA v SEN Q3	3rd Quarter	USA	82	995	17	35
679	USA v SEN Q3	3rd Quarter	USA	82	996	29	16
680	USA v SEN Q3	3rd Quarter	USA	82	997	33	17	Shot	Score
681	USA v SEN Q3	3rd Quarter	USA	85	1021	4	64
682	USA v SEN Q3	3rd Quarter	USA	85	1024	14	59
683	USA v SEN Q3	3rd Quarter	USA	85	1025	15	55
684	USA v SEN Q3	3rd Quarter	USA	85	1026	14	52
685	USA v SEN Q3	3rd Quarter	USA	85	1027	32	49
686	USA v SEN Q3	3rd Quarter	USA	85	1027	33	45
687	USA v SEN Q3	3rd Quarter	USA	85	1028	34	37
688	USA v SEN Q3	3rd Quarter	USA	85	1029	37	35
689	USA v SEN Q3	3rd Quarter	USA	85	1030	40	38
690	USA v SEN Q3	3rd Quarter	USA	85	1030	38	38	On-ball	Shot	Miss	Miss
691	USA v SEN Q3	3rd Quarter	USA	86	1100	23	95
692	USA v SEN Q3	3rd Quarter	USA	86	1102	24	72
693	USA v SEN Q3	3rd Quarter	USA	86	1103	20	68
694	USA v SEN Q3	3rd Quarter	USA	86	1103	16	60
695	USA v SEN Q3	3rd Quarter	USA	86	1105	13	50
696	USA v SEN Q3	3rd Quarter	USA	86	1106	11	44
697	USA v SEN Q3	3rd Quarter	USA	86	1107	10	42
698	USA v SEN Q3	3rd Quarter	USA	86	1108	13	42
699	USA v SEN Q3	3rd Quarter	USA	86	1109	19	39	On-ball
700	USA v SEN Q3	3rd Quarter	USA	86	1110	14	35
701	USA v SEN Q3	3rd Quarter	USA	86	1111	23	39
702	USA v SEN Q3	3rd Quarter	USA	86	1111	27	40	On-ball
703	USA v SEN Q3	3rd Quarter	USA	86	1113	40	36
704	USA v SEN Q3	3rd Quarter	USA	86	1114	38	20	TO
705	USA v SEN Q4	4th Quarter	USA	87	13	19	89
706	USA v SEN Q4	4th Quarter	USA	87	14	30	80
707	USA v SEN Q4	4th Quarter	USA	87	15	32	68
708	USA v SEN Q4	4th Quarter	USA	87	16	17	47
709	USA v SEN Q4	4th Quarter	USA	87	16	14	37
710	USA v SEN Q4	4th Quarter	USA	87	17	16	31
711	USA v SEN Q4	4th Quarter	USA	87	18	22	30
712	USA v SEN Q4	4th Quarter	USA	87	19	23	28
713	USA v SEN Q4	4th Quarter	USA	87	20	18	38
714	USA v SEN Q4	4th Quarter	USA	87	21	21	42
715	USA v SEN Q4	4th Quarter	USA	87	22	26	45
716	USA v SEN Q4	4th Quarter	USA	87	23	32	41	On-ball
717	USA v SEN Q4	4th Quarter	USA	87	24	36	39
718	USA v SEN Q4	4th Quarter	USA	87	25	46	35
719	USA v SEN Q4	4th Quarter	USA	87	25	49	39
720	USA v SEN Q4	4th Quarter	USA	87	26	23	39
721	USA v SEN Q4	4th Quarter	USA	87	28	31	28
722	USA v SEN Q4	4th Quarter	USA	87	29	32	39	Shot	Miss
723	USA v SEN Q4	4th Quarter	USA	88	32	30	13	OR
724	USA v SEN Q4	4th Quarter	USA	88	34	33	17	Shot	Score
725	USA v SEN Q4	4th Quarter	USA	89	77	33	109
726	USA v SEN Q4	4th Quarter	USA	89	79	20	83
727	USA v SEN Q4	4th Quarter	USA	89	80	17	65
728	USA v SEN Q4	4th Quarter	USA	89	80	16	56
729	USA v SEN Q4	4th Quarter	USA	89	81	16	45
730	USA v SEN Q4	4th Quarter	USA	89	82	10	25
731	USA v SEN Q4	4th Quarter	USA	89	83	6	31
732	USA v SEN Q4	4th Quarter	USA	89	84	9	31
733	USA v SEN Q4	4th Quarter	USA	89	85	34	46
734	USA v SEN Q4	4th Quarter	USA	89	87	37	30
735	USA v SEN Q4	4th Quarter	USA	89	88	36	33
736	USA v SEN Q4	4th Quarter	USA	89	89	29	34
737	USA v SEN Q4	4th Quarter	USA	89	89	23	32
738	USA v SEN Q4	4th Quarter	USA	89	92	11	29
739	USA v SEN Q4	4th Quarter	USA	89	93	15	31	On-ball
740	USA v SEN Q4	4th Quarter	USA	89	93	20	34
741	USA v SEN Q4	4th Quarter	USA	89	93	24	34
742	USA v SEN Q4	4th Quarter	USA	89	94	28	19
743	USA v SEN Q4	4th Quarter	USA	89	95	29	16	Shot	Miss
744	USA v SEN Q4	4th Quarter	USA	90	126	35	102
745	USA v SEN Q4	4th Quarter	USA	90	128	20	82
746	USA v SEN Q4	4th Quarter	USA	90	129	20	70
747	USA v SEN Q4	4th Quarter	USA	90	130	12	53
748	USA v SEN Q4	4th Quarter	USA	90	131	16	46
749	USA v SEN Q4	4th Quarter	USA	90	132	23	41
750	USA v SEN Q4	4th Quarter	USA	90	133	32	39	On-ball
751	USA v SEN Q4	4th Quarter	USA	90	133	39	40
752	USA v SEN Q4	4th Quarter	USA	90	135	30	36
753	USA v SEN Q4	4th Quarter	USA	90	136	21	36
754	USA v SEN Q4	4th Quarter	USA	90	137	19	36
755	USA v SEN Q4	4th Quarter	USA	90	138	10	25
756	USA v SEN Q4	4th Quarter	USA	90	139	13	29	On-ball
757	USA v SEN Q4	4th Quarter	USA	90	139	17	34
758	USA v SEN Q4	4th Quarter	USA	90	141	27	38
759	USA v SEN Q4	4th Quarter	USA	90	142	26	23
760	USA v SEN Q4	4th Quarter	USA	90	143	14	19
761	USA v SEN Q4	4th Quarter	USA	90	144	17	17
762	USA v SEN Q4	4th Quarter	USA	90	144	29	16
763	USA v SEN Q4	4th Quarter	USA	90	145	33	19	Shot	Shooting Foul
764	USA v SEN Q4	4th Quarter	USA	91	200	33	79
765	USA v SEN Q4	4th Quarter	USA	91	201	34	65
766	USA v SEN Q4	4th Quarter	USA	91	202	34	51
767	USA v SEN Q4	4th Quarter	USA	91	203	34	32
768	USA v SEN Q4	4th Quarter	USA	91	204	33	19	Shot	Score
769	USA v SEN Q4	4th Quarter	USA	92	216	32	91
770	USA v SEN Q4	4th Quarter	USA	92	216	48	89
771	USA v SEN Q4	4th Quarter	USA	92	217	50	77
772	USA v SEN Q4	4th Quarter	USA	92	217	49	68
773	USA v SEN Q4	4th Quarter	USA	92	218	48	56
774	USA v SEN Q4	4th Quarter	USA	92	218	47	48
775	USA v SEN Q4	4th Quarter	USA	92	219	38	45
776	USA v SEN Q4	4th Quarter	USA	92	219	29	41	On-ball
777	USA v SEN Q4	4th Quarter	USA	92	220	25	33
778	USA v SEN Q4	4th Quarter	USA	92	221	28	27	Shot	Score
779	USA v SEN Q4	4th Quarter	USA	93	262	25	108
780	USA v SEN Q4	4th Quarter	USA	93	262	26	80
781	USA v SEN Q4	4th Quarter	USA	93	264	27	72
782	USA v SEN Q4	4th Quarter	USA	93	265	34	60
783	USA v SEN Q4	4th Quarter	USA	93	266	39	52
784	USA v SEN Q4	4th Quarter	USA	93	267	43	44
785	USA v SEN Q4	4th Quarter	USA	93	269	53	33
786	USA v SEN Q4	4th Quarter	USA	93	270	33	45
787	USA v SEN Q4	4th Quarter	USA	93	271	21	33
788	USA v SEN Q4	4th Quarter	USA	93	272	20	35
789	USA v SEN Q4	4th Quarter	USA	93	273	29	36
790	USA v SEN Q4	4th Quarter	USA	93	274	31	24
791	USA v SEN Q4	4th Quarter	USA	93	276	34	20	Foul
792	USA v SEN Q4	4th Quarter	USA	94	318	40	8	BLOB
793	USA v SEN Q4	4th Quarter	USA	94	318	28	20	Shot	Miss
794	USA v SEN Q4	4th Quarter	USA	96	350	4	88
795	USA v SEN Q4	4th Quarter	USA	96	350	25	81
796	USA v SEN Q4	4th Quarter	USA	96	353	27	76
797	USA v SEN Q4	4th Quarter	USA	96	354	19	67
798	USA v SEN Q4	4th Quarter	USA	96	355	12	58
799	USA v SEN Q4	4th Quarter	USA	96	355	11	49
800	USA v SEN Q4	4th Quarter	USA	96	356	12	40
801	USA v SEN Q4	4th Quarter	USA	96	357	32	44
802	USA v SEN Q4	4th Quarter	USA	96	358	52	36
803	USA v SEN Q4	4th Quarter	USA	96	360	38	22
804	USA v SEN Q4	4th Quarter	USA	96	361	36	18
805	USA v SEN Q4	4th Quarter	USA	96	361	26	16
806	USA v SEN Q4	4th Quarter	USA	96	362	30	39	Shot	Score
807	USA v SEN Q4	4th Quarter	USA	97	401	60	88
808	USA v SEN Q4	4th Quarter	USA	97	401	40	79
809	USA v SEN Q4	4th Quarter	USA	97	403	32	71
810	USA v SEN Q4	4th Quarter	USA	97	404	32	60
811	USA v SEN Q4	4th Quarter	USA	97	405	31	54
812	USA v SEN Q4	4th Quarter	USA	97	405	22	37
813	USA v SEN Q4	4th Quarter	USA	97	407	22	36
814	USA v SEN Q4	4th Quarter	USA	97	408	22	36
815	USA v SEN Q4	4th Quarter	USA	97	408	28	39
816	USA v SEN Q4	4th Quarter	USA	97	410	43	35	On-ball	Shot	Score	Score
817	USA v SEN Q4	4th Quarter	USA	98	428	31	99
818	USA v SEN Q4	4th Quarter	USA	98	428	21	94
819	USA v SEN Q4	4th Quarter	USA	98	430	17	83
820	USA v SEN Q4	4th Quarter	USA	98	431	34	71
821	USA v SEN Q4	4th Quarter	USA	98	431	34	71
822	USA v SEN Q4	4th Quarter	USA	98	431	41	61
823	USA v SEN Q4	4th Quarter	USA	98	433	41	47
824	USA v SEN Q4	4th Quarter	USA	98	434	41	39
825	USA v SEN Q4	4th Quarter	USA	98	435	40	33
826	USA v SEN Q4	4th Quarter	USA	98	435	45	35
827	USA v SEN Q4	4th Quarter	USA	98	436	44	37
828	USA v SEN Q4	4th Quarter	USA	98	437	40	41
829	USA v SEN Q4	4th Quarter	USA	98	437	35	40	On-ball
830	USA v SEN Q4	4th Quarter	USA	98	438	27	37	TO
831	USA v SEN Q4	4th Quarter	USA	99	482	32	98
832	USA v SEN Q4	4th Quarter	USA	99	484	28	88
833	USA v SEN Q4	4th Quarter	USA	99	485	27	76
834	USA v SEN Q4	4th Quarter	USA	99	486	28	64
835	USA v SEN Q4	4th Quarter	USA	99	486	45	37
836	USA v SEN Q4	4th Quarter	USA	99	487	42	29
837	USA v SEN Q4	4th Quarter	USA	99	488	40	25	Shot	Miss
838	USA v SEN Q4	4th Quarter	USA	100	500	27	107
839	USA v SEN Q4	4th Quarter	USA	100	500	33	86
840	USA v SEN Q4	4th Quarter	USA	100	502	32	72
841	USA v SEN Q4	4th Quarter	USA	100	503	36	66
842	USA v SEN Q4	4th Quarter	USA	100	503	38	57
843	USA v SEN Q4	4th Quarter	USA	100	504	40	51
844	USA v SEN Q4	4th Quarter	USA	100	505	29	39
845	USA v SEN Q4	4th Quarter	USA	100	507	11	30
846	USA v SEN Q4	4th Quarter	USA	100	508	15	25
847	USA v SEN Q4	4th Quarter	USA	100	509	24	19
848	USA v SEN Q4	4th Quarter	USA	100	509	27	19
849	USA v SEN Q4	4th Quarter	USA	100	510	37	23
850	USA v SEN Q4	4th Quarter	USA	100	511	34	18	Shot	Shooting Foul
851	USA v SEN Q4	4th Quarter	USA	101	563	39	95
852	USA v SEN Q4	4th Quarter	USA	101	563	26	77
853	USA v SEN Q4	4th Quarter	USA	101	563	23	61
854	USA v SEN Q4	4th Quarter	USA	101	565	24	47
855	USA v SEN Q4	4th Quarter	USA	101	566	26	34
856	USA v SEN Q4	4th Quarter	USA	101	567	28	18	Shot	Shooting Foul
857	USA v SEN Q4	4th Quarter	USA	102	637	32	97
858	USA v SEN Q4	4th Quarter	USA	102	638	39	97
859	USA v SEN Q4	4th Quarter	USA	102	640	14	68
860	USA v SEN Q4	4th Quarter	USA	102	641	15	63
861	USA v SEN Q4	4th Quarter	USA	102	642	22	56
862	USA v SEN Q4	4th Quarter	USA	102	643	27	53
863	USA v SEN Q4	4th Quarter	USA	102	643	30	52
864	USA v SEN Q4	4th Quarter	USA	102	645	32	49
865	USA v SEN Q4	4th Quarter	USA	102	646	50	34
866	USA v SEN Q4	4th Quarter	USA	102	648	33	24
867	USA v SEN Q4	4th Quarter	USA	102	649	32	20	Shot	Score
868	USA v SEN Q4	4th Quarter	USA	103	664	32	100
869	USA v SEN Q4	4th Quarter	USA	103	666	34	63
870	USA v SEN Q4	4th Quarter	USA	103	667	35	54
871	USA v SEN Q4	4th Quarter	USA	103	668	34	45
872	USA v SEN Q4	4th Quarter	USA	103	668	33	37
873	USA v SEN Q4	4th Quarter	USA	103	669	25	32
874	USA v SEN Q4	4th Quarter	USA	103	670	17	26
875	USA v SEN Q4	4th Quarter	USA	103	670	26	20
876	USA v SEN Q4	4th Quarter	USA	103	671	34	16	Foul
877	USA v SEN Q4	4th Quarter	USA	104	739	40	92
878	USA v SEN Q4	4th Quarter	USA	104	739	48	81
879	USA v SEN Q4	4th Quarter	USA	104	740	36	74
880	USA v SEN Q4	4th Quarter	USA	104	742	36	70
881	USA v SEN Q4	4th Quarter	USA	104	743	31	66
882	USA v SEN Q4	4th Quarter	USA	104	744	28	57
883	USA v SEN Q4	4th Quarter	USA	104	745	28	52
884	USA v SEN Q4	4th Quarter	USA	104	746	29	50
885	USA v SEN Q4	4th Quarter	USA	104	748	31	49
886	USA v SEN Q4	4th Quarter	USA	104	749	48	34
887	USA v SEN Q4	4th Quarter	USA	104	750	47	27
888	USA v SEN Q4	4th Quarter	USA	104	751	36	21
889	USA v SEN Q4	4th Quarter	USA	104	751	53	15
890	USA v SEN Q4	4th Quarter	USA	104	752	52	18	Shot	Score
891	USA v SEN Q4	4th Quarter	USA	105	780	35	110
892	USA v SEN Q4	4th Quarter	USA	105	780	24	94
893	USA v SEN Q4	4th Quarter	USA	105	782	23	90
894	USA v SEN Q4	4th Quarter	USA	105	783	25	80
895	USA v SEN Q4	4th Quarter	USA	105	784	27	70
896	USA v SEN Q4	4th Quarter	USA	105	786	18	61
897	USA v SEN Q4	4th Quarter	USA	105	787	11	55
898	USA v SEN Q4	4th Quarter	USA	105	788	20	54
899	USA v SEN Q4	4th Quarter	USA	105	789	27	53
900	USA v SEN Q4	4th Quarter	USA	105	790	22	48
901	USA v SEN Q4	4th Quarter	USA	105	792	11	31
902	USA v SEN Q4	4th Quarter	USA	105	794	16	13
903	USA v SEN Q4	4th Quarter	USA	105	794	13	14
904	USA v SEN Q4	4th Quarter	USA	105	794	11	17
905	USA v SEN Q4	4th Quarter	USA	105	796	47	31	Shot	Miss
906	USA v SEN Q4	4th Quarter	USA	106	824	31	112
907	USA v SEN Q4	4th Quarter	USA	106	824	36	91
908	USA v SEN Q4	4th Quarter	USA	106	826	35	84
909	USA v SEN Q4	4th Quarter	USA	106	827	35	73
910	USA v SEN Q4	4th Quarter	USA	106	829	33	68
911	USA v SEN Q4	4th Quarter	USA	106	830	28	61
912	USA v SEN Q4	4th Quarter	USA	106	831	22	55
913	USA v SEN Q4	4th Quarter	USA	106	832	14	52
914	USA v SEN Q4	4th Quarter	USA	106	832	11	46
915	USA v SEN Q4	4th Quarter	USA	106	833	12	40
916	USA v SEN Q4	4th Quarter	USA	106	834	11	34
917	USA v SEN Q4	4th Quarter	USA	106	835	11	32
918	USA v SEN Q4	4th Quarter	USA	106	837	29	29
919	USA v SEN Q4	4th Quarter	USA	106	838	28	27	Shot	Miss
920	USA v SEN Q4	4th Quarter	USA	107	870	29	109
921	USA v SEN Q4	4th Quarter	USA	107	871	31	90
922	USA v SEN Q4	4th Quarter	USA	107	872	31	81
923	USA v SEN Q4	4th Quarter	USA	107	873	30	76
924	USA v SEN Q4	4th Quarter	USA	107	874	27	67
925	USA v SEN Q4	4th Quarter	USA	107	875	18	57
926	USA v SEN Q4	4th Quarter	USA	107	875	12	50
927	USA v SEN Q4	4th Quarter	USA	107	876	8	38
928	USA v SEN Q4	4th Quarter	USA	107	877	9	33
929	USA v SEN Q4	4th Quarter	USA	107	879	46	35
930	USA v SEN Q4	4th Quarter	USA	107	881	40	15
931	USA v SEN Q4	4th Quarter	USA	107	882	29	23
932	USA v SEN Q4	4th Quarter	USA	107	883	29	16	Shot	Shooting Foul
933	USA v SEN Q4	4th Quarter	USA	108	947	34	111
934	USA v SEN Q4	4th Quarter	USA	108	948	35	94
935	USA v SEN Q4	4th Quarter	USA	108	950	34	82
936	USA v SEN Q4	4th Quarter	USA	108	951	33	73
937	USA v SEN Q4	4th Quarter	USA	108	952	39	60
938	USA v SEN Q4	4th Quarter	USA	108	953	41	44
939	USA v SEN Q4	4th Quarter	USA	108	953	49	35
940	USA v SEN Q4	4th Quarter	USA	108	953	45	38
941	USA v SEN Q4	4th Quarter	USA	108	954	31	36
942	USA v SEN Q4	4th Quarter	USA	108	955	14	32
943	USA v SEN Q4	4th Quarter	USA	108	957	10	16
944	USA v SEN Q4	4th Quarter	USA	108	959	10	18	Shot	Score
