# Supplementary material for: Classifying ball trajectories in invasion sports using dynamic time warping: A basketball case study
Source: PLoS One. 2022 Oct 20;17(10):e0272848. doi: 10.1371/journal.pone.0272848 (PMC9584368; doi:10.1371/journal.pone.0272848)
Supplement: S1 Data — (ZIP) [file pone.0272848.s012.zip › Data/USA/usag12_full.csv]

	GameID	TimeCriteria	TeamName	RecordID	Time	x	y	Label1	Label2	Label3	Label4
1	USA v CHN Q1	1st Quarter	USA	2	74	31	97
2	USA v CHN Q1	1st Quarter	USA	2	76	26	85
3	USA v CHN Q1	1st Quarter	USA	2	77	24	75
4	USA v CHN Q1	1st Quarter	USA	2	78	47	54
5	USA v CHN Q1	1st Quarter	USA	2	79	45	48
6	USA v CHN Q1	1st Quarter	USA	2	79	34	39
7	USA v CHN Q1	1st Quarter	USA	2	80	29	31
8	USA v CHN Q1	1st Quarter	USA	2	81	28	29
9	USA v CHN Q1	1st Quarter	USA	2	82	38	35	Shot	Score
10	USA v CHN Q1	1st Quarter	USA	3	111	31	109
11	USA v CHN Q1	1st Quarter	USA	3	113	33	86
12	USA v CHN Q1	1st Quarter	USA	3	113	32	77
13	USA v CHN Q1	1st Quarter	USA	3	115	46	61
14	USA v CHN Q1	1st Quarter	USA	3	115	43	52
15	USA v CHN Q1	1st Quarter	USA	3	116	34	48
16	USA v CHN Q1	1st Quarter	USA	3	117	13	35
17	USA v CHN Q1	1st Quarter	USA	3	119	12	32
18	USA v CHN Q1	1st Quarter	USA	3	120	12	32
19	USA v CHN Q1	1st Quarter	USA	3	122	27	20
20	USA v CHN Q1	1st Quarter	USA	3	123	24	23
21	USA v CHN Q1	1st Quarter	USA	3	124	29	19	Shot	Score
22	USA v CHN Q1	1st Quarter	USA	4	135	27	97
23	USA v CHN Q1	1st Quarter	USA	4	135	30	80
24	USA v CHN Q1	1st Quarter	USA	4	137	19	70
25	USA v CHN Q1	1st Quarter	USA	4	138	17	54
26	USA v CHN Q1	1st Quarter	USA	4	139	23	37
27	USA v CHN Q1	1st Quarter	USA	4	140	29	18	Shot	Miss
28	USA v CHN Q1	1st Quarter	USA	5	142	36	18	OR
29	USA v CHN Q1	1st Quarter	USA	5	144	38	23
30	USA v CHN Q1	1st Quarter	USA	5	145	45	37
31	USA v CHN Q1	1st Quarter	USA	5	147	37	21
32	USA v CHN Q1	1st Quarter	USA	5	148	36	21
33	USA v CHN Q1	1st Quarter	USA	5	150	36	18	Shot	Miss
34	USA v CHN Q1	1st Quarter	USA	6	153	24	12	OR
35	USA v CHN Q1	1st Quarter	USA	6	155	31	34
36	USA v CHN Q1	1st Quarter	USA	6	156	31	23	Shot	Score
37	USA v CHN Q1	1st Quarter	USA	7	178	29	103
38	USA v CHN Q1	1st Quarter	USA	7	178	21	95
39	USA v CHN Q1	1st Quarter	USA	7	179	16	82
40	USA v CHN Q1	1st Quarter	USA	7	180	15	70
41	USA v CHN Q1	1st Quarter	USA	7	180	32	63
42	USA v CHN Q1	1st Quarter	USA	7	181	35	57
43	USA v CHN Q1	1st Quarter	USA	7	182	39	48
44	USA v CHN Q1	1st Quarter	USA	7	182	37	26
45	USA v CHN Q1	1st Quarter	USA	7	184	37	19	Shot	Miss
46	USA v CHN Q1	1st Quarter	USA	8	221	26	99
47	USA v CHN Q1	1st Quarter	USA	8	221	37	97
48	USA v CHN Q1	1st Quarter	USA	8	222	37	88
49	USA v CHN Q1	1st Quarter	USA	8	223	31	74
50	USA v CHN Q1	1st Quarter	USA	8	224	28	65
51	USA v CHN Q1	1st Quarter	USA	8	225	33	25
52	USA v CHN Q1	1st Quarter	USA	8	226	33	16	Shot	Score
53	USA v CHN Q1	1st Quarter	USA	9	241	37	94
54	USA v CHN Q1	1st Quarter	USA	9	241	41	80
55	USA v CHN Q1	1st Quarter	USA	9	242	40	61
56	USA v CHN Q1	1st Quarter	USA	9	243	33	52
57	USA v CHN Q1	1st Quarter	USA	9	244	32	36
58	USA v CHN Q1	1st Quarter	USA	9	245	34	27
59	USA v CHN Q1	1st Quarter	USA	9	245	36	18	Shot	Miss
60	USA v CHN Q1	1st Quarter	USA	10	258	19	90
61	USA v CHN Q1	1st Quarter	USA	10	259	17	75
62	USA v CHN Q1	1st Quarter	USA	10	260	10	56
63	USA v CHN Q1	1st Quarter	USA	10	261	11	42
64	USA v CHN Q1	1st Quarter	USA	10	262	9	32
65	USA v CHN Q1	1st Quarter	USA	10	262	16	30
66	USA v CHN Q1	1st Quarter	USA	10	263	25	32
67	USA v CHN Q1	1st Quarter	USA	10	265	26	28	Shot	Miss
68	USA v CHN Q1	1st Quarter	USA	11	279	32	82
69	USA v CHN Q1	1st Quarter	USA	11	280	34	70
70	USA v CHN Q1	1st Quarter	USA	11	281	30	60
71	USA v CHN Q1	1st Quarter	USA	11	281	24	50
72	USA v CHN Q1	1st Quarter	USA	11	282	26	33
73	USA v CHN Q1	1st Quarter	USA	11	283	28	22
74	USA v CHN Q1	1st Quarter	USA	11	284	34	19	Shot	Score
75	USA v CHN Q1	1st Quarter	USA	12	318	29	100
76	USA v CHN Q1	1st Quarter	USA	12	318	12	77
77	USA v CHN Q1	1st Quarter	USA	12	318	11	65
78	USA v CHN Q1	1st Quarter	USA	12	320	11	54
79	USA v CHN Q1	1st Quarter	USA	12	321	13	46
80	USA v CHN Q1	1st Quarter	USA	12	322	34	26
81	USA v CHN Q1	1st Quarter	USA	12	323	33	17	Shot	Score
82	USA v CHN Q1	1st Quarter	USA	13	333	35	103
83	USA v CHN Q1	1st Quarter	USA	13	335	30	80
84	USA v CHN Q1	1st Quarter	USA	13	336	12	55
85	USA v CHN Q1	1st Quarter	USA	13	337	15	43
86	USA v CHN Q1	1st Quarter	USA	13	338	20	33
87	USA v CHN Q1	1st Quarter	USA	13	340	34	47
88	USA v CHN Q1	1st Quarter	USA	13	341	43	35	On-ball
89	USA v CHN Q1	1st Quarter	USA	13	343	29	38
90	USA v CHN Q1	1st Quarter	USA	13	345	28	25
91	USA v CHN Q1	1st Quarter	USA	13	346	33	17	Shot	Miss
92	USA v CHN Q1	1st Quarter	USA	14	365	26	101
93	USA v CHN Q1	1st Quarter	USA	14	367	26	97
94	USA v CHN Q1	1st Quarter	USA	14	368	25	89
95	USA v CHN Q1	1st Quarter	USA	14	369	26	83
96	USA v CHN Q1	1st Quarter	USA	14	371	13	54
97	USA v CHN Q1	1st Quarter	USA	14	371	9	48
98	USA v CHN Q1	1st Quarter	USA	14	373	14	44
99	USA v CHN Q1	1st Quarter	USA	14	374	19	42
100	USA v CHN Q1	1st Quarter	USA	14	375	18	37
101	USA v CHN Q1	1st Quarter	USA	14	375	17	34
102	USA v CHN Q1	1st Quarter	USA	14	376	12	30	On-ball
103	USA v CHN Q1	1st Quarter	USA	14	377	15	34
104	USA v CHN Q1	1st Quarter	USA	14	378	20	36	Shot	Miss
105	USA v CHN Q1	1st Quarter	USA	15	388	33	95
106	USA v CHN Q1	1st Quarter	USA	15	388	38	82
107	USA v CHN Q1	1st Quarter	USA	15	390	37	75
108	USA v CHN Q1	1st Quarter	USA	15	391	41	61
109	USA v CHN Q1	1st Quarter	USA	15	392	44	50
110	USA v CHN Q1	1st Quarter	USA	15	393	42	43
111	USA v CHN Q1	1st Quarter	USA	15	393	23	37
112	USA v CHN Q1	1st Quarter	USA	15	394	23	30
113	USA v CHN Q1	1st Quarter	USA	15	395	29	20	Shot	Score
114	USA v CHN Q1	1st Quarter	USA	16	452	40	108
115	USA v CHN Q1	1st Quarter	USA	16	452	38	92
116	USA v CHN Q1	1st Quarter	USA	16	454	38	77
117	USA v CHN Q1	1st Quarter	USA	16	455	41	72
118	USA v CHN Q1	1st Quarter	USA	16	455	45	62
119	USA v CHN Q1	1st Quarter	USA	16	456	46	54
120	USA v CHN Q1	1st Quarter	USA	16	457	52	35
121	USA v CHN Q1	1st Quarter	USA	16	458	27	43
122	USA v CHN Q1	1st Quarter	USA	16	459	26	43
123	USA v CHN Q1	1st Quarter	USA	16	460	11	29
124	USA v CHN Q1	1st Quarter	USA	16	461	12	30
125	USA v CHN Q1	1st Quarter	USA	16	462	13	31
126	USA v CHN Q1	1st Quarter	USA	16	464	13	32
127	USA v CHN Q1	1st Quarter	USA	16	465	25	21
128	USA v CHN Q1	1st Quarter	USA	16	466	20	17
129	USA v CHN Q1	1st Quarter	USA	16	467	17	16
130	USA v CHN Q1	1st Quarter	USA	16	467	42	23
131	USA v CHN Q1	1st Quarter	USA	16	468	31	26
132	USA v CHN Q1	1st Quarter	USA	16	469	33	19	Shot	Score
133	USA v CHN Q1	1st Quarter	USA	17	494	30	97
134	USA v CHN Q1	1st Quarter	USA	17	494	27	94
135	USA v CHN Q1	1st Quarter	USA	17	497	21	79
136	USA v CHN Q1	1st Quarter	USA	17	497	12	43
137	USA v CHN Q1	1st Quarter	USA	17	498	14	35
138	USA v CHN Q1	1st Quarter	USA	17	499	15	31
139	USA v CHN Q1	1st Quarter	USA	17	499	29	20
140	USA v CHN Q1	1st Quarter	USA	17	501	30	18	Shot	Score
141	USA v CHN Q1	1st Quarter	USA	18	528	34	80
142	USA v CHN Q1	1st Quarter	USA	18	529	39	70
143	USA v CHN Q1	1st Quarter	USA	18	530	46	61
144	USA v CHN Q1	1st Quarter	USA	18	530	50	52
145	USA v CHN Q1	1st Quarter	USA	18	531	47	39
146	USA v CHN Q1	1st Quarter	USA	18	531	45	31
147	USA v CHN Q1	1st Quarter	USA	18	531	42	30
148	USA v CHN Q1	1st Quarter	USA	18	533	19	26
149	USA v CHN Q1	1st Quarter	USA	18	534	19	22	Shot	Score
150	USA v CHN Q1	1st Quarter	USA	19	547	38	96
151	USA v CHN Q1	1st Quarter	USA	19	549	25	85
152	USA v CHN Q1	1st Quarter	USA	19	552	49	34
153	USA v CHN Q1	1st Quarter	USA	19	553	44	25
154	USA v CHN Q1	1st Quarter	USA	19	553	41	23
155	USA v CHN Q1	1st Quarter	USA	19	554	21	32
156	USA v CHN Q1	1st Quarter	USA	19	555	24	28	Shot	Score
157	USA v CHN Q1	1st Quarter	USA	20	577	31	111
158	USA v CHN Q1	1st Quarter	USA	20	577	41	95
159	USA v CHN Q1	1st Quarter	USA	20	577	41	86
160	USA v CHN Q1	1st Quarter	USA	20	579	41	73
161	USA v CHN Q1	1st Quarter	USA	20	580	43	57
162	USA v CHN Q1	1st Quarter	USA	20	580	43	51
163	USA v CHN Q1	1st Quarter	USA	20	580	42	42
164	USA v CHN Q1	1st Quarter	USA	20	582	34	26
165	USA v CHN Q1	1st Quarter	USA	20	583	41	22
166	USA v CHN Q1	1st Quarter	USA	20	583	39	17
167	USA v CHN Q1	1st Quarter	USA	20	584	34	16	Shot	Score
168	USA v CHN Q1	1st Quarter	USA	21	601	33	100
169	USA v CHN Q1	1st Quarter	USA	21	601	25	95
170	USA v CHN Q1	1st Quarter	USA	21	603	23	85
171	USA v CHN Q1	1st Quarter	USA	21	603	13	64
172	USA v CHN Q1	1st Quarter	USA	21	605	12	50
173	USA v CHN Q1	1st Quarter	USA	21	605	14	45
174	USA v CHN Q1	1st Quarter	USA	21	606	12	37
175	USA v CHN Q1	1st Quarter	USA	21	607	9	30
176	USA v CHN Q1	1st Quarter	USA	21	608	14	27
177	USA v CHN Q1	1st Quarter	USA	21	608	29	25
178	USA v CHN Q1	1st Quarter	USA	21	610	29	19	Shot	Miss
179	USA v CHN Q1	1st Quarter	USA	22	611	30	18	OR	Shot	Score
180	USA v CHN Q1	1st Quarter	USA	23	629	29	108
181	USA v CHN Q1	1st Quarter	USA	23	630	34	91
182	USA v CHN Q1	1st Quarter	USA	23	631	35	82
183	USA v CHN Q1	1st Quarter	USA	23	632	35	75
184	USA v CHN Q1	1st Quarter	USA	23	633	25	68
185	USA v CHN Q1	1st Quarter	USA	23	633	15	62
186	USA v CHN Q1	1st Quarter	USA	23	634	13	55
187	USA v CHN Q1	1st Quarter	USA	23	635	18	52
188	USA v CHN Q1	1st Quarter	USA	23	636	26	51
189	USA v CHN Q1	1st Quarter	USA	23	636	30	51
190	USA v CHN Q1	1st Quarter	USA	23	637	31	50
191	USA v CHN Q1	1st Quarter	USA	23	638	27	46
192	USA v CHN Q1	1st Quarter	USA	23	639	19	46
193	USA v CHN Q1	1st Quarter	USA	23	640	25	41
194	USA v CHN Q1	1st Quarter	USA	23	640	30	39
195	USA v CHN Q1	1st Quarter	USA	23	641	36	40
196	USA v CHN Q1	1st Quarter	USA	23	642	47	35
197	USA v CHN Q1	1st Quarter	USA	23	642	47	38
198	USA v CHN Q1	1st Quarter	USA	23	642	44	39
199	USA v CHN Q1	1st Quarter	USA	23	644	38	39
200	USA v CHN Q1	1st Quarter	USA	23	644	29	33
201	USA v CHN Q1	1st Quarter	USA	23	645	27	25
202	USA v CHN Q1	1st Quarter	USA	23	646	9	17	Shot	Score
203	USA v CHN Q1	1st Quarter	USA	24	697	25	90
204	USA v CHN Q1	1st Quarter	USA	24	698	38	52
205	USA v CHN Q1	1st Quarter	USA	24	699	35	41
206	USA v CHN Q1	1st Quarter	USA	24	700	32	29
207	USA v CHN Q1	1st Quarter	USA	24	701	28	21	Shot	Shooting Foul
208	USA v CHN Q1	1st Quarter	USA	25	759	3	99
209	USA v CHN Q1	1st Quarter	USA	25	759	18	94
210	USA v CHN Q1	1st Quarter	USA	25	761	15	87
211	USA v CHN Q1	1st Quarter	USA	25	763	15	74
212	USA v CHN Q1	1st Quarter	USA	25	763	20	67
213	USA v CHN Q1	1st Quarter	USA	25	764	26	59
214	USA v CHN Q1	1st Quarter	USA	25	765	23	55
215	USA v CHN Q1	1st Quarter	USA	25	766	24	53
216	USA v CHN Q1	1st Quarter	USA	25	767	18	35
217	USA v CHN Q1	1st Quarter	USA	25	768	16	38
218	USA v CHN Q1	1st Quarter	USA	25	769	17	39
219	USA v CHN Q1	1st Quarter	USA	25	771	17	39
220	USA v CHN Q1	1st Quarter	USA	25	771	37	37
221	USA v CHN Q1	1st Quarter	USA	25	772	36	38
222	USA v CHN Q1	1st Quarter	USA	25	774	38	24
223	USA v CHN Q1	1st Quarter	USA	25	775	38	24
224	USA v CHN Q1	1st Quarter	USA	25	776	35	24
225	USA v CHN Q1	1st Quarter	USA	25	777	36	20	Shot	Shooting Foul
226	USA v CHN Q2	2nd Quarter	USA	27	5	57	62
227	USA v CHN Q2	2nd Quarter	USA	27	6	46	62
228	USA v CHN Q2	2nd Quarter	USA	27	7	46	55
229	USA v CHN Q2	2nd Quarter	USA	27	8	48	47
230	USA v CHN Q2	2nd Quarter	USA	27	8	50	39
231	USA v CHN Q2	2nd Quarter	USA	27	10	34	36	Shot	Miss
232	USA v CHN Q2	2nd Quarter	USA	28	46	23	98
233	USA v CHN Q2	2nd Quarter	USA	28	48	16	65
234	USA v CHN Q2	2nd Quarter	USA	28	48	17	53
235	USA v CHN Q2	2nd Quarter	USA	28	49	22	43
236	USA v CHN Q2	2nd Quarter	USA	28	50	25	35
237	USA v CHN Q2	2nd Quarter	USA	28	50	36	29
238	USA v CHN Q2	2nd Quarter	USA	28	51	34	18	Shot	Score
239	USA v CHN Q2	2nd Quarter	USA	29	68	18	101
240	USA v CHN Q2	2nd Quarter	USA	29	70	24	94
241	USA v CHN Q2	2nd Quarter	USA	29	71	32	79
242	USA v CHN Q2	2nd Quarter	USA	29	72	14	36	TO
243	USA v CHN Q2	2nd Quarter	USA	30	98	40	81
244	USA v CHN Q2	2nd Quarter	USA	30	100	43	68
245	USA v CHN Q2	2nd Quarter	USA	30	100	46	56
246	USA v CHN Q2	2nd Quarter	USA	30	101	44	42
247	USA v CHN Q2	2nd Quarter	USA	30	102	41	28
248	USA v CHN Q2	2nd Quarter	USA	30	102	35	18	Shot	Miss
249	USA v CHN Q2	2nd Quarter	USA	31	104	35	19	OR
250	USA v CHN Q2	2nd Quarter	USA	31	105	44	23
251	USA v CHN Q2	2nd Quarter	USA	31	106	44	19	Shot	Score
252	USA v CHN Q2	2nd Quarter	USA	32	144	30	108
253	USA v CHN Q2	2nd Quarter	USA	32	144	15	87
254	USA v CHN Q2	2nd Quarter	USA	32	144	15	71
255	USA v CHN Q2	2nd Quarter	USA	32	146	15	59
256	USA v CHN Q2	2nd Quarter	USA	32	147	15	52
257	USA v CHN Q2	2nd Quarter	USA	32	148	15	44
258	USA v CHN Q2	2nd Quarter	USA	32	149	11	29
259	USA v CHN Q2	2nd Quarter	USA	32	150	28	19	TO
260	USA v CHN Q2	2nd Quarter	USA	33	181	35	87
261	USA v CHN Q2	2nd Quarter	USA	33	181	18	86
262	USA v CHN Q2	2nd Quarter	USA	33	182	17	77
263	USA v CHN Q2	2nd Quarter	USA	33	183	13	63
264	USA v CHN Q2	2nd Quarter	USA	33	184	15	53
265	USA v CHN Q2	2nd Quarter	USA	33	185	10	33
266	USA v CHN Q2	2nd Quarter	USA	33	186	28	21
267	USA v CHN Q2	2nd Quarter	USA	33	187	29	17	Shot	Shooting Foul
268	USA v CHN Q2	2nd Quarter	USA	34	280	31	108
269	USA v CHN Q2	2nd Quarter	USA	34	281	18	90
270	USA v CHN Q2	2nd Quarter	USA	34	282	19	81
271	USA v CHN Q2	2nd Quarter	USA	34	283	24	70
272	USA v CHN Q2	2nd Quarter	USA	34	284	27	62
273	USA v CHN Q2	2nd Quarter	USA	34	285	27	56
274	USA v CHN Q2	2nd Quarter	USA	34	285	30	53
275	USA v CHN Q2	2nd Quarter	USA	34	286	22	33
276	USA v CHN Q2	2nd Quarter	USA	34	287	22	35
277	USA v CHN Q2	2nd Quarter	USA	34	289	22	36
278	USA v CHN Q2	2nd Quarter	USA	34	290	40	37
279	USA v CHN Q2	2nd Quarter	USA	34	291	39	29
280	USA v CHN Q2	2nd Quarter	USA	34	292	39	29
281	USA v CHN Q2	2nd Quarter	USA	34	293	37	27
282	USA v CHN Q2	2nd Quarter	USA	34	294	33	28
283	USA v CHN Q2	2nd Quarter	USA	34	295	11	20	Shot	Score
284	USA v CHN Q2	2nd Quarter	USA	35	310	27	110
285	USA v CHN Q2	2nd Quarter	USA	35	310	22	94
286	USA v CHN Q2	2nd Quarter	USA	35	312	22	86
287	USA v CHN Q2	2nd Quarter	USA	35	313	28	79
288	USA v CHN Q2	2nd Quarter	USA	35	314	30	70
289	USA v CHN Q2	2nd Quarter	USA	35	315	29	62
290	USA v CHN Q2	2nd Quarter	USA	35	316	23	53
291	USA v CHN Q2	2nd Quarter	USA	35	316	14	45
292	USA v CHN Q2	2nd Quarter	USA	35	317	12	38
293	USA v CHN Q2	2nd Quarter	USA	35	318	11	31
294	USA v CHN Q2	2nd Quarter	USA	35	319	16	35
295	USA v CHN Q2	2nd Quarter	USA	35	319	21	37	On-ball
296	USA v CHN Q2	2nd Quarter	USA	35	320	29	39
297	USA v CHN Q2	2nd Quarter	USA	35	321	37	49
298	USA v CHN Q2	2nd Quarter	USA	35	322	15	34
299	USA v CHN Q2	2nd Quarter	USA	35	323	14	30
300	USA v CHN Q2	2nd Quarter	USA	35	324	32	20
301	USA v CHN Q2	2nd Quarter	USA	35	325	31	17	Shot	Score
302	USA v CHN Q2	2nd Quarter	USA	36	381	34	108
303	USA v CHN Q2	2nd Quarter	USA	36	381	31	91
304	USA v CHN Q2	2nd Quarter	USA	36	383	30	84
305	USA v CHN Q2	2nd Quarter	USA	36	384	29	73
306	USA v CHN Q2	2nd Quarter	USA	36	385	29	66
307	USA v CHN Q2	2nd Quarter	USA	36	386	37	59
308	USA v CHN Q2	2nd Quarter	USA	36	386	44	36
309	USA v CHN Q2	2nd Quarter	USA	36	388	44	35
310	USA v CHN Q2	2nd Quarter	USA	36	388	44	33
311	USA v CHN Q2	2nd Quarter	USA	36	389	27	43
312	USA v CHN Q2	2nd Quarter	USA	36	390	10	30
313	USA v CHN Q2	2nd Quarter	USA	36	392	32	31
314	USA v CHN Q2	2nd Quarter	USA	36	393	33	25
315	USA v CHN Q2	2nd Quarter	USA	36	394	29	21	Shot	Miss
316	USA v CHN Q2	2nd Quarter	USA	37	416	4	35	SLOB
317	USA v CHN Q2	2nd Quarter	USA	37	417	31	42
318	USA v CHN Q2	2nd Quarter	USA	37	419	49	31
319	USA v CHN Q2	2nd Quarter	USA	37	420	48	33
320	USA v CHN Q2	2nd Quarter	USA	37	421	43	36
321	USA v CHN Q2	2nd Quarter	USA	37	422	13	35
322	USA v CHN Q2	2nd Quarter	USA	37	423	35	20
323	USA v CHN Q2	2nd Quarter	USA	37	424	36	22
324	USA v CHN Q2	2nd Quarter	USA	37	425	43	24
325	USA v CHN Q2	2nd Quarter	USA	37	426	49	26
326	USA v CHN Q2	2nd Quarter	USA	37	427	37	31
327	USA v CHN Q2	2nd Quarter	USA	37	427	31	30
328	USA v CHN Q2	2nd Quarter	USA	37	428	30	27	Shot	Miss
329	USA v CHN Q2	2nd Quarter	USA	38	470	58	90
330	USA v CHN Q2	2nd Quarter	USA	38	470	48	77
331	USA v CHN Q2	2nd Quarter	USA	38	472	47	67
332	USA v CHN Q2	2nd Quarter	USA	38	472	48	55
333	USA v CHN Q2	2nd Quarter	USA	38	473	49	50
334	USA v CHN Q2	2nd Quarter	USA	38	474	49	45
335	USA v CHN Q2	2nd Quarter	USA	38	475	49	38
336	USA v CHN Q2	2nd Quarter	USA	38	476	37	42
337	USA v CHN Q2	2nd Quarter	USA	38	477	24	35
338	USA v CHN Q2	2nd Quarter	USA	38	478	23	37
339	USA v CHN Q2	2nd Quarter	USA	38	479	24	36
340	USA v CHN Q2	2nd Quarter	USA	38	480	19	36
341	USA v CHN Q2	2nd Quarter	USA	38	480	20	39
342	USA v CHN Q2	2nd Quarter	USA	38	481	25	45
343	USA v CHN Q2	2nd Quarter	USA	38	482	29	45
344	USA v CHN Q2	2nd Quarter	USA	38	482	18	34	Shot	Score
345	USA v CHN Q2	2nd Quarter	USA	39	502	30	97
346	USA v CHN Q2	2nd Quarter	USA	39	502	13	78
347	USA v CHN Q2	2nd Quarter	USA	39	502	11	66
348	USA v CHN Q2	2nd Quarter	USA	39	504	11	55
349	USA v CHN Q2	2nd Quarter	USA	39	505	14	47
350	USA v CHN Q2	2nd Quarter	USA	39	506	16	39
351	USA v CHN Q2	2nd Quarter	USA	39	506	17	35
352	USA v CHN Q2	2nd Quarter	USA	39	507	17	27
353	USA v CHN Q2	2nd Quarter	USA	39	508	14	17
354	USA v CHN Q2	2nd Quarter	USA	39	508	13	24
355	USA v CHN Q2	2nd Quarter	USA	39	509	23	32
356	USA v CHN Q2	2nd Quarter	USA	39	510	45	34
357	USA v CHN Q2	2nd Quarter	USA	39	512	38	34
358	USA v CHN Q2	2nd Quarter	USA	39	512	36	27
359	USA v CHN Q2	2nd Quarter	USA	39	513	34	19	Shot	Score
360	USA v CHN Q2	2nd Quarter	USA	40	536	26	97
361	USA v CHN Q2	2nd Quarter	USA	40	536	16	77
362	USA v CHN Q2	2nd Quarter	USA	40	538	11	68
363	USA v CHN Q2	2nd Quarter	USA	40	539	11	53
364	USA v CHN Q2	2nd Quarter	USA	40	539	13	46
365	USA v CHN Q2	2nd Quarter	USA	40	540	16	36
366	USA v CHN Q2	2nd Quarter	USA	40	541	17	29
367	USA v CHN Q2	2nd Quarter	USA	40	541	16	18
368	USA v CHN Q2	2nd Quarter	USA	40	542	14	23
369	USA v CHN Q2	2nd Quarter	USA	40	544	23	20
370	USA v CHN Q2	2nd Quarter	USA	40	544	28	17
371	USA v CHN Q2	2nd Quarter	USA	40	545	32	15
372	USA v CHN Q2	2nd Quarter	USA	40	546	26	16
373	USA v CHN Q2	2nd Quarter	USA	40	547	23	38
374	USA v CHN Q2	2nd Quarter	USA	40	548	38	38	Shot	Miss
375	USA v CHN Q2	2nd Quarter	USA	41	551	28	30	OR
376	USA v CHN Q2	2nd Quarter	USA	41	551	34	18	Stoppage
377	USA v CHN Q2	2nd Quarter	USA	42	582	24	9	BLOB
378	USA v CHN Q2	2nd Quarter	USA	42	584	22	25
379	USA v CHN Q2	2nd Quarter	USA	42	585	24	19	Shot	Score
380	USA v CHN Q2	2nd Quarter	USA	43	606	30	110
381	USA v CHN Q2	2nd Quarter	USA	43	606	41	92
382	USA v CHN Q2	2nd Quarter	USA	43	608	43	83
383	USA v CHN Q2	2nd Quarter	USA	43	608	42	70
384	USA v CHN Q2	2nd Quarter	USA	43	609	48	57
385	USA v CHN Q2	2nd Quarter	USA	43	610	50	47
386	USA v CHN Q2	2nd Quarter	USA	43	611	50	39
387	USA v CHN Q2	2nd Quarter	USA	43	612	45	36
388	USA v CHN Q2	2nd Quarter	USA	43	612	41	39	On-ball
389	USA v CHN Q2	2nd Quarter	USA	43	613	33	40
390	USA v CHN Q2	2nd Quarter	USA	43	614	26	31
391	USA v CHN Q2	2nd Quarter	USA	43	615	29	30
392	USA v CHN Q2	2nd Quarter	USA	43	616	33	21	TO
393	USA v CHN Q2	2nd Quarter	USA	44	653	35	109
394	USA v CHN Q2	2nd Quarter	USA	44	653	44	85
395	USA v CHN Q2	2nd Quarter	USA	44	655	44	80
396	USA v CHN Q2	2nd Quarter	USA	44	656	45	69
397	USA v CHN Q2	2nd Quarter	USA	44	657	43	59
398	USA v CHN Q2	2nd Quarter	USA	44	658	41	53
399	USA v CHN Q2	2nd Quarter	USA	44	659	24	49
400	USA v CHN Q2	2nd Quarter	USA	44	660	11	33
401	USA v CHN Q2	2nd Quarter	USA	44	661	11	30	On-ball
402	USA v CHN Q2	2nd Quarter	USA	44	662	17	35
403	USA v CHN Q2	2nd Quarter	USA	44	662	21	37
404	USA v CHN Q2	2nd Quarter	USA	44	664	38	37
405	USA v CHN Q2	2nd Quarter	USA	44	665	39	26
406	USA v CHN Q2	2nd Quarter	USA	44	666	42	26
407	USA v CHN Q2	2nd Quarter	USA	44	667	13	29
408	USA v CHN Q2	2nd Quarter	USA	44	669	25	19
409	USA v CHN Q2	2nd Quarter	USA	44	670	26	14
410	USA v CHN Q2	2nd Quarter	USA	44	671	29	15	Shot	Score
411	USA v CHN Q2	2nd Quarter	USA	45	685	44	78
412	USA v CHN Q2	2nd Quarter	USA	45	686	44	67
413	USA v CHN Q2	2nd Quarter	USA	45	687	43	50
414	USA v CHN Q2	2nd Quarter	USA	45	688	39	32
415	USA v CHN Q2	2nd Quarter	USA	45	688	35	17	Shot	Score
416	USA v CHN Q2	2nd Quarter	USA	46	710	32	102
417	USA v CHN Q2	2nd Quarter	USA	46	711	13	76
418	USA v CHN Q2	2nd Quarter	USA	46	712	12	66
419	USA v CHN Q2	2nd Quarter	USA	46	712	11	53
420	USA v CHN Q2	2nd Quarter	USA	46	713	11	47
421	USA v CHN Q2	2nd Quarter	USA	46	714	11	28
422	USA v CHN Q2	2nd Quarter	USA	46	715	11	28	On-ball
423	USA v CHN Q2	2nd Quarter	USA	46	716	14	31
424	USA v CHN Q2	2nd Quarter	USA	46	717	17	34
425	USA v CHN Q2	2nd Quarter	USA	46	718	38	42
426	USA v CHN Q2	2nd Quarter	USA	46	719	43	43
427	USA v CHN Q2	2nd Quarter	USA	46	720	51	35
428	USA v CHN Q2	2nd Quarter	USA	46	721	48	34	On-ball
429	USA v CHN Q2	2nd Quarter	USA	46	721	43	40
430	USA v CHN Q2	2nd Quarter	USA	46	723	31	36
431	USA v CHN Q2	2nd Quarter	USA	46	723	27	32	Shot	Score
432	USA v CHN Q2	2nd Quarter	USA	47	752	28	110
433	USA v CHN Q2	2nd Quarter	USA	47	752	37	92
434	USA v CHN Q2	2nd Quarter	USA	47	754	38	80
435	USA v CHN Q2	2nd Quarter	USA	47	755	38	72
436	USA v CHN Q2	2nd Quarter	USA	47	756	30	60
437	USA v CHN Q2	2nd Quarter	USA	47	756	20	50
438	USA v CHN Q2	2nd Quarter	USA	47	758	16	43	Stoppage
439	USA v CHN Q2	2nd Quarter	USA	48	831	39	111
440	USA v CHN Q2	2nd Quarter	USA	48	831	29	99
441	USA v CHN Q2	2nd Quarter	USA	48	833	35	95
442	USA v CHN Q2	2nd Quarter	USA	48	834	37	89
443	USA v CHN Q2	2nd Quarter	USA	48	835	30	80
444	USA v CHN Q2	2nd Quarter	USA	48	835	26	71
445	USA v CHN Q2	2nd Quarter	USA	48	836	20	61
446	USA v CHN Q2	2nd Quarter	USA	48	837	16	54
447	USA v CHN Q2	2nd Quarter	USA	48	838	10	44
448	USA v CHN Q2	2nd Quarter	USA	48	839	15	29
449	USA v CHN Q2	2nd Quarter	USA	48	840	24	32
450	USA v CHN Q2	2nd Quarter	USA	48	841	25	33
451	USA v CHN Q2	2nd Quarter	USA	48	842	38	40
452	USA v CHN Q2	2nd Quarter	USA	48	843	41	39	On-ball
453	USA v CHN Q2	2nd Quarter	USA	48	844	45	32
454	USA v CHN Q2	2nd Quarter	USA	48	845	50	28
455	USA v CHN Q2	2nd Quarter	USA	48	846	28	18	Shot	Score
456	USA v CHN Q2	2nd Quarter	USA	49	867	28	98
457	USA v CHN Q2	2nd Quarter	USA	49	869	42	61
458	USA v CHN Q2	2nd Quarter	USA	49	870	46	52
459	USA v CHN Q2	2nd Quarter	USA	49	870	21	28
460	USA v CHN Q2	2nd Quarter	USA	49	871	30	17	Shot	Score
461	USA v CHN Q2	2nd Quarter	USA	50	909	27	109
462	USA v CHN Q2	2nd Quarter	USA	50	909	25	96
463	USA v CHN Q2	2nd Quarter	USA	50	911	12	79
464	USA v CHN Q2	2nd Quarter	USA	50	912	18	78
465	USA v CHN Q2	2nd Quarter	USA	50	913	24	73
466	USA v CHN Q2	2nd Quarter	USA	50	913	31	62
467	USA v CHN Q2	2nd Quarter	USA	50	914	31	52
468	USA v CHN Q2	2nd Quarter	USA	50	915	28	50
469	USA v CHN Q2	2nd Quarter	USA	50	916	14	38
470	USA v CHN Q2	2nd Quarter	USA	50	917	11	37
471	USA v CHN Q2	2nd Quarter	USA	50	918	30	45
472	USA v CHN Q2	2nd Quarter	USA	50	919	38	32
473	USA v CHN Q2	2nd Quarter	USA	50	920	40	37	TO
474	USA v CHN Q3	3rd Quarter	USA	51	14	26	98
475	USA v CHN Q3	3rd Quarter	USA	51	14	18	87
476	USA v CHN Q3	3rd Quarter	USA	51	15	14	69
477	USA v CHN Q3	3rd Quarter	USA	51	16	15	57
478	USA v CHN Q3	3rd Quarter	USA	51	17	15	50
479	USA v CHN Q3	3rd Quarter	USA	51	17	22	44
480	USA v CHN Q3	3rd Quarter	USA	51	18	26	41	On-ball
481	USA v CHN Q3	3rd Quarter	USA	51	19	35	39
482	USA v CHN Q3	3rd Quarter	USA	51	19	26	37
483	USA v CHN Q3	3rd Quarter	USA	51	20	15	33
484	USA v CHN Q3	3rd Quarter	USA	51	21	22	19
485	USA v CHN Q3	3rd Quarter	USA	51	22	24	21	TO
486	USA v CHN Q3	3rd Quarter	USA	52	49	31	110
487	USA v CHN Q3	3rd Quarter	USA	52	49	34	91
488	USA v CHN Q3	3rd Quarter	USA	52	51	24	84
489	USA v CHN Q3	3rd Quarter	USA	52	52	19	73
490	USA v CHN Q3	3rd Quarter	USA	52	52	16	58
491	USA v CHN Q3	3rd Quarter	USA	52	54	18	51
492	USA v CHN Q3	3rd Quarter	USA	52	54	38	42
493	USA v CHN Q3	3rd Quarter	USA	52	55	39	39
494	USA v CHN Q3	3rd Quarter	USA	52	56	49	30
495	USA v CHN Q3	3rd Quarter	USA	52	56	47	34	On-ball
496	USA v CHN Q3	3rd Quarter	USA	52	57	40	35
497	USA v CHN Q3	3rd Quarter	USA	52	58	34	33
498	USA v CHN Q3	3rd Quarter	USA	52	59	39	27
499	USA v CHN Q3	3rd Quarter	USA	52	61	41	38
500	USA v CHN Q3	3rd Quarter	USA	52	62	44	40
501	USA v CHN Q3	3rd Quarter	USA	52	63	28	35
502	USA v CHN Q3	3rd Quarter	USA	52	64	29	38
503	USA v CHN Q3	3rd Quarter	USA	52	66	29	38
504	USA v CHN Q3	3rd Quarter	USA	52	67	39	19
505	USA v CHN Q3	3rd Quarter	USA	52	68	38	19	Shot	Miss
506	USA v CHN Q3	3rd Quarter	USA	53	70	30	19	OR	Shot	Score
507	USA v CHN Q3	3rd Quarter	USA	54	91	33	107
508	USA v CHN Q3	3rd Quarter	USA	54	93	35	93
509	USA v CHN Q3	3rd Quarter	USA	54	94	36	81
510	USA v CHN Q3	3rd Quarter	USA	54	95	35	72
511	USA v CHN Q3	3rd Quarter	USA	54	96	35	63
512	USA v CHN Q3	3rd Quarter	USA	54	97	52	44
513	USA v CHN Q3	3rd Quarter	USA	54	98	52	39
514	USA v CHN Q3	3rd Quarter	USA	54	99	51	34
515	USA v CHN Q3	3rd Quarter	USA	54	100	36	43
516	USA v CHN Q3	3rd Quarter	USA	54	101	34	40
517	USA v CHN Q3	3rd Quarter	USA	54	102	14	35
518	USA v CHN Q3	3rd Quarter	USA	54	103	14	33
519	USA v CHN Q3	3rd Quarter	USA	54	104	17	35
520	USA v CHN Q3	3rd Quarter	USA	54	105	35	20
521	USA v CHN Q3	3rd Quarter	USA	54	106	34	16	Shot	Score
522	USA v CHN Q3	3rd Quarter	USA	55	128	29	88
523	USA v CHN Q3	3rd Quarter	USA	55	130	26	65
524	USA v CHN Q3	3rd Quarter	USA	55	131	27	52
525	USA v CHN Q3	3rd Quarter	USA	55	132	26	34
526	USA v CHN Q3	3rd Quarter	USA	55	133	38	25
527	USA v CHN Q3	3rd Quarter	USA	55	134	37	18	Shot	Score
528	USA v CHN Q3	3rd Quarter	USA	56	176	31	110
529	USA v CHN Q3	3rd Quarter	USA	56	176	25	83
530	USA v CHN Q3	3rd Quarter	USA	56	177	27	76
531	USA v CHN Q3	3rd Quarter	USA	56	179	24	65
532	USA v CHN Q3	3rd Quarter	USA	56	180	24	56
533	USA v CHN Q3	3rd Quarter	USA	56	181	25	54
534	USA v CHN Q3	3rd Quarter	USA	56	181	31	50
535	USA v CHN Q3	3rd Quarter	USA	56	182	37	50
536	USA v CHN Q3	3rd Quarter	USA	56	184	43	49
537	USA v CHN Q3	3rd Quarter	USA	56	185	49	50
538	USA v CHN Q3	3rd Quarter	USA	56	186	51	48
539	USA v CHN Q3	3rd Quarter	USA	56	187	47	42
540	USA v CHN Q3	3rd Quarter	USA	56	188	39	37	On-ball
541	USA v CHN Q3	3rd Quarter	USA	56	189	12	31
542	USA v CHN Q3	3rd Quarter	USA	56	190	35	33	Shot	Score
543	USA v CHN Q3	3rd Quarter	USA	57	217	37	109
544	USA v CHN Q3	3rd Quarter	USA	57	217	37	93
545	USA v CHN Q3	3rd Quarter	USA	57	217	37	85
546	USA v CHN Q3	3rd Quarter	USA	57	220	8	70
547	USA v CHN Q3	3rd Quarter	USA	57	220	8	60
548	USA v CHN Q3	3rd Quarter	USA	57	221	14	51
549	USA v CHN Q3	3rd Quarter	USA	57	221	32	46
550	USA v CHN Q3	3rd Quarter	USA	57	222	36	41
551	USA v CHN Q3	3rd Quarter	USA	57	223	51	31
552	USA v CHN Q3	3rd Quarter	USA	57	224	51	32	On-ball
553	USA v CHN Q3	3rd Quarter	USA	57	224	44	35
554	USA v CHN Q3	3rd Quarter	USA	57	226	35	34	TO
555	USA v CHN Q3	3rd Quarter	USA	58	248	33	87
556	USA v CHN Q3	3rd Quarter	USA	58	248	32	77
557	USA v CHN Q3	3rd Quarter	USA	58	249	35	67
558	USA v CHN Q3	3rd Quarter	USA	58	250	43	43
559	USA v CHN Q3	3rd Quarter	USA	58	251	46	30
560	USA v CHN Q3	3rd Quarter	USA	58	252	38	21	Shot	Miss
561	USA v CHN Q3	3rd Quarter	USA	59	276	29	92
562	USA v CHN Q3	3rd Quarter	USA	59	277	29	79
563	USA v CHN Q3	3rd Quarter	USA	59	278	28	64
564	USA v CHN Q3	3rd Quarter	USA	59	279	30	46
565	USA v CHN Q3	3rd Quarter	USA	59	280	28	34
566	USA v CHN Q3	3rd Quarter	USA	59	280	23	30
567	USA v CHN Q3	3rd Quarter	USA	59	281	18	29
568	USA v CHN Q3	3rd Quarter	USA	59	283	23	48
569	USA v CHN Q3	3rd Quarter	USA	59	283	24	48
570	USA v CHN Q3	3rd Quarter	USA	59	284	32	48
571	USA v CHN Q3	3rd Quarter	USA	59	285	36	48
572	USA v CHN Q3	3rd Quarter	USA	59	286	39	31
573	USA v CHN Q3	3rd Quarter	USA	59	287	41	33
574	USA v CHN Q3	3rd Quarter	USA	59	288	40	34
575	USA v CHN Q3	3rd Quarter	USA	59	290	40	35
576	USA v CHN Q3	3rd Quarter	USA	59	291	10	25	Shot	Miss
577	USA v CHN Q3	3rd Quarter	USA	60	294	38	12	OR
578	USA v CHN Q3	3rd Quarter	USA	60	296	48	37
579	USA v CHN Q3	3rd Quarter	USA	60	297	40	37	Shot	Miss
580	USA v CHN Q3	3rd Quarter	USA	61	316	35	94
581	USA v CHN Q3	3rd Quarter	USA	61	317	8	74
582	USA v CHN Q3	3rd Quarter	USA	61	318	9	65
583	USA v CHN Q3	3rd Quarter	USA	61	319	14	57
584	USA v CHN Q3	3rd Quarter	USA	61	320	18	47
585	USA v CHN Q3	3rd Quarter	USA	61	321	18	36
586	USA v CHN Q3	3rd Quarter	USA	61	322	20	35
587	USA v CHN Q3	3rd Quarter	USA	61	323	36	41
588	USA v CHN Q3	3rd Quarter	USA	61	324	34	35
589	USA v CHN Q3	3rd Quarter	USA	61	325	24	25
590	USA v CHN Q3	3rd Quarter	USA	61	326	26	24
591	USA v CHN Q3	3rd Quarter	USA	61	326	24	20	Shot	Score
592	USA v CHN Q3	3rd Quarter	USA	62	371	43	108
593	USA v CHN Q3	3rd Quarter	USA	62	371	27	98
594	USA v CHN Q3	3rd Quarter	USA	62	371	22	93
595	USA v CHN Q3	3rd Quarter	USA	62	374	15	83
596	USA v CHN Q3	3rd Quarter	USA	62	375	23	79
597	USA v CHN Q3	3rd Quarter	USA	62	376	18	69
598	USA v CHN Q3	3rd Quarter	USA	62	377	17	66
599	USA v CHN Q3	3rd Quarter	USA	62	378	14	28
600	USA v CHN Q3	3rd Quarter	USA	62	379	15	24
601	USA v CHN Q3	3rd Quarter	USA	62	379	21	21	Shot	Miss
602	USA v CHN Q3	3rd Quarter	USA	63	397	31	110
603	USA v CHN Q3	3rd Quarter	USA	63	397	36	88
604	USA v CHN Q3	3rd Quarter	USA	63	397	41	84
605	USA v CHN Q3	3rd Quarter	USA	63	399	45	77
606	USA v CHN Q3	3rd Quarter	USA	63	400	38	64
607	USA v CHN Q3	3rd Quarter	USA	63	401	27	57
608	USA v CHN Q3	3rd Quarter	USA	63	401	17	49
609	USA v CHN Q3	3rd Quarter	USA	63	402	10	39
610	USA v CHN Q3	3rd Quarter	USA	63	403	12	39
611	USA v CHN Q3	3rd Quarter	USA	63	404	34	39
612	USA v CHN Q3	3rd Quarter	USA	63	406	52	26	On-ball
613	USA v CHN Q3	3rd Quarter	USA	63	407	51	30
614	USA v CHN Q3	3rd Quarter	USA	63	408	49	31
615	USA v CHN Q3	3rd Quarter	USA	63	409	44	32
616	USA v CHN Q3	3rd Quarter	USA	63	409	36	31
617	USA v CHN Q3	3rd Quarter	USA	63	410	29	41
618	USA v CHN Q3	3rd Quarter	USA	63	412	35	24
619	USA v CHN Q3	3rd Quarter	USA	63	413	34	16	Shot	Miss
620	USA v CHN Q3	3rd Quarter	USA	64	464	14	110
621	USA v CHN Q3	3rd Quarter	USA	64	464	41	91
622	USA v CHN Q3	3rd Quarter	USA	64	466	44	87
623	USA v CHN Q3	3rd Quarter	USA	64	467	45	77
624	USA v CHN Q3	3rd Quarter	USA	64	468	49	68
625	USA v CHN Q3	3rd Quarter	USA	64	469	51	53
626	USA v CHN Q3	3rd Quarter	USA	64	470	51	46
627	USA v CHN Q3	3rd Quarter	USA	64	471	50	45
628	USA v CHN Q3	3rd Quarter	USA	64	472	35	48
629	USA v CHN Q3	3rd Quarter	USA	64	473	29	47
630	USA v CHN Q3	3rd Quarter	USA	64	474	23	45
631	USA v CHN Q3	3rd Quarter	USA	64	474	17	39
632	USA v CHN Q3	3rd Quarter	USA	64	475	13	33
633	USA v CHN Q3	3rd Quarter	USA	64	475	20	36
634	USA v CHN Q3	3rd Quarter	USA	64	476	31	32
635	USA v CHN Q3	3rd Quarter	USA	64	476	34	29
636	USA v CHN Q3	3rd Quarter	USA	64	478	31	30	Shot	Score
637	USA v CHN Q3	3rd Quarter	USA	65	502	31	98
638	USA v CHN Q3	3rd Quarter	USA	65	503	52	86
639	USA v CHN Q3	3rd Quarter	USA	65	504	52	70
640	USA v CHN Q3	3rd Quarter	USA	65	505	50	58
641	USA v CHN Q3	3rd Quarter	USA	65	506	45	45
642	USA v CHN Q3	3rd Quarter	USA	65	506	37	35
643	USA v CHN Q3	3rd Quarter	USA	65	507	38	28
644	USA v CHN Q3	3rd Quarter	USA	65	508	47	19	TO
645	USA v CHN Q3	3rd Quarter	USA	66	547	28	99
646	USA v CHN Q3	3rd Quarter	USA	66	549	48	76
647	USA v CHN Q3	3rd Quarter	USA	66	550	46	58
648	USA v CHN Q3	3rd Quarter	USA	66	551	44	42
649	USA v CHN Q3	3rd Quarter	USA	66	552	30	23	TO
650	USA v CHN Q3	3rd Quarter	USA	67	604	33	114
651	USA v CHN Q3	3rd Quarter	USA	67	604	37	98
652	USA v CHN Q3	3rd Quarter	USA	67	605	32	88
653	USA v CHN Q3	3rd Quarter	USA	67	606	29	79
654	USA v CHN Q3	3rd Quarter	USA	67	607	27	68
655	USA v CHN Q3	3rd Quarter	USA	67	608	41	57
656	USA v CHN Q3	3rd Quarter	USA	67	609	47	48
657	USA v CHN Q3	3rd Quarter	USA	67	610	53	38
658	USA v CHN Q3	3rd Quarter	USA	67	610	46	37
659	USA v CHN Q3	3rd Quarter	USA	67	611	42	34
660	USA v CHN Q3	3rd Quarter	USA	67	611	29	40
661	USA v CHN Q3	3rd Quarter	USA	67	612	28	34
662	USA v CHN Q3	3rd Quarter	USA	67	613	24	27
663	USA v CHN Q3	3rd Quarter	USA	67	614	19	38
664	USA v CHN Q3	3rd Quarter	USA	67	614	24	38	On-ball
665	USA v CHN Q3	3rd Quarter	USA	67	615	31	34	Shot	Miss
666	USA v CHN Q3	3rd Quarter	USA	68	617	34	21	OR
667	USA v CHN Q3	3rd Quarter	USA	68	619	30	23
668	USA v CHN Q3	3rd Quarter	USA	68	620	24	20	Shot	Score
669	USA v CHN Q3	3rd Quarter	USA	69	638	34	104
670	USA v CHN Q3	3rd Quarter	USA	70	692	31	111
671	USA v CHN Q3	3rd Quarter	USA	70	692	13	82
672	USA v CHN Q3	3rd Quarter	USA	70	694	15	77
673	USA v CHN Q3	3rd Quarter	USA	70	695	27	70
674	USA v CHN Q3	3rd Quarter	USA	70	696	35	63
675	USA v CHN Q3	3rd Quarter	USA	70	697	44	57
676	USA v CHN Q3	3rd Quarter	USA	70	698	38	53
677	USA v CHN Q3	3rd Quarter	USA	70	699	29	52
678	USA v CHN Q3	3rd Quarter	USA	70	700	15	51
679	USA v CHN Q3	3rd Quarter	USA	70	701	15	24
680	USA v CHN Q3	3rd Quarter	USA	70	702	16	26
681	USA v CHN Q3	3rd Quarter	USA	70	702	24	30
682	USA v CHN Q3	3rd Quarter	USA	70	703	36	17	Shot	Score
683	USA v CHN Q3	3rd Quarter	USA	71	740	23	94
684	USA v CHN Q3	3rd Quarter	USA	71	740	30	87
685	USA v CHN Q3	3rd Quarter	USA	71	740	30	73
686	USA v CHN Q3	3rd Quarter	USA	71	742	23	57
687	USA v CHN Q3	3rd Quarter	USA	71	743	16	46
688	USA v CHN Q3	3rd Quarter	USA	71	744	19	36
689	USA v CHN Q3	3rd Quarter	USA	71	745	10	20	Shot	Miss
690	USA v CHN Q3	3rd Quarter	USA	72	749	44	25	OR
691	USA v CHN Q3	3rd Quarter	USA	72	750	48	30
692	USA v CHN Q3	3rd Quarter	USA	72	751	47	33
693	USA v CHN Q3	3rd Quarter	USA	72	752	39	42
694	USA v CHN Q3	3rd Quarter	USA	72	753	38	47
695	USA v CHN Q3	3rd Quarter	USA	72	753	52	26
696	USA v CHN Q3	3rd Quarter	USA	72	755	37	20	TO
697	USA v CHN Q3	3rd Quarter	USA	73	788	33	111
698	USA v CHN Q3	3rd Quarter	USA	73	788	42	97
699	USA v CHN Q3	3rd Quarter	USA	73	788	47	91
700	USA v CHN Q3	3rd Quarter	USA	73	790	48	78
701	USA v CHN Q3	3rd Quarter	USA	73	792	52	61
702	USA v CHN Q3	3rd Quarter	USA	73	793	51	53
703	USA v CHN Q3	3rd Quarter	USA	73	793	51	45
704	USA v CHN Q3	3rd Quarter	USA	73	794	50	37
705	USA v CHN Q3	3rd Quarter	USA	73	795	48	31	On-ball
706	USA v CHN Q3	3rd Quarter	USA	73	796	44	26
707	USA v CHN Q3	3rd Quarter	USA	73	797	35	21	Shot	Shooting Foul
708	USA v CHN Q3	3rd Quarter	USA	74	853	29	91
709	USA v CHN Q3	3rd Quarter	USA	74	853	24	85
710	USA v CHN Q3	3rd Quarter	USA	74	855	21	74
711	USA v CHN Q3	3rd Quarter	USA	74	856	18	64
712	USA v CHN Q3	3rd Quarter	USA	74	858	13	55
713	USA v CHN Q3	3rd Quarter	USA	74	859	15	50
714	USA v CHN Q3	3rd Quarter	USA	74	860	19	49
715	USA v CHN Q3	3rd Quarter	USA	74	861	23	40	On-ball
716	USA v CHN Q3	3rd Quarter	USA	74	861	26	33
717	USA v CHN Q3	3rd Quarter	USA	74	861	31	26
718	USA v CHN Q3	3rd Quarter	USA	74	863	51	31
719	USA v CHN Q3	3rd Quarter	USA	74	864	52	16
720	USA v CHN Q3	3rd Quarter	USA	74	864	47	15
721	USA v CHN Q3	3rd Quarter	USA	74	866	36	19	Shot	Miss
722	USA v CHN Q4	4th Quarter	USA	75	12	4	58
723	USA v CHN Q4	4th Quarter	USA	75	13	18	65
724	USA v CHN Q4	4th Quarter	USA	75	14	16	60
725	USA v CHN Q4	4th Quarter	USA	75	15	14	52
726	USA v CHN Q4	4th Quarter	USA	75	16	13	46
727	USA v CHN Q4	4th Quarter	USA	75	16	12	41
728	USA v CHN Q4	4th Quarter	USA	75	17	32	42
729	USA v CHN Q4	4th Quarter	USA	75	18	34	41
730	USA v CHN Q4	4th Quarter	USA	75	19	35	42
731	USA v CHN Q4	4th Quarter	USA	75	20	41	35
732	USA v CHN Q4	4th Quarter	USA	75	21	44	31
733	USA v CHN Q4	4th Quarter	USA	75	22	41	23	TO
734	USA v CHN Q4	4th Quarter	USA	76	52	33	108
735	USA v CHN Q4	4th Quarter	USA	76	52	36	93
736	USA v CHN Q4	4th Quarter	USA	76	54	36	86
737	USA v CHN Q4	4th Quarter	USA	76	55	36	79
738	USA v CHN Q4	4th Quarter	USA	76	56	34	73
739	USA v CHN Q4	4th Quarter	USA	76	57	33	66
740	USA v CHN Q4	4th Quarter	USA	76	58	31	57
741	USA v CHN Q4	4th Quarter	USA	76	58	29	49
742	USA v CHN Q4	4th Quarter	USA	76	59	23	34
743	USA v CHN Q4	4th Quarter	USA	76	60	24	39
744	USA v CHN Q4	4th Quarter	USA	76	61	26	41
745	USA v CHN Q4	4th Quarter	USA	76	62	29	41
746	USA v CHN Q4	4th Quarter	USA	76	64	29	41
747	USA v CHN Q4	4th Quarter	USA	76	65	28	36
748	USA v CHN Q4	4th Quarter	USA	76	66	22	31
749	USA v CHN Q4	4th Quarter	USA	76	67	15	31
750	USA v CHN Q4	4th Quarter	USA	76	67	18	35	On-ball
751	USA v CHN Q4	4th Quarter	USA	76	67	23	36
752	USA v CHN Q4	4th Quarter	USA	76	69	37	32
753	USA v CHN Q4	4th Quarter	USA	76	70	34	22
754	USA v CHN Q4	4th Quarter	USA	76	71	34	19	Shot	Score
755	USA v CHN Q4	4th Quarter	USA	77	88	30	99
756	USA v CHN Q4	4th Quarter	USA	77	89	52	83
757	USA v CHN Q4	4th Quarter	USA	77	90	50	68
758	USA v CHN Q4	4th Quarter	USA	77	91	51	56
759	USA v CHN Q4	4th Quarter	USA	77	92	47	41
760	USA v CHN Q4	4th Quarter	USA	77	92	40	30
761	USA v CHN Q4	4th Quarter	USA	77	93	32	22
762	USA v CHN Q4	4th Quarter	USA	77	94	10	24	Shot	Score
763	USA v CHN Q4	4th Quarter	USA	78	118	27	96
764	USA v CHN Q4	4th Quarter	USA	78	118	49	82
765	USA v CHN Q4	4th Quarter	USA	78	120	49	71
766	USA v CHN Q4	4th Quarter	USA	78	121	48	58
767	USA v CHN Q4	4th Quarter	USA	78	122	45	48
768	USA v CHN Q4	4th Quarter	USA	78	123	43	42
769	USA v CHN Q4	4th Quarter	USA	78	124	45	37
770	USA v CHN Q4	4th Quarter	USA	78	125	17	18
771	USA v CHN Q4	4th Quarter	USA	78	126	19	18
772	USA v CHN Q4	4th Quarter	USA	78	126	24	18	Shot	Score
773	USA v CHN Q4	4th Quarter	USA	79	145	33	80
774	USA v CHN Q4	4th Quarter	USA	79	145	34	72
775	USA v CHN Q4	4th Quarter	USA	79	145	30	56	Foul
776	USA v CHN Q4	4th Quarter	USA	80	171	60	70
777	USA v CHN Q4	4th Quarter	USA	80	171	32	69
778	USA v CHN Q4	4th Quarter	USA	80	173	31	63
779	USA v CHN Q4	4th Quarter	USA	80	173	26	56
780	USA v CHN Q4	4th Quarter	USA	80	174	18	50
781	USA v CHN Q4	4th Quarter	USA	80	174	10	30
782	USA v CHN Q4	4th Quarter	USA	80	176	13	33
783	USA v CHN Q4	4th Quarter	USA	80	177	33	45
784	USA v CHN Q4	4th Quarter	USA	80	177	37	43
785	USA v CHN Q4	4th Quarter	USA	80	177	40	38	On-ball
786	USA v CHN Q4	4th Quarter	USA	80	179	45	32
787	USA v CHN Q4	4th Quarter	USA	80	179	50	27
788	USA v CHN Q4	4th Quarter	USA	80	181	51	25
789	USA v CHN Q4	4th Quarter	USA	80	181	47	24
790	USA v CHN Q4	4th Quarter	USA	80	181	42	30
791	USA v CHN Q4	4th Quarter	USA	80	183	30	25
792	USA v CHN Q4	4th Quarter	USA	80	184	10	19
793	USA v CHN Q4	4th Quarter	USA	80	185	13	19	Shot	Score
794	USA v CHN Q4	4th Quarter	USA	81	256	34	109
795	USA v CHN Q4	4th Quarter	USA	81	256	39	94
796	USA v CHN Q4	4th Quarter	USA	81	258	38	79
797	USA v CHN Q4	4th Quarter	USA	81	259	38	70
798	USA v CHN Q4	4th Quarter	USA	81	260	39	63
799	USA v CHN Q4	4th Quarter	USA	81	260	44	53
800	USA v CHN Q4	4th Quarter	USA	81	261	46	43
801	USA v CHN Q4	4th Quarter	USA	81	262	47	39
802	USA v CHN Q4	4th Quarter	USA	81	262	52	28
803	USA v CHN Q4	4th Quarter	USA	81	263	50	30
804	USA v CHN Q4	4th Quarter	USA	81	265	32	19	Shot	Score
805	USA v CHN Q4	4th Quarter	USA	82	286	30	110
806	USA v CHN Q4	4th Quarter	USA	82	286	25	89
807	USA v CHN Q4	4th Quarter	USA	82	288	28	85
808	USA v CHN Q4	4th Quarter	USA	82	289	33	70
809	USA v CHN Q4	4th Quarter	USA	82	290	38	61
810	USA v CHN Q4	4th Quarter	USA	82	291	39	53
811	USA v CHN Q4	4th Quarter	USA	82	291	42	47
812	USA v CHN Q4	4th Quarter	USA	82	293	50	30
813	USA v CHN Q4	4th Quarter	USA	82	294	53	32
814	USA v CHN Q4	4th Quarter	USA	82	295	27	34
815	USA v CHN Q4	4th Quarter	USA	82	296	31	35
816	USA v CHN Q4	4th Quarter	USA	82	297	36	20
817	USA v CHN Q4	4th Quarter	USA	82	298	37	23	Shot	Score
818	USA v CHN Q4	4th Quarter	USA	83	314	26	109
819	USA v CHN Q4	4th Quarter	USA	83	314	35	86
820	USA v CHN Q4	4th Quarter	USA	83	316	38	84
821	USA v CHN Q4	4th Quarter	USA	83	318	43	77
822	USA v CHN Q4	4th Quarter	USA	83	319	52	51
823	USA v CHN Q4	4th Quarter	USA	83	320	51	47
824	USA v CHN Q4	4th Quarter	USA	83	321	51	42
825	USA v CHN Q4	4th Quarter	USA	83	322	46	40
826	USA v CHN Q4	4th Quarter	USA	83	323	30	35
827	USA v CHN Q4	4th Quarter	USA	83	324	33	33
828	USA v CHN Q4	4th Quarter	USA	83	324	38	24
829	USA v CHN Q4	4th Quarter	USA	83	326	31	20	Shot	Score
830	USA v CHN Q4	4th Quarter	USA	84	343	33	94
831	USA v CHN Q4	4th Quarter	USA	84	344	19	76
832	USA v CHN Q4	4th Quarter	USA	84	345	15	62
833	USA v CHN Q4	4th Quarter	USA	84	345	15	44
834	USA v CHN Q4	4th Quarter	USA	84	346	20	34
835	USA v CHN Q4	4th Quarter	USA	84	347	25	25
836	USA v CHN Q4	4th Quarter	USA	84	347	33	24
837	USA v CHN Q4	4th Quarter	USA	84	350	19	18
838	USA v CHN Q4	4th Quarter	USA	84	351	10	24
839	USA v CHN Q4	4th Quarter	USA	84	353	36	23
840	USA v CHN Q4	4th Quarter	USA	84	354	47	17	On-ball
841	USA v CHN Q4	4th Quarter	USA	84	356	47	22
842	USA v CHN Q4	4th Quarter	USA	84	357	46	16
843	USA v CHN Q4	4th Quarter	USA	84	358	48	16
844	USA v CHN Q4	4th Quarter	USA	84	359	47	21	Shot	Miss
845	USA v CHN Q4	4th Quarter	USA	85	367	31	108
846	USA v CHN Q4	4th Quarter	USA	85	368	31	96
847	USA v CHN Q4	4th Quarter	USA	85	369	31	88
848	USA v CHN Q4	4th Quarter	USA	85	371	15	73
849	USA v CHN Q4	4th Quarter	USA	85	372	15	73
850	USA v CHN Q4	4th Quarter	USA	85	373	43	69
851	USA v CHN Q4	4th Quarter	USA	85	375	46	57
852	USA v CHN Q4	4th Quarter	USA	85	376	48	46
853	USA v CHN Q4	4th Quarter	USA	85	377	44	36	On-ball
854	USA v CHN Q4	4th Quarter	USA	85	377	39	39
855	USA v CHN Q4	4th Quarter	USA	85	379	31	35
856	USA v CHN Q4	4th Quarter	USA	85	380	35	23
857	USA v CHN Q4	4th Quarter	USA	85	381	34	18	Shot	Miss
858	USA v CHN Q4	4th Quarter	USA	86	419	32	99
859	USA v CHN Q4	4th Quarter	USA	86	419	28	94
860	USA v CHN Q4	4th Quarter	USA	86	422	30	77
861	USA v CHN Q4	4th Quarter	USA	86	422	34	61
862	USA v CHN Q4	4th Quarter	USA	86	423	37	52
863	USA v CHN Q4	4th Quarter	USA	86	424	43	43
864	USA v CHN Q4	4th Quarter	USA	86	425	41	38
865	USA v CHN Q4	4th Quarter	USA	86	426	16	36
866	USA v CHN Q4	4th Quarter	USA	86	427	23	23
867	USA v CHN Q4	4th Quarter	USA	86	428	24	24
868	USA v CHN Q4	4th Quarter	USA	86	429	27	28
869	USA v CHN Q4	4th Quarter	USA	86	430	23	27	Shot	Miss
870	USA v CHN Q4	4th Quarter	USA	87	472	31	94
871	USA v CHN Q4	4th Quarter	USA	87	474	24	85
872	USA v CHN Q4	4th Quarter	USA	87	475	20	76
873	USA v CHN Q4	4th Quarter	USA	87	476	16	63
874	USA v CHN Q4	4th Quarter	USA	87	476	19	52
875	USA v CHN Q4	4th Quarter	USA	87	477	41	41
876	USA v CHN Q4	4th Quarter	USA	87	478	43	35	Shot	Score
877	USA v CHN Q4	4th Quarter	USA	88	502	32	112
878	USA v CHN Q4	4th Quarter	USA	88	502	23	92
879	USA v CHN Q4	4th Quarter	USA	88	502	21	79
880	USA v CHN Q4	4th Quarter	USA	88	504	19	68
881	USA v CHN Q4	4th Quarter	USA	88	505	12	45
882	USA v CHN Q4	4th Quarter	USA	88	505	13	35
883	USA v CHN Q4	4th Quarter	USA	88	506	16	33	Shot	Miss
884	USA v CHN Q4	4th Quarter	USA	89	510	44	20	OR
885	USA v CHN Q4	4th Quarter	USA	89	512	44	37
886	USA v CHN Q4	4th Quarter	USA	89	512	39	41
887	USA v CHN Q4	4th Quarter	USA	89	513	30	38	TO
888	USA v CHN Q4	4th Quarter	USA	90	550	39	94
889	USA v CHN Q4	4th Quarter	USA	90	551	47	85
890	USA v CHN Q4	4th Quarter	USA	90	551	49	72
891	USA v CHN Q4	4th Quarter	USA	90	552	47	54
892	USA v CHN Q4	4th Quarter	USA	90	552	47	41
893	USA v CHN Q4	4th Quarter	USA	90	553	40	33
894	USA v CHN Q4	4th Quarter	USA	90	554	29	31
895	USA v CHN Q4	4th Quarter	USA	90	555	23	25
896	USA v CHN Q4	4th Quarter	USA	90	555	16	28
897	USA v CHN Q4	4th Quarter	USA	90	556	16	41
898	USA v CHN Q4	4th Quarter	USA	90	557	39	38	TO
899	USA v CHN Q4	4th Quarter	USA	91	576	34	96
900	USA v CHN Q4	4th Quarter	USA	91	577	33	76
901	USA v CHN Q4	4th Quarter	USA	91	578	32	64
902	USA v CHN Q4	4th Quarter	USA	91	579	25	55
903	USA v CHN Q4	4th Quarter	USA	91	580	25	43
904	USA v CHN Q4	4th Quarter	USA	91	580	27	34
905	USA v CHN Q4	4th Quarter	USA	91	581	36	25
906	USA v CHN Q4	4th Quarter	USA	91	582	33	17	Shot	Score
907	USA v CHN Q4	4th Quarter	USA	92	608	27	102
908	USA v CHN Q4	4th Quarter	USA	92	608	21	97
909	USA v CHN Q4	4th Quarter	USA	92	610	25	90
910	USA v CHN Q4	4th Quarter	USA	92	610	37	78
911	USA v CHN Q4	4th Quarter	USA	92	611	37	68
912	USA v CHN Q4	4th Quarter	USA	92	612	37	57
913	USA v CHN Q4	4th Quarter	USA	92	613	35	42
914	USA v CHN Q4	4th Quarter	USA	92	613	37	33
915	USA v CHN Q4	4th Quarter	USA	92	614	34	17	Shot	Score
916	USA v CHN Q4	4th Quarter	USA	93	633	18	86
917	USA v CHN Q4	4th Quarter	USA	93	634	35	76
918	USA v CHN Q4	4th Quarter	USA	93	636	49	72
919	USA v CHN Q4	4th Quarter	USA	93	637	52	58
920	USA v CHN Q4	4th Quarter	USA	93	637	53	45
921	USA v CHN Q4	4th Quarter	USA	93	638	51	35
922	USA v CHN Q4	4th Quarter	USA	93	639	45	30
923	USA v CHN Q4	4th Quarter	USA	93	640	28	19	Shot	Score
924	USA v CHN Q4	4th Quarter	USA	94	663	31	109
925	USA v CHN Q4	4th Quarter	USA	94	663	26	93
926	USA v CHN Q4	4th Quarter	USA	94	664	24	82
927	USA v CHN Q4	4th Quarter	USA	94	665	22	69
928	USA v CHN Q4	4th Quarter	USA	94	666	24	63
929	USA v CHN Q4	4th Quarter	USA	94	667	30	58
930	USA v CHN Q4	4th Quarter	USA	94	667	23	49
931	USA v CHN Q4	4th Quarter	USA	94	668	19	39
932	USA v CHN Q4	4th Quarter	USA	94	669	15	30
933	USA v CHN Q4	4th Quarter	USA	94	670	9	34
934	USA v CHN Q4	4th Quarter	USA	94	671	13	37
935	USA v CHN Q4	4th Quarter	USA	94	671	21	38	On-ball
936	USA v CHN Q4	4th Quarter	USA	94	672	37	41
937	USA v CHN Q4	4th Quarter	USA	94	673	51	30
938	USA v CHN Q4	4th Quarter	USA	94	674	50	30	On-ball
939	USA v CHN Q4	4th Quarter	USA	94	675	51	22	Shot	Score
940	USA v CHN Q4	4th Quarter	USA	95	743	31	111
941	USA v CHN Q4	4th Quarter	USA	96	753	16	111
942	USA v CHN Q4	4th Quarter	USA	96	753	20	94
943	USA v CHN Q4	4th Quarter	USA	96	754	20	84
944	USA v CHN Q4	4th Quarter	USA	96	755	23	79
945	USA v CHN Q4	4th Quarter	USA	96	756	52	67
946	USA v CHN Q4	4th Quarter	USA	96	757	49	61
947	USA v CHN Q4	4th Quarter	USA	96	757	37	57
948	USA v CHN Q4	4th Quarter	USA	96	758	31	40
949	USA v CHN Q4	4th Quarter	USA	96	759	33	37
950	USA v CHN Q4	4th Quarter	USA	96	759	32	35
951	USA v CHN Q4	4th Quarter	USA	96	760	28	50
952	USA v CHN Q4	4th Quarter	USA	96	761	28	48
953	USA v CHN Q4	4th Quarter	USA	96	762	27	43
954	USA v CHN Q4	4th Quarter	USA	96	763	49	34
955	USA v CHN Q4	4th Quarter	USA	96	763	44	37
956	USA v CHN Q4	4th Quarter	USA	96	764	36	32
957	USA v CHN Q4	4th Quarter	USA	96	765	35	28
958	USA v CHN Q4	4th Quarter	USA	96	766	51	27
959	USA v CHN Q4	4th Quarter	USA	96	767	50	30	Shot	Miss
960	USA v CHN Q4	4th Quarter	USA	97	788	29	101
961	USA v CHN Q4	4th Quarter	USA	97	791	27	91
962	USA v CHN Q4	4th Quarter	USA	97	791	25	79
963	USA v CHN Q4	4th Quarter	USA	97	792	25	64
964	USA v CHN Q4	4th Quarter	USA	97	793	26	32	Foul
965	USA v CHN Q4	4th Quarter	USA	98	833	33	109
966	USA v CHN Q4	4th Quarter	USA	98	833	48	96
967	USA v CHN Q4	4th Quarter	USA	98	833	48	88
968	USA v CHN Q4	4th Quarter	USA	98	836	48	79
969	USA v CHN Q4	4th Quarter	USA	98	837	45	75
970	USA v CHN Q4	4th Quarter	USA	98	837	20	57
971	USA v CHN Q4	4th Quarter	USA	98	838	16	50
972	USA v CHN Q4	4th Quarter	USA	98	840	13	48
973	USA v CHN Q4	4th Quarter	USA	98	841	13	48
974	USA v CHN Q4	4th Quarter	USA	98	842	17	49
975	USA v CHN Q4	4th Quarter	USA	98	843	23	50
976	USA v CHN Q4	4th Quarter	USA	98	844	27	51
977	USA v CHN Q4	4th Quarter	USA	98	846	29	51
978	USA v CHN Q4	4th Quarter	USA	98	847	31	51
979	USA v CHN Q4	4th Quarter	USA	98	849	32	50
980	USA v CHN Q4	4th Quarter	USA	98	851	32	50
981	USA v CHN Q4	4th Quarter	USA	98	852	32	49
982	USA v CHN Q4	4th Quarter	USA	98	854	33	46
983	USA v CHN Q4	4th Quarter	USA	98	855	32	43	Stoppage
