# Supplementary material for: Classifying ball trajectories in invasion sports using dynamic time warping: A basketball case study
Source: PLoS One. 2022 Oct 20;17(10):e0272848. doi: 10.1371/journal.pone.0272848 (PMC9584368; doi:10.1371/journal.pone.0272848)
Supplement: S1 Data — (ZIP) [file pone.0272848.s012.zip › Data/USA/usag2_full.csv]

	GameID	TimeCriteria	TeamName	RecordID	Time	x	y	Label1	Label2	Label3	Label4
1	USA v AUS G2 Q1	1st Quarter	USA	3	38	33	80
2	USA v AUS G2 Q1	1st Quarter	USA	3	38	42	68
3	USA v AUS G2 Q1	1st Quarter	USA	3	39	46	57
4	USA v AUS G2 Q1	1st Quarter	USA	3	40	48	45
5	USA v AUS G2 Q1	1st Quarter	USA	3	41	14	23
6	USA v AUS G2 Q1	1st Quarter	USA	3	42	19	19
7	USA v AUS G2 Q1	1st Quarter	USA	3	42	24	17
8	USA v AUS G2 Q1	1st Quarter	USA	3	43	32	24	Shot	Miss
9	USA v AUS G2 Q1	1st Quarter	USA	4	47	44	18	OR
10	USA v AUS G2 Q1	1st Quarter	USA	4	49	50	30
11	USA v AUS G2 Q1	1st Quarter	USA	4	50	23	42
12	USA v AUS G2 Q1	1st Quarter	USA	4	51	23	45
13	USA v AUS G2 Q1	1st Quarter	USA	4	52	23	47
14	USA v AUS G2 Q1	1st Quarter	USA	4	52	22	48
15	USA v AUS G2 Q1	1st Quarter	USA	4	53	13	30
16	USA v AUS G2 Q1	1st Quarter	USA	4	56	45	42
17	USA v AUS G2 Q1	1st Quarter	USA	4	57	47	37	On-ball
18	USA v AUS G2 Q1	1st Quarter	USA	4	57	47	28
19	USA v AUS G2 Q1	1st Quarter	USA	4	58	46	23
20	USA v AUS G2 Q1	1st Quarter	USA	4	59	46	15	Shot	Score
21	USA v AUS G2 Q1	1st Quarter	USA	6	106	36	108
22	USA v AUS G2 Q1	1st Quarter	USA	6	107	23	94
23	USA v AUS G2 Q1	1st Quarter	USA	6	108	24	89
24	USA v AUS G2 Q1	1st Quarter	USA	6	108	29	85
25	USA v AUS G2 Q1	1st Quarter	USA	6	109	33	82
26	USA v AUS G2 Q1	1st Quarter	USA	6	109	35	79
27	USA v AUS G2 Q1	1st Quarter	USA	6	110	37	75
28	USA v AUS G2 Q1	1st Quarter	USA	6	110	38	68
29	USA v AUS G2 Q1	1st Quarter	USA	6	111	46	60
30	USA v AUS G2 Q1	1st Quarter	USA	6	111	52	39
31	USA v AUS G2 Q1	1st Quarter	USA	6	112	52	32
32	USA v AUS G2 Q1	1st Quarter	USA	6	113	19	37
33	USA v AUS G2 Q1	1st Quarter	USA	6	114	19	26
34	USA v AUS G2 Q1	1st Quarter	USA	6	114	22	22
35	USA v AUS G2 Q1	1st Quarter	USA	6	115	25	20	Shot	Score
36	USA v AUS G2 Q1	1st Quarter	USA	8	135	34	113
37	USA v AUS G2 Q1	1st Quarter	USA	8	136	24	97
38	USA v AUS G2 Q1	1st Quarter	USA	8	137	24	91
39	USA v AUS G2 Q1	1st Quarter	USA	8	138	30	87
40	USA v AUS G2 Q1	1st Quarter	USA	8	138	31	82
41	USA v AUS G2 Q1	1st Quarter	USA	8	138	32	78
42	USA v AUS G2 Q1	1st Quarter	USA	8	139	31	74
43	USA v AUS G2 Q1	1st Quarter	USA	8	139	33	71
44	USA v AUS G2 Q1	1st Quarter	USA	8	140	35	69
45	USA v AUS G2 Q1	1st Quarter	USA	8	140	40	64
46	USA v AUS G2 Q1	1st Quarter	USA	8	141	42	60
47	USA v AUS G2 Q1	1st Quarter	USA	8	141	46	52
48	USA v AUS G2 Q1	1st Quarter	USA	8	142	52	30
49	USA v AUS G2 Q1	1st Quarter	USA	8	144	33	44
50	USA v AUS G2 Q1	1st Quarter	USA	8	146	25	33
51	USA v AUS G2 Q1	1st Quarter	USA	8	148	28	33
52	USA v AUS G2 Q1	1st Quarter	USA	8	148	31	32
53	USA v AUS G2 Q1	1st Quarter	USA	8	149	33	37
54	USA v AUS G2 Q1	1st Quarter	USA	8	150	28	37	On-ball
55	USA v AUS G2 Q1	1st Quarter	USA	8	150	21	36
56	USA v AUS G2 Q1	1st Quarter	USA	8	151	20	35
57	USA v AUS G2 Q1	1st Quarter	USA	8	152	14	31
58	USA v AUS G2 Q1	1st Quarter	USA	8	153	25	21
59	USA v AUS G2 Q1	1st Quarter	USA	8	154	26	22
60	USA v AUS G2 Q1	1st Quarter	USA	8	154	29	21
61	USA v AUS G2 Q1	1st Quarter	USA	8	155	28	19	TO
62	USA v AUS G2 Q1	1st Quarter	USA	10	187	31	110
63	USA v AUS G2 Q1	1st Quarter	USA	10	187	31	90
64	USA v AUS G2 Q1	1st Quarter	USA	11	188	31	91
65	USA v AUS G2 Q1	1st Quarter	USA	11	188	30	83
66	USA v AUS G2 Q1	1st Quarter	USA	11	189	26	74
67	USA v AUS G2 Q1	1st Quarter	USA	11	190	23	68
68	USA v AUS G2 Q1	1st Quarter	USA	11	190	21	60
69	USA v AUS G2 Q1	1st Quarter	USA	11	190	18	54
70	USA v AUS G2 Q1	1st Quarter	USA	11	191	16	49
71	USA v AUS G2 Q1	1st Quarter	USA	11	191	21	43
72	USA v AUS G2 Q1	1st Quarter	USA	11	192	26	42
73	USA v AUS G2 Q1	1st Quarter	USA	11	192	21	39
74	USA v AUS G2 Q1	1st Quarter	USA	11	193	19	37
75	USA v AUS G2 Q1	1st Quarter	USA	11	194	32	34	Shot	Miss
76	USA v AUS G2 Q1	1st Quarter	USA	16	271	33	91
77	USA v AUS G2 Q1	1st Quarter	USA	16	271	34	81
78	USA v AUS G2 Q1	1st Quarter	USA	16	272	34	66
79	USA v AUS G2 Q1	1st Quarter	USA	16	272	31	53
80	USA v AUS G2 Q1	1st Quarter	USA	16	273	29	47
81	USA v AUS G2 Q1	1st Quarter	USA	16	273	25	41
82	USA v AUS G2 Q1	1st Quarter	USA	16	274	25	35
83	USA v AUS G2 Q1	1st Quarter	USA	16	274	15	30
84	USA v AUS G2 Q1	1st Quarter	USA	16	275	17	27
85	USA v AUS G2 Q1	1st Quarter	USA	16	275	23	20
86	USA v AUS G2 Q1	1st Quarter	USA	16	276	28	20
87	USA v AUS G2 Q1	1st Quarter	USA	16	277	31	21
88	USA v AUS G2 Q1	1st Quarter	USA	16	278	35	39	Shot	Score
89	USA v AUS G2 Q1	1st Quarter	USA	20	324	33	109
90	USA v AUS G2 Q1	1st Quarter	USA	20	324	31	89
91	USA v AUS G2 Q1	1st Quarter	USA	20	326	17	61
92	USA v AUS G2 Q1	1st Quarter	USA	20	327	16	54
93	USA v AUS G2 Q1	1st Quarter	USA	20	328	17	50
94	USA v AUS G2 Q1	1st Quarter	USA	20	328	17	44
95	USA v AUS G2 Q1	1st Quarter	USA	20	328	16	40
96	USA v AUS G2 Q1	1st Quarter	USA	20	329	15	37
97	USA v AUS G2 Q1	1st Quarter	USA	20	330	18	34	On-ball
98	USA v AUS G2 Q1	1st Quarter	USA	20	330	23	36
99	USA v AUS G2 Q1	1st Quarter	USA	20	330	29	36
100	USA v AUS G2 Q1	1st Quarter	USA	20	331	20	24
101	USA v AUS G2 Q1	1st Quarter	USA	20	332	22	21
102	USA v AUS G2 Q1	1st Quarter	USA	20	332	26	18
103	USA v AUS G2 Q1	1st Quarter	USA	20	333	28	17	Shot	Miss
104	USA v AUS G2 Q1	1st Quarter	USA	23	400	29	85
105	USA v AUS G2 Q1	1st Quarter	USA	23	400	31	78
106	USA v AUS G2 Q1	1st Quarter	USA	23	401	31	72
107	USA v AUS G2 Q1	1st Quarter	USA	23	401	30	63
108	USA v AUS G2 Q1	1st Quarter	USA	23	402	29	57
109	USA v AUS G2 Q1	1st Quarter	USA	23	402	24	50
110	USA v AUS G2 Q1	1st Quarter	USA	23	403	23	48
111	USA v AUS G2 Q1	1st Quarter	USA	23	403	21	42
112	USA v AUS G2 Q1	1st Quarter	USA	23	404	25	36	On-ball
113	USA v AUS G2 Q1	1st Quarter	USA	23	404	35	37
114	USA v AUS G2 Q1	1st Quarter	USA	23	405	37	35
115	USA v AUS G2 Q1	1st Quarter	USA	23	405	37	29
116	USA v AUS G2 Q1	1st Quarter	USA	23	406	36	24
117	USA v AUS G2 Q1	1st Quarter	USA	23	407	32	20	Shot	Miss	Foul
118	USA v AUS G2 Q1	1st Quarter	USA	25	470	32	96
119	USA v AUS G2 Q1	1st Quarter	USA	25	471	45	80
120	USA v AUS G2 Q1	1st Quarter	USA	25	471	47	69
121	USA v AUS G2 Q1	1st Quarter	USA	25	472	48	62
122	USA v AUS G2 Q1	1st Quarter	USA	25	473	47	55
123	USA v AUS G2 Q1	1st Quarter	USA	25	474	13	46
124	USA v AUS G2 Q1	1st Quarter	USA	25	474	16	40
125	USA v AUS G2 Q1	1st Quarter	USA	25	475	20	37
126	USA v AUS G2 Q1	1st Quarter	USA	25	476	26	34
127	USA v AUS G2 Q1	1st Quarter	USA	25	476	27	32
128	USA v AUS G2 Q1	1st Quarter	USA	25	477	28	35
129	USA v AUS G2 Q1	1st Quarter	USA	25	477	28	39
130	USA v AUS G2 Q1	1st Quarter	USA	25	478	14	31	On-ball
131	USA v AUS G2 Q1	1st Quarter	USA	25	479	18	34
132	USA v AUS G2 Q1	1st Quarter	USA	25	480	29	37	On-ball
133	USA v AUS G2 Q1	1st Quarter	USA	25	480	35	37
134	USA v AUS G2 Q1	1st Quarter	USA	25	481	40	34
135	USA v AUS G2 Q1	1st Quarter	USA	25	482	32	22	TO
136	USA v AUS G2 Q1	1st Quarter	USA	27	498	39	96
137	USA v AUS G2 Q1	1st Quarter	USA	27	499	49	86
138	USA v AUS G2 Q1	1st Quarter	USA	27	500	51	74
139	USA v AUS G2 Q1	1st Quarter	USA	27	500	49	59
140	USA v AUS G2 Q1	1st Quarter	USA	27	500	44	48
141	USA v AUS G2 Q1	1st Quarter	USA	27	501	20	41
142	USA v AUS G2 Q1	1st Quarter	USA	27	502	17	35
143	USA v AUS G2 Q1	1st Quarter	USA	27	503	22	20
144	USA v AUS G2 Q1	1st Quarter	USA	27	505	26	20
145	USA v AUS G2 Q1	1st Quarter	USA	27	506	29	21	Shot	Foul
146	USA v AUS G2 Q1	1st Quarter	USA	29	602	33	109
147	USA v AUS G2 Q1	1st Quarter	USA	29	603	49	93
148	USA v AUS G2 Q1	1st Quarter	USA	29	605	28	63
149	USA v AUS G2 Q1	1st Quarter	USA	29	607	20	70
150	USA v AUS G2 Q1	1st Quarter	USA	29	607	18	61
151	USA v AUS G2 Q1	1st Quarter	USA	29	607	17	51
152	USA v AUS G2 Q1	1st Quarter	USA	29	608	12	29
153	USA v AUS G2 Q1	1st Quarter	USA	29	610	24	18	Shot	Miss
154	USA v AUS G2 Q1	1st Quarter	USA	31	632	34	94
155	USA v AUS G2 Q1	1st Quarter	USA	31	632	50	73
156	USA v AUS G2 Q1	1st Quarter	USA	31	633	50	64
157	USA v AUS G2 Q1	1st Quarter	USA	31	634	49	55
158	USA v AUS G2 Q1	1st Quarter	USA	31	635	49	49
159	USA v AUS G2 Q1	1st Quarter	USA	31	636	47	40
160	USA v AUS G2 Q1	1st Quarter	USA	31	636	42	38
161	USA v AUS G2 Q1	1st Quarter	USA	31	637	39	36
162	USA v AUS G2 Q1	1st Quarter	USA	31	637	53	36
163	USA v AUS G2 Q1	1st Quarter	USA	31	638	51	39
164	USA v AUS G2 Q1	1st Quarter	USA	31	639	49	41
165	USA v AUS G2 Q1	1st Quarter	USA	31	640	31	40
166	USA v AUS G2 Q1	1st Quarter	USA	31	641	16	37	On-ball
167	USA v AUS G2 Q1	1st Quarter	USA	31	644	21	38
168	USA v AUS G2 Q1	1st Quarter	USA	31	644	29	36
169	USA v AUS G2 Q1	1st Quarter	USA	31	645	35	33
170	USA v AUS G2 Q1	1st Quarter	USA	31	646	17	19
171	USA v AUS G2 Q1	1st Quarter	USA	31	647	20	18
172	USA v AUS G2 Q1	1st Quarter	USA	31	647	23	21	Shot	Miss
173	USA v AUS G2 Q1	1st Quarter	USA	32	649	34	18	OR	Shot	Score
174	USA v AUS G2 Q1	1st Quarter	USA	34	701	35	109
175	USA v AUS G2 Q1	1st Quarter	USA	34	702	51	90
176	USA v AUS G2 Q1	1st Quarter	USA	34	704	50	86
177	USA v AUS G2 Q1	1st Quarter	USA	34	704	46	84
178	USA v AUS G2 Q1	1st Quarter	USA	34	705	40	80
179	USA v AUS G2 Q1	1st Quarter	USA	34	705	34	76	On-ball
180	USA v AUS G2 Q1	1st Quarter	USA	34	706	26	74
181	USA v AUS G2 Q1	1st Quarter	USA	34	706	22	68
182	USA v AUS G2 Q1	1st Quarter	USA	34	706	19	61
183	USA v AUS G2 Q1	1st Quarter	USA	34	706	17	53
184	USA v AUS G2 Q1	1st Quarter	USA	34	707	17	48
185	USA v AUS G2 Q1	1st Quarter	USA	34	707	16	40
186	USA v AUS G2 Q1	1st Quarter	USA	34	708	15	30
187	USA v AUS G2 Q1	1st Quarter	USA	34	708	15	27
188	USA v AUS G2 Q1	1st Quarter	USA	34	709	9	32
189	USA v AUS G2 Q1	1st Quarter	USA	34	710	16	34
190	USA v AUS G2 Q1	1st Quarter	USA	34	710	24	33
191	USA v AUS G2 Q1	1st Quarter	USA	34	711	30	36	On-ball
192	USA v AUS G2 Q1	1st Quarter	USA	34	712	36	31
193	USA v AUS G2 Q1	1st Quarter	USA	34	713	39	16	TO
194	USA v AUS G2 Q1	1st Quarter	USA	36	721	34	109
195	USA v AUS G2 Q1	1st Quarter	USA	36	722	27	91
196	USA v AUS G2 Q1	1st Quarter	USA	36	723	25	81
197	USA v AUS G2 Q1	1st Quarter	USA	36	723	26	75
198	USA v AUS G2 Q1	1st Quarter	USA	36	723	28	69
199	USA v AUS G2 Q1	1st Quarter	USA	36	724	30	60
200	USA v AUS G2 Q1	1st Quarter	USA	36	725	15	39
201	USA v AUS G2 Q1	1st Quarter	USA	36	727	33	42
202	USA v AUS G2 Q1	1st Quarter	USA	36	729	54	29
203	USA v AUS G2 Q1	1st Quarter	USA	36	731	40	18
204	USA v AUS G2 Q1	1st Quarter	USA	36	732	37	18
205	USA v AUS G2 Q1	1st Quarter	USA	36	733	31	19
206	USA v AUS G2 Q1	1st Quarter	USA	36	734	34	24
207	USA v AUS G2 Q1	1st Quarter	USA	36	735	33	20	Shot	Score
208	USA v AUS G2 Q1	1st Quarter	USA	38	762	35	110
209	USA v AUS G2 Q1	1st Quarter	USA	38	763	21	90
210	USA v AUS G2 Q1	1st Quarter	USA	38	764	21	83
211	USA v AUS G2 Q1	1st Quarter	USA	38	765	23	76
212	USA v AUS G2 Q1	1st Quarter	USA	38	766	25	70
213	USA v AUS G2 Q1	1st Quarter	USA	38	766	24	65
214	USA v AUS G2 Q1	1st Quarter	USA	38	767	26	60
215	USA v AUS G2 Q1	1st Quarter	USA	38	767	28	57
216	USA v AUS G2 Q1	1st Quarter	USA	38	768	30	52
217	USA v AUS G2 Q1	1st Quarter	USA	38	769	32	49
218	USA v AUS G2 Q1	1st Quarter	USA	38	769	33	47
219	USA v AUS G2 Q1	1st Quarter	USA	38	770	33	46
220	USA v AUS G2 Q1	1st Quarter	USA	38	771	33	44
221	USA v AUS G2 Q1	1st Quarter	USA	38	772	37	30
222	USA v AUS G2 Q1	1st Quarter	USA	38	773	41	28
223	USA v AUS G2 Q1	1st Quarter	USA	38	775	42	28
224	USA v AUS G2 Q1	1st Quarter	USA	38	777	22	37	On-ball
225	USA v AUS G2 Q1	1st Quarter	USA	38	778	21	33
226	USA v AUS G2 Q1	1st Quarter	USA	38	779	21	27	Shot	Miss
227	USA v AUS G2 Q1	1st Quarter	USA	40	846	30	96
228	USA v AUS G2 Q1	1st Quarter	USA	40	847	24	95
229	USA v AUS G2 Q1	1st Quarter	USA	40	848	23	91
230	USA v AUS G2 Q1	1st Quarter	USA	40	848	25	85
231	USA v AUS G2 Q1	1st Quarter	USA	40	849	26	76
232	USA v AUS G2 Q1	1st Quarter	USA	40	849	27	72
233	USA v AUS G2 Q1	1st Quarter	USA	40	850	26	66
234	USA v AUS G2 Q1	1st Quarter	USA	40	850	24	60
235	USA v AUS G2 Q1	1st Quarter	USA	40	850	22	56
236	USA v AUS G2 Q1	1st Quarter	USA	40	851	21	52
237	USA v AUS G2 Q1	1st Quarter	USA	40	852	19	48
238	USA v AUS G2 Q1	1st Quarter	USA	40	853	21	45
239	USA v AUS G2 Q1	1st Quarter	USA	40	853	27	43	On-ball
240	USA v AUS G2 Q1	1st Quarter	USA	40	853	32	42
241	USA v AUS G2 Q1	1st Quarter	USA	40	855	39	39
242	USA v AUS G2 Q1	1st Quarter	USA	40	856	34	37
243	USA v AUS G2 Q1	1st Quarter	USA	40	856	31	37
244	USA v AUS G2 Q1	1st Quarter	USA	40	857	23	36
245	USA v AUS G2 Q1	1st Quarter	USA	40	857	24	33
246	USA v AUS G2 Q1	1st Quarter	USA	40	858	25	31	Shot	Score
247	USA v AUS G2 Q1	1st Quarter	USA	42	886	48	96
248	USA v AUS G2 Q1	1st Quarter	USA	42	886	48	84
249	USA v AUS G2 Q1	1st Quarter	USA	42	886	48	77
250	USA v AUS G2 Q1	1st Quarter	USA	42	887	47	70
251	USA v AUS G2 Q1	1st Quarter	USA	42	888	43	62
252	USA v AUS G2 Q1	1st Quarter	USA	42	888	39	58
253	USA v AUS G2 Q1	1st Quarter	USA	42	889	34	52
254	USA v AUS G2 Q1	1st Quarter	USA	42	889	30	41
255	USA v AUS G2 Q1	1st Quarter	USA	42	890	29	33
256	USA v AUS G2 Q1	1st Quarter	USA	42	890	29	30	Foul
257	USA v AUS G2 Q1	1st Quarter	USA	43	919	58	42	SLOB
258	USA v AUS G2 Q1	1st Quarter	USA	43	920	47	46
259	USA v AUS G2 Q1	1st Quarter	USA	43	920	41	48
260	USA v AUS G2 Q1	1st Quarter	USA	43	921	36	48
261	USA v AUS G2 Q1	1st Quarter	USA	43	921	32	46
262	USA v AUS G2 Q1	1st Quarter	USA	43	923	33	45
263	USA v AUS G2 Q1	1st Quarter	USA	43	923	39	28
264	USA v AUS G2 Q1	1st Quarter	USA	43	927	16	18	TO
265	USA v AUS G2 Q1	1st Quarter	USA	45	952	32	97
266	USA v AUS G2 Q1	1st Quarter	USA	45	954	35	89
267	USA v AUS G2 Q1	1st Quarter	USA	45	953	36	82
268	USA v AUS G2 Q1	1st Quarter	USA	45	953	36	73
269	USA v AUS G2 Q1	1st Quarter	USA	45	954	36	66
270	USA v AUS G2 Q1	1st Quarter	USA	45	954	36	59
271	USA v AUS G2 Q1	1st Quarter	USA	45	954	38	54
272	USA v AUS G2 Q1	1st Quarter	USA	45	955	38	51
273	USA v AUS G2 Q1	1st Quarter	USA	45	955	37	46
274	USA v AUS G2 Q1	1st Quarter	USA	45	956	34	40
275	USA v AUS G2 Q1	1st Quarter	USA	45	956	31	34
276	USA v AUS G2 Q1	1st Quarter	USA	45	957	30	31
277	USA v AUS G2 Q1	1st Quarter	USA	45	957	29	26	Foul
278	USA v AUS G2 Q1	1st Quarter	USA	46	977	17	9	BLOB
279	USA v AUS G2 Q1	1st Quarter	USA	46	978	15	23
280	USA v AUS G2 Q1	1st Quarter	USA	46	978	15	20	Shot	Miss
281	USA v AUS G2 Q1	1st Quarter	USA	49	993	50	85
282	USA v AUS G2 Q1	1st Quarter	USA	49	994	51	71
283	USA v AUS G2 Q1	1st Quarter	USA	49	995	51	63
284	USA v AUS G2 Q1	1st Quarter	USA	49	995	51	56
285	USA v AUS G2 Q1	1st Quarter	USA	49	995	50	47
286	USA v AUS G2 Q1	1st Quarter	USA	49	996	49	39
287	USA v AUS G2 Q1	1st Quarter	USA	49	996	45	35
288	USA v AUS G2 Q1	1st Quarter	USA	49	997	38	38
289	USA v AUS G2 Q1	1st Quarter	USA	49	997	35	40
290	USA v AUS G2 Q1	1st Quarter	USA	49	998	32	42
291	USA v AUS G2 Q1	1st Quarter	USA	49	999	37	42
292	USA v AUS G2 Q1	1st Quarter	USA	49	999	42	39
293	USA v AUS G2 Q1	1st Quarter	USA	49	1000	48	35
294	USA v AUS G2 Q1	1st Quarter	USA	49	1001	42	18
295	USA v AUS G2 Q1	1st Quarter	USA	49	1002	41	22
296	USA v AUS G2 Q1	1st Quarter	USA	49	1003	37	23
297	USA v AUS G2 Q1	1st Quarter	USA	49	1004	32	21	Shot	Score
298	USA v AUS G2 Q1	1st Quarter	USA	51	1026	45	101
299	USA v AUS G2 Q1	1st Quarter	USA	51	1026	48	95
300	USA v AUS G2 Q1	1st Quarter	USA	51	1027	47	88
301	USA v AUS G2 Q1	1st Quarter	USA	51	1027	47	81
302	USA v AUS G2 Q1	1st Quarter	USA	51	1028	44	69
303	USA v AUS G2 Q1	1st Quarter	USA	51	1028	42	61
304	USA v AUS G2 Q1	1st Quarter	USA	51	1029	43	56
305	USA v AUS G2 Q1	1st Quarter	USA	51	1029	46	51
306	USA v AUS G2 Q1	1st Quarter	USA	51	1030	48	46
307	USA v AUS G2 Q1	1st Quarter	USA	51	1030	50	37
308	USA v AUS G2 Q1	1st Quarter	USA	51	1031	51	29
309	USA v AUS G2 Q1	1st Quarter	USA	51	1031	49	32	On-ball
310	USA v AUS G2 Q1	1st Quarter	USA	51	1031	44	35
311	USA v AUS G2 Q1	1st Quarter	USA	51	1032	38	38
312	USA v AUS G2 Q1	1st Quarter	USA	51	1032	27	37
313	USA v AUS G2 Q1	1st Quarter	USA	51	1033	36	28
314	USA v AUS G2 Q1	1st Quarter	USA	51	1034	35	22
315	USA v AUS G2 Q1	1st Quarter	USA	51	1034	34	20	Shot	Foul
316	USA v AUS G2 Q1	1st Quarter	USA	53	1093	33	90
317	USA v AUS G2 Q1	1st Quarter	USA	53	1093	19	88
318	USA v AUS G2 Q1	1st Quarter	USA	53	1096	20	82
319	USA v AUS G2 Q1	1st Quarter	USA	53	1096	24	78
320	USA v AUS G2 Q1	1st Quarter	USA	53	1097	28	72
321	USA v AUS G2 Q1	1st Quarter	USA	53	1097	29	65
322	USA v AUS G2 Q1	1st Quarter	USA	53	1098	29	59
323	USA v AUS G2 Q1	1st Quarter	USA	53	1098	31	55
324	USA v AUS G2 Q1	1st Quarter	USA	53	1098	31	53
325	USA v AUS G2 Q1	1st Quarter	USA	53	1099	30	50
326	USA v AUS G2 Q1	1st Quarter	USA	53	1100	27	50
327	USA v AUS G2 Q1	1st Quarter	USA	53	1101	30	49
328	USA v AUS G2 Q1	1st Quarter	USA	53	1103	24	50
329	USA v AUS G2 Q1	1st Quarter	USA	53	1103	21	50
330	USA v AUS G2 Q1	1st Quarter	USA	53	1104	18	50
331	USA v AUS G2 Q1	1st Quarter	USA	53	1105	17	50
332	USA v AUS G2 Q1	1st Quarter	USA	53	1105	15	49	On-ball
333	USA v AUS G2 Q1	1st Quarter	USA	53	1106	25	47
334	USA v AUS G2 Q1	1st Quarter	USA	53	1106	30	46
335	USA v AUS G2 Q1	1st Quarter	USA	53	1108	46	33
336	USA v AUS G2 Q1	1st Quarter	USA	53	1108	42	34
337	USA v AUS G2 Q1	1st Quarter	USA	53	1109	37	33
338	USA v AUS G2 Q1	1st Quarter	USA	53	1109	33	28
339	USA v AUS G2 Q1	1st Quarter	USA	53	1109	31	23
340	USA v AUS G2 Q1	1st Quarter	USA	53	1110	33	18	Shot	Miss
341	USA v AUS G2 Q2	2nd Quarter	USA	54	10	59	60
342	USA v AUS G2 Q2	2nd Quarter	USA	54	11	49	68
343	USA v AUS G2 Q2	2nd Quarter	USA	54	12	48	68
344	USA v AUS G2 Q2	2nd Quarter	USA	54	12	45	65
345	USA v AUS G2 Q2	2nd Quarter	USA	54	13	46	58
346	USA v AUS G2 Q2	2nd Quarter	USA	54	14	47	53
347	USA v AUS G2 Q2	2nd Quarter	USA	54	14	42	52
348	USA v AUS G2 Q2	2nd Quarter	USA	54	16	30	34
349	USA v AUS G2 Q2	2nd Quarter	USA	54	19	34	33
350	USA v AUS G2 Q2	2nd Quarter	USA	54	19	37	30	Shot	Miss
351	USA v AUS G2 Q2	2nd Quarter	USA	55	38	41	11	BLOB
352	USA v AUS G2 Q2	2nd Quarter	USA	55	39	25	15
353	USA v AUS G2 Q2	2nd Quarter	USA	55	40	23	18
354	USA v AUS G2 Q2	2nd Quarter	USA	55	40	24	25
355	USA v AUS G2 Q2	2nd Quarter	USA	55	41	27	30
356	USA v AUS G2 Q2	2nd Quarter	USA	55	42	24	37
357	USA v AUS G2 Q2	2nd Quarter	USA	55	43	27	19
358	USA v AUS G2 Q2	2nd Quarter	USA	55	45	26	18	Shot	Miss
359	USA v AUS G2 Q2	2nd Quarter	USA	57	65	33	108
360	USA v AUS G2 Q2	2nd Quarter	USA	57	67	50	80
361	USA v AUS G2 Q2	2nd Quarter	USA	57	67	50	75
362	USA v AUS G2 Q2	2nd Quarter	USA	57	68	49	71
363	USA v AUS G2 Q2	2nd Quarter	USA	57	69	49	68
364	USA v AUS G2 Q2	2nd Quarter	USA	57	69	48	60
365	USA v AUS G2 Q2	2nd Quarter	USA	57	70	48	54
366	USA v AUS G2 Q2	2nd Quarter	USA	57	70	48	50
367	USA v AUS G2 Q2	2nd Quarter	USA	57	71	33	43
368	USA v AUS G2 Q2	2nd Quarter	USA	57	73	14	32
369	USA v AUS G2 Q2	2nd Quarter	USA	57	74	14	32
370	USA v AUS G2 Q2	2nd Quarter	USA	57	75	14	32
371	USA v AUS G2 Q2	2nd Quarter	USA	57	76	14	32
372	USA v AUS G2 Q2	2nd Quarter	USA	57	77	14	32
373	USA v AUS G2 Q2	2nd Quarter	USA	57	78	30	34
374	USA v AUS G2 Q2	2nd Quarter	USA	57	79	32	34
375	USA v AUS G2 Q2	2nd Quarter	USA	57	79	34	39
376	USA v AUS G2 Q2	2nd Quarter	USA	57	79	35	41
377	USA v AUS G2 Q2	2nd Quarter	USA	57	80	35	43
378	USA v AUS G2 Q2	2nd Quarter	USA	57	80	38	44
379	USA v AUS G2 Q2	2nd Quarter	USA	57	81	41	36
380	USA v AUS G2 Q2	2nd Quarter	USA	57	81	43	32	On-ball
381	USA v AUS G2 Q2	2nd Quarter	USA	57	82	46	28
382	USA v AUS G2 Q2	2nd Quarter	USA	57	82	49	23
383	USA v AUS G2 Q2	2nd Quarter	USA	57	84	45	29
384	USA v AUS G2 Q2	2nd Quarter	USA	57	86	43	19
385	USA v AUS G2 Q2	2nd Quarter	USA	57	88	47	38	Shot	Miss
386	USA v AUS G2 Q2	2nd Quarter	USA	58	119	40	9	BLOB
387	USA v AUS G2 Q2	2nd Quarter	USA	58	120	53	18
388	USA v AUS G2 Q2	2nd Quarter	USA	58	122	52	17
389	USA v AUS G2 Q2	2nd Quarter	USA	58	123	43	16
390	USA v AUS G2 Q2	2nd Quarter	USA	58	123	41	16
391	USA v AUS G2 Q2	2nd Quarter	USA	58	124	31	19	Shot	Miss
392	USA v AUS G2 Q2	2nd Quarter	USA	59	127	27	18	OR
393	USA v AUS G2 Q2	2nd Quarter	USA	59	130	46	34	Shot	Miss
394	USA v AUS G2 Q2	2nd Quarter	USA	61	155	38	110
395	USA v AUS G2 Q2	2nd Quarter	USA	61	156	43	87
396	USA v AUS G2 Q2	2nd Quarter	USA	61	158	43	85
397	USA v AUS G2 Q2	2nd Quarter	USA	61	158	40	85
398	USA v AUS G2 Q2	2nd Quarter	USA	61	159	37	84
399	USA v AUS G2 Q2	2nd Quarter	USA	61	160	33	82
400	USA v AUS G2 Q2	2nd Quarter	USA	61	160	33	78
401	USA v AUS G2 Q2	2nd Quarter	USA	61	160	37	72
402	USA v AUS G2 Q2	2nd Quarter	USA	61	161	42	65
403	USA v AUS G2 Q2	2nd Quarter	USA	61	161	43	62
404	USA v AUS G2 Q2	2nd Quarter	USA	61	162	46	57
405	USA v AUS G2 Q2	2nd Quarter	USA	61	162	49	53
406	USA v AUS G2 Q2	2nd Quarter	USA	61	162	50	50
407	USA v AUS G2 Q2	2nd Quarter	USA	61	163	52	46
408	USA v AUS G2 Q2	2nd Quarter	USA	61	163	53	43
409	USA v AUS G2 Q2	2nd Quarter	USA	61	164	53	40
410	USA v AUS G2 Q2	2nd Quarter	USA	61	164	53	37
411	USA v AUS G2 Q2	2nd Quarter	USA	61	165	52	41
412	USA v AUS G2 Q2	2nd Quarter	USA	61	165	49	44
413	USA v AUS G2 Q2	2nd Quarter	USA	61	166	31	48
414	USA v AUS G2 Q2	2nd Quarter	USA	61	167	16	33
415	USA v AUS G2 Q2	2nd Quarter	USA	61	170	16	20
416	USA v AUS G2 Q2	2nd Quarter	USA	61	171	17	20
417	USA v AUS G2 Q2	2nd Quarter	USA	61	171	20	21
418	USA v AUS G2 Q2	2nd Quarter	USA	61	172	25	17	Shot	Miss
419	USA v AUS G2 Q2	2nd Quarter	USA	62	175	28	17	OR
420	USA v AUS G2 Q2	2nd Quarter	USA	62	177	16	25	TO
421	USA v AUS G2 Q2	2nd Quarter	USA	65	209	31	97
422	USA v AUS G2 Q2	2nd Quarter	USA	65	210	20	79
423	USA v AUS G2 Q2	2nd Quarter	USA	65	210	22	71
424	USA v AUS G2 Q2	2nd Quarter	USA	65	211	22	63
425	USA v AUS G2 Q2	2nd Quarter	USA	65	211	24	56
426	USA v AUS G2 Q2	2nd Quarter	USA	65	211	28	51
427	USA v AUS G2 Q2	2nd Quarter	USA	65	211	31	45
428	USA v AUS G2 Q2	2nd Quarter	USA	65	212	33	42	On-ball
429	USA v AUS G2 Q2	2nd Quarter	USA	65	212	42	34
430	USA v AUS G2 Q2	2nd Quarter	USA	65	213	42	27
431	USA v AUS G2 Q2	2nd Quarter	USA	65	214	41	22
432	USA v AUS G2 Q2	2nd Quarter	USA	65	214	47	23
433	USA v AUS G2 Q2	2nd Quarter	USA	65	215	49	28
434	USA v AUS G2 Q2	2nd Quarter	USA	65	217	49	34
435	USA v AUS G2 Q2	2nd Quarter	USA	65	217	49	39
436	USA v AUS G2 Q2	2nd Quarter	USA	65	218	48	43
437	USA v AUS G2 Q2	2nd Quarter	USA	65	218	42	47
438	USA v AUS G2 Q2	2nd Quarter	USA	65	219	38	48
439	USA v AUS G2 Q2	2nd Quarter	USA	65	220	35	50
440	USA v AUS G2 Q2	2nd Quarter	USA	65	222	38	33
441	USA v AUS G2 Q2	2nd Quarter	USA	65	223	28	18	TO
442	USA v AUS G2 Q2	2nd Quarter	USA	67	253	28	94
443	USA v AUS G2 Q2	2nd Quarter	USA	67	254	34	73
444	USA v AUS G2 Q2	2nd Quarter	USA	67	254	34	59
445	USA v AUS G2 Q2	2nd Quarter	USA	67	254	33	44
446	USA v AUS G2 Q2	2nd Quarter	USA	67	255	34	34
447	USA v AUS G2 Q2	2nd Quarter	USA	67	255	33	26
448	USA v AUS G2 Q2	2nd Quarter	USA	67	256	32	19	Shot	Score
449	USA v AUS G2 Q2	2nd Quarter	USA	69	268	18	83
450	USA v AUS G2 Q2	2nd Quarter	USA	69	268	16	69
451	USA v AUS G2 Q2	2nd Quarter	USA	69	269	15	61
452	USA v AUS G2 Q2	2nd Quarter	USA	69	269	16	54
453	USA v AUS G2 Q2	2nd Quarter	USA	69	270	16	46
454	USA v AUS G2 Q2	2nd Quarter	USA	69	270	19	35
455	USA v AUS G2 Q2	2nd Quarter	USA	69	271	20	31
456	USA v AUS G2 Q2	2nd Quarter	USA	69	271	24	25
457	USA v AUS G2 Q2	2nd Quarter	USA	69	273	29	18	Shot	Score	Foul
458	USA v AUS G2 Q2	2nd Quarter	USA	73	456	31	108
459	USA v AUS G2 Q2	2nd Quarter	USA	73	457	34	97
460	USA v AUS G2 Q2	2nd Quarter	USA	73	459	35	96
461	USA v AUS G2 Q2	2nd Quarter	USA	73	459	32	91
462	USA v AUS G2 Q2	2nd Quarter	USA	73	460	28	88
463	USA v AUS G2 Q2	2nd Quarter	USA	73	461	29	81
464	USA v AUS G2 Q2	2nd Quarter	USA	73	461	31	74
465	USA v AUS G2 Q2	2nd Quarter	USA	73	462	31	68
466	USA v AUS G2 Q2	2nd Quarter	USA	73	462	32	62
467	USA v AUS G2 Q2	2nd Quarter	USA	73	463	32	54
468	USA v AUS G2 Q2	2nd Quarter	USA	73	464	15	42
469	USA v AUS G2 Q2	2nd Quarter	USA	73	467	33	38
470	USA v AUS G2 Q2	2nd Quarter	USA	73	468	34	40	On-ball
471	USA v AUS G2 Q2	2nd Quarter	USA	73	468	30	39
472	USA v AUS G2 Q2	2nd Quarter	USA	73	469	38	35
473	USA v AUS G2 Q2	2nd Quarter	USA	73	470	38	26
474	USA v AUS G2 Q2	2nd Quarter	USA	73	470	36	17
475	USA v AUS G2 Q2	2nd Quarter	USA	73	471	34	18	Shot	TO
476	USA v AUS G2 Q2	2nd Quarter	USA	75	505	32	85
477	USA v AUS G2 Q2	2nd Quarter	USA	75	506	20	72
478	USA v AUS G2 Q2	2nd Quarter	USA	75	506	18	64
479	USA v AUS G2 Q2	2nd Quarter	USA	75	507	17	56
480	USA v AUS G2 Q2	2nd Quarter	USA	75	507	14	51
481	USA v AUS G2 Q2	2nd Quarter	USA	75	508	13	43
482	USA v AUS G2 Q2	2nd Quarter	USA	75	508	16	32
483	USA v AUS G2 Q2	2nd Quarter	USA	75	509	20	27
484	USA v AUS G2 Q2	2nd Quarter	USA	75	509	26	22	TO
485	USA v AUS G2 Q2	2nd Quarter	USA	77	552	30	109
486	USA v AUS G2 Q2	2nd Quarter	USA	77	552	29	101
487	USA v AUS G2 Q2	2nd Quarter	USA	77	554	33	98
488	USA v AUS G2 Q2	2nd Quarter	USA	77	554	37	94
489	USA v AUS G2 Q2	2nd Quarter	USA	77	554	39	90
490	USA v AUS G2 Q2	2nd Quarter	USA	77	555	37	83
491	USA v AUS G2 Q2	2nd Quarter	USA	77	555	35	78
492	USA v AUS G2 Q2	2nd Quarter	USA	77	556	34	73
493	USA v AUS G2 Q2	2nd Quarter	USA	77	556	32	64
494	USA v AUS G2 Q2	2nd Quarter	USA	77	556	30	60
495	USA v AUS G2 Q2	2nd Quarter	USA	77	556	27	55
496	USA v AUS G2 Q2	2nd Quarter	USA	77	557	25	49
497	USA v AUS G2 Q2	2nd Quarter	USA	77	558	24	47
498	USA v AUS G2 Q2	2nd Quarter	USA	77	558	21	40
499	USA v AUS G2 Q2	2nd Quarter	USA	77	559	16	36
500	USA v AUS G2 Q2	2nd Quarter	USA	77	560	18	39
501	USA v AUS G2 Q2	2nd Quarter	USA	77	561	32	42
502	USA v AUS G2 Q2	2nd Quarter	USA	77	561	33	42
503	USA v AUS G2 Q2	2nd Quarter	USA	77	564	45	30	On-ball
504	USA v AUS G2 Q2	2nd Quarter	USA	77	565	47	25
505	USA v AUS G2 Q2	2nd Quarter	USA	77	567	33	20	Shot	Score
506	USA v AUS G2 Q2	2nd Quarter	USA	79	611	33	110
507	USA v AUS G2 Q2	2nd Quarter	USA	79	613	39	99
508	USA v AUS G2 Q2	2nd Quarter	USA	79	614	41	96
509	USA v AUS G2 Q2	2nd Quarter	USA	79	615	41	89
510	USA v AUS G2 Q2	2nd Quarter	USA	79	616	51	62
511	USA v AUS G2 Q2	2nd Quarter	USA	79	617	51	54
512	USA v AUS G2 Q2	2nd Quarter	USA	79	617	51	47
513	USA v AUS G2 Q2	2nd Quarter	USA	79	618	51	42
514	USA v AUS G2 Q2	2nd Quarter	USA	79	618	51	33
515	USA v AUS G2 Q2	2nd Quarter	USA	79	619	52	27
516	USA v AUS G2 Q2	2nd Quarter	USA	79	620	50	41
517	USA v AUS G2 Q2	2nd Quarter	USA	79	624	50	42
518	USA v AUS G2 Q2	2nd Quarter	USA	79	625	47	42	On-ball
519	USA v AUS G2 Q2	2nd Quarter	USA	79	626	40	41
520	USA v AUS G2 Q2	2nd Quarter	USA	79	626	33	40
521	USA v AUS G2 Q2	2nd Quarter	USA	79	627	36	26
522	USA v AUS G2 Q2	2nd Quarter	USA	79	628	35	19
523	USA v AUS G2 Q2	2nd Quarter	USA	79	628	34	18	Shot	Miss
524	USA v AUS G2 Q2	2nd Quarter	USA	80	630	30	20	OR	Shot	Score
525	USA v AUS G2 Q2	2nd Quarter	USA	82	640	32	95
526	USA v AUS G2 Q2	2nd Quarter	USA	82	641	26	83
527	USA v AUS G2 Q2	2nd Quarter	USA	82	641	24	78
528	USA v AUS G2 Q2	2nd Quarter	USA	82	642	24	68
529	USA v AUS G2 Q2	2nd Quarter	USA	82	642	26	61
530	USA v AUS G2 Q2	2nd Quarter	USA	82	642	30	56
531	USA v AUS G2 Q2	2nd Quarter	USA	82	642	34	54
532	USA v AUS G2 Q2	2nd Quarter	USA	82	643	38	49
533	USA v AUS G2 Q2	2nd Quarter	USA	82	643	40	46
534	USA v AUS G2 Q2	2nd Quarter	USA	82	644	50	29
535	USA v AUS G2 Q2	2nd Quarter	USA	82	645	47	25
536	USA v AUS G2 Q2	2nd Quarter	USA	82	645	42	21
537	USA v AUS G2 Q2	2nd Quarter	USA	82	646	35	18
538	USA v AUS G2 Q2	2nd Quarter	USA	82	647	45	23
539	USA v AUS G2 Q2	2nd Quarter	USA	82	649	44	25
540	USA v AUS G2 Q2	2nd Quarter	USA	82	649	40	27
541	USA v AUS G2 Q2	2nd Quarter	USA	82	650	36	27
542	USA v AUS G2 Q2	2nd Quarter	USA	82	650	34	27	Shot	Score
543	USA v AUS G2 Q2	2nd Quarter	USA	84	677	28	96
544	USA v AUS G2 Q2	2nd Quarter	USA	84	677	34	85
545	USA v AUS G2 Q2	2nd Quarter	USA	84	678	34	77
546	USA v AUS G2 Q2	2nd Quarter	USA	84	679	36	64
547	USA v AUS G2 Q2	2nd Quarter	USA	84	679	37	60
548	USA v AUS G2 Q2	2nd Quarter	USA	84	680	33	52
549	USA v AUS G2 Q2	2nd Quarter	USA	84	680	11	34
550	USA v AUS G2 Q2	2nd Quarter	USA	84	681	17	27
551	USA v AUS G2 Q2	2nd Quarter	USA	84	682	24	23
552	USA v AUS G2 Q2	2nd Quarter	USA	84	683	33	18	Shot	Foul
553	USA v AUS G2 Q2	2nd Quarter	USA	87	745	33	92
554	USA v AUS G2 Q2	2nd Quarter	USA	87	746	49	75
555	USA v AUS G2 Q2	2nd Quarter	USA	87	747	49	70
556	USA v AUS G2 Q2	2nd Quarter	USA	87	748	44	67
557	USA v AUS G2 Q2	2nd Quarter	USA	87	748	39	64
558	USA v AUS G2 Q2	2nd Quarter	USA	87	749	35	59
559	USA v AUS G2 Q2	2nd Quarter	USA	87	751	34	56
560	USA v AUS G2 Q2	2nd Quarter	USA	87	752	42	33
561	USA v AUS G2 Q2	2nd Quarter	USA	87	753	42	33
562	USA v AUS G2 Q2	2nd Quarter	USA	87	754	42	33
563	USA v AUS G2 Q2	2nd Quarter	USA	87	755	42	33
564	USA v AUS G2 Q2	2nd Quarter	USA	87	756	39	20
565	USA v AUS G2 Q2	2nd Quarter	USA	87	758	23	36
566	USA v AUS G2 Q2	2nd Quarter	USA	87	759	25	21
567	USA v AUS G2 Q2	2nd Quarter	USA	87	760	30	22	Shot	Score
568	USA v AUS G2 Q2	2nd Quarter	USA	89	774	30	109
569	USA v AUS G2 Q2	2nd Quarter	USA	89	775	21	73
570	USA v AUS G2 Q2	2nd Quarter	USA	89	776	20	66
571	USA v AUS G2 Q2	2nd Quarter	USA	89	776	20	62
572	USA v AUS G2 Q2	2nd Quarter	USA	89	777	22	55
573	USA v AUS G2 Q2	2nd Quarter	USA	89	777	22	51
574	USA v AUS G2 Q2	2nd Quarter	USA	89	778	20	46
575	USA v AUS G2 Q2	2nd Quarter	USA	89	778	19	43
576	USA v AUS G2 Q2	2nd Quarter	USA	89	779	28	40
577	USA v AUS G2 Q2	2nd Quarter	USA	89	779	33	34
578	USA v AUS G2 Q2	2nd Quarter	USA	89	780	30	28
579	USA v AUS G2 Q2	2nd Quarter	USA	89	781	36	21	Shot	Foul
580	USA v AUS G2 Q2	2nd Quarter	USA	93	862	31	92
581	USA v AUS G2 Q2	2nd Quarter	USA	93	863	19	76
582	USA v AUS G2 Q2	2nd Quarter	USA	93	864	23	68
583	USA v AUS G2 Q2	2nd Quarter	USA	93	864	28	65
584	USA v AUS G2 Q2	2nd Quarter	USA	93	865	31	63
585	USA v AUS G2 Q2	2nd Quarter	USA	93	865	33	60
586	USA v AUS G2 Q2	2nd Quarter	USA	93	865	34	57
587	USA v AUS G2 Q2	2nd Quarter	USA	93	866	35	52
588	USA v AUS G2 Q2	2nd Quarter	USA	93	867	41	48
589	USA v AUS G2 Q2	2nd Quarter	USA	93	867	47	47
590	USA v AUS G2 Q2	2nd Quarter	USA	93	868	52	46
591	USA v AUS G2 Q2	2nd Quarter	USA	93	868	54	43
592	USA v AUS G2 Q2	2nd Quarter	USA	93	869	53	37
593	USA v AUS G2 Q2	2nd Quarter	USA	93	871	32	39
594	USA v AUS G2 Q2	2nd Quarter	USA	93	873	21	35
595	USA v AUS G2 Q2	2nd Quarter	USA	93	876	34	32
596	USA v AUS G2 Q2	2nd Quarter	USA	93	879	47	35
597	USA v AUS G2 Q2	2nd Quarter	USA	93	880	43	37	On-ball
598	USA v AUS G2 Q2	2nd Quarter	USA	93	880	36	38
599	USA v AUS G2 Q2	2nd Quarter	USA	93	881	32	37
600	USA v AUS G2 Q2	2nd Quarter	USA	93	882	25	35
601	USA v AUS G2 Q2	2nd Quarter	USA	93	883	25	22	Shot	Miss
602	USA v AUS G2 Q2	2nd Quarter	USA	94	885	25	18	OR
603	USA v AUS G2 Q2	2nd Quarter	USA	94	887	20	35
604	USA v AUS G2 Q2	2nd Quarter	USA	94	888	34	43
605	USA v AUS G2 Q2	2nd Quarter	USA	94	889	51	24
606	USA v AUS G2 Q2	2nd Quarter	USA	94	890	37	17
607	USA v AUS G2 Q2	2nd Quarter	USA	94	893	23	29	TO
608	USA v AUS G2 Q2	2nd Quarter	USA	96	918	32	89
609	USA v AUS G2 Q2	2nd Quarter	USA	96	919	30	73
610	USA v AUS G2 Q2	2nd Quarter	USA	96	920	33	57
611	USA v AUS G2 Q2	2nd Quarter	USA	96	920	38	50
612	USA v AUS G2 Q2	2nd Quarter	USA	96	920	42	43
613	USA v AUS G2 Q2	2nd Quarter	USA	96	921	45	39
614	USA v AUS G2 Q2	2nd Quarter	USA	96	922	51	36
615	USA v AUS G2 Q2	2nd Quarter	USA	96	922	50	43
616	USA v AUS G2 Q2	2nd Quarter	USA	96	923	49	44
617	USA v AUS G2 Q2	2nd Quarter	USA	96	923	47	45
618	USA v AUS G2 Q2	2nd Quarter	USA	96	924	42	47
619	USA v AUS G2 Q2	2nd Quarter	USA	96	925	37	32
620	USA v AUS G2 Q2	2nd Quarter	USA	96	926	42	36
621	USA v AUS G2 Q2	2nd Quarter	USA	96	929	51	26
622	USA v AUS G2 Q2	2nd Quarter	USA	96	930	38	18
623	USA v AUS G2 Q2	2nd Quarter	USA	96	931	38	21
624	USA v AUS G2 Q2	2nd Quarter	USA	96	932	30	20	Shot	Score
625	USA v AUS G2 Q2	2nd Quarter	USA	99	1043	29	82
626	USA v AUS G2 Q2	2nd Quarter	USA	99	1043	31	74
627	USA v AUS G2 Q2	2nd Quarter	USA	99	1044	32	70
628	USA v AUS G2 Q2	2nd Quarter	USA	99	1045	32	60
629	USA v AUS G2 Q2	2nd Quarter	USA	99	1046	33	52
630	USA v AUS G2 Q2	2nd Quarter	USA	99	1046	34	49
631	USA v AUS G2 Q2	2nd Quarter	USA	99	1047	42	36
632	USA v AUS G2 Q2	2nd Quarter	USA	99	1049	41	33
633	USA v AUS G2 Q2	2nd Quarter	USA	99	1050	33	19	TO
634	USA v AUS G2 Q2	2nd Quarter	USA	101	1063	33	87
635	USA v AUS G2 Q2	2nd Quarter	USA	101	1064	24	80
636	USA v AUS G2 Q2	2nd Quarter	USA	101	1065	22	75
637	USA v AUS G2 Q2	2nd Quarter	USA	101	1066	21	66
638	USA v AUS G2 Q2	2nd Quarter	USA	101	1066	24	62
639	USA v AUS G2 Q2	2nd Quarter	USA	101	1067	28	53
640	USA v AUS G2 Q2	2nd Quarter	USA	101	1068	33	50
641	USA v AUS G2 Q2	2nd Quarter	USA	101	1069	38	49
642	USA v AUS G2 Q2	2nd Quarter	USA	101	1069	44	46
643	USA v AUS G2 Q2	2nd Quarter	USA	101	1070	52	44
644	USA v AUS G2 Q2	2nd Quarter	USA	101	1070	55	42
645	USA v AUS G2 Q2	2nd Quarter	USA	101	1071	54	40
646	USA v AUS G2 Q2	2nd Quarter	USA	101	1072	48	41
647	USA v AUS G2 Q2	2nd Quarter	USA	101	1072	43	40	On-ball
648	USA v AUS G2 Q2	2nd Quarter	USA	101	1073	34	39
649	USA v AUS G2 Q2	2nd Quarter	USA	101	1073	27	38
650	USA v AUS G2 Q2	2nd Quarter	USA	101	1074	46	34
651	USA v AUS G2 Q2	2nd Quarter	USA	101	1076	35	18	TO
652	USA v AUS G2 Q2	2nd Quarter	USA	103	1120	32	110
653	USA v AUS G2 Q2	2nd Quarter	USA	103	1121	47	94
654	USA v AUS G2 Q2	2nd Quarter	USA	103	1122	46	81
655	USA v AUS G2 Q2	2nd Quarter	USA	103	1122	47	71
656	USA v AUS G2 Q2	2nd Quarter	USA	103	1123	39	66
657	USA v AUS G2 Q2	2nd Quarter	USA	103	1123	34	62
658	USA v AUS G2 Q2	2nd Quarter	USA	103	1124	40	55
659	USA v AUS G2 Q2	2nd Quarter	USA	103	1124	44	53
660	USA v AUS G2 Q2	2nd Quarter	USA	103	1126	32	41
661	USA v AUS G2 Q2	2nd Quarter	USA	103	1128	17	32	On-ball
662	USA v AUS G2 Q2	2nd Quarter	USA	103	1129	23	36
663	USA v AUS G2 Q2	2nd Quarter	USA	103	1129	32	34
664	USA v AUS G2 Q2	2nd Quarter	USA	103	1130	49	29
665	USA v AUS G2 Q2	2nd Quarter	USA	103	1131	44	27
666	USA v AUS G2 Q2	2nd Quarter	USA	103	1132	40	23
667	USA v AUS G2 Q2	2nd Quarter	USA	103	1132	35	18	Shot	Miss
668	USA v AUS G2 Q2	2nd Quarter	USA	104	1146	18	9	BLOB
669	USA v AUS G2 Q2	2nd Quarter	USA	104	1147	15	27
670	USA v AUS G2 Q2	2nd Quarter	USA	104	1148	15	22
671	USA v AUS G2 Q2	2nd Quarter	USA	104	1148	15	18	Shot	Score
672	USA v AUS G2 Q2	2nd Quarter	USA	106	1170	34	110
673	USA v AUS G2 Q2	2nd Quarter	USA	106	1170	42	95
674	USA v AUS G2 Q2	2nd Quarter	USA	106	1171	44	85
675	USA v AUS G2 Q2	2nd Quarter	USA	106	1172	45	76
676	USA v AUS G2 Q2	2nd Quarter	USA	106	1172	46	62
677	USA v AUS G2 Q2	2nd Quarter	USA	106	1173	47	56
678	USA v AUS G2 Q2	2nd Quarter	USA	106	1174	47	50
679	USA v AUS G2 Q2	2nd Quarter	USA	106	1175	48	45
680	USA v AUS G2 Q2	2nd Quarter	USA	106	1176	48	45
681	USA v AUS G2 Q2	2nd Quarter	USA	106	1177	48	45
682	USA v AUS G2 Q2	2nd Quarter	USA	106	1178	48	45
683	USA v AUS G2 Q2	2nd Quarter	USA	106	1179	44	52
684	USA v AUS G2 Q2	2nd Quarter	USA	106	1180	40	52
685	USA v AUS G2 Q2	2nd Quarter	USA	106	1181	36	47
686	USA v AUS G2 Q2	2nd Quarter	USA	106	1181	34	41	On-ball
687	USA v AUS G2 Q2	2nd Quarter	USA	106	1182	30	36
688	USA v AUS G2 Q2	2nd Quarter	USA	106	1184	39	32	Shot	Miss
689	USA v AUS G2 Q2	2nd Quarter	USA	107	1188	34	17	OR	Shot	Foul
690	USA v AUS G2 Q3	3rd Quarter	USA	110	54	4	99
691	USA v AUS G2 Q3	3rd Quarter	USA	110	56	19	101
692	USA v AUS G2 Q3	3rd Quarter	USA	110	57	22	97
693	USA v AUS G2 Q3	3rd Quarter	USA	110	58	30	92
694	USA v AUS G2 Q3	3rd Quarter	USA	110	58	32	85
695	USA v AUS G2 Q3	3rd Quarter	USA	110	58	31	79
696	USA v AUS G2 Q3	3rd Quarter	USA	110	59	33	72
697	USA v AUS G2 Q3	3rd Quarter	USA	110	60	35	68
698	USA v AUS G2 Q3	3rd Quarter	USA	110	60	37	59
699	USA v AUS G2 Q3	3rd Quarter	USA	110	60	39	53
700	USA v AUS G2 Q3	3rd Quarter	USA	110	61	39	49
701	USA v AUS G2 Q3	3rd Quarter	USA	110	61	49	33
702	USA v AUS G2 Q3	3rd Quarter	USA	110	63	29	43
703	USA v AUS G2 Q3	3rd Quarter	USA	110	64	11	28
704	USA v AUS G2 Q3	3rd Quarter	USA	110	67	22	15	Shot	Score
705	USA v AUS G2 Q3	3rd Quarter	USA	113	100	32	98
706	USA v AUS G2 Q3	3rd Quarter	USA	113	102	42	79
707	USA v AUS G2 Q3	3rd Quarter	USA	113	103	42	71
708	USA v AUS G2 Q3	3rd Quarter	USA	113	104	42	63	TO
709	USA v AUS G2 Q3	3rd Quarter	USA	115	135	30	108
710	USA v AUS G2 Q3	3rd Quarter	USA	115	135	34	99
711	USA v AUS G2 Q3	3rd Quarter	USA	115	137	34	94
712	USA v AUS G2 Q3	3rd Quarter	USA	115	138	31	88
713	USA v AUS G2 Q3	3rd Quarter	USA	115	138	33	81
714	USA v AUS G2 Q3	3rd Quarter	USA	115	139	35	75
715	USA v AUS G2 Q3	3rd Quarter	USA	115	140	40	66
716	USA v AUS G2 Q3	3rd Quarter	USA	115	141	50	39
717	USA v AUS G2 Q3	3rd Quarter	USA	115	143	31	41
718	USA v AUS G2 Q3	3rd Quarter	USA	115	144	13	31
719	USA v AUS G2 Q3	3rd Quarter	USA	115	147	24	19
720	USA v AUS G2 Q3	3rd Quarter	USA	115	149	27	17	Shot	Score
721	USA v AUS G2 Q3	3rd Quarter	USA	117	171	29	109
722	USA v AUS G2 Q3	3rd Quarter	USA	117	171	36	103
723	USA v AUS G2 Q3	3rd Quarter	USA	117	172	40	93
724	USA v AUS G2 Q3	3rd Quarter	USA	117	173	43	83
725	USA v AUS G2 Q3	3rd Quarter	USA	117	174	45	72
726	USA v AUS G2 Q3	3rd Quarter	USA	117	174	45	65
727	USA v AUS G2 Q3	3rd Quarter	USA	117	174	46	59
728	USA v AUS G2 Q3	3rd Quarter	USA	117	175	46	57
729	USA v AUS G2 Q3	3rd Quarter	USA	117	175	46	51
730	USA v AUS G2 Q3	3rd Quarter	USA	117	177	50	33
731	USA v AUS G2 Q3	3rd Quarter	USA	117	178	32	42
732	USA v AUS G2 Q3	3rd Quarter	USA	117	180	14	32
733	USA v AUS G2 Q3	3rd Quarter	USA	117	183	32	44
734	USA v AUS G2 Q3	3rd Quarter	USA	117	184	34	43
735	USA v AUS G2 Q3	3rd Quarter	USA	117	186	42	35
736	USA v AUS G2 Q3	3rd Quarter	USA	117	187	31	24
737	USA v AUS G2 Q3	3rd Quarter	USA	117	188	20	24	Shot	Score
738	USA v AUS G2 Q3	3rd Quarter	USA	119	206	35	93
739	USA v AUS G2 Q3	3rd Quarter	USA	119	206	46	84
740	USA v AUS G2 Q3	3rd Quarter	USA	119	208	47	76
741	USA v AUS G2 Q3	3rd Quarter	USA	119	208	47	67
742	USA v AUS G2 Q3	3rd Quarter	USA	119	209	47	60
743	USA v AUS G2 Q3	3rd Quarter	USA	119	209	47	54
744	USA v AUS G2 Q3	3rd Quarter	USA	119	210	47	46
745	USA v AUS G2 Q3	3rd Quarter	USA	119	210	45	41
746	USA v AUS G2 Q3	3rd Quarter	USA	119	211	42	37	Stoppage
747	USA v AUS G2 Q3	3rd Quarter	USA	121	228	59	42	SLOB
748	USA v AUS G2 Q3	3rd Quarter	USA	121	229	43	52
749	USA v AUS G2 Q3	3rd Quarter	USA	121	229	35	49
750	USA v AUS G2 Q3	3rd Quarter	USA	121	230	29	46
751	USA v AUS G2 Q3	3rd Quarter	USA	121	230	19	41
752	USA v AUS G2 Q3	3rd Quarter	USA	121	231	13	25	Shot	Miss
753	USA v AUS G2 Q3	3rd Quarter	USA	123	254	33	107
754	USA v AUS G2 Q3	3rd Quarter	USA	123	254	49	85
755	USA v AUS G2 Q3	3rd Quarter	USA	123	256	50	78
756	USA v AUS G2 Q3	3rd Quarter	USA	123	256	45	74
757	USA v AUS G2 Q3	3rd Quarter	USA	123	257	37	70
758	USA v AUS G2 Q3	3rd Quarter	USA	123	257	33	67
759	USA v AUS G2 Q3	3rd Quarter	USA	123	258	30	61
760	USA v AUS G2 Q3	3rd Quarter	USA	123	258	26	53
761	USA v AUS G2 Q3	3rd Quarter	USA	123	258	25	50
762	USA v AUS G2 Q3	3rd Quarter	USA	123	259	12	31
763	USA v AUS G2 Q3	3rd Quarter	USA	123	260	29	43
764	USA v AUS G2 Q3	3rd Quarter	USA	123	263	44	35
765	USA v AUS G2 Q3	3rd Quarter	USA	123	264	39	21
766	USA v AUS G2 Q3	3rd Quarter	USA	123	265	37	23
767	USA v AUS G2 Q3	3rd Quarter	USA	123	266	31	24	Shot	Score
768	USA v AUS G2 Q3	3rd Quarter	USA	126	299	31	110
769	USA v AUS G2 Q3	3rd Quarter	USA	126	301	16	82
770	USA v AUS G2 Q3	3rd Quarter	USA	126	302	19	75
771	USA v AUS G2 Q3	3rd Quarter	USA	126	303	19	63
772	USA v AUS G2 Q3	3rd Quarter	USA	126	304	18	56
773	USA v AUS G2 Q3	3rd Quarter	USA	126	304	16	48
774	USA v AUS G2 Q3	3rd Quarter	USA	126	305	16	44
775	USA v AUS G2 Q3	3rd Quarter	USA	126	307	29	43
776	USA v AUS G2 Q3	3rd Quarter	USA	126	308	49	34
777	USA v AUS G2 Q3	3rd Quarter	USA	126	309	39	22
778	USA v AUS G2 Q3	3rd Quarter	USA	126	310	38	18
779	USA v AUS G2 Q3	3rd Quarter	USA	126	311	45	19
780	USA v AUS G2 Q3	3rd Quarter	USA	126	312	43	19
781	USA v AUS G2 Q3	3rd Quarter	USA	126	313	36	22
782	USA v AUS G2 Q3	3rd Quarter	USA	126	314	32	22	Shot	Foul
783	USA v AUS G2 Q3	3rd Quarter	USA	127	372	58	40	SLOB
784	USA v AUS G2 Q3	3rd Quarter	USA	127	373	35	43
785	USA v AUS G2 Q3	3rd Quarter	USA	127	374	13	30
786	USA v AUS G2 Q3	3rd Quarter	USA	127	377	29	19
787	USA v AUS G2 Q3	3rd Quarter	USA	127	378	26	18	Shot	Miss
788	USA v AUS G2 Q3	3rd Quarter	USA	130	413	32	107
789	USA v AUS G2 Q3	3rd Quarter	USA	130	413	18	84
790	USA v AUS G2 Q3	3rd Quarter	USA	130	414	18	70
791	USA v AUS G2 Q3	3rd Quarter	USA	130	414	18	63
792	USA v AUS G2 Q3	3rd Quarter	USA	130	415	18	55
793	USA v AUS G2 Q3	3rd Quarter	USA	130	415	18	51
794	USA v AUS G2 Q3	3rd Quarter	USA	130	416	15	42
795	USA v AUS G2 Q3	3rd Quarter	USA	130	416	13	36
796	USA v AUS G2 Q3	3rd Quarter	USA	130	417	15	29	On-ball
797	USA v AUS G2 Q3	3rd Quarter	USA	130	418	20	22
798	USA v AUS G2 Q3	3rd Quarter	USA	130	418	29	16	Shot	Foul
799	USA v AUS G2 Q3	3rd Quarter	USA	132	512	31	111
800	USA v AUS G2 Q3	3rd Quarter	USA	132	514	45	97
801	USA v AUS G2 Q3	3rd Quarter	USA	132	515	46	92
802	USA v AUS G2 Q3	3rd Quarter	USA	132	516	43	88
803	USA v AUS G2 Q3	3rd Quarter	USA	132	517	37	85
804	USA v AUS G2 Q3	3rd Quarter	USA	132	517	13	72
805	USA v AUS G2 Q3	3rd Quarter	USA	132	518	13	67
806	USA v AUS G2 Q3	3rd Quarter	USA	132	519	11	31
807	USA v AUS G2 Q3	3rd Quarter	USA	132	521	33	39
808	USA v AUS G2 Q3	3rd Quarter	USA	132	522	36	35
809	USA v AUS G2 Q3	3rd Quarter	USA	132	522	35	27
810	USA v AUS G2 Q3	3rd Quarter	USA	132	523	28	18	Shot	Miss
811	USA v AUS G2 Q3	3rd Quarter	USA	133	540	20	8	BLOB
812	USA v AUS G2 Q3	3rd Quarter	USA	133	541	11	20	On-ball
813	USA v AUS G2 Q3	3rd Quarter	USA	133	543	12	28
814	USA v AUS G2 Q3	3rd Quarter	USA	133	544	18	34	TO
815	USA v AUS G2 Q3	3rd Quarter	USA	135	603	59	91
816	USA v AUS G2 Q3	3rd Quarter	USA	135	604	46	91
817	USA v AUS G2 Q3	3rd Quarter	USA	135	605	40	88
818	USA v AUS G2 Q3	3rd Quarter	USA	135	605	37	87
819	USA v AUS G2 Q3	3rd Quarter	USA	135	606	34	82
820	USA v AUS G2 Q3	3rd Quarter	USA	135	606	31	77
821	USA v AUS G2 Q3	3rd Quarter	USA	135	606	29	71
822	USA v AUS G2 Q3	3rd Quarter	USA	135	607	29	67
823	USA v AUS G2 Q3	3rd Quarter	USA	135	608	33	62
824	USA v AUS G2 Q3	3rd Quarter	USA	135	608	35	56
825	USA v AUS G2 Q3	3rd Quarter	USA	135	609	35	51
826	USA v AUS G2 Q3	3rd Quarter	USA	135	609	28	47
827	USA v AUS G2 Q3	3rd Quarter	USA	135	610	17	30
828	USA v AUS G2 Q3	3rd Quarter	USA	135	611	17	30
829	USA v AUS G2 Q3	3rd Quarter	USA	135	612	17	30
830	USA v AUS G2 Q3	3rd Quarter	USA	135	614	14	36
831	USA v AUS G2 Q3	3rd Quarter	USA	135	615	47	24
832	USA v AUS G2 Q3	3rd Quarter	USA	135	617	47	21
833	USA v AUS G2 Q3	3rd Quarter	USA	135	618	40	18
834	USA v AUS G2 Q3	3rd Quarter	USA	135	618	37	18	Shot	Miss
835	USA v AUS G2 Q3	3rd Quarter	USA	138	709	31	89
836	USA v AUS G2 Q3	3rd Quarter	USA	138	709	33	79
837	USA v AUS G2 Q3	3rd Quarter	USA	138	710	36	69
838	USA v AUS G2 Q3	3rd Quarter	USA	138	711	42	45
839	USA v AUS G2 Q3	3rd Quarter	USA	138	712	37	32
840	USA v AUS G2 Q3	3rd Quarter	USA	138	713	30	20	Shot	Score
841	USA v AUS G2 Q3	3rd Quarter	USA	140	734	32	109
842	USA v AUS G2 Q3	3rd Quarter	USA	140	734	20	94
843	USA v AUS G2 Q3	3rd Quarter	USA	140	736	16	85
844	USA v AUS G2 Q3	3rd Quarter	USA	140	737	16	78
845	USA v AUS G2 Q3	3rd Quarter	USA	140	737	16	67
846	USA v AUS G2 Q3	3rd Quarter	USA	140	737	24	68
847	USA v AUS G2 Q3	3rd Quarter	USA	140	738	31	64
848	USA v AUS G2 Q3	3rd Quarter	USA	140	739	34	61
849	USA v AUS G2 Q3	3rd Quarter	USA	140	739	37	56
850	USA v AUS G2 Q3	3rd Quarter	USA	140	740	42	49
851	USA v AUS G2 Q3	3rd Quarter	USA	140	740	45	44
852	USA v AUS G2 Q3	3rd Quarter	USA	140	741	45	37
853	USA v AUS G2 Q3	3rd Quarter	USA	140	741	46	36
854	USA v AUS G2 Q3	3rd Quarter	USA	140	743	43	38
855	USA v AUS G2 Q3	3rd Quarter	USA	140	744	36	40
856	USA v AUS G2 Q3	3rd Quarter	USA	140	744	32	40
857	USA v AUS G2 Q3	3rd Quarter	USA	140	745	21	36	Shot	Miss
858	USA v AUS G2 Q3	3rd Quarter	USA	142	765	3	89
859	USA v AUS G2 Q3	3rd Quarter	USA	142	765	18	88
860	USA v AUS G2 Q3	3rd Quarter	USA	142	767	17	85
861	USA v AUS G2 Q3	3rd Quarter	USA	142	767	14	79
862	USA v AUS G2 Q3	3rd Quarter	USA	142	768	12	70
863	USA v AUS G2 Q3	3rd Quarter	USA	142	768	12	61
864	USA v AUS G2 Q3	3rd Quarter	USA	142	769	14	54
865	USA v AUS G2 Q3	3rd Quarter	USA	142	771	17	50
866	USA v AUS G2 Q3	3rd Quarter	USA	142	773	17	46
867	USA v AUS G2 Q3	3rd Quarter	USA	142	774	18	42	On-ball
868	USA v AUS G2 Q3	3rd Quarter	USA	142	774	21	42
869	USA v AUS G2 Q3	3rd Quarter	USA	142	775	27	41
870	USA v AUS G2 Q3	3rd Quarter	USA	142	776	33	36
871	USA v AUS G2 Q3	3rd Quarter	USA	142	776	35	28
872	USA v AUS G2 Q3	3rd Quarter	USA	142	777	35	23
873	USA v AUS G2 Q3	3rd Quarter	USA	142	778	31	22	Shot	Miss
874	USA v AUS G2 Q3	3rd Quarter	USA	144	791	34	111
875	USA v AUS G2 Q3	3rd Quarter	USA	144	791	38	90
876	USA v AUS G2 Q3	3rd Quarter	USA	144	793	39	82	Stoppage
877	USA v AUS G2 Q3	3rd Quarter	USA	145	887	22	108
878	USA v AUS G2 Q3	3rd Quarter	USA	145	888	24	88
879	USA v AUS G2 Q3	3rd Quarter	USA	145	890	26	83
880	USA v AUS G2 Q3	3rd Quarter	USA	145	891	29	78
881	USA v AUS G2 Q3	3rd Quarter	USA	145	892	23	70
882	USA v AUS G2 Q3	3rd Quarter	USA	145	893	21	66
883	USA v AUS G2 Q3	3rd Quarter	USA	145	893	15	59
884	USA v AUS G2 Q3	3rd Quarter	USA	145	893	13	53
885	USA v AUS G2 Q3	3rd Quarter	USA	145	895	13	50
886	USA v AUS G2 Q3	3rd Quarter	USA	145	895	17	49
887	USA v AUS G2 Q3	3rd Quarter	USA	145	895	23	49
888	USA v AUS G2 Q3	3rd Quarter	USA	145	896	28	48	On-ball
889	USA v AUS G2 Q3	3rd Quarter	USA	145	897	31	42
890	USA v AUS G2 Q3	3rd Quarter	USA	145	897	37	42
891	USA v AUS G2 Q3	3rd Quarter	USA	145	899	34	39
892	USA v AUS G2 Q3	3rd Quarter	USA	145	902	32	43
893	USA v AUS G2 Q3	3rd Quarter	USA	145	903	25	32
894	USA v AUS G2 Q3	3rd Quarter	USA	145	906	26	17
895	USA v AUS G2 Q3	3rd Quarter	USA	145	907	22	18	Shot	Miss
896	USA v AUS G2 Q3	3rd Quarter	USA	148	944	59	87
897	USA v AUS G2 Q3	3rd Quarter	USA	148	945	45	88
898	USA v AUS G2 Q3	3rd Quarter	USA	148	947	45	86
899	USA v AUS G2 Q3	3rd Quarter	USA	148	947	46	80
900	USA v AUS G2 Q3	3rd Quarter	USA	148	948	48	70
901	USA v AUS G2 Q3	3rd Quarter	USA	148	948	50	59
902	USA v AUS G2 Q3	3rd Quarter	USA	148	949	50	50
903	USA v AUS G2 Q3	3rd Quarter	USA	148	950	50	30
904	USA v AUS G2 Q3	3rd Quarter	USA	148	952	31	45
905	USA v AUS G2 Q3	3rd Quarter	USA	148	953	24	30
906	USA v AUS G2 Q3	3rd Quarter	USA	148	954	16	27	Foul
907	USA v AUS G2 Q3	3rd Quarter	USA	151	1024	34	95
908	USA v AUS G2 Q3	3rd Quarter	USA	151	1025	14	74
909	USA v AUS G2 Q3	3rd Quarter	USA	151	1026	14	62
910	USA v AUS G2 Q3	3rd Quarter	USA	151	1026	13	53
911	USA v AUS G2 Q3	3rd Quarter	USA	151	1027	13	47
912	USA v AUS G2 Q3	3rd Quarter	USA	151	1027	14	39
913	USA v AUS G2 Q3	3rd Quarter	USA	151	1028	18	35
914	USA v AUS G2 Q3	3rd Quarter	USA	151	1028	21	32	On-ball
915	USA v AUS G2 Q3	3rd Quarter	USA	151	1028	26	31
916	USA v AUS G2 Q3	3rd Quarter	USA	151	1029	33	27
917	USA v AUS G2 Q3	3rd Quarter	USA	151	1030	37	20	Foul
918	USA v AUS G2 Q3	3rd Quarter	USA	153	1104	31	87
919	USA v AUS G2 Q3	3rd Quarter	USA	153	1104	22	65
920	USA v AUS G2 Q3	3rd Quarter	USA	153	1105	21	52
921	USA v AUS G2 Q3	3rd Quarter	USA	153	1106	23	43
922	USA v AUS G2 Q3	3rd Quarter	USA	153	1107	22	28	Foul
923	USA v AUS G2 Q3	3rd Quarter	USA	155	1160	28	108
924	USA v AUS G2 Q3	3rd Quarter	USA	155	1160	43	98
925	USA v AUS G2 Q3	3rd Quarter	USA	155	1162	45	93
926	USA v AUS G2 Q3	3rd Quarter	USA	155	1163	40	83
927	USA v AUS G2 Q3	3rd Quarter	USA	155	1163	34	77
928	USA v AUS G2 Q3	3rd Quarter	USA	155	1164	31	71
929	USA v AUS G2 Q3	3rd Quarter	USA	155	1164	30	64
930	USA v AUS G2 Q3	3rd Quarter	USA	155	1165	19	57
931	USA v AUS G2 Q3	3rd Quarter	USA	155	1166	17	52
932	USA v AUS G2 Q3	3rd Quarter	USA	155	1167	22	49
933	USA v AUS G2 Q3	3rd Quarter	USA	155	1169	27	49
934	USA v AUS G2 Q3	3rd Quarter	USA	155	1171	31	34
935	USA v AUS G2 Q3	3rd Quarter	USA	155	1172	31	34
936	USA v AUS G2 Q3	3rd Quarter	USA	155	1173	31	34
937	USA v AUS G2 Q3	3rd Quarter	USA	155	1175	35	19	Shot	Score
938	USA v AUS G2 Q3	3rd Quarter	USA	157	1200	46	97
939	USA v AUS G2 Q3	3rd Quarter	USA	157	1202	50	89
940	USA v AUS G2 Q3	3rd Quarter	USA	157	1202	48	78
941	USA v AUS G2 Q3	3rd Quarter	USA	157	1203	49	67	Shot	Miss
942	USA v AUS G2 Q4	4th Quarter	USA	158	5	4	61
943	USA v AUS G2 Q4	4th Quarter	USA	158	7	10	71
944	USA v AUS G2 Q4	4th Quarter	USA	158	8	14	71
945	USA v AUS G2 Q4	4th Quarter	USA	158	8	19	70
946	USA v AUS G2 Q4	4th Quarter	USA	158	9	21	63
947	USA v AUS G2 Q4	4th Quarter	USA	158	9	27	58
948	USA v AUS G2 Q4	4th Quarter	USA	158	10	35	52
949	USA v AUS G2 Q4	4th Quarter	USA	158	11	35	32	TO
950	USA v AUS G2 Q4	4th Quarter	USA	160	33	29	107
951	USA v AUS G2 Q4	4th Quarter	USA	160	35	29	98
952	USA v AUS G2 Q4	4th Quarter	USA	160	36	30	96
953	USA v AUS G2 Q4	4th Quarter	USA	160	37	29	89
954	USA v AUS G2 Q4	4th Quarter	USA	160	37	31	84
955	USA v AUS G2 Q4	4th Quarter	USA	160	38	34	78
956	USA v AUS G2 Q4	4th Quarter	USA	160	38	36	74
957	USA v AUS G2 Q4	4th Quarter	USA	160	39	37	70
958	USA v AUS G2 Q4	4th Quarter	USA	160	39	38	66
959	USA v AUS G2 Q4	4th Quarter	USA	160	40	47	34
960	USA v AUS G2 Q4	4th Quarter	USA	160	42	28	44
961	USA v AUS G2 Q4	4th Quarter	USA	160	43	24	28
962	USA v AUS G2 Q4	4th Quarter	USA	160	45	16	28
963	USA v AUS G2 Q4	4th Quarter	USA	160	45	18	24
964	USA v AUS G2 Q4	4th Quarter	USA	160	46	16	20	Shot	Score
965	USA v AUS G2 Q4	4th Quarter	USA	163	115	35	93
966	USA v AUS G2 Q4	4th Quarter	USA	163	117	30	84
967	USA v AUS G2 Q4	4th Quarter	USA	163	117	30	78
968	USA v AUS G2 Q4	4th Quarter	USA	163	118	30	73
969	USA v AUS G2 Q4	4th Quarter	USA	163	118	31	67
970	USA v AUS G2 Q4	4th Quarter	USA	163	119	38	60
971	USA v AUS G2 Q4	4th Quarter	USA	163	119	42	57
972	USA v AUS G2 Q4	4th Quarter	USA	163	119	43	54
973	USA v AUS G2 Q4	4th Quarter	USA	163	120	44	48
974	USA v AUS G2 Q4	4th Quarter	USA	163	120	45	42
975	USA v AUS G2 Q4	4th Quarter	USA	163	121	45	38
976	USA v AUS G2 Q4	4th Quarter	USA	163	121	48	33
977	USA v AUS G2 Q4	4th Quarter	USA	163	122	44	36	On-ball
978	USA v AUS G2 Q4	4th Quarter	USA	163	122	34	39
979	USA v AUS G2 Q4	4th Quarter	USA	163	123	27	39
980	USA v AUS G2 Q4	4th Quarter	USA	163	124	25	33
981	USA v AUS G2 Q4	4th Quarter	USA	163	125	25	30	Shot	Miss
982	USA v AUS G2 Q4	4th Quarter	USA	165	126	33	19	OR	Shot	Score
983	USA v AUS G2 Q4	4th Quarter	USA	169	192	32	109
984	USA v AUS G2 Q4	4th Quarter	USA	169	193	28	81
985	USA v AUS G2 Q4	4th Quarter	USA	169	195	37	86
986	USA v AUS G2 Q4	4th Quarter	USA	169	196	33	79
987	USA v AUS G2 Q4	4th Quarter	USA	169	197	30	74
988	USA v AUS G2 Q4	4th Quarter	USA	169	197	31	69
989	USA v AUS G2 Q4	4th Quarter	USA	169	198	37	61
990	USA v AUS G2 Q4	4th Quarter	USA	169	198	40	59
991	USA v AUS G2 Q4	4th Quarter	USA	169	198	42	55
992	USA v AUS G2 Q4	4th Quarter	USA	169	199	45	50
993	USA v AUS G2 Q4	4th Quarter	USA	169	200	47	46
994	USA v AUS G2 Q4	4th Quarter	USA	169	200	50	45
995	USA v AUS G2 Q4	4th Quarter	USA	169	202	33	41
996	USA v AUS G2 Q4	4th Quarter	USA	169	204	35	29
997	USA v AUS G2 Q4	4th Quarter	USA	169	205	29	19	Shot	Score
998	USA v AUS G2 Q4	4th Quarter	USA	172	316	32	96
999	USA v AUS G2 Q4	4th Quarter	USA	172	316	42	85
1000	USA v AUS G2 Q4	4th Quarter	USA	172	317	47	74
1001	USA v AUS G2 Q4	4th Quarter	USA	172	317	46	57
1002	USA v AUS G2 Q4	4th Quarter	USA	172	318	32	28
1003	USA v AUS G2 Q4	4th Quarter	USA	172	319	32	19	Shot	Score
1004	USA v AUS G2 Q4	4th Quarter	USA	175	347	38	108
1005	USA v AUS G2 Q4	4th Quarter	USA	175	349	27	89
1006	USA v AUS G2 Q4	4th Quarter	USA	175	350	29	87
1007	USA v AUS G2 Q4	4th Quarter	USA	175	351	29	79
1008	USA v AUS G2 Q4	4th Quarter	USA	175	352	25	71
1009	USA v AUS G2 Q4	4th Quarter	USA	175	352	22	67
1010	USA v AUS G2 Q4	4th Quarter	USA	175	352	19	63
1011	USA v AUS G2 Q4	4th Quarter	USA	175	353	17	57
1012	USA v AUS G2 Q4	4th Quarter	USA	175	353	13	50
1013	USA v AUS G2 Q4	4th Quarter	USA	175	354	11	34
1014	USA v AUS G2 Q4	4th Quarter	USA	175	356	32	48
1015	USA v AUS G2 Q4	4th Quarter	USA	175	357	46	34
1016	USA v AUS G2 Q4	4th Quarter	USA	175	361	45	32
1017	USA v AUS G2 Q4	4th Quarter	USA	175	362	53	21
1018	USA v AUS G2 Q4	4th Quarter	USA	175	363	50	27	On-ball
1019	USA v AUS G2 Q4	4th Quarter	USA	175	363	48	31
1020	USA v AUS G2 Q4	4th Quarter	USA	175	365	30	38
1021	USA v AUS G2 Q4	4th Quarter	USA	175	366	37	27
1022	USA v AUS G2 Q4	4th Quarter	USA	175	367	37	26
1023	USA v AUS G2 Q4	4th Quarter	USA	175	368	39	23
1024	USA v AUS G2 Q4	4th Quarter	USA	175	368	39	19	Shot	Miss
1025	USA v AUS G2 Q4	4th Quarter	USA	177	401	33	83
1026	USA v AUS G2 Q4	4th Quarter	USA	177	403	26	83
1027	USA v AUS G2 Q4	4th Quarter	USA	177	404	28	78
1028	USA v AUS G2 Q4	4th Quarter	USA	177	404	34	73
1029	USA v AUS G2 Q4	4th Quarter	USA	177	405	36	70
1030	USA v AUS G2 Q4	4th Quarter	USA	177	405	37	64
1031	USA v AUS G2 Q4	4th Quarter	USA	177	406	41	51
1032	USA v AUS G2 Q4	4th Quarter	USA	177	407	52	36
1033	USA v AUS G2 Q4	4th Quarter	USA	177	408	28	42
1034	USA v AUS G2 Q4	4th Quarter	USA	177	409	25	30
1035	USA v AUS G2 Q4	4th Quarter	USA	177	412	38	39
1036	USA v AUS G2 Q4	4th Quarter	USA	177	413	52	24
1037	USA v AUS G2 Q4	4th Quarter	USA	177	414	36	17	TO
1038	USA v AUS G2 Q4	4th Quarter	USA	179	463	35	95
1039	USA v AUS G2 Q4	4th Quarter	USA	179	464	49	79
1040	USA v AUS G2 Q4	4th Quarter	USA	179	465	49	68
1041	USA v AUS G2 Q4	4th Quarter	USA	179	466	48	63
1042	USA v AUS G2 Q4	4th Quarter	USA	179	467	23	54
1043	USA v AUS G2 Q4	4th Quarter	USA	179	467	21	42
1044	USA v AUS G2 Q4	4th Quarter	USA	179	468	21	31
1045	USA v AUS G2 Q4	4th Quarter	USA	179	468	24	24
1046	USA v AUS G2 Q4	4th Quarter	USA	179	469	27	21
1047	USA v AUS G2 Q4	4th Quarter	USA	179	470	34	19	Shot	Score
1048	USA v AUS G2 Q4	4th Quarter	USA	181	484	38	85
1049	USA v AUS G2 Q4	4th Quarter	USA	181	484	38	73
1050	USA v AUS G2 Q4	4th Quarter	USA	181	484	35	65
1051	USA v AUS G2 Q4	4th Quarter	USA	181	484	33	60
1052	USA v AUS G2 Q4	4th Quarter	USA	181	485	31	51
1053	USA v AUS G2 Q4	4th Quarter	USA	181	485	30	48
1054	USA v AUS G2 Q4	4th Quarter	USA	181	486	31	41
1055	USA v AUS G2 Q4	4th Quarter	USA	181	486	32	37
1056	USA v AUS G2 Q4	4th Quarter	USA	181	486	32	30
1057	USA v AUS G2 Q4	4th Quarter	USA	181	486	32	27
1058	USA v AUS G2 Q4	4th Quarter	USA	181	488	27	23
1059	USA v AUS G2 Q4	4th Quarter	USA	181	488	24	22
1060	USA v AUS G2 Q4	4th Quarter	USA	181	488	20	22
1061	USA v AUS G2 Q4	4th Quarter	USA	181	490	17	34
1062	USA v AUS G2 Q4	4th Quarter	USA	181	490	26	20
1063	USA v AUS G2 Q4	4th Quarter	USA	181	492	50	31	Shot	Score
1064	USA v AUS G2 Q4	4th Quarter	USA	183	602	26	87
1065	USA v AUS G2 Q4	4th Quarter	USA	183	602	36	79
1066	USA v AUS G2 Q4	4th Quarter	USA	183	603	39	74
1067	USA v AUS G2 Q4	4th Quarter	USA	183	603	41	70
1068	USA v AUS G2 Q4	4th Quarter	USA	183	604	42	60
1069	USA v AUS G2 Q4	4th Quarter	USA	183	604	43	57
1070	USA v AUS G2 Q4	4th Quarter	USA	183	605	44	53
1071	USA v AUS G2 Q4	4th Quarter	USA	183	605	46	46
1072	USA v AUS G2 Q4	4th Quarter	USA	183	606	47	38
1073	USA v AUS G2 Q4	4th Quarter	USA	183	606	46	33
1074	USA v AUS G2 Q4	4th Quarter	USA	183	609	41	19
1075	USA v AUS G2 Q4	4th Quarter	USA	183	610	40	20
1076	USA v AUS G2 Q4	4th Quarter	USA	183	611	39	21
1077	USA v AUS G2 Q4	4th Quarter	USA	183	611	37	21
1078	USA v AUS G2 Q4	4th Quarter	USA	183	613	37	19
1079	USA v AUS G2 Q4	4th Quarter	USA	183	613	35	18
1080	USA v AUS G2 Q4	4th Quarter	USA	183	615	31	17	Shot	Score
1081	USA v AUS G2 Q4	4th Quarter	USA	187	691	31	109
1082	USA v AUS G2 Q4	4th Quarter	USA	187	693	37	86
1083	USA v AUS G2 Q4	4th Quarter	USA	187	694	33	84
1084	USA v AUS G2 Q4	4th Quarter	USA	187	696	51	63
1085	USA v AUS G2 Q4	4th Quarter	USA	187	697	33	47
1086	USA v AUS G2 Q4	4th Quarter	USA	187	698	12	32
1087	USA v AUS G2 Q4	4th Quarter	USA	187	700	13	36
1088	USA v AUS G2 Q4	4th Quarter	USA	187	701	21	46
1089	USA v AUS G2 Q4	4th Quarter	USA	187	702	26	48
1090	USA v AUS G2 Q4	4th Quarter	USA	187	702	32	48
1091	USA v AUS G2 Q4	4th Quarter	USA	187	703	46	40
1092	USA v AUS G2 Q4	4th Quarter	USA	187	704	27	45
1093	USA v AUS G2 Q4	4th Quarter	USA	187	705	24	42
1094	USA v AUS G2 Q4	4th Quarter	USA	187	706	22	30
1095	USA v AUS G2 Q4	4th Quarter	USA	187	709	19	33
1096	USA v AUS G2 Q4	4th Quarter	USA	187	710	17	29
1097	USA v AUS G2 Q4	4th Quarter	USA	187	710	18	24	On-ball
1098	USA v AUS G2 Q4	4th Quarter	USA	187	712	11	21
1099	USA v AUS G2 Q4	4th Quarter	USA	187	713	11	18	TO
1100	USA v AUS G2 Q4	4th Quarter	USA	189	752	32	92
1101	USA v AUS G2 Q4	4th Quarter	USA	189	752	22	81
1102	USA v AUS G2 Q4	4th Quarter	USA	189	752	20	69
1103	USA v AUS G2 Q4	4th Quarter	USA	189	753	19	58
1104	USA v AUS G2 Q4	4th Quarter	USA	189	754	19	51
1105	USA v AUS G2 Q4	4th Quarter	USA	189	755	24	46
1106	USA v AUS G2 Q4	4th Quarter	USA	189	757	34	48
1107	USA v AUS G2 Q4	4th Quarter	USA	189	757	33	48
1108	USA v AUS G2 Q4	4th Quarter	USA	189	758	33	48
1109	USA v AUS G2 Q4	4th Quarter	USA	189	759	33	48
1110	USA v AUS G2 Q4	4th Quarter	USA	189	760	33	48
1111	USA v AUS G2 Q4	4th Quarter	USA	189	761	33	48
1112	USA v AUS G2 Q4	4th Quarter	USA	189	762	33	48
1113	USA v AUS G2 Q4	4th Quarter	USA	189	763	33	48
1114	USA v AUS G2 Q4	4th Quarter	USA	189	763	33	48
1115	USA v AUS G2 Q4	4th Quarter	USA	189	764	36	34
1116	USA v AUS G2 Q4	4th Quarter	USA	189	767	32	18	Shot	Miss
1117	USA v AUS G2 Q4	4th Quarter	USA	192	810	31	87
1118	USA v AUS G2 Q4	4th Quarter	USA	192	811	42	84
1119	USA v AUS G2 Q4	4th Quarter	USA	192	812	43	82
1120	USA v AUS G2 Q4	4th Quarter	USA	192	813	43	74
1121	USA v AUS G2 Q4	4th Quarter	USA	192	813	43	69
1122	USA v AUS G2 Q4	4th Quarter	USA	192	814	43	64
1123	USA v AUS G2 Q4	4th Quarter	USA	192	814	43	58
1124	USA v AUS G2 Q4	4th Quarter	USA	192	815	43	56
1125	USA v AUS G2 Q4	4th Quarter	USA	192	815	44	52
1126	USA v AUS G2 Q4	4th Quarter	USA	192	816	45	49
1127	USA v AUS G2 Q4	4th Quarter	USA	192	816	45	48
1128	USA v AUS G2 Q4	4th Quarter	USA	192	816	47	44
1129	USA v AUS G2 Q4	4th Quarter	USA	192	817	49	40
1130	USA v AUS G2 Q4	4th Quarter	USA	192	818	50	38
1131	USA v AUS G2 Q4	4th Quarter	USA	192	820	29	43
1132	USA v AUS G2 Q4	4th Quarter	USA	192	821	24	32
1133	USA v AUS G2 Q4	4th Quarter	USA	192	822	15	18
1134	USA v AUS G2 Q4	4th Quarter	USA	192	823	18	16
1135	USA v AUS G2 Q4	4th Quarter	USA	192	824	28	17	Shot	Miss
1136	USA v AUS G2 Q4	4th Quarter	USA	196	873	31	86
1137	USA v AUS G2 Q4	4th Quarter	USA	196	875	33	84
1138	USA v AUS G2 Q4	4th Quarter	USA	196	875	33	79
1139	USA v AUS G2 Q4	4th Quarter	USA	196	876	33	71
1140	USA v AUS G2 Q4	4th Quarter	USA	196	877	33	66
1141	USA v AUS G2 Q4	4th Quarter	USA	196	877	33	61
1142	USA v AUS G2 Q4	4th Quarter	USA	196	878	32	57
1143	USA v AUS G2 Q4	4th Quarter	USA	196	879	32	53
1144	USA v AUS G2 Q4	4th Quarter	USA	196	880	31	48
1145	USA v AUS G2 Q4	4th Quarter	USA	196	881	25	47
1146	USA v AUS G2 Q4	4th Quarter	USA	196	881	21	45
1147	USA v AUS G2 Q4	4th Quarter	USA	196	882	34	42
1148	USA v AUS G2 Q4	4th Quarter	USA	196	884	48	32	On-ball
1149	USA v AUS G2 Q4	4th Quarter	USA	196	885	45	34
1150	USA v AUS G2 Q4	4th Quarter	USA	196	885	40	36
1151	USA v AUS G2 Q4	4th Quarter	USA	196	885	36	31
1152	USA v AUS G2 Q4	4th Quarter	USA	196	886	38	27
1153	USA v AUS G2 Q4	4th Quarter	USA	196	887	39	18
1154	USA v AUS G2 Q4	4th Quarter	USA	196	888	42	18	Shot	Score
1155	USA v AUS G2 Q4	4th Quarter	USA	198	911	30	109
1156	USA v AUS G2 Q4	4th Quarter	USA	198	913	18	80
1157	USA v AUS G2 Q4	4th Quarter	USA	198	914	18	78
1158	USA v AUS G2 Q4	4th Quarter	USA	198	915	18	74
1159	USA v AUS G2 Q4	4th Quarter	USA	198	915	19	65
1160	USA v AUS G2 Q4	4th Quarter	USA	198	916	18	58
1161	USA v AUS G2 Q4	4th Quarter	USA	198	916	17	55
1162	USA v AUS G2 Q4	4th Quarter	USA	198	918	11	29	TO
1163	USA v AUS G2 Q4	4th Quarter	USA	202	969	31	110
1164	USA v AUS G2 Q4	4th Quarter	USA	202	970	42	94
1165	USA v AUS G2 Q4	4th Quarter	USA	202	970	46	81
1166	USA v AUS G2 Q4	4th Quarter	USA	202	971	45	69
1167	USA v AUS G2 Q4	4th Quarter	USA	202	971	45	59
1168	USA v AUS G2 Q4	4th Quarter	USA	202	972	44	48
1169	USA v AUS G2 Q4	4th Quarter	USA	202	972	44	40
1170	USA v AUS G2 Q4	4th Quarter	USA	202	974	41	42
1171	USA v AUS G2 Q4	4th Quarter	USA	202	977	38	31
1172	USA v AUS G2 Q4	4th Quarter	USA	202	979	37	20
1173	USA v AUS G2 Q4	4th Quarter	USA	202	980	35	18	Shot	Score
1174	USA v AUS G2 Q4	4th Quarter	USA	204	1000	33	108
1175	USA v AUS G2 Q4	4th Quarter	USA	204	1000	26	91
1176	USA v AUS G2 Q4	4th Quarter	USA	204	1001	23	85
1177	USA v AUS G2 Q4	4th Quarter	USA	204	1002	25	84
1178	USA v AUS G2 Q4	4th Quarter	USA	204	1003	33	82
1179	USA v AUS G2 Q4	4th Quarter	USA	204	1004	39	76
1180	USA v AUS G2 Q4	4th Quarter	USA	204	1004	41	66
1181	USA v AUS G2 Q4	4th Quarter	USA	204	1005	41	57
1182	USA v AUS G2 Q4	4th Quarter	USA	204	1005	43	51
1183	USA v AUS G2 Q4	4th Quarter	USA	204	1007	43	48
1184	USA v AUS G2 Q4	4th Quarter	USA	204	1007	43	45
1185	USA v AUS G2 Q4	4th Quarter	USA	204	1008	31	44	TO
1186	USA v AUS G2 Q4	4th Quarter	USA	206	1071	24	110
1187	USA v AUS G2 Q4	4th Quarter	USA	206	1071	18	96
1188	USA v AUS G2 Q4	4th Quarter	USA	206	1073	22	96
1189	USA v AUS G2 Q4	4th Quarter	USA	206	1073	26	94
1190	USA v AUS G2 Q4	4th Quarter	USA	206	1074	28	91
1191	USA v AUS G2 Q4	4th Quarter	USA	206	1074	21	80
1192	USA v AUS G2 Q4	4th Quarter	USA	206	1074	18	73
1193	USA v AUS G2 Q4	4th Quarter	USA	206	1074	17	64
1194	USA v AUS G2 Q4	4th Quarter	USA	206	1075	14	52
1195	USA v AUS G2 Q4	4th Quarter	USA	206	1076	13	44
1196	USA v AUS G2 Q4	4th Quarter	USA	206	1077	13	35
1197	USA v AUS G2 Q4	4th Quarter	USA	206	1078	15	38
1198	USA v AUS G2 Q4	4th Quarter	USA	206	1079	23	44
1199	USA v AUS G2 Q4	4th Quarter	USA	206	1079	25	47
1200	USA v AUS G2 Q4	4th Quarter	USA	206	1080	28	49
1201	USA v AUS G2 Q4	4th Quarter	USA	206	1082	21	50
1202	USA v AUS G2 Q4	4th Quarter	USA	206	1083	15	48
1203	USA v AUS G2 Q4	4th Quarter	USA	206	1084	22	49
1204	USA v AUS G2 Q4	4th Quarter	USA	206	1085	29	48
1205	USA v AUS G2 Q4	4th Quarter	USA	206	1085	35	42
1206	USA v AUS G2 Q4	4th Quarter	USA	206	1086	35	37
1207	USA v AUS G2 Q4	4th Quarter	USA	206	1086	29	34
1208	USA v AUS G2 Q4	4th Quarter	USA	206	1087	25	31
1209	USA v AUS G2 Q4	4th Quarter	USA	206	1088	25	31
1210	USA v AUS G2 Q4	4th Quarter	USA	206	1089	25	31
1211	USA v AUS G2 Q4	4th Quarter	USA	206	1090	25	18
1212	USA v AUS G2 Q4	4th Quarter	USA	206	1092	27	20	Shot	Score
1213	USA v AUS G2 Q4	4th Quarter	USA	209	1105	33	96
1214	USA v AUS G2 Q4	4th Quarter	USA	209	1106	34	92
1215	USA v AUS G2 Q4	4th Quarter	USA	209	1106	32	74
1216	USA v AUS G2 Q4	4th Quarter	USA	209	1107	36	63
1217	USA v AUS G2 Q4	4th Quarter	USA	209	1107	42	55
1218	USA v AUS G2 Q4	4th Quarter	USA	209	1108	43	51
1219	USA v AUS G2 Q4	4th Quarter	USA	209	1108	50	50
1220	USA v AUS G2 Q4	4th Quarter	USA	209	1109	52	48
1221	USA v AUS G2 Q4	4th Quarter	USA	209	1111	51	47
1222	USA v AUS G2 Q4	4th Quarter	USA	209	1112	51	47
1223	USA v AUS G2 Q4	4th Quarter	USA	209	1113	51	47
1224	USA v AUS G2 Q4	4th Quarter	USA	209	1114	49	46	On-ball
1225	USA v AUS G2 Q4	4th Quarter	USA	209	1115	43	45
1226	USA v AUS G2 Q4	4th Quarter	USA	209	1115	36	44
1227	USA v AUS G2 Q4	4th Quarter	USA	209	1116	30	40
1228	USA v AUS G2 Q4	4th Quarter	USA	209	1117	28	34
1229	USA v AUS G2 Q4	4th Quarter	USA	209	1118	18	16	Shot	Miss
1230	USA v AUS G2 Q4	4th Quarter	USA	210	1120	12	17	OR
1231	USA v AUS G2 Q4	4th Quarter	USA	210	1122	15	33
1232	USA v AUS G2 Q4	4th Quarter	USA	210	1123	12	48	Stoppage
