# Supplementary material for: Classifying ball trajectories in invasion sports using dynamic time warping: A basketball case study
Source: PLoS One. 2022 Oct 20;17(10):e0272848. doi: 10.1371/journal.pone.0272848 (PMC9584368; doi:10.1371/journal.pone.0272848)
Supplement: S1 Data — (ZIP) [file pone.0272848.s012.zip › Data/USA/usag3_full.csv]

	GameID	TimeCriteria	TeamName	RecordID	Time	x	y	Label1	Label2	Label3	Label4
1	Rio Olympics USA v CAN G2Q1	1st Quarter	TUR	2	10	31	70
2	Rio Olympics USA v CAN G2Q1	1st Quarter	USA	3	10	32	71
3	Rio Olympics USA v CAN G2Q1	1st Quarter	USA	3	11	33	64
4	Rio Olympics USA v CAN G2Q1	1st Quarter	USA	3	12	34	54
5	Rio Olympics USA v CAN G2Q1	1st Quarter	USA	3	12	46	41
6	Rio Olympics USA v CAN G2Q1	1st Quarter	USA	3	14	31	38
7	Rio Olympics USA v CAN G2Q1	1st Quarter	USA	3	16	11	29
8	Rio Olympics USA v CAN G2Q1	1st Quarter	USA	3	19	25	21
9	Rio Olympics USA v CAN G2Q1	1st Quarter	USA	3	20	28	24
10	Rio Olympics USA v CAN G2Q1	1st Quarter	USA	3	21	31	23	Shot	Score
11	Rio Olympics USA v CAN G2Q1	1st Quarter	USA	4	41	32	108
12	Rio Olympics USA v CAN G2Q1	1st Quarter	USA	4	43	12	66
13	Rio Olympics USA v CAN G2Q1	1st Quarter	USA	4	44	13	61
14	Rio Olympics USA v CAN G2Q1	1st Quarter	USA	4	44	13	53
15	Rio Olympics USA v CAN G2Q1	1st Quarter	USA	4	45	13	47
16	Rio Olympics USA v CAN G2Q1	1st Quarter	USA	4	46	14	42
17	Rio Olympics USA v CAN G2Q1	1st Quarter	USA	4	47	13	39
18	Rio Olympics USA v CAN G2Q1	1st Quarter	USA	4	48	31	40
19	Rio Olympics USA v CAN G2Q1	1st Quarter	USA	4	50	52	33	On-ball
20	Rio Olympics USA v CAN G2Q1	1st Quarter	USA	4	51	47	35
21	Rio Olympics USA v CAN G2Q1	1st Quarter	USA	4	52	41	36	Shot	Miss
22	Rio Olympics USA v CAN G2Q1	1st Quarter	USA	5	73	30	81
23	Rio Olympics USA v CAN G2Q1	1st Quarter	USA	5	73	33	78
24	Rio Olympics USA v CAN G2Q1	1st Quarter	USA	5	74	36	66
25	Rio Olympics USA v CAN G2Q1	1st Quarter	USA	5	75	35	57
26	Rio Olympics USA v CAN G2Q1	1st Quarter	USA	5	76	33	49	Foul
27	Rio Olympics USA v CAN G2Q1	1st Quarter	USA	6	97	59	40
28	Rio Olympics USA v CAN G2Q1	1st Quarter	USA	6	98	37	46
29	Rio Olympics USA v CAN G2Q1	1st Quarter	USA	6	99	20	30	Shot	Miss
30	Rio Olympics USA v CAN G2Q1	1st Quarter	USA	7	116	39	9	BLOB
31	Rio Olympics USA v CAN G2Q1	1st Quarter	USA	7	117	38	31
32	Rio Olympics USA v CAN G2Q1	1st Quarter	USA	7	118	37	36
33	Rio Olympics USA v CAN G2Q1	1st Quarter	USA	7	118	33	39
34	Rio Olympics USA v CAN G2Q1	1st Quarter	USA	7	119	28	39
35	Rio Olympics USA v CAN G2Q1	1st Quarter	USA	7	120	30	40
36	Rio Olympics USA v CAN G2Q1	1st Quarter	USA	7	121	32	40
37	Rio Olympics USA v CAN G2Q1	1st Quarter	USA	7	121	49	30
38	Rio Olympics USA v CAN G2Q1	1st Quarter	USA	7	123	38	23
39	Rio Olympics USA v CAN G2Q1	1st Quarter	USA	7	123	38	18
40	Rio Olympics USA v CAN G2Q1	1st Quarter	USA	7	124	34	17
41	Rio Olympics USA v CAN G2Q1	1st Quarter	USA	7	126	31	17	TO
42	Rio Olympics USA v CAN G2Q1	1st Quarter	USA	8	156	31	109
43	Rio Olympics USA v CAN G2Q1	1st Quarter	USA	8	157	33	95
44	Rio Olympics USA v CAN G2Q1	1st Quarter	USA	8	158	32	88
45	Rio Olympics USA v CAN G2Q1	1st Quarter	USA	8	159	32	84
46	Rio Olympics USA v CAN G2Q1	1st Quarter	USA	8	160	32	78
47	Rio Olympics USA v CAN G2Q1	1st Quarter	USA	8	160	30	71
48	Rio Olympics USA v CAN G2Q1	1st Quarter	USA	8	161	17	46
49	Rio Olympics USA v CAN G2Q1	1st Quarter	USA	8	162	30	44
50	Rio Olympics USA v CAN G2Q1	1st Quarter	USA	8	163	46	37
51	Rio Olympics USA v CAN G2Q1	1st Quarter	USA	8	165	43	38
52	Rio Olympics USA v CAN G2Q1	1st Quarter	USA	8	165	41	38	On-ball
53	Rio Olympics USA v CAN G2Q1	1st Quarter	USA	8	165	34	37
54	Rio Olympics USA v CAN G2Q1	1st Quarter	USA	8	167	25	37
55	Rio Olympics USA v CAN G2Q1	1st Quarter	USA	8	168	12	26
56	Rio Olympics USA v CAN G2Q1	1st Quarter	USA	8	169	13	27
57	Rio Olympics USA v CAN G2Q1	1st Quarter	USA	8	169	14	30
58	Rio Olympics USA v CAN G2Q1	1st Quarter	USA	8	170	16	32	Stoppage
59	Rio Olympics USA v CAN G2Q1	1st Quarter	USA	9	184	4	33	SLOB
60	Rio Olympics USA v CAN G2Q1	1st Quarter	USA	9	185	26	45
61	Rio Olympics USA v CAN G2Q1	1st Quarter	USA	9	186	29	43
62	Rio Olympics USA v CAN G2Q1	1st Quarter	USA	9	187	30	40	On-ball
63	Rio Olympics USA v CAN G2Q1	1st Quarter	USA	9	188	33	39
64	Rio Olympics USA v CAN G2Q1	1st Quarter	USA	9	188	26	33
65	Rio Olympics USA v CAN G2Q1	1st Quarter	USA	9	190	33	21
66	Rio Olympics USA v CAN G2Q1	1st Quarter	USA	9	190	31	19	Shot	Score
67	Rio Olympics USA v CAN G2Q1	1st Quarter	USA	10	205	32	112
68	Rio Olympics USA v CAN G2Q1	1st Quarter	USA	10	206	48	86
69	Rio Olympics USA v CAN G2Q1	1st Quarter	USA	10	207	49	82
70	Rio Olympics USA v CAN G2Q1	1st Quarter	USA	10	208	49	75
71	Rio Olympics USA v CAN G2Q1	1st Quarter	USA	10	209	48	68
72	Rio Olympics USA v CAN G2Q1	1st Quarter	USA	10	210	45	61
73	Rio Olympics USA v CAN G2Q1	1st Quarter	USA	10	210	39	56
74	Rio Olympics USA v CAN G2Q1	1st Quarter	USA	10	211	42	50
75	Rio Olympics USA v CAN G2Q1	1st Quarter	USA	10	211	44	45
76	Rio Olympics USA v CAN G2Q1	1st Quarter	USA	10	212	48	38
77	Rio Olympics USA v CAN G2Q1	1st Quarter	USA	10	212	48	38
78	Rio Olympics USA v CAN G2Q1	1st Quarter	USA	10	213	40	41
79	Rio Olympics USA v CAN G2Q1	1st Quarter	USA	10	214	28	39
80	Rio Olympics USA v CAN G2Q1	1st Quarter	USA	10	215	24	41
81	Rio Olympics USA v CAN G2Q1	1st Quarter	USA	10	215	31	44
82	Rio Olympics USA v CAN G2Q1	1st Quarter	USA	10	216	33	44
83	Rio Olympics USA v CAN G2Q1	1st Quarter	USA	10	218	10	22
84	Rio Olympics USA v CAN G2Q1	1st Quarter	USA	10	219	12	28
85	Rio Olympics USA v CAN G2Q1	1st Quarter	USA	10	219	18	29
86	Rio Olympics USA v CAN G2Q1	1st Quarter	USA	10	220	21	27
87	Rio Olympics USA v CAN G2Q1	1st Quarter	USA	10	221	30	23	Shot	Shooting Foul
88	Rio Olympics USA v CAN G2Q1	1st Quarter	USA	11	316	17	85
89	Rio Olympics USA v CAN G2Q1	1st Quarter	USA	11	317	16	80
90	Rio Olympics USA v CAN G2Q1	1st Quarter	USA	11	318	14	65
91	Rio Olympics USA v CAN G2Q1	1st Quarter	USA	11	319	13	54
92	Rio Olympics USA v CAN G2Q1	1st Quarter	USA	11	320	12	46
93	Rio Olympics USA v CAN G2Q1	1st Quarter	USA	11	320	13	39
94	Rio Olympics USA v CAN G2Q1	1st Quarter	USA	11	321	15	35
95	Rio Olympics USA v CAN G2Q1	1st Quarter	USA	11	322	23	23
96	Rio Olympics USA v CAN G2Q1	1st Quarter	USA	11	323	24	20
97	Rio Olympics USA v CAN G2Q1	1st Quarter	USA	11	325	30	37
98	Rio Olympics USA v CAN G2Q1	1st Quarter	USA	11	327	25	30
99	Rio Olympics USA v CAN G2Q1	1st Quarter	USA	11	328	25	26	Shot	Score
100	Rio Olympics USA v CAN G2Q1	1st Quarter	USA	12	343	32	109
101	Rio Olympics USA v CAN G2Q1	1st Quarter	USA	12	345	31	86
102	Rio Olympics USA v CAN G2Q1	1st Quarter	USA	12	346	31	80
103	Rio Olympics USA v CAN G2Q1	1st Quarter	USA	12	347	32	74
104	Rio Olympics USA v CAN G2Q1	1st Quarter	USA	12	349	32	68
105	Rio Olympics USA v CAN G2Q1	1st Quarter	USA	12	350	32	68
106	Rio Olympics USA v CAN G2Q1	1st Quarter	USA	12	351	32	68
107	Rio Olympics USA v CAN G2Q1	1st Quarter	USA	12	352	32	68
108	Rio Olympics USA v CAN G2Q1	1st Quarter	USA	12	353	34	62
109	Rio Olympics USA v CAN G2Q1	1st Quarter	USA	12	355	32	51
110	Rio Olympics USA v CAN G2Q1	1st Quarter	USA	12	356	40	35	Stoppage
111	Rio Olympics USA v CAN G2Q1	1st Quarter	USA	13	373	58	42	SLOB
112	Rio Olympics USA v CAN G2Q1	1st Quarter	USA	13	374	44	42
113	Rio Olympics USA v CAN G2Q1	1st Quarter	USA	13	375	39	42
114	Rio Olympics USA v CAN G2Q1	1st Quarter	USA	13	375	32	40	On-ball
115	Rio Olympics USA v CAN G2Q1	1st Quarter	USA	13	376	28	39
116	Rio Olympics USA v CAN G2Q1	1st Quarter	USA	13	377	22	33
117	Rio Olympics USA v CAN G2Q1	1st Quarter	USA	13	378	38	36
118	Rio Olympics USA v CAN G2Q1	1st Quarter	USA	13	379	33	23
119	Rio Olympics USA v CAN G2Q1	1st Quarter	USA	13	379	33	17	Shot	Score
120	Rio Olympics USA v CAN G2Q1	1st Quarter	USA	14	446	32	111
121	Rio Olympics USA v CAN G2Q1	1st Quarter	USA	14	446	32	101
122	Rio Olympics USA v CAN G2Q1	1st Quarter	USA	14	448	35	99
123	Rio Olympics USA v CAN G2Q1	1st Quarter	USA	14	448	36	92
124	Rio Olympics USA v CAN G2Q1	1st Quarter	USA	14	449	35	84
125	Rio Olympics USA v CAN G2Q1	1st Quarter	USA	14	450	32	74
126	Rio Olympics USA v CAN G2Q1	1st Quarter	USA	14	450	29	66
127	Rio Olympics USA v CAN G2Q1	1st Quarter	USA	14	451	26	58
128	Rio Olympics USA v CAN G2Q1	1st Quarter	USA	14	452	26	54
129	Rio Olympics USA v CAN G2Q1	1st Quarter	USA	14	452	25	49
130	Rio Olympics USA v CAN G2Q1	1st Quarter	USA	14	453	15	35
131	Rio Olympics USA v CAN G2Q1	1st Quarter	USA	14	455	33	44
132	Rio Olympics USA v CAN G2Q1	1st Quarter	USA	14	456	38	32
133	Rio Olympics USA v CAN G2Q1	1st Quarter	USA	14	456	44	39
134	Rio Olympics USA v CAN G2Q1	1st Quarter	USA	14	457	43	33
135	Rio Olympics USA v CAN G2Q1	1st Quarter	USA	14	457	40	24
136	Rio Olympics USA v CAN G2Q1	1st Quarter	USA	14	458	42	21	Shot	Miss
137	Rio Olympics USA v CAN G2Q1	1st Quarter	USA	15	473	42	95
138	Rio Olympics USA v CAN G2Q1	1st Quarter	USA	15	474	44	87
139	Rio Olympics USA v CAN G2Q1	1st Quarter	USA	15	475	46	77
140	Rio Olympics USA v CAN G2Q1	1st Quarter	USA	15	476	34	64
141	Rio Olympics USA v CAN G2Q1	1st Quarter	USA	15	476	30	56
142	Rio Olympics USA v CAN G2Q1	1st Quarter	USA	15	477	26	45
143	Rio Olympics USA v CAN G2Q1	1st Quarter	USA	15	478	34	23
144	Rio Olympics USA v CAN G2Q1	1st Quarter	USA	15	479	33	18	Shot	Score
145	Rio Olympics USA v CAN G2Q1	1st Quarter	USA	16	493	33	112
146	Rio Olympics USA v CAN G2Q1	1st Quarter	USA	16	493	30	94
147	Rio Olympics USA v CAN G2Q1	1st Quarter	USA	16	494	29	88
148	Rio Olympics USA v CAN G2Q1	1st Quarter	USA	16	495	30	78
149	Rio Olympics USA v CAN G2Q1	1st Quarter	USA	16	496	30	72
150	Rio Olympics USA v CAN G2Q1	1st Quarter	USA	16	496	31	68
151	Rio Olympics USA v CAN G2Q1	1st Quarter	USA	16	497	38	58
152	Rio Olympics USA v CAN G2Q1	1st Quarter	USA	16	497	42	48
153	Rio Olympics USA v CAN G2Q1	1st Quarter	USA	16	498	43	40
154	Rio Olympics USA v CAN G2Q1	1st Quarter	USA	16	498	41	36
155	Rio Olympics USA v CAN G2Q1	1st Quarter	USA	16	499	26	39
156	Rio Olympics USA v CAN G2Q1	1st Quarter	USA	16	500	31	40
157	Rio Olympics USA v CAN G2Q1	1st Quarter	USA	16	501	32	39
158	Rio Olympics USA v CAN G2Q1	1st Quarter	USA	16	502	13	30	On-ball
159	Rio Olympics USA v CAN G2Q1	1st Quarter	USA	16	504	16	26
160	Rio Olympics USA v CAN G2Q1	1st Quarter	USA	16	505	19	24
161	Rio Olympics USA v CAN G2Q1	1st Quarter	USA	16	505	19	29
162	Rio Olympics USA v CAN G2Q1	1st Quarter	USA	16	505	19	30
163	Rio Olympics USA v CAN G2Q1	1st Quarter	USA	16	505	19	35
164	Rio Olympics USA v CAN G2Q1	1st Quarter	USA	16	505	25	37
165	Rio Olympics USA v CAN G2Q1	1st Quarter	USA	16	507	32	39
166	Rio Olympics USA v CAN G2Q1	1st Quarter	USA	16	509	15	33
167	Rio Olympics USA v CAN G2Q1	1st Quarter	USA	16	509	25	23	Foul
168	Rio Olympics USA v CAN G2Q1	1st Quarter	USA	17	540	5	35	SLOB
169	Rio Olympics USA v CAN G2Q1	1st Quarter	USA	17	541	31	41
170	Rio Olympics USA v CAN G2Q1	1st Quarter	USA	17	543	31	45
171	Rio Olympics USA v CAN G2Q1	1st Quarter	USA	17	545	43	38
172	Rio Olympics USA v CAN G2Q1	1st Quarter	USA	17	546	38	26
173	Rio Olympics USA v CAN G2Q1	1st Quarter	USA	17	546	38	23
174	Rio Olympics USA v CAN G2Q1	1st Quarter	USA	17	547	37	21	Shot	Miss
175	Rio Olympics USA v CAN G2Q1	1st Quarter	USA	18	560	13	86
176	Rio Olympics USA v CAN G2Q1	1st Quarter	USA	18	560	16	76
177	Rio Olympics USA v CAN G2Q1	1st Quarter	USA	18	561	21	70
178	Rio Olympics USA v CAN G2Q1	1st Quarter	USA	18	561	24	58
179	Rio Olympics USA v CAN G2Q1	1st Quarter	USA	18	562	29	47
180	Rio Olympics USA v CAN G2Q1	1st Quarter	USA	18	562	33	36
181	Rio Olympics USA v CAN G2Q1	1st Quarter	USA	18	563	34	28
182	Rio Olympics USA v CAN G2Q1	1st Quarter	USA	18	564	35	23	Shot	Shooting Foul
183	Rio Olympics USA v CAN G2Q1	1st Quarter	USA	19	640	32	96
184	Rio Olympics USA v CAN G2Q1	1st Quarter	USA	19	641	34	98
185	Rio Olympics USA v CAN G2Q1	1st Quarter	USA	19	642	39	99
186	Rio Olympics USA v CAN G2Q1	1st Quarter	USA	19	642	44	95
187	Rio Olympics USA v CAN G2Q1	1st Quarter	USA	19	643	33	83
188	Rio Olympics USA v CAN G2Q1	1st Quarter	USA	19	645	18	66
189	Rio Olympics USA v CAN G2Q1	1st Quarter	USA	19	645	16	54
190	Rio Olympics USA v CAN G2Q1	1st Quarter	USA	19	646	14	48
191	Rio Olympics USA v CAN G2Q1	1st Quarter	USA	19	646	15	42
192	Rio Olympics USA v CAN G2Q1	1st Quarter	USA	19	647	22	42
193	Rio Olympics USA v CAN G2Q1	1st Quarter	USA	19	647	27	40	On-ball
194	Rio Olympics USA v CAN G2Q1	1st Quarter	USA	19	647	34	41
195	Rio Olympics USA v CAN G2Q1	1st Quarter	USA	19	649	47	32
196	Rio Olympics USA v CAN G2Q1	1st Quarter	USA	19	650	52	23
197	Rio Olympics USA v CAN G2Q1	1st Quarter	USA	19	652	50	27	On-ball
198	Rio Olympics USA v CAN G2Q1	1st Quarter	USA	19	652	44	30
199	Rio Olympics USA v CAN G2Q1	1st Quarter	USA	19	653	40	33	TO	Foul
200	Rio Olympics USA v CAN G2Q1	1st Quarter	USA	20	690	37	98
201	Rio Olympics USA v CAN G2Q1	1st Quarter	USA	20	690	33	85
202	Rio Olympics USA v CAN G2Q1	1st Quarter	USA	20	691	34	78
203	Rio Olympics USA v CAN G2Q1	1st Quarter	USA	20	692	32	69
204	Rio Olympics USA v CAN G2Q1	1st Quarter	USA	20	692	30	59
205	Rio Olympics USA v CAN G2Q1	1st Quarter	USA	20	693	32	52
206	Rio Olympics USA v CAN G2Q1	1st Quarter	USA	20	693	45	47
207	Rio Olympics USA v CAN G2Q1	1st Quarter	USA	20	694	47	43
208	Rio Olympics USA v CAN G2Q1	1st Quarter	USA	20	694	44	36
209	Rio Olympics USA v CAN G2Q1	1st Quarter	USA	20	696	36	23	Foul
210	Rio Olympics USA v CAN G2Q1	1st Quarter	USA	21	775	15	108
211	Rio Olympics USA v CAN G2Q1	1st Quarter	USA	21	776	33	91
212	Rio Olympics USA v CAN G2Q1	1st Quarter	USA	21	777	34	85
213	Rio Olympics USA v CAN G2Q1	1st Quarter	USA	21	778	34	81
214	Rio Olympics USA v CAN G2Q1	1st Quarter	USA	21	779	34	74
215	Rio Olympics USA v CAN G2Q1	1st Quarter	USA	21	780	35	65
216	Rio Olympics USA v CAN G2Q1	1st Quarter	USA	21	781	36	59
217	Rio Olympics USA v CAN G2Q1	1st Quarter	USA	21	781	39	53
218	Rio Olympics USA v CAN G2Q1	1st Quarter	USA	21	782	39	44
219	Rio Olympics USA v CAN G2Q1	1st Quarter	USA	21	782	34	36
220	Rio Olympics USA v CAN G2Q1	1st Quarter	USA	21	784	34	35
221	Rio Olympics USA v CAN G2Q1	1st Quarter	USA	21	784	22	35
222	Rio Olympics USA v CAN G2Q1	1st Quarter	USA	21	785	18	33
223	Rio Olympics USA v CAN G2Q1	1st Quarter	USA	21	785	17	36
224	Rio Olympics USA v CAN G2Q1	1st Quarter	USA	21	786	24	39
225	Rio Olympics USA v CAN G2Q1	1st Quarter	USA	21	787	33	40
226	Rio Olympics USA v CAN G2Q1	1st Quarter	USA	21	788	47	31
227	Rio Olympics USA v CAN G2Q1	1st Quarter	USA	21	789	53	18
228	Rio Olympics USA v CAN G2Q1	1st Quarter	USA	21	790	51	19
229	Rio Olympics USA v CAN G2Q1	1st Quarter	USA	21	791	47	21
230	Rio Olympics USA v CAN G2Q1	1st Quarter	USA	21	791	46	21
231	Rio Olympics USA v CAN G2Q1	1st Quarter	USA	21	792	44	27
232	Rio Olympics USA v CAN G2Q1	1st Quarter	USA	21	793	40	30
233	Rio Olympics USA v CAN G2Q1	1st Quarter	USA	21	794	35	26
234	Rio Olympics USA v CAN G2Q1	1st Quarter	USA	21	795	17	33
235	Rio Olympics USA v CAN G2Q1	1st Quarter	USA	21	795	19	26
236	Rio Olympics USA v CAN G2Q1	1st Quarter	USA	21	796	25	19
237	Rio Olympics USA v CAN G2Q1	1st Quarter	USA	21	797	16	15	TO
238	Rio Olympics USA v CAN G2Q1	1st Quarter	USA	22	861	5	96
239	Rio Olympics USA v CAN G2Q1	1st Quarter	USA	22	862	25	69
240	Rio Olympics USA v CAN G2Q1	1st Quarter	USA	22	863	33	62
241	Rio Olympics USA v CAN G2Q1	1st Quarter	USA	22	864	39	47
242	Rio Olympics USA v CAN G2Q1	1st Quarter	USA	22	865	48	36
243	Rio Olympics USA v CAN G2Q1	1st Quarter	USA	22	865	47	43
244	Rio Olympics USA v CAN G2Q1	1st Quarter	USA	22	866	38	46
245	Rio Olympics USA v CAN G2Q1	1st Quarter	USA	22	866	16	37
246	Rio Olympics USA v CAN G2Q1	1st Quarter	USA	22	867	12	29
247	Rio Olympics USA v CAN G2Q1	1st Quarter	USA	22	868	14	33
248	Rio Olympics USA v CAN G2Q1	1st Quarter	USA	22	868	18	38
249	Rio Olympics USA v CAN G2Q1	1st Quarter	USA	22	869	22	40
250	Rio Olympics USA v CAN G2Q1	1st Quarter	USA	22	869	21	29	Shot	Miss
251	Rio Olympics USA v CAN G2Q1	1st Quarter	USA	23	893	24	8	BLOB
252	Rio Olympics USA v CAN G2Q1	1st Quarter	USA	23	894	14	18	Shot	Miss
253	Rio Olympics USA v CAN G2Q1	1st Quarter	USA	24	916	33	110
254	Rio Olympics USA v CAN G2Q1	1st Quarter	USA	24	917	40	84
255	Rio Olympics USA v CAN G2Q1	1st Quarter	USA	24	918	41	80
256	Rio Olympics USA v CAN G2Q1	1st Quarter	USA	24	918	42	73
257	Rio Olympics USA v CAN G2Q1	1st Quarter	USA	24	920	44	64
258	Rio Olympics USA v CAN G2Q1	1st Quarter	USA	24	920	46	53
259	Rio Olympics USA v CAN G2Q1	1st Quarter	USA	24	921	32	46
260	Rio Olympics USA v CAN G2Q1	1st Quarter	USA	24	922	30	42
261	Rio Olympics USA v CAN G2Q1	1st Quarter	USA	24	923	45	39
262	Rio Olympics USA v CAN G2Q1	1st Quarter	USA	24	925	49	30	On-ball
263	Rio Olympics USA v CAN G2Q1	1st Quarter	USA	24	926	47	32
264	Rio Olympics USA v CAN G2Q1	1st Quarter	USA	24	927	43	33
265	Rio Olympics USA v CAN G2Q1	1st Quarter	USA	24	928	37	35
266	Rio Olympics USA v CAN G2Q1	1st Quarter	USA	24	929	26	32
267	Rio Olympics USA v CAN G2Q1	1st Quarter	USA	24	931	37	18	TO
268	Rio Olympics USA v CAN G2Q1	1st Quarter	USA	25	1015	25	99
269	Rio Olympics USA v CAN G2Q1	1st Quarter	USA	25	1015	24	90
270	Rio Olympics USA v CAN G2Q1	1st Quarter	USA	25	1016	19	80
271	Rio Olympics USA v CAN G2Q1	1st Quarter	USA	25	1017	19	66
272	Rio Olympics USA v CAN G2Q1	1st Quarter	USA	25	1017	21	55
273	Rio Olympics USA v CAN G2Q1	1st Quarter	USA	25	1018	24	43
274	Rio Olympics USA v CAN G2Q1	1st Quarter	USA	25	1019	24	39	On-ball
275	Rio Olympics USA v CAN G2Q1	1st Quarter	USA	25	1019	28	40
276	Rio Olympics USA v CAN G2Q1	1st Quarter	USA	25	1020	32	38
277	Rio Olympics USA v CAN G2Q1	1st Quarter	USA	25	1021	46	33
278	Rio Olympics USA v CAN G2Q1	1st Quarter	USA	25	1021	42	32
279	Rio Olympics USA v CAN G2Q1	1st Quarter	USA	25	1022	36	26	Shot	Miss
280	Rio Olympics USA v CAN G2Q1	1st Quarter	USA	26	1024	30	18	OR	Shot	Shooting Foul
281	Rio Olympics USA v CAN G2Q1	1st Quarter	USA	27	1074	33	109
282	Rio Olympics USA v CAN G2Q1	1st Quarter	USA	27	1075	23	95
283	Rio Olympics USA v CAN G2Q1	1st Quarter	USA	27	1076	21	86
284	Rio Olympics USA v CAN G2Q1	1st Quarter	USA	27	1077	21	75
285	Rio Olympics USA v CAN G2Q1	1st Quarter	USA	27	1078	21	64
286	Rio Olympics USA v CAN G2Q1	1st Quarter	USA	27	1078	18	52
287	Rio Olympics USA v CAN G2Q1	1st Quarter	USA	27	1079	22	48
288	Rio Olympics USA v CAN G2Q1	1st Quarter	USA	27	1079	29	45
289	Rio Olympics USA v CAN G2Q1	1st Quarter	USA	27	1080	34	42
290	Rio Olympics USA v CAN G2Q1	1st Quarter	USA	27	1080	46	34
291	Rio Olympics USA v CAN G2Q1	1st Quarter	USA	27	1081	45	35	On-ball
292	Rio Olympics USA v CAN G2Q1	1st Quarter	USA	27	1081	37	38
293	Rio Olympics USA v CAN G2Q1	1st Quarter	USA	27	1082	31	37
294	Rio Olympics USA v CAN G2Q1	1st Quarter	USA	27	1084	47	31
295	Rio Olympics USA v CAN G2Q1	1st Quarter	USA	27	1084	45	37
296	Rio Olympics USA v CAN G2Q1	1st Quarter	USA	27	1085	46	44
297	Rio Olympics USA v CAN G2Q1	1st Quarter	USA	27	1085	45	49
298	Rio Olympics USA v CAN G2Q1	1st Quarter	USA	27	1085	40	52
299	Rio Olympics USA v CAN G2Q1	1st Quarter	USA	27	1086	35	53
300	Rio Olympics USA v CAN G2Q1	1st Quarter	USA	27	1088	31	50
301	Rio Olympics USA v CAN G2Q1	1st Quarter	USA	27	1089	29	41
302	Rio Olympics USA v CAN G2Q1	1st Quarter	USA	27	1091	24	33
303	Rio Olympics USA v CAN G2Q1	1st Quarter	USA	27	1091	24	27
304	Rio Olympics USA v CAN G2Q1	1st Quarter	USA	27	1092	25	20	Shot	Score
305	Rio Olympics USA v CAN G2Q2	2nd Quarter	USA	28	57	40	109
306	Rio Olympics USA v CAN G2Q2	2nd Quarter	USA	28	58	50	79
307	Rio Olympics USA v CAN G2Q2	2nd Quarter	USA	28	58	45	88
308	Rio Olympics USA v CAN G2Q2	2nd Quarter	USA	28	59	44	84
309	Rio Olympics USA v CAN G2Q2	2nd Quarter	USA	28	60	40	75
310	Rio Olympics USA v CAN G2Q2	2nd Quarter	USA	28	60	41	67
311	Rio Olympics USA v CAN G2Q2	2nd Quarter	USA	28	61	43	61
312	Rio Olympics USA v CAN G2Q2	2nd Quarter	USA	28	62	43	55
313	Rio Olympics USA v CAN G2Q2	2nd Quarter	USA	28	62	45	49
314	Rio Olympics USA v CAN G2Q2	2nd Quarter	USA	28	64	33	41
315	Rio Olympics USA v CAN G2Q2	2nd Quarter	USA	28	66	49	35
316	Rio Olympics USA v CAN G2Q2	2nd Quarter	USA	28	68	16	33	On-ball
317	Rio Olympics USA v CAN G2Q2	2nd Quarter	USA	28	69	21	35
318	Rio Olympics USA v CAN G2Q2	2nd Quarter	USA	28	70	26	37
319	Rio Olympics USA v CAN G2Q2	2nd Quarter	USA	28	70	29	35
320	Rio Olympics USA v CAN G2Q2	2nd Quarter	USA	28	71	34	23	TO
321	Rio Olympics USA v CAN G2Q2	2nd Quarter	USA	29	81	28	97
322	Rio Olympics USA v CAN G2Q2	2nd Quarter	USA	29	82	32	85
323	Rio Olympics USA v CAN G2Q2	2nd Quarter	USA	29	83	34	70
324	Rio Olympics USA v CAN G2Q2	2nd Quarter	USA	29	83	35	62
325	Rio Olympics USA v CAN G2Q2	2nd Quarter	USA	29	84	32	54
326	Rio Olympics USA v CAN G2Q2	2nd Quarter	USA	29	85	22	31
327	Rio Olympics USA v CAN G2Q2	2nd Quarter	USA	29	85	23	24
328	Rio Olympics USA v CAN G2Q2	2nd Quarter	USA	29	86	27	17
329	Rio Olympics USA v CAN G2Q2	2nd Quarter	USA	29	87	24	18	Shot	Miss
330	Rio Olympics USA v CAN G2Q2	2nd Quarter	USA	30	90	30	30	OR
331	Rio Olympics USA v CAN G2Q2	2nd Quarter	USA	30	91	40	43
332	Rio Olympics USA v CAN G2Q2	2nd Quarter	USA	30	92	35	45
333	Rio Olympics USA v CAN G2Q2	2nd Quarter	USA	30	93	33	51
334	Rio Olympics USA v CAN G2Q2	2nd Quarter	USA	30	93	32	53
335	Rio Olympics USA v CAN G2Q2	2nd Quarter	USA	30	94	24	52
336	Rio Olympics USA v CAN G2Q2	2nd Quarter	USA	30	94	21	51
337	Rio Olympics USA v CAN G2Q2	2nd Quarter	USA	30	95	23	45
338	Rio Olympics USA v CAN G2Q2	2nd Quarter	USA	30	96	26	41
339	Rio Olympics USA v CAN G2Q2	2nd Quarter	USA	30	96	28	38	On-ball
340	Rio Olympics USA v CAN G2Q2	2nd Quarter	USA	30	96	33	38
341	Rio Olympics USA v CAN G2Q2	2nd Quarter	USA	30	97	40	36
342	Rio Olympics USA v CAN G2Q2	2nd Quarter	USA	30	98	37	36
343	Rio Olympics USA v CAN G2Q2	2nd Quarter	USA	30	99	32	32	Shot	Miss
344	Rio Olympics USA v CAN G2Q2	2nd Quarter	USA	31	101	30	18	OR	TO	Foul
345	Rio Olympics USA v CAN G2Q2	2nd Quarter	USA	32	151	18	87
346	Rio Olympics USA v CAN G2Q2	2nd Quarter	USA	32	152	20	78
347	Rio Olympics USA v CAN G2Q2	2nd Quarter	USA	32	152	25	68
348	Rio Olympics USA v CAN G2Q2	2nd Quarter	USA	32	153	37	54
349	Rio Olympics USA v CAN G2Q2	2nd Quarter	USA	32	153	44	45
350	Rio Olympics USA v CAN G2Q2	2nd Quarter	USA	32	154	47	36
351	Rio Olympics USA v CAN G2Q2	2nd Quarter	USA	32	154	49	29
352	Rio Olympics USA v CAN G2Q2	2nd Quarter	USA	32	156	48	29
353	Rio Olympics USA v CAN G2Q2	2nd Quarter	USA	32	157	44	24
354	Rio Olympics USA v CAN G2Q2	2nd Quarter	USA	32	157	40	20
355	Rio Olympics USA v CAN G2Q2	2nd Quarter	USA	32	158	35	17	Shot	Miss
356	Rio Olympics USA v CAN G2Q2	2nd Quarter	USA	33	224	25	98
357	Rio Olympics USA v CAN G2Q2	2nd Quarter	USA	33	224	23	94
358	Rio Olympics USA v CAN G2Q2	2nd Quarter	USA	33	226	21	87
359	Rio Olympics USA v CAN G2Q2	2nd Quarter	USA	33	227	21	74	Stoppage
360	Rio Olympics USA v CAN G2Q2	2nd Quarter	USA	34	241	59	87
361	Rio Olympics USA v CAN G2Q2	2nd Quarter	USA	34	242	35	86
362	Rio Olympics USA v CAN G2Q2	2nd Quarter	USA	34	243	34	80
363	Rio Olympics USA v CAN G2Q2	2nd Quarter	USA	34	244	33	70
364	Rio Olympics USA v CAN G2Q2	2nd Quarter	USA	34	245	32	64
365	Rio Olympics USA v CAN G2Q2	2nd Quarter	USA	34	246	30	56
366	Rio Olympics USA v CAN G2Q2	2nd Quarter	USA	34	246	32	49
367	Rio Olympics USA v CAN G2Q2	2nd Quarter	USA	34	247	32	45
368	Rio Olympics USA v CAN G2Q2	2nd Quarter	USA	34	249	42	39
369	Rio Olympics USA v CAN G2Q2	2nd Quarter	USA	34	250	41	34
370	Rio Olympics USA v CAN G2Q2	2nd Quarter	USA	34	250	40	28
371	Rio Olympics USA v CAN G2Q2	2nd Quarter	USA	34	252	35	19	Shot	Score
372	Rio Olympics USA v CAN G2Q2	2nd Quarter	USA	35	270	39	86
373	Rio Olympics USA v CAN G2Q2	2nd Quarter	USA	35	270	36	81
374	Rio Olympics USA v CAN G2Q2	2nd Quarter	USA	35	271	32	72
375	Rio Olympics USA v CAN G2Q2	2nd Quarter	USA	35	271	28	65
376	Rio Olympics USA v CAN G2Q2	2nd Quarter	USA	35	272	26	59
377	Rio Olympics USA v CAN G2Q2	2nd Quarter	USA	35	272	22	51
378	Rio Olympics USA v CAN G2Q2	2nd Quarter	USA	35	273	19	40
379	Rio Olympics USA v CAN G2Q2	2nd Quarter	USA	35	273	18	32
380	Rio Olympics USA v CAN G2Q2	2nd Quarter	USA	35	274	22	22
381	Rio Olympics USA v CAN G2Q2	2nd Quarter	USA	35	274	28	17	Shot	Score
382	Rio Olympics USA v CAN G2Q2	2nd Quarter	USA	36	392	34	89
383	Rio Olympics USA v CAN G2Q2	2nd Quarter	USA	36	393	37	76
384	Rio Olympics USA v CAN G2Q2	2nd Quarter	USA	36	394	38	60
385	Rio Olympics USA v CAN G2Q2	2nd Quarter	USA	36	394	33	51
386	Rio Olympics USA v CAN G2Q2	2nd Quarter	USA	36	395	24	48
387	Rio Olympics USA v CAN G2Q2	2nd Quarter	USA	36	395	23	42
388	Rio Olympics USA v CAN G2Q2	2nd Quarter	USA	36	396	27	36
389	Rio Olympics USA v CAN G2Q2	2nd Quarter	USA	36	396	30	31
390	Rio Olympics USA v CAN G2Q2	2nd Quarter	USA	36	397	35	29
391	Rio Olympics USA v CAN G2Q2	2nd Quarter	USA	36	398	35	17
392	Rio Olympics USA v CAN G2Q2	2nd Quarter	USA	36	399	31	16	Shot	Score
393	Rio Olympics USA v CAN G2Q2	2nd Quarter	USA	37	435	18	110
394	Rio Olympics USA v CAN G2Q2	2nd Quarter	USA	37	436	30	92
395	Rio Olympics USA v CAN G2Q2	2nd Quarter	USA	37	437	31	84
396	Rio Olympics USA v CAN G2Q2	2nd Quarter	USA	37	438	30	72
397	Rio Olympics USA v CAN G2Q2	2nd Quarter	USA	37	438	28	61
398	Rio Olympics USA v CAN G2Q2	2nd Quarter	USA	37	439	26	54
399	Rio Olympics USA v CAN G2Q2	2nd Quarter	USA	37	440	20	34
400	Rio Olympics USA v CAN G2Q2	2nd Quarter	USA	37	441	20	32
401	Rio Olympics USA v CAN G2Q2	2nd Quarter	USA	37	442	24	34
402	Rio Olympics USA v CAN G2Q2	2nd Quarter	USA	37	443	28	34
403	Rio Olympics USA v CAN G2Q2	2nd Quarter	USA	37	444	29	37
404	Rio Olympics USA v CAN G2Q2	2nd Quarter	USA	37	445	37	37	Shot	Miss
405	Rio Olympics USA v CAN G2Q2	2nd Quarter	USA	38	503	59	96
406	Rio Olympics USA v CAN G2Q2	2nd Quarter	USA	38	504	37	95
407	Rio Olympics USA v CAN G2Q2	2nd Quarter	USA	38	505	34	88
408	Rio Olympics USA v CAN G2Q2	2nd Quarter	USA	38	506	33	84
409	Rio Olympics USA v CAN G2Q2	2nd Quarter	USA	38	507	32	75
410	Rio Olympics USA v CAN G2Q2	2nd Quarter	USA	38	508	34	68
411	Rio Olympics USA v CAN G2Q2	2nd Quarter	USA	38	509	31	60
412	Rio Olympics USA v CAN G2Q2	2nd Quarter	USA	38	509	25	50
413	Rio Olympics USA v CAN G2Q2	2nd Quarter	USA	38	510	15	34
414	Rio Olympics USA v CAN G2Q2	2nd Quarter	USA	38	511	31	46
415	Rio Olympics USA v CAN G2Q2	2nd Quarter	USA	38	513	37	33
416	Rio Olympics USA v CAN G2Q2	2nd Quarter	USA	38	514	40	19	TO
417	Rio Olympics USA v CAN G2Q2	2nd Quarter	USA	39	574	34	97
418	Rio Olympics USA v CAN G2Q2	2nd Quarter	USA	39	576	47	49
419	Rio Olympics USA v CAN G2Q2	2nd Quarter	USA	39	577	47	32
420	Rio Olympics USA v CAN G2Q2	2nd Quarter	USA	39	577	47	14	TO
421	Rio Olympics USA v CAN G2Q2	2nd Quarter	USA	40	623	5	86
422	Rio Olympics USA v CAN G2Q2	2nd Quarter	USA	40	624	28	75
423	Rio Olympics USA v CAN G2Q2	2nd Quarter	USA	40	625	31	67
424	Rio Olympics USA v CAN G2Q2	2nd Quarter	USA	40	625	31	60
425	Rio Olympics USA v CAN G2Q2	2nd Quarter	USA	40	626	32	54
426	Rio Olympics USA v CAN G2Q2	2nd Quarter	USA	40	627	48	38
427	Rio Olympics USA v CAN G2Q2	2nd Quarter	USA	40	628	32	38
428	Rio Olympics USA v CAN G2Q2	2nd Quarter	USA	40	630	17	34
429	Rio Olympics USA v CAN G2Q2	2nd Quarter	USA	40	632	24	21
430	Rio Olympics USA v CAN G2Q2	2nd Quarter	USA	40	632	19	19
431	Rio Olympics USA v CAN G2Q2	2nd Quarter	USA	40	633	23	16
432	Rio Olympics USA v CAN G2Q2	2nd Quarter	USA	40	635	26	19
433	Rio Olympics USA v CAN G2Q2	2nd Quarter	USA	40	636	25	22	Shot	Score
434	Rio Olympics USA v CAN G2Q2	2nd Quarter	USA	41	736	31	110
435	Rio Olympics USA v CAN G2Q2	2nd Quarter	USA	41	737	37	100
436	Rio Olympics USA v CAN G2Q2	2nd Quarter	USA	41	738	32	96
437	Rio Olympics USA v CAN G2Q2	2nd Quarter	USA	41	739	30	87
438	Rio Olympics USA v CAN G2Q2	2nd Quarter	USA	41	740	31	79
439	Rio Olympics USA v CAN G2Q2	2nd Quarter	USA	41	740	31	74
440	Rio Olympics USA v CAN G2Q2	2nd Quarter	USA	41	741	33	62
441	Rio Olympics USA v CAN G2Q2	2nd Quarter	USA	41	742	32	56
442	Rio Olympics USA v CAN G2Q2	2nd Quarter	USA	41	743	32	51
443	Rio Olympics USA v CAN G2Q2	2nd Quarter	USA	41	744	18	37
444	Rio Olympics USA v CAN G2Q2	2nd Quarter	USA	41	745	31	42
445	Rio Olympics USA v CAN G2Q2	2nd Quarter	USA	41	747	47	33
446	Rio Olympics USA v CAN G2Q2	2nd Quarter	USA	41	748	47	33
447	Rio Olympics USA v CAN G2Q2	2nd Quarter	USA	41	749	47	33
448	Rio Olympics USA v CAN G2Q2	2nd Quarter	USA	41	751	10	20
449	Rio Olympics USA v CAN G2Q2	2nd Quarter	USA	41	752	14	18
450	Rio Olympics USA v CAN G2Q2	2nd Quarter	USA	41	752	17	19
451	Rio Olympics USA v CAN G2Q2	2nd Quarter	USA	41	753	26	17
452	Rio Olympics USA v CAN G2Q2	2nd Quarter	USA	41	753	28	16
453	Rio Olympics USA v CAN G2Q2	2nd Quarter	USA	41	754	28	19
454	Rio Olympics USA v CAN G2Q2	2nd Quarter	USA	41	755	25	39
455	Rio Olympics USA v CAN G2Q2	2nd Quarter	USA	41	756	16	19
456	Rio Olympics USA v CAN G2Q2	2nd Quarter	USA	41	756	16	16	Shot	Score
457	Rio Olympics USA v CAN G2Q2	2nd Quarter	USA	42	887	24	106
458	Rio Olympics USA v CAN G2Q2	2nd Quarter	USA	43	888	29	112
459	Rio Olympics USA v CAN G2Q2	2nd Quarter	USA	43	889	30	83
460	Rio Olympics USA v CAN G2Q2	2nd Quarter	USA	43	890	31	74
461	Rio Olympics USA v CAN G2Q2	2nd Quarter	USA	43	890	33	67
462	Rio Olympics USA v CAN G2Q2	2nd Quarter	USA	43	891	32	58
463	Rio Olympics USA v CAN G2Q2	2nd Quarter	USA	43	891	30	49
464	Rio Olympics USA v CAN G2Q2	2nd Quarter	USA	43	892	24	32
465	Rio Olympics USA v CAN G2Q2	2nd Quarter	USA	43	893	27	36
466	Rio Olympics USA v CAN G2Q2	2nd Quarter	USA	43	893	18	29
467	Rio Olympics USA v CAN G2Q2	2nd Quarter	USA	43	894	16	32	On-ball
468	Rio Olympics USA v CAN G2Q2	2nd Quarter	USA	43	895	16	28
469	Rio Olympics USA v CAN G2Q2	2nd Quarter	USA	43	896	12	21
470	Rio Olympics USA v CAN G2Q2	2nd Quarter	USA	43	897	32	19	Stoppage
471	Rio Olympics USA v CAN G2Q2	2nd Quarter	USA	44	915	24	10	BLOB
472	Rio Olympics USA v CAN G2Q2	2nd Quarter	USA	44	916	13	21
473	Rio Olympics USA v CAN G2Q2	2nd Quarter	USA	44	917	16	25
474	Rio Olympics USA v CAN G2Q2	2nd Quarter	USA	44	917	19	22
475	Rio Olympics USA v CAN G2Q2	2nd Quarter	USA	44	918	15	19	Shot	Miss
476	Rio Olympics USA v CAN G2Q2	2nd Quarter	USA	45	921	12	16	OR
477	Rio Olympics USA v CAN G2Q2	2nd Quarter	USA	45	923	14	29	Shot	Miss
478	Rio Olympics USA v CAN G2Q2	2nd Quarter	USA	46	925	23	35	OR
479	Rio Olympics USA v CAN G2Q2	2nd Quarter	USA	46	927	36	39
480	Rio Olympics USA v CAN G2Q2	2nd Quarter	USA	46	928	40	39
481	Rio Olympics USA v CAN G2Q2	2nd Quarter	USA	46	928	34	40
482	Rio Olympics USA v CAN G2Q2	2nd Quarter	USA	46	929	31	39	On-ball
483	Rio Olympics USA v CAN G2Q2	2nd Quarter	USA	46	929	28	37
484	Rio Olympics USA v CAN G2Q2	2nd Quarter	USA	46	930	12	26
485	Rio Olympics USA v CAN G2Q2	2nd Quarter	USA	46	931	15	29
486	Rio Olympics USA v CAN G2Q2	2nd Quarter	USA	46	932	22	28
487	Rio Olympics USA v CAN G2Q2	2nd Quarter	USA	46	932	26	28
488	Rio Olympics USA v CAN G2Q2	2nd Quarter	USA	46	933	31	39
489	Rio Olympics USA v CAN G2Q2	2nd Quarter	USA	46	935	48	32
490	Rio Olympics USA v CAN G2Q2	2nd Quarter	USA	46	936	37	22
491	Rio Olympics USA v CAN G2Q2	2nd Quarter	USA	46	938	35	23
492	Rio Olympics USA v CAN G2Q2	2nd Quarter	USA	46	939	31	26	Shot	Miss
493	Rio Olympics USA v CAN G2Q2	2nd Quarter	USA	47	976	3	99
494	Rio Olympics USA v CAN G2Q2	2nd Quarter	USA	47	976	25	82
495	Rio Olympics USA v CAN G2Q2	2nd Quarter	USA	47	978	28	81
496	Rio Olympics USA v CAN G2Q2	2nd Quarter	USA	47	979	32	77
497	Rio Olympics USA v CAN G2Q2	2nd Quarter	USA	47	980	38	70
498	Rio Olympics USA v CAN G2Q2	2nd Quarter	USA	47	980	40	64
499	Rio Olympics USA v CAN G2Q2	2nd Quarter	USA	47	981	45	54
500	Rio Olympics USA v CAN G2Q2	2nd Quarter	USA	47	981	48	48
501	Rio Olympics USA v CAN G2Q2	2nd Quarter	USA	47	982	49	37
502	Rio Olympics USA v CAN G2Q2	2nd Quarter	USA	47	982	46	39
503	Rio Olympics USA v CAN G2Q2	2nd Quarter	USA	47	983	46	39
504	Rio Olympics USA v CAN G2Q2	2nd Quarter	USA	47	984	46	39
505	Rio Olympics USA v CAN G2Q2	2nd Quarter	USA	47	985	38	39
506	Rio Olympics USA v CAN G2Q2	2nd Quarter	USA	47	986	34	41
507	Rio Olympics USA v CAN G2Q2	2nd Quarter	USA	47	986	31	42
508	Rio Olympics USA v CAN G2Q2	2nd Quarter	USA	47	987	27	41	On-ball
509	Rio Olympics USA v CAN G2Q2	2nd Quarter	USA	47	987	23	37
510	Rio Olympics USA v CAN G2Q2	2nd Quarter	USA	47	988	15	33
511	Rio Olympics USA v CAN G2Q2	2nd Quarter	USA	47	990	11	18
512	Rio Olympics USA v CAN G2Q2	2nd Quarter	USA	47	992	24	19
513	Rio Olympics USA v CAN G2Q2	2nd Quarter	USA	47	994	13	24
514	Rio Olympics USA v CAN G2Q2	2nd Quarter	USA	47	997	30	27
515	Rio Olympics USA v CAN G2Q2	2nd Quarter	USA	47	997	32	25	Shot	Miss
516	Rio Olympics USA v CAN G2Q2	2nd Quarter	USA	48	1006	29	77
517	Rio Olympics USA v CAN G2Q2	2nd Quarter	USA	48	1006	29	67
518	Rio Olympics USA v CAN G2Q2	2nd Quarter	USA	48	1007	29	56
519	Rio Olympics USA v CAN G2Q2	2nd Quarter	USA	48	1007	31	43
520	Rio Olympics USA v CAN G2Q2	2nd Quarter	USA	48	1008	33	31
521	Rio Olympics USA v CAN G2Q2	2nd Quarter	USA	48	1009	34	26
522	Rio Olympics USA v CAN G2Q2	2nd Quarter	USA	48	1010	34	17	Shot	Score
523	Rio Olympics USA v CAN G2Q2	2nd Quarter	USA	49	1036	32	99
524	Rio Olympics USA v CAN G2Q2	2nd Quarter	USA	49	1036	40	96
525	Rio Olympics USA v CAN G2Q2	2nd Quarter	USA	49	1037	41	94
526	Rio Olympics USA v CAN G2Q2	2nd Quarter	USA	49	1037	50	74
527	Rio Olympics USA v CAN G2Q2	2nd Quarter	USA	49	1038	50	64
528	Rio Olympics USA v CAN G2Q2	2nd Quarter	USA	49	1038	49	53
529	Rio Olympics USA v CAN G2Q2	2nd Quarter	USA	49	1039	41	39
530	Rio Olympics USA v CAN G2Q2	2nd Quarter	USA	49	1040	13	35
531	Rio Olympics USA v CAN G2Q2	2nd Quarter	USA	49	1041	10	28
532	Rio Olympics USA v CAN G2Q2	2nd Quarter	USA	49	1041	27	39
533	Rio Olympics USA v CAN G2Q2	2nd Quarter	USA	49	1042	32	35
534	Rio Olympics USA v CAN G2Q2	2nd Quarter	USA	49	1042	33	29	TO	Foul
535	Rio Olympics USA v CAN G2Q2	2nd Quarter	USA	50	1079	39	102
536	Rio Olympics USA v CAN G2Q2	2nd Quarter	USA	50	1079	48	78
537	Rio Olympics USA v CAN G2Q2	2nd Quarter	USA	50	1081	48	72
538	Rio Olympics USA v CAN G2Q2	2nd Quarter	USA	50	1082	45	60
539	Rio Olympics USA v CAN G2Q2	2nd Quarter	USA	50	1082	40	42
540	Rio Olympics USA v CAN G2Q2	2nd Quarter	USA	50	1083	38	38
541	Rio Olympics USA v CAN G2Q2	2nd Quarter	USA	50	1083	12	31
542	Rio Olympics USA v CAN G2Q2	2nd Quarter	USA	50	1084	12	26	Shot	Score
543	Rio Olympics USA v CAN G2Q2	2nd Quarter	USA	51	1105	31	81
544	Rio Olympics USA v CAN G2Q2	2nd Quarter	USA	51	1105	32	72
545	Rio Olympics USA v CAN G2Q2	2nd Quarter	USA	51	1106	33	62
546	Rio Olympics USA v CAN G2Q2	2nd Quarter	USA	51	1106	34	56
547	Rio Olympics USA v CAN G2Q2	2nd Quarter	USA	51	1107	37	50
548	Rio Olympics USA v CAN G2Q2	2nd Quarter	USA	51	1107	38	39
549	Rio Olympics USA v CAN G2Q2	2nd Quarter	USA	51	1108	49	31	TO
550	Rio Olympics USA v CAN G2Q2	2nd Quarter	USA	52	1180	3	90
551	Rio Olympics USA v CAN G2Q2	2nd Quarter	USA	52	1181	16	74
552	Rio Olympics USA v CAN G2Q2	2nd Quarter	USA	52	1182	16	73
553	Rio Olympics USA v CAN G2Q2	2nd Quarter	USA	52	1183	14	59
554	Rio Olympics USA v CAN G2Q2	2nd Quarter	USA	52	1183	13	48
555	Rio Olympics USA v CAN G2Q2	2nd Quarter	USA	52	1183	14	41
556	Rio Olympics USA v CAN G2Q2	2nd Quarter	USA	52	1184	14	39	On-ball
557	Rio Olympics USA v CAN G2Q2	2nd Quarter	USA	52	1184	19	39
558	Rio Olympics USA v CAN G2Q2	2nd Quarter	USA	52	1185	22	39
559	Rio Olympics USA v CAN G2Q2	2nd Quarter	USA	52	1185	30	40
560	Rio Olympics USA v CAN G2Q2	2nd Quarter	USA	52	1186	36	36
561	Rio Olympics USA v CAN G2Q2	2nd Quarter	USA	52	1187	37	23
562	Rio Olympics USA v CAN G2Q2	2nd Quarter	USA	52	1188	35	23
563	Rio Olympics USA v CAN G2Q2	2nd Quarter	USA	52	1188	33	23
564	Rio Olympics USA v CAN G2Q2	2nd Quarter	USA	52	1189	26	37
565	Rio Olympics USA v CAN G2Q2	2nd Quarter	USA	52	1191	43	35	Shot	Score
566	Rio Olympics USA v CAN G2Q3	3rd Quarter	USA	53	4	57	61
567	Rio Olympics USA v CAN G2Q3	3rd Quarter	USA	53	4	4	61
568	Rio Olympics USA v CAN G2Q3	3rd Quarter	USA	54	5	4	62
569	Rio Olympics USA v CAN G2Q3	3rd Quarter	USA	54	5	16	70
570	Rio Olympics USA v CAN G2Q3	3rd Quarter	USA	54	6	28	64
571	Rio Olympics USA v CAN G2Q3	3rd Quarter	USA	54	6	34	57
572	Rio Olympics USA v CAN G2Q3	3rd Quarter	USA	54	7	37	51
573	Rio Olympics USA v CAN G2Q3	3rd Quarter	USA	54	7	51	29
574	Rio Olympics USA v CAN G2Q3	3rd Quarter	USA	54	8	47	23
575	Rio Olympics USA v CAN G2Q3	3rd Quarter	USA	54	8	42	21
576	Rio Olympics USA v CAN G2Q3	3rd Quarter	USA	54	9	36	18
577	Rio Olympics USA v CAN G2Q3	3rd Quarter	USA	54	9	30	18
578	Rio Olympics USA v CAN G2Q3	3rd Quarter	USA	54	10	26	18
579	Rio Olympics USA v CAN G2Q3	3rd Quarter	USA	54	11	11	21	TO
580	Rio Olympics USA v CAN G2Q3	3rd Quarter	USA	55	55	45	99
581	Rio Olympics USA v CAN G2Q3	3rd Quarter	USA	55	57	33	94
582	Rio Olympics USA v CAN G2Q3	3rd Quarter	USA	55	58	30	81
583	Rio Olympics USA v CAN G2Q3	3rd Quarter	USA	55	58	31	71
584	Rio Olympics USA v CAN G2Q3	3rd Quarter	USA	55	59	30	63
585	Rio Olympics USA v CAN G2Q3	3rd Quarter	USA	55	59	28	56
586	Rio Olympics USA v CAN G2Q3	3rd Quarter	USA	55	60	24	49
587	Rio Olympics USA v CAN G2Q3	3rd Quarter	USA	55	60	18	40
588	Rio Olympics USA v CAN G2Q3	3rd Quarter	USA	55	61	12	35
589	Rio Olympics USA v CAN G2Q3	3rd Quarter	USA	55	61	20	38
590	Rio Olympics USA v CAN G2Q3	3rd Quarter	USA	55	62	25	41	On-ball
591	Rio Olympics USA v CAN G2Q3	3rd Quarter	USA	55	62	32	40
592	Rio Olympics USA v CAN G2Q3	3rd Quarter	USA	55	63	34	39
593	Rio Olympics USA v CAN G2Q3	3rd Quarter	USA	55	64	15	30
594	Rio Olympics USA v CAN G2Q3	3rd Quarter	USA	55	65	29	22	TO
595	Rio Olympics USA v CAN G2Q3	3rd Quarter	USA	56	93	29	99
596	Rio Olympics USA v CAN G2Q3	3rd Quarter	USA	56	94	42	94
597	Rio Olympics USA v CAN G2Q3	3rd Quarter	USA	56	95	43	88
598	Rio Olympics USA v CAN G2Q3	3rd Quarter	USA	56	95	42	82
599	Rio Olympics USA v CAN G2Q3	3rd Quarter	USA	56	96	44	66
600	Rio Olympics USA v CAN G2Q3	3rd Quarter	USA	56	97	47	60
601	Rio Olympics USA v CAN G2Q3	3rd Quarter	USA	56	97	48	50
602	Rio Olympics USA v CAN G2Q3	3rd Quarter	USA	56	98	48	40
603	Rio Olympics USA v CAN G2Q3	3rd Quarter	USA	56	99	46	35
604	Rio Olympics USA v CAN G2Q3	3rd Quarter	USA	56	99	41	36	On-ball
605	Rio Olympics USA v CAN G2Q3	3rd Quarter	USA	56	99	39	39
606	Rio Olympics USA v CAN G2Q3	3rd Quarter	USA	56	100	31	39	Shot	Miss
607	Rio Olympics USA v CAN G2Q3	3rd Quarter	USA	57	123	59	39	SLOB
608	Rio Olympics USA v CAN G2Q3	3rd Quarter	USA	57	124	48	34
609	Rio Olympics USA v CAN G2Q3	3rd Quarter	USA	57	125	34	42
610	Rio Olympics USA v CAN G2Q3	3rd Quarter	USA	57	125	26	40
611	Rio Olympics USA v CAN G2Q3	3rd Quarter	USA	57	126	24	39
612	Rio Olympics USA v CAN G2Q3	3rd Quarter	USA	57	127	15	35
613	Rio Olympics USA v CAN G2Q3	3rd Quarter	USA	57	128	17	36
614	Rio Olympics USA v CAN G2Q3	3rd Quarter	USA	57	130	41	33
615	Rio Olympics USA v CAN G2Q3	3rd Quarter	USA	57	131	44	35
616	Rio Olympics USA v CAN G2Q3	3rd Quarter	USA	57	132	33	26
617	Rio Olympics USA v CAN G2Q3	3rd Quarter	USA	57	134	28	26	Shot	Shooting Foul
618	Rio Olympics USA v CAN G2Q3	3rd Quarter	USA	58	187	29	109
619	Rio Olympics USA v CAN G2Q3	3rd Quarter	USA	58	188	18	90
620	Rio Olympics USA v CAN G2Q3	3rd Quarter	USA	58	189	19	84
621	Rio Olympics USA v CAN G2Q3	3rd Quarter	USA	58	190	44	72
622	Rio Olympics USA v CAN G2Q3	3rd Quarter	USA	58	190	50	60
623	Rio Olympics USA v CAN G2Q3	3rd Quarter	USA	58	191	52	51
624	Rio Olympics USA v CAN G2Q3	3rd Quarter	USA	58	191	51	43
625	Rio Olympics USA v CAN G2Q3	3rd Quarter	USA	58	192	51	32	Foul
626	Rio Olympics USA v CAN G2Q3	3rd Quarter	USA	59	221	58	37	SLOB
627	Rio Olympics USA v CAN G2Q3	3rd Quarter	USA	59	222	45	37
628	Rio Olympics USA v CAN G2Q3	3rd Quarter	USA	59	223	40	39
629	Rio Olympics USA v CAN G2Q3	3rd Quarter	USA	59	223	31	41	On-ball
630	Rio Olympics USA v CAN G2Q3	3rd Quarter	USA	59	223	28	39
631	Rio Olympics USA v CAN G2Q3	3rd Quarter	USA	59	224	25	38
632	Rio Olympics USA v CAN G2Q3	3rd Quarter	USA	59	225	39	32
633	Rio Olympics USA v CAN G2Q3	3rd Quarter	USA	59	227	35	16
634	Rio Olympics USA v CAN G2Q3	3rd Quarter	USA	59	229	40	22
635	Rio Olympics USA v CAN G2Q3	3rd Quarter	USA	59	230	39	27
636	Rio Olympics USA v CAN G2Q3	3rd Quarter	USA	59	231	31	45
637	Rio Olympics USA v CAN G2Q3	3rd Quarter	USA	59	232	19	39
638	Rio Olympics USA v CAN G2Q3	3rd Quarter	USA	59	234	19	42
639	Rio Olympics USA v CAN G2Q3	3rd Quarter	USA	59	235	20	46
640	Rio Olympics USA v CAN G2Q3	3rd Quarter	USA	59	235	21	47
641	Rio Olympics USA v CAN G2Q3	3rd Quarter	USA	59	236	27	41	On-ball
642	Rio Olympics USA v CAN G2Q3	3rd Quarter	USA	59	236	34	38
643	Rio Olympics USA v CAN G2Q3	3rd Quarter	USA	59	237	37	35
644	Rio Olympics USA v CAN G2Q3	3rd Quarter	USA	59	238	37	22
645	Rio Olympics USA v CAN G2Q3	3rd Quarter	USA	59	239	33	16	Shot	Score
646	Rio Olympics USA v CAN G2Q3	3rd Quarter	USA	60	258	31	92
647	Rio Olympics USA v CAN G2Q3	3rd Quarter	USA	60	258	38	85
648	Rio Olympics USA v CAN G2Q3	3rd Quarter	USA	60	259	42	76
649	Rio Olympics USA v CAN G2Q3	3rd Quarter	USA	60	260	45	63
650	Rio Olympics USA v CAN G2Q3	3rd Quarter	USA	60	261	45	51
651	Rio Olympics USA v CAN G2Q3	3rd Quarter	USA	60	261	45	43
652	Rio Olympics USA v CAN G2Q3	3rd Quarter	USA	60	262	42	37
653	Rio Olympics USA v CAN G2Q3	3rd Quarter	USA	60	263	47	32
654	Rio Olympics USA v CAN G2Q3	3rd Quarter	USA	60	263	50	25
655	Rio Olympics USA v CAN G2Q3	3rd Quarter	USA	60	264	52	28
656	Rio Olympics USA v CAN G2Q3	3rd Quarter	USA	60	264	49	30	On-ball
657	Rio Olympics USA v CAN G2Q3	3rd Quarter	USA	60	264	45	33
658	Rio Olympics USA v CAN G2Q3	3rd Quarter	USA	60	265	39	36
659	Rio Olympics USA v CAN G2Q3	3rd Quarter	USA	60	266	31	32
660	Rio Olympics USA v CAN G2Q3	3rd Quarter	USA	60	267	32	38
661	Rio Olympics USA v CAN G2Q3	3rd Quarter	USA	60	267	33	41
662	Rio Olympics USA v CAN G2Q3	3rd Quarter	USA	60	269	36	24	Shot	Miss
663	Rio Olympics USA v CAN G2Q3	3rd Quarter	USA	61	287	29	109
664	Rio Olympics USA v CAN G2Q3	3rd Quarter	USA	61	288	29	84
665	Rio Olympics USA v CAN G2Q3	3rd Quarter	USA	61	290	30	79
666	Rio Olympics USA v CAN G2Q3	3rd Quarter	USA	61	291	33	73
667	Rio Olympics USA v CAN G2Q3	3rd Quarter	USA	61	292	38	70
668	Rio Olympics USA v CAN G2Q3	3rd Quarter	USA	61	292	43	62
669	Rio Olympics USA v CAN G2Q3	3rd Quarter	USA	61	293	47	52
670	Rio Olympics USA v CAN G2Q3	3rd Quarter	USA	61	294	35	49
671	Rio Olympics USA v CAN G2Q3	3rd Quarter	USA	61	295	31	44
672	Rio Olympics USA v CAN G2Q3	3rd Quarter	USA	61	295	20	37	On-ball	Shot	Score
673	Rio Olympics USA v CAN G2Q3	3rd Quarter	USA	62	327	24	97
674	Rio Olympics USA v CAN G2Q3	3rd Quarter	USA	62	327	28	91
675	Rio Olympics USA v CAN G2Q3	3rd Quarter	USA	62	328	32	86
676	Rio Olympics USA v CAN G2Q3	3rd Quarter	USA	62	329	36	77
677	Rio Olympics USA v CAN G2Q3	3rd Quarter	USA	62	330	43	67
678	Rio Olympics USA v CAN G2Q3	3rd Quarter	USA	62	331	45	57
679	Rio Olympics USA v CAN G2Q3	3rd Quarter	USA	62	331	45	48
680	Rio Olympics USA v CAN G2Q3	3rd Quarter	USA	62	332	47	39	Foul
681	Rio Olympics USA v CAN G2Q3	3rd Quarter	USA	63	357	58	35	SLOB
682	Rio Olympics USA v CAN G2Q3	3rd Quarter	USA	63	358	32	41
683	Rio Olympics USA v CAN G2Q3	3rd Quarter	USA	63	359	31	46
684	Rio Olympics USA v CAN G2Q3	3rd Quarter	USA	63	360	31	48
685	Rio Olympics USA v CAN G2Q3	3rd Quarter	USA	63	362	31	44
686	Rio Olympics USA v CAN G2Q3	3rd Quarter	USA	63	364	26	36	On-ball
687	Rio Olympics USA v CAN G2Q3	3rd Quarter	USA	63	365	21	30	Shot	Miss
688	Rio Olympics USA v CAN G2Q3	3rd Quarter	USA	64	400	32	90
689	Rio Olympics USA v CAN G2Q3	3rd Quarter	USA	64	400	48	72
690	Rio Olympics USA v CAN G2Q3	3rd Quarter	USA	64	401	46	56
691	Rio Olympics USA v CAN G2Q3	3rd Quarter	USA	64	402	42	46
692	Rio Olympics USA v CAN G2Q3	3rd Quarter	USA	64	402	34	38
693	Rio Olympics USA v CAN G2Q3	3rd Quarter	USA	64	403	14	30
694	Rio Olympics USA v CAN G2Q3	3rd Quarter	USA	64	404	12	26	Shot	Score
695	Rio Olympics USA v CAN G2Q3	3rd Quarter	USA	65	448	3	82
696	Rio Olympics USA v CAN G2Q3	3rd Quarter	USA	65	449	27	77
697	Rio Olympics USA v CAN G2Q3	3rd Quarter	USA	65	450	36	73
698	Rio Olympics USA v CAN G2Q3	3rd Quarter	USA	65	450	41	67
699	Rio Olympics USA v CAN G2Q3	3rd Quarter	USA	65	451	45	58
700	Rio Olympics USA v CAN G2Q3	3rd Quarter	USA	65	451	47	50
701	Rio Olympics USA v CAN G2Q3	3rd Quarter	USA	65	452	50	44
702	Rio Olympics USA v CAN G2Q3	3rd Quarter	USA	65	453	51	36
703	Rio Olympics USA v CAN G2Q3	3rd Quarter	USA	65	455	37	39
704	Rio Olympics USA v CAN G2Q3	3rd Quarter	USA	65	456	32	42
705	Rio Olympics USA v CAN G2Q3	3rd Quarter	USA	65	457	29	42	On-ball
706	Rio Olympics USA v CAN G2Q3	3rd Quarter	USA	65	458	25	40
707	Rio Olympics USA v CAN G2Q3	3rd Quarter	USA	65	458	23	38
708	Rio Olympics USA v CAN G2Q3	3rd Quarter	USA	65	460	35	35
709	Rio Olympics USA v CAN G2Q3	3rd Quarter	USA	65	461	31	20
710	Rio Olympics USA v CAN G2Q3	3rd Quarter	USA	65	462	34	16	Shot	Score
711	Rio Olympics USA v CAN G2Q3	3rd Quarter	USA	66	532	32	100
712	Rio Olympics USA v CAN G2Q3	3rd Quarter	USA	66	532	9	83
713	Rio Olympics USA v CAN G2Q3	3rd Quarter	USA	66	533	11	74
714	Rio Olympics USA v CAN G2Q3	3rd Quarter	USA	66	534	11	65
715	Rio Olympics USA v CAN G2Q3	3rd Quarter	USA	66	535	10	54
716	Rio Olympics USA v CAN G2Q3	3rd Quarter	USA	66	536	12	44
717	Rio Olympics USA v CAN G2Q3	3rd Quarter	USA	66	536	14	38
718	Rio Olympics USA v CAN G2Q3	3rd Quarter	USA	66	537	17	36	On-ball
719	Rio Olympics USA v CAN G2Q3	3rd Quarter	USA	66	537	22	36
720	Rio Olympics USA v CAN G2Q3	3rd Quarter	USA	66	538	29	36
721	Rio Olympics USA v CAN G2Q3	3rd Quarter	USA	66	538	36	29
722	Rio Olympics USA v CAN G2Q3	3rd Quarter	USA	66	539	37	27	Foul	TO
723	Rio Olympics USA v CAN G2Q3	3rd Quarter	USA	67	579	35	108
724	Rio Olympics USA v CAN G2Q3	3rd Quarter	USA	67	580	48	81
725	Rio Olympics USA v CAN G2Q3	3rd Quarter	USA	67	581	48	73
726	Rio Olympics USA v CAN G2Q3	3rd Quarter	USA	67	582	47	68
727	Rio Olympics USA v CAN G2Q3	3rd Quarter	USA	67	583	48	58
728	Rio Olympics USA v CAN G2Q3	3rd Quarter	USA	67	583	49	48
729	Rio Olympics USA v CAN G2Q3	3rd Quarter	USA	67	584	49	44
730	Rio Olympics USA v CAN G2Q3	3rd Quarter	USA	67	585	49	36	On-ball
731	Rio Olympics USA v CAN G2Q3	3rd Quarter	USA	67	586	50	29	Foul
732	Rio Olympics USA v CAN G2Q3	3rd Quarter	USA	68	602	58	36	SLOB
733	Rio Olympics USA v CAN G2Q3	3rd Quarter	USA	68	603	51	45
734	Rio Olympics USA v CAN G2Q3	3rd Quarter	USA	68	604	51	46
735	Rio Olympics USA v CAN G2Q3	3rd Quarter	USA	68	604	51	56
736	Rio Olympics USA v CAN G2Q3	3rd Quarter	USA	68	605	39	49
737	Rio Olympics USA v CAN G2Q3	3rd Quarter	USA	68	606	36	47
738	Rio Olympics USA v CAN G2Q3	3rd Quarter	USA	68	607	34	40
739	Rio Olympics USA v CAN G2Q3	3rd Quarter	USA	68	609	25	36	On-ball
740	Rio Olympics USA v CAN G2Q3	3rd Quarter	USA	68	610	14	17	Shot	Miss
741	Rio Olympics USA v CAN G2Q3	3rd Quarter	USA	69	663	32	101
742	Rio Olympics USA v CAN G2Q3	3rd Quarter	USA	69	665	43	92
743	Rio Olympics USA v CAN G2Q3	3rd Quarter	USA	69	666	48	83
744	Rio Olympics USA v CAN G2Q3	3rd Quarter	USA	69	666	50	69
745	Rio Olympics USA v CAN G2Q3	3rd Quarter	USA	69	667	50	60
746	Rio Olympics USA v CAN G2Q3	3rd Quarter	USA	69	668	21	32
747	Rio Olympics USA v CAN G2Q3	3rd Quarter	USA	69	669	19	18
748	Rio Olympics USA v CAN G2Q3	3rd Quarter	USA	69	670	24	17
749	Rio Olympics USA v CAN G2Q3	3rd Quarter	USA	69	671	29	16	Shot	Miss
750	Rio Olympics USA v CAN G2Q3	3rd Quarter	USA	70	783	40	88
751	Rio Olympics USA v CAN G2Q3	3rd Quarter	USA	70	784	44	82
752	Rio Olympics USA v CAN G2Q3	3rd Quarter	USA	70	785	46	74
753	Rio Olympics USA v CAN G2Q3	3rd Quarter	USA	70	785	47	66
754	Rio Olympics USA v CAN G2Q3	3rd Quarter	USA	70	786	48	57
755	Rio Olympics USA v CAN G2Q3	3rd Quarter	USA	70	786	49	49
756	Rio Olympics USA v CAN G2Q3	3rd Quarter	USA	70	788	49	42
757	Rio Olympics USA v CAN G2Q3	3rd Quarter	USA	70	789	50	37
758	Rio Olympics USA v CAN G2Q3	3rd Quarter	USA	70	789	49	31
759	Rio Olympics USA v CAN G2Q3	3rd Quarter	USA	70	790	46	33
760	Rio Olympics USA v CAN G2Q3	3rd Quarter	USA	70	790	43	35	Foul
761	Rio Olympics USA v CAN G2Q3	3rd Quarter	USA	71	870	42	111
762	Rio Olympics USA v CAN G2Q3	3rd Quarter	USA	71	871	50	64
763	Rio Olympics USA v CAN G2Q3	3rd Quarter	USA	71	872	46	56
764	Rio Olympics USA v CAN G2Q3	3rd Quarter	USA	71	872	40	50
765	Rio Olympics USA v CAN G2Q3	3rd Quarter	USA	71	873	34	43
766	Rio Olympics USA v CAN G2Q3	3rd Quarter	USA	71	873	30	35
767	Rio Olympics USA v CAN G2Q3	3rd Quarter	USA	71	874	29	25
768	Rio Olympics USA v CAN G2Q3	3rd Quarter	USA	71	874	29	20	Shot	Score
769	Rio Olympics USA v CAN G2Q3	3rd Quarter	USA	72	900	30	100
770	Rio Olympics USA v CAN G2Q3	3rd Quarter	USA	72	901	37	87	Foul
771	Rio Olympics USA v CAN G2Q3	3rd Quarter	USA	73	965	34	110
772	Rio Olympics USA v CAN G2Q3	3rd Quarter	USA	73	967	42	92
773	Rio Olympics USA v CAN G2Q3	3rd Quarter	USA	73	968	45	86
774	Rio Olympics USA v CAN G2Q3	3rd Quarter	USA	73	968	45	78
775	Rio Olympics USA v CAN G2Q3	3rd Quarter	USA	73	970	32	80
776	Rio Olympics USA v CAN G2Q3	3rd Quarter	USA	73	971	32	75
777	Rio Olympics USA v CAN G2Q3	3rd Quarter	USA	73	971	32	66
778	Rio Olympics USA v CAN G2Q3	3rd Quarter	USA	73	972	32	60
779	Rio Olympics USA v CAN G2Q3	3rd Quarter	USA	73	972	30	54
780	Rio Olympics USA v CAN G2Q3	3rd Quarter	USA	73	973	23	49
781	Rio Olympics USA v CAN G2Q3	3rd Quarter	USA	73	974	19	46
782	Rio Olympics USA v CAN G2Q3	3rd Quarter	USA	73	974	13	41
783	Rio Olympics USA v CAN G2Q3	3rd Quarter	USA	73	975	12	37
784	Rio Olympics USA v CAN G2Q3	3rd Quarter	USA	73	976	12	37
785	Rio Olympics USA v CAN G2Q3	3rd Quarter	USA	73	977	12	37
786	Rio Olympics USA v CAN G2Q3	3rd Quarter	USA	73	978	12	37
787	Rio Olympics USA v CAN G2Q3	3rd Quarter	USA	73	979	12	37
788	Rio Olympics USA v CAN G2Q3	3rd Quarter	USA	73	980	18	38
789	Rio Olympics USA v CAN G2Q3	3rd Quarter	USA	73	981	22	41
790	Rio Olympics USA v CAN G2Q3	3rd Quarter	USA	73	982	19	34	On-ball
791	Rio Olympics USA v CAN G2Q3	3rd Quarter	USA	73	983	16	27
792	Rio Olympics USA v CAN G2Q3	3rd Quarter	USA	73	983	22	27
793	Rio Olympics USA v CAN G2Q3	3rd Quarter	USA	73	984	25	30	Shot	Score
794	Rio Olympics USA v CAN G2Q3	3rd Quarter	USA	74	1009	38	94
795	Rio Olympics USA v CAN G2Q3	3rd Quarter	USA	74	1010	19	84
796	Rio Olympics USA v CAN G2Q3	3rd Quarter	USA	74	1011	18	78
797	Rio Olympics USA v CAN G2Q3	3rd Quarter	USA	74	1011	18	69
798	Rio Olympics USA v CAN G2Q3	3rd Quarter	USA	74	1013	18	62
799	Rio Olympics USA v CAN G2Q3	3rd Quarter	USA	74	1013	20	56
800	Rio Olympics USA v CAN G2Q3	3rd Quarter	USA	74	1015	22	50
801	Rio Olympics USA v CAN G2Q3	3rd Quarter	USA	74	1016	17	46
802	Rio Olympics USA v CAN G2Q3	3rd Quarter	USA	74	1017	12	42
803	Rio Olympics USA v CAN G2Q3	3rd Quarter	USA	74	1020	12	42
804	Rio Olympics USA v CAN G2Q3	3rd Quarter	USA	74	1021	15	44
805	Rio Olympics USA v CAN G2Q3	3rd Quarter	USA	74	1022	33	41
806	Rio Olympics USA v CAN G2Q3	3rd Quarter	USA	74	1023	37	41
807	Rio Olympics USA v CAN G2Q3	3rd Quarter	USA	74	1024	37	41
808	Rio Olympics USA v CAN G2Q3	3rd Quarter	USA	74	1025	37	41
809	Rio Olympics USA v CAN G2Q3	3rd Quarter	USA	74	1026	44	25
810	Rio Olympics USA v CAN G2Q3	3rd Quarter	USA	74	1027	40	19
811	Rio Olympics USA v CAN G2Q3	3rd Quarter	USA	74	1028	35	17	Shot	Score
812	Rio Olympics USA v CAN G2Q3	3rd Quarter	USA	75	1056	31	87
813	Rio Olympics USA v CAN G2Q3	3rd Quarter	USA	75	1056	23	93
814	Rio Olympics USA v CAN G2Q3	3rd Quarter	USA	75	1057	22	86
815	Rio Olympics USA v CAN G2Q3	3rd Quarter	USA	75	1058	21	79
816	Rio Olympics USA v CAN G2Q3	3rd Quarter	USA	75	1059	21	75
817	Rio Olympics USA v CAN G2Q3	3rd Quarter	USA	75	1059	18	62
818	Rio Olympics USA v CAN G2Q3	3rd Quarter	USA	75	1060	18	54
819	Rio Olympics USA v CAN G2Q3	3rd Quarter	USA	75	1061	10	25
820	Rio Olympics USA v CAN G2Q3	3rd Quarter	USA	75	1062	14	21	Shot	Miss
821	Rio Olympics USA v CAN G2Q4	4th Quarter	USA	76	39	32	97
822	Rio Olympics USA v CAN G2Q4	4th Quarter	USA	76	40	38	90
823	Rio Olympics USA v CAN G2Q4	4th Quarter	USA	76	41	40	80
824	Rio Olympics USA v CAN G2Q4	4th Quarter	USA	76	41	40	74
825	Rio Olympics USA v CAN G2Q4	4th Quarter	USA	76	42	38	65
826	Rio Olympics USA v CAN G2Q4	4th Quarter	USA	76	43	37	57
827	Rio Olympics USA v CAN G2Q4	4th Quarter	USA	76	43	34	53
828	Rio Olympics USA v CAN G2Q4	4th Quarter	USA	76	45	30	49
829	Rio Olympics USA v CAN G2Q4	4th Quarter	USA	76	47	39	36
830	Rio Olympics USA v CAN G2Q4	4th Quarter	USA	76	48	42	36
831	Rio Olympics USA v CAN G2Q4	4th Quarter	USA	76	49	42	38
832	Rio Olympics USA v CAN G2Q4	4th Quarter	USA	76	50	42	39
833	Rio Olympics USA v CAN G2Q4	4th Quarter	USA	76	51	38	40
834	Rio Olympics USA v CAN G2Q4	4th Quarter	USA	76	51	33	37
835	Rio Olympics USA v CAN G2Q4	4th Quarter	USA	76	52	30	31
836	Rio Olympics USA v CAN G2Q4	4th Quarter	USA	76	53	27	31	Shot	Score
837	Rio Olympics USA v CAN G2Q4	4th Quarter	USA	78	71	34	111
838	Rio Olympics USA v CAN G2Q4	4th Quarter	USA	78	72	52	100
839	Rio Olympics USA v CAN G2Q4	4th Quarter	USA	78	73	50	97
840	Rio Olympics USA v CAN G2Q4	4th Quarter	USA	78	74	45	90
841	Rio Olympics USA v CAN G2Q4	4th Quarter	USA	78	75	37	83
842	Rio Olympics USA v CAN G2Q4	4th Quarter	USA	78	76	37	76
843	Rio Olympics USA v CAN G2Q4	4th Quarter	USA	78	76	40	69
844	Rio Olympics USA v CAN G2Q4	4th Quarter	USA	78	77	44	64
845	Rio Olympics USA v CAN G2Q4	4th Quarter	USA	78	78	47	55
846	Rio Olympics USA v CAN G2Q4	4th Quarter	USA	78	78	47	51
847	Rio Olympics USA v CAN G2Q4	4th Quarter	USA	78	79	38	49
848	Rio Olympics USA v CAN G2Q4	4th Quarter	USA	78	80	32	49
849	Rio Olympics USA v CAN G2Q4	4th Quarter	USA	78	82	26	36
850	Rio Olympics USA v CAN G2Q4	4th Quarter	USA	78	82	26	40
851	Rio Olympics USA v CAN G2Q4	4th Quarter	USA	78	83	27	43
852	Rio Olympics USA v CAN G2Q4	4th Quarter	USA	78	84	29	44
853	Rio Olympics USA v CAN G2Q4	4th Quarter	USA	78	86	36	42
854	Rio Olympics USA v CAN G2Q4	4th Quarter	USA	78	87	38	36
855	Rio Olympics USA v CAN G2Q4	4th Quarter	USA	78	87	38	29
856	Rio Olympics USA v CAN G2Q4	4th Quarter	USA	78	88	38	29
857	Rio Olympics USA v CAN G2Q4	4th Quarter	USA	78	89	38	29
858	Rio Olympics USA v CAN G2Q4	4th Quarter	USA	78	90	36	20
859	Rio Olympics USA v CAN G2Q4	4th Quarter	USA	78	92	28	19	Shot	Score
860	Rio Olympics USA v CAN G2Q4	4th Quarter	USA	79	167	30	110
861	Rio Olympics USA v CAN G2Q4	4th Quarter	USA	79	168	23	82
862	Rio Olympics USA v CAN G2Q4	4th Quarter	USA	79	169	25	78
863	Rio Olympics USA v CAN G2Q4	4th Quarter	USA	79	170	42	76
864	Rio Olympics USA v CAN G2Q4	4th Quarter	USA	79	171	18	63
865	Rio Olympics USA v CAN G2Q4	4th Quarter	USA	79	172	16	58
866	Rio Olympics USA v CAN G2Q4	4th Quarter	USA	79	173	15	55
867	Rio Olympics USA v CAN G2Q4	4th Quarter	USA	79	173	20	53
868	Rio Olympics USA v CAN G2Q4	4th Quarter	USA	79	174	25	50
869	Rio Olympics USA v CAN G2Q4	4th Quarter	USA	79	175	29	49
870	Rio Olympics USA v CAN G2Q4	4th Quarter	USA	79	178	40	35
871	Rio Olympics USA v CAN G2Q4	4th Quarter	USA	79	179	40	36	TO	Foul
872	Rio Olympics USA v CAN G2Q4	4th Quarter	USA	80	224	33	101
873	Rio Olympics USA v CAN G2Q4	4th Quarter	USA	80	224	26	96
874	Rio Olympics USA v CAN G2Q4	4th Quarter	USA	80	225	22	91
875	Rio Olympics USA v CAN G2Q4	4th Quarter	USA	80	226	20	84
876	Rio Olympics USA v CAN G2Q4	4th Quarter	USA	80	227	19	78
877	Rio Olympics USA v CAN G2Q4	4th Quarter	USA	80	227	22	73
878	Rio Olympics USA v CAN G2Q4	4th Quarter	USA	80	228	24	66
879	Rio Olympics USA v CAN G2Q4	4th Quarter	USA	80	229	28	58
880	Rio Olympics USA v CAN G2Q4	4th Quarter	USA	80	230	30	53
881	Rio Olympics USA v CAN G2Q4	4th Quarter	USA	80	231	36	39
882	Rio Olympics USA v CAN G2Q4	4th Quarter	USA	80	232	38	43
883	Rio Olympics USA v CAN G2Q4	4th Quarter	USA	80	232	40	41
884	Rio Olympics USA v CAN G2Q4	4th Quarter	USA	80	232	41	39
885	Rio Olympics USA v CAN G2Q4	4th Quarter	USA	80	232	40	33
886	Rio Olympics USA v CAN G2Q4	4th Quarter	USA	80	233	37	25
887	Rio Olympics USA v CAN G2Q4	4th Quarter	USA	80	234	36	22	Shot	Miss
888	Rio Olympics USA v CAN G2Q4	4th Quarter	USA	81	263	30	112
889	Rio Olympics USA v CAN G2Q4	4th Quarter	USA	81	263	28	88
890	Rio Olympics USA v CAN G2Q4	4th Quarter	USA	81	264	32	82
891	Rio Olympics USA v CAN G2Q4	4th Quarter	USA	81	265	36	78
892	Rio Olympics USA v CAN G2Q4	4th Quarter	USA	81	266	23	69
893	Rio Olympics USA v CAN G2Q4	4th Quarter	USA	81	267	14	61
894	Rio Olympics USA v CAN G2Q4	4th Quarter	USA	81	268	13	52
895	Rio Olympics USA v CAN G2Q4	4th Quarter	USA	81	269	14	48
896	Rio Olympics USA v CAN G2Q4	4th Quarter	USA	81	270	21	46
897	Rio Olympics USA v CAN G2Q4	4th Quarter	USA	81	271	32	39
898	Rio Olympics USA v CAN G2Q4	4th Quarter	USA	81	271	34	42
899	Rio Olympics USA v CAN G2Q4	4th Quarter	USA	81	272	35	46
900	Rio Olympics USA v CAN G2Q4	4th Quarter	USA	81	273	37	46
901	Rio Olympics USA v CAN G2Q4	4th Quarter	USA	81	274	40	42
902	Rio Olympics USA v CAN G2Q4	4th Quarter	USA	81	274	44	40
903	Rio Olympics USA v CAN G2Q4	4th Quarter	USA	81	275	48	35
904	Rio Olympics USA v CAN G2Q4	4th Quarter	USA	81	275	48	38
905	Rio Olympics USA v CAN G2Q4	4th Quarter	USA	81	276	45	40
906	Rio Olympics USA v CAN G2Q4	4th Quarter	USA	81	277	40	40
907	Rio Olympics USA v CAN G2Q4	4th Quarter	USA	81	277	14	33
908	Rio Olympics USA v CAN G2Q4	4th Quarter	USA	81	278	12	27
909	Rio Olympics USA v CAN G2Q4	4th Quarter	USA	81	279	14	30
910	Rio Olympics USA v CAN G2Q4	4th Quarter	USA	81	279	20	31
911	Rio Olympics USA v CAN G2Q4	4th Quarter	USA	81	280	25	31
912	Rio Olympics USA v CAN G2Q4	4th Quarter	USA	81	281	32	27
913	Rio Olympics USA v CAN G2Q4	4th Quarter	USA	81	282	36	21
914	Rio Olympics USA v CAN G2Q4	4th Quarter	USA	81	284	34	39	Shot	Miss
915	Rio Olympics USA v CAN G2Q4	4th Quarter	USA	82	287	24	32	OR
916	Rio Olympics USA v CAN G2Q4	4th Quarter	USA	82	288	27	40
917	Rio Olympics USA v CAN G2Q4	4th Quarter	USA	82	289	51	33
918	Rio Olympics USA v CAN G2Q4	4th Quarter	USA	82	290	52	31
919	Rio Olympics USA v CAN G2Q4	4th Quarter	USA	82	292	54	37
920	Rio Olympics USA v CAN G2Q4	4th Quarter	USA	82	292	52	43
921	Rio Olympics USA v CAN G2Q4	4th Quarter	USA	82	293	50	43
922	Rio Olympics USA v CAN G2Q4	4th Quarter	USA	82	294	47	35	On-ball
923	Rio Olympics USA v CAN G2Q4	4th Quarter	USA	82	294	45	33
924	Rio Olympics USA v CAN G2Q4	4th Quarter	USA	82	295	39	35
925	Rio Olympics USA v CAN G2Q4	4th Quarter	USA	82	296	32	32
926	Rio Olympics USA v CAN G2Q4	4th Quarter	USA	82	297	31	33
927	Rio Olympics USA v CAN G2Q4	4th Quarter	USA	82	298	11	18	Shot	Miss
928	Rio Olympics USA v CAN G2Q4	4th Quarter	USA	83	311	18	99
929	Rio Olympics USA v CAN G2Q4	4th Quarter	USA	83	311	23	94
930	Rio Olympics USA v CAN G2Q4	4th Quarter	USA	83	312	26	86
931	Rio Olympics USA v CAN G2Q4	4th Quarter	USA	83	313	23	77
932	Rio Olympics USA v CAN G2Q4	4th Quarter	USA	83	314	21	72
933	Rio Olympics USA v CAN G2Q4	4th Quarter	USA	83	314	17	64
934	Rio Olympics USA v CAN G2Q4	4th Quarter	USA	83	315	22	56
935	Rio Olympics USA v CAN G2Q4	4th Quarter	USA	83	316	30	46
936	Rio Olympics USA v CAN G2Q4	4th Quarter	USA	83	316	32	39	On-ball
937	Rio Olympics USA v CAN G2Q4	4th Quarter	USA	83	316	38	39
938	Rio Olympics USA v CAN G2Q4	4th Quarter	USA	83	317	49	31
939	Rio Olympics USA v CAN G2Q4	4th Quarter	USA	83	319	35	20
940	Rio Olympics USA v CAN G2Q4	4th Quarter	USA	83	320	34	17	Shot	Score
941	Rio Olympics USA v CAN G2Q4	4th Quarter	USA	84	473	31	92
942	Rio Olympics USA v CAN G2Q4	4th Quarter	USA	84	473	36	89
943	Rio Olympics USA v CAN G2Q4	4th Quarter	USA	84	475	13	79	TO
944	Rio Olympics USA v CAN G2Q4	4th Quarter	USA	85	487	3	67
945	Rio Olympics USA v CAN G2Q4	4th Quarter	USA	85	488	3	67
946	Rio Olympics USA v CAN G2Q4	4th Quarter	USA	85	489	3	67
947	Rio Olympics USA v CAN G2Q4	4th Quarter	USA	85	490	3	67
948	Rio Olympics USA v CAN G2Q4	4th Quarter	USA	85	491	3	67
949	Rio Olympics USA v CAN G2Q4	4th Quarter	USA	85	492	33	53
950	Rio Olympics USA v CAN G2Q4	4th Quarter	USA	85	494	51	35
951	Rio Olympics USA v CAN G2Q4	4th Quarter	USA	85	497	40	17
952	Rio Olympics USA v CAN G2Q4	4th Quarter	USA	85	498	31	15
953	Rio Olympics USA v CAN G2Q4	4th Quarter	USA	85	498	27	16	Stoppage
954	Rio Olympics USA v CAN G2Q4	4th Quarter	USA	86	512	20	9	BLOB
955	Rio Olympics USA v CAN G2Q4	4th Quarter	USA	86	512	27	22
956	Rio Olympics USA v CAN G2Q4	4th Quarter	USA	86	514	28	34
957	Rio Olympics USA v CAN G2Q4	4th Quarter	USA	86	514	29	39
958	Rio Olympics USA v CAN G2Q4	4th Quarter	USA	86	515	37	37
959	Rio Olympics USA v CAN G2Q4	4th Quarter	USA	86	516	37	37
960	Rio Olympics USA v CAN G2Q4	4th Quarter	USA	86	517	37	37
961	Rio Olympics USA v CAN G2Q4	4th Quarter	USA	86	518	37	37
962	Rio Olympics USA v CAN G2Q4	4th Quarter	USA	86	519	17	27	Shot	Score
963	Rio Olympics USA v CAN G2Q4	4th Quarter	USA	87	542	28	101
964	Rio Olympics USA v CAN G2Q4	4th Quarter	USA	87	544	48	73
965	Rio Olympics USA v CAN G2Q4	4th Quarter	USA	87	544	48	64
966	Rio Olympics USA v CAN G2Q4	4th Quarter	USA	87	545	48	55
967	Rio Olympics USA v CAN G2Q4	4th Quarter	USA	87	545	46	46	TO
968	Rio Olympics USA v CAN G2Q4	4th Quarter	USA	88	586	33	100
969	Rio Olympics USA v CAN G2Q4	4th Quarter	USA	88	586	31	96
970	Rio Olympics USA v CAN G2Q4	4th Quarter	USA	88	587	29	87
971	Rio Olympics USA v CAN G2Q4	4th Quarter	USA	88	588	26	76
972	Rio Olympics USA v CAN G2Q4	4th Quarter	USA	88	588	27	65
973	Rio Olympics USA v CAN G2Q4	4th Quarter	USA	88	589	29	56
974	Rio Olympics USA v CAN G2Q4	4th Quarter	USA	88	590	30	48
975	Rio Olympics USA v CAN G2Q4	4th Quarter	USA	88	591	42	39
976	Rio Olympics USA v CAN G2Q4	4th Quarter	USA	88	591	41	32
977	Rio Olympics USA v CAN G2Q4	4th Quarter	USA	88	592	39	27	Shot	Score
978	Rio Olympics USA v CAN G2Q4	4th Quarter	USA	89	612	36	89
979	Rio Olympics USA v CAN G2Q4	4th Quarter	USA	89	613	30	89
980	Rio Olympics USA v CAN G2Q4	4th Quarter	USA	89	614	30	86
981	Rio Olympics USA v CAN G2Q4	4th Quarter	USA	89	614	28	78
982	Rio Olympics USA v CAN G2Q4	4th Quarter	USA	89	615	28	72
983	Rio Olympics USA v CAN G2Q4	4th Quarter	USA	89	616	28	64
984	Rio Olympics USA v CAN G2Q4	4th Quarter	USA	89	617	30	55
985	Rio Olympics USA v CAN G2Q4	4th Quarter	USA	89	618	32	48
986	Rio Olympics USA v CAN G2Q4	4th Quarter	USA	89	619	32	48
987	Rio Olympics USA v CAN G2Q4	4th Quarter	USA	89	620	32	48
988	Rio Olympics USA v CAN G2Q4	4th Quarter	USA	89	622	27	47
989	Rio Olympics USA v CAN G2Q4	4th Quarter	USA	89	623	22	46
990	Rio Olympics USA v CAN G2Q4	4th Quarter	USA	89	624	12	32
991	Rio Olympics USA v CAN G2Q4	4th Quarter	USA	89	625	12	32
992	Rio Olympics USA v CAN G2Q4	4th Quarter	USA	89	626	12	32
993	Rio Olympics USA v CAN G2Q4	4th Quarter	USA	89	627	28	35
994	Rio Olympics USA v CAN G2Q4	4th Quarter	USA	89	629	27	22	Foul
995	Rio Olympics USA v CAN G2Q4	4th Quarter	USA	90	740	20	9	BLOB
996	Rio Olympics USA v CAN G2Q4	4th Quarter	USA	90	741	35	45
997	Rio Olympics USA v CAN G2Q4	4th Quarter	USA	90	742	32	42
998	Rio Olympics USA v CAN G2Q4	4th Quarter	USA	90	743	32	40
999	Rio Olympics USA v CAN G2Q4	4th Quarter	USA	90	743	32	45
1000	Rio Olympics USA v CAN G2Q4	4th Quarter	USA	90	744	32	47
1001	Rio Olympics USA v CAN G2Q4	4th Quarter	USA	90	745	32	52
1002	Rio Olympics USA v CAN G2Q4	4th Quarter	USA	90	746	30	49
1003	Rio Olympics USA v CAN G2Q4	4th Quarter	USA	90	747	28	49
1004	Rio Olympics USA v CAN G2Q4	4th Quarter	USA	90	748	28	49
1005	Rio Olympics USA v CAN G2Q4	4th Quarter	USA	90	749	28	49
1006	Rio Olympics USA v CAN G2Q4	4th Quarter	USA	90	750	28	49
1007	Rio Olympics USA v CAN G2Q4	4th Quarter	USA	90	751	28	49
1008	Rio Olympics USA v CAN G2Q4	4th Quarter	USA	90	752	25	46
1009	Rio Olympics USA v CAN G2Q4	4th Quarter	USA	90	752	21	41
1010	Rio Olympics USA v CAN G2Q4	4th Quarter	USA	90	753	18	37	On-ball
1011	Rio Olympics USA v CAN G2Q4	4th Quarter	USA	90	753	19	36
1012	Rio Olympics USA v CAN G2Q4	4th Quarter	USA	90	754	27	37
1013	Rio Olympics USA v CAN G2Q4	4th Quarter	USA	90	754	30	31
1014	Rio Olympics USA v CAN G2Q4	4th Quarter	USA	90	755	50	32
1015	Rio Olympics USA v CAN G2Q4	4th Quarter	USA	90	756	46	35
1016	Rio Olympics USA v CAN G2Q4	4th Quarter	USA	90	756	41	34	TO
1017	Rio Olympics USA v CAN G2Q4	4th Quarter	USA	91	790	32	111
1018	Rio Olympics USA v CAN G2Q4	4th Quarter	USA	91	791	32	95
1019	Rio Olympics USA v CAN G2Q4	4th Quarter	USA	91	793	33	85
1020	Rio Olympics USA v CAN G2Q4	4th Quarter	USA	91	795	30	77
1021	Rio Olympics USA v CAN G2Q4	4th Quarter	USA	91	796	29	71
1022	Rio Olympics USA v CAN G2Q4	4th Quarter	USA	91	798	28	70
1023	Rio Olympics USA v CAN G2Q4	4th Quarter	USA	91	798	26	62
1024	Rio Olympics USA v CAN G2Q4	4th Quarter	USA	91	799	23	53
1025	Rio Olympics USA v CAN G2Q4	4th Quarter	USA	91	800	28	49
1026	Rio Olympics USA v CAN G2Q4	4th Quarter	USA	91	802	39	35
1027	Rio Olympics USA v CAN G2Q4	4th Quarter	USA	91	803	42	33
1028	Rio Olympics USA v CAN G2Q4	4th Quarter	USA	91	803	46	31
1029	Rio Olympics USA v CAN G2Q4	4th Quarter	USA	91	804	43	26
1030	Rio Olympics USA v CAN G2Q4	4th Quarter	USA	91	804	39	23
1031	Rio Olympics USA v CAN G2Q4	4th Quarter	USA	91	806	43	37	On-ball
1032	Rio Olympics USA v CAN G2Q4	4th Quarter	USA	91	806	45	33
1033	Rio Olympics USA v CAN G2Q4	4th Quarter	USA	91	807	49	22
1034	Rio Olympics USA v CAN G2Q4	4th Quarter	USA	91	808	50	19
1035	Rio Olympics USA v CAN G2Q4	4th Quarter	USA	91	808	46	18
1036	Rio Olympics USA v CAN G2Q4	4th Quarter	USA	91	809	38	17
1037	Rio Olympics USA v CAN G2Q4	4th Quarter	USA	91	809	35	16
1038	Rio Olympics USA v CAN G2Q4	4th Quarter	USA	91	811	24	38
1039	Rio Olympics USA v CAN G2Q4	4th Quarter	USA	91	812	18	34	Shot	Score
1040	Rio Olympics USA v CAN G2Q4	4th Quarter	USA	92	830	35	86
1041	Rio Olympics USA v CAN G2Q4	4th Quarter	USA	92	831	46	40
1042	Rio Olympics USA v CAN G2Q4	4th Quarter	USA	92	832	46	31
1043	Rio Olympics USA v CAN G2Q4	4th Quarter	USA	92	833	30	26
1044	Rio Olympics USA v CAN G2Q4	4th Quarter	USA	92	834	35	19	Shot	Score
1045	Rio Olympics USA v CAN G2Q4	4th Quarter	USA	94	899	31	109
1046	Rio Olympics USA v CAN G2Q4	4th Quarter	USA	94	899	23	92
1047	Rio Olympics USA v CAN G2Q4	4th Quarter	USA	94	900	22	86
1048	Rio Olympics USA v CAN G2Q4	4th Quarter	USA	94	901	21	78
1049	Rio Olympics USA v CAN G2Q4	4th Quarter	USA	94	902	18	68
1050	Rio Olympics USA v CAN G2Q4	4th Quarter	USA	94	902	16	59
1051	Rio Olympics USA v CAN G2Q4	4th Quarter	USA	94	903	15	51
1052	Rio Olympics USA v CAN G2Q4	4th Quarter	USA	94	904	15	41
1053	Rio Olympics USA v CAN G2Q4	4th Quarter	USA	94	905	20	30
1054	Rio Olympics USA v CAN G2Q4	4th Quarter	USA	94	905	21	35
1055	Rio Olympics USA v CAN G2Q4	4th Quarter	USA	94	906	22	36
1056	Rio Olympics USA v CAN G2Q4	4th Quarter	USA	94	907	23	39	On-ball
1057	Rio Olympics USA v CAN G2Q4	4th Quarter	USA	94	908	27	41
1058	Rio Olympics USA v CAN G2Q4	4th Quarter	USA	94	909	34	40
1059	Rio Olympics USA v CAN G2Q4	4th Quarter	USA	94	910	27	39
1060	Rio Olympics USA v CAN G2Q4	4th Quarter	USA	94	911	43	45
1061	Rio Olympics USA v CAN G2Q4	4th Quarter	USA	94	912	36	45	On-ball
1062	Rio Olympics USA v CAN G2Q4	4th Quarter	USA	94	913	31	44
1063	Rio Olympics USA v CAN G2Q4	4th Quarter	USA	94	914	30	37
1064	Rio Olympics USA v CAN G2Q4	4th Quarter	USA	94	915	49	29	Shot	Miss
1065	Rio Olympics USA v CAN G2Q4	4th Quarter	USA	95	919	38	17	OR
1066	Rio Olympics USA v CAN G2Q4	4th Quarter	USA	95	919	49	18
1067	Rio Olympics USA v CAN G2Q4	4th Quarter	USA	95	920	52	21
1068	Rio Olympics USA v CAN G2Q4	4th Quarter	USA	95	921	53	26
1069	Rio Olympics USA v CAN G2Q4	4th Quarter	USA	95	922	20	35	Shot	Miss
1070	Rio Olympics USA v CAN G2Q4	4th Quarter	USA	96	925	15	17	OR	Shot	Miss
1071	Rio Olympics USA v CAN G2Q4	4th Quarter	USA	97	928	34	17	OR
1072	Rio Olympics USA v CAN G2Q4	4th Quarter	USA	97	930	40	21
1073	Rio Olympics USA v CAN G2Q4	4th Quarter	USA	97	931	32	26
1074	Rio Olympics USA v CAN G2Q4	4th Quarter	USA	97	931	32	18	Shot	Score
1075	Rio Olympics USA v CAN G2Q4	4th Quarter	USA	99	980	38	109
1076	Rio Olympics USA v CAN G2Q4	4th Quarter	USA	99	980	27	77
1077	Rio Olympics USA v CAN G2Q4	4th Quarter	USA	99	981	26	65
1078	Rio Olympics USA v CAN G2Q4	4th Quarter	USA	99	982	23	58
1079	Rio Olympics USA v CAN G2Q4	4th Quarter	USA	99	982	18	40
1080	Rio Olympics USA v CAN G2Q4	4th Quarter	USA	99	985	31	43
1081	Rio Olympics USA v CAN G2Q4	4th Quarter	USA	99	986	38	20
1082	Rio Olympics USA v CAN G2Q4	4th Quarter	USA	99	988	33	17	Shot	Shooting Foul
1083	Rio Olympics USA v CAN G2Q4	4th Quarter	USA	100	1076	33	111
1084	Rio Olympics USA v CAN G2Q4	4th Quarter	USA	100	1077	18	92
1085	Rio Olympics USA v CAN G2Q4	4th Quarter	USA	100	1078	18	80
1086	Rio Olympics USA v CAN G2Q4	4th Quarter	USA	100	1078	19	71
1087	Rio Olympics USA v CAN G2Q4	4th Quarter	USA	100	1079	16	57
1088	Rio Olympics USA v CAN G2Q4	4th Quarter	USA	100	1079	14	35
1089	Rio Olympics USA v CAN G2Q4	4th Quarter	USA	100	1081	32	45
1090	Rio Olympics USA v CAN G2Q4	4th Quarter	USA	100	1082	36	42
1091	Rio Olympics USA v CAN G2Q4	4th Quarter	USA	100	1083	42	38
1092	Rio Olympics USA v CAN G2Q4	4th Quarter	USA	100	1084	50	31
1093	Rio Olympics USA v CAN G2Q4	4th Quarter	USA	100	1087	33	39	Foul
1094	Rio Olympics USA v CAN G2Q4	4th Quarter	USA	101	1106	3	35	SLOB
1095	Rio Olympics USA v CAN G2Q4	4th Quarter	USA	101	1106	30	36
1096	Rio Olympics USA v CAN G2Q4	4th Quarter	USA	101	1107	32	41
1097	Rio Olympics USA v CAN G2Q4	4th Quarter	USA	101	1107	32	42	On-ball
1098	Rio Olympics USA v CAN G2Q4	4th Quarter	USA	101	1108	37	38
1099	Rio Olympics USA v CAN G2Q4	4th Quarter	USA	101	1109	38	35
1100	Rio Olympics USA v CAN G2Q4	4th Quarter	USA	101	1110	34	33
1101	Rio Olympics USA v CAN G2Q4	4th Quarter	USA	101	1110	28	29
1102	Rio Olympics USA v CAN G2Q4	4th Quarter	USA	101	1111	23	38	Shot	Miss
1103	Rio Olympics USA v CAN G2Q4	4th Quarter	USA	102	1124	28	98
1104	Rio Olympics USA v CAN G2Q4	4th Quarter	USA	102	1125	44	91
1105	Rio Olympics USA v CAN G2Q4	4th Quarter	USA	102	1126	44	85
1106	Rio Olympics USA v CAN G2Q4	4th Quarter	USA	102	1126	45	77
1107	Rio Olympics USA v CAN G2Q4	4th Quarter	USA	102	1127	45	69
1108	Rio Olympics USA v CAN G2Q4	4th Quarter	USA	102	1128	43	58
1109	Rio Olympics USA v CAN G2Q4	4th Quarter	USA	102	1128	42	52
1110	Rio Olympics USA v CAN G2Q4	4th Quarter	USA	102	1129	52	34
1111	Rio Olympics USA v CAN G2Q4	4th Quarter	USA	102	1129	52	29
1112	Rio Olympics USA v CAN G2Q4	4th Quarter	USA	102	1130	51	25	On-ball
1113	Rio Olympics USA v CAN G2Q4	4th Quarter	USA	102	1132	48	20
1114	Rio Olympics USA v CAN G2Q4	4th Quarter	USA	102	1133	37	35
1115	Rio Olympics USA v CAN G2Q4	4th Quarter	USA	102	1135	35	22
1116	Rio Olympics USA v CAN G2Q4	4th Quarter	USA	102	1136	35	17	Shot	Score
1117	Rio Olympics USA v CAN G2Q4	4th Quarter	USA	103	1166	59	84
1118	Rio Olympics USA v CAN G2Q4	4th Quarter	USA	103	1166	50	67
1119	Rio Olympics USA v CAN G2Q4	4th Quarter	USA	103	1167	50	58
1120	Rio Olympics USA v CAN G2Q4	4th Quarter	USA	103	1168	49	50
1121	Rio Olympics USA v CAN G2Q4	4th Quarter	USA	103	1170	50	43	Stoppage
