# Supplementary material for: Classifying ball trajectories in invasion sports using dynamic time warping: A basketball case study
Source: PLoS One. 2022 Oct 20;17(10):e0272848. doi: 10.1371/journal.pone.0272848 (PMC9584368; doi:10.1371/journal.pone.0272848)
Supplement: S1 Data — (ZIP) [file pone.0272848.s012.zip › Data/USA/usag4_full.csv]

	GameID	TimeCriteria	TeamName	RecordID	Time	x	y	Label1	Label2	Label3	Label4
1	Rio Olympics USA v ESP Q1	1st Quarter	USA	2	7	16	67
2	Rio Olympics USA v ESP Q1	1st Quarter	USA	2	8	16	62
3	Rio Olympics USA v ESP Q1	1st Quarter	USA	2	9	15	59
4	Rio Olympics USA v ESP Q1	1st Quarter	USA	2	10	14	48
5	Rio Olympics USA v ESP Q1	1st Quarter	USA	2	11	24	30
6	Rio Olympics USA v ESP Q1	1st Quarter	USA	2	11	21	16	TO
7	Rio Olympics USA v ESP Q1	1st Quarter	USA	3	37	31	98
8	Rio Olympics USA v ESP Q1	1st Quarter	USA	3	38	21	85
9	Rio Olympics USA v ESP Q1	1st Quarter	USA	3	39	19	75
10	Rio Olympics USA v ESP Q1	1st Quarter	USA	3	39	18	64
11	Rio Olympics USA v ESP Q1	1st Quarter	USA	3	40	25	57
12	Rio Olympics USA v ESP Q1	1st Quarter	USA	3	40	32	49
13	Rio Olympics USA v ESP Q1	1st Quarter	USA	3	41	52	35
14	Rio Olympics USA v ESP Q1	1st Quarter	USA	3	42	49	41
15	Rio Olympics USA v ESP Q1	1st Quarter	USA	3	42	40	40	On-ball
16	Rio Olympics USA v ESP Q1	1st Quarter	USA	3	43	31	39
17	Rio Olympics USA v ESP Q1	1st Quarter	USA	3	43	26	37
18	Rio Olympics USA v ESP Q1	1st Quarter	USA	3	44	24	27	Shot	Score
19	Rio Olympics USA v ESP Q1	1st Quarter	USA	4	64	33	111
20	Rio Olympics USA v ESP Q1	1st Quarter	USA	4	64	24	82
21	Rio Olympics USA v ESP Q1	1st Quarter	USA	4	65	25	74
22	Rio Olympics USA v ESP Q1	1st Quarter	USA	4	66	23	61
23	Rio Olympics USA v ESP Q1	1st Quarter	USA	4	67	26	57
24	Rio Olympics USA v ESP Q1	1st Quarter	USA	4	68	44	45
25	Rio Olympics USA v ESP Q1	1st Quarter	USA	4	68	44	30
26	Rio Olympics USA v ESP Q1	1st Quarter	USA	4	69	36	23
27	Rio Olympics USA v ESP Q1	1st Quarter	USA	4	71	45	15	Shot	Score
28	Rio Olympics USA v ESP Q1	1st Quarter	USA	5	91	25	109
29	Rio Olympics USA v ESP Q1	1st Quarter	USA	5	92	41	93
30	Rio Olympics USA v ESP Q1	1st Quarter	USA	5	93	42	83
31	Rio Olympics USA v ESP Q1	1st Quarter	USA	5	93	42	78
32	Rio Olympics USA v ESP Q1	1st Quarter	USA	5	94	43	71
33	Rio Olympics USA v ESP Q1	1st Quarter	USA	5	95	43	61
34	Rio Olympics USA v ESP Q1	1st Quarter	USA	5	96	41	54
35	Rio Olympics USA v ESP Q1	1st Quarter	USA	5	98	12	31	Shot	Miss
36	Rio Olympics USA v ESP Q1	1st Quarter	USA	6	103	26	30	OR
37	Rio Olympics USA v ESP Q1	1st Quarter	USA	6	104	26	35
38	Rio Olympics USA v ESP Q1	1st Quarter	USA	6	105	28	41
39	Rio Olympics USA v ESP Q1	1st Quarter	USA	6	106	32	45
40	Rio Olympics USA v ESP Q1	1st Quarter	USA	6	107	27	38
41	Rio Olympics USA v ESP Q1	1st Quarter	USA	6	107	25	31
42	Rio Olympics USA v ESP Q1	1st Quarter	USA	6	108	12	27	Shot	Miss
43	Rio Olympics USA v ESP Q1	1st Quarter	USA	7	162	31	96
44	Rio Olympics USA v ESP Q1	1st Quarter	USA	7	163	35	85
45	Rio Olympics USA v ESP Q1	1st Quarter	USA	7	164	36	77
46	Rio Olympics USA v ESP Q1	1st Quarter	USA	7	164	37	69
47	Rio Olympics USA v ESP Q1	1st Quarter	USA	7	165	41	61
48	Rio Olympics USA v ESP Q1	1st Quarter	USA	7	165	44	57
49	Rio Olympics USA v ESP Q1	1st Quarter	USA	7	166	48	51
50	Rio Olympics USA v ESP Q1	1st Quarter	USA	7	166	50	45
51	Rio Olympics USA v ESP Q1	1st Quarter	USA	7	167	46	34
52	Rio Olympics USA v ESP Q1	1st Quarter	USA	7	168	52	19
53	Rio Olympics USA v ESP Q1	1st Quarter	USA	7	169	40	17
54	Rio Olympics USA v ESP Q1	1st Quarter	USA	7	170	38	17
55	Rio Olympics USA v ESP Q1	1st Quarter	USA	7	171	36	17	Shot	Score
56	Rio Olympics USA v ESP Q1	1st Quarter	USA	8	194	31	88
57	Rio Olympics USA v ESP Q1	1st Quarter	USA	8	195	18	81
58	Rio Olympics USA v ESP Q1	1st Quarter	USA	8	195	20	68
59	Rio Olympics USA v ESP Q1	1st Quarter	USA	8	196	19	59
60	Rio Olympics USA v ESP Q1	1st Quarter	USA	8	196	20	50
61	Rio Olympics USA v ESP Q1	1st Quarter	USA	8	197	23	47
62	Rio Olympics USA v ESP Q1	1st Quarter	USA	8	198	46	38
63	Rio Olympics USA v ESP Q1	1st Quarter	USA	8	198	45	35	Shot	Miss
64	Rio Olympics USA v ESP Q1	1st Quarter	USA	9	214	34	111
65	Rio Olympics USA v ESP Q1	1st Quarter	USA	9	214	25	94
66	Rio Olympics USA v ESP Q1	1st Quarter	USA	9	215	30	93
67	Rio Olympics USA v ESP Q1	1st Quarter	USA	9	216	34	88
68	Rio Olympics USA v ESP Q1	1st Quarter	USA	9	216	37	82
69	Rio Olympics USA v ESP Q1	1st Quarter	USA	9	217	40	71
70	Rio Olympics USA v ESP Q1	1st Quarter	USA	9	218	41	62
71	Rio Olympics USA v ESP Q1	1st Quarter	USA	9	219	41	54
72	Rio Olympics USA v ESP Q1	1st Quarter	USA	9	221	43	48
73	Rio Olympics USA v ESP Q1	1st Quarter	USA	9	221	47	43
74	Rio Olympics USA v ESP Q1	1st Quarter	USA	9	222	47	43
75	Rio Olympics USA v ESP Q1	1st Quarter	USA	9	223	47	43
76	Rio Olympics USA v ESP Q1	1st Quarter	USA	9	225	32	48
77	Rio Olympics USA v ESP Q1	1st Quarter	USA	9	226	13	28
78	Rio Olympics USA v ESP Q1	1st Quarter	USA	9	227	30	40
79	Rio Olympics USA v ESP Q1	1st Quarter	USA	9	228	31	22
80	Rio Olympics USA v ESP Q1	1st Quarter	USA	9	229	40	20
81	Rio Olympics USA v ESP Q1	1st Quarter	USA	9	231	34	17	Shot	Score
82	Rio Olympics USA v ESP Q1	1st Quarter	USA	10	252	28	97
83	Rio Olympics USA v ESP Q1	1st Quarter	USA	10	252	19	82
84	Rio Olympics USA v ESP Q1	1st Quarter	USA	10	253	15	67
85	Rio Olympics USA v ESP Q1	1st Quarter	USA	10	254	13	55
86	Rio Olympics USA v ESP Q1	1st Quarter	USA	10	255	28	27
87	Rio Olympics USA v ESP Q1	1st Quarter	USA	10	256	33	18	Shot	Miss
88	Rio Olympics USA v ESP Q1	1st Quarter	USA	11	261	32	27	OR	Shot	Miss
89	Rio Olympics USA v ESP Q1	1st Quarter	USA	12	289	34	98
90	Rio Olympics USA v ESP Q1	1st Quarter	USA	12	289	37	88
91	Rio Olympics USA v ESP Q1	1st Quarter	USA	12	290	39	78
92	Rio Olympics USA v ESP Q1	1st Quarter	USA	12	291	41	68
93	Rio Olympics USA v ESP Q1	1st Quarter	USA	12	292	41	55
94	Rio Olympics USA v ESP Q1	1st Quarter	USA	12	293	55	48
95	Rio Olympics USA v ESP Q1	1st Quarter	USA	12	293	53	36
96	Rio Olympics USA v ESP Q1	1st Quarter	USA	12	294	49	30
97	Rio Olympics USA v ESP Q1	1st Quarter	USA	12	295	36	19
98	Rio Olympics USA v ESP Q1	1st Quarter	USA	12	296	32	23	Shot	Score
99	Rio Olympics USA v ESP Q1	1st Quarter	USA	13	362	60	42	SLOB
100	Rio Olympics USA v ESP Q1	1st Quarter	USA	13	363	43	50
101	Rio Olympics USA v ESP Q1	1st Quarter	USA	13	364	48	37
102	Rio Olympics USA v ESP Q1	1st Quarter	USA	13	365	33	41
103	Rio Olympics USA v ESP Q1	1st Quarter	USA	13	368	11	28	Shot	Score
104	Rio Olympics USA v ESP Q1	1st Quarter	USA	14	380	19	82
105	Rio Olympics USA v ESP Q1	1st Quarter	USA	14	381	30	79
106	Rio Olympics USA v ESP Q1	1st Quarter	USA	14	382	28	75
107	Rio Olympics USA v ESP Q1	1st Quarter	USA	14	382	24	66
108	Rio Olympics USA v ESP Q1	1st Quarter	USA	14	383	20	61
109	Rio Olympics USA v ESP Q1	1st Quarter	USA	14	383	16	52
110	Rio Olympics USA v ESP Q1	1st Quarter	USA	14	384	14	46
111	Rio Olympics USA v ESP Q1	1st Quarter	USA	14	384	16	40
112	Rio Olympics USA v ESP Q1	1st Quarter	USA	14	385	18	38	On-ball
113	Rio Olympics USA v ESP Q1	1st Quarter	USA	14	385	26	39
114	Rio Olympics USA v ESP Q1	1st Quarter	USA	14	385	30	39
115	Rio Olympics USA v ESP Q1	1st Quarter	USA	14	386	34	32	Shot	Miss
116	Rio Olympics USA v ESP Q1	1st Quarter	USA	15	403	24	95
117	Rio Olympics USA v ESP Q1	1st Quarter	USA	15	404	46	79
118	Rio Olympics USA v ESP Q1	1st Quarter	USA	15	405	46	68
119	Rio Olympics USA v ESP Q1	1st Quarter	USA	15	405	48	58
120	Rio Olympics USA v ESP Q1	1st Quarter	USA	15	406	40	52
121	Rio Olympics USA v ESP Q1	1st Quarter	USA	15	407	24	44
122	Rio Olympics USA v ESP Q1	1st Quarter	USA	15	408	19	36	On-ball
123	Rio Olympics USA v ESP Q1	1st Quarter	USA	15	409	24	39
124	Rio Olympics USA v ESP Q1	1st Quarter	USA	15	410	29	38
125	Rio Olympics USA v ESP Q1	1st Quarter	USA	15	411	43	46
126	Rio Olympics USA v ESP Q1	1st Quarter	USA	15	412	50	30	TO
127	Rio Olympics USA v ESP Q1	1st Quarter	USA	16	456	30	110
128	Rio Olympics USA v ESP Q1	1st Quarter	USA	16	457	26	91
129	Rio Olympics USA v ESP Q1	1st Quarter	USA	16	458	27	77
130	Rio Olympics USA v ESP Q1	1st Quarter	USA	16	459	28	72
131	Rio Olympics USA v ESP Q1	1st Quarter	USA	16	460	28	61
132	Rio Olympics USA v ESP Q1	1st Quarter	USA	16	461	28	55
133	Rio Olympics USA v ESP Q1	1st Quarter	USA	16	463	30	53
134	Rio Olympics USA v ESP Q1	1st Quarter	USA	16	463	46	45
135	Rio Olympics USA v ESP Q1	1st Quarter	USA	16	464	33	31
136	Rio Olympics USA v ESP Q1	1st Quarter	USA	16	467	30	29
137	Rio Olympics USA v ESP Q1	1st Quarter	USA	16	467	28	24
138	Rio Olympics USA v ESP Q1	1st Quarter	USA	16	468	28	19	Shot	Score
139	Rio Olympics USA v ESP Q1	1st Quarter	USA	17	482	35	109
140	Rio Olympics USA v ESP Q1	1st Quarter	USA	17	483	23	87
141	Rio Olympics USA v ESP Q1	1st Quarter	USA	17	484	23	79
142	Rio Olympics USA v ESP Q1	1st Quarter	USA	17	485	19	65
143	Rio Olympics USA v ESP Q1	1st Quarter	USA	17	485	13	56
144	Rio Olympics USA v ESP Q1	1st Quarter	USA	17	486	11	45
145	Rio Olympics USA v ESP Q1	1st Quarter	USA	17	487	10	27
146	Rio Olympics USA v ESP Q1	1st Quarter	USA	17	488	20	39
147	Rio Olympics USA v ESP Q1	1st Quarter	USA	17	489	35	39
148	Rio Olympics USA v ESP Q1	1st Quarter	USA	17	491	13	30
149	Rio Olympics USA v ESP Q1	1st Quarter	USA	17	492	23	18	Foul
150	Rio Olympics USA v ESP Q1	1st Quarter	USA	18	516	28	7	BLOB
151	Rio Olympics USA v ESP Q1	1st Quarter	USA	18	517	26	21	Shot	Score
152	Rio Olympics USA v ESP Q1	1st Quarter	USA	19	535	44	83
153	Rio Olympics USA v ESP Q1	1st Quarter	USA	19	535	46	72
154	Rio Olympics USA v ESP Q1	1st Quarter	USA	19	536	45	59
155	Rio Olympics USA v ESP Q1	1st Quarter	USA	19	537	46	48
156	Rio Olympics USA v ESP Q1	1st Quarter	USA	19	538	44	41
157	Rio Olympics USA v ESP Q1	1st Quarter	USA	19	539	42	37
158	Rio Olympics USA v ESP Q1	1st Quarter	USA	19	540	37	21
159	Rio Olympics USA v ESP Q1	1st Quarter	USA	19	543	37	33
160	Rio Olympics USA v ESP Q1	1st Quarter	USA	19	544	37	37
161	Rio Olympics USA v ESP Q1	1st Quarter	USA	19	544	37	39
162	Rio Olympics USA v ESP Q1	1st Quarter	USA	19	545	35	42
163	Rio Olympics USA v ESP Q1	1st Quarter	USA	19	545	29	42	On-ball
164	Rio Olympics USA v ESP Q1	1st Quarter	USA	19	546	26	38
165	Rio Olympics USA v ESP Q1	1st Quarter	USA	19	546	25	29
166	Rio Olympics USA v ESP Q1	1st Quarter	USA	19	547	16	26
167	Rio Olympics USA v ESP Q1	1st Quarter	USA	19	549	31	38	Shot	Miss
168	Rio Olympics USA v ESP Q1	1st Quarter	USA	20	552	26	19	OR
169	Rio Olympics USA v ESP Q1	1st Quarter	USA	20	553	34	18	Shot	Miss
170	Rio Olympics USA v ESP Q1	1st Quarter	USA	21	554	32	21	OR	Shot	Shooting Foul
171	Rio Olympics USA v ESP Q1	1st Quarter	USA	22	748	34	113
172	Rio Olympics USA v ESP Q1	1st Quarter	USA	22	749	32	84
173	Rio Olympics USA v ESP Q1	1st Quarter	USA	22	750	40	77
174	Rio Olympics USA v ESP Q1	1st Quarter	USA	22	751	39	66
175	Rio Olympics USA v ESP Q1	1st Quarter	USA	22	751	28	60
176	Rio Olympics USA v ESP Q1	1st Quarter	USA	22	752	13	33
177	Rio Olympics USA v ESP Q1	1st Quarter	USA	22	754	13	29	Shot	Score
178	Rio Olympics USA v ESP Q1	1st Quarter	USA	24	832	60	98
179	Rio Olympics USA v ESP Q1	1st Quarter	USA	25	832	59	86
180	Rio Olympics USA v ESP Q1	1st Quarter	USA	25	833	36	75
181	Rio Olympics USA v ESP Q1	1st Quarter	USA	25	834	30	71
182	Rio Olympics USA v ESP Q1	1st Quarter	USA	25	835	30	65
183	Rio Olympics USA v ESP Q1	1st Quarter	USA	25	835	34	56
184	Rio Olympics USA v ESP Q1	1st Quarter	USA	25	836	36	53
185	Rio Olympics USA v ESP Q1	1st Quarter	USA	25	837	26	49
186	Rio Olympics USA v ESP Q1	1st Quarter	USA	25	838	38	37
187	Rio Olympics USA v ESP Q1	1st Quarter	USA	25	839	38	39
188	Rio Olympics USA v ESP Q1	1st Quarter	USA	25	841	44	35
189	Rio Olympics USA v ESP Q1	1st Quarter	USA	25	842	44	39
190	Rio Olympics USA v ESP Q1	1st Quarter	USA	25	843	43	39
191	Rio Olympics USA v ESP Q1	1st Quarter	USA	25	843	36	39
192	Rio Olympics USA v ESP Q1	1st Quarter	USA	25	844	20	35
193	Rio Olympics USA v ESP Q1	1st Quarter	USA	25	845	10	17
194	Rio Olympics USA v ESP Q1	1st Quarter	USA	25	846	27	19	Foul
195	Rio Olympics USA v ESP Q1	1st Quarter	USA	26	869	23	8	BLOB
196	Rio Olympics USA v ESP Q1	1st Quarter	USA	26	870	13	24
197	Rio Olympics USA v ESP Q1	1st Quarter	USA	26	871	14	21
198	Rio Olympics USA v ESP Q1	1st Quarter	USA	26	871	14	16	TO
199	Rio Olympics USA v ESP Q1	1st Quarter	USA	27	900	21	8	BLOB
200	Rio Olympics USA v ESP Q1	1st Quarter	USA	27	901	34	19
201	Rio Olympics USA v ESP Q1	1st Quarter	USA	27	902	35	20
202	Rio Olympics USA v ESP Q1	1st Quarter	USA	27	902	37	23
203	Rio Olympics USA v ESP Q1	1st Quarter	USA	27	904	34	19	Shot	Miss
204	Rio Olympics USA v ESP Q1	1st Quarter	USA	28	905	38	21	OR
205	Rio Olympics USA v ESP Q1	1st Quarter	USA	28	906	49	24
206	Rio Olympics USA v ESP Q1	1st Quarter	USA	28	906	50	30
207	Rio Olympics USA v ESP Q1	1st Quarter	USA	28	907	48	36
208	Rio Olympics USA v ESP Q1	1st Quarter	USA	28	907	48	38
209	Rio Olympics USA v ESP Q1	1st Quarter	USA	28	908	39	38	On-ball
210	Rio Olympics USA v ESP Q1	1st Quarter	USA	28	908	39	38
211	Rio Olympics USA v ESP Q1	1st Quarter	USA	28	909	30	37
212	Rio Olympics USA v ESP Q1	1st Quarter	USA	28	909	28	27
213	Rio Olympics USA v ESP Q1	1st Quarter	USA	28	911	10	20
214	Rio Olympics USA v ESP Q1	1st Quarter	USA	28	912	24	38	On-ball
215	Rio Olympics USA v ESP Q1	1st Quarter	USA	28	912	28	35
216	Rio Olympics USA v ESP Q1	1st Quarter	USA	28	913	35	35
217	Rio Olympics USA v ESP Q1	1st Quarter	USA	28	914	27	26
218	Rio Olympics USA v ESP Q1	1st Quarter	USA	28	915	28	19	Shot	Score
219	Rio Olympics USA v ESP Q1	1st Quarter	USA	29	936	37	93
220	Rio Olympics USA v ESP Q1	1st Quarter	USA	29	937	33	85
221	Rio Olympics USA v ESP Q1	1st Quarter	USA	29	938	29	75
222	Rio Olympics USA v ESP Q1	1st Quarter	USA	29	939	28	56
223	Rio Olympics USA v ESP Q1	1st Quarter	USA	29	939	25	46
224	Rio Olympics USA v ESP Q1	1st Quarter	USA	29	940	18	34
225	Rio Olympics USA v ESP Q1	1st Quarter	USA	29	941	22	37	On-ball
226	Rio Olympics USA v ESP Q1	1st Quarter	USA	29	941	30	38
227	Rio Olympics USA v ESP Q1	1st Quarter	USA	29	942	36	36
228	Rio Olympics USA v ESP Q1	1st Quarter	USA	29	943	14	29	Shot	Score
229	Rio Olympics USA v ESP Q1	1st Quarter	USA	30	973	38	103
230	Rio Olympics USA v ESP Q1	1st Quarter	USA	30	973	19	81
231	Rio Olympics USA v ESP Q1	1st Quarter	USA	30	974	18	72
232	Rio Olympics USA v ESP Q1	1st Quarter	USA	30	975	18	59
233	Rio Olympics USA v ESP Q1	1st Quarter	USA	30	975	17	50
234	Rio Olympics USA v ESP Q1	1st Quarter	USA	30	976	23	40	On-ball
235	Rio Olympics USA v ESP Q1	1st Quarter	USA	30	976	29	38
236	Rio Olympics USA v ESP Q1	1st Quarter	USA	30	977	35	35	Foul
237	Rio Olympics USA v ESP Q1	1st Quarter	USA	31	1002	6	34	SLOB
238	Rio Olympics USA v ESP Q1	1st Quarter	USA	31	1003	36	41	On-ball
239	Rio Olympics USA v ESP Q1	1st Quarter	USA	31	1005	38	36
240	Rio Olympics USA v ESP Q1	1st Quarter	USA	31	1006	41	32
241	Rio Olympics USA v ESP Q1	1st Quarter	USA	31	1007	37	33
242	Rio Olympics USA v ESP Q1	1st Quarter	USA	31	1007	24	38
243	Rio Olympics USA v ESP Q1	1st Quarter	USA	31	1009	33	20
244	Rio Olympics USA v ESP Q1	1st Quarter	USA	31	1010	36	18	Shot	Score
245	Rio Olympics USA v ESP Q2	2nd Quarter	USA	32	32	5	83
246	Rio Olympics USA v ESP Q2	2nd Quarter	USA	32	33	13	87
247	Rio Olympics USA v ESP Q2	2nd Quarter	USA	32	35	13	86
248	Rio Olympics USA v ESP Q2	2nd Quarter	USA	32	35	13	80
249	Rio Olympics USA v ESP Q2	2nd Quarter	USA	32	36	15	65
250	Rio Olympics USA v ESP Q2	2nd Quarter	USA	32	37	19	57
251	Rio Olympics USA v ESP Q2	2nd Quarter	USA	32	38	25	51
252	Rio Olympics USA v ESP Q2	2nd Quarter	USA	32	39	31	50
253	Rio Olympics USA v ESP Q2	2nd Quarter	USA	32	40	31	50
254	Rio Olympics USA v ESP Q2	2nd Quarter	USA	32	41	31	50
255	Rio Olympics USA v ESP Q2	2nd Quarter	USA	32	42	31	50
256	Rio Olympics USA v ESP Q2	2nd Quarter	USA	32	43	24	36
257	Rio Olympics USA v ESP Q2	2nd Quarter	USA	32	44	24	36
258	Rio Olympics USA v ESP Q2	2nd Quarter	USA	32	46	11	26
259	Rio Olympics USA v ESP Q2	2nd Quarter	USA	32	47	13	28
260	Rio Olympics USA v ESP Q2	2nd Quarter	USA	32	47	16	27
261	Rio Olympics USA v ESP Q2	2nd Quarter	USA	32	49	16	31
262	Rio Olympics USA v ESP Q2	2nd Quarter	USA	32	50	34	38
263	Rio Olympics USA v ESP Q2	2nd Quarter	USA	32	51	33	21
264	Rio Olympics USA v ESP Q2	2nd Quarter	USA	32	53	28	20	Shot	Shooting Foul
265	Rio Olympics USA v ESP Q2	2nd Quarter	USA	33	181	27	111
266	Rio Olympics USA v ESP Q2	2nd Quarter	USA	33	181	36	83
267	Rio Olympics USA v ESP Q2	2nd Quarter	USA	33	182	38	73
268	Rio Olympics USA v ESP Q2	2nd Quarter	USA	33	183	39	67
269	Rio Olympics USA v ESP Q2	2nd Quarter	USA	33	185	19	60
270	Rio Olympics USA v ESP Q2	2nd Quarter	USA	33	186	17	54
271	Rio Olympics USA v ESP Q2	2nd Quarter	USA	33	187	12	46
272	Rio Olympics USA v ESP Q2	2nd Quarter	USA	33	188	12	28
273	Rio Olympics USA v ESP Q2	2nd Quarter	USA	33	189	19	16
274	Rio Olympics USA v ESP Q2	2nd Quarter	USA	33	190	16	16
275	Rio Olympics USA v ESP Q2	2nd Quarter	USA	33	191	28	44
276	Rio Olympics USA v ESP Q2	2nd Quarter	USA	33	193	47	38
277	Rio Olympics USA v ESP Q2	2nd Quarter	USA	33	194	30	27
278	Rio Olympics USA v ESP Q2	2nd Quarter	USA	33	196	32	20	Shot	Score
279	Rio Olympics USA v ESP Q2	2nd Quarter	USA	34	207	34	110
280	Rio Olympics USA v ESP Q2	2nd Quarter	USA	34	208	22	93
281	Rio Olympics USA v ESP Q2	2nd Quarter	USA	34	209	21	81
282	Rio Olympics USA v ESP Q2	2nd Quarter	USA	34	210	21	74
283	Rio Olympics USA v ESP Q2	2nd Quarter	USA	34	210	30	69
284	Rio Olympics USA v ESP Q2	2nd Quarter	USA	34	211	32	62
285	Rio Olympics USA v ESP Q2	2nd Quarter	USA	34	212	36	53
286	Rio Olympics USA v ESP Q2	2nd Quarter	USA	34	212	40	44
287	Rio Olympics USA v ESP Q2	2nd Quarter	USA	34	213	37	35
288	Rio Olympics USA v ESP Q2	2nd Quarter	USA	34	214	30	31
289	Rio Olympics USA v ESP Q2	2nd Quarter	USA	34	215	28	21
290	Rio Olympics USA v ESP Q2	2nd Quarter	USA	34	215	29	18	Shot	Shooting Foul
291	Rio Olympics USA v ESP Q2	2nd Quarter	USA	35	305	3	90
292	Rio Olympics USA v ESP Q2	2nd Quarter	USA	35	306	14	84
293	Rio Olympics USA v ESP Q2	2nd Quarter	USA	35	305	32	81
294	Rio Olympics USA v ESP Q2	2nd Quarter	USA	35	307	42	75
295	Rio Olympics USA v ESP Q2	2nd Quarter	USA	35	307	46	62
296	Rio Olympics USA v ESP Q2	2nd Quarter	USA	35	308	50	53
297	Rio Olympics USA v ESP Q2	2nd Quarter	USA	35	308	50	41
298	Rio Olympics USA v ESP Q2	2nd Quarter	USA	35	309	48	35
299	Rio Olympics USA v ESP Q2	2nd Quarter	USA	35	310	32	37	On-ball
300	Rio Olympics USA v ESP Q2	2nd Quarter	USA	35	311	26	37
301	Rio Olympics USA v ESP Q2	2nd Quarter	USA	35	312	23	31
302	Rio Olympics USA v ESP Q2	2nd Quarter	USA	35	313	18	27	Shot	Score
303	Rio Olympics USA v ESP Q2	2nd Quarter	USA	36	334	31	109
304	Rio Olympics USA v ESP Q2	2nd Quarter	USA	36	335	40	96
305	Rio Olympics USA v ESP Q2	2nd Quarter	USA	36	336	41	87
306	Rio Olympics USA v ESP Q2	2nd Quarter	USA	36	336	42	75
307	Rio Olympics USA v ESP Q2	2nd Quarter	USA	36	337	42	60
308	Rio Olympics USA v ESP Q2	2nd Quarter	USA	36	337	42	50
309	Rio Olympics USA v ESP Q2	2nd Quarter	USA	36	339	31	45
310	Rio Olympics USA v ESP Q2	2nd Quarter	USA	36	339	30	39
311	Rio Olympics USA v ESP Q2	2nd Quarter	USA	36	340	12	28	On-ball
312	Rio Olympics USA v ESP Q2	2nd Quarter	USA	36	340	14	32
313	Rio Olympics USA v ESP Q2	2nd Quarter	USA	36	341	17	35
314	Rio Olympics USA v ESP Q2	2nd Quarter	USA	36	342	38	39
315	Rio Olympics USA v ESP Q2	2nd Quarter	USA	36	343	47	19
316	Rio Olympics USA v ESP Q2	2nd Quarter	USA	36	344	47	22	Shot	Miss
317	Rio Olympics USA v ESP Q2	2nd Quarter	USA	37	347	32	23	OR
318	Rio Olympics USA v ESP Q2	2nd Quarter	USA	37	349	30	21	Shot	Miss
319	Rio Olympics USA v ESP Q2	2nd Quarter	USA	38	392	57	75
320	Rio Olympics USA v ESP Q2	2nd Quarter	USA	38	392	47	80
321	Rio Olympics USA v ESP Q2	2nd Quarter	USA	38	394	41	79
322	Rio Olympics USA v ESP Q2	2nd Quarter	USA	38	395	35	67
323	Rio Olympics USA v ESP Q2	2nd Quarter	USA	38	396	32	58
324	Rio Olympics USA v ESP Q2	2nd Quarter	USA	38	397	22	37
325	Rio Olympics USA v ESP Q2	2nd Quarter	USA	38	399	20	38
326	Rio Olympics USA v ESP Q2	2nd Quarter	USA	38	401	37	35
327	Rio Olympics USA v ESP Q2	2nd Quarter	USA	38	402	32	31
328	Rio Olympics USA v ESP Q2	2nd Quarter	USA	38	403	31	29
329	Rio Olympics USA v ESP Q2	2nd Quarter	USA	38	404	27	27	Shot	Miss
330	Rio Olympics USA v ESP Q2	2nd Quarter	USA	39	415	9	97
331	Rio Olympics USA v ESP Q2	2nd Quarter	USA	39	415	11	90
332	Rio Olympics USA v ESP Q2	2nd Quarter	USA	39	416	15	77
333	Rio Olympics USA v ESP Q2	2nd Quarter	USA	39	417	19	70
334	Rio Olympics USA v ESP Q2	2nd Quarter	USA	39	418	45	63
335	Rio Olympics USA v ESP Q2	2nd Quarter	USA	39	418	46	56
336	Rio Olympics USA v ESP Q2	2nd Quarter	USA	39	419	42	43
337	Rio Olympics USA v ESP Q2	2nd Quarter	USA	39	420	36	34
338	Rio Olympics USA v ESP Q2	2nd Quarter	USA	39	421	38	21
339	Rio Olympics USA v ESP Q2	2nd Quarter	USA	39	422	28	17	Shot	Score
340	Rio Olympics USA v ESP Q2	2nd Quarter	USA	40	542	26	112
341	Rio Olympics USA v ESP Q2	2nd Quarter	USA	40	543	12	90
342	Rio Olympics USA v ESP Q2	2nd Quarter	USA	40	544	25	88
343	Rio Olympics USA v ESP Q2	2nd Quarter	USA	40	545	29	81
344	Rio Olympics USA v ESP Q2	2nd Quarter	USA	40	545	31	72
345	Rio Olympics USA v ESP Q2	2nd Quarter	USA	40	546	33	59
346	Rio Olympics USA v ESP Q2	2nd Quarter	USA	40	547	36	53
347	Rio Olympics USA v ESP Q2	2nd Quarter	USA	40	548	38	45
348	Rio Olympics USA v ESP Q2	2nd Quarter	USA	40	548	35	33
349	Rio Olympics USA v ESP Q2	2nd Quarter	USA	40	549	38	28
350	Rio Olympics USA v ESP Q2	2nd Quarter	USA	40	550	37	22	Shot	Miss
351	Rio Olympics USA v ESP Q2	2nd Quarter	USA	41	551	33	19	OR	Shot	Miss
352	Rio Olympics USA v ESP Q2	2nd Quarter	USA	42	568	32	97
353	Rio Olympics USA v ESP Q2	2nd Quarter	USA	42	569	33	94
354	Rio Olympics USA v ESP Q2	2nd Quarter	USA	42	569	34	82
355	Rio Olympics USA v ESP Q2	2nd Quarter	USA	42	570	33	71
356	Rio Olympics USA v ESP Q2	2nd Quarter	USA	42	570	31	60
357	Rio Olympics USA v ESP Q2	2nd Quarter	USA	42	571	30	52
358	Rio Olympics USA v ESP Q2	2nd Quarter	USA	42	572	29	44
359	Rio Olympics USA v ESP Q2	2nd Quarter	USA	42	574	17	31	Shot	Score
360	Rio Olympics USA v ESP Q2	2nd Quarter	USA	43	599	34	111
361	Rio Olympics USA v ESP Q2	2nd Quarter	USA	43	600	46	85
362	Rio Olympics USA v ESP Q2	2nd Quarter	USA	43	601	44	77
363	Rio Olympics USA v ESP Q2	2nd Quarter	USA	43	602	46	46
364	Rio Olympics USA v ESP Q2	2nd Quarter	USA	43	603	45	38
365	Rio Olympics USA v ESP Q2	2nd Quarter	USA	43	603	43	33
366	Rio Olympics USA v ESP Q2	2nd Quarter	USA	43	604	37	29	On-ball
367	Rio Olympics USA v ESP Q2	2nd Quarter	USA	43	604	35	30
368	Rio Olympics USA v ESP Q2	2nd Quarter	USA	43	605	25	29
369	Rio Olympics USA v ESP Q2	2nd Quarter	USA	43	606	25	22
370	Rio Olympics USA v ESP Q2	2nd Quarter	USA	43	607	26	18	TO
371	Rio Olympics USA v ESP Q2	2nd Quarter	USA	44	636	30	109
372	Rio Olympics USA v ESP Q2	2nd Quarter	USA	44	637	22	99
373	Rio Olympics USA v ESP Q2	2nd Quarter	USA	44	638	23	91
374	Rio Olympics USA v ESP Q2	2nd Quarter	USA	44	639	23	81
375	Rio Olympics USA v ESP Q2	2nd Quarter	USA	44	640	24	75
376	Rio Olympics USA v ESP Q2	2nd Quarter	USA	44	641	25	67
377	Rio Olympics USA v ESP Q2	2nd Quarter	USA	44	642	22	57
378	Rio Olympics USA v ESP Q2	2nd Quarter	USA	44	643	23	48
379	Rio Olympics USA v ESP Q2	2nd Quarter	USA	44	644	29	46
380	Rio Olympics USA v ESP Q2	2nd Quarter	USA	44	645	25	35
381	Rio Olympics USA v ESP Q2	2nd Quarter	USA	44	647	22	36
382	Rio Olympics USA v ESP Q2	2nd Quarter	USA	44	648	17	37
383	Rio Olympics USA v ESP Q2	2nd Quarter	USA	44	648	12	38
384	Rio Olympics USA v ESP Q2	2nd Quarter	USA	44	651	25	31
385	Rio Olympics USA v ESP Q2	2nd Quarter	USA	44	651	15	26
386	Rio Olympics USA v ESP Q2	2nd Quarter	USA	44	652	12	16	Shot	Miss
387	Rio Olympics USA v ESP Q2	2nd Quarter	USA	45	706	50	92
388	Rio Olympics USA v ESP Q2	2nd Quarter	USA	45	707	48	93
389	Rio Olympics USA v ESP Q2	2nd Quarter	USA	45	708	41	94	Foul
390	Rio Olympics USA v ESP Q2	2nd Quarter	USA	46	730	4	86
391	Rio Olympics USA v ESP Q2	2nd Quarter	USA	46	731	19	91
392	Rio Olympics USA v ESP Q2	2nd Quarter	USA	46	733	22	86
393	Rio Olympics USA v ESP Q2	2nd Quarter	USA	46	734	26	82
394	Rio Olympics USA v ESP Q2	2nd Quarter	USA	46	735	29	76
395	Rio Olympics USA v ESP Q2	2nd Quarter	USA	46	735	34	69
396	Rio Olympics USA v ESP Q2	2nd Quarter	USA	46	736	39	62
397	Rio Olympics USA v ESP Q2	2nd Quarter	USA	46	738	43	54
398	Rio Olympics USA v ESP Q2	2nd Quarter	USA	46	738	48	49
399	Rio Olympics USA v ESP Q2	2nd Quarter	USA	46	739	52	42
400	Rio Olympics USA v ESP Q2	2nd Quarter	USA	46	740	52	35
401	Rio Olympics USA v ESP Q2	2nd Quarter	USA	46	741	38	28
402	Rio Olympics USA v ESP Q2	2nd Quarter	USA	46	742	37	22
403	Rio Olympics USA v ESP Q2	2nd Quarter	USA	46	743	36	18
404	Rio Olympics USA v ESP Q2	2nd Quarter	USA	46	744	32	22
405	Rio Olympics USA v ESP Q2	2nd Quarter	USA	46	745	31	24	Shot	Score
406	Rio Olympics USA v ESP Q2	2nd Quarter	USA	47	769	35	108
407	Rio Olympics USA v ESP Q2	2nd Quarter	USA	47	770	38	89
408	Rio Olympics USA v ESP Q2	2nd Quarter	USA	47	771	41	81
409	Rio Olympics USA v ESP Q2	2nd Quarter	USA	47	772	41	75
410	Rio Olympics USA v ESP Q2	2nd Quarter	USA	47	774	41	65
411	Rio Olympics USA v ESP Q2	2nd Quarter	USA	47	774	33	56
412	Rio Olympics USA v ESP Q2	2nd Quarter	USA	47	775	22	46
413	Rio Olympics USA v ESP Q2	2nd Quarter	USA	47	776	16	33
414	Rio Olympics USA v ESP Q2	2nd Quarter	USA	47	776	15	26
415	Rio Olympics USA v ESP Q2	2nd Quarter	USA	47	777	19	21
416	Rio Olympics USA v ESP Q2	2nd Quarter	USA	47	778	20	16
417	Rio Olympics USA v ESP Q2	2nd Quarter	USA	47	780	30	22
418	Rio Olympics USA v ESP Q2	2nd Quarter	USA	47	780	33	20
419	Rio Olympics USA v ESP Q2	2nd Quarter	USA	47	781	41	15
420	Rio Olympics USA v ESP Q2	2nd Quarter	USA	47	781	47	18
421	Rio Olympics USA v ESP Q2	2nd Quarter	USA	47	782	49	32
422	Rio Olympics USA v ESP Q2	2nd Quarter	USA	47	782	46	35
423	Rio Olympics USA v ESP Q2	2nd Quarter	USA	47	783	41	37
424	Rio Olympics USA v ESP Q2	2nd Quarter	USA	47	783	44	29
425	Rio Olympics USA v ESP Q2	2nd Quarter	USA	47	784	49	30
426	Rio Olympics USA v ESP Q2	2nd Quarter	USA	47	785	47	24
427	Rio Olympics USA v ESP Q2	2nd Quarter	USA	47	786	41	20
428	Rio Olympics USA v ESP Q2	2nd Quarter	USA	47	787	35	18	Shot	Score
429	Rio Olympics USA v ESP Q2	2nd Quarter	USA	48	942	30	110
430	Rio Olympics USA v ESP Q2	2nd Quarter	USA	48	943	46	92
431	Rio Olympics USA v ESP Q2	2nd Quarter	USA	48	943	46	84
432	Rio Olympics USA v ESP Q2	2nd Quarter	USA	48	944	47	75
433	Rio Olympics USA v ESP Q2	2nd Quarter	USA	48	945	48	67
434	Rio Olympics USA v ESP Q2	2nd Quarter	USA	48	946	48	59
435	Rio Olympics USA v ESP Q2	2nd Quarter	USA	48	947	33	52
436	Rio Olympics USA v ESP Q2	2nd Quarter	USA	48	948	16	33	On-ball
437	Rio Olympics USA v ESP Q2	2nd Quarter	USA	48	949	21	37
438	Rio Olympics USA v ESP Q2	2nd Quarter	USA	48	949	24	38
439	Rio Olympics USA v ESP Q2	2nd Quarter	USA	48	950	30	39
440	Rio Olympics USA v ESP Q2	2nd Quarter	USA	48	951	25	37	Shot	Miss
441	Rio Olympics USA v ESP Q2	2nd Quarter	USA	49	954	21	31	OR
442	Rio Olympics USA v ESP Q2	2nd Quarter	USA	49	956	29	17	Shot	Shooting Foul
443	Rio Olympics USA v ESP Q2	2nd Quarter	USA	50	1029	32	109
444	Rio Olympics USA v ESP Q2	2nd Quarter	USA	50	1029	43	98
445	Rio Olympics USA v ESP Q2	2nd Quarter	USA	50	1030	44	84
446	Rio Olympics USA v ESP Q2	2nd Quarter	USA	50	1031	44	73
447	Rio Olympics USA v ESP Q2	2nd Quarter	USA	50	1031	44	63
448	Rio Olympics USA v ESP Q2	2nd Quarter	USA	50	1033	38	57
449	Rio Olympics USA v ESP Q2	2nd Quarter	USA	50	1034	31	52
450	Rio Olympics USA v ESP Q2	2nd Quarter	USA	50	1036	23	32	Foul
451	Rio Olympics USA v ESP Q2	2nd Quarter	USA	51	1090	29	111
452	Rio Olympics USA v ESP Q2	2nd Quarter	USA	51	1090	17	84
453	Rio Olympics USA v ESP Q2	2nd Quarter	USA	51	1091	17	77
454	Rio Olympics USA v ESP Q2	2nd Quarter	USA	51	1092	17	66
455	Rio Olympics USA v ESP Q2	2nd Quarter	USA	51	1092	17	59
456	Rio Olympics USA v ESP Q2	2nd Quarter	USA	51	1093	15	48
457	Rio Olympics USA v ESP Q2	2nd Quarter	USA	51	1094	32	49
458	Rio Olympics USA v ESP Q2	2nd Quarter	USA	51	1095	32	42
459	Rio Olympics USA v ESP Q2	2nd Quarter	USA	51	1095	33	35
460	Rio Olympics USA v ESP Q2	2nd Quarter	USA	51	1097	33	38
461	Rio Olympics USA v ESP Q2	2nd Quarter	USA	51	1098	28	47
462	Rio Olympics USA v ESP Q2	2nd Quarter	USA	51	1098	33	43	On-ball
463	Rio Olympics USA v ESP Q2	2nd Quarter	USA	51	1099	34	40
464	Rio Olympics USA v ESP Q2	2nd Quarter	USA	51	1100	21	35
465	Rio Olympics USA v ESP Q2	2nd Quarter	USA	51	1101	11	26	On-ball
466	Rio Olympics USA v ESP Q2	2nd Quarter	USA	51	1101	13	28
467	Rio Olympics USA v ESP Q2	2nd Quarter	USA	51	1102	19	32
468	Rio Olympics USA v ESP Q2	2nd Quarter	USA	51	1102	25	30
469	Rio Olympics USA v ESP Q2	2nd Quarter	USA	51	1103	33	30
470	Rio Olympics USA v ESP Q2	2nd Quarter	USA	51	1104	32	26	Shot	Score
471	Rio Olympics USA v ESP Q2	2nd Quarter	USA	52	1159	38	100
472	Rio Olympics USA v ESP Q2	2nd Quarter	USA	52	1159	35	94
473	Rio Olympics USA v ESP Q2	2nd Quarter	USA	52	1160	29	85
474	Rio Olympics USA v ESP Q2	2nd Quarter	USA	52	1161	45	73
475	Rio Olympics USA v ESP Q2	2nd Quarter	USA	52	1162	46	61
476	Rio Olympics USA v ESP Q2	2nd Quarter	USA	52	1163	48	56
477	Rio Olympics USA v ESP Q2	2nd Quarter	USA	52	1164	43	27
478	Rio Olympics USA v ESP Q2	2nd Quarter	USA	52	1165	41	21
479	Rio Olympics USA v ESP Q2	2nd Quarter	USA	52	1165	37	18
480	Rio Olympics USA v ESP Q2	2nd Quarter	USA	52	1166	13	31	Shot	Miss
481	Rio Olympics USA v ESP Q2	2nd Quarter	USA	53	1169	31	23	OR	Shot	Miss
482	Rio Olympics USA v ESP Q2	2nd Quarter	USA	54	1195	42	112
483	Rio Olympics USA v ESP Q2	2nd Quarter	USA	54	1196	32	97
484	Rio Olympics USA v ESP Q2	2nd Quarter	USA	54	1197	32	90
485	Rio Olympics USA v ESP Q2	2nd Quarter	USA	54	1197	33	79
486	Rio Olympics USA v ESP Q2	2nd Quarter	USA	54	1198	35	69
487	Rio Olympics USA v ESP Q2	2nd Quarter	USA	54	1199	36	57
488	Rio Olympics USA v ESP Q2	2nd Quarter	USA	54	1201	27	54
489	Rio Olympics USA v ESP Q2	2nd Quarter	USA	54	1202	19	49
490	Rio Olympics USA v ESP Q2	2nd Quarter	USA	54	1203	14	47
491	Rio Olympics USA v ESP Q2	2nd Quarter	USA	54	1204	14	47
492	Rio Olympics USA v ESP Q2	2nd Quarter	USA	54	1205	14	47
493	Rio Olympics USA v ESP Q2	2nd Quarter	USA	54	1206	14	47
494	Rio Olympics USA v ESP Q2	2nd Quarter	USA	54	1207	14	47
495	Rio Olympics USA v ESP Q2	2nd Quarter	USA	54	1208	14	47
496	Rio Olympics USA v ESP Q2	2nd Quarter	USA	54	1210	18	47
497	Rio Olympics USA v ESP Q2	2nd Quarter	USA	54	1211	22	47
498	Rio Olympics USA v ESP Q2	2nd Quarter	USA	54	1212	26	44
499	Rio Olympics USA v ESP Q2	2nd Quarter	USA	54	1213	28	40	On-ball
500	Rio Olympics USA v ESP Q2	2nd Quarter	USA	54	1213	25	34
501	Rio Olympics USA v ESP Q2	2nd Quarter	USA	54	1214	20	29
502	Rio Olympics USA v ESP Q2	2nd Quarter	USA	54	1215	13	28
503	Rio Olympics USA v ESP Q2	2nd Quarter	USA	54	1216	16	33
504	Rio Olympics USA v ESP Q2	2nd Quarter	USA	54	1216	17	35	On-ball
505	Rio Olympics USA v ESP Q2	2nd Quarter	USA	54	1216	20	36
506	Rio Olympics USA v ESP Q2	2nd Quarter	USA	54	1218	34	24	Shot	Shooting Foul
507	Rio Olympics USA v ESP Q3	3rd Quarter	USA	55	16	4	58
508	Rio Olympics USA v ESP Q3	3rd Quarter	USA	55	16	13	67
509	Rio Olympics USA v ESP Q3	3rd Quarter	USA	55	17	14	60
510	Rio Olympics USA v ESP Q3	3rd Quarter	USA	55	18	10	46
511	Rio Olympics USA v ESP Q3	3rd Quarter	USA	55	19	11	41
512	Rio Olympics USA v ESP Q3	3rd Quarter	USA	55	20	32	39
513	Rio Olympics USA v ESP Q3	3rd Quarter	USA	55	22	50	31
514	Rio Olympics USA v ESP Q3	3rd Quarter	USA	55	26	33	37
515	Rio Olympics USA v ESP Q3	3rd Quarter	USA	55	27	36	34
516	Rio Olympics USA v ESP Q3	3rd Quarter	USA	55	28	36	27
517	Rio Olympics USA v ESP Q3	3rd Quarter	USA	55	29	34	19	Shot	Miss
518	Rio Olympics USA v ESP Q3	3rd Quarter	USA	56	54	21	83
519	Rio Olympics USA v ESP Q3	3rd Quarter	USA	56	54	23	75
520	Rio Olympics USA v ESP Q3	3rd Quarter	USA	56	54	28	65
521	Rio Olympics USA v ESP Q3	3rd Quarter	USA	56	56	36	58
522	Rio Olympics USA v ESP Q3	3rd Quarter	USA	56	57	41	52
523	Rio Olympics USA v ESP Q3	3rd Quarter	USA	56	57	49	42
524	Rio Olympics USA v ESP Q3	3rd Quarter	USA	56	58	50	33
525	Rio Olympics USA v ESP Q3	3rd Quarter	USA	56	58	48	28
526	Rio Olympics USA v ESP Q3	3rd Quarter	USA	56	60	38	20	TO
527	Rio Olympics USA v ESP Q3	3rd Quarter	USA	57	71	39	84
528	Rio Olympics USA v ESP Q3	3rd Quarter	USA	57	72	39	74
529	Rio Olympics USA v ESP Q3	3rd Quarter	USA	57	72	40	59
530	Rio Olympics USA v ESP Q3	3rd Quarter	USA	57	73	38	46
531	Rio Olympics USA v ESP Q3	3rd Quarter	USA	57	73	36	23
532	Rio Olympics USA v ESP Q3	3rd Quarter	USA	57	74	33	16	Shot	Score
533	Rio Olympics USA v ESP Q3	3rd Quarter	USA	58	112	32	112
534	Rio Olympics USA v ESP Q3	3rd Quarter	USA	58	113	33	94
535	Rio Olympics USA v ESP Q3	3rd Quarter	USA	58	114	28	90
536	Rio Olympics USA v ESP Q3	3rd Quarter	USA	58	115	26	82
537	Rio Olympics USA v ESP Q3	3rd Quarter	USA	58	115	25	72
538	Rio Olympics USA v ESP Q3	3rd Quarter	USA	58	116	25	64
539	Rio Olympics USA v ESP Q3	3rd Quarter	USA	58	117	22	51
540	Rio Olympics USA v ESP Q3	3rd Quarter	USA	58	119	32	47
541	Rio Olympics USA v ESP Q3	3rd Quarter	USA	58	119	48	33
542	Rio Olympics USA v ESP Q3	3rd Quarter	USA	58	120	44	25
543	Rio Olympics USA v ESP Q3	3rd Quarter	USA	58	120	36	20
544	Rio Olympics USA v ESP Q3	3rd Quarter	USA	58	122	39	19	Shot	Score
545	Rio Olympics USA v ESP Q3	3rd Quarter	USA	59	148	25	96
546	Rio Olympics USA v ESP Q3	3rd Quarter	USA	59	148	31	95
547	Rio Olympics USA v ESP Q3	3rd Quarter	USA	59	149	35	87
548	Rio Olympics USA v ESP Q3	3rd Quarter	USA	59	150	42	83
549	Rio Olympics USA v ESP Q3	3rd Quarter	USA	59	151	45	68
550	Rio Olympics USA v ESP Q3	3rd Quarter	USA	59	152	29	65
551	Rio Olympics USA v ESP Q3	3rd Quarter	USA	59	152	23	55
552	Rio Olympics USA v ESP Q3	3rd Quarter	USA	59	153	22	45
553	Rio Olympics USA v ESP Q3	3rd Quarter	USA	59	154	22	41
554	Rio Olympics USA v ESP Q3	3rd Quarter	USA	59	155	20	34
555	Rio Olympics USA v ESP Q3	3rd Quarter	USA	59	155	15	32	On-ball
556	Rio Olympics USA v ESP Q3	3rd Quarter	USA	59	156	17	34
557	Rio Olympics USA v ESP Q3	3rd Quarter	USA	59	156	21	36
558	Rio Olympics USA v ESP Q3	3rd Quarter	USA	59	157	29	35	Shot	Miss
559	Rio Olympics USA v ESP Q3	3rd Quarter	USA	60	220	5	82
560	Rio Olympics USA v ESP Q3	3rd Quarter	USA	60	221	28	61
561	Rio Olympics USA v ESP Q3	3rd Quarter	USA	60	222	32	54
562	Rio Olympics USA v ESP Q3	3rd Quarter	USA	60	222	40	47
563	Rio Olympics USA v ESP Q3	3rd Quarter	USA	60	222	47	43
564	Rio Olympics USA v ESP Q3	3rd Quarter	USA	60	223	51	29	On-ball
565	Rio Olympics USA v ESP Q3	3rd Quarter	USA	60	225	48	23
566	Rio Olympics USA v ESP Q3	3rd Quarter	USA	60	226	38	30
567	Rio Olympics USA v ESP Q3	3rd Quarter	USA	60	226	37	32
568	Rio Olympics USA v ESP Q3	3rd Quarter	USA	60	228	38	21	Stoppage
569	Rio Olympics USA v ESP Q3	3rd Quarter	USA	61	240	38	9	BLOB
570	Rio Olympics USA v ESP Q3	3rd Quarter	USA	61	241	38	30
571	Rio Olympics USA v ESP Q3	3rd Quarter	USA	61	242	39	33
572	Rio Olympics USA v ESP Q3	3rd Quarter	USA	61	243	26	39
573	Rio Olympics USA v ESP Q3	3rd Quarter	USA	61	244	25	33
574	Rio Olympics USA v ESP Q3	3rd Quarter	USA	61	246	41	28
575	Rio Olympics USA v ESP Q3	3rd Quarter	USA	61	247	37	28
576	Rio Olympics USA v ESP Q3	3rd Quarter	USA	61	247	32	27
577	Rio Olympics USA v ESP Q3	3rd Quarter	USA	61	249	32	41	Shot	Miss
578	Rio Olympics USA v ESP Q3	3rd Quarter	USA	62	251	30	23	OR
579	Rio Olympics USA v ESP Q3	3rd Quarter	USA	62	253	22	39	Shot	Miss
580	Rio Olympics USA v ESP Q3	3rd Quarter	USA	63	306	33	111
581	Rio Olympics USA v ESP Q3	3rd Quarter	USA	63	308	24	74
582	Rio Olympics USA v ESP Q3	3rd Quarter	USA	63	309	24	70
583	Rio Olympics USA v ESP Q3	3rd Quarter	USA	63	309	25	65
584	Rio Olympics USA v ESP Q3	3rd Quarter	USA	63	310	33	71
585	Rio Olympics USA v ESP Q3	3rd Quarter	USA	63	311	28	66
586	Rio Olympics USA v ESP Q3	3rd Quarter	USA	63	312	27	57
587	Rio Olympics USA v ESP Q3	3rd Quarter	USA	63	313	28	50
588	Rio Olympics USA v ESP Q3	3rd Quarter	USA	63	316	37	36
589	Rio Olympics USA v ESP Q3	3rd Quarter	USA	63	317	39	33
590	Rio Olympics USA v ESP Q3	3rd Quarter	USA	63	317	42	31
591	Rio Olympics USA v ESP Q3	3rd Quarter	USA	63	318	49	30	On-ball	Shot	Miss	Score
592	Rio Olympics USA v ESP Q3	3rd Quarter	USA	64	356	59	67
593	Rio Olympics USA v ESP Q3	3rd Quarter	USA	64	357	46	63
594	Rio Olympics USA v ESP Q3	3rd Quarter	USA	64	358	46	57
595	Rio Olympics USA v ESP Q3	3rd Quarter	USA	64	359	48	50
596	Rio Olympics USA v ESP Q3	3rd Quarter	USA	64	360	51	31
597	Rio Olympics USA v ESP Q3	3rd Quarter	USA	64	361	51	31
598	Rio Olympics USA v ESP Q3	3rd Quarter	USA	64	362	51	31
599	Rio Olympics USA v ESP Q3	3rd Quarter	USA	64	363	38	23
600	Rio Olympics USA v ESP Q3	3rd Quarter	USA	64	364	38	27	Shot	Score
601	Rio Olympics USA v ESP Q3	3rd Quarter	USA	65	383	32	99
602	Rio Olympics USA v ESP Q3	3rd Quarter	USA	65	383	26	92
603	Rio Olympics USA v ESP Q3	3rd Quarter	USA	65	384	25	92
604	Rio Olympics USA v ESP Q3	3rd Quarter	USA	65	385	25	84
605	Rio Olympics USA v ESP Q3	3rd Quarter	USA	65	386	25	76
606	Rio Olympics USA v ESP Q3	3rd Quarter	USA	65	387	11	52
607	Rio Olympics USA v ESP Q3	3rd Quarter	USA	65	387	10	51
608	Rio Olympics USA v ESP Q3	3rd Quarter	USA	65	388	8	42
609	Rio Olympics USA v ESP Q3	3rd Quarter	USA	65	389	14	39	Foul
610	Rio Olympics USA v ESP Q3	3rd Quarter	USA	66	474	32	94
611	Rio Olympics USA v ESP Q3	3rd Quarter	USA	66	475	52	78
612	Rio Olympics USA v ESP Q3	3rd Quarter	USA	66	475	51	69
613	Rio Olympics USA v ESP Q3	3rd Quarter	USA	66	476	51	57
614	Rio Olympics USA v ESP Q3	3rd Quarter	USA	66	477	49	49
615	Rio Olympics USA v ESP Q3	3rd Quarter	USA	66	477	49	40
616	Rio Olympics USA v ESP Q3	3rd Quarter	USA	66	478	48	33
617	Rio Olympics USA v ESP Q3	3rd Quarter	USA	66	478	47	27
618	Rio Olympics USA v ESP Q3	3rd Quarter	USA	66	479	35	18	Stoppage
619	Rio Olympics USA v ESP Q3	3rd Quarter	USA	67	505	42	9	BLOB
620	Rio Olympics USA v ESP Q3	3rd Quarter	USA	67	506	36	21
621	Rio Olympics USA v ESP Q3	3rd Quarter	USA	67	507	34	18	Shot	Score
622	Rio Olympics USA v ESP Q3	3rd Quarter	USA	68	562	52	92
623	Rio Olympics USA v ESP Q3	3rd Quarter	USA	68	562	52	81
624	Rio Olympics USA v ESP Q3	3rd Quarter	USA	68	563	50	72
625	Rio Olympics USA v ESP Q3	3rd Quarter	USA	68	563	42	66
626	Rio Olympics USA v ESP Q3	3rd Quarter	USA	68	564	37	59
627	Rio Olympics USA v ESP Q3	3rd Quarter	USA	68	565	30	52
628	Rio Olympics USA v ESP Q3	3rd Quarter	USA	68	565	26	46
629	Rio Olympics USA v ESP Q3	3rd Quarter	USA	68	566	48	32
630	Rio Olympics USA v ESP Q3	3rd Quarter	USA	68	566	43	29
631	Rio Olympics USA v ESP Q3	3rd Quarter	USA	68	567	41	26
632	Rio Olympics USA v ESP Q3	3rd Quarter	USA	68	568	36	30
633	Rio Olympics USA v ESP Q3	3rd Quarter	USA	68	568	32	35	TO
634	Rio Olympics USA v ESP Q3	3rd Quarter	USA	70	740	18	110
635	Rio Olympics USA v ESP Q3	3rd Quarter	USA	70	741	13	84
636	Rio Olympics USA v ESP Q3	3rd Quarter	USA	70	742	35	83
637	Rio Olympics USA v ESP Q3	3rd Quarter	USA	70	743	38	78
638	Rio Olympics USA v ESP Q3	3rd Quarter	USA	70	744	39	67
639	Rio Olympics USA v ESP Q3	3rd Quarter	USA	70	745	17	53
640	Rio Olympics USA v ESP Q3	3rd Quarter	USA	70	746	12	46
641	Rio Olympics USA v ESP Q3	3rd Quarter	USA	70	747	19	46
642	Rio Olympics USA v ESP Q3	3rd Quarter	USA	70	748	50	29
643	Rio Olympics USA v ESP Q3	3rd Quarter	USA	70	750	50	31
644	Rio Olympics USA v ESP Q3	3rd Quarter	USA	70	750	47	33
645	Rio Olympics USA v ESP Q3	3rd Quarter	USA	70	752	12	22
646	Rio Olympics USA v ESP Q3	3rd Quarter	USA	70	753	32	17	TO
647	Rio Olympics USA v ESP Q3	3rd Quarter	USA	71	814	38	109
648	Rio Olympics USA v ESP Q3	3rd Quarter	USA	71	814	40	86
649	Rio Olympics USA v ESP Q3	3rd Quarter	USA	71	815	35	86
650	Rio Olympics USA v ESP Q3	3rd Quarter	USA	71	816	19	83
651	Rio Olympics USA v ESP Q3	3rd Quarter	USA	71	817	23	71
652	Rio Olympics USA v ESP Q3	3rd Quarter	USA	71	818	41	64
653	Rio Olympics USA v ESP Q3	3rd Quarter	USA	71	819	44	56
654	Rio Olympics USA v ESP Q3	3rd Quarter	USA	71	820	45	47
655	Rio Olympics USA v ESP Q3	3rd Quarter	USA	71	821	50	30
656	Rio Olympics USA v ESP Q3	3rd Quarter	USA	71	822	38	17
657	Rio Olympics USA v ESP Q3	3rd Quarter	USA	71	823	38	19
658	Rio Olympics USA v ESP Q3	3rd Quarter	USA	71	823	38	20
659	Rio Olympics USA v ESP Q3	3rd Quarter	USA	71	824	36	17
660	Rio Olympics USA v ESP Q3	3rd Quarter	USA	71	825	32	17	TO
661	Rio Olympics USA v ESP Q3	3rd Quarter	USA	72	858	26	97
662	Rio Olympics USA v ESP Q3	3rd Quarter	USA	72	858	26	89
663	Rio Olympics USA v ESP Q3	3rd Quarter	USA	72	859	32	81
664	Rio Olympics USA v ESP Q3	3rd Quarter	USA	72	860	35	69
665	Rio Olympics USA v ESP Q3	3rd Quarter	USA	72	860	34	62
666	Rio Olympics USA v ESP Q3	3rd Quarter	USA	72	861	30	50	Foul
667	Rio Olympics USA v ESP Q3	3rd Quarter	USA	73	882	58	38	SLOB	Foul
668	Rio Olympics USA v ESP Q3	3rd Quarter	USA	74	905	39	9	BLOB
669	Rio Olympics USA v ESP Q3	3rd Quarter	USA	74	906	44	30
670	Rio Olympics USA v ESP Q3	3rd Quarter	USA	74	907	40	32
671	Rio Olympics USA v ESP Q3	3rd Quarter	USA	74	908	25	37
672	Rio Olympics USA v ESP Q3	3rd Quarter	USA	74	910	48	32
673	Rio Olympics USA v ESP Q3	3rd Quarter	USA	74	911	42	31	Shot	Miss
674	Rio Olympics USA v ESP Q3	3rd Quarter	USA	75	923	30	109
675	Rio Olympics USA v ESP Q3	3rd Quarter	USA	75	924	28	73
676	Rio Olympics USA v ESP Q3	3rd Quarter	USA	75	925	36	63
677	Rio Olympics USA v ESP Q3	3rd Quarter	USA	75	926	52	42
678	Rio Olympics USA v ESP Q3	3rd Quarter	USA	75	927	32	49
679	Rio Olympics USA v ESP Q3	3rd Quarter	USA	75	928	28	46
680	Rio Olympics USA v ESP Q3	3rd Quarter	USA	75	929	18	32
681	Rio Olympics USA v ESP Q3	3rd Quarter	USA	75	932	24	23
682	Rio Olympics USA v ESP Q3	3rd Quarter	USA	75	934	24	18	Shot	Miss
683	Rio Olympics USA v ESP Q3	3rd Quarter	USA	76	936	31	21	OR	Shot	Score
684	Rio Olympics USA v ESP Q3	3rd Quarter	USA	77	964	35	99
685	Rio Olympics USA v ESP Q3	3rd Quarter	USA	77	965	38	90
686	Rio Olympics USA v ESP Q3	3rd Quarter	USA	77	966	38	81
687	Rio Olympics USA v ESP Q3	3rd Quarter	USA	77	966	34	71
688	Rio Olympics USA v ESP Q3	3rd Quarter	USA	77	967	30	59
689	Rio Olympics USA v ESP Q3	3rd Quarter	USA	77	967	26	51
690	Rio Olympics USA v ESP Q3	3rd Quarter	USA	77	968	22	43
691	Rio Olympics USA v ESP Q3	3rd Quarter	USA	77	968	23	37	On-ball
692	Rio Olympics USA v ESP Q3	3rd Quarter	USA	77	969	25	31	Foul
693	Rio Olympics USA v ESP Q3	3rd Quarter	USA	78	1021	47	89
694	Rio Olympics USA v ESP Q3	3rd Quarter	USA	78	1022	36	81
695	Rio Olympics USA v ESP Q3	3rd Quarter	USA	78	1023	38	75
696	Rio Olympics USA v ESP Q3	3rd Quarter	USA	78	1024	32	65
697	Rio Olympics USA v ESP Q3	3rd Quarter	USA	78	1024	29	59
698	Rio Olympics USA v ESP Q3	3rd Quarter	USA	78	1025	26	48
699	Rio Olympics USA v ESP Q3	3rd Quarter	USA	78	1025	24	40
700	Rio Olympics USA v ESP Q3	3rd Quarter	USA	78	1026	23	28
701	Rio Olympics USA v ESP Q3	3rd Quarter	USA	78	1026	12	25
702	Rio Olympics USA v ESP Q3	3rd Quarter	USA	78	1027	14	20
703	Rio Olympics USA v ESP Q3	3rd Quarter	USA	78	1028	22	16
704	Rio Olympics USA v ESP Q3	3rd Quarter	USA	78	1029	26	18	Stoppage
705	Rio Olympics USA v ESP Q3	3rd Quarter	USA	79	1071	28	101
706	Rio Olympics USA v ESP Q3	3rd Quarter	USA	79	1071	29	89
707	Rio Olympics USA v ESP Q3	3rd Quarter	USA	79	1072	29	79
708	Rio Olympics USA v ESP Q3	3rd Quarter	USA	79	1073	22	63
709	Rio Olympics USA v ESP Q3	3rd Quarter	USA	79	1073	17	50
710	Rio Olympics USA v ESP Q3	3rd Quarter	USA	79	1074	15	43
711	Rio Olympics USA v ESP Q3	3rd Quarter	USA	79	1074	33	22
712	Rio Olympics USA v ESP Q3	3rd Quarter	USA	79	1075	33	17	Shot	Score
713	Rio Olympics USA v ESP Q3	3rd Quarter	USA	80	1120	34	112
714	Rio Olympics USA v ESP Q3	3rd Quarter	USA	80	1120	25	95
715	Rio Olympics USA v ESP Q3	3rd Quarter	USA	80	1122	23	87
716	Rio Olympics USA v ESP Q3	3rd Quarter	USA	80	1122	21	79
717	Rio Olympics USA v ESP Q3	3rd Quarter	USA	80	1123	19	71
718	Rio Olympics USA v ESP Q3	3rd Quarter	USA	80	1123	19	61
719	Rio Olympics USA v ESP Q3	3rd Quarter	USA	80	1124	20	49
720	Rio Olympics USA v ESP Q3	3rd Quarter	USA	80	1125	22	43
721	Rio Olympics USA v ESP Q3	3rd Quarter	USA	80	1126	30	40	Shot	Miss
722	Rio Olympics USA v ESP Q3	3rd Quarter	USA	81	1179	33	95
723	Rio Olympics USA v ESP Q3	3rd Quarter	USA	81	1179	30	96
724	Rio Olympics USA v ESP Q3	3rd Quarter	USA	81	1181	29	91
725	Rio Olympics USA v ESP Q3	3rd Quarter	USA	81	1182	29	84
726	Rio Olympics USA v ESP Q3	3rd Quarter	USA	81	1183	29	72
727	Rio Olympics USA v ESP Q3	3rd Quarter	USA	81	1184	30	66
728	Rio Olympics USA v ESP Q3	3rd Quarter	USA	81	1185	28	53
729	Rio Olympics USA v ESP Q3	3rd Quarter	USA	81	1186	20	50
730	Rio Olympics USA v ESP Q3	3rd Quarter	USA	81	1188	27	47
731	Rio Olympics USA v ESP Q3	3rd Quarter	USA	81	1190	31	48
732	Rio Olympics USA v ESP Q3	3rd Quarter	USA	81	1192	33	45
733	Rio Olympics USA v ESP Q3	3rd Quarter	USA	81	1193	39	38
734	Rio Olympics USA v ESP Q3	3rd Quarter	USA	81	1194	43	36
735	Rio Olympics USA v ESP Q3	3rd Quarter	USA	81	1196	32	24
736	Rio Olympics USA v ESP Q3	3rd Quarter	USA	81	1197	30	18	Shot	Shooting Foul
737	Rio Olympics USA v ESP Q4	4th Quarter	USA	82	4	4	57
738	Rio Olympics USA v ESP Q4	4th Quarter	USA	82	5	22	72
739	Rio Olympics USA v ESP Q4	4th Quarter	USA	82	6	17	65
740	Rio Olympics USA v ESP Q4	4th Quarter	USA	82	7	19	58
741	Rio Olympics USA v ESP Q4	4th Quarter	USA	82	8	11	38
742	Rio Olympics USA v ESP Q4	4th Quarter	USA	82	10	31	36
743	Rio Olympics USA v ESP Q4	4th Quarter	USA	82	12	34	26
744	Rio Olympics USA v ESP Q4	4th Quarter	USA	82	14	34	17	Shot	Score
745	Rio Olympics USA v ESP Q4	4th Quarter	USA	83	42	42	112
746	Rio Olympics USA v ESP Q4	4th Quarter	USA	83	43	38	90
747	Rio Olympics USA v ESP Q4	4th Quarter	USA	83	45	39	83
748	Rio Olympics USA v ESP Q4	4th Quarter	USA	83	46	23	68
749	Rio Olympics USA v ESP Q4	4th Quarter	USA	83	47	23	62
750	Rio Olympics USA v ESP Q4	4th Quarter	USA	83	48	22	54
751	Rio Olympics USA v ESP Q4	4th Quarter	USA	83	44	37	109
752	Rio Olympics USA v ESP Q4	4th Quarter	USA	84	45	30	110
753	Rio Olympics USA v ESP Q4	4th Quarter	USA	84	45	21	82
754	Rio Olympics USA v ESP Q4	4th Quarter	USA	84	47	20	76
755	Rio Olympics USA v ESP Q4	4th Quarter	USA	84	47	20	71
756	Rio Olympics USA v ESP Q4	4th Quarter	USA	84	48	21	63
757	Rio Olympics USA v ESP Q4	4th Quarter	USA	84	50	18	60
758	Rio Olympics USA v ESP Q4	4th Quarter	USA	84	50	18	53
759	Rio Olympics USA v ESP Q4	4th Quarter	USA	84	52	20	48
760	Rio Olympics USA v ESP Q4	4th Quarter	USA	84	53	21	41
761	Rio Olympics USA v ESP Q4	4th Quarter	USA	84	54	21	41
762	Rio Olympics USA v ESP Q4	4th Quarter	USA	84	55	21	41
763	Rio Olympics USA v ESP Q4	4th Quarter	USA	84	56	34	35	Shot	Score
764	Rio Olympics USA v ESP Q4	4th Quarter	USA	85	84	28	109
765	Rio Olympics USA v ESP Q4	4th Quarter	USA	85	86	18	76
766	Rio Olympics USA v ESP Q4	4th Quarter	USA	85	87	18	68
767	Rio Olympics USA v ESP Q4	4th Quarter	USA	85	87	16	59
768	Rio Olympics USA v ESP Q4	4th Quarter	USA	85	88	15	51
769	Rio Olympics USA v ESP Q4	4th Quarter	USA	85	90	26	42
770	Rio Olympics USA v ESP Q4	4th Quarter	USA	85	90	35	39
771	Rio Olympics USA v ESP Q4	4th Quarter	USA	85	91	45	39
772	Rio Olympics USA v ESP Q4	4th Quarter	USA	85	91	35	46
773	Rio Olympics USA v ESP Q4	4th Quarter	USA	85	92	29	44
774	Rio Olympics USA v ESP Q4	4th Quarter	USA	85	93	16	32
775	Rio Olympics USA v ESP Q4	4th Quarter	USA	85	93	34	19	Shot	Score
776	Rio Olympics USA v ESP Q4	4th Quarter	USA	86	158	57	81
777	Rio Olympics USA v ESP Q4	4th Quarter	USA	86	159	48	83
778	Rio Olympics USA v ESP Q4	4th Quarter	USA	86	160	28	75
779	Rio Olympics USA v ESP Q4	4th Quarter	USA	86	161	20	65
780	Rio Olympics USA v ESP Q4	4th Quarter	USA	86	161	17	54
781	Rio Olympics USA v ESP Q4	4th Quarter	USA	86	162	32	36
782	Rio Olympics USA v ESP Q4	4th Quarter	USA	86	164	32	39
783	Rio Olympics USA v ESP Q4	4th Quarter	USA	86	166	32	40
784	Rio Olympics USA v ESP Q4	4th Quarter	USA	86	167	25	37
785	Rio Olympics USA v ESP Q4	4th Quarter	USA	86	168	32	30
786	Rio Olympics USA v ESP Q4	4th Quarter	USA	86	169	29	31	Shot	Score
787	Rio Olympics USA v ESP Q4	4th Quarter	USA	87	190	19	101
788	Rio Olympics USA v ESP Q4	4th Quarter	USA	87	191	16	76
789	Rio Olympics USA v ESP Q4	4th Quarter	USA	87	191	16	66
790	Rio Olympics USA v ESP Q4	4th Quarter	USA	87	192	18	61
791	Rio Olympics USA v ESP Q4	4th Quarter	USA	87	193	25	54
792	Rio Olympics USA v ESP Q4	4th Quarter	USA	87	194	28	47
793	Rio Olympics USA v ESP Q4	4th Quarter	USA	87	194	27	37
794	Rio Olympics USA v ESP Q4	4th Quarter	USA	87	195	33	18	Shot	Miss
795	Rio Olympics USA v ESP Q4	4th Quarter	USA	88	236	8	102
796	Rio Olympics USA v ESP Q4	4th Quarter	USA	88	237	29	100
797	Rio Olympics USA v ESP Q4	4th Quarter	USA	88	238	29	91
798	Rio Olympics USA v ESP Q4	4th Quarter	USA	88	239	28	81
799	Rio Olympics USA v ESP Q4	4th Quarter	USA	88	239	28	68
800	Rio Olympics USA v ESP Q4	4th Quarter	USA	88	240	29	58
801	Rio Olympics USA v ESP Q4	4th Quarter	USA	88	240	33	45
802	Rio Olympics USA v ESP Q4	4th Quarter	USA	88	241	33	41
803	Rio Olympics USA v ESP Q4	4th Quarter	USA	88	241	30	36
804	Rio Olympics USA v ESP Q4	4th Quarter	USA	88	242	26	33	Foul
805	Rio Olympics USA v ESP Q4	4th Quarter	USA	89	259	6	36	SLOB
806	Rio Olympics USA v ESP Q4	4th Quarter	USA	89	260	31	36
807	Rio Olympics USA v ESP Q4	4th Quarter	USA	89	261	36	33
808	Rio Olympics USA v ESP Q4	4th Quarter	USA	89	262	35	25
809	Rio Olympics USA v ESP Q4	4th Quarter	USA	89	263	33	17	Shot	Score
810	Rio Olympics USA v ESP Q4	4th Quarter	USA	90	280	35	98
811	Rio Olympics USA v ESP Q4	4th Quarter	USA	90	280	47	95
812	Rio Olympics USA v ESP Q4	4th Quarter	USA	90	281	49	88
813	Rio Olympics USA v ESP Q4	4th Quarter	USA	90	281	48	77
814	Rio Olympics USA v ESP Q4	4th Quarter	USA	90	282	47	65
815	Rio Olympics USA v ESP Q4	4th Quarter	USA	90	282	43	53
816	Rio Olympics USA v ESP Q4	4th Quarter	USA	90	283	26	26
817	Rio Olympics USA v ESP Q4	4th Quarter	USA	90	284	34	17	Shot	Score
818	Rio Olympics USA v ESP Q4	4th Quarter	USA	91	388	27	85
819	Rio Olympics USA v ESP Q4	4th Quarter	USA	91	389	28	78
820	Rio Olympics USA v ESP Q4	4th Quarter	USA	91	389	37	62
821	Rio Olympics USA v ESP Q4	4th Quarter	USA	91	390	38	54
822	Rio Olympics USA v ESP Q4	4th Quarter	USA	91	390	37	49
823	Rio Olympics USA v ESP Q4	4th Quarter	USA	91	391	28	41
824	Rio Olympics USA v ESP Q4	4th Quarter	USA	91	391	28	34
825	Rio Olympics USA v ESP Q4	4th Quarter	USA	91	392	31	26
826	Rio Olympics USA v ESP Q4	4th Quarter	USA	91	393	30	19	Shot	Miss
827	Rio Olympics USA v ESP Q4	4th Quarter	USA	92	392	34	17	OR	Shot	Score
828	Rio Olympics USA v ESP Q4	4th Quarter	USA	93	420	33	110
829	Rio Olympics USA v ESP Q4	4th Quarter	USA	93	421	22	94
830	Rio Olympics USA v ESP Q4	4th Quarter	USA	93	421	27	84
831	Rio Olympics USA v ESP Q4	4th Quarter	USA	93	422	28	77
832	Rio Olympics USA v ESP Q4	4th Quarter	USA	93	422	31	70
833	Rio Olympics USA v ESP Q4	4th Quarter	USA	93	423	33	62
834	Rio Olympics USA v ESP Q4	4th Quarter	USA	93	425	30	55
835	Rio Olympics USA v ESP Q4	4th Quarter	USA	93	426	24	49
836	Rio Olympics USA v ESP Q4	4th Quarter	USA	93	427	16	33
837	Rio Olympics USA v ESP Q4	4th Quarter	USA	93	428	35	45
838	Rio Olympics USA v ESP Q4	4th Quarter	USA	93	429	46	28
839	Rio Olympics USA v ESP Q4	4th Quarter	USA	93	430	45	29
840	Rio Olympics USA v ESP Q4	4th Quarter	USA	93	430	38	30
841	Rio Olympics USA v ESP Q4	4th Quarter	USA	93	431	32	26
842	Rio Olympics USA v ESP Q4	4th Quarter	USA	93	432	31	22	Score	Shot
843	Rio Olympics USA v ESP Q4	4th Quarter	USA	95	449	38	111
844	Rio Olympics USA v ESP Q4	4th Quarter	USA	95	451	24	93
845	Rio Olympics USA v ESP Q4	4th Quarter	USA	95	452	22	82
846	Rio Olympics USA v ESP Q4	4th Quarter	USA	95	453	23	74
847	Rio Olympics USA v ESP Q4	4th Quarter	USA	95	454	26	57
848	Rio Olympics USA v ESP Q4	4th Quarter	USA	95	454	30	51
849	Rio Olympics USA v ESP Q4	4th Quarter	USA	95	455	26	37
850	Rio Olympics USA v ESP Q4	4th Quarter	USA	95	456	39	41
851	Rio Olympics USA v ESP Q4	4th Quarter	USA	95	457	49	32
852	Rio Olympics USA v ESP Q4	4th Quarter	USA	95	458	47	26
853	Rio Olympics USA v ESP Q4	4th Quarter	USA	95	458	51	17
854	Rio Olympics USA v ESP Q4	4th Quarter	USA	95	459	37	18
855	Rio Olympics USA v ESP Q4	4th Quarter	USA	95	460	33	18	Shot	Shooting Foul
856	Rio Olympics USA v ESP Q4	4th Quarter	USA	96	509	32	97
857	Rio Olympics USA v ESP Q4	4th Quarter	USA	96	509	44	80
858	Rio Olympics USA v ESP Q4	4th Quarter	USA	96	510	45	65
859	Rio Olympics USA v ESP Q4	4th Quarter	USA	96	511	46	56
860	Rio Olympics USA v ESP Q4	4th Quarter	USA	96	512	48	47
861	Rio Olympics USA v ESP Q4	4th Quarter	USA	96	512	49	35
862	Rio Olympics USA v ESP Q4	4th Quarter	USA	96	514	32	38
863	Rio Olympics USA v ESP Q4	4th Quarter	USA	96	514	35	35
864	Rio Olympics USA v ESP Q4	4th Quarter	USA	96	515	37	29
865	Rio Olympics USA v ESP Q4	4th Quarter	USA	96	516	48	30
866	Rio Olympics USA v ESP Q4	4th Quarter	USA	96	517	36	22
867	Rio Olympics USA v ESP Q4	4th Quarter	USA	96	519	35	18
868	Rio Olympics USA v ESP Q4	4th Quarter	USA	96	519	31	18	Stoppage
869	Rio Olympics USA v ESP Q4	4th Quarter	USA	97	538	20	7	BLOB
870	Rio Olympics USA v ESP Q4	4th Quarter	USA	97	539	14	23	On-ball
871	Rio Olympics USA v ESP Q4	4th Quarter	USA	97	541	17	25
872	Rio Olympics USA v ESP Q4	4th Quarter	USA	97	542	21	28
873	Rio Olympics USA v ESP Q4	4th Quarter	USA	97	543	30	28
874	Rio Olympics USA v ESP Q4	4th Quarter	USA	97	544	33	22	Shot	Miss
875	Rio Olympics USA v ESP Q4	4th Quarter	USA	98	545	28	19	OR	Shot	Score
876	Rio Olympics USA v ESP Q4	4th Quarter	USA	99	591	33	92
877	Rio Olympics USA v ESP Q4	4th Quarter	USA	99	592	21	79
878	Rio Olympics USA v ESP Q4	4th Quarter	USA	99	592	19	67
879	Rio Olympics USA v ESP Q4	4th Quarter	USA	99	593	18	57
880	Rio Olympics USA v ESP Q4	4th Quarter	USA	99	593	17	50
881	Rio Olympics USA v ESP Q4	4th Quarter	USA	99	594	17	42
882	Rio Olympics USA v ESP Q4	4th Quarter	USA	99	595	18	37
883	Rio Olympics USA v ESP Q4	4th Quarter	USA	99	595	25	29
884	Rio Olympics USA v ESP Q4	4th Quarter	USA	99	596	26	16
885	Rio Olympics USA v ESP Q4	4th Quarter	USA	99	597	26	23
886	Rio Olympics USA v ESP Q4	4th Quarter	USA	99	599	18	33	TO
887	Rio Olympics USA v ESP Q4	4th Quarter	USA	100	634	58	93
888	Rio Olympics USA v ESP Q4	4th Quarter	USA	100	634	49	73
889	Rio Olympics USA v ESP Q4	4th Quarter	USA	100	635	48	57
890	Rio Olympics USA v ESP Q4	4th Quarter	USA	100	636	49	46
891	Rio Olympics USA v ESP Q4	4th Quarter	USA	100	636	51	38
892	Rio Olympics USA v ESP Q4	4th Quarter	USA	100	637	50	31
893	Rio Olympics USA v ESP Q4	4th Quarter	USA	100	638	33	48
894	Rio Olympics USA v ESP Q4	4th Quarter	USA	100	639	23	32
895	Rio Olympics USA v ESP Q4	4th Quarter	USA	100	642	22	29
896	Rio Olympics USA v ESP Q4	4th Quarter	USA	100	643	22	24
897	Rio Olympics USA v ESP Q4	4th Quarter	USA	100	645	37	45
898	Rio Olympics USA v ESP Q4	4th Quarter	USA	100	646	39	41	On-ball
899	Rio Olympics USA v ESP Q4	4th Quarter	USA	100	646	41	37
900	Rio Olympics USA v ESP Q4	4th Quarter	USA	100	647	47	31
901	Rio Olympics USA v ESP Q4	4th Quarter	USA	100	648	28	39
902	Rio Olympics USA v ESP Q4	4th Quarter	USA	100	649	26	36
903	Rio Olympics USA v ESP Q4	4th Quarter	USA	100	650	24	34
904	Rio Olympics USA v ESP Q4	4th Quarter	USA	100	651	38	40
905	Rio Olympics USA v ESP Q4	4th Quarter	USA	100	653	51	15	Shot	Miss
906	Rio Olympics USA v ESP Q4	4th Quarter	USA	101	676	31	108
907	Rio Olympics USA v ESP Q4	4th Quarter	USA	101	676	19	93
908	Rio Olympics USA v ESP Q4	4th Quarter	USA	101	677	18	80
909	Rio Olympics USA v ESP Q4	4th Quarter	USA	101	678	18	72
910	Rio Olympics USA v ESP Q4	4th Quarter	USA	101	679	18	64
911	Rio Olympics USA v ESP Q4	4th Quarter	USA	101	680	22	53
912	Rio Olympics USA v ESP Q4	4th Quarter	USA	101	680	23	46
913	Rio Olympics USA v ESP Q4	4th Quarter	USA	101	681	24	39
914	Rio Olympics USA v ESP Q4	4th Quarter	USA	101	681	27	31
915	Rio Olympics USA v ESP Q4	4th Quarter	USA	101	681	26	26
916	Rio Olympics USA v ESP Q4	4th Quarter	USA	101	683	26	21	Shot	Score
917	Rio Olympics USA v ESP Q4	4th Quarter	USA	102	702	23	94
918	Rio Olympics USA v ESP Q4	4th Quarter	USA	102	703	19	88
919	Rio Olympics USA v ESP Q4	4th Quarter	USA	102	704	16	78
920	Rio Olympics USA v ESP Q4	4th Quarter	USA	102	705	15	70
921	Rio Olympics USA v ESP Q4	4th Quarter	USA	102	706	28	30	Foul
922	Rio Olympics USA v ESP Q4	4th Quarter	USA	103	731	2	70
923	Rio Olympics USA v ESP Q4	4th Quarter	USA	103	731	16	65
924	Rio Olympics USA v ESP Q4	4th Quarter	USA	103	732	43	49
925	Rio Olympics USA v ESP Q4	4th Quarter	USA	103	733	47	40
926	Rio Olympics USA v ESP Q4	4th Quarter	USA	103	733	48	33	On-ball
927	Rio Olympics USA v ESP Q4	4th Quarter	USA	103	734	44	33
928	Rio Olympics USA v ESP Q4	4th Quarter	USA	103	735	38	34
929	Rio Olympics USA v ESP Q4	4th Quarter	USA	103	736	36	32	Shot	Miss
930	Rio Olympics USA v ESP Q4	4th Quarter	USA	104	757	35	95
931	Rio Olympics USA v ESP Q4	4th Quarter	USA	104	757	28	87
932	Rio Olympics USA v ESP Q4	4th Quarter	USA	104	758	26	77
933	Rio Olympics USA v ESP Q4	4th Quarter	USA	104	759	11	45
934	Rio Olympics USA v ESP Q4	4th Quarter	USA	104	759	11	34
935	Rio Olympics USA v ESP Q4	4th Quarter	USA	104	760	14	24
936	Rio Olympics USA v ESP Q4	4th Quarter	USA	104	761	15	18
937	Rio Olympics USA v ESP Q4	4th Quarter	USA	104	761	16	25
938	Rio Olympics USA v ESP Q4	4th Quarter	USA	104	762	16	29
939	Rio Olympics USA v ESP Q4	4th Quarter	USA	104	762	22	37
940	Rio Olympics USA v ESP Q4	4th Quarter	USA	104	763	38	42
941	Rio Olympics USA v ESP Q4	4th Quarter	USA	104	764	38	36
942	Rio Olympics USA v ESP Q4	4th Quarter	USA	104	764	32	30
943	Rio Olympics USA v ESP Q4	4th Quarter	USA	104	765	34	24
944	Rio Olympics USA v ESP Q4	4th Quarter	USA	104	767	33	17	Shot	Score
945	Rio Olympics USA v ESP Q4	4th Quarter	USA	105	793	31	111
946	Rio Olympics USA v ESP Q4	4th Quarter	USA	105	793	35	88
947	Rio Olympics USA v ESP Q4	4th Quarter	USA	105	794	35	76
948	Rio Olympics USA v ESP Q4	4th Quarter	USA	105	795	34	70
949	Rio Olympics USA v ESP Q4	4th Quarter	USA	105	797	38	59
950	Rio Olympics USA v ESP Q4	4th Quarter	USA	105	798	40	46
951	Rio Olympics USA v ESP Q4	4th Quarter	USA	105	799	39	31
952	Rio Olympics USA v ESP Q4	4th Quarter	USA	105	800	37	21
953	Rio Olympics USA v ESP Q4	4th Quarter	USA	105	801	37	45
954	Rio Olympics USA v ESP Q4	4th Quarter	USA	105	802	42	35
955	Rio Olympics USA v ESP Q4	4th Quarter	USA	105	802	37	31
956	Rio Olympics USA v ESP Q4	4th Quarter	USA	105	804	34	19
957	Rio Olympics USA v ESP Q4	4th Quarter	USA	105	805	34	17	Shot	Score
958	Rio Olympics USA v ESP Q4	4th Quarter	USA	106	823	29	98
959	Rio Olympics USA v ESP Q4	4th Quarter	USA	106	823	32	86
960	Rio Olympics USA v ESP Q4	4th Quarter	USA	106	824	32	78
961	Rio Olympics USA v ESP Q4	4th Quarter	USA	106	825	30	71
962	Rio Olympics USA v ESP Q4	4th Quarter	USA	106	826	27	62
963	Rio Olympics USA v ESP Q4	4th Quarter	USA	106	826	26	56
964	Rio Olympics USA v ESP Q4	4th Quarter	USA	106	827	29	50
965	Rio Olympics USA v ESP Q4	4th Quarter	USA	106	828	33	45
966	Rio Olympics USA v ESP Q4	4th Quarter	USA	106	828	49	31
967	Rio Olympics USA v ESP Q4	4th Quarter	USA	106	830	34	36	Foul
968	Rio Olympics USA v ESP Q4	4th Quarter	USA	107	930	37	97
969	Rio Olympics USA v ESP Q4	4th Quarter	USA	107	932	38	92
970	Rio Olympics USA v ESP Q4	4th Quarter	USA	107	933	39	85
971	Rio Olympics USA v ESP Q4	4th Quarter	USA	107	933	47	85
972	Rio Olympics USA v ESP Q4	4th Quarter	USA	107	934	48	78
973	Rio Olympics USA v ESP Q4	4th Quarter	USA	107	934	48	71
974	Rio Olympics USA v ESP Q4	4th Quarter	USA	107	935	46	60
975	Rio Olympics USA v ESP Q4	4th Quarter	USA	107	935	44	54
976	Rio Olympics USA v ESP Q4	4th Quarter	USA	107	936	44	46
977	Rio Olympics USA v ESP Q4	4th Quarter	USA	107	937	45	43
978	Rio Olympics USA v ESP Q4	4th Quarter	USA	107	939	32	46
979	Rio Olympics USA v ESP Q4	4th Quarter	USA	107	941	24	33
980	Rio Olympics USA v ESP Q4	4th Quarter	USA	107	942	36	33
981	Rio Olympics USA v ESP Q4	4th Quarter	USA	107	943	35	34
982	Rio Olympics USA v ESP Q4	4th Quarter	USA	107	944	33	36
983	Rio Olympics USA v ESP Q4	4th Quarter	USA	107	945	46	30	On-ball
984	Rio Olympics USA v ESP Q4	4th Quarter	USA	107	945	44	32
985	Rio Olympics USA v ESP Q4	4th Quarter	USA	107	946	38	33
986	Rio Olympics USA v ESP Q4	4th Quarter	USA	107	947	35	32
987	Rio Olympics USA v ESP Q4	4th Quarter	USA	107	948	34	34
988	Rio Olympics USA v ESP Q4	4th Quarter	USA	107	949	28	32
989	Rio Olympics USA v ESP Q4	4th Quarter	USA	107	950	26	25
990	Rio Olympics USA v ESP Q4	4th Quarter	USA	107	951	28	20	Shot	Score
991	Rio Olympics USA v ESP Q4	4th Quarter	USA	108	973	31	96
992	Rio Olympics USA v ESP Q4	4th Quarter	USA	108	974	24	80
993	Rio Olympics USA v ESP Q4	4th Quarter	USA	108	975	23	73
994	Rio Olympics USA v ESP Q4	4th Quarter	USA	108	976	15	59
995	Rio Olympics USA v ESP Q4	4th Quarter	USA	108	976	14	51
996	Rio Olympics USA v ESP Q4	4th Quarter	USA	108	978	15	43
997	Rio Olympics USA v ESP Q4	4th Quarter	USA	108	978	16	45
998	Rio Olympics USA v ESP Q4	4th Quarter	USA	108	979	21	49
999	Rio Olympics USA v ESP Q4	4th Quarter	USA	108	980	23	52
1000	Rio Olympics USA v ESP Q4	4th Quarter	USA	108	981	23	52
1001	Rio Olympics USA v ESP Q4	4th Quarter	USA	108	982	23	52
1002	Rio Olympics USA v ESP Q4	4th Quarter	USA	108	983	23	52
1003	Rio Olympics USA v ESP Q4	4th Quarter	USA	108	984	23	52
1004	Rio Olympics USA v ESP Q4	4th Quarter	USA	108	985	23	52
1005	Rio Olympics USA v ESP Q4	4th Quarter	USA	108	987	18	53
1006	Rio Olympics USA v ESP Q4	4th Quarter	USA	108	989	16	47
1007	Rio Olympics USA v ESP Q4	4th Quarter	USA	108	990	19	43
1008	Rio Olympics USA v ESP Q4	4th Quarter	USA	108	991	25	38	On-ball
1009	Rio Olympics USA v ESP Q4	4th Quarter	USA	108	991	37	38
1010	Rio Olympics USA v ESP Q4	4th Quarter	USA	108	992	52	17
1011	Rio Olympics USA v ESP Q4	4th Quarter	USA	108	993	50	19
1012	Rio Olympics USA v ESP Q4	4th Quarter	USA	108	993	42	22
1013	Rio Olympics USA v ESP Q4	4th Quarter	USA	108	994	34	17	Shot	Miss
