# Supplementary material for: Classifying ball trajectories in invasion sports using dynamic time warping: A basketball case study
Source: PLoS One. 2022 Oct 20;17(10):e0272848. doi: 10.1371/journal.pone.0272848 (PMC9584368; doi:10.1371/journal.pone.0272848)
Supplement: S1 Data — (ZIP) [file pone.0272848.s012.zip › Data/USA/usag5_full.csv]

	GameID	TimeCriteria	TeamName	RecordID	Time	x	y	Label1	Label2	Label3	Label4
1	Rio Olympics Final USA v ESP Q1	1st Quarter	USA	2	60	58	38	SLOB
2	Rio Olympics Final USA v ESP Q1	1st Quarter	USA	2	61	41	23
3	Rio Olympics Final USA v ESP Q1	1st Quarter	USA	2	63	40	29
4	Rio Olympics Final USA v ESP Q1	1st Quarter	USA	2	64	13	30
5	Rio Olympics Final USA v ESP Q1	1st Quarter	USA	2	65	11	25	Shot	Miss
6	Rio Olympics Final USA v ESP Q1	1st Quarter	USA	3	67	26	25	OR
7	Rio Olympics Final USA v ESP Q1	1st Quarter	USA	3	69	29	47
8	Rio Olympics Final USA v ESP Q1	1st Quarter	USA	3	70	29	44	On-ball
9	Rio Olympics Final USA v ESP Q1	1st Quarter	USA	3	70	27	38
10	Rio Olympics Final USA v ESP Q1	1st Quarter	USA	3	72	26	32	Shot	Miss
11	Rio Olympics Final USA v ESP Q1	1st Quarter	USA	4	95	40	97
12	Rio Olympics Final USA v ESP Q1	1st Quarter	USA	4	95	42	89
13	Rio Olympics Final USA v ESP Q1	1st Quarter	USA	4	96	43	80
14	Rio Olympics Final USA v ESP Q1	1st Quarter	USA	4	96	48	72
15	Rio Olympics Final USA v ESP Q1	1st Quarter	USA	4	97	51	65
16	Rio Olympics Final USA v ESP Q1	1st Quarter	USA	4	97	53	57
17	Rio Olympics Final USA v ESP Q1	1st Quarter	USA	4	98	53	53
18	Rio Olympics Final USA v ESP Q1	1st Quarter	USA	4	98	53	50
19	Rio Olympics Final USA v ESP Q1	1st Quarter	USA	4	99	47	49
20	Rio Olympics Final USA v ESP Q1	1st Quarter	USA	4	99	42	49	Stoppage
21	Rio Olympics Final USA v ESP Q1	1st Quarter	USA	5	118	59	48	SLOB
22	Rio Olympics Final USA v ESP Q1	1st Quarter	USA	5	119	38	38
23	Rio Olympics Final USA v ESP Q1	1st Quarter	USA	5	120	38	41
24	Rio Olympics Final USA v ESP Q1	1st Quarter	USA	5	120	33	44
25	Rio Olympics Final USA v ESP Q1	1st Quarter	USA	5	121	22	50
26	Rio Olympics Final USA v ESP Q1	1st Quarter	USA	5	121	22	45
27	Rio Olympics Final USA v ESP Q1	1st Quarter	USA	5	122	23	42	On-ball
28	Rio Olympics Final USA v ESP Q1	1st Quarter	USA	5	122	29	40
29	Rio Olympics Final USA v ESP Q1	1st Quarter	USA	5	123	34	35
30	Rio Olympics Final USA v ESP Q1	1st Quarter	USA	5	124	37	22
31	Rio Olympics Final USA v ESP Q1	1st Quarter	USA	5	125	36	19
32	Rio Olympics Final USA v ESP Q1	1st Quarter	USA	5	126	34	17	Shot	Miss
33	Rio Olympics Final USA v ESP Q1	1st Quarter	USA	6	139	30	99
34	Rio Olympics Final USA v ESP Q1	1st Quarter	USA	6	139	20	87
35	Rio Olympics Final USA v ESP Q1	1st Quarter	USA	6	140	18	77
36	Rio Olympics Final USA v ESP Q1	1st Quarter	USA	6	141	16	68
37	Rio Olympics Final USA v ESP Q1	1st Quarter	USA	6	142	15	47
38	Rio Olympics Final USA v ESP Q1	1st Quarter	USA	6	143	16	36
39	Rio Olympics Final USA v ESP Q1	1st Quarter	USA	6	143	14	31
40	Rio Olympics Final USA v ESP Q1	1st Quarter	USA	6	146	24	25
41	Rio Olympics Final USA v ESP Q1	1st Quarter	USA	6	147	25	22	TO
42	Rio Olympics Final USA v ESP Q1	1st Quarter	USA	7	172	37	95
43	Rio Olympics Final USA v ESP Q1	1st Quarter	USA	7	172	31	91
44	Rio Olympics Final USA v ESP Q1	1st Quarter	USA	7	173	26	85
45	Rio Olympics Final USA v ESP Q1	1st Quarter	USA	7	174	26	77
46	Rio Olympics Final USA v ESP Q1	1st Quarter	USA	7	174	27	68
47	Rio Olympics Final USA v ESP Q1	1st Quarter	USA	7	175	30	62
48	Rio Olympics Final USA v ESP Q1	1st Quarter	USA	7	175	41	51
49	Rio Olympics Final USA v ESP Q1	1st Quarter	USA	7	176	44	46
50	Rio Olympics Final USA v ESP Q1	1st Quarter	USA	7	176	49	38
51	Rio Olympics Final USA v ESP Q1	1st Quarter	USA	7	177	51	33
52	Rio Olympics Final USA v ESP Q1	1st Quarter	USA	7	178	51	36	On-ball
53	Rio Olympics Final USA v ESP Q1	1st Quarter	USA	7	179	51	36
54	Rio Olympics Final USA v ESP Q1	1st Quarter	USA	7	180	51	36
55	Rio Olympics Final USA v ESP Q1	1st Quarter	USA	7	181	49	39
56	Rio Olympics Final USA v ESP Q1	1st Quarter	USA	7	182	45	40
57	Rio Olympics Final USA v ESP Q1	1st Quarter	USA	7	183	41	39
58	Rio Olympics Final USA v ESP Q1	1st Quarter	USA	7	183	31	40
59	Rio Olympics Final USA v ESP Q1	1st Quarter	USA	7	183	30	40	On-ball
60	Rio Olympics Final USA v ESP Q1	1st Quarter	USA	7	183	25	39
61	Rio Olympics Final USA v ESP Q1	1st Quarter	USA	7	185	23	39
62	Rio Olympics Final USA v ESP Q1	1st Quarter	USA	7	186	21	37	Shot	Score
63	Rio Olympics Final USA v ESP Q1	1st Quarter	USA	8	203	31	110
64	Rio Olympics Final USA v ESP Q1	1st Quarter	USA	8	204	23	86
65	Rio Olympics Final USA v ESP Q1	1st Quarter	USA	8	206	25	80
66	Rio Olympics Final USA v ESP Q1	1st Quarter	USA	8	207	23	68
67	Rio Olympics Final USA v ESP Q1	1st Quarter	USA	8	207	21	62
68	Rio Olympics Final USA v ESP Q1	1st Quarter	USA	8	208	19	54
69	Rio Olympics Final USA v ESP Q1	1st Quarter	USA	8	208	19	48
70	Rio Olympics Final USA v ESP Q1	1st Quarter	USA	8	209	18	42
71	Rio Olympics Final USA v ESP Q1	1st Quarter	USA	8	210	19	38
72	Rio Olympics Final USA v ESP Q1	1st Quarter	USA	8	211	30	43
73	Rio Olympics Final USA v ESP Q1	1st Quarter	USA	8	212	49	36
74	Rio Olympics Final USA v ESP Q1	1st Quarter	USA	8	213	53	44
75	Rio Olympics Final USA v ESP Q1	1st Quarter	USA	8	213	55	41
76	Rio Olympics Final USA v ESP Q1	1st Quarter	USA	8	214	53	32
77	Rio Olympics Final USA v ESP Q1	1st Quarter	USA	8	214	47	29
78	Rio Olympics Final USA v ESP Q1	1st Quarter	USA	8	215	45	31
79	Rio Olympics Final USA v ESP Q1	1st Quarter	USA	8	216	43	33	On-ball
80	Rio Olympics Final USA v ESP Q1	1st Quarter	USA	8	216	40	36
81	Rio Olympics Final USA v ESP Q1	1st Quarter	USA	8	217	34	33
82	Rio Olympics Final USA v ESP Q1	1st Quarter	USA	8	218	27	41
83	Rio Olympics Final USA v ESP Q1	1st Quarter	USA	8	219	30	37
84	Rio Olympics Final USA v ESP Q1	1st Quarter	USA	8	220	33	25
85	Rio Olympics Final USA v ESP Q1	1st Quarter	USA	8	221	42	19
86	Rio Olympics Final USA v ESP Q1	1st Quarter	USA	8	222	40	28	Shot	Score
87	Rio Olympics Final USA v ESP Q1	1st Quarter	USA	9	254	58	85
88	Rio Olympics Final USA v ESP Q1	1st Quarter	USA	9	256	46	88
89	Rio Olympics Final USA v ESP Q1	1st Quarter	USA	9	257	47	84
90	Rio Olympics Final USA v ESP Q1	1st Quarter	USA	9	258	51	82
91	Rio Olympics Final USA v ESP Q1	1st Quarter	USA	9	259	55	77
92	Rio Olympics Final USA v ESP Q1	1st Quarter	USA	9	260	55	71	Foul
93	Rio Olympics Final USA v ESP Q1	1st Quarter	USA	10	270	59	82
94	Rio Olympics Final USA v ESP Q1	1st Quarter	USA	10	271	35	87
95	Rio Olympics Final USA v ESP Q1	1st Quarter	USA	10	272	35	81
96	Rio Olympics Final USA v ESP Q1	1st Quarter	USA	10	273	34	73
97	Rio Olympics Final USA v ESP Q1	1st Quarter	USA	10	273	34	70
98	Rio Olympics Final USA v ESP Q1	1st Quarter	USA	10	274	37	64
99	Rio Olympics Final USA v ESP Q1	1st Quarter	USA	10	274	41	60
100	Rio Olympics Final USA v ESP Q1	1st Quarter	USA	10	275	45	53
101	Rio Olympics Final USA v ESP Q1	1st Quarter	USA	10	275	49	47
102	Rio Olympics Final USA v ESP Q1	1st Quarter	USA	10	276	51	31
103	Rio Olympics Final USA v ESP Q1	1st Quarter	USA	10	278	35	41
104	Rio Olympics Final USA v ESP Q1	1st Quarter	USA	10	279	26	43
105	Rio Olympics Final USA v ESP Q1	1st Quarter	USA	10	280	11	30
106	Rio Olympics Final USA v ESP Q1	1st Quarter	USA	10	281	12	32
107	Rio Olympics Final USA v ESP Q1	1st Quarter	USA	10	282	14	34
108	Rio Olympics Final USA v ESP Q1	1st Quarter	USA	10	282	17	36
109	Rio Olympics Final USA v ESP Q1	1st Quarter	USA	10	284	34	22
110	Rio Olympics Final USA v ESP Q1	1st Quarter	USA	10	285	37	18	Shot	Miss
111	Rio Olympics Final USA v ESP Q1	1st Quarter	USA	11	287	36	15	OR
112	Rio Olympics Final USA v ESP Q1	1st Quarter	USA	11	288	30	16
113	Rio Olympics Final USA v ESP Q1	1st Quarter	USA	11	290	29	46
114	Rio Olympics Final USA v ESP Q1	1st Quarter	USA	11	291	14	30
115	Rio Olympics Final USA v ESP Q1	1st Quarter	USA	11	293	14	26
116	Rio Olympics Final USA v ESP Q1	1st Quarter	USA	11	293	20	20
117	Rio Olympics Final USA v ESP Q1	1st Quarter	USA	11	294	23	17	Shot	Miss
118	Rio Olympics Final USA v ESP Q1	1st Quarter	USA	12	295	37	19	OR
119	Rio Olympics Final USA v ESP Q1	1st Quarter	USA	12	297	32	49
120	Rio Olympics Final USA v ESP Q1	1st Quarter	USA	12	298	32	52	TO
121	Rio Olympics Final USA v ESP Q1	1st Quarter	USA	13	334	44	86
122	Rio Olympics Final USA v ESP Q1	1st Quarter	USA	13	334	45	79
123	Rio Olympics Final USA v ESP Q1	1st Quarter	USA	13	335	47	69
124	Rio Olympics Final USA v ESP Q1	1st Quarter	USA	13	335	48	54
125	Rio Olympics Final USA v ESP Q1	1st Quarter	USA	13	336	48	45
126	Rio Olympics Final USA v ESP Q1	1st Quarter	USA	13	337	43	30
127	Rio Olympics Final USA v ESP Q1	1st Quarter	USA	13	338	33	28
128	Rio Olympics Final USA v ESP Q1	1st Quarter	USA	13	339	30	20	Foul
129	Rio Olympics Final USA v ESP Q1	1st Quarter	USA	15	358	59	34	SLOB
130	Rio Olympics Final USA v ESP Q1	1st Quarter	USA	15	359	36	44
131	Rio Olympics Final USA v ESP Q1	1st Quarter	USA	15	360	35	45
132	Rio Olympics Final USA v ESP Q1	1st Quarter	USA	15	361	29	43
133	Rio Olympics Final USA v ESP Q1	1st Quarter	USA	15	363	24	31
134	Rio Olympics Final USA v ESP Q1	1st Quarter	USA	15	364	23	33
135	Rio Olympics Final USA v ESP Q1	1st Quarter	USA	15	365	20	26
136	Rio Olympics Final USA v ESP Q1	1st Quarter	USA	15	365	21	18	Shot	Miss
137	Rio Olympics Final USA v ESP Q1	1st Quarter	USA	16	403	33	110
138	Rio Olympics Final USA v ESP Q1	1st Quarter	USA	16	403	24	92
139	Rio Olympics Final USA v ESP Q1	1st Quarter	USA	16	404	24	81
140	Rio Olympics Final USA v ESP Q1	1st Quarter	USA	16	405	23	73
141	Rio Olympics Final USA v ESP Q1	1st Quarter	USA	16	406	18	43
142	Rio Olympics Final USA v ESP Q1	1st Quarter	USA	16	406	17	36
143	Rio Olympics Final USA v ESP Q1	1st Quarter	USA	16	407	22	25
144	Rio Olympics Final USA v ESP Q1	1st Quarter	USA	16	408	26	18	Shot	Miss
145	Rio Olympics Final USA v ESP Q1	1st Quarter	USA	17	444	3	87
146	Rio Olympics Final USA v ESP Q1	1st Quarter	USA	17	446	16	67
147	Rio Olympics Final USA v ESP Q1	1st Quarter	USA	17	447	15	58
148	Rio Olympics Final USA v ESP Q1	1st Quarter	USA	17	447	16	50
149	Rio Olympics Final USA v ESP Q1	1st Quarter	USA	17	448	14	40
150	Rio Olympics Final USA v ESP Q1	1st Quarter	USA	17	448	13	34
151	Rio Olympics Final USA v ESP Q1	1st Quarter	USA	17	450	31	43
152	Rio Olympics Final USA v ESP Q1	1st Quarter	USA	17	451	50	35	On-ball
153	Rio Olympics Final USA v ESP Q1	1st Quarter	USA	17	452	45	36
154	Rio Olympics Final USA v ESP Q1	1st Quarter	USA	17	453	38	37
155	Rio Olympics Final USA v ESP Q1	1st Quarter	USA	17	454	30	36
156	Rio Olympics Final USA v ESP Q1	1st Quarter	USA	17	455	35	19
157	Rio Olympics Final USA v ESP Q1	1st Quarter	USA	17	457	28	17	Shot	Score	Shooting Foul
158	Rio Olympics Final USA v ESP Q1	1st Quarter	USA	19	537	31	107
159	Rio Olympics Final USA v ESP Q1	1st Quarter	USA	19	538	29	96
160	Rio Olympics Final USA v ESP Q1	1st Quarter	USA	19	539	30	90
161	Rio Olympics Final USA v ESP Q1	1st Quarter	USA	19	540	31	81
162	Rio Olympics Final USA v ESP Q1	1st Quarter	USA	19	541	33	73
163	Rio Olympics Final USA v ESP Q1	1st Quarter	USA	19	542	33	63
164	Rio Olympics Final USA v ESP Q1	1st Quarter	USA	19	543	35	57
165	Rio Olympics Final USA v ESP Q1	1st Quarter	USA	19	543	40	53
166	Rio Olympics Final USA v ESP Q1	1st Quarter	USA	19	544	45	50
167	Rio Olympics Final USA v ESP Q1	1st Quarter	USA	19	545	49	49
168	Rio Olympics Final USA v ESP Q1	1st Quarter	USA	19	546	53	44
169	Rio Olympics Final USA v ESP Q1	1st Quarter	USA	19	547	53	38
170	Rio Olympics Final USA v ESP Q1	1st Quarter	USA	19	548	51	33
171	Rio Olympics Final USA v ESP Q1	1st Quarter	USA	19	550	49	38
172	Rio Olympics Final USA v ESP Q1	1st Quarter	USA	19	550	50	39
173	Rio Olympics Final USA v ESP Q1	1st Quarter	USA	19	551	30	35
174	Rio Olympics Final USA v ESP Q1	1st Quarter	USA	19	552	30	35
175	Rio Olympics Final USA v ESP Q1	1st Quarter	USA	19	553	30	35
176	Rio Olympics Final USA v ESP Q1	1st Quarter	USA	19	555	27	41	On-ball
177	Rio Olympics Final USA v ESP Q1	1st Quarter	USA	19	556	31	41
178	Rio Olympics Final USA v ESP Q1	1st Quarter	USA	19	556	35	38
179	Rio Olympics Final USA v ESP Q1	1st Quarter	USA	19	557	39	36
180	Rio Olympics Final USA v ESP Q1	1st Quarter	USA	19	558	35	22	TO
181	Rio Olympics Final USA v ESP Q1	1st Quarter	USA	21	611	31	96
182	Rio Olympics Final USA v ESP Q1	1st Quarter	USA	21	611	49	76
183	Rio Olympics Final USA v ESP Q1	1st Quarter	USA	21	612	50	65
184	Rio Olympics Final USA v ESP Q1	1st Quarter	USA	21	612	46	53
185	Rio Olympics Final USA v ESP Q1	1st Quarter	USA	21	613	40	49
186	Rio Olympics Final USA v ESP Q1	1st Quarter	USA	21	613	36	44
187	Rio Olympics Final USA v ESP Q1	1st Quarter	USA	21	614	28	33
188	Rio Olympics Final USA v ESP Q1	1st Quarter	USA	21	614	26	28
189	Rio Olympics Final USA v ESP Q1	1st Quarter	USA	21	615	26	20	Shot	Miss
190	Rio Olympics Final USA v ESP Q1	1st Quarter	USA	23	623	37	97
191	Rio Olympics Final USA v ESP Q1	1st Quarter	USA	23	624	41	76
192	Rio Olympics Final USA v ESP Q1	1st Quarter	USA	23	625	43	66
193	Rio Olympics Final USA v ESP Q1	1st Quarter	USA	23	626	43	52
194	Rio Olympics Final USA v ESP Q1	1st Quarter	USA	23	627	42	46
195	Rio Olympics Final USA v ESP Q1	1st Quarter	USA	23	629	40	36	Shot	Miss
196	Rio Olympics Final USA v ESP Q1	1st Quarter	USA	24	630	33	17	OR	Shot	Shooting Foul
197	Rio Olympics Final USA v ESP Q1	1st Quarter	USA	25	715	40	10	BLOB
198	Rio Olympics Final USA v ESP Q1	1st Quarter	USA	25	716	47	36
199	Rio Olympics Final USA v ESP Q1	1st Quarter	USA	25	717	46	26
200	Rio Olympics Final USA v ESP Q1	1st Quarter	USA	25	717	42	18
201	Rio Olympics Final USA v ESP Q1	1st Quarter	USA	25	718	28	20	Shot	Score
202	Rio Olympics Final USA v ESP Q1	1st Quarter	USA	26	729	31	110
203	Rio Olympics Final USA v ESP Q1	1st Quarter	USA	26	730	53	83
204	Rio Olympics Final USA v ESP Q1	1st Quarter	USA	26	730	52	73
205	Rio Olympics Final USA v ESP Q1	1st Quarter	USA	26	731	50	65
206	Rio Olympics Final USA v ESP Q1	1st Quarter	USA	26	732	37	58
207	Rio Olympics Final USA v ESP Q1	1st Quarter	USA	26	732	29	53
208	Rio Olympics Final USA v ESP Q1	1st Quarter	USA	26	733	22	48
209	Rio Olympics Final USA v ESP Q1	1st Quarter	USA	26	733	18	45
210	Rio Olympics Final USA v ESP Q1	1st Quarter	USA	26	734	14	38
211	Rio Olympics Final USA v ESP Q1	1st Quarter	USA	26	735	16	37
212	Rio Olympics Final USA v ESP Q1	1st Quarter	USA	26	736	23	40	On-ball
213	Rio Olympics Final USA v ESP Q1	1st Quarter	USA	26	736	27	40
214	Rio Olympics Final USA v ESP Q1	1st Quarter	USA	26	737	36	42
215	Rio Olympics Final USA v ESP Q1	1st Quarter	USA	26	738	30	38
216	Rio Olympics Final USA v ESP Q1	1st Quarter	USA	26	739	25	23	TO	Foul
217	Rio Olympics Final USA v ESP Q1	1st Quarter	USA	27	800	32	92
218	Rio Olympics Final USA v ESP Q1	1st Quarter	USA	27	800	34	81
219	Rio Olympics Final USA v ESP Q1	1st Quarter	USA	27	800	34	68
220	Rio Olympics Final USA v ESP Q1	1st Quarter	USA	27	801	37	57
221	Rio Olympics Final USA v ESP Q1	1st Quarter	USA	27	801	40	50
222	Rio Olympics Final USA v ESP Q1	1st Quarter	USA	27	802	46	39
223	Rio Olympics Final USA v ESP Q1	1st Quarter	USA	27	802	48	32
224	Rio Olympics Final USA v ESP Q1	1st Quarter	USA	27	803	53	29	Foul
225	Rio Olympics Final USA v ESP Q1	1st Quarter	USA	28	851	32	108
226	Rio Olympics Final USA v ESP Q1	1st Quarter	USA	28	851	45	95
227	Rio Olympics Final USA v ESP Q1	1st Quarter	USA	28	852	47	82
228	Rio Olympics Final USA v ESP Q1	1st Quarter	USA	28	853	47	74
229	Rio Olympics Final USA v ESP Q1	1st Quarter	USA	28	854	47	68
230	Rio Olympics Final USA v ESP Q1	1st Quarter	USA	28	855	46	60
231	Rio Olympics Final USA v ESP Q1	1st Quarter	USA	28	855	46	51
232	Rio Olympics Final USA v ESP Q1	1st Quarter	USA	28	856	45	44
233	Rio Olympics Final USA v ESP Q1	1st Quarter	USA	28	857	44	37
234	Rio Olympics Final USA v ESP Q1	1st Quarter	USA	28	858	40	35	On-ball
235	Rio Olympics Final USA v ESP Q1	1st Quarter	USA	28	858	35	36
236	Rio Olympics Final USA v ESP Q1	1st Quarter	USA	28	859	30	24
237	Rio Olympics Final USA v ESP Q1	1st Quarter	USA	28	860	28	18	Shot	Miss
238	Rio Olympics Final USA v ESP Q1	1st Quarter	USA	29	887	38	9	BLOB
239	Rio Olympics Final USA v ESP Q1	1st Quarter	USA	29	888	39	33
240	Rio Olympics Final USA v ESP Q1	1st Quarter	USA	29	889	39	39
241	Rio Olympics Final USA v ESP Q1	1st Quarter	USA	29	890	40	42
242	Rio Olympics Final USA v ESP Q1	1st Quarter	USA	29	891	49	25
243	Rio Olympics Final USA v ESP Q1	1st Quarter	USA	29	893	48	25	Shot	Score
244	Rio Olympics Final USA v ESP Q1	1st Quarter	USA	32	921	32	110
245	Rio Olympics Final USA v ESP Q1	1st Quarter	USA	32	922	44	86
246	Rio Olympics Final USA v ESP Q1	1st Quarter	USA	32	923	44	84
247	Rio Olympics Final USA v ESP Q1	1st Quarter	USA	32	923	44	74
248	Rio Olympics Final USA v ESP Q1	1st Quarter	USA	32	925	45	64
249	Rio Olympics Final USA v ESP Q1	1st Quarter	USA	32	926	47	55
250	Rio Olympics Final USA v ESP Q1	1st Quarter	USA	32	927	46	50
251	Rio Olympics Final USA v ESP Q1	1st Quarter	USA	32	930	46	45
252	Rio Olympics Final USA v ESP Q1	1st Quarter	USA	32	931	48	38
253	Rio Olympics Final USA v ESP Q1	1st Quarter	USA	32	932	53	30
254	Rio Olympics Final USA v ESP Q1	1st Quarter	USA	32	933	43	36
255	Rio Olympics Final USA v ESP Q1	1st Quarter	USA	32	935	29	47
256	Rio Olympics Final USA v ESP Q1	1st Quarter	USA	32	936	28	40
257	Rio Olympics Final USA v ESP Q1	1st Quarter	USA	32	936	27	36	On-ball
258	Rio Olympics Final USA v ESP Q1	1st Quarter	USA	32	938	25	37	On-ball
259	Rio Olympics Final USA v ESP Q1	1st Quarter	USA	32	938	28	40
260	Rio Olympics Final USA v ESP Q1	1st Quarter	USA	32	939	33	37
261	Rio Olympics Final USA v ESP Q1	1st Quarter	USA	32	940	23	32
262	Rio Olympics Final USA v ESP Q1	1st Quarter	USA	32	941	22	25
263	Rio Olympics Final USA v ESP Q1	1st Quarter	USA	32	941	25	19
264	Rio Olympics Final USA v ESP Q1	1st Quarter	USA	32	942	27	18	Shot	Shooting Foul
265	Rio Olympics Final USA v ESP Q1	1st Quarter	USA	34	1006	30	107
266	Rio Olympics Final USA v ESP Q1	1st Quarter	USA	34	1008	31	82
267	Rio Olympics Final USA v ESP Q1	1st Quarter	USA	34	1009	29	72
268	Rio Olympics Final USA v ESP Q1	1st Quarter	USA	34	1009	27	67
269	Rio Olympics Final USA v ESP Q1	1st Quarter	USA	34	1010	23	57
270	Rio Olympics Final USA v ESP Q1	1st Quarter	USA	34	1012	23	49
271	Rio Olympics Final USA v ESP Q1	1st Quarter	USA	34	1012	24	43
272	Rio Olympics Final USA v ESP Q1	1st Quarter	USA	34	1013	33	41
273	Rio Olympics Final USA v ESP Q1	1st Quarter	USA	34	1014	38	42
274	Rio Olympics Final USA v ESP Q1	1st Quarter	USA	34	1015	47	34	On-ball
275	Rio Olympics Final USA v ESP Q1	1st Quarter	USA	34	1017	48	32
276	Rio Olympics Final USA v ESP Q1	1st Quarter	USA	34	1018	44	34
277	Rio Olympics Final USA v ESP Q1	1st Quarter	USA	34	1019	39	37
278	Rio Olympics Final USA v ESP Q1	1st Quarter	USA	34	1020	21	50
279	Rio Olympics Final USA v ESP Q1	1st Quarter	USA	34	1020	25	50
280	Rio Olympics Final USA v ESP Q1	1st Quarter	USA	34	1020	31	49
281	Rio Olympics Final USA v ESP Q1	1st Quarter	USA	34	1021	34	43	On-ball
282	Rio Olympics Final USA v ESP Q1	1st Quarter	USA	34	1022	31	40
283	Rio Olympics Final USA v ESP Q1	1st Quarter	USA	34	1023	26	34
284	Rio Olympics Final USA v ESP Q1	1st Quarter	USA	34	1025	27	32	Shot	Score
285	Rio Olympics Final USA v ESP Q1	1st Quarter	USA	36	1056	58	74
286	Rio Olympics Final USA v ESP Q1	1st Quarter	USA	36	1057	39	80
287	Rio Olympics Final USA v ESP Q1	1st Quarter	USA	36	1058	34	74
288	Rio Olympics Final USA v ESP Q1	1st Quarter	USA	36	1059	29	69
289	Rio Olympics Final USA v ESP Q1	1st Quarter	USA	36	1060	26	61
290	Rio Olympics Final USA v ESP Q1	1st Quarter	USA	36	1061	23	56
291	Rio Olympics Final USA v ESP Q1	1st Quarter	USA	36	1063	18	49
292	Rio Olympics Final USA v ESP Q1	1st Quarter	USA	36	1064	15	43
293	Rio Olympics Final USA v ESP Q1	1st Quarter	USA	36	1064	15	36	On-ball
294	Rio Olympics Final USA v ESP Q1	1st Quarter	USA	36	1064	17	29
295	Rio Olympics Final USA v ESP Q1	1st Quarter	USA	36	1065	20	30
296	Rio Olympics Final USA v ESP Q1	1st Quarter	USA	36	1066	24	33
297	Rio Olympics Final USA v ESP Q1	1st Quarter	USA	36	1066	29	33
298	Rio Olympics Final USA v ESP Q1	1st Quarter	USA	36	1068	45	35
299	Rio Olympics Final USA v ESP Q1	1st Quarter	USA	36	1071	33	46
300	Rio Olympics Final USA v ESP Q1	1st Quarter	USA	36	1072	32	42
301	Rio Olympics Final USA v ESP Q1	1st Quarter	USA	36	1072	34	39	On-ball
302	Rio Olympics Final USA v ESP Q1	1st Quarter	USA	36	1072	36	38
303	Rio Olympics Final USA v ESP Q1	1st Quarter	USA	36	1073	41	33
304	Rio Olympics Final USA v ESP Q1	1st Quarter	USA	36	1074	44	28
305	Rio Olympics Final USA v ESP Q1	1st Quarter	USA	36	1076	28	26
306	Rio Olympics Final USA v ESP Q1	1st Quarter	USA	36	1077	31	19	TO
307	Rio Olympics Final USA v ESP Q1	1st Quarter	USA	38	1108	46	103
308	Rio Olympics Final USA v ESP Q1	1st Quarter	USA	38	1108	49	81
309	Rio Olympics Final USA v ESP Q1	1st Quarter	USA	38	1108	51	70
310	Rio Olympics Final USA v ESP Q1	1st Quarter	USA	38	1109	51	54
311	Rio Olympics Final USA v ESP Q1	1st Quarter	USA	38	1111	49	45
312	Rio Olympics Final USA v ESP Q1	1st Quarter	USA	38	1111	42	40
313	Rio Olympics Final USA v ESP Q1	1st Quarter	USA	38	1112	33	34
314	Rio Olympics Final USA v ESP Q1	1st Quarter	USA	38	1113	30	29	Foul
315	Rio Olympics Final USA v ESP Q1	1st Quarter	USA	39	1169	31	98
316	Rio Olympics Final USA v ESP Q1	1st Quarter	USA	39	1171	36	93
317	Rio Olympics Final USA v ESP Q1	1st Quarter	USA	39	1171	42	88
318	Rio Olympics Final USA v ESP Q1	1st Quarter	USA	39	1172	45	79
319	Rio Olympics Final USA v ESP Q1	1st Quarter	USA	39	1172	47	72
320	Rio Olympics Final USA v ESP Q1	1st Quarter	USA	39	1173	51	53
321	Rio Olympics Final USA v ESP Q1	1st Quarter	USA	39	1174	49	43
322	Rio Olympics Final USA v ESP Q1	1st Quarter	USA	39	1175	48	34
323	Rio Olympics Final USA v ESP Q1	1st Quarter	USA	39	1176	47	26
324	Rio Olympics Final USA v ESP Q1	1st Quarter	USA	39	1176	41	21
325	Rio Olympics Final USA v ESP Q1	1st Quarter	USA	39	1177	34	17	Shot	Score
326	Rio Olympics Final USA v ESP Q1	1st Quarter	USA	40	1195	34	93
327	Rio Olympics Final USA v ESP Q1	1st Quarter	USA	40	1197	33	88
328	Rio Olympics Final USA v ESP Q1	1st Quarter	USA	40	1197	25	80
329	Rio Olympics Final USA v ESP Q1	1st Quarter	USA	40	1198	22	76
330	Rio Olympics Final USA v ESP Q1	1st Quarter	USA	40	1198	20	65
331	Rio Olympics Final USA v ESP Q1	1st Quarter	USA	40	1199	21	53
332	Rio Olympics Final USA v ESP Q1	1st Quarter	USA	40	1210	22	48
333	Rio Olympics Final USA v ESP Q1	1st Quarter	USA	40	1210	23	43	On-ball
334	Rio Olympics Final USA v ESP Q1	1st Quarter	USA	40	1211	24	38
335	Rio Olympics Final USA v ESP Q1	1st Quarter	USA	40	1211	23	33
336	Rio Olympics Final USA v ESP Q1	1st Quarter	USA	40	1212	22	24
337	Rio Olympics Final USA v ESP Q1	1st Quarter	USA	40	1213	20	37
338	Rio Olympics Final USA v ESP Q1	1st Quarter	USA	40	1213	20	37
339	Rio Olympics Final USA v ESP Q1	1st Quarter	USA	40	1213	19	30
340	Rio Olympics Final USA v ESP Q1	1st Quarter	USA	40	1213	18	23	Shot	Shooting Foul
341	Rio Olympics Final USA v ESP Q2	2nd Quarter	USA	41	32	58	82
342	Rio Olympics Final USA v ESP Q2	2nd Quarter	USA	41	33	46	75
343	Rio Olympics Final USA v ESP Q2	2nd Quarter	USA	41	34	48	68
344	Rio Olympics Final USA v ESP Q2	2nd Quarter	USA	41	35	48	60
345	Rio Olympics Final USA v ESP Q2	2nd Quarter	USA	41	36	46	54
346	Rio Olympics Final USA v ESP Q2	2nd Quarter	USA	41	37	36	33
347	Rio Olympics Final USA v ESP Q2	2nd Quarter	USA	41	39	28	38
348	Rio Olympics Final USA v ESP Q2	2nd Quarter	USA	41	39	23	40
349	Rio Olympics Final USA v ESP Q2	2nd Quarter	USA	41	40	18	36
350	Rio Olympics Final USA v ESP Q2	2nd Quarter	USA	41	40	18	38	On-ball
351	Rio Olympics Final USA v ESP Q2	2nd Quarter	USA	41	41	19	39
352	Rio Olympics Final USA v ESP Q2	2nd Quarter	USA	41	41	28	40
353	Rio Olympics Final USA v ESP Q2	2nd Quarter	USA	41	42	32	47
354	Rio Olympics Final USA v ESP Q2	2nd Quarter	USA	41	43	40	47
355	Rio Olympics Final USA v ESP Q2	2nd Quarter	USA	41	43	38	32
356	Rio Olympics Final USA v ESP Q2	2nd Quarter	USA	41	44	33	34
357	Rio Olympics Final USA v ESP Q2	2nd Quarter	USA	41	44	30	34
358	Rio Olympics Final USA v ESP Q2	2nd Quarter	USA	41	45	12	25	Shot	Score
359	Rio Olympics Final USA v ESP Q2	2nd Quarter	USA	42	98	32	109
360	Rio Olympics Final USA v ESP Q2	2nd Quarter	USA	42	99	28	88
361	Rio Olympics Final USA v ESP Q2	2nd Quarter	USA	42	100	29	81
362	Rio Olympics Final USA v ESP Q2	2nd Quarter	USA	42	101	26	72
363	Rio Olympics Final USA v ESP Q2	2nd Quarter	USA	42	101	28	66
364	Rio Olympics Final USA v ESP Q2	2nd Quarter	USA	42	102	33	58
365	Rio Olympics Final USA v ESP Q2	2nd Quarter	USA	42	102	37	55
366	Rio Olympics Final USA v ESP Q2	2nd Quarter	USA	42	103	43	52
367	Rio Olympics Final USA v ESP Q2	2nd Quarter	USA	42	104	48	46
368	Rio Olympics Final USA v ESP Q2	2nd Quarter	USA	42	105	48	41
369	Rio Olympics Final USA v ESP Q2	2nd Quarter	USA	42	105	30	39
370	Rio Olympics Final USA v ESP Q2	2nd Quarter	USA	42	106	14	43
371	Rio Olympics Final USA v ESP Q2	2nd Quarter	USA	42	109	24	34
372	Rio Olympics Final USA v ESP Q2	2nd Quarter	USA	42	110	24	36
373	Rio Olympics Final USA v ESP Q2	2nd Quarter	USA	42	111	18	34	Shot	Miss
374	Rio Olympics Final USA v ESP Q2	2nd Quarter	USA	43	168	32	94
375	Rio Olympics Final USA v ESP Q2	2nd Quarter	USA	43	168	29	84
376	Rio Olympics Final USA v ESP Q2	2nd Quarter	USA	43	170	27	74
377	Rio Olympics Final USA v ESP Q2	2nd Quarter	USA	43	170	26	66
378	Rio Olympics Final USA v ESP Q2	2nd Quarter	USA	43	171	25	56
379	Rio Olympics Final USA v ESP Q2	2nd Quarter	USA	43	171	24	49
380	Rio Olympics Final USA v ESP Q2	2nd Quarter	USA	43	172	27	43
381	Rio Olympics Final USA v ESP Q2	2nd Quarter	USA	43	173	32	41
382	Rio Olympics Final USA v ESP Q2	2nd Quarter	USA	43	173	35	38	On-ball
383	Rio Olympics Final USA v ESP Q2	2nd Quarter	USA	43	174	39	36
384	Rio Olympics Final USA v ESP Q2	2nd Quarter	USA	43	175	22	36
385	Rio Olympics Final USA v ESP Q2	2nd Quarter	USA	43	177	24	24
386	Rio Olympics Final USA v ESP Q2	2nd Quarter	USA	43	178	27	25
387	Rio Olympics Final USA v ESP Q2	2nd Quarter	USA	43	179	32	23	Shot	Miss
388	Rio Olympics Final USA v ESP Q2	2nd Quarter	USA	44	207	33	113
389	Rio Olympics Final USA v ESP Q2	2nd Quarter	USA	44	208	25	93
390	Rio Olympics Final USA v ESP Q2	2nd Quarter	USA	44	209	25	88
391	Rio Olympics Final USA v ESP Q2	2nd Quarter	USA	44	210	25	81
392	Rio Olympics Final USA v ESP Q2	2nd Quarter	USA	44	210	26	75
393	Rio Olympics Final USA v ESP Q2	2nd Quarter	USA	44	211	27	67
394	Rio Olympics Final USA v ESP Q2	2nd Quarter	USA	44	212	26	61
395	Rio Olympics Final USA v ESP Q2	2nd Quarter	USA	44	213	24	55
396	Rio Olympics Final USA v ESP Q2	2nd Quarter	USA	44	213	20	49
397	Rio Olympics Final USA v ESP Q2	2nd Quarter	USA	44	214	18	40
398	Rio Olympics Final USA v ESP Q2	2nd Quarter	USA	44	215	17	36
399	Rio Olympics Final USA v ESP Q2	2nd Quarter	USA	44	215	17	34
400	Rio Olympics Final USA v ESP Q2	2nd Quarter	USA	44	216	28	39
401	Rio Olympics Final USA v ESP Q2	2nd Quarter	USA	44	218	45	37	TO
402	Rio Olympics Final USA v ESP Q2	2nd Quarter	USA	45	240	21	103
403	Rio Olympics Final USA v ESP Q2	2nd Quarter	USA	45	242	23	81
404	Rio Olympics Final USA v ESP Q2	2nd Quarter	USA	45	242	20	74
405	Rio Olympics Final USA v ESP Q2	2nd Quarter	USA	45	243	18	66
406	Rio Olympics Final USA v ESP Q2	2nd Quarter	USA	45	243	17	55
407	Rio Olympics Final USA v ESP Q2	2nd Quarter	USA	45	244	15	48
408	Rio Olympics Final USA v ESP Q2	2nd Quarter	USA	45	245	18	26
409	Rio Olympics Final USA v ESP Q2	2nd Quarter	USA	45	245	22	19
410	Rio Olympics Final USA v ESP Q2	2nd Quarter	USA	45	246	28	16
411	Rio Olympics Final USA v ESP Q2	2nd Quarter	USA	45	247	35	16
412	Rio Olympics Final USA v ESP Q2	2nd Quarter	USA	45	248	51	24	Shot	Score
413	Rio Olympics Final USA v ESP Q2	2nd Quarter	USA	46	276	32	112
414	Rio Olympics Final USA v ESP Q2	2nd Quarter	USA	46	277	32	95
415	Rio Olympics Final USA v ESP Q2	2nd Quarter	USA	46	278	32	88
416	Rio Olympics Final USA v ESP Q2	2nd Quarter	USA	46	279	33	81
417	Rio Olympics Final USA v ESP Q2	2nd Quarter	USA	46	279	33	70
418	Rio Olympics Final USA v ESP Q2	2nd Quarter	USA	46	281	33	62
419	Rio Olympics Final USA v ESP Q2	2nd Quarter	USA	46	282	31	55
420	Rio Olympics Final USA v ESP Q2	2nd Quarter	USA	46	283	30	48
421	Rio Olympics Final USA v ESP Q2	2nd Quarter	USA	46	284	32	45
422	Rio Olympics Final USA v ESP Q2	2nd Quarter	USA	46	284	38	40
423	Rio Olympics Final USA v ESP Q2	2nd Quarter	USA	46	285	46	35
424	Rio Olympics Final USA v ESP Q2	2nd Quarter	USA	46	286	50	38
425	Rio Olympics Final USA v ESP Q2	2nd Quarter	USA	46	287	32	38
426	Rio Olympics Final USA v ESP Q2	2nd Quarter	USA	46	289	30	42
427	Rio Olympics Final USA v ESP Q2	2nd Quarter	USA	46	290	21	29
428	Rio Olympics Final USA v ESP Q2	2nd Quarter	USA	46	291	20	33
429	Rio Olympics Final USA v ESP Q2	2nd Quarter	USA	46	292	18	36	On-ball
430	Rio Olympics Final USA v ESP Q2	2nd Quarter	USA	46	292	23	36
431	Rio Olympics Final USA v ESP Q2	2nd Quarter	USA	46	295	28	24
432	Rio Olympics Final USA v ESP Q2	2nd Quarter	USA	46	297	29	20	Shot	Shooting Foul
433	Rio Olympics Final USA v ESP Q2	2nd Quarter	USA	47	391	29	108
434	Rio Olympics Final USA v ESP Q2	2nd Quarter	USA	47	392	29	89
435	Rio Olympics Final USA v ESP Q2	2nd Quarter	USA	47	394	28	80
436	Rio Olympics Final USA v ESP Q2	2nd Quarter	USA	47	395	26	73
437	Rio Olympics Final USA v ESP Q2	2nd Quarter	USA	47	395	21	66
438	Rio Olympics Final USA v ESP Q2	2nd Quarter	USA	47	396	18	54
439	Rio Olympics Final USA v ESP Q2	2nd Quarter	USA	47	397	18	48
440	Rio Olympics Final USA v ESP Q2	2nd Quarter	USA	47	398	15	42
441	Rio Olympics Final USA v ESP Q2	2nd Quarter	USA	47	399	14	38
442	Rio Olympics Final USA v ESP Q2	2nd Quarter	USA	47	401	32	36
443	Rio Olympics Final USA v ESP Q2	2nd Quarter	USA	47	403	38	36
444	Rio Olympics Final USA v ESP Q2	2nd Quarter	USA	47	403	46	28
445	Rio Olympics Final USA v ESP Q2	2nd Quarter	USA	47	403	48	24
446	Rio Olympics Final USA v ESP Q2	2nd Quarter	USA	47	404	49	27	Shot	Score
447	Rio Olympics Final USA v ESP Q2	2nd Quarter	USA	48	534	38	102
448	Rio Olympics Final USA v ESP Q2	2nd Quarter	USA	48	535	31	97
449	Rio Olympics Final USA v ESP Q2	2nd Quarter	USA	48	537	19	79
450	Rio Olympics Final USA v ESP Q2	2nd Quarter	USA	48	537	17	72
451	Rio Olympics Final USA v ESP Q2	2nd Quarter	USA	48	538	17	62
452	Rio Olympics Final USA v ESP Q2	2nd Quarter	USA	48	538	17	56
453	Rio Olympics Final USA v ESP Q2	2nd Quarter	USA	48	539	16	49
454	Rio Olympics Final USA v ESP Q2	2nd Quarter	USA	48	540	33	44
455	Rio Olympics Final USA v ESP Q2	2nd Quarter	USA	48	542	44	44
456	Rio Olympics Final USA v ESP Q2	2nd Quarter	USA	48	542	36	43
457	Rio Olympics Final USA v ESP Q2	2nd Quarter	USA	48	542	32	41	On-ball	Shot	Score
458	Rio Olympics Final USA v ESP Q2	2nd Quarter	USA	49	597	19	102
459	Rio Olympics Final USA v ESP Q2	2nd Quarter	USA	49	597	10	77
460	Rio Olympics Final USA v ESP Q2	2nd Quarter	USA	49	599	12	59
461	Rio Olympics Final USA v ESP Q2	2nd Quarter	USA	49	599	16	47
462	Rio Olympics Final USA v ESP Q2	2nd Quarter	USA	49	600	20	37
463	Rio Olympics Final USA v ESP Q2	2nd Quarter	USA	49	600	22	31
464	Rio Olympics Final USA v ESP Q2	2nd Quarter	USA	49	601	30	33
465	Rio Olympics Final USA v ESP Q2	2nd Quarter	USA	49	602	36	33
466	Rio Olympics Final USA v ESP Q2	2nd Quarter	USA	49	602	33	34
467	Rio Olympics Final USA v ESP Q2	2nd Quarter	USA	49	603	29	30
468	Rio Olympics Final USA v ESP Q2	2nd Quarter	USA	49	604	16	20
469	Rio Olympics Final USA v ESP Q2	2nd Quarter	USA	49	605	23	19
470	Rio Olympics Final USA v ESP Q2	2nd Quarter	USA	49	605	28	18	Shot	Score
471	Rio Olympics Final USA v ESP Q2	2nd Quarter	USA	50	621	33	96
472	Rio Olympics Final USA v ESP Q2	2nd Quarter	USA	50	623	29	76
473	Rio Olympics Final USA v ESP Q2	2nd Quarter	USA	50	623	31	65
474	Rio Olympics Final USA v ESP Q2	2nd Quarter	USA	50	624	38	55
475	Rio Olympics Final USA v ESP Q2	2nd Quarter	USA	50	624	45	50
476	Rio Olympics Final USA v ESP Q2	2nd Quarter	USA	50	625	49	46
477	Rio Olympics Final USA v ESP Q2	2nd Quarter	USA	50	625	52	42
478	Rio Olympics Final USA v ESP Q2	2nd Quarter	USA	50	626	31	40
479	Rio Olympics Final USA v ESP Q2	2nd Quarter	USA	50	627	28	35	TO
480	Rio Olympics Final USA v ESP Q2	2nd Quarter	USA	51	658	29	97
481	Rio Olympics Final USA v ESP Q2	2nd Quarter	USA	51	659	35	93
482	Rio Olympics Final USA v ESP Q2	2nd Quarter	USA	51	660	40	87
483	Rio Olympics Final USA v ESP Q2	2nd Quarter	USA	51	661	41	78
484	Rio Olympics Final USA v ESP Q2	2nd Quarter	USA	51	661	40	72
485	Rio Olympics Final USA v ESP Q2	2nd Quarter	USA	51	663	47	62
486	Rio Olympics Final USA v ESP Q2	2nd Quarter	USA	51	663	50	58
487	Rio Olympics Final USA v ESP Q2	2nd Quarter	USA	51	664	52	53
488	Rio Olympics Final USA v ESP Q2	2nd Quarter	USA	51	664	52	47
489	Rio Olympics Final USA v ESP Q2	2nd Quarter	USA	51	665	49	38
490	Rio Olympics Final USA v ESP Q2	2nd Quarter	USA	51	665	48	35	On-ball
491	Rio Olympics Final USA v ESP Q2	2nd Quarter	USA	51	666	49	28
492	Rio Olympics Final USA v ESP Q2	2nd Quarter	USA	51	667	47	19
493	Rio Olympics Final USA v ESP Q2	2nd Quarter	USA	51	668	29	39
494	Rio Olympics Final USA v ESP Q2	2nd Quarter	USA	51	669	22	22
495	Rio Olympics Final USA v ESP Q2	2nd Quarter	USA	51	671	25	23
496	Rio Olympics Final USA v ESP Q2	2nd Quarter	USA	51	671	31	23	Shot	Miss
497	Rio Olympics Final USA v ESP Q2	2nd Quarter	USA	52	704	16	103
498	Rio Olympics Final USA v ESP Q2	2nd Quarter	USA	52	706	16	95
499	Rio Olympics Final USA v ESP Q2	2nd Quarter	USA	52	706	14	61
500	Rio Olympics Final USA v ESP Q2	2nd Quarter	USA	52	707	11	49
501	Rio Olympics Final USA v ESP Q2	2nd Quarter	USA	52	707	11	35
502	Rio Olympics Final USA v ESP Q2	2nd Quarter	USA	52	707	14	28
503	Rio Olympics Final USA v ESP Q2	2nd Quarter	USA	52	708	17	25
504	Rio Olympics Final USA v ESP Q2	2nd Quarter	USA	52	709	24	19
505	Rio Olympics Final USA v ESP Q2	2nd Quarter	USA	52	710	28	17	Shot	Miss
506	Rio Olympics Final USA v ESP Q2	2nd Quarter	USA	54	753	30	112
507	Rio Olympics Final USA v ESP Q2	2nd Quarter	USA	54	753	49	87
508	Rio Olympics Final USA v ESP Q2	2nd Quarter	USA	54	754	49	81
509	Rio Olympics Final USA v ESP Q2	2nd Quarter	USA	54	755	48	72
510	Rio Olympics Final USA v ESP Q2	2nd Quarter	USA	54	756	48	60
511	Rio Olympics Final USA v ESP Q2	2nd Quarter	USA	54	757	47	53
512	Rio Olympics Final USA v ESP Q2	2nd Quarter	USA	54	757	44	50
513	Rio Olympics Final USA v ESP Q2	2nd Quarter	USA	54	758	38	49
514	Rio Olympics Final USA v ESP Q2	2nd Quarter	USA	54	759	33	49
515	Rio Olympics Final USA v ESP Q2	2nd Quarter	USA	54	759	28	49
516	Rio Olympics Final USA v ESP Q2	2nd Quarter	USA	54	759	21	49
517	Rio Olympics Final USA v ESP Q2	2nd Quarter	USA	54	760	14	47
518	Rio Olympics Final USA v ESP Q2	2nd Quarter	USA	54	761	11	43
519	Rio Olympics Final USA v ESP Q2	2nd Quarter	USA	54	761	8	40
520	Rio Olympics Final USA v ESP Q2	2nd Quarter	USA	54	762	9	34
521	Rio Olympics Final USA v ESP Q2	2nd Quarter	USA	54	764	11	29
522	Rio Olympics Final USA v ESP Q2	2nd Quarter	USA	54	765	29	39
523	Rio Olympics Final USA v ESP Q2	2nd Quarter	USA	54	766	29	39
524	Rio Olympics Final USA v ESP Q2	2nd Quarter	USA	54	768	42	32	Shot	Miss
525	Rio Olympics Final USA v ESP Q2	2nd Quarter	USA	56	782	45	84
526	Rio Olympics Final USA v ESP Q2	2nd Quarter	USA	56	784	44	75
527	Rio Olympics Final USA v ESP Q2	2nd Quarter	USA	56	784	37	65
528	Rio Olympics Final USA v ESP Q2	2nd Quarter	USA	56	785	31	57
529	Rio Olympics Final USA v ESP Q2	2nd Quarter	USA	56	785	30	48
530	Rio Olympics Final USA v ESP Q2	2nd Quarter	USA	56	786	32	38
531	Rio Olympics Final USA v ESP Q2	2nd Quarter	USA	56	786	34	31
532	Rio Olympics Final USA v ESP Q2	2nd Quarter	USA	56	787	36	30	Shot	Miss
533	Rio Olympics Final USA v ESP Q2	2nd Quarter	USA	57	790	26	17	OR
534	Rio Olympics Final USA v ESP Q2	2nd Quarter	USA	57	792	25	23
535	Rio Olympics Final USA v ESP Q2	2nd Quarter	USA	57	792	31	23	Foul
536	Rio Olympics Final USA v ESP Q2	2nd Quarter	USA	58	823	4	38	SLOB
537	Rio Olympics Final USA v ESP Q2	2nd Quarter	USA	58	824	18	23
538	Rio Olympics Final USA v ESP Q2	2nd Quarter	USA	58	825	19	19
539	Rio Olympics Final USA v ESP Q2	2nd Quarter	USA	58	825	23	15	Shot	Score	Shooting Foul
540	Rio Olympics Final USA v ESP Q2	2nd Quarter	USA	59	857	13	21
541	Rio Olympics Final USA v ESP Q2	2nd Quarter	USA	59	858	13	26
542	Rio Olympics Final USA v ESP Q2	2nd Quarter	USA	59	859	16	32
543	Rio Olympics Final USA v ESP Q2	2nd Quarter	USA	59	860	27	38
544	Rio Olympics Final USA v ESP Q2	2nd Quarter	USA	59	861	21	35	Shot	Miss
545	Rio Olympics Final USA v ESP Q2	2nd Quarter	USA	60	863	35	17	OR
546	Rio Olympics Final USA v ESP Q2	2nd Quarter	USA	60	864	31	18	Shot	Miss
547	Rio Olympics Final USA v ESP Q2	2nd Quarter	USA	61	901	40	10	BLOB
548	Rio Olympics Final USA v ESP Q2	2nd Quarter	USA	61	902	47	21	Shot	Score
549	Rio Olympics Final USA v ESP Q2	2nd Quarter	USA	62	970	34	101
550	Rio Olympics Final USA v ESP Q2	2nd Quarter	USA	62	971	43	94
551	Rio Olympics Final USA v ESP Q2	2nd Quarter	USA	62	971	43	83
552	Rio Olympics Final USA v ESP Q2	2nd Quarter	USA	62	972	42	77
553	Rio Olympics Final USA v ESP Q2	2nd Quarter	USA	62	973	42	61
554	Rio Olympics Final USA v ESP Q2	2nd Quarter	USA	62	974	44	54
555	Rio Olympics Final USA v ESP Q2	2nd Quarter	USA	62	974	46	50
556	Rio Olympics Final USA v ESP Q2	2nd Quarter	USA	62	974	49	42
557	Rio Olympics Final USA v ESP Q2	2nd Quarter	USA	62	976	52	21
558	Rio Olympics Final USA v ESP Q2	2nd Quarter	USA	62	977	48	39
559	Rio Olympics Final USA v ESP Q2	2nd Quarter	USA	62	978	32	40
560	Rio Olympics Final USA v ESP Q2	2nd Quarter	USA	62	979	38	22
561	Rio Olympics Final USA v ESP Q2	2nd Quarter	USA	62	980	36	24
562	Rio Olympics Final USA v ESP Q2	2nd Quarter	USA	62	981	35	28	Shot	Score
563	Rio Olympics Final USA v ESP Q2	2nd Quarter	USA	65	1092	29	91
564	Rio Olympics Final USA v ESP Q2	2nd Quarter	USA	65	1092	25	87
565	Rio Olympics Final USA v ESP Q2	2nd Quarter	USA	65	1093	20	81
566	Rio Olympics Final USA v ESP Q2	2nd Quarter	USA	65	1093	18	73
567	Rio Olympics Final USA v ESP Q2	2nd Quarter	USA	65	1094	16	63
568	Rio Olympics Final USA v ESP Q2	2nd Quarter	USA	65	1094	14	54
569	Rio Olympics Final USA v ESP Q2	2nd Quarter	USA	65	1095	14	44
570	Rio Olympics Final USA v ESP Q2	2nd Quarter	USA	65	1095	14	40
571	Rio Olympics Final USA v ESP Q2	2nd Quarter	USA	65	1096	33	24
572	Rio Olympics Final USA v ESP Q2	2nd Quarter	USA	65	1097	34	16	Shot	Miss
573	Rio Olympics Final USA v ESP Q2	2nd Quarter	USA	67	1151	37	108
574	Rio Olympics Final USA v ESP Q2	2nd Quarter	USA	67	1153	33	102
575	Rio Olympics Final USA v ESP Q2	2nd Quarter	USA	67	1153	33	95
576	Rio Olympics Final USA v ESP Q2	2nd Quarter	USA	67	1154	36	89
577	Rio Olympics Final USA v ESP Q2	2nd Quarter	USA	67	1154	44	67
578	Rio Olympics Final USA v ESP Q2	2nd Quarter	USA	67	1155	47	58
579	Rio Olympics Final USA v ESP Q2	2nd Quarter	USA	67	1156	48	53
580	Rio Olympics Final USA v ESP Q2	2nd Quarter	USA	67	1157	52	42
581	Rio Olympics Final USA v ESP Q2	2nd Quarter	USA	67	1158	34	40
582	Rio Olympics Final USA v ESP Q2	2nd Quarter	USA	67	1160	14	36
583	Rio Olympics Final USA v ESP Q2	2nd Quarter	USA	67	1160	18	37
584	Rio Olympics Final USA v ESP Q2	2nd Quarter	USA	67	1161	23	38
585	Rio Olympics Final USA v ESP Q2	2nd Quarter	USA	67	1162	50	32
586	Rio Olympics Final USA v ESP Q2	2nd Quarter	USA	67	1163	36	20
587	Rio Olympics Final USA v ESP Q2	2nd Quarter	USA	67	1164	34	16	Shot	Score
588	Rio Olympics Final USA v ESP Q2	2nd Quarter	USA	68	1179	31	109
589	Rio Olympics Final USA v ESP Q2	2nd Quarter	USA	68	1179	29	95
590	Rio Olympics Final USA v ESP Q2	2nd Quarter	USA	68	1180	48	77
591	Rio Olympics Final USA v ESP Q2	2nd Quarter	USA	68	1181	50	63
592	Rio Olympics Final USA v ESP Q2	2nd Quarter	USA	68	1182	51	56
593	Rio Olympics Final USA v ESP Q2	2nd Quarter	USA	68	1182	51	50
594	Rio Olympics Final USA v ESP Q2	2nd Quarter	USA	68	1183	51	44
595	Rio Olympics Final USA v ESP Q2	2nd Quarter	USA	68	1184	47	32
596	Rio Olympics Final USA v ESP Q2	2nd Quarter	USA	68	1185	33	45
597	Rio Olympics Final USA v ESP Q2	2nd Quarter	USA	68	1186	29	40
598	Rio Olympics Final USA v ESP Q2	2nd Quarter	USA	68	1186	28	36
599	Rio Olympics Final USA v ESP Q2	2nd Quarter	USA	68	1187	35	30
600	Rio Olympics Final USA v ESP Q2	2nd Quarter	USA	68	1188	49	27	Shot	Miss
601	Rio Olympics Final USA v ESP Q2	2nd Quarter	USA	69	1253	25	110
602	Rio Olympics Final USA v ESP Q2	2nd Quarter	USA	69	1254	19	73
603	Rio Olympics Final USA v ESP Q2	2nd Quarter	USA	69	1256	20	67
604	Rio Olympics Final USA v ESP Q2	2nd Quarter	USA	69	1257	21	60
605	Rio Olympics Final USA v ESP Q2	2nd Quarter	USA	69	1258	20	53
606	Rio Olympics Final USA v ESP Q2	2nd Quarter	USA	69	1260	39	53
607	Rio Olympics Final USA v ESP Q2	2nd Quarter	USA	69	1261	42	48
608	Rio Olympics Final USA v ESP Q2	2nd Quarter	USA	69	1262	44	43
609	Rio Olympics Final USA v ESP Q2	2nd Quarter	USA	69	1262	49	39
610	Rio Olympics Final USA v ESP Q2	2nd Quarter	USA	69	1263	50	35
611	Rio Olympics Final USA v ESP Q2	2nd Quarter	USA	69	1263	50	37
612	Rio Olympics Final USA v ESP Q2	2nd Quarter	USA	69	1264	49	42
613	Rio Olympics Final USA v ESP Q2	2nd Quarter	USA	69	1265	31	45
614	Rio Olympics Final USA v ESP Q2	2nd Quarter	USA	69	1266	23	34
615	Rio Olympics Final USA v ESP Q2	2nd Quarter	USA	69	1267	25	32
616	Rio Olympics Final USA v ESP Q2	2nd Quarter	USA	69	1267	25	26
617	Rio Olympics Final USA v ESP Q2	2nd Quarter	USA	69	1269	27	19	Shot	Score
618	Rio Olympics Final USA v ESP Q2	2nd Quarter	USA	70	1280	44	95
619	Rio Olympics Final USA v ESP Q2	2nd Quarter	USA	70	1281	45	85
620	Rio Olympics Final USA v ESP Q2	2nd Quarter	USA	70	1282	42	72
621	Rio Olympics Final USA v ESP Q2	2nd Quarter	USA	70	1283	41	55
622	Rio Olympics Final USA v ESP Q2	2nd Quarter	USA	70	1284	40	41
623	Rio Olympics Final USA v ESP Q2	2nd Quarter	USA	70	1285	28	33
624	Rio Olympics Final USA v ESP Q2	2nd Quarter	USA	70	1285	27	26
625	Rio Olympics Final USA v ESP Q2	2nd Quarter	USA	70	1286	30	17	Shot	Score
626	Rio Olympics Final USA v ESP Q3	3rd Quarter	USA	71	19	20	92
627	Rio Olympics Final USA v ESP Q3	3rd Quarter	USA	71	20	20	83
628	Rio Olympics Final USA v ESP Q3	3rd Quarter	USA	71	21	18	72
629	Rio Olympics Final USA v ESP Q3	3rd Quarter	USA	71	22	13	60
630	Rio Olympics Final USA v ESP Q3	3rd Quarter	USA	71	22	10	50
631	Rio Olympics Final USA v ESP Q3	3rd Quarter	USA	71	23	12	42
632	Rio Olympics Final USA v ESP Q3	3rd Quarter	USA	71	23	14	38
633	Rio Olympics Final USA v ESP Q3	3rd Quarter	USA	71	25	47	31
634	Rio Olympics Final USA v ESP Q3	3rd Quarter	USA	71	26	35	40
635	Rio Olympics Final USA v ESP Q3	3rd Quarter	USA	71	27	25	34	Shot	Score
636	Rio Olympics Final USA v ESP Q3	3rd Quarter	USA	72	83	58	88
637	Rio Olympics Final USA v ESP Q3	3rd Quarter	USA	72	85	30	78
638	Rio Olympics Final USA v ESP Q3	3rd Quarter	USA	72	86	23	73
639	Rio Olympics Final USA v ESP Q3	3rd Quarter	USA	72	87	21	63
640	Rio Olympics Final USA v ESP Q3	3rd Quarter	USA	72	87	18	56
641	Rio Olympics Final USA v ESP Q3	3rd Quarter	USA	72	88	17	50
642	Rio Olympics Final USA v ESP Q3	3rd Quarter	USA	72	90	17	43
643	Rio Olympics Final USA v ESP Q3	3rd Quarter	USA	72	91	13	38
644	Rio Olympics Final USA v ESP Q3	3rd Quarter	USA	72	92	11	34
645	Rio Olympics Final USA v ESP Q3	3rd Quarter	USA	72	94	24	35
646	Rio Olympics Final USA v ESP Q3	3rd Quarter	USA	72	96	40	36
647	Rio Olympics Final USA v ESP Q3	3rd Quarter	USA	72	97	47	31
648	Rio Olympics Final USA v ESP Q3	3rd Quarter	USA	72	98	43	34	On-ball
649	Rio Olympics Final USA v ESP Q3	3rd Quarter	USA	72	98	39	36
650	Rio Olympics Final USA v ESP Q3	3rd Quarter	USA	72	99	28	33
651	Rio Olympics Final USA v ESP Q3	3rd Quarter	USA	72	100	27	22
652	Rio Olympics Final USA v ESP Q3	3rd Quarter	USA	72	101	36	15	TO
653	Rio Olympics Final USA v ESP Q3	3rd Quarter	USA	73	130	32	86
654	Rio Olympics Final USA v ESP Q3	3rd Quarter	USA	73	131	31	77
655	Rio Olympics Final USA v ESP Q3	3rd Quarter	USA	73	132	30	65
656	Rio Olympics Final USA v ESP Q3	3rd Quarter	USA	73	132	31	58
657	Rio Olympics Final USA v ESP Q3	3rd Quarter	USA	73	133	34	53
658	Rio Olympics Final USA v ESP Q3	3rd Quarter	USA	73	133	42	40
659	Rio Olympics Final USA v ESP Q3	3rd Quarter	USA	73	134	41	34
660	Rio Olympics Final USA v ESP Q3	3rd Quarter	USA	73	135	33	22	TO
661	Rio Olympics Final USA v ESP Q3	3rd Quarter	USA	75	191	9	107
662	Rio Olympics Final USA v ESP Q3	3rd Quarter	USA	75	192	14	96
663	Rio Olympics Final USA v ESP Q3	3rd Quarter	USA	75	193	15	90
664	Rio Olympics Final USA v ESP Q3	3rd Quarter	USA	75	194	17	83
665	Rio Olympics Final USA v ESP Q3	3rd Quarter	USA	75	195	16	76
666	Rio Olympics Final USA v ESP Q3	3rd Quarter	USA	75	195	13	68
667	Rio Olympics Final USA v ESP Q3	3rd Quarter	USA	75	195	18	59
668	Rio Olympics Final USA v ESP Q3	3rd Quarter	USA	75	195	25	56
669	Rio Olympics Final USA v ESP Q3	3rd Quarter	USA	75	198	22	52
670	Rio Olympics Final USA v ESP Q3	3rd Quarter	USA	75	199	16	43
671	Rio Olympics Final USA v ESP Q3	3rd Quarter	USA	75	199	12	35
672	Rio Olympics Final USA v ESP Q3	3rd Quarter	USA	75	199	10	32
673	Rio Olympics Final USA v ESP Q3	3rd Quarter	USA	75	201	30	38
674	Rio Olympics Final USA v ESP Q3	3rd Quarter	USA	75	202	35	38
675	Rio Olympics Final USA v ESP Q3	3rd Quarter	USA	75	202	44	33
676	Rio Olympics Final USA v ESP Q3	3rd Quarter	USA	75	203	41	35
677	Rio Olympics Final USA v ESP Q3	3rd Quarter	USA	75	206	38	20
678	Rio Olympics Final USA v ESP Q3	3rd Quarter	USA	75	207	34	16	Shot	Score
679	Rio Olympics Final USA v ESP Q3	3rd Quarter	USA	77	219	33	95
680	Rio Olympics Final USA v ESP Q3	3rd Quarter	USA	77	221	35	75
681	Rio Olympics Final USA v ESP Q3	3rd Quarter	USA	77	222	36	69
682	Rio Olympics Final USA v ESP Q3	3rd Quarter	USA	77	222	34	60
683	Rio Olympics Final USA v ESP Q3	3rd Quarter	USA	77	223	37	54
684	Rio Olympics Final USA v ESP Q3	3rd Quarter	USA	77	223	32	49
685	Rio Olympics Final USA v ESP Q3	3rd Quarter	USA	77	224	29	42
686	Rio Olympics Final USA v ESP Q3	3rd Quarter	USA	77	225	17	33	Shot	Score
687	Rio Olympics Final USA v ESP Q3	3rd Quarter	USA	78	341	33	108
688	Rio Olympics Final USA v ESP Q3	3rd Quarter	USA	78	342	31	90
689	Rio Olympics Final USA v ESP Q3	3rd Quarter	USA	78	343	29	81
690	Rio Olympics Final USA v ESP Q3	3rd Quarter	USA	78	344	26	74
691	Rio Olympics Final USA v ESP Q3	3rd Quarter	USA	78	345	30	66
692	Rio Olympics Final USA v ESP Q3	3rd Quarter	USA	78	345	25	60
693	Rio Olympics Final USA v ESP Q3	3rd Quarter	USA	78	346	18	53
694	Rio Olympics Final USA v ESP Q3	3rd Quarter	USA	78	346	14	47
695	Rio Olympics Final USA v ESP Q3	3rd Quarter	USA	78	347	12	39
696	Rio Olympics Final USA v ESP Q3	3rd Quarter	USA	78	347	11	35
697	Rio Olympics Final USA v ESP Q3	3rd Quarter	USA	78	348	24	32
698	Rio Olympics Final USA v ESP Q3	3rd Quarter	USA	78	350	28	17	Shot	Score
699	Rio Olympics Final USA v ESP Q3	3rd Quarter	USA	79	364	29	108
700	Rio Olympics Final USA v ESP Q3	3rd Quarter	USA	79	366	44	81
701	Rio Olympics Final USA v ESP Q3	3rd Quarter	USA	79	367	45	76
702	Rio Olympics Final USA v ESP Q3	3rd Quarter	USA	79	367	46	71
703	Rio Olympics Final USA v ESP Q3	3rd Quarter	USA	79	368	46	64
704	Rio Olympics Final USA v ESP Q3	3rd Quarter	USA	79	368	38	59
705	Rio Olympics Final USA v ESP Q3	3rd Quarter	USA	79	369	32	48
706	Rio Olympics Final USA v ESP Q3	3rd Quarter	USA	79	369	31	36
707	Rio Olympics Final USA v ESP Q3	3rd Quarter	USA	79	370	31	28
708	Rio Olympics Final USA v ESP Q3	3rd Quarter	USA	79	371	31	22	Shot	Miss
709	Rio Olympics Final USA v ESP Q3	3rd Quarter	USA	80	372	36	17	OR
710	Rio Olympics Final USA v ESP Q3	3rd Quarter	USA	80	373	33	15	Shot	Score
711	Rio Olympics Final USA v ESP Q3	3rd Quarter	USA	81	398	26	98
712	Rio Olympics Final USA v ESP Q3	3rd Quarter	USA	81	399	39	71
713	Rio Olympics Final USA v ESP Q3	3rd Quarter	USA	81	399	35	58
714	Rio Olympics Final USA v ESP Q3	3rd Quarter	USA	81	400	29	50
715	Rio Olympics Final USA v ESP Q3	3rd Quarter	USA	81	401	23	41
716	Rio Olympics Final USA v ESP Q3	3rd Quarter	USA	81	402	22	34
717	Rio Olympics Final USA v ESP Q3	3rd Quarter	USA	81	403	16	29
718	Rio Olympics Final USA v ESP Q3	3rd Quarter	USA	81	404	14	29
719	Rio Olympics Final USA v ESP Q3	3rd Quarter	USA	81	404	25	20
720	Rio Olympics Final USA v ESP Q3	3rd Quarter	USA	81	406	30	22	Shot	Miss
721	Rio Olympics Final USA v ESP Q3	3rd Quarter	USA	82	421	31	109
722	Rio Olympics Final USA v ESP Q3	3rd Quarter	USA	82	423	28	91
723	Rio Olympics Final USA v ESP Q3	3rd Quarter	USA	82	423	28	81
724	Rio Olympics Final USA v ESP Q3	3rd Quarter	USA	82	425	28	74
725	Rio Olympics Final USA v ESP Q3	3rd Quarter	USA	82	426	32	68
726	Rio Olympics Final USA v ESP Q3	3rd Quarter	USA	82	426	34	63
727	Rio Olympics Final USA v ESP Q3	3rd Quarter	USA	82	427	38	58
728	Rio Olympics Final USA v ESP Q3	3rd Quarter	USA	82	427	43	50
729	Rio Olympics Final USA v ESP Q3	3rd Quarter	USA	82	428	47	47
730	Rio Olympics Final USA v ESP Q3	3rd Quarter	USA	82	429	29	40
731	Rio Olympics Final USA v ESP Q3	3rd Quarter	USA	82	431	24	39
732	Rio Olympics Final USA v ESP Q3	3rd Quarter	USA	82	432	27	41
733	Rio Olympics Final USA v ESP Q3	3rd Quarter	USA	82	433	32	42
734	Rio Olympics Final USA v ESP Q3	3rd Quarter	USA	82	435	14	16
735	Rio Olympics Final USA v ESP Q3	3rd Quarter	USA	82	436	10	16	Foul	TO
736	Rio Olympics Final USA v ESP Q3	3rd Quarter	USA	83	467	26	97
737	Rio Olympics Final USA v ESP Q3	3rd Quarter	USA	83	468	13	71
738	Rio Olympics Final USA v ESP Q3	3rd Quarter	USA	83	468	11	58
739	Rio Olympics Final USA v ESP Q3	3rd Quarter	USA	83	469	13	44
740	Rio Olympics Final USA v ESP Q3	3rd Quarter	USA	83	470	13	35
741	Rio Olympics Final USA v ESP Q3	3rd Quarter	USA	83	471	19	24
742	Rio Olympics Final USA v ESP Q3	3rd Quarter	USA	83	472	28	17	Shot	Score	Shooting Foul
743	Rio Olympics Final USA v ESP Q3	3rd Quarter	USA	84	523	23	102
744	Rio Olympics Final USA v ESP Q3	3rd Quarter	USA	84	524	30	96
745	Rio Olympics Final USA v ESP Q3	3rd Quarter	USA	84	524	33	86
746	Rio Olympics Final USA v ESP Q3	3rd Quarter	USA	84	524	32	72
747	Rio Olympics Final USA v ESP Q3	3rd Quarter	USA	84	526	31	61
748	Rio Olympics Final USA v ESP Q3	3rd Quarter	USA	84	526	28	48
749	Rio Olympics Final USA v ESP Q3	3rd Quarter	USA	84	527	19	42	Foul
750	Rio Olympics Final USA v ESP Q3	3rd Quarter	USA	85	553	3	35	SLOB
751	Rio Olympics Final USA v ESP Q3	3rd Quarter	USA	85	554	17	21
752	Rio Olympics Final USA v ESP Q3	3rd Quarter	USA	85	555	19	20
753	Rio Olympics Final USA v ESP Q3	3rd Quarter	USA	85	556	20	21
754	Rio Olympics Final USA v ESP Q3	3rd Quarter	USA	85	556	26	21
755	Rio Olympics Final USA v ESP Q3	3rd Quarter	USA	85	558	24	18	Shot	Score
756	Rio Olympics Final USA v ESP Q3	3rd Quarter	USA	86	613	29	100
757	Rio Olympics Final USA v ESP Q3	3rd Quarter	USA	86	614	43	91
758	Rio Olympics Final USA v ESP Q3	3rd Quarter	USA	86	614	42	83
759	Rio Olympics Final USA v ESP Q3	3rd Quarter	USA	86	615	21	67
760	Rio Olympics Final USA v ESP Q3	3rd Quarter	USA	86	615	16	58
761	Rio Olympics Final USA v ESP Q3	3rd Quarter	USA	86	616	9	48
762	Rio Olympics Final USA v ESP Q3	3rd Quarter	USA	86	617	11	39
763	Rio Olympics Final USA v ESP Q3	3rd Quarter	USA	86	618	11	39
764	Rio Olympics Final USA v ESP Q3	3rd Quarter	USA	86	620	13	53
765	Rio Olympics Final USA v ESP Q3	3rd Quarter	USA	86	621	14	51
766	Rio Olympics Final USA v ESP Q3	3rd Quarter	USA	86	622	17	43
767	Rio Olympics Final USA v ESP Q3	3rd Quarter	USA	86	623	20	42
768	Rio Olympics Final USA v ESP Q3	3rd Quarter	USA	86	625	18	45
769	Rio Olympics Final USA v ESP Q3	3rd Quarter	USA	86	626	18	48
770	Rio Olympics Final USA v ESP Q3	3rd Quarter	USA	86	627	16	53
771	Rio Olympics Final USA v ESP Q3	3rd Quarter	USA	86	629	17	47
772	Rio Olympics Final USA v ESP Q3	3rd Quarter	USA	86	630	20	42
773	Rio Olympics Final USA v ESP Q3	3rd Quarter	USA	86	630	21	37	On-ball
774	Rio Olympics Final USA v ESP Q3	3rd Quarter	USA	86	631	20	28	Shot	Score
775	Rio Olympics Final USA v ESP Q3	3rd Quarter	USA	87	669	33	98
776	Rio Olympics Final USA v ESP Q3	3rd Quarter	USA	87	670	30	88
777	Rio Olympics Final USA v ESP Q3	3rd Quarter	USA	87	671	19	73
778	Rio Olympics Final USA v ESP Q3	3rd Quarter	USA	87	672	16	56
779	Rio Olympics Final USA v ESP Q3	3rd Quarter	USA	87	672	15	46	Foul
780	Rio Olympics Final USA v ESP Q3	3rd Quarter	USA	88	706	4	34	SLOB
781	Rio Olympics Final USA v ESP Q3	3rd Quarter	USA	88	707	26	39
782	Rio Olympics Final USA v ESP Q3	3rd Quarter	USA	88	708	29	39	On-ball
783	Rio Olympics Final USA v ESP Q3	3rd Quarter	USA	88	710	16	27
784	Rio Olympics Final USA v ESP Q3	3rd Quarter	USA	88	711	20	33
785	Rio Olympics Final USA v ESP Q3	3rd Quarter	USA	88	712	24	35
786	Rio Olympics Final USA v ESP Q3	3rd Quarter	USA	88	712	21	30
787	Rio Olympics Final USA v ESP Q3	3rd Quarter	USA	88	713	18	26
788	Rio Olympics Final USA v ESP Q3	3rd Quarter	USA	88	713	17	33
789	Rio Olympics Final USA v ESP Q3	3rd Quarter	USA	88	714	25	32
790	Rio Olympics Final USA v ESP Q3	3rd Quarter	USA	88	714	30	26
791	Rio Olympics Final USA v ESP Q3	3rd Quarter	USA	88	715	32	22	Shot	Miss
792	Rio Olympics Final USA v ESP Q3	3rd Quarter	USA	89	724	22	62
793	Rio Olympics Final USA v ESP Q3	3rd Quarter	USA	89	725	28	64
794	Rio Olympics Final USA v ESP Q3	3rd Quarter	USA	89	725	29	56
795	Rio Olympics Final USA v ESP Q3	3rd Quarter	USA	89	726	21	24
796	Rio Olympics Final USA v ESP Q3	3rd Quarter	USA	89	727	23	18	TO
797	Rio Olympics Final USA v ESP Q3	3rd Quarter	USA	90	756	32	109
798	Rio Olympics Final USA v ESP Q3	3rd Quarter	USA	90	757	19	81
799	Rio Olympics Final USA v ESP Q3	3rd Quarter	USA	90	759	18	75
800	Rio Olympics Final USA v ESP Q3	3rd Quarter	USA	90	760	16	69
801	Rio Olympics Final USA v ESP Q3	3rd Quarter	USA	90	762	17	62
802	Rio Olympics Final USA v ESP Q3	3rd Quarter	USA	90	763	21	55
803	Rio Olympics Final USA v ESP Q3	3rd Quarter	USA	90	763	26	55
804	Rio Olympics Final USA v ESP Q3	3rd Quarter	USA	90	764	31	54
805	Rio Olympics Final USA v ESP Q3	3rd Quarter	USA	90	766	39	36
806	Rio Olympics Final USA v ESP Q3	3rd Quarter	USA	90	768	39	38
807	Rio Olympics Final USA v ESP Q3	3rd Quarter	USA	90	769	43	38
808	Rio Olympics Final USA v ESP Q3	3rd Quarter	USA	90	770	47	32
809	Rio Olympics Final USA v ESP Q3	3rd Quarter	USA	90	771	46	33
810	Rio Olympics Final USA v ESP Q3	3rd Quarter	USA	90	772	46	36
811	Rio Olympics Final USA v ESP Q3	3rd Quarter	USA	90	773	40	37
812	Rio Olympics Final USA v ESP Q3	3rd Quarter	USA	90	775	37	29
813	Rio Olympics Final USA v ESP Q3	3rd Quarter	USA	90	777	34	24
814	Rio Olympics Final USA v ESP Q3	3rd Quarter	USA	90	778	38	23	Shot	Score
815	Rio Olympics Final USA v ESP Q3	3rd Quarter	USA	91	798	30	95
816	Rio Olympics Final USA v ESP Q3	3rd Quarter	USA	91	799	46	85
817	Rio Olympics Final USA v ESP Q3	3rd Quarter	USA	91	799	46	71
818	Rio Olympics Final USA v ESP Q3	3rd Quarter	USA	91	800	38	65
819	Rio Olympics Final USA v ESP Q3	3rd Quarter	USA	91	800	30	55
820	Rio Olympics Final USA v ESP Q3	3rd Quarter	USA	91	801	31	49
821	Rio Olympics Final USA v ESP Q3	3rd Quarter	USA	91	802	37	45
822	Rio Olympics Final USA v ESP Q3	3rd Quarter	USA	91	803	39	38	On-ball
823	Rio Olympics Final USA v ESP Q3	3rd Quarter	USA	91	804	39	33
824	Rio Olympics Final USA v ESP Q3	3rd Quarter	USA	91	804	39	30	Shot	Score
825	Rio Olympics Final USA v ESP Q3	3rd Quarter	USA	92	881	32	110
826	Rio Olympics Final USA v ESP Q3	3rd Quarter	USA	92	882	22	87
827	Rio Olympics Final USA v ESP Q3	3rd Quarter	USA	92	883	20	79
828	Rio Olympics Final USA v ESP Q3	3rd Quarter	USA	92	884	18	70
829	Rio Olympics Final USA v ESP Q3	3rd Quarter	USA	92	884	15	56
830	Rio Olympics Final USA v ESP Q3	3rd Quarter	USA	92	886	13	39
831	Rio Olympics Final USA v ESP Q3	3rd Quarter	USA	92	887	19	52
832	Rio Olympics Final USA v ESP Q3	3rd Quarter	USA	92	887	27	51
833	Rio Olympics Final USA v ESP Q3	3rd Quarter	USA	92	888	30	43
834	Rio Olympics Final USA v ESP Q3	3rd Quarter	USA	92	890	46	36
835	Rio Olympics Final USA v ESP Q3	3rd Quarter	USA	92	892	35	21	Foul
836	Rio Olympics Final USA v ESP Q3	3rd Quarter	USA	93	918	41	8	BLOB
837	Rio Olympics Final USA v ESP Q3	3rd Quarter	USA	93	919	37	29
838	Rio Olympics Final USA v ESP Q3	3rd Quarter	USA	93	920	38	24	Shot	Score
839	Rio Olympics Final USA v ESP Q3	3rd Quarter	USA	94	937	42	96
840	Rio Olympics Final USA v ESP Q3	3rd Quarter	USA	94	937	35	85
841	Rio Olympics Final USA v ESP Q3	3rd Quarter	USA	94	938	26	76
842	Rio Olympics Final USA v ESP Q3	3rd Quarter	USA	94	938	21	65
843	Rio Olympics Final USA v ESP Q3	3rd Quarter	USA	94	939	19	57
844	Rio Olympics Final USA v ESP Q3	3rd Quarter	USA	94	940	16	48
845	Rio Olympics Final USA v ESP Q3	3rd Quarter	USA	94	940	15	40
846	Rio Olympics Final USA v ESP Q3	3rd Quarter	USA	94	941	13	32
847	Rio Olympics Final USA v ESP Q3	3rd Quarter	USA	94	941	14	34
848	Rio Olympics Final USA v ESP Q3	3rd Quarter	USA	94	942	24	36
849	Rio Olympics Final USA v ESP Q3	3rd Quarter	USA	94	943	26	30
850	Rio Olympics Final USA v ESP Q3	3rd Quarter	USA	94	944	26	22
851	Rio Olympics Final USA v ESP Q3	3rd Quarter	USA	94	945	28	17	Shot	Shooting Foul
852	Rio Olympics Final USA v ESP Q3	3rd Quarter	USA	95	1023	37	98
853	Rio Olympics Final USA v ESP Q3	3rd Quarter	USA	95	1023	32	96
854	Rio Olympics Final USA v ESP Q3	3rd Quarter	USA	95	1024	28	85
855	Rio Olympics Final USA v ESP Q3	3rd Quarter	USA	95	1024	24	76
856	Rio Olympics Final USA v ESP Q3	3rd Quarter	USA	95	1025	22	68
857	Rio Olympics Final USA v ESP Q3	3rd Quarter	USA	95	1026	20	60
858	Rio Olympics Final USA v ESP Q3	3rd Quarter	USA	95	1026	17	52
859	Rio Olympics Final USA v ESP Q3	3rd Quarter	USA	95	1027	15	46
860	Rio Olympics Final USA v ESP Q3	3rd Quarter	USA	95	1028	14	37
861	Rio Olympics Final USA v ESP Q3	3rd Quarter	USA	95	1029	30	45
862	Rio Olympics Final USA v ESP Q3	3rd Quarter	USA	95	1030	30	45
863	Rio Olympics Final USA v ESP Q3	3rd Quarter	USA	95	1031	30	45
864	Rio Olympics Final USA v ESP Q3	3rd Quarter	USA	95	1033	20	33
865	Rio Olympics Final USA v ESP Q3	3rd Quarter	USA	95	1034	24	37
866	Rio Olympics Final USA v ESP Q3	3rd Quarter	USA	95	1036	30	39
867	Rio Olympics Final USA v ESP Q3	3rd Quarter	USA	95	1038	33	19
868	Rio Olympics Final USA v ESP Q3	3rd Quarter	USA	95	1039	29	17	Shot	Score
869	Rio Olympics Final USA v ESP Q3	3rd Quarter	USA	96	1061	31	99
870	Rio Olympics Final USA v ESP Q3	3rd Quarter	USA	96	1062	43	85
871	Rio Olympics Final USA v ESP Q3	3rd Quarter	USA	96	1062	44	76
872	Rio Olympics Final USA v ESP Q3	3rd Quarter	USA	96	1063	45	68
873	Rio Olympics Final USA v ESP Q3	3rd Quarter	USA	96	1064	49	59
874	Rio Olympics Final USA v ESP Q3	3rd Quarter	USA	96	1064	49	52
875	Rio Olympics Final USA v ESP Q3	3rd Quarter	USA	96	1066	48	40
876	Rio Olympics Final USA v ESP Q3	3rd Quarter	USA	96	1067	47	34
877	Rio Olympics Final USA v ESP Q3	3rd Quarter	USA	96	1068	18	37
878	Rio Olympics Final USA v ESP Q3	3rd Quarter	USA	96	1069	11	17	Shot	Miss
879	Rio Olympics Final USA v ESP Q3	3rd Quarter	USA	97	1073	41	19	OR
880	Rio Olympics Final USA v ESP Q3	3rd Quarter	USA	97	1074	50	26
881	Rio Olympics Final USA v ESP Q3	3rd Quarter	USA	97	1074	50	32
882	Rio Olympics Final USA v ESP Q3	3rd Quarter	USA	97	1075	46	41
883	Rio Olympics Final USA v ESP Q3	3rd Quarter	USA	97	1076	29	28
884	Rio Olympics Final USA v ESP Q3	3rd Quarter	USA	97	1077	32	27
885	Rio Olympics Final USA v ESP Q3	3rd Quarter	USA	97	1078	36	19	Shot	Score
886	Rio Olympics Final USA v ESP Q3	3rd Quarter	USA	98	1099	38	98
887	Rio Olympics Final USA v ESP Q3	3rd Quarter	USA	98	1101	14	61
888	Rio Olympics Final USA v ESP Q3	3rd Quarter	USA	98	1102	12	50
889	Rio Olympics Final USA v ESP Q3	3rd Quarter	USA	98	1103	13	43
890	Rio Olympics Final USA v ESP Q3	3rd Quarter	USA	98	1104	16	35
891	Rio Olympics Final USA v ESP Q3	3rd Quarter	USA	98	1105	18	33	On-ball	TO
892	Rio Olympics Final USA v ESP Q3	3rd Quarter	USA	99	1141	28	97
893	Rio Olympics Final USA v ESP Q3	3rd Quarter	USA	99	1141	18	80
894	Rio Olympics Final USA v ESP Q3	3rd Quarter	USA	99	1142	20	72
895	Rio Olympics Final USA v ESP Q3	3rd Quarter	USA	99	1143	18	61
896	Rio Olympics Final USA v ESP Q3	3rd Quarter	USA	99	1143	15	52
897	Rio Olympics Final USA v ESP Q3	3rd Quarter	USA	99	1145	14	45
898	Rio Olympics Final USA v ESP Q3	3rd Quarter	USA	99	1147	15	42
899	Rio Olympics Final USA v ESP Q3	3rd Quarter	USA	99	1148	15	37	On-ball
900	Rio Olympics Final USA v ESP Q3	3rd Quarter	USA	99	1148	13	28	Shot	Score
901	Rio Olympics Final USA v ESP Q4	4th Quarter	USA	101	2	58	61
902	Rio Olympics Final USA v ESP Q4	4th Quarter	USA	101	3	51	35
903	Rio Olympics Final USA v ESP Q4	4th Quarter	USA	101	4	49	42
904	Rio Olympics Final USA v ESP Q4	4th Quarter	USA	101	5	35	42
905	Rio Olympics Final USA v ESP Q4	4th Quarter	USA	101	6	28	41
906	Rio Olympics Final USA v ESP Q4	4th Quarter	USA	101	6	25	40
907	Rio Olympics Final USA v ESP Q4	4th Quarter	USA	101	7	14	31
908	Rio Olympics Final USA v ESP Q4	4th Quarter	USA	101	10	31	38
909	Rio Olympics Final USA v ESP Q4	4th Quarter	USA	101	12	34	22
910	Rio Olympics Final USA v ESP Q4	4th Quarter	USA	101	13	29	19	Shot	Miss
911	Rio Olympics Final USA v ESP Q4	4th Quarter	USA	102	30	29	96
912	Rio Olympics Final USA v ESP Q4	4th Quarter	USA	102	30	27	87
913	Rio Olympics Final USA v ESP Q4	4th Quarter	USA	102	31	29	80
914	Rio Olympics Final USA v ESP Q4	4th Quarter	USA	102	32	29	73
915	Rio Olympics Final USA v ESP Q4	4th Quarter	USA	102	33	14	47
916	Rio Olympics Final USA v ESP Q4	4th Quarter	USA	102	34	11	35
917	Rio Olympics Final USA v ESP Q4	4th Quarter	USA	102	34	12	26	Shot	Score
918	Rio Olympics Final USA v ESP Q4	4th Quarter	USA	103	51	30	109
919	Rio Olympics Final USA v ESP Q4	4th Quarter	USA	103	53	43	91
920	Rio Olympics Final USA v ESP Q4	4th Quarter	USA	103	54	45	80
921	Rio Olympics Final USA v ESP Q4	4th Quarter	USA	103	54	46	65
922	Rio Olympics Final USA v ESP Q4	4th Quarter	USA	103	55	49	58
923	Rio Olympics Final USA v ESP Q4	4th Quarter	USA	103	55	51	51
924	Rio Olympics Final USA v ESP Q4	4th Quarter	USA	103	56	32	49
925	Rio Olympics Final USA v ESP Q4	4th Quarter	USA	103	57	24	43
926	Rio Olympics Final USA v ESP Q4	4th Quarter	USA	103	57	14	35
927	Rio Olympics Final USA v ESP Q4	4th Quarter	USA	103	58	15	39
928	Rio Olympics Final USA v ESP Q4	4th Quarter	USA	103	58	18	42
929	Rio Olympics Final USA v ESP Q4	4th Quarter	USA	103	59	24	43
930	Rio Olympics Final USA v ESP Q4	4th Quarter	USA	103	60	20	37	On-ball
931	Rio Olympics Final USA v ESP Q4	4th Quarter	USA	103	60	15	31
932	Rio Olympics Final USA v ESP Q4	4th Quarter	USA	103	61	11	26
933	Rio Olympics Final USA v ESP Q4	4th Quarter	USA	103	62	34	41
934	Rio Olympics Final USA v ESP Q4	4th Quarter	USA	103	64	31	19	TO
935	Rio Olympics Final USA v ESP Q4	4th Quarter	USA	104	76	34	99
936	Rio Olympics Final USA v ESP Q4	4th Quarter	USA	104	77	19	83
937	Rio Olympics Final USA v ESP Q4	4th Quarter	USA	104	78	19	73
938	Rio Olympics Final USA v ESP Q4	4th Quarter	USA	104	78	19	63
939	Rio Olympics Final USA v ESP Q4	4th Quarter	USA	104	79	39	57
940	Rio Olympics Final USA v ESP Q4	4th Quarter	USA	104	80	45	51
941	Rio Olympics Final USA v ESP Q4	4th Quarter	USA	104	80	45	43
942	Rio Olympics Final USA v ESP Q4	4th Quarter	USA	104	81	45	32	On-ball
943	Rio Olympics Final USA v ESP Q4	4th Quarter	USA	104	82	49	27
944	Rio Olympics Final USA v ESP Q4	4th Quarter	USA	104	82	51	22
945	Rio Olympics Final USA v ESP Q4	4th Quarter	USA	104	83	39	38
946	Rio Olympics Final USA v ESP Q4	4th Quarter	USA	104	84	31	38
947	Rio Olympics Final USA v ESP Q4	4th Quarter	USA	104	85	29	31
948	Rio Olympics Final USA v ESP Q4	4th Quarter	USA	104	85	28	24
949	Rio Olympics Final USA v ESP Q4	4th Quarter	USA	104	86	26	21	Shot	Score
950	Rio Olympics Final USA v ESP Q4	4th Quarter	USA	105	102	24	102
951	Rio Olympics Final USA v ESP Q4	4th Quarter	USA	105	102	18	84
952	Rio Olympics Final USA v ESP Q4	4th Quarter	USA	105	103	15	72
953	Rio Olympics Final USA v ESP Q4	4th Quarter	USA	105	104	13	65
954	Rio Olympics Final USA v ESP Q4	4th Quarter	USA	105	105	14	55
955	Rio Olympics Final USA v ESP Q4	4th Quarter	USA	105	105	15	46
956	Rio Olympics Final USA v ESP Q4	4th Quarter	USA	105	107	13	38	TO
957	Rio Olympics Final USA v ESP Q4	4th Quarter	USA	106	115	31	109
958	Rio Olympics Final USA v ESP Q4	4th Quarter	USA	106	117	19	84
959	Rio Olympics Final USA v ESP Q4	4th Quarter	USA	106	118	17	75
960	Rio Olympics Final USA v ESP Q4	4th Quarter	USA	106	119	15	68
961	Rio Olympics Final USA v ESP Q4	4th Quarter	USA	106	120	14	61
962	Rio Olympics Final USA v ESP Q4	4th Quarter	USA	106	121	14	55
963	Rio Olympics Final USA v ESP Q4	4th Quarter	USA	106	122	12	49
964	Rio Olympics Final USA v ESP Q4	4th Quarter	USA	106	123	11	46
965	Rio Olympics Final USA v ESP Q4	4th Quarter	USA	106	124	10	42
966	Rio Olympics Final USA v ESP Q4	4th Quarter	USA	106	126	13	46
967	Rio Olympics Final USA v ESP Q4	4th Quarter	USA	106	127	17	50
968	Rio Olympics Final USA v ESP Q4	4th Quarter	USA	106	128	24	52
969	Rio Olympics Final USA v ESP Q4	4th Quarter	USA	106	129	34	40
970	Rio Olympics Final USA v ESP Q4	4th Quarter	USA	106	130	34	40
971	Rio Olympics Final USA v ESP Q4	4th Quarter	USA	106	131	34	40
972	Rio Olympics Final USA v ESP Q4	4th Quarter	USA	106	132	31	41	On-ball
973	Rio Olympics Final USA v ESP Q4	4th Quarter	USA	106	134	35	38
974	Rio Olympics Final USA v ESP Q4	4th Quarter	USA	106	135	42	35
975	Rio Olympics Final USA v ESP Q4	4th Quarter	USA	106	135	44	27
976	Rio Olympics Final USA v ESP Q4	4th Quarter	USA	106	136	45	17	Shot	Miss
977	Rio Olympics Final USA v ESP Q4	4th Quarter	USA	107	147	32	109
978	Rio Olympics Final USA v ESP Q4	4th Quarter	USA	107	148	45	86
979	Rio Olympics Final USA v ESP Q4	4th Quarter	USA	107	149	45	81
980	Rio Olympics Final USA v ESP Q4	4th Quarter	USA	107	150	46	74
981	Rio Olympics Final USA v ESP Q4	4th Quarter	USA	107	151	47	67
982	Rio Olympics Final USA v ESP Q4	4th Quarter	USA	107	151	45	60
983	Rio Olympics Final USA v ESP Q4	4th Quarter	USA	107	152	40	56
984	Rio Olympics Final USA v ESP Q4	4th Quarter	USA	107	153	36	55
985	Rio Olympics Final USA v ESP Q4	4th Quarter	USA	107	154	35	49
986	Rio Olympics Final USA v ESP Q4	4th Quarter	USA	107	154	30	45
987	Rio Olympics Final USA v ESP Q4	4th Quarter	USA	107	155	27	40
988	Rio Olympics Final USA v ESP Q4	4th Quarter	USA	107	156	13	31
989	Rio Olympics Final USA v ESP Q4	4th Quarter	USA	107	156	29	41
990	Rio Olympics Final USA v ESP Q4	4th Quarter	USA	107	157	34	42
991	Rio Olympics Final USA v ESP Q4	4th Quarter	USA	107	159	36	40
992	Rio Olympics Final USA v ESP Q4	4th Quarter	USA	107	160	49	31
993	Rio Olympics Final USA v ESP Q4	4th Quarter	USA	107	161	49	31
994	Rio Olympics Final USA v ESP Q4	4th Quarter	USA	107	162	49	31
995	Rio Olympics Final USA v ESP Q4	4th Quarter	USA	107	163	49	31
996	Rio Olympics Final USA v ESP Q4	4th Quarter	USA	107	164	49	31
997	Rio Olympics Final USA v ESP Q4	4th Quarter	USA	107	165	48	32
998	Rio Olympics Final USA v ESP Q4	4th Quarter	USA	107	166	45	37
999	Rio Olympics Final USA v ESP Q4	4th Quarter	USA	107	167	11	24
1000	Rio Olympics Final USA v ESP Q4	4th Quarter	USA	107	169	14	20
1001	Rio Olympics Final USA v ESP Q4	4th Quarter	USA	107	169	20	18
1002	Rio Olympics Final USA v ESP Q4	4th Quarter	USA	107	170	30	16
1003	Rio Olympics Final USA v ESP Q4	4th Quarter	USA	107	171	37	21	TO
1004	Rio Olympics Final USA v ESP Q4	4th Quarter	USA	108	204	28	109
1005	Rio Olympics Final USA v ESP Q4	4th Quarter	USA	108	205	14	73
1006	Rio Olympics Final USA v ESP Q4	4th Quarter	USA	108	207	15	67
1007	Rio Olympics Final USA v ESP Q4	4th Quarter	USA	108	208	13	60
1008	Rio Olympics Final USA v ESP Q4	4th Quarter	USA	108	209	12	54
1009	Rio Olympics Final USA v ESP Q4	4th Quarter	USA	108	210	15	52
1010	Rio Olympics Final USA v ESP Q4	4th Quarter	USA	108	210	21	50
1011	Rio Olympics Final USA v ESP Q4	4th Quarter	USA	108	211	29	51
1012	Rio Olympics Final USA v ESP Q4	4th Quarter	USA	108	211	34	52
1013	Rio Olympics Final USA v ESP Q4	4th Quarter	USA	108	213	38	35
1014	Rio Olympics Final USA v ESP Q4	4th Quarter	USA	108	214	38	33
1015	Rio Olympics Final USA v ESP Q4	4th Quarter	USA	108	215	38	33
1016	Rio Olympics Final USA v ESP Q4	4th Quarter	USA	108	216	38	33
1017	Rio Olympics Final USA v ESP Q4	4th Quarter	USA	108	218	11	25	Shot	Score
1018	Rio Olympics Final USA v ESP Q4	4th Quarter	USA	109	346	34	110
1019	Rio Olympics Final USA v ESP Q4	4th Quarter	USA	109	348	33	83
1020	Rio Olympics Final USA v ESP Q4	4th Quarter	USA	109	349	36	81
1021	Rio Olympics Final USA v ESP Q4	4th Quarter	USA	109	349	39	75
1022	Rio Olympics Final USA v ESP Q4	4th Quarter	USA	109	350	42	68
1023	Rio Olympics Final USA v ESP Q4	4th Quarter	USA	109	351	45	63
1024	Rio Olympics Final USA v ESP Q4	4th Quarter	USA	109	351	46	57
1025	Rio Olympics Final USA v ESP Q4	4th Quarter	USA	109	352	50	51
1026	Rio Olympics Final USA v ESP Q4	4th Quarter	USA	109	353	51	42
1027	Rio Olympics Final USA v ESP Q4	4th Quarter	USA	109	354	45	44
1028	Rio Olympics Final USA v ESP Q4	4th Quarter	USA	109	354	35	44	On-ball
1029	Rio Olympics Final USA v ESP Q4	4th Quarter	USA	109	355	28	41
1030	Rio Olympics Final USA v ESP Q4	4th Quarter	USA	109	356	15	32	TO
1031	Rio Olympics Final USA v ESP Q4	4th Quarter	USA	110	365	33	96
1032	Rio Olympics Final USA v ESP Q4	4th Quarter	USA	110	365	46	84
1033	Rio Olympics Final USA v ESP Q4	4th Quarter	USA	110	366	47	76
1034	Rio Olympics Final USA v ESP Q4	4th Quarter	USA	110	367	47	68
1035	Rio Olympics Final USA v ESP Q4	4th Quarter	USA	110	368	48	58
1036	Rio Olympics Final USA v ESP Q4	4th Quarter	USA	110	369	47	53
1037	Rio Olympics Final USA v ESP Q4	4th Quarter	USA	110	370	46	46
1038	Rio Olympics Final USA v ESP Q4	4th Quarter	USA	110	370	44	42
1039	Rio Olympics Final USA v ESP Q4	4th Quarter	USA	110	371	38	39	On-ball
1040	Rio Olympics Final USA v ESP Q4	4th Quarter	USA	110	371	31	39
1041	Rio Olympics Final USA v ESP Q4	4th Quarter	USA	110	372	26	35
1042	Rio Olympics Final USA v ESP Q4	4th Quarter	USA	110	372	24	28
1043	Rio Olympics Final USA v ESP Q4	4th Quarter	USA	110	373	29	17
1044	Rio Olympics Final USA v ESP Q4	4th Quarter	USA	110	373	25	16
1045	Rio Olympics Final USA v ESP Q4	4th Quarter	USA	110	374	20	16
1046	Rio Olympics Final USA v ESP Q4	4th Quarter	USA	110	375	16	16
1047	Rio Olympics Final USA v ESP Q4	4th Quarter	USA	110	376	13	17
1048	Rio Olympics Final USA v ESP Q4	4th Quarter	USA	110	377	11	46
1049	Rio Olympics Final USA v ESP Q4	4th Quarter	USA	110	378	13	47
1050	Rio Olympics Final USA v ESP Q4	4th Quarter	USA	110	379	16	48
1051	Rio Olympics Final USA v ESP Q4	4th Quarter	USA	110	380	21	46
1052	Rio Olympics Final USA v ESP Q4	4th Quarter	USA	110	381	19	38
1053	Rio Olympics Final USA v ESP Q4	4th Quarter	USA	110	381	15	31
1054	Rio Olympics Final USA v ESP Q4	4th Quarter	USA	110	382	18	25
1055	Rio Olympics Final USA v ESP Q4	4th Quarter	USA	110	383	22	20
1056	Rio Olympics Final USA v ESP Q4	4th Quarter	USA	110	383	28	29	TO
1057	Rio Olympics Final USA v ESP Q4	4th Quarter	USA	111	390	49	40
1058	Rio Olympics Final USA v ESP Q4	4th Quarter	USA	111	391	49	36	Foul
1059	Rio Olympics Final USA v ESP Q4	4th Quarter	USA	112	422	58	43	SLOB
1060	Rio Olympics Final USA v ESP Q4	4th Quarter	USA	112	423	33	43
1061	Rio Olympics Final USA v ESP Q4	4th Quarter	USA	112	424	28	43
1062	Rio Olympics Final USA v ESP Q4	4th Quarter	USA	112	425	14	28
1063	Rio Olympics Final USA v ESP Q4	4th Quarter	USA	112	426	26	22	Foul
1064	Rio Olympics Final USA v ESP Q4	4th Quarter	USA	113	451	27	6	BLOB
1065	Rio Olympics Final USA v ESP Q4	4th Quarter	USA	113	452	9	22	Shot	Score
1066	Rio Olympics Final USA v ESP Q4	4th Quarter	USA	114	487	38	109
1067	Rio Olympics Final USA v ESP Q4	4th Quarter	USA	114	488	33	89
1068	Rio Olympics Final USA v ESP Q4	4th Quarter	USA	114	489	37	85
1069	Rio Olympics Final USA v ESP Q4	4th Quarter	USA	114	489	39	79
1070	Rio Olympics Final USA v ESP Q4	4th Quarter	USA	114	489	40	71
1071	Rio Olympics Final USA v ESP Q4	4th Quarter	USA	114	490	41	64
1072	Rio Olympics Final USA v ESP Q4	4th Quarter	USA	114	490	40	56
1073	Rio Olympics Final USA v ESP Q4	4th Quarter	USA	114	492	28	49
1074	Rio Olympics Final USA v ESP Q4	4th Quarter	USA	114	492	20	45
1075	Rio Olympics Final USA v ESP Q4	4th Quarter	USA	114	492	13	33
1076	Rio Olympics Final USA v ESP Q4	4th Quarter	USA	114	494	16	34	On-ball
1077	Rio Olympics Final USA v ESP Q4	4th Quarter	USA	114	496	23	31	Shot	Miss
1078	Rio Olympics Final USA v ESP Q4	4th Quarter	USA	116	509	32	109
1079	Rio Olympics Final USA v ESP Q4	4th Quarter	USA	116	511	20	83
1080	Rio Olympics Final USA v ESP Q4	4th Quarter	USA	116	512	18	74
1081	Rio Olympics Final USA v ESP Q4	4th Quarter	USA	116	513	16	64
1082	Rio Olympics Final USA v ESP Q4	4th Quarter	USA	116	514	15	58
1083	Rio Olympics Final USA v ESP Q4	4th Quarter	USA	116	516	23	55
1084	Rio Olympics Final USA v ESP Q4	4th Quarter	USA	116	518	19	50
1085	Rio Olympics Final USA v ESP Q4	4th Quarter	USA	116	518	11	46
1086	Rio Olympics Final USA v ESP Q4	4th Quarter	USA	116	519	9	38
1087	Rio Olympics Final USA v ESP Q4	4th Quarter	USA	116	520	12	39
1088	Rio Olympics Final USA v ESP Q4	4th Quarter	USA	116	521	15	37
1089	Rio Olympics Final USA v ESP Q4	4th Quarter	USA	116	522	18	38	On-ball
1090	Rio Olympics Final USA v ESP Q4	4th Quarter	USA	116	523	24	39
1091	Rio Olympics Final USA v ESP Q4	4th Quarter	USA	116	523	33	38
1092	Rio Olympics Final USA v ESP Q4	4th Quarter	USA	116	525	37	29
1093	Rio Olympics Final USA v ESP Q4	4th Quarter	USA	116	526	48	24
1094	Rio Olympics Final USA v ESP Q4	4th Quarter	USA	116	527	49	22
1095	Rio Olympics Final USA v ESP Q4	4th Quarter	USA	116	528	48	26
1096	Rio Olympics Final USA v ESP Q4	4th Quarter	USA	116	528	45	33
1097	Rio Olympics Final USA v ESP Q4	4th Quarter	USA	116	528	42	37	On-ball
1098	Rio Olympics Final USA v ESP Q4	4th Quarter	USA	116	528	34	37
1099	Rio Olympics Final USA v ESP Q4	4th Quarter	USA	116	530	27	33
1100	Rio Olympics Final USA v ESP Q4	4th Quarter	USA	116	531	36	29
1101	Rio Olympics Final USA v ESP Q4	4th Quarter	USA	116	533	36	17	TO
1102	Rio Olympics Final USA v ESP Q4	4th Quarter	USA	118	571	26	84
1103	Rio Olympics Final USA v ESP Q4	4th Quarter	USA	118	572	25	77
1104	Rio Olympics Final USA v ESP Q4	4th Quarter	USA	118	573	21	62
1105	Rio Olympics Final USA v ESP Q4	4th Quarter	USA	118	573	19	53
1106	Rio Olympics Final USA v ESP Q4	4th Quarter	USA	118	575	41	47
1107	Rio Olympics Final USA v ESP Q4	4th Quarter	USA	118	576	43	42
1108	Rio Olympics Final USA v ESP Q4	4th Quarter	USA	118	576	46	34
1109	Rio Olympics Final USA v ESP Q4	4th Quarter	USA	118	577	46	27	On-ball
1110	Rio Olympics Final USA v ESP Q4	4th Quarter	USA	118	578	48	22
1111	Rio Olympics Final USA v ESP Q4	4th Quarter	USA	118	580	33	42
1112	Rio Olympics Final USA v ESP Q4	4th Quarter	USA	118	581	13	26	On-ball
1113	Rio Olympics Final USA v ESP Q4	4th Quarter	USA	118	583	14	29
1114	Rio Olympics Final USA v ESP Q4	4th Quarter	USA	118	584	23	31
1115	Rio Olympics Final USA v ESP Q4	4th Quarter	USA	118	585	25	32
1116	Rio Olympics Final USA v ESP Q4	4th Quarter	USA	118	585	27	36
1117	Rio Olympics Final USA v ESP Q4	4th Quarter	USA	118	587	24	37
1118	Rio Olympics Final USA v ESP Q4	4th Quarter	USA	118	588	18	32
1119	Rio Olympics Final USA v ESP Q4	4th Quarter	USA	118	589	15	23	Shot	Miss
1120	Rio Olympics Final USA v ESP Q4	4th Quarter	USA	119	591	34	17	OR
1121	Rio Olympics Final USA v ESP Q4	4th Quarter	USA	119	593	29	17	Shot	Miss
1122	Rio Olympics Final USA v ESP Q4	4th Quarter	USA	120	609	33	110
1123	Rio Olympics Final USA v ESP Q4	4th Quarter	USA	120	610	45	92
1124	Rio Olympics Final USA v ESP Q4	4th Quarter	USA	120	611	46	84
1125	Rio Olympics Final USA v ESP Q4	4th Quarter	USA	120	611	46	78
1126	Rio Olympics Final USA v ESP Q4	4th Quarter	USA	120	612	45	69
1127	Rio Olympics Final USA v ESP Q4	4th Quarter	USA	120	614	42	60
1128	Rio Olympics Final USA v ESP Q4	4th Quarter	USA	120	614	42	53
1129	Rio Olympics Final USA v ESP Q4	4th Quarter	USA	120	615	45	46
1130	Rio Olympics Final USA v ESP Q4	4th Quarter	USA	120	616	47	35
1131	Rio Olympics Final USA v ESP Q4	4th Quarter	USA	120	616	49	35
1132	Rio Olympics Final USA v ESP Q4	4th Quarter	USA	120	616	44	38
1133	Rio Olympics Final USA v ESP Q4	4th Quarter	USA	120	617	39	39	On-ball
1134	Rio Olympics Final USA v ESP Q4	4th Quarter	USA	120	617	28	39
1135	Rio Olympics Final USA v ESP Q4	4th Quarter	USA	120	618	17	30	Stoppage
1136	Rio Olympics Final USA v ESP Q4	4th Quarter	USA	121	630	5	52
1137	Rio Olympics Final USA v ESP Q4	4th Quarter	USA	121	631	15	52
1138	Rio Olympics Final USA v ESP Q4	4th Quarter	USA	121	633	14	46
1139	Rio Olympics Final USA v ESP Q4	4th Quarter	USA	121	634	18	43
1140	Rio Olympics Final USA v ESP Q4	4th Quarter	USA	121	635	21	38	On-ball
1141	Rio Olympics Final USA v ESP Q4	4th Quarter	USA	121	635	27	37
1142	Rio Olympics Final USA v ESP Q4	4th Quarter	USA	121	635	35	29
1143	Rio Olympics Final USA v ESP Q4	4th Quarter	USA	121	637	35	17	Shot	Score
1144	Rio Olympics Final USA v ESP Q4	4th Quarter	USA	122	655	32	110
1145	Rio Olympics Final USA v ESP Q4	4th Quarter	USA	122	656	46	86
1146	Rio Olympics Final USA v ESP Q4	4th Quarter	USA	122	657	39	78
1147	Rio Olympics Final USA v ESP Q4	4th Quarter	USA	122	657	35	67
1148	Rio Olympics Final USA v ESP Q4	4th Quarter	USA	122	658	31	61
1149	Rio Olympics Final USA v ESP Q4	4th Quarter	USA	122	658	24	56
1150	Rio Olympics Final USA v ESP Q4	4th Quarter	USA	122	658	20	51
1151	Rio Olympics Final USA v ESP Q4	4th Quarter	USA	122	659	14	45
1152	Rio Olympics Final USA v ESP Q4	4th Quarter	USA	122	660	11	38
1153	Rio Olympics Final USA v ESP Q4	4th Quarter	USA	122	661	13	42
1154	Rio Olympics Final USA v ESP Q4	4th Quarter	USA	122	662	17	41
1155	Rio Olympics Final USA v ESP Q4	4th Quarter	USA	122	662	21	33
1156	Rio Olympics Final USA v ESP Q4	4th Quarter	USA	122	663	24	31
1157	Rio Olympics Final USA v ESP Q4	4th Quarter	USA	122	663	31	32
1158	Rio Olympics Final USA v ESP Q4	4th Quarter	USA	122	664	32	34
1159	Rio Olympics Final USA v ESP Q4	4th Quarter	USA	122	667	35	28
1160	Rio Olympics Final USA v ESP Q4	4th Quarter	USA	122	668	39	21
1161	Rio Olympics Final USA v ESP Q4	4th Quarter	USA	122	669	36	16
1162	Rio Olympics Final USA v ESP Q4	4th Quarter	USA	122	669	27	17
1163	Rio Olympics Final USA v ESP Q4	4th Quarter	USA	122	671	29	17	Shot	Score
1164	Rio Olympics Final USA v ESP Q4	4th Quarter	USA	123	682	36	108
1165	Rio Olympics Final USA v ESP Q4	4th Quarter	USA	123	684	14	86
1166	Rio Olympics Final USA v ESP Q4	4th Quarter	USA	123	686	15	76
1167	Rio Olympics Final USA v ESP Q4	4th Quarter	USA	123	686	16	72
1168	Rio Olympics Final USA v ESP Q4	4th Quarter	USA	123	687	17	63
1169	Rio Olympics Final USA v ESP Q4	4th Quarter	USA	123	688	16	53
1170	Rio Olympics Final USA v ESP Q4	4th Quarter	USA	123	689	14	46
1171	Rio Olympics Final USA v ESP Q4	4th Quarter	USA	123	689	17	40	On-ball
1172	Rio Olympics Final USA v ESP Q4	4th Quarter	USA	123	689	22	39
1173	Rio Olympics Final USA v ESP Q4	4th Quarter	USA	123	691	43	37
1174	Rio Olympics Final USA v ESP Q4	4th Quarter	USA	123	692	50	24
1175	Rio Olympics Final USA v ESP Q4	4th Quarter	USA	123	693	37	19
1176	Rio Olympics Final USA v ESP Q4	4th Quarter	USA	123	694	33	19
1177	Rio Olympics Final USA v ESP Q4	4th Quarter	USA	123	695	30	38
1178	Rio Olympics Final USA v ESP Q4	4th Quarter	USA	123	696	25	30
1179	Rio Olympics Final USA v ESP Q4	4th Quarter	USA	123	697	28	29	TO
1180	Rio Olympics Final USA v ESP Q4	4th Quarter	USA	124	740	31	95
1181	Rio Olympics Final USA v ESP Q4	4th Quarter	USA	124	740	24	84
1182	Rio Olympics Final USA v ESP Q4	4th Quarter	USA	124	741	17	72
1183	Rio Olympics Final USA v ESP Q4	4th Quarter	USA	124	742	14	62
1184	Rio Olympics Final USA v ESP Q4	4th Quarter	USA	124	743	14	51
1185	Rio Olympics Final USA v ESP Q4	4th Quarter	USA	124	743	17	41
1186	Rio Olympics Final USA v ESP Q4	4th Quarter	USA	124	744	19	33
1187	Rio Olympics Final USA v ESP Q4	4th Quarter	USA	124	744	24	29
1188	Rio Olympics Final USA v ESP Q4	4th Quarter	USA	124	744	32	28	Foul
1189	Rio Olympics Final USA v ESP Q4	4th Quarter	USA	125	765	5	35	SLOB
1190	Rio Olympics Final USA v ESP Q4	4th Quarter	USA	125	766	12	17
1191	Rio Olympics Final USA v ESP Q4	4th Quarter	USA	125	768	14	32
1192	Rio Olympics Final USA v ESP Q4	4th Quarter	USA	125	769	15	35	On-ball
1193	Rio Olympics Final USA v ESP Q4	4th Quarter	USA	125	770	14	26
1194	Rio Olympics Final USA v ESP Q4	4th Quarter	USA	125	771	15	20	Shot	Score
1195	Rio Olympics Final USA v ESP Q4	4th Quarter	USA	126	794	42	110
1196	Rio Olympics Final USA v ESP Q4	4th Quarter	USA	126	794	47	86
1197	Rio Olympics Final USA v ESP Q4	4th Quarter	USA	126	795	48	81
1198	Rio Olympics Final USA v ESP Q4	4th Quarter	USA	126	795	44	72
1199	Rio Olympics Final USA v ESP Q4	4th Quarter	USA	126	796	39	65
1200	Rio Olympics Final USA v ESP Q4	4th Quarter	USA	126	796	40	57
1201	Rio Olympics Final USA v ESP Q4	4th Quarter	USA	126	797	43	53
1202	Rio Olympics Final USA v ESP Q4	4th Quarter	USA	126	797	44	46
1203	Rio Olympics Final USA v ESP Q4	4th Quarter	USA	126	798	42	36
1204	Rio Olympics Final USA v ESP Q4	4th Quarter	USA	126	799	40	34	On-ball
1205	Rio Olympics Final USA v ESP Q4	4th Quarter	USA	126	801	30	36
1206	Rio Olympics Final USA v ESP Q4	4th Quarter	USA	126	801	24	33
1207	Rio Olympics Final USA v ESP Q4	4th Quarter	USA	126	802	20	37
1208	Rio Olympics Final USA v ESP Q4	4th Quarter	USA	126	803	20	37
1209	Rio Olympics Final USA v ESP Q4	4th Quarter	USA	126	805	25	39
1210	Rio Olympics Final USA v ESP Q4	4th Quarter	USA	126	806	13	27	On-ball
1211	Rio Olympics Final USA v ESP Q4	4th Quarter	USA	126	807	14	29
1212	Rio Olympics Final USA v ESP Q4	4th Quarter	USA	126	807	20	31
1213	Rio Olympics Final USA v ESP Q4	4th Quarter	USA	126	808	27	30
1214	Rio Olympics Final USA v ESP Q4	4th Quarter	USA	126	809	28	17
1215	Rio Olympics Final USA v ESP Q4	4th Quarter	USA	126	809	29	17	Shot	Score
1216	Rio Olympics Final USA v ESP Q4	4th Quarter	USA	128	819	31	108
1217	Rio Olympics Final USA v ESP Q4	4th Quarter	USA	128	820	25	85
1218	Rio Olympics Final USA v ESP Q4	4th Quarter	USA	128	821	27	79
1219	Rio Olympics Final USA v ESP Q4	4th Quarter	USA	128	822	28	74
1220	Rio Olympics Final USA v ESP Q4	4th Quarter	USA	128	823	30	70
1221	Rio Olympics Final USA v ESP Q4	4th Quarter	USA	128	824	31	63
1222	Rio Olympics Final USA v ESP Q4	4th Quarter	USA	128	825	26	59
1223	Rio Olympics Final USA v ESP Q4	4th Quarter	USA	128	825	20	53
1224	Rio Olympics Final USA v ESP Q4	4th Quarter	USA	128	826	21	34
1225	Rio Olympics Final USA v ESP Q4	4th Quarter	USA	128	827	17	35
1226	Rio Olympics Final USA v ESP Q4	4th Quarter	USA	128	828	17	35
1227	Rio Olympics Final USA v ESP Q4	4th Quarter	USA	128	829	17	35
1228	Rio Olympics Final USA v ESP Q4	4th Quarter	USA	128	830	17	35
1229	Rio Olympics Final USA v ESP Q4	4th Quarter	USA	128	831	10	23
1230	Rio Olympics Final USA v ESP Q4	4th Quarter	USA	128	833	21	29
1231	Rio Olympics Final USA v ESP Q4	4th Quarter	USA	128	834	26	27
1232	Rio Olympics Final USA v ESP Q4	4th Quarter	USA	128	835	29	16	TO
1233	Rio Olympics Final USA v ESP Q4	4th Quarter	USA	129	857	32	96
1234	Rio Olympics Final USA v ESP Q4	4th Quarter	USA	129	859	17	82
1235	Rio Olympics Final USA v ESP Q4	4th Quarter	USA	129	859	17	70
1236	Rio Olympics Final USA v ESP Q4	4th Quarter	USA	129	860	15	63
1237	Rio Olympics Final USA v ESP Q4	4th Quarter	USA	129	861	15	55
1238	Rio Olympics Final USA v ESP Q4	4th Quarter	USA	129	862	13	49
1239	Rio Olympics Final USA v ESP Q4	4th Quarter	USA	129	862	13	40
1240	Rio Olympics Final USA v ESP Q4	4th Quarter	USA	129	863	15	34	On-ball
1241	Rio Olympics Final USA v ESP Q4	4th Quarter	USA	129	863	24	35
1242	Rio Olympics Final USA v ESP Q4	4th Quarter	USA	129	865	31	33	Foul
1243	Rio Olympics Final USA v ESP Q4	4th Quarter	USA	130	886	2	35	SLOB
1244	Rio Olympics Final USA v ESP Q4	4th Quarter	USA	130	887	27	39
1245	Rio Olympics Final USA v ESP Q4	4th Quarter	USA	130	889	30	42
1246	Rio Olympics Final USA v ESP Q4	4th Quarter	USA	130	890	30	42
1247	Rio Olympics Final USA v ESP Q4	4th Quarter	USA	130	891	30	42
1248	Rio Olympics Final USA v ESP Q4	4th Quarter	USA	130	892	37	35	Shot	Score
1249	Rio Olympics Final USA v ESP Q4	4th Quarter	USA	131	918	33	111
1250	Rio Olympics Final USA v ESP Q4	4th Quarter	USA	131	920	39	101
1251	Rio Olympics Final USA v ESP Q4	4th Quarter	USA	131	921	43	96
1252	Rio Olympics Final USA v ESP Q4	4th Quarter	USA	131	921	44	86
1253	Rio Olympics Final USA v ESP Q4	4th Quarter	USA	131	922	43	75
1254	Rio Olympics Final USA v ESP Q4	4th Quarter	USA	131	923	42	68
1255	Rio Olympics Final USA v ESP Q4	4th Quarter	USA	131	924	40	65
1256	Rio Olympics Final USA v ESP Q4	4th Quarter	USA	131	925	36	60
1257	Rio Olympics Final USA v ESP Q4	4th Quarter	USA	131	927	34	53
1258	Rio Olympics Final USA v ESP Q4	4th Quarter	USA	131	928	32	47	Stoppage
