# Supplementary material for: Classifying ball trajectories in invasion sports using dynamic time warping: A basketball case study
Source: PLoS One. 2022 Oct 20;17(10):e0272848. doi: 10.1371/journal.pone.0272848 (PMC9584368; doi:10.1371/journal.pone.0272848)
Supplement: S1 Data — (ZIP) [file pone.0272848.s012.zip › Data/USA/usag6_full.csv]

	GameID	TimeCriteria	TeamName	RecordID	Time	x	y	Label1	Label2	Label3	Label4
1	USA v ESP Q1	1st Quarter	USA	3	3	24	67
2	USA v ESP Q1	1st Quarter	USA	3	4	28	65
3	USA v ESP Q1	1st Quarter	USA	3	4	29	56
4	USA v ESP Q1	1st Quarter	USA	3	5	18	35
5	USA v ESP Q1	1st Quarter	USA	2	5	29	56
6	USA v ESP Q1	1st Quarter	USA	2	6	18	35
7	USA v ESP Q1	1st Quarter	USA	2	7	18	35
8	USA v ESP Q1	1st Quarter	USA	2	8	18	35
9	USA v ESP Q1	1st Quarter	USA	2	9	18	35
10	USA v ESP Q1	1st Quarter	USA	2	10	18	35
11	USA v ESP Q1	1st Quarter	USA	3	11	29	33
12	USA v ESP Q1	1st Quarter	USA	3	13	32	33
13	USA v ESP Q1	1st Quarter	USA	3	14	38	33
14	USA v ESP Q1	1st Quarter	USA	3	15	44	32
15	USA v ESP Q1	1st Quarter	USA	3	15	45	34
16	USA v ESP Q1	1st Quarter	USA	3	16	47	32
17	USA v ESP Q1	1st Quarter	USA	3	16	47	27
18	USA v ESP Q1	1st Quarter	USA	3	17	51	23
19	USA v ESP Q1	1st Quarter	USA	3	18	54	19
20	USA v ESP Q1	1st Quarter	USA	3	19	34	28	Shot	Score
21	USA v ESP Q1	1st Quarter	USA	5	38	35	92
22	USA v ESP Q1	1st Quarter	USA	5	38	41	85
23	USA v ESP Q1	1st Quarter	USA	5	39	48	74
24	USA v ESP Q1	1st Quarter	USA	5	40	52	49
25	USA v ESP Q1	1st Quarter	USA	5	41	52	36
26	USA v ESP Q1	1st Quarter	USA	5	41	52	25
27	USA v ESP Q1	1st Quarter	USA	5	43	38	17	Stoppage
28	USA v ESP Q1	1st Quarter	USA	6	54	59	36	SLOB
29	USA v ESP Q1	1st Quarter	USA	6	55	43	47
30	USA v ESP Q1	1st Quarter	USA	6	56	51	38
31	USA v ESP Q1	1st Quarter	USA	6	56	54	30
32	USA v ESP Q1	1st Quarter	USA	6	58	30	40
33	USA v ESP Q1	1st Quarter	USA	6	59	28	28
34	USA v ESP Q1	1st Quarter	USA	6	60	11	24	Shot	Score
35	USA v ESP Q1	1st Quarter	USA	8	91	36	108
36	USA v ESP Q1	1st Quarter	USA	8	92	36	95
37	USA v ESP Q1	1st Quarter	USA	8	94	37	86
38	USA v ESP Q1	1st Quarter	USA	8	95	35	75
39	USA v ESP Q1	1st Quarter	USA	8	95	31	60
40	USA v ESP Q1	1st Quarter	USA	8	96	12	45
41	USA v ESP Q1	1st Quarter	USA	8	97	11	36
42	USA v ESP Q1	1st Quarter	USA	8	97	11	29
43	USA v ESP Q1	1st Quarter	USA	8	98	30	48
44	USA v ESP Q1	1st Quarter	USA	8	99	29	44
45	USA v ESP Q1	1st Quarter	USA	8	100	24	39
46	USA v ESP Q1	1st Quarter	USA	8	101	17	37
47	USA v ESP Q1	1st Quarter	USA	8	102	12	31
48	USA v ESP Q1	1st Quarter	USA	8	104	36	44
49	USA v ESP Q1	1st Quarter	USA	8	105	38	30
50	USA v ESP Q1	1st Quarter	USA	8	107	45	34	Shot	Miss
51	USA v ESP Q1	1st Quarter	USA	9	111	42	19	OR
52	USA v ESP Q1	1st Quarter	USA	9	113	34	21	Shot	Score	Foul
53	USA v ESP Q1	1st Quarter	USA	11	158	29	110
54	USA v ESP Q1	1st Quarter	USA	11	159	41	94	On-ball
55	USA v ESP Q1	1st Quarter	USA	11	160	31	89
56	USA v ESP Q1	1st Quarter	USA	11	161	28	84
57	USA v ESP Q1	1st Quarter	USA	11	161	28	71
58	USA v ESP Q1	1st Quarter	USA	11	162	29	60
59	USA v ESP Q1	1st Quarter	USA	11	162	32	52
60	USA v ESP Q1	1st Quarter	USA	11	163	48	43
61	USA v ESP Q1	1st Quarter	USA	11	163	52	40
62	USA v ESP Q1	1st Quarter	USA	11	164	54	33
63	USA v ESP Q1	1st Quarter	USA	11	165	53	23
64	USA v ESP Q1	1st Quarter	USA	11	166	48	38
65	USA v ESP Q1	1st Quarter	USA	11	168	35	39
66	USA v ESP Q1	1st Quarter	USA	11	170	13	27
67	USA v ESP Q1	1st Quarter	USA	11	171	12	23	Shot	Score
68	USA v ESP Q1	1st Quarter	USA	14	184	37	94
69	USA v ESP Q1	1st Quarter	USA	14	186	32	82
70	USA v ESP Q1	1st Quarter	USA	14	187	19	46
71	USA v ESP Q1	1st Quarter	USA	14	188	17	33
72	USA v ESP Q1	1st Quarter	USA	14	189	24	19
73	USA v ESP Q1	1st Quarter	USA	14	190	29	19
74	USA v ESP Q1	1st Quarter	USA	14	192	32	19	Shot	Score
75	USA v ESP Q1	1st Quarter	USA	17	237	32	94
76	USA v ESP Q1	1st Quarter	USA	17	238	38	83
77	USA v ESP Q1	1st Quarter	USA	17	238	38	83
78	USA v ESP Q1	1st Quarter	USA	17	239	41	74
79	USA v ESP Q1	1st Quarter	USA	17	239	47	63
80	USA v ESP Q1	1st Quarter	USA	17	240	50	53
81	USA v ESP Q1	1st Quarter	USA	17	240	52	43
82	USA v ESP Q1	1st Quarter	USA	17	241	48	37
83	USA v ESP Q1	1st Quarter	USA	17	242	43	34	Shot	Miss
84	USA v ESP Q1	1st Quarter	USA	21	283	32	83
85	USA v ESP Q1	1st Quarter	USA	21	283	25	71
86	USA v ESP Q1	1st Quarter	USA	21	284	21	63
87	USA v ESP Q1	1st Quarter	USA	21	285	18	54	Foul
88	USA v ESP Q1	1st Quarter	USA	22	298	5	66
89	USA v ESP Q1	1st Quarter	USA	22	301	29	69
90	USA v ESP Q1	1st Quarter	USA	22	302	32	67
91	USA v ESP Q1	1st Quarter	USA	22	303	35	60
92	USA v ESP Q1	1st Quarter	USA	22	304	42	52
93	USA v ESP Q1	1st Quarter	USA	22	304	47	46
94	USA v ESP Q1	1st Quarter	USA	22	305	52	27
95	USA v ESP Q1	1st Quarter	USA	22	307	32	43
96	USA v ESP Q1	1st Quarter	USA	22	308	15	36
97	USA v ESP Q1	1st Quarter	USA	22	310	32	47
98	USA v ESP Q1	1st Quarter	USA	22	313	33	46
99	USA v ESP Q1	1st Quarter	USA	22	313	34	43
100	USA v ESP Q1	1st Quarter	USA	22	314	28	34	Shot	Score
101	USA v ESP Q1	1st Quarter	USA	25	425	26	95
102	USA v ESP Q1	1st Quarter	USA	25	426	44	78
103	USA v ESP Q1	1st Quarter	USA	25	427	46	61
104	USA v ESP Q1	1st Quarter	USA	25	428	49	47
105	USA v ESP Q1	1st Quarter	USA	25	429	47	37
106	USA v ESP Q1	1st Quarter	USA	25	430	32	38
107	USA v ESP Q1	1st Quarter	USA	25	431	27	32
108	USA v ESP Q1	1st Quarter	USA	25	432	21	39
109	USA v ESP Q1	1st Quarter	USA	25	434	25	18	Foul
110	USA v ESP Q1	1st Quarter	USA	27	451	19	9	BLOB
111	USA v ESP Q1	1st Quarter	USA	27	452	18	34	Shot	Score
112	USA v ESP Q1	1st Quarter	USA	30	521	32	108
113	USA v ESP Q1	1st Quarter	USA	30	522	36	93
114	USA v ESP Q1	1st Quarter	USA	30	522	35	79
115	USA v ESP Q1	1st Quarter	USA	30	523	36	74
116	USA v ESP Q1	1st Quarter	USA	30	523	36	65
117	USA v ESP Q1	1st Quarter	USA	30	524	34	56
118	USA v ESP Q1	1st Quarter	USA	30	524	42	51
119	USA v ESP Q1	1st Quarter	USA	30	524	46	48
120	USA v ESP Q1	1st Quarter	USA	30	525	51	28
121	USA v ESP Q1	1st Quarter	USA	30	527	34	40
122	USA v ESP Q1	1st Quarter	USA	30	528	19	38
123	USA v ESP Q1	1st Quarter	USA	30	531	39	48
124	USA v ESP Q1	1st Quarter	USA	30	533	26	33
125	USA v ESP Q1	1st Quarter	USA	30	534	26	33
126	USA v ESP Q1	1st Quarter	USA	30	535	26	33
127	USA v ESP Q1	1st Quarter	USA	30	536	26	33
128	USA v ESP Q1	1st Quarter	USA	30	537	26	33
129	USA v ESP Q1	1st Quarter	USA	30	538	26	33
130	USA v ESP Q1	1st Quarter	USA	30	539	38	34
131	USA v ESP Q1	1st Quarter	USA	30	541	44	26
132	USA v ESP Q1	1st Quarter	USA	30	542	28	18
133	USA v ESP Q1	1st Quarter	USA	30	543	21	27	Shot	Miss
134	USA v ESP Q1	1st Quarter	USA	31	546	29	29	OR	Foul
135	USA v ESP Q1	1st Quarter	USA	35	585	32	112
136	USA v ESP Q1	1st Quarter	USA	35	586	23	87
137	USA v ESP Q1	1st Quarter	USA	35	587	18	54
138	USA v ESP Q1	1st Quarter	USA	35	588	20	44
139	USA v ESP Q1	1st Quarter	USA	35	589	21	36
140	USA v ESP Q1	1st Quarter	USA	35	590	25	51
141	USA v ESP Q1	1st Quarter	USA	35	593	28	49
142	USA v ESP Q1	1st Quarter	USA	35	593	33	47
143	USA v ESP Q1	1st Quarter	USA	35	595	40	40
144	USA v ESP Q1	1st Quarter	USA	35	596	52	28	On-ball
145	USA v ESP Q1	1st Quarter	USA	35	598	50	32
146	USA v ESP Q1	1st Quarter	USA	35	598	46	34
147	USA v ESP Q1	1st Quarter	USA	35	599	31	31
148	USA v ESP Q1	1st Quarter	USA	35	600	35	18	Shot	Score
149	USA v ESP Q1	1st Quarter	USA	39	672	30	109
150	USA v ESP Q1	1st Quarter	USA	39	674	30	95
151	USA v ESP Q1	1st Quarter	USA	39	675	28	94
152	USA v ESP Q1	1st Quarter	USA	39	676	28	89
153	USA v ESP Q1	1st Quarter	USA	39	676	35	86
154	USA v ESP Q1	1st Quarter	USA	39	677	37	76
155	USA v ESP Q1	1st Quarter	USA	39	677	37	71
156	USA v ESP Q1	1st Quarter	USA	39	678	33	66
157	USA v ESP Q1	1st Quarter	USA	39	678	32	63
158	USA v ESP Q1	1st Quarter	USA	39	678	29	58
159	USA v ESP Q1	1st Quarter	USA	39	679	24	52
160	USA v ESP Q1	1st Quarter	USA	39	679	22	49
161	USA v ESP Q1	1st Quarter	USA	39	680	21	39
162	USA v ESP Q1	1st Quarter	USA	39	682	12	32
163	USA v ESP Q1	1st Quarter	USA	39	683	10	27
164	USA v ESP Q1	1st Quarter	USA	39	683	14	22
165	USA v ESP Q1	1st Quarter	USA	39	684	17	21
166	USA v ESP Q1	1st Quarter	USA	39	685	22	27
167	USA v ESP Q1	1st Quarter	USA	39	686	16	16
168	USA v ESP Q1	1st Quarter	USA	39	687	13	20
169	USA v ESP Q1	1st Quarter	USA	39	687	14	31
170	USA v ESP Q1	1st Quarter	USA	39	687	17	36
171	USA v ESP Q1	1st Quarter	USA	39	688	20	37
172	USA v ESP Q1	1st Quarter	USA	39	689	25	43
173	USA v ESP Q1	1st Quarter	USA	39	689	26	45
174	USA v ESP Q1	1st Quarter	USA	39	690	31	45	On-ball
175	USA v ESP Q1	1st Quarter	USA	39	691	26	38
176	USA v ESP Q1	1st Quarter	USA	39	691	23	34
177	USA v ESP Q1	1st Quarter	USA	39	692	22	38	Shot	Miss
178	USA v ESP Q1	1st Quarter	USA	41	710	35	107
179	USA v ESP Q1	1st Quarter	USA	41	711	29	97
180	USA v ESP Q1	1st Quarter	USA	41	711	37	95
181	USA v ESP Q1	1st Quarter	USA	41	712	45	91
182	USA v ESP Q1	1st Quarter	USA	41	712	48	85
183	USA v ESP Q1	1st Quarter	USA	41	713	45	75
184	USA v ESP Q1	1st Quarter	USA	41	714	34	74
185	USA v ESP Q1	1st Quarter	USA	41	715	37	67
186	USA v ESP Q1	1st Quarter	USA	41	715	44	61
187	USA v ESP Q1	1st Quarter	USA	41	717	53	30
188	USA v ESP Q1	1st Quarter	USA	41	719	35	45
189	USA v ESP Q1	1st Quarter	USA	41	720	33	45
190	USA v ESP Q1	1st Quarter	USA	41	721	33	40
191	USA v ESP Q1	1st Quarter	USA	41	722	36	32
192	USA v ESP Q1	1st Quarter	USA	41	722	37	29
193	USA v ESP Q1	1st Quarter	USA	41	723	36	19	Shot	Score
194	USA v ESP Q1	1st Quarter	USA	44	765	17	109
195	USA v ESP Q1	1st Quarter	USA	44	766	28	97
196	USA v ESP Q1	1st Quarter	USA	44	767	34	96
197	USA v ESP Q1	1st Quarter	USA	44	767	40	93
198	USA v ESP Q1	1st Quarter	USA	44	768	44	87
199	USA v ESP Q1	1st Quarter	USA	44	768	46	76
200	USA v ESP Q1	1st Quarter	USA	44	768	47	66
201	USA v ESP Q1	1st Quarter	USA	44	769	47	58
202	USA v ESP Q1	1st Quarter	USA	44	770	48	50
203	USA v ESP Q1	1st Quarter	USA	44	770	51	43
204	USA v ESP Q1	1st Quarter	USA	44	771	52	39
205	USA v ESP Q1	1st Quarter	USA	44	772	50	41
206	USA v ESP Q1	1st Quarter	USA	44	772	46	46
207	USA v ESP Q1	1st Quarter	USA	44	773	33	44	TO
208	USA v ESP Q1	1st Quarter	USA	46	801	31	98
209	USA v ESP Q1	1st Quarter	USA	46	801	37	79
210	USA v ESP Q1	1st Quarter	USA	46	802	33	70
211	USA v ESP Q1	1st Quarter	USA	46	803	27	61
212	USA v ESP Q1	1st Quarter	USA	46	804	25	52
213	USA v ESP Q1	1st Quarter	USA	46	804	21	47
214	USA v ESP Q1	1st Quarter	USA	46	805	18	43
215	USA v ESP Q1	1st Quarter	USA	46	805	15	33
216	USA v ESP Q1	1st Quarter	USA	46	806	13	39
217	USA v ESP Q1	1st Quarter	USA	46	806	14	40
218	USA v ESP Q1	1st Quarter	USA	46	807	21	38
219	USA v ESP Q1	1st Quarter	USA	46	808	49	29	Shot	Miss
220	USA v ESP Q1	1st Quarter	USA	50	826	38	108
221	USA v ESP Q1	1st Quarter	USA	50	827	42	90
222	USA v ESP Q1	1st Quarter	USA	50	828	43	86
223	USA v ESP Q1	1st Quarter	USA	50	829	44	80
224	USA v ESP Q1	1st Quarter	USA	50	830	45	72
225	USA v ESP Q1	1st Quarter	USA	50	830	45	66
226	USA v ESP Q1	1st Quarter	USA	50	831	45	57
227	USA v ESP Q1	1st Quarter	USA	50	832	47	47
228	USA v ESP Q1	1st Quarter	USA	50	832	50	40
229	USA v ESP Q1	1st Quarter	USA	50	833	52	32
230	USA v ESP Q1	1st Quarter	USA	50	834	53	30
231	USA v ESP Q1	1st Quarter	USA	50	835	34	35
232	USA v ESP Q1	1st Quarter	USA	50	836	29	35
233	USA v ESP Q1	1st Quarter	USA	50	836	24	33
234	USA v ESP Q1	1st Quarter	USA	50	837	24	37
235	USA v ESP Q1	1st Quarter	USA	50	837	31	38	On-ball
236	USA v ESP Q1	1st Quarter	USA	50	839	37	32	Shot	Score
237	USA v ESP Q1	1st Quarter	USA	54	896	30	109
238	USA v ESP Q1	1st Quarter	USA	54	897	24	91
239	USA v ESP Q1	1st Quarter	USA	54	898	22	83
240	USA v ESP Q1	1st Quarter	USA	54	899	21	77
241	USA v ESP Q1	1st Quarter	USA	54	899	21	69
242	USA v ESP Q1	1st Quarter	USA	54	900	21	60
243	USA v ESP Q1	1st Quarter	USA	54	901	21	53
244	USA v ESP Q1	1st Quarter	USA	54	901	23	49
245	USA v ESP Q1	1st Quarter	USA	54	902	34	47
246	USA v ESP Q1	1st Quarter	USA	54	903	48	29	On-ball
247	USA v ESP Q1	1st Quarter	USA	54	905	47	33
248	USA v ESP Q1	1st Quarter	USA	54	905	40	37
249	USA v ESP Q1	1st Quarter	USA	54	907	35	20	TO
250	USA v ESP Q1	1st Quarter	USA	56	922	25	92
251	USA v ESP Q1	1st Quarter	USA	56	922	27	80
252	USA v ESP Q1	1st Quarter	USA	56	923	28	70
253	USA v ESP Q1	1st Quarter	USA	56	923	26	61
254	USA v ESP Q1	1st Quarter	USA	56	924	16	41
255	USA v ESP Q1	1st Quarter	USA	56	925	18	32
256	USA v ESP Q1	1st Quarter	USA	56	925	23	23
257	USA v ESP Q1	1st Quarter	USA	56	926	29	17	Shot	Score
258	USA v ESP Q1	1st Quarter	USA	58	945	37	87
259	USA v ESP Q1	1st Quarter	USA	58	945	36	82
260	USA v ESP Q1	1st Quarter	USA	58	946	32	79
261	USA v ESP Q1	1st Quarter	USA	58	947	29	72
262	USA v ESP Q1	1st Quarter	USA	58	948	28	63
263	USA v ESP Q1	1st Quarter	USA	58	949	19	53
264	USA v ESP Q1	1st Quarter	USA	58	949	16	47
265	USA v ESP Q1	1st Quarter	USA	58	949	13	39
266	USA v ESP Q1	1st Quarter	USA	58	950	17	33
267	USA v ESP Q1	1st Quarter	USA	58	951	31	31
268	USA v ESP Q1	1st Quarter	USA	58	952	33	25	Shot	Score
269	USA v ESP Q2	2nd Quarter	USA	61	39	32	96
270	USA v ESP Q2	2nd Quarter	USA	61	40	27	77
271	USA v ESP Q2	2nd Quarter	USA	61	41	22	56
272	USA v ESP Q2	2nd Quarter	USA	61	42	19	44
273	USA v ESP Q2	2nd Quarter	USA	61	42	22	41
274	USA v ESP Q2	2nd Quarter	USA	61	43	29	35
275	USA v ESP Q2	2nd Quarter	USA	61	44	37	35
276	USA v ESP Q2	2nd Quarter	USA	61	44	46	39
277	USA v ESP Q2	2nd Quarter	USA	61	45	50	42
278	USA v ESP Q2	2nd Quarter	USA	61	46	51	48
279	USA v ESP Q2	2nd Quarter	USA	61	47	51	42
280	USA v ESP Q2	2nd Quarter	USA	61	48	48	35	On-ball
281	USA v ESP Q2	2nd Quarter	USA	61	49	44	28
282	USA v ESP Q2	2nd Quarter	USA	61	50	36	34
283	USA v ESP Q2	2nd Quarter	USA	61	50	31	38
284	USA v ESP Q2	2nd Quarter	USA	61	52	42	35
285	USA v ESP Q2	2nd Quarter	USA	61	54	37	25
286	USA v ESP Q2	2nd Quarter	USA	61	55	31	25
287	USA v ESP Q2	2nd Quarter	USA	61	56	27	24
288	USA v ESP Q2	2nd Quarter	USA	61	57	31	23	Shot	Score
289	USA v ESP Q2	2nd Quarter	USA	63	94	42	109
290	USA v ESP Q2	2nd Quarter	USA	63	96	40	97
291	USA v ESP Q2	2nd Quarter	USA	63	97	40	85
292	USA v ESP Q2	2nd Quarter	USA	63	98	42	72
293	USA v ESP Q2	2nd Quarter	USA	63	99	44	61
294	USA v ESP Q2	2nd Quarter	USA	63	100	47	52
295	USA v ESP Q2	2nd Quarter	USA	63	101	50	47
296	USA v ESP Q2	2nd Quarter	USA	63	102	43	47
297	USA v ESP Q2	2nd Quarter	USA	63	103	37	51
298	USA v ESP Q2	2nd Quarter	USA	63	105	45	35
299	USA v ESP Q2	2nd Quarter	USA	63	107	40	30
300	USA v ESP Q2	2nd Quarter	USA	63	109	39	33
301	USA v ESP Q2	2nd Quarter	USA	63	110	32	35
302	USA v ESP Q2	2nd Quarter	USA	63	110	13	30
303	USA v ESP Q2	2nd Quarter	USA	63	111	15	24
304	USA v ESP Q2	2nd Quarter	USA	63	112	17	23
305	USA v ESP Q2	2nd Quarter	USA	63	112	21	26
306	USA v ESP Q2	2nd Quarter	USA	63	113	26	24
307	USA v ESP Q2	2nd Quarter	USA	63	114	48	21
308	USA v ESP Q2	2nd Quarter	USA	63	115	48	21
309	USA v ESP Q2	2nd Quarter	USA	63	116	48	21
310	USA v ESP Q2	2nd Quarter	USA	63	117	38	17
311	USA v ESP Q2	2nd Quarter	USA	63	118	38	17	Shot	Miss
312	USA v ESP Q2	2nd Quarter	USA	68	217	24	95
313	USA v ESP Q2	2nd Quarter	USA	68	218	47	41
314	USA v ESP Q2	2nd Quarter	USA	68	219	44	29
315	USA v ESP Q2	2nd Quarter	USA	68	220	38	20
316	USA v ESP Q2	2nd Quarter	USA	68	220	34	18	Shot	Score
317	USA v ESP Q2	2nd Quarter	USA	71	322	40	100
318	USA v ESP Q2	2nd Quarter	USA	71	322	40	95
319	USA v ESP Q2	2nd Quarter	USA	71	324	40	84
320	USA v ESP Q2	2nd Quarter	USA	71	325	39	75
321	USA v ESP Q2	2nd Quarter	USA	71	326	37	66
322	USA v ESP Q2	2nd Quarter	USA	71	327	38	58
323	USA v ESP Q2	2nd Quarter	USA	71	327	38	54
324	USA v ESP Q2	2nd Quarter	USA	71	329	33	53
325	USA v ESP Q2	2nd Quarter	USA	71	330	30	51
326	USA v ESP Q2	2nd Quarter	USA	71	331	23	49
327	USA v ESP Q2	2nd Quarter	USA	71	333	23	37
328	USA v ESP Q2	2nd Quarter	USA	71	334	25	39
329	USA v ESP Q2	2nd Quarter	USA	71	335	29	40
330	USA v ESP Q2	2nd Quarter	USA	71	338	42	31
331	USA v ESP Q2	2nd Quarter	USA	71	339	40	34
332	USA v ESP Q2	2nd Quarter	USA	71	340	37	35
333	USA v ESP Q2	2nd Quarter	USA	71	341	37	20
334	USA v ESP Q2	2nd Quarter	USA	71	343	32	22	Shot	Miss
335	USA v ESP Q2	2nd Quarter	USA	73	355	33	97
336	USA v ESP Q2	2nd Quarter	USA	73	356	16	71
337	USA v ESP Q2	2nd Quarter	USA	73	357	14	59
338	USA v ESP Q2	2nd Quarter	USA	73	358	13	49
339	USA v ESP Q2	2nd Quarter	USA	73	358	12	38
340	USA v ESP Q2	2nd Quarter	USA	73	359	12	30
341	USA v ESP Q2	2nd Quarter	USA	73	359	16	22
342	USA v ESP Q2	2nd Quarter	USA	73	359	22	19
343	USA v ESP Q2	2nd Quarter	USA	73	360	24	18	Shot	Score	Foul
344	USA v ESP Q2	2nd Quarter	USA	77	409	40	99
345	USA v ESP Q2	2nd Quarter	USA	77	409	45	85
346	USA v ESP Q2	2nd Quarter	USA	77	410	46	72
347	USA v ESP Q2	2nd Quarter	USA	77	410	46	58
348	USA v ESP Q2	2nd Quarter	USA	77	411	43	51
349	USA v ESP Q2	2nd Quarter	USA	77	412	33	41
350	USA v ESP Q2	2nd Quarter	USA	77	412	28	31
351	USA v ESP Q2	2nd Quarter	USA	77	414	30	39
352	USA v ESP Q2	2nd Quarter	USA	77	415	26	18
353	USA v ESP Q2	2nd Quarter	USA	77	416	27	18	Shot	Score
354	USA v ESP Q2	2nd Quarter	USA	79	432	24	101
355	USA v ESP Q2	2nd Quarter	USA	79	433	40	76
356	USA v ESP Q2	2nd Quarter	USA	79	434	43	67
357	USA v ESP Q2	2nd Quarter	USA	79	435	43	59
358	USA v ESP Q2	2nd Quarter	USA	79	435	40	55
359	USA v ESP Q2	2nd Quarter	USA	79	436	34	54
360	USA v ESP Q2	2nd Quarter	USA	79	437	31	46
361	USA v ESP Q2	2nd Quarter	USA	79	438	27	47
362	USA v ESP Q2	2nd Quarter	USA	79	439	12	39
363	USA v ESP Q2	2nd Quarter	USA	79	440	9	17
364	USA v ESP Q2	2nd Quarter	USA	79	441	25	16
365	USA v ESP Q2	2nd Quarter	USA	79	442	29	16
366	USA v ESP Q2	2nd Quarter	USA	79	443	32	16	Shot	Score
367	USA v ESP Q2	2nd Quarter	USA	83	468	32	109
368	USA v ESP Q2	2nd Quarter	USA	83	469	15	87
369	USA v ESP Q2	2nd Quarter	USA	83	470	27	64
370	USA v ESP Q2	2nd Quarter	USA	83	470	21	52
371	USA v ESP Q2	2nd Quarter	USA	83	471	14	41
372	USA v ESP Q2	2nd Quarter	USA	83	471	10	32
373	USA v ESP Q2	2nd Quarter	USA	83	472	14	24
374	USA v ESP Q2	2nd Quarter	USA	83	473	17	29	On-ball
375	USA v ESP Q2	2nd Quarter	USA	83	473	19	33
376	USA v ESP Q2	2nd Quarter	USA	83	475	14	24	TO
377	USA v ESP Q2	2nd Quarter	USA	86	525	29	109
378	USA v ESP Q2	2nd Quarter	USA	86	526	30	93
379	USA v ESP Q2	2nd Quarter	USA	86	527	30	85
380	USA v ESP Q2	2nd Quarter	USA	86	527	23	73
381	USA v ESP Q2	2nd Quarter	USA	86	528	19	69
382	USA v ESP Q2	2nd Quarter	USA	86	528	12	58
383	USA v ESP Q2	2nd Quarter	USA	86	529	11	53
384	USA v ESP Q2	2nd Quarter	USA	86	531	27	37
385	USA v ESP Q2	2nd Quarter	USA	86	533	27	42	On-ball
386	USA v ESP Q2	2nd Quarter	USA	86	533	32	40
387	USA v ESP Q2	2nd Quarter	USA	86	534	34	32	Shot	Miss
388	USA v ESP Q2	2nd Quarter	USA	88	551	36	97
389	USA v ESP Q2	2nd Quarter	USA	88	551	33	78
390	USA v ESP Q2	2nd Quarter	USA	88	552	31	66
391	USA v ESP Q2	2nd Quarter	USA	88	552	32	55
392	USA v ESP Q2	2nd Quarter	USA	88	553	33	45
393	USA v ESP Q2	2nd Quarter	USA	88	553	30	34
394	USA v ESP Q2	2nd Quarter	USA	88	554	35	19
395	USA v ESP Q2	2nd Quarter	USA	88	555	34	17	Shot	Score
396	USA v ESP Q2	2nd Quarter	USA	90	578	34	100
397	USA v ESP Q2	2nd Quarter	USA	90	579	11	78
398	USA v ESP Q2	2nd Quarter	USA	90	580	11	67
399	USA v ESP Q2	2nd Quarter	USA	90	580	11	58
400	USA v ESP Q2	2nd Quarter	USA	90	581	14	48
401	USA v ESP Q2	2nd Quarter	USA	90	581	16	42	On-ball
402	USA v ESP Q2	2nd Quarter	USA	90	582	22	40	TO	Foul
403	USA v ESP Q2	2nd Quarter	USA	91	614	4	40	SLOB
404	USA v ESP Q2	2nd Quarter	USA	91	615	26	45
405	USA v ESP Q2	2nd Quarter	USA	91	616	32	42
406	USA v ESP Q2	2nd Quarter	USA	91	616	40	42
407	USA v ESP Q2	2nd Quarter	USA	91	617	49	39
408	USA v ESP Q2	2nd Quarter	USA	91	618	39	30
409	USA v ESP Q2	2nd Quarter	USA	91	619	34	31
410	USA v ESP Q2	2nd Quarter	USA	91	621	38	35
411	USA v ESP Q2	2nd Quarter	USA	91	622	33	37	On-ball
412	USA v ESP Q2	2nd Quarter	USA	91	623	30	34
413	USA v ESP Q2	2nd Quarter	USA	91	624	46	25	Shot	Miss
414	USA v ESP Q2	2nd Quarter	USA	92	626	40	26	OR
415	USA v ESP Q2	2nd Quarter	USA	92	627	25	44
416	USA v ESP Q2	2nd Quarter	USA	92	629	12	28	Shot	Score
417	USA v ESP Q2	2nd Quarter	USA	94	675	23	110
418	USA v ESP Q2	2nd Quarter	USA	94	676	46	96
419	USA v ESP Q2	2nd Quarter	USA	94	678	46	87
420	USA v ESP Q2	2nd Quarter	USA	94	679	46	76
421	USA v ESP Q2	2nd Quarter	USA	94	680	51	58
422	USA v ESP Q2	2nd Quarter	USA	94	680	52	51
423	USA v ESP Q2	2nd Quarter	USA	94	681	52	48
424	USA v ESP Q2	2nd Quarter	USA	94	682	52	41
425	USA v ESP Q2	2nd Quarter	USA	94	683	32	49
426	USA v ESP Q2	2nd Quarter	USA	94	684	28	47
427	USA v ESP Q2	2nd Quarter	USA	94	685	11	39
428	USA v ESP Q2	2nd Quarter	USA	94	686	15	39
429	USA v ESP Q2	2nd Quarter	USA	94	687	19	40
430	USA v ESP Q2	2nd Quarter	USA	94	688	23	41	On-ball
431	USA v ESP Q2	2nd Quarter	USA	94	689	30	42
432	USA v ESP Q2	2nd Quarter	USA	94	691	25	33
433	USA v ESP Q2	2nd Quarter	USA	94	692	24	33
434	USA v ESP Q2	2nd Quarter	USA	94	692	22	26
435	USA v ESP Q2	2nd Quarter	USA	94	693	21	18
436	USA v ESP Q2	2nd Quarter	USA	94	694	32	31
437	USA v ESP Q2	2nd Quarter	USA	94	695	37	19	TO
438	USA v ESP Q2	2nd Quarter	USA	96	755	29	107
439	USA v ESP Q2	2nd Quarter	USA	96	756	53	78
440	USA v ESP Q2	2nd Quarter	USA	96	757	52	66
441	USA v ESP Q2	2nd Quarter	USA	96	757	52	59
442	USA v ESP Q2	2nd Quarter	USA	96	758	52	49
443	USA v ESP Q2	2nd Quarter	USA	96	759	52	39
444	USA v ESP Q2	2nd Quarter	USA	96	760	53	32
445	USA v ESP Q2	2nd Quarter	USA	96	761	51	33
446	USA v ESP Q2	2nd Quarter	USA	96	762	46	34	On-ball
447	USA v ESP Q2	2nd Quarter	USA	96	763	43	27
448	USA v ESP Q2	2nd Quarter	USA	96	764	35	19	Shot	Miss
449	USA v ESP Q2	2nd Quarter	USA	100	870	32	109
450	USA v ESP Q2	2nd Quarter	USA	100	871	26	93
451	USA v ESP Q2	2nd Quarter	USA	100	872	26	87
452	USA v ESP Q2	2nd Quarter	USA	100	873	19	73
453	USA v ESP Q2	2nd Quarter	USA	100	873	19	61
454	USA v ESP Q2	2nd Quarter	USA	100	874	32	60
455	USA v ESP Q2	2nd Quarter	USA	100	875	33	55
456	USA v ESP Q2	2nd Quarter	USA	100	875	37	51
457	USA v ESP Q2	2nd Quarter	USA	100	876	49	33
458	USA v ESP Q2	2nd Quarter	USA	100	878	40	18
459	USA v ESP Q2	2nd Quarter	USA	100	879	43	18	Shot	Miss
460	USA v ESP Q2	2nd Quarter	USA	104	917	30	85
461	USA v ESP Q2	2nd Quarter	USA	104	918	18	71
462	USA v ESP Q2	2nd Quarter	USA	104	918	20	58
463	USA v ESP Q2	2nd Quarter	USA	104	919	23	48
464	USA v ESP Q2	2nd Quarter	USA	104	919	28	43
465	USA v ESP Q2	2nd Quarter	USA	104	920	34	24
466	USA v ESP Q2	2nd Quarter	USA	104	921	34	18	Shot	Foul
467	USA v ESP Q2	2nd Quarter	USA	106	985	23	93
468	USA v ESP Q2	2nd Quarter	USA	106	986	16	81
469	USA v ESP Q2	2nd Quarter	USA	106	987	27	72
470	USA v ESP Q2	2nd Quarter	USA	106	988	30	56
471	USA v ESP Q2	2nd Quarter	USA	106	989	32	51
472	USA v ESP Q2	2nd Quarter	USA	106	990	34	43	On-ball
473	USA v ESP Q2	2nd Quarter	USA	106	991	40	37
474	USA v ESP Q2	2nd Quarter	USA	106	992	49	29
475	USA v ESP Q2	2nd Quarter	USA	106	993	27	37	Shot	Miss
476	USA v ESP Q2	2nd Quarter	USA	108	1066	35	109
477	USA v ESP Q2	2nd Quarter	USA	108	1067	38	99
478	USA v ESP Q2	2nd Quarter	USA	108	1068	40	91
479	USA v ESP Q2	2nd Quarter	USA	108	1069	37	80
480	USA v ESP Q2	2nd Quarter	USA	108	1069	36	71
481	USA v ESP Q2	2nd Quarter	USA	108	1070	37	62
482	USA v ESP Q2	2nd Quarter	USA	108	1071	42	57
483	USA v ESP Q2	2nd Quarter	USA	108	1071	48	47
484	USA v ESP Q2	2nd Quarter	USA	108	1072	45	29
485	USA v ESP Q2	2nd Quarter	USA	108	1074	22	36
486	USA v ESP Q2	2nd Quarter	USA	108	1076	23	18
487	USA v ESP Q2	2nd Quarter	USA	108	1077	23	18
488	USA v ESP Q2	2nd Quarter	USA	108	1078	23	18
489	USA v ESP Q2	2nd Quarter	USA	108	1079	25	18	Shot	Score
490	USA v ESP Q2	2nd Quarter	USA	111	1096	27	88
491	USA v ESP Q2	2nd Quarter	USA	111	1096	26	77
492	USA v ESP Q2	2nd Quarter	USA	111	1097	33	71
493	USA v ESP Q2	2nd Quarter	USA	111	1098	20	56
494	USA v ESP Q2	2nd Quarter	USA	111	1099	19	47
495	USA v ESP Q2	2nd Quarter	USA	111	1099	19	36	TO
496	USA v ESP Q2	2nd Quarter	USA	114	1153	29	89
497	USA v ESP Q2	2nd Quarter	USA	114	1155	16	61
498	USA v ESP Q2	2nd Quarter	USA	114	1156	19	52	TO
499	USA v ESP Q2	2nd Quarter	USA	116	1195	34	83
500	USA v ESP Q2	2nd Quarter	USA	116	1195	23	73
501	USA v ESP Q2	2nd Quarter	USA	116	1196	22	63
502	USA v ESP Q2	2nd Quarter	USA	116	1197	18	53
503	USA v ESP Q2	2nd Quarter	USA	116	1197	21	45
504	USA v ESP Q2	2nd Quarter	USA	116	1198	32	39
505	USA v ESP Q2	2nd Quarter	USA	116	1199	39	17
506	USA v ESP Q2	2nd Quarter	USA	116	1200	10	17	Shot	Miss
507	USA v ESP Q3	3rd Quarter	USA	117	4	4	56
508	USA v ESP Q3	3rd Quarter	USA	117	5	14	69
509	USA v ESP Q3	3rd Quarter	USA	117	6	17	69
510	USA v ESP Q3	3rd Quarter	USA	117	7	24	64
511	USA v ESP Q3	3rd Quarter	USA	117	8	32	59
512	USA v ESP Q3	3rd Quarter	USA	117	9	36	52
513	USA v ESP Q3	3rd Quarter	USA	117	10	43	50
514	USA v ESP Q3	3rd Quarter	USA	117	11	47	47
515	USA v ESP Q3	3rd Quarter	USA	117	12	49	29
516	USA v ESP Q3	3rd Quarter	USA	117	13	38	18
517	USA v ESP Q3	3rd Quarter	USA	117	14	36	21
518	USA v ESP Q3	3rd Quarter	USA	117	15	33	20	Shot	Miss
519	USA v ESP Q3	3rd Quarter	USA	119	44	40	106
520	USA v ESP Q3	3rd Quarter	USA	119	45	41	103	Stoppage	TO
521	USA v ESP Q3	3rd Quarter	USA	122	86	33	112
522	USA v ESP Q3	3rd Quarter	USA	122	87	37	93
523	USA v ESP Q3	3rd Quarter	USA	122	88	36	92
524	USA v ESP Q3	3rd Quarter	USA	122	89	35	91
525	USA v ESP Q3	3rd Quarter	USA	122	89	32	87
526	USA v ESP Q3	3rd Quarter	USA	122	90	25	75
527	USA v ESP Q3	3rd Quarter	USA	122	90	15	61
528	USA v ESP Q3	3rd Quarter	USA	122	91	13	30
529	USA v ESP Q3	3rd Quarter	USA	122	93	29	43
530	USA v ESP Q3	3rd Quarter	USA	122	96	47	37
531	USA v ESP Q3	3rd Quarter	USA	122	97	47	37
532	USA v ESP Q3	3rd Quarter	USA	122	98	47	37
533	USA v ESP Q3	3rd Quarter	USA	122	99	33	34
534	USA v ESP Q3	3rd Quarter	USA	122	101	27	20
535	USA v ESP Q3	3rd Quarter	USA	122	103	24	18	Shot	Score
536	USA v ESP Q3	3rd Quarter	USA	124	128	30	90
537	USA v ESP Q3	3rd Quarter	USA	124	128	18	74
538	USA v ESP Q3	3rd Quarter	USA	124	129	16	63
539	USA v ESP Q3	3rd Quarter	USA	124	130	17	52
540	USA v ESP Q3	3rd Quarter	USA	124	130	18	44
541	USA v ESP Q3	3rd Quarter	USA	124	131	22	46
542	USA v ESP Q3	3rd Quarter	USA	124	131	28	45
543	USA v ESP Q3	3rd Quarter	USA	124	132	32	45	Foul
544	USA v ESP Q3	3rd Quarter	USA	125	146	4	38
545	USA v ESP Q3	3rd Quarter	USA	125	148	21	46
546	USA v ESP Q3	3rd Quarter	USA	125	149	21	46
547	USA v ESP Q3	3rd Quarter	USA	125	150	21	46
548	USA v ESP Q3	3rd Quarter	USA	125	151	38	32
549	USA v ESP Q3	3rd Quarter	USA	125	152	38	32
550	USA v ESP Q3	3rd Quarter	USA	125	153	38	32
551	USA v ESP Q3	3rd Quarter	USA	125	154	38	32
552	USA v ESP Q3	3rd Quarter	USA	125	155	39	27
553	USA v ESP Q3	3rd Quarter	USA	125	156	36	17	Shot	Miss
554	USA v ESP Q3	3rd Quarter	USA	126	173	43	10	BLOB
555	USA v ESP Q3	3rd Quarter	USA	126	174	42	39
556	USA v ESP Q3	3rd Quarter	USA	126	175	40	35
557	USA v ESP Q3	3rd Quarter	USA	126	176	39	29	Shot	Miss
558	USA v ESP Q3	3rd Quarter	USA	128	198	28	109
559	USA v ESP Q3	3rd Quarter	USA	128	199	48	80
560	USA v ESP Q3	3rd Quarter	USA	128	200	49	65
561	USA v ESP Q3	3rd Quarter	USA	128	201	50	52
562	USA v ESP Q3	3rd Quarter	USA	128	202	50	52
563	USA v ESP Q3	3rd Quarter	USA	128	203	50	52
564	USA v ESP Q3	3rd Quarter	USA	128	204	50	52
565	USA v ESP Q3	3rd Quarter	USA	128	205	44	51
566	USA v ESP Q3	3rd Quarter	USA	128	206	37	49
567	USA v ESP Q3	3rd Quarter	USA	128	206	32	37
568	USA v ESP Q3	3rd Quarter	USA	128	207	27	29	Shot	Score
569	USA v ESP Q3	3rd Quarter	USA	132	266	32	92
570	USA v ESP Q3	3rd Quarter	USA	132	267	37	77
571	USA v ESP Q3	3rd Quarter	USA	132	267	38	61
572	USA v ESP Q3	3rd Quarter	USA	132	268	46	53
573	USA v ESP Q3	3rd Quarter	USA	132	269	49	48
574	USA v ESP Q3	3rd Quarter	USA	132	270	31	48
575	USA v ESP Q3	3rd Quarter	USA	132	272	30	45
576	USA v ESP Q3	3rd Quarter	USA	132	272	25	40	On-ball
577	USA v ESP Q3	3rd Quarter	USA	132	272	24	34
578	USA v ESP Q3	3rd Quarter	USA	132	274	22	25
579	USA v ESP Q3	3rd Quarter	USA	132	275	32	32	Shot	Score
580	USA v ESP Q3	3rd Quarter	USA	134	345	37	97
581	USA v ESP Q3	3rd Quarter	USA	134	345	30	82
582	USA v ESP Q3	3rd Quarter	USA	134	346	24	71
583	USA v ESP Q3	3rd Quarter	USA	134	347	20	62
584	USA v ESP Q3	3rd Quarter	USA	134	348	13	37
585	USA v ESP Q3	3rd Quarter	USA	134	348	12	26
586	USA v ESP Q3	3rd Quarter	USA	134	350	25	17
587	USA v ESP Q3	3rd Quarter	USA	134	352	42	18	Shot	Score
588	USA v ESP Q3	3rd Quarter	USA	137	411	31	111
589	USA v ESP Q3	3rd Quarter	USA	137	412	27	82
590	USA v ESP Q3	3rd Quarter	USA	137	413	26	78
591	USA v ESP Q3	3rd Quarter	USA	137	414	22	69
592	USA v ESP Q3	3rd Quarter	USA	137	414	18	55
593	USA v ESP Q3	3rd Quarter	USA	137	415	12	50
594	USA v ESP Q3	3rd Quarter	USA	137	416	23	48
595	USA v ESP Q3	3rd Quarter	USA	137	416	29	46
596	USA v ESP Q3	3rd Quarter	USA	137	417	40	44
597	USA v ESP Q3	3rd Quarter	USA	137	418	52	40
598	USA v ESP Q3	3rd Quarter	USA	137	418	51	33
599	USA v ESP Q3	3rd Quarter	USA	137	420	52	21
600	USA v ESP Q3	3rd Quarter	USA	137	422	39	28
601	USA v ESP Q3	3rd Quarter	USA	137	422	39	32
602	USA v ESP Q3	3rd Quarter	USA	137	423	40	39
603	USA v ESP Q3	3rd Quarter	USA	137	424	34	39
604	USA v ESP Q3	3rd Quarter	USA	137	424	28	34
605	USA v ESP Q3	3rd Quarter	USA	137	425	25	30	Foul
606	USA v ESP Q3	3rd Quarter	USA	138	442	42	10	BLOB
607	USA v ESP Q3	3rd Quarter	USA	138	443	50	21
608	USA v ESP Q3	3rd Quarter	USA	138	444	45	29	On-ball
609	USA v ESP Q3	3rd Quarter	USA	138	445	40	35
610	USA v ESP Q3	3rd Quarter	USA	138	446	30	33	Shot	Miss
611	USA v ESP Q3	3rd Quarter	USA	141	479	25	99
612	USA v ESP Q3	3rd Quarter	USA	141	480	31	79
613	USA v ESP Q3	3rd Quarter	USA	141	480	32	70
614	USA v ESP Q3	3rd Quarter	USA	141	481	32	61
615	USA v ESP Q3	3rd Quarter	USA	141	481	38	55
616	USA v ESP Q3	3rd Quarter	USA	141	482	35	47
617	USA v ESP Q3	3rd Quarter	USA	141	483	31	43	Foul
618	USA v ESP Q3	3rd Quarter	USA	142	508	4	35	SLOB
619	USA v ESP Q3	3rd Quarter	USA	142	509	18	46
620	USA v ESP Q3	3rd Quarter	USA	142	510	26	48
621	USA v ESP Q3	3rd Quarter	USA	142	510	31	48
622	USA v ESP Q3	3rd Quarter	USA	142	511	42	28
623	USA v ESP Q3	3rd Quarter	USA	142	511	44	33
624	USA v ESP Q3	3rd Quarter	USA	142	513	38	18
625	USA v ESP Q3	3rd Quarter	USA	142	514	35	23	TO	Foul
626	USA v ESP Q3	3rd Quarter	USA	146	574	30	91
627	USA v ESP Q3	3rd Quarter	USA	146	575	31	83
628	USA v ESP Q3	3rd Quarter	USA	146	576	35	74
629	USA v ESP Q3	3rd Quarter	USA	146	576	36	65
630	USA v ESP Q3	3rd Quarter	USA	146	577	39	55	Foul
631	USA v ESP Q3	3rd Quarter	USA	147	630	58	37	SLOB
632	USA v ESP Q3	3rd Quarter	USA	147	631	35	43
633	USA v ESP Q3	3rd Quarter	USA	147	632	14	33
634	USA v ESP Q3	3rd Quarter	USA	147	635	24	19	Shot	Foul
635	USA v ESP Q3	3rd Quarter	USA	150	707	30	94
636	USA v ESP Q3	3rd Quarter	USA	150	707	14	69
637	USA v ESP Q3	3rd Quarter	USA	150	708	12	56
638	USA v ESP Q3	3rd Quarter	USA	150	709	11	45
639	USA v ESP Q3	3rd Quarter	USA	150	709	12	42
640	USA v ESP Q3	3rd Quarter	USA	150	711	37	21
641	USA v ESP Q3	3rd Quarter	USA	150	712	35	18	Shot	Score
642	USA v ESP Q3	3rd Quarter	USA	152	827	27	109
643	USA v ESP Q3	3rd Quarter	USA	152	827	13	74
644	USA v ESP Q3	3rd Quarter	USA	152	828	12	64
645	USA v ESP Q3	3rd Quarter	USA	152	829	12	55
646	USA v ESP Q3	3rd Quarter	USA	152	830	14	45	On-ball
647	USA v ESP Q3	3rd Quarter	USA	152	831	14	35
648	USA v ESP Q3	3rd Quarter	USA	152	832	18	31
649	USA v ESP Q3	3rd Quarter	USA	152	833	34	34
650	USA v ESP Q3	3rd Quarter	USA	152	834	36	30
651	USA v ESP Q3	3rd Quarter	USA	152	835	33	23	Shot	Foul
652	USA v ESP Q3	3rd Quarter	USA	154	887	25	90
653	USA v ESP Q3	3rd Quarter	USA	154	888	17	73
654	USA v ESP Q3	3rd Quarter	USA	154	889	14	61
655	USA v ESP Q3	3rd Quarter	USA	154	890	14	54
656	USA v ESP Q3	3rd Quarter	USA	154	890	13	45
657	USA v ESP Q3	3rd Quarter	USA	154	891	13	38
658	USA v ESP Q3	3rd Quarter	USA	154	891	15	34
659	USA v ESP Q3	3rd Quarter	USA	154	892	19	27
660	USA v ESP Q3	3rd Quarter	USA	154	892	27	19
661	USA v ESP Q3	3rd Quarter	USA	154	893	39	20
662	USA v ESP Q3	3rd Quarter	USA	154	894	42	23
663	USA v ESP Q3	3rd Quarter	USA	154	895	44	29
664	USA v ESP Q3	3rd Quarter	USA	154	895	31	35
665	USA v ESP Q3	3rd Quarter	USA	154	896	13	32	On-ball
666	USA v ESP Q3	3rd Quarter	USA	154	898	17	36
667	USA v ESP Q3	3rd Quarter	USA	154	898	24	36
668	USA v ESP Q3	3rd Quarter	USA	154	900	23	18
669	USA v ESP Q3	3rd Quarter	USA	154	901	25	33	On-ball
670	USA v ESP Q3	3rd Quarter	USA	154	903	25	36
671	USA v ESP Q3	3rd Quarter	USA	154	904	30	38	TO
672	USA v ESP Q3	3rd Quarter	USA	157	930	39	110
673	USA v ESP Q3	3rd Quarter	USA	157	931	20	93
674	USA v ESP Q3	3rd Quarter	USA	157	933	19	87
675	USA v ESP Q3	3rd Quarter	USA	157	934	23	83
676	USA v ESP Q3	3rd Quarter	USA	157	934	29	81
677	USA v ESP Q3	3rd Quarter	USA	157	935	33	73
678	USA v ESP Q3	3rd Quarter	USA	157	935	35	62
679	USA v ESP Q3	3rd Quarter	USA	157	936	37	53
680	USA v ESP Q3	3rd Quarter	USA	157	937	31	41
681	USA v ESP Q3	3rd Quarter	USA	157	937	28	36	On-ball
682	USA v ESP Q3	3rd Quarter	USA	157	938	23	32
683	USA v ESP Q3	3rd Quarter	USA	157	939	15	29
684	USA v ESP Q3	3rd Quarter	USA	157	939	10	31
685	USA v ESP Q3	3rd Quarter	USA	157	940	12	27	On-ball
686	USA v ESP Q3	3rd Quarter	USA	157	942	16	23
687	USA v ESP Q3	3rd Quarter	USA	157	942	20	22	Shot	Score
688	USA v ESP Q3	3rd Quarter	USA	159	964	37	114
689	USA v ESP Q3	3rd Quarter	USA	159	965	45	87
690	USA v ESP Q3	3rd Quarter	USA	159	966	44	78
691	USA v ESP Q3	3rd Quarter	USA	159	967	40	68
692	USA v ESP Q3	3rd Quarter	USA	159	967	35	61
693	USA v ESP Q3	3rd Quarter	USA	159	968	31	51
694	USA v ESP Q3	3rd Quarter	USA	159	968	26	42
695	USA v ESP Q3	3rd Quarter	USA	159	969	24	35
696	USA v ESP Q3	3rd Quarter	USA	159	970	26	40
697	USA v ESP Q3	3rd Quarter	USA	159	971	31	40
698	USA v ESP Q3	3rd Quarter	USA	159	971	37	40
699	USA v ESP Q3	3rd Quarter	USA	159	972	46	40	On-ball
700	USA v ESP Q3	3rd Quarter	USA	159	974	42	30
701	USA v ESP Q3	3rd Quarter	USA	159	975	37	19
702	USA v ESP Q3	3rd Quarter	USA	159	976	30	20	Shot	Score
703	USA v ESP Q3	3rd Quarter	USA	161	995	28	111
704	USA v ESP Q3	3rd Quarter	USA	161	996	30	87
705	USA v ESP Q3	3rd Quarter	USA	161	998	26	82
706	USA v ESP Q3	3rd Quarter	USA	161	999	21	78
707	USA v ESP Q3	3rd Quarter	USA	161	999	17	72
708	USA v ESP Q3	3rd Quarter	USA	161	1000	15	66
709	USA v ESP Q3	3rd Quarter	USA	161	1000	14	59
710	USA v ESP Q3	3rd Quarter	USA	161	1001	13	52
711	USA v ESP Q3	3rd Quarter	USA	161	1002	15	50
712	USA v ESP Q3	3rd Quarter	USA	161	1002	19	48	On-ball
713	USA v ESP Q3	3rd Quarter	USA	161	1004	24	44
714	USA v ESP Q3	3rd Quarter	USA	161	1004	33	42
715	USA v ESP Q3	3rd Quarter	USA	161	1005	35	31
716	USA v ESP Q3	3rd Quarter	USA	161	1006	26	36
717	USA v ESP Q3	3rd Quarter	USA	161	1007	28	32
718	USA v ESP Q3	3rd Quarter	USA	161	1008	25	17	TO
719	USA v ESP Q3	3rd Quarter	USA	163	1016	30	93
720	USA v ESP Q3	3rd Quarter	USA	163	1016	17	74
721	USA v ESP Q3	3rd Quarter	USA	163	1018	16	67
722	USA v ESP Q3	3rd Quarter	USA	163	1018	16	59
723	USA v ESP Q3	3rd Quarter	USA	163	1019	21	53
724	USA v ESP Q3	3rd Quarter	USA	163	1019	29	48
725	USA v ESP Q3	3rd Quarter	USA	163	1021	40	22
726	USA v ESP Q3	3rd Quarter	USA	163	1023	14	32
727	USA v ESP Q3	3rd Quarter	USA	163	1024	14	38
728	USA v ESP Q3	3rd Quarter	USA	163	1025	13	42
729	USA v ESP Q3	3rd Quarter	USA	163	1026	14	46
730	USA v ESP Q3	3rd Quarter	USA	163	1026	18	49
731	USA v ESP Q3	3rd Quarter	USA	163	1028	26	52
732	USA v ESP Q3	3rd Quarter	USA	163	1029	30	51
733	USA v ESP Q3	3rd Quarter	USA	163	1031	32	47
734	USA v ESP Q3	3rd Quarter	USA	163	1031	34	42
735	USA v ESP Q3	3rd Quarter	USA	163	1032	37	37	On-ball
736	USA v ESP Q3	3rd Quarter	USA	163	1033	39	32	TO
737	USA v ESP Q3	3rd Quarter	USA	167	1090	28	108
738	USA v ESP Q3	3rd Quarter	USA	167	1092	30	96
739	USA v ESP Q3	3rd Quarter	USA	167	1093	28	84
740	USA v ESP Q3	3rd Quarter	USA	167	1094	28	79
741	USA v ESP Q3	3rd Quarter	USA	167	1095	34	64
742	USA v ESP Q3	3rd Quarter	USA	167	1096	36	57
743	USA v ESP Q3	3rd Quarter	USA	167	1097	36	50
744	USA v ESP Q3	3rd Quarter	USA	167	1099	39	49
745	USA v ESP Q3	3rd Quarter	USA	167	1100	39	49
746	USA v ESP Q3	3rd Quarter	USA	167	1101	39	49
747	USA v ESP Q3	3rd Quarter	USA	167	1102	39	49
748	USA v ESP Q3	3rd Quarter	USA	167	1103	45	48
749	USA v ESP Q3	3rd Quarter	USA	167	1104	45	48
750	USA v ESP Q3	3rd Quarter	USA	167	1105	45	48
751	USA v ESP Q3	3rd Quarter	USA	167	1106	45	48
752	USA v ESP Q3	3rd Quarter	USA	167	1107	45	48
753	USA v ESP Q3	3rd Quarter	USA	167	1108	50	44
754	USA v ESP Q3	3rd Quarter	USA	167	1110	49	40
755	USA v ESP Q3	3rd Quarter	USA	167	1111	45	36
756	USA v ESP Q3	3rd Quarter	USA	167	1112	44	31
757	USA v ESP Q3	3rd Quarter	USA	167	1112	44	24
758	USA v ESP Q3	3rd Quarter	USA	167	1113	43	18
759	USA v ESP Q3	3rd Quarter	USA	167	1114	45	17	Shot	Miss
760	USA v ESP Q3	3rd Quarter	USA	169	1123	26	110
761	USA v ESP Q3	3rd Quarter	USA	169	1125	16	76
762	USA v ESP Q3	3rd Quarter	USA	169	1126	14	68
763	USA v ESP Q3	3rd Quarter	USA	169	1127	13	58
764	USA v ESP Q3	3rd Quarter	USA	169	1128	14	53
765	USA v ESP Q3	3rd Quarter	USA	169	1130	18	53
766	USA v ESP Q3	3rd Quarter	USA	169	1131	22	53
767	USA v ESP Q3	3rd Quarter	USA	169	1132	24	48
768	USA v ESP Q3	3rd Quarter	USA	169	1133	21	43
769	USA v ESP Q3	3rd Quarter	USA	169	1134	15	36
770	USA v ESP Q3	3rd Quarter	USA	169	1134	11	29	On-ball
771	USA v ESP Q3	3rd Quarter	USA	169	1135	14	33
772	USA v ESP Q3	3rd Quarter	USA	169	1136	19	35
773	USA v ESP Q3	3rd Quarter	USA	169	1136	25	36
774	USA v ESP Q3	3rd Quarter	USA	169	1137	29	33
775	USA v ESP Q3	3rd Quarter	USA	169	1138	32	34
776	USA v ESP Q3	3rd Quarter	USA	169	1139	35	31
777	USA v ESP Q3	3rd Quarter	USA	169	1140	37	19	Shot	Foul
778	USA v ESP Q4	4th Quarter	USA	171	7	4	61
779	USA v ESP Q4	4th Quarter	USA	171	8	13	70
780	USA v ESP Q4	4th Quarter	USA	171	9	15	69
781	USA v ESP Q4	4th Quarter	USA	171	10	20	65
782	USA v ESP Q4	4th Quarter	USA	171	11	25	62
783	USA v ESP Q4	4th Quarter	USA	171	11	28	58
784	USA v ESP Q4	4th Quarter	USA	171	12	29	53
785	USA v ESP Q4	4th Quarter	USA	171	13	29	49
786	USA v ESP Q4	4th Quarter	USA	171	15	21	32
787	USA v ESP Q4	4th Quarter	USA	171	17	23	35
788	USA v ESP Q4	4th Quarter	USA	171	18	29	38
789	USA v ESP Q4	4th Quarter	USA	171	18	33	34
790	USA v ESP Q4	4th Quarter	USA	171	19	37	40
791	USA v ESP Q4	4th Quarter	USA	171	20	29	33	On-ball	Shot	Miss
792	USA v ESP Q4	4th Quarter	USA	172	24	36	18	OR
793	USA v ESP Q4	4th Quarter	USA	172	26	42	50
794	USA v ESP Q4	4th Quarter	USA	172	27	16	40
795	USA v ESP Q4	4th Quarter	USA	172	28	19	42
796	USA v ESP Q4	4th Quarter	USA	172	28	28	46
797	USA v ESP Q4	4th Quarter	USA	172	29	31	47
798	USA v ESP Q4	4th Quarter	USA	172	30	33	44
799	USA v ESP Q4	4th Quarter	USA	172	31	30	38
800	USA v ESP Q4	4th Quarter	USA	172	32	26	30
801	USA v ESP Q4	4th Quarter	USA	172	35	27	17
802	USA v ESP Q4	4th Quarter	USA	172	36	36	17
803	USA v ESP Q4	4th Quarter	USA	172	37	43	20
804	USA v ESP Q4	4th Quarter	USA	172	37	50	25
805	USA v ESP Q4	4th Quarter	USA	172	38	44	20
806	USA v ESP Q4	4th Quarter	USA	172	40	33	41	On-ball
807	USA v ESP Q4	4th Quarter	USA	172	41	30	39
808	USA v ESP Q4	4th Quarter	USA	172	42	24	35
809	USA v ESP Q4	4th Quarter	USA	172	43	18	36
810	USA v ESP Q4	4th Quarter	USA	172	44	11	24
811	USA v ESP Q4	4th Quarter	USA	172	45	29	28
812	USA v ESP Q4	4th Quarter	USA	172	46	14	42
813	USA v ESP Q4	4th Quarter	USA	172	49	18	35	Shot	Miss
814	USA v ESP Q4	4th Quarter	USA	174	75	11	95
815	USA v ESP Q4	4th Quarter	USA	174	75	13	81
816	USA v ESP Q4	4th Quarter	USA	174	77	10	67
817	USA v ESP Q4	4th Quarter	USA	174	78	10	57
818	USA v ESP Q4	4th Quarter	USA	174	79	13	50
819	USA v ESP Q4	4th Quarter	USA	174	79	15	41
820	USA v ESP Q4	4th Quarter	USA	174	80	20	31
821	USA v ESP Q4	4th Quarter	USA	174	80	23	24
822	USA v ESP Q4	4th Quarter	USA	174	81	28	20	Shot	Score
823	USA v ESP Q4	4th Quarter	USA	176	91	28	97
824	USA v ESP Q4	4th Quarter	USA	176	91	14	78
825	USA v ESP Q4	4th Quarter	USA	176	92	14	64
826	USA v ESP Q4	4th Quarter	USA	176	93	14	55
827	USA v ESP Q4	4th Quarter	USA	176	93	14	48
828	USA v ESP Q4	4th Quarter	USA	176	94	17	45
829	USA v ESP Q4	4th Quarter	USA	176	94	24	41
830	USA v ESP Q4	4th Quarter	USA	176	94	28	39
831	USA v ESP Q4	4th Quarter	USA	176	95	32	36
832	USA v ESP Q4	4th Quarter	USA	176	95	32	31
833	USA v ESP Q4	4th Quarter	USA	176	96	30	21
834	USA v ESP Q4	4th Quarter	USA	176	97	32	17	Shot	Score
835	USA v ESP Q4	4th Quarter	USA	180	120	38	96
836	USA v ESP Q4	4th Quarter	USA	180	121	16	76
837	USA v ESP Q4	4th Quarter	USA	180	122	15	67
838	USA v ESP Q4	4th Quarter	USA	180	122	13	57
839	USA v ESP Q4	4th Quarter	USA	180	123	14	53
840	USA v ESP Q4	4th Quarter	USA	180	124	11	43
841	USA v ESP Q4	4th Quarter	USA	180	124	15	42
842	USA v ESP Q4	4th Quarter	USA	180	125	16	33
843	USA v ESP Q4	4th Quarter	USA	180	125	18	27
844	USA v ESP Q4	4th Quarter	USA	180	126	21	17
845	USA v ESP Q4	4th Quarter	USA	181	244	4	33
846	USA v ESP Q4	4th Quarter	USA	181	245	18	27
847	USA v ESP Q4	4th Quarter	USA	181	247	14	30
848	USA v ESP Q4	4th Quarter	USA	181	248	12	34
849	USA v ESP Q4	4th Quarter	USA	181	249	11	31
850	USA v ESP Q4	4th Quarter	USA	181	250	9	23
851	USA v ESP Q4	4th Quarter	USA	181	250	10	20
852	USA v ESP Q4	4th Quarter	USA	181	251	11	24
853	USA v ESP Q4	4th Quarter	USA	181	251	15	34
854	USA v ESP Q4	4th Quarter	USA	181	251	20	39
855	USA v ESP Q4	4th Quarter	USA	181	252	26	43
856	USA v ESP Q4	4th Quarter	USA	181	252	33	39	TO
857	USA v ESP Q4	4th Quarter	USA	183	282	25	99
858	USA v ESP Q4	4th Quarter	USA	183	282	19	88
859	USA v ESP Q4	4th Quarter	USA	183	283	13	76
860	USA v ESP Q4	4th Quarter	USA	183	284	45	40
861	USA v ESP Q4	4th Quarter	USA	183	284	42	33
862	USA v ESP Q4	4th Quarter	USA	183	285	32	31
863	USA v ESP Q4	4th Quarter	USA	183	286	29	23
864	USA v ESP Q4	4th Quarter	USA	183	286	29	18
865	USA v ESP Q4	4th Quarter	USA	183	287	38	20
866	USA v ESP Q4	4th Quarter	USA	183	288	43	19
867	USA v ESP Q4	4th Quarter	USA	183	288	45	21
868	USA v ESP Q4	4th Quarter	USA	183	289	49	20
869	USA v ESP Q4	4th Quarter	USA	183	291	15	34	On-ball
870	USA v ESP Q4	4th Quarter	USA	183	292	21	37
871	USA v ESP Q4	4th Quarter	USA	183	292	25	36
872	USA v ESP Q4	4th Quarter	USA	183	293	30	32
873	USA v ESP Q4	4th Quarter	USA	183	294	12	23	Foul
874	USA v ESP Q4	4th Quarter	USA	184	387	58	37	SLOB
875	USA v ESP Q4	4th Quarter	USA	184	388	45	32
876	USA v ESP Q4	4th Quarter	USA	184	389	45	32
877	USA v ESP Q4	4th Quarter	USA	184	390	45	32
878	USA v ESP Q4	4th Quarter	USA	184	391	45	32
879	USA v ESP Q4	4th Quarter	USA	184	392	36	47
880	USA v ESP Q4	4th Quarter	USA	184	393	32	47
881	USA v ESP Q4	4th Quarter	USA	184	394	29	46
882	USA v ESP Q4	4th Quarter	USA	184	395	23	41
883	USA v ESP Q4	4th Quarter	USA	184	395	27	27
884	USA v ESP Q4	4th Quarter	USA	184	397	23	27
885	USA v ESP Q4	4th Quarter	USA	184	397	22	20
886	USA v ESP Q4	4th Quarter	USA	184	398	19	16
887	USA v ESP Q4	4th Quarter	USA	184	398	16	15
888	USA v ESP Q4	4th Quarter	USA	184	399	25	31
889	USA v ESP Q4	4th Quarter	USA	184	400	36	16	Shot	Miss
890	USA v ESP Q4	4th Quarter	USA	185	403	28	18	OR
891	USA v ESP Q4	4th Quarter	USA	185	405	13	43
892	USA v ESP Q4	4th Quarter	USA	185	406	36	50
893	USA v ESP Q4	4th Quarter	USA	185	407	38	23
894	USA v ESP Q4	4th Quarter	USA	185	408	36	28
895	USA v ESP Q4	4th Quarter	USA	185	408	31	30
896	USA v ESP Q4	4th Quarter	USA	185	409	21	36
897	USA v ESP Q4	4th Quarter	USA	185	410	14	32	On-ball
898	USA v ESP Q4	4th Quarter	USA	185	410	17	37
899	USA v ESP Q4	4th Quarter	USA	185	412	26	35
900	USA v ESP Q4	4th Quarter	USA	185	412	29	31	TO
901	USA v ESP Q4	4th Quarter	USA	188	439	34	96
902	USA v ESP Q4	4th Quarter	USA	188	440	39	94
903	USA v ESP Q4	4th Quarter	USA	188	441	42	86
904	USA v ESP Q4	4th Quarter	USA	188	441	43	78
905	USA v ESP Q4	4th Quarter	USA	188	442	42	65
906	USA v ESP Q4	4th Quarter	USA	188	442	36	56
907	USA v ESP Q4	4th Quarter	USA	188	443	32	50
908	USA v ESP Q4	4th Quarter	USA	188	443	22	45
909	USA v ESP Q4	4th Quarter	USA	188	444	17	42
910	USA v ESP Q4	4th Quarter	USA	188	444	10	34
911	USA v ESP Q4	4th Quarter	USA	188	445	9	27
912	USA v ESP Q4	4th Quarter	USA	188	445	12	30
913	USA v ESP Q4	4th Quarter	USA	188	446	12	31	On-ball
914	USA v ESP Q4	4th Quarter	USA	188	446	15	35
915	USA v ESP Q4	4th Quarter	USA	188	447	20	38
916	USA v ESP Q4	4th Quarter	USA	188	448	27	34	Shot	Miss
917	USA v ESP Q4	4th Quarter	USA	189	451	27	18	OR
918	USA v ESP Q4	4th Quarter	USA	189	453	14	47
919	USA v ESP Q4	4th Quarter	USA	189	454	15	41
920	USA v ESP Q4	4th Quarter	USA	189	455	14	33
921	USA v ESP Q4	4th Quarter	USA	189	455	13	29
922	USA v ESP Q4	4th Quarter	USA	189	455	11	20	On-ball
923	USA v ESP Q4	4th Quarter	USA	189	457	13	28
924	USA v ESP Q4	4th Quarter	USA	189	457	14	32
925	USA v ESP Q4	4th Quarter	USA	189	458	30	41
926	USA v ESP Q4	4th Quarter	USA	189	459	36	29
927	USA v ESP Q4	4th Quarter	USA	189	462	37	33
928	USA v ESP Q4	4th Quarter	USA	189	462	37	40
929	USA v ESP Q4	4th Quarter	USA	189	463	39	36
930	USA v ESP Q4	4th Quarter	USA	189	463	39	28
931	USA v ESP Q4	4th Quarter	USA	189	464	35	15	Shot	Miss
932	USA v ESP Q4	4th Quarter	USA	192	487	46	110
933	USA v ESP Q4	4th Quarter	USA	192	488	18	100
934	USA v ESP Q4	4th Quarter	USA	192	489	16	97
935	USA v ESP Q4	4th Quarter	USA	192	490	16	93
936	USA v ESP Q4	4th Quarter	USA	192	491	19	90
937	USA v ESP Q4	4th Quarter	USA	192	491	22	87
938	USA v ESP Q4	4th Quarter	USA	192	492	25	84
939	USA v ESP Q4	4th Quarter	USA	192	492	28	81
940	USA v ESP Q4	4th Quarter	USA	192	493	30	77
941	USA v ESP Q4	4th Quarter	USA	192	493	30	70
942	USA v ESP Q4	4th Quarter	USA	192	494	30	66
943	USA v ESP Q4	4th Quarter	USA	192	494	27	63
944	USA v ESP Q4	4th Quarter	USA	192	494	24	58
945	USA v ESP Q4	4th Quarter	USA	192	495	21	53
946	USA v ESP Q4	4th Quarter	USA	192	495	18	46
947	USA v ESP Q4	4th Quarter	USA	192	496	12	33
948	USA v ESP Q4	4th Quarter	USA	192	497	27	45
949	USA v ESP Q4	4th Quarter	USA	192	498	36	33
950	USA v ESP Q4	4th Quarter	USA	192	499	36	33
951	USA v ESP Q4	4th Quarter	USA	192	500	36	33
952	USA v ESP Q4	4th Quarter	USA	192	501	30	17
953	USA v ESP Q4	4th Quarter	USA	192	502	29	22
954	USA v ESP Q4	4th Quarter	USA	192	503	11	23
955	USA v ESP Q4	4th Quarter	USA	192	504	16	25	TO
956	USA v ESP Q4	4th Quarter	USA	194	535	32	111
957	USA v ESP Q4	4th Quarter	USA	194	537	23	92
958	USA v ESP Q4	4th Quarter	USA	194	538	23	80
959	USA v ESP Q4	4th Quarter	USA	194	539	28	76
960	USA v ESP Q4	4th Quarter	USA	194	539	35	70
961	USA v ESP Q4	4th Quarter	USA	194	539	38	64
962	USA v ESP Q4	4th Quarter	USA	194	540	42	56
963	USA v ESP Q4	4th Quarter	USA	194	541	44	52
964	USA v ESP Q4	4th Quarter	USA	194	542	41	32
965	USA v ESP Q4	4th Quarter	USA	194	543	43	22
966	USA v ESP Q4	4th Quarter	USA	194	544	36	17
967	USA v ESP Q4	4th Quarter	USA	194	545	31	17	Shot	Score
968	USA v ESP Q4	4th Quarter	USA	196	559	29	83
969	USA v ESP Q4	4th Quarter	USA	196	559	27	74
970	USA v ESP Q4	4th Quarter	USA	196	560	26	66
971	USA v ESP Q4	4th Quarter	USA	196	560	28	57
972	USA v ESP Q4	4th Quarter	USA	196	561	29	50
973	USA v ESP Q4	4th Quarter	USA	196	562	30	45
974	USA v ESP Q4	4th Quarter	USA	196	562	28	39
975	USA v ESP Q4	4th Quarter	USA	196	563	32	35
976	USA v ESP Q4	4th Quarter	USA	196	563	38	35
977	USA v ESP Q4	4th Quarter	USA	196	563	43	35
978	USA v ESP Q4	4th Quarter	USA	196	564	50	32
979	USA v ESP Q4	4th Quarter	USA	196	565	32	36
980	USA v ESP Q4	4th Quarter	USA	196	566	12	31	On-ball
981	USA v ESP Q4	4th Quarter	USA	196	567	14	26
982	USA v ESP Q4	4th Quarter	USA	196	568	16	21	Shot	Score
983	USA v ESP Q4	4th Quarter	USA	199	588	31	96
984	USA v ESP Q4	4th Quarter	USA	199	589	21	85
985	USA v ESP Q4	4th Quarter	USA	199	590	12	69
986	USA v ESP Q4	4th Quarter	USA	199	590	14	57
987	USA v ESP Q4	4th Quarter	USA	199	592	12	50
988	USA v ESP Q4	4th Quarter	USA	199	592	15	46
989	USA v ESP Q4	4th Quarter	USA	199	593	22	47
990	USA v ESP Q4	4th Quarter	USA	199	593	29	48
991	USA v ESP Q4	4th Quarter	USA	199	594	43	37
992	USA v ESP Q4	4th Quarter	USA	199	595	51	34	On-ball
993	USA v ESP Q4	4th Quarter	USA	199	595	48	35
994	USA v ESP Q4	4th Quarter	USA	199	596	44	36
995	USA v ESP Q4	4th Quarter	USA	199	597	45	32
996	USA v ESP Q4	4th Quarter	USA	199	597	43	25
997	USA v ESP Q4	4th Quarter	USA	199	598	40	24
998	USA v ESP Q4	4th Quarter	USA	199	599	38	18	Shot	Miss
999	USA v ESP Q4	4th Quarter	USA	201	608	28	108
1000	USA v ESP Q4	4th Quarter	USA	201	609	18	96
1001	USA v ESP Q4	4th Quarter	USA	201	610	17	88
1002	USA v ESP Q4	4th Quarter	USA	201	611	19	79
1003	USA v ESP Q4	4th Quarter	USA	201	612	20	69
1004	USA v ESP Q4	4th Quarter	USA	201	612	23	65
1005	USA v ESP Q4	4th Quarter	USA	201	613	33	62
1006	USA v ESP Q4	4th Quarter	USA	201	614	38	59
1007	USA v ESP Q4	4th Quarter	USA	201	614	43	54
1008	USA v ESP Q4	4th Quarter	USA	201	615	46	52
1009	USA v ESP Q4	4th Quarter	USA	201	616	49	45
1010	USA v ESP Q4	4th Quarter	USA	201	618	49	45
1011	USA v ESP Q4	4th Quarter	USA	201	619	44	31
1012	USA v ESP Q4	4th Quarter	USA	201	620	40	30
1013	USA v ESP Q4	4th Quarter	USA	201	622	37	31	Shot	Miss
1014	USA v ESP Q4	4th Quarter	USA	203	630	34	112
1015	USA v ESP Q4	4th Quarter	USA	203	631	31	90
1016	USA v ESP Q4	4th Quarter	USA	203	633	31	81
1017	USA v ESP Q4	4th Quarter	USA	203	633	30	76
1018	USA v ESP Q4	4th Quarter	USA	203	635	27	65
1019	USA v ESP Q4	4th Quarter	USA	203	636	20	56
1020	USA v ESP Q4	4th Quarter	USA	203	636	17	48
1021	USA v ESP Q4	4th Quarter	USA	203	636	13	40
1022	USA v ESP Q4	4th Quarter	USA	203	637	13	31
1023	USA v ESP Q4	4th Quarter	USA	203	638	12	24
1024	USA v ESP Q4	4th Quarter	USA	203	638	12	32
1025	USA v ESP Q4	4th Quarter	USA	203	639	14	36
1026	USA v ESP Q4	4th Quarter	USA	203	639	16	38
1027	USA v ESP Q4	4th Quarter	USA	203	640	31	42
1028	USA v ESP Q4	4th Quarter	USA	203	641	31	42
1029	USA v ESP Q4	4th Quarter	USA	203	642	31	42
1030	USA v ESP Q4	4th Quarter	USA	203	643	31	42
1031	USA v ESP Q4	4th Quarter	USA	203	644	52	60
1032	USA v ESP Q4	4th Quarter	USA	203	645	46	48
1033	USA v ESP Q4	4th Quarter	USA	203	645	42	45
1034	USA v ESP Q4	4th Quarter	USA	203	646	29	40
1035	USA v ESP Q4	4th Quarter	USA	203	646	22	38
1036	USA v ESP Q4	4th Quarter	USA	203	647	22	31
1037	USA v ESP Q4	4th Quarter	USA	203	647	32	24
1038	USA v ESP Q4	4th Quarter	USA	203	648	34	20	Shot	Miss
1039	USA v ESP Q4	4th Quarter	USA	207	733	36	110
1040	USA v ESP Q4	4th Quarter	USA	207	734	45	82
1041	USA v ESP Q4	4th Quarter	USA	207	736	44	80
1042	USA v ESP Q4	4th Quarter	USA	207	737	35	77
1043	USA v ESP Q4	4th Quarter	USA	207	737	27	70
1044	USA v ESP Q4	4th Quarter	USA	207	738	21	61
1045	USA v ESP Q4	4th Quarter	USA	207	738	17	55
1046	USA v ESP Q4	4th Quarter	USA	207	739	15	49
1047	USA v ESP Q4	4th Quarter	USA	207	741	32	45
1048	USA v ESP Q4	4th Quarter	USA	207	743	49	42	Stoppage
1049	USA v ESP Q4	4th Quarter	USA	210	835	34	109
1050	USA v ESP Q4	4th Quarter	USA	210	836	36	92
1051	USA v ESP Q4	4th Quarter	USA	210	837	36	83
1052	USA v ESP Q4	4th Quarter	USA	210	837	29	73
1053	USA v ESP Q4	4th Quarter	USA	210	838	22	63
1054	USA v ESP Q4	4th Quarter	USA	210	838	17	58
1055	USA v ESP Q4	4th Quarter	USA	210	838	15	52
1056	USA v ESP Q4	4th Quarter	USA	210	839	13	47
1057	USA v ESP Q4	4th Quarter	USA	210	840	12	43
1058	USA v ESP Q4	4th Quarter	USA	210	841	10	36
1059	USA v ESP Q4	4th Quarter	USA	210	841	12	33	On-ball
1060	USA v ESP Q4	4th Quarter	USA	210	842	17	34
1061	USA v ESP Q4	4th Quarter	USA	210	843	24	37
1062	USA v ESP Q4	4th Quarter	USA	210	843	29	35
1063	USA v ESP Q4	4th Quarter	USA	210	844	30	29	Shot	Miss
1064	USA v ESP Q4	4th Quarter	USA	212	867	34	109
1065	USA v ESP Q4	4th Quarter	USA	212	868	13	91
1066	USA v ESP Q4	4th Quarter	USA	212	869	12	83
1067	USA v ESP Q4	4th Quarter	USA	212	869	12	79	On-ball
1068	USA v ESP Q4	4th Quarter	USA	212	870	14	75
1069	USA v ESP Q4	4th Quarter	USA	212	871	14	68
1070	USA v ESP Q4	4th Quarter	USA	212	871	17	58
1071	USA v ESP Q4	4th Quarter	USA	212	872	16	51
1072	USA v ESP Q4	4th Quarter	USA	212	873	15	43
1073	USA v ESP Q4	4th Quarter	USA	212	873	15	37
1074	USA v ESP Q4	4th Quarter	USA	212	874	16	34	On-ball
1075	USA v ESP Q4	4th Quarter	USA	212	875	16	28
1076	USA v ESP Q4	4th Quarter	USA	212	875	15	23
1077	USA v ESP Q4	4th Quarter	USA	212	876	20	36	TO
1078	USA v ESP Q4	4th Quarter	USA	215	893	39	111
1079	USA v ESP Q4	4th Quarter	USA	216	903	36	112
1080	USA v ESP Q4	4th Quarter	USA	216	905	22	94
1081	USA v ESP Q4	4th Quarter	USA	216	906	18	86
1082	USA v ESP Q4	4th Quarter	USA	216	907	15	79
1083	USA v ESP Q4	4th Quarter	USA	216	907	16	70
1084	USA v ESP Q4	4th Quarter	USA	216	908	24	55
1085	USA v ESP Q4	4th Quarter	USA	216	908	22	52
1086	USA v ESP Q4	4th Quarter	USA	216	909	16	45
1087	USA v ESP Q4	4th Quarter	USA	216	909	15	41
1088	USA v ESP Q4	4th Quarter	USA	216	910	13	33
1089	USA v ESP Q4	4th Quarter	USA	216	912	31	47
1090	USA v ESP Q4	4th Quarter	USA	216	913	34	47
1091	USA v ESP Q4	4th Quarter	USA	216	914	37	32
1092	USA v ESP Q4	4th Quarter	USA	216	914	38	34
1093	USA v ESP Q4	4th Quarter	USA	216	915	40	37
1094	USA v ESP Q4	4th Quarter	USA	216	915	41	30
1095	USA v ESP Q4	4th Quarter	USA	216	916	45	23
1096	USA v ESP Q4	4th Quarter	USA	216	919	30	32	Shot	Score
1097	USA v ESP Q4	4th Quarter	USA	218	943	37	109
1098	USA v ESP Q4	4th Quarter	USA	218	944	17	98
1099	USA v ESP Q4	4th Quarter	USA	218	945	15	91
1100	USA v ESP Q4	4th Quarter	USA	218	946	15	85
1101	USA v ESP Q4	4th Quarter	USA	218	947	16	77	TO
1102	USA v ESP Q4	4th Quarter	USA	220	971	29	87
1103	USA v ESP Q4	4th Quarter	USA	220	971	28	77
1104	USA v ESP Q4	4th Quarter	USA	220	972	31	68
1105	USA v ESP Q4	4th Quarter	USA	220	973	33	61
1106	USA v ESP Q4	4th Quarter	USA	220	974	35	53
1107	USA v ESP Q4	4th Quarter	USA	220	975	31	50
1108	USA v ESP Q4	4th Quarter	USA	220	976	28	50
1109	USA v ESP Q4	4th Quarter	USA	220	979	21	31	TO
1110	USA v ESP Q4	4th Quarter	USA	225	1047	33	90
1111	USA v ESP Q4	4th Quarter	USA	225	1048	18	77
1112	USA v ESP Q4	4th Quarter	USA	225	1049	17	67
1113	USA v ESP Q4	4th Quarter	USA	225	1049	14	54
1114	USA v ESP Q4	4th Quarter	USA	225	1050	13	48	Foul
1115	USA v ESP Q4	4th Quarter	USA	226	1067	4	73
1116	USA v ESP Q4	4th Quarter	USA	226	1068	12	88
1117	USA v ESP Q4	4th Quarter	USA	226	1069	15	91
1118	USA v ESP Q4	4th Quarter	USA	226	1069	20	89
1119	USA v ESP Q4	4th Quarter	USA	226	1070	26	85
1120	USA v ESP Q4	4th Quarter	USA	226	1071	30	75
1121	USA v ESP Q4	4th Quarter	USA	226	1071	28	67
1122	USA v ESP Q4	4th Quarter	USA	226	1072	14	40
1123	USA v ESP Q4	4th Quarter	USA	226	1073	14	40
1124	USA v ESP Q4	4th Quarter	USA	226	1074	14	40
1125	USA v ESP Q4	4th Quarter	USA	226	1075	14	40
1126	USA v ESP Q4	4th Quarter	USA	226	1076	14	40
1127	USA v ESP Q4	4th Quarter	USA	226	1077	35	41
1128	USA v ESP Q4	4th Quarter	USA	226	1078	34	34
1129	USA v ESP Q4	4th Quarter	USA	226	1079	38	28
1130	USA v ESP Q4	4th Quarter	USA	226	1080	29	19	Shot	Foul
1131	USA v ESP Q4	4th Quarter	USA	227	1118	27	29	OR
1132	USA v ESP Q4	4th Quarter	USA	227	1120	26	50	Stoppage
