# Supplementary material for: Classifying ball trajectories in invasion sports using dynamic time warping: A basketball case study
Source: PLoS One. 2022 Oct 20;17(10):e0272848. doi: 10.1371/journal.pone.0272848 (PMC9584368; doi:10.1371/journal.pone.0272848)
Supplement: S1 Data — (ZIP) [file pone.0272848.s012.zip › Data/USA/usag7_full.csv]

	GameID	TimeCriteria	TeamName	RecordID	Time	x	y	Label1	Label2	Label3	Label4
1	Rio Olympics Semi USA v FRA Q1	1st Quarter	USA	2	17	13	43
2	Rio Olympics Semi USA v FRA Q1	1st Quarter	USA	2	18	14	37
3	Rio Olympics Semi USA v FRA Q1	1st Quarter	USA	2	19	14	37
4	Rio Olympics Semi USA v FRA Q1	1st Quarter	USA	2	20	14	37
5	Rio Olympics Semi USA v FRA Q1	1st Quarter	USA	2	21	14	37
6	Rio Olympics Semi USA v FRA Q1	1st Quarter	USA	2	22	27	40
7	Rio Olympics Semi USA v FRA Q1	1st Quarter	USA	2	22	33	42
8	Rio Olympics Semi USA v FRA Q1	1st Quarter	USA	2	23	35	41	On-ball
9	Rio Olympics Semi USA v FRA Q1	1st Quarter	USA	2	23	39	38
10	Rio Olympics Semi USA v FRA Q1	1st Quarter	USA	2	24	45	36
11	Rio Olympics Semi USA v FRA Q1	1st Quarter	USA	2	25	27	32
12	Rio Olympics Semi USA v FRA Q1	1st Quarter	USA	2	26	30	33
13	Rio Olympics Semi USA v FRA Q1	1st Quarter	USA	2	26	36	31
14	Rio Olympics Semi USA v FRA Q1	1st Quarter	USA	2	27	36	22
15	Rio Olympics Semi USA v FRA Q1	1st Quarter	USA	2	28	35	17	Shot	Miss
16	Rio Olympics Semi USA v FRA Q1	1st Quarter	USA	5	48	26	109
17	Rio Olympics Semi USA v FRA Q1	1st Quarter	USA	5	49	35	92
18	Rio Olympics Semi USA v FRA Q1	1st Quarter	USA	5	49	35	87
19	Rio Olympics Semi USA v FRA Q1	1st Quarter	USA	5	50	36	80
20	Rio Olympics Semi USA v FRA Q1	1st Quarter	USA	5	50	30	73
21	Rio Olympics Semi USA v FRA Q1	1st Quarter	USA	5	51	25	66
22	Rio Olympics Semi USA v FRA Q1	1st Quarter	USA	5	51	22	58
23	Rio Olympics Semi USA v FRA Q1	1st Quarter	USA	5	52	20	51
24	Rio Olympics Semi USA v FRA Q1	1st Quarter	USA	5	53	13	41
25	Rio Olympics Semi USA v FRA Q1	1st Quarter	USA	5	53	9	34
26	Rio Olympics Semi USA v FRA Q1	1st Quarter	USA	5	55	9	29
27	Rio Olympics Semi USA v FRA Q1	1st Quarter	USA	5	55	11	32
28	Rio Olympics Semi USA v FRA Q1	1st Quarter	USA	5	56	20	38
29	Rio Olympics Semi USA v FRA Q1	1st Quarter	USA	5	56	25	41
30	Rio Olympics Semi USA v FRA Q1	1st Quarter	USA	5	58	31	41	On-ball
31	Rio Olympics Semi USA v FRA Q1	1st Quarter	USA	5	59	33	47
32	Rio Olympics Semi USA v FRA Q1	1st Quarter	USA	5	60	24	31	Shot	Miss
33	Rio Olympics Semi USA v FRA Q1	1st Quarter	USA	6	64	47	49	OR
34	Rio Olympics Semi USA v FRA Q1	1st Quarter	USA	6	66	51	20
35	Rio Olympics Semi USA v FRA Q1	1st Quarter	USA	6	67	46	17
36	Rio Olympics Semi USA v FRA Q1	1st Quarter	USA	6	68	37	16	Shot	Miss
37	Rio Olympics Semi USA v FRA Q1	1st Quarter	USA	7	68	31	20	OR	Shot	Score
38	Rio Olympics Semi USA v FRA Q1	1st Quarter	USA	9	87	38	102
39	Rio Olympics Semi USA v FRA Q1	1st Quarter	USA	9	87	21	85
40	Rio Olympics Semi USA v FRA Q1	1st Quarter	USA	9	88	16	70
41	Rio Olympics Semi USA v FRA Q1	1st Quarter	USA	9	88	15	58
42	Rio Olympics Semi USA v FRA Q1	1st Quarter	USA	9	90	14	49
43	Rio Olympics Semi USA v FRA Q1	1st Quarter	USA	9	90	15	41	On-ball
44	Rio Olympics Semi USA v FRA Q1	1st Quarter	USA	9	91	16	39
45	Rio Olympics Semi USA v FRA Q1	1st Quarter	USA	9	91	22	41
46	Rio Olympics Semi USA v FRA Q1	1st Quarter	USA	9	92	26	43
47	Rio Olympics Semi USA v FRA Q1	1st Quarter	USA	9	93	18	39	Foul
48	Rio Olympics Semi USA v FRA Q1	1st Quarter	USA	10	109	6	38	SLOB
49	Rio Olympics Semi USA v FRA Q1	1st Quarter	USA	10	110	16	17
50	Rio Olympics Semi USA v FRA Q1	1st Quarter	USA	10	111	21	17
51	Rio Olympics Semi USA v FRA Q1	1st Quarter	USA	10	113	30	16
52	Rio Olympics Semi USA v FRA Q1	1st Quarter	USA	10	114	34	35	TO
53	Rio Olympics Semi USA v FRA Q1	1st Quarter	USA	12	120	35	101
54	Rio Olympics Semi USA v FRA Q1	1st Quarter	USA	12	121	39	94
55	Rio Olympics Semi USA v FRA Q1	1st Quarter	USA	12	121	40	85
56	Rio Olympics Semi USA v FRA Q1	1st Quarter	USA	12	122	42	76
57	Rio Olympics Semi USA v FRA Q1	1st Quarter	USA	12	122	43	62
58	Rio Olympics Semi USA v FRA Q1	1st Quarter	USA	12	123	43	50
59	Rio Olympics Semi USA v FRA Q1	1st Quarter	USA	12	124	45	43
60	Rio Olympics Semi USA v FRA Q1	1st Quarter	USA	12	124	46	35
61	Rio Olympics Semi USA v FRA Q1	1st Quarter	USA	12	125	40	27
62	Rio Olympics Semi USA v FRA Q1	1st Quarter	USA	12	127	33	32
63	Rio Olympics Semi USA v FRA Q1	1st Quarter	USA	12	127	33	32
64	Rio Olympics Semi USA v FRA Q1	1st Quarter	USA	12	128	22	33
65	Rio Olympics Semi USA v FRA Q1	1st Quarter	USA	12	130	24	21
66	Rio Olympics Semi USA v FRA Q1	1st Quarter	USA	12	131	26	24
67	Rio Olympics Semi USA v FRA Q1	1st Quarter	USA	12	132	27	25
68	Rio Olympics Semi USA v FRA Q1	1st Quarter	USA	12	132	25	20	Shot	Miss
69	Rio Olympics Semi USA v FRA Q1	1st Quarter	USA	17	200	33	110
70	Rio Olympics Semi USA v FRA Q1	1st Quarter	USA	17	201	33	97
71	Rio Olympics Semi USA v FRA Q1	1st Quarter	USA	17	201	38	93
72	Rio Olympics Semi USA v FRA Q1	1st Quarter	USA	17	201	42	83
73	Rio Olympics Semi USA v FRA Q1	1st Quarter	USA	17	202	42	72
74	Rio Olympics Semi USA v FRA Q1	1st Quarter	USA	17	203	45	62
75	Rio Olympics Semi USA v FRA Q1	1st Quarter	USA	17	203	47	55
76	Rio Olympics Semi USA v FRA Q1	1st Quarter	USA	17	204	50	46
77	Rio Olympics Semi USA v FRA Q1	1st Quarter	USA	17	204	51	40
78	Rio Olympics Semi USA v FRA Q1	1st Quarter	USA	17	205	50	26
79	Rio Olympics Semi USA v FRA Q1	1st Quarter	USA	17	206	46	40
80	Rio Olympics Semi USA v FRA Q1	1st Quarter	USA	17	207	31	41
81	Rio Olympics Semi USA v FRA Q1	1st Quarter	USA	17	210	47	33
82	Rio Olympics Semi USA v FRA Q1	1st Quarter	USA	17	210	37	25
83	Rio Olympics Semi USA v FRA Q1	1st Quarter	USA	17	212	44	18	Stoppage
84	Rio Olympics Semi USA v FRA Q1	1st Quarter	USA	19	229	43	10	BLOB
85	Rio Olympics Semi USA v FRA Q1	1st Quarter	USA	19	230	44	35
86	Rio Olympics Semi USA v FRA Q1	1st Quarter	USA	19	231	40	37
87	Rio Olympics Semi USA v FRA Q1	1st Quarter	USA	19	231	36	36
88	Rio Olympics Semi USA v FRA Q1	1st Quarter	USA	19	232	32	27
89	Rio Olympics Semi USA v FRA Q1	1st Quarter	USA	19	233	36	21	TO
90	Rio Olympics Semi USA v FRA Q1	1st Quarter	USA	21	243	32	108
91	Rio Olympics Semi USA v FRA Q1	1st Quarter	USA	21	243	23	93
92	Rio Olympics Semi USA v FRA Q1	1st Quarter	USA	21	244	22	81
93	Rio Olympics Semi USA v FRA Q1	1st Quarter	USA	21	245	20	71
94	Rio Olympics Semi USA v FRA Q1	1st Quarter	USA	21	246	17	60
95	Rio Olympics Semi USA v FRA Q1	1st Quarter	USA	21	247	18	50
96	Rio Olympics Semi USA v FRA Q1	1st Quarter	USA	21	247	15	42
97	Rio Olympics Semi USA v FRA Q1	1st Quarter	USA	21	248	15	33	Shot	Miss
98	Rio Olympics Semi USA v FRA Q1	1st Quarter	USA	24	286	29	110
99	Rio Olympics Semi USA v FRA Q1	1st Quarter	USA	24	286	27	89
100	Rio Olympics Semi USA v FRA Q1	1st Quarter	USA	24	287	29	80
101	Rio Olympics Semi USA v FRA Q1	1st Quarter	USA	24	288	29	73
102	Rio Olympics Semi USA v FRA Q1	1st Quarter	USA	24	289	29	73
103	Rio Olympics Semi USA v FRA Q1	1st Quarter	USA	24	290	29	73
104	Rio Olympics Semi USA v FRA Q1	1st Quarter	USA	24	291	29	73
105	Rio Olympics Semi USA v FRA Q1	1st Quarter	USA	24	293	31	62
106	Rio Olympics Semi USA v FRA Q1	1st Quarter	USA	24	294	31	54
107	Rio Olympics Semi USA v FRA Q1	1st Quarter	USA	24	296	26	35
108	Rio Olympics Semi USA v FRA Q1	1st Quarter	USA	24	297	26	35
109	Rio Olympics Semi USA v FRA Q1	1st Quarter	USA	24	298	26	35
110	Rio Olympics Semi USA v FRA Q1	1st Quarter	USA	24	299	26	35
111	Rio Olympics Semi USA v FRA Q1	1st Quarter	USA	24	301	15	21	Shot	Score
112	Rio Olympics Semi USA v FRA Q1	1st Quarter	USA	26	321	29	95
113	Rio Olympics Semi USA v FRA Q1	1st Quarter	USA	26	322	30	79
114	Rio Olympics Semi USA v FRA Q1	1st Quarter	USA	26	323	30	70
115	Rio Olympics Semi USA v FRA Q1	1st Quarter	USA	26	324	35	57
116	Rio Olympics Semi USA v FRA Q1	1st Quarter	USA	26	324	39	52
117	Rio Olympics Semi USA v FRA Q1	1st Quarter	USA	26	325	39	48
118	Rio Olympics Semi USA v FRA Q1	1st Quarter	USA	26	325	34	42
119	Rio Olympics Semi USA v FRA Q1	1st Quarter	USA	26	325	31	40	On-ball
120	Rio Olympics Semi USA v FRA Q1	1st Quarter	USA	26	327	27	32	Shot	Score
121	Rio Olympics Semi USA v FRA Q1	1st Quarter	USA	31	350	39	108
122	Rio Olympics Semi USA v FRA Q1	1st Quarter	USA	31	352	40	88
123	Rio Olympics Semi USA v FRA Q1	1st Quarter	USA	31	354	43	77
124	Rio Olympics Semi USA v FRA Q1	1st Quarter	USA	31	354	44	67
125	Rio Olympics Semi USA v FRA Q1	1st Quarter	USA	31	355	45	56
126	Rio Olympics Semi USA v FRA Q1	1st Quarter	USA	31	356	45	50
127	Rio Olympics Semi USA v FRA Q1	1st Quarter	USA	31	357	33	49
128	Rio Olympics Semi USA v FRA Q1	1st Quarter	USA	31	357	31	45
129	Rio Olympics Semi USA v FRA Q1	1st Quarter	USA	31	358	15	36	On-ball
130	Rio Olympics Semi USA v FRA Q1	1st Quarter	USA	31	359	19	38
131	Rio Olympics Semi USA v FRA Q1	1st Quarter	USA	31	360	25	38
132	Rio Olympics Semi USA v FRA Q1	1st Quarter	USA	31	361	27	33
133	Rio Olympics Semi USA v FRA Q1	1st Quarter	USA	31	361	27	36
134	Rio Olympics Semi USA v FRA Q1	1st Quarter	USA	31	362	25	20
135	Rio Olympics Semi USA v FRA Q1	1st Quarter	USA	31	365	28	25
136	Rio Olympics Semi USA v FRA Q1	1st Quarter	USA	31	365	44	35
137	Rio Olympics Semi USA v FRA Q1	1st Quarter	USA	31	366	44	31
138	Rio Olympics Semi USA v FRA Q1	1st Quarter	USA	31	367	40	22
139	Rio Olympics Semi USA v FRA Q1	1st Quarter	USA	31	368	29	18
140	Rio Olympics Semi USA v FRA Q1	1st Quarter	USA	31	369	31	20	Shot	Miss
141	Rio Olympics Semi USA v FRA Q1	1st Quarter	USA	34	420	17	109
142	Rio Olympics Semi USA v FRA Q1	1st Quarter	USA	34	421	13	88
143	Rio Olympics Semi USA v FRA Q1	1st Quarter	USA	34	421	13	83
144	Rio Olympics Semi USA v FRA Q1	1st Quarter	USA	34	422	12	75
145	Rio Olympics Semi USA v FRA Q1	1st Quarter	USA	34	422	12	61
146	Rio Olympics Semi USA v FRA Q1	1st Quarter	USA	34	423	12	40
147	Rio Olympics Semi USA v FRA Q1	1st Quarter	USA	34	424	12	38
148	Rio Olympics Semi USA v FRA Q1	1st Quarter	USA	34	425	10	29
149	Rio Olympics Semi USA v FRA Q1	1st Quarter	USA	34	426	29	45
150	Rio Olympics Semi USA v FRA Q1	1st Quarter	USA	34	427	45	38
151	Rio Olympics Semi USA v FRA Q1	1st Quarter	USA	34	428	39	24
152	Rio Olympics Semi USA v FRA Q1	1st Quarter	USA	34	429	37	27
153	Rio Olympics Semi USA v FRA Q1	1st Quarter	USA	34	430	34	29	Shot	Score
154	Rio Olympics Semi USA v FRA Q1	1st Quarter	USA	37	465	3	75
155	Rio Olympics Semi USA v FRA Q1	1st Quarter	USA	37	466	18	72
156	Rio Olympics Semi USA v FRA Q1	1st Quarter	USA	37	467	16	54
157	Rio Olympics Semi USA v FRA Q1	1st Quarter	USA	37	467	15	46
158	Rio Olympics Semi USA v FRA Q1	1st Quarter	USA	37	468	13	35
159	Rio Olympics Semi USA v FRA Q1	1st Quarter	USA	37	468	12	28
160	Rio Olympics Semi USA v FRA Q1	1st Quarter	USA	37	469	22	38
161	Rio Olympics Semi USA v FRA Q1	1st Quarter	USA	37	471	25	22	Stoppage
162	Rio Olympics Semi USA v FRA Q1	1st Quarter	USA	38	485	3	33	SLOB
163	Rio Olympics Semi USA v FRA Q1	1st Quarter	USA	38	486	18	38
164	Rio Olympics Semi USA v FRA Q1	1st Quarter	USA	38	486	23	40
165	Rio Olympics Semi USA v FRA Q1	1st Quarter	USA	38	487	27	41
166	Rio Olympics Semi USA v FRA Q1	1st Quarter	USA	38	488	31	41	On-ball
167	Rio Olympics Semi USA v FRA Q1	1st Quarter	USA	38	490	37	38
168	Rio Olympics Semi USA v FRA Q1	1st Quarter	USA	38	491	39	32	Shot	Score
169	Rio Olympics Semi USA v FRA Q1	1st Quarter	USA	40	514	30	98
170	Rio Olympics Semi USA v FRA Q1	1st Quarter	USA	40	515	36	94
171	Rio Olympics Semi USA v FRA Q1	1st Quarter	USA	40	516	39	84	Foul
172	Rio Olympics Semi USA v FRA Q1	1st Quarter	USA	42	540	58	78
173	Rio Olympics Semi USA v FRA Q1	1st Quarter	USA	42	541	42	64
174	Rio Olympics Semi USA v FRA Q1	1st Quarter	USA	42	543	44	58
175	Rio Olympics Semi USA v FRA Q1	1st Quarter	USA	42	543	47	51
176	Rio Olympics Semi USA v FRA Q1	1st Quarter	USA	42	544	50	48
177	Rio Olympics Semi USA v FRA Q1	1st Quarter	USA	42	545	34	45
178	Rio Olympics Semi USA v FRA Q1	1st Quarter	USA	42	548	19	42
179	Rio Olympics Semi USA v FRA Q1	1st Quarter	USA	42	550	14	30
180	Rio Olympics Semi USA v FRA Q1	1st Quarter	USA	42	551	13	25
181	Rio Olympics Semi USA v FRA Q1	1st Quarter	USA	42	552	14	22
182	Rio Olympics Semi USA v FRA Q1	1st Quarter	USA	42	553	18	25	Shot	Score
183	Rio Olympics Semi USA v FRA Q1	1st Quarter	USA	45	584	19	114
184	Rio Olympics Semi USA v FRA Q1	1st Quarter	USA	45	586	28	71
185	Rio Olympics Semi USA v FRA Q1	1st Quarter	USA	45	587	27	62
186	Rio Olympics Semi USA v FRA Q1	1st Quarter	USA	45	587	28	56
187	Rio Olympics Semi USA v FRA Q1	1st Quarter	USA	45	588	28	49
188	Rio Olympics Semi USA v FRA Q1	1st Quarter	USA	45	588	27	41
189	Rio Olympics Semi USA v FRA Q1	1st Quarter	USA	45	589	25	36
190	Rio Olympics Semi USA v FRA Q1	1st Quarter	USA	45	590	23	30
191	Rio Olympics Semi USA v FRA Q1	1st Quarter	USA	45	591	12	23
192	Rio Olympics Semi USA v FRA Q1	1st Quarter	USA	45	592	15	25
193	Rio Olympics Semi USA v FRA Q1	1st Quarter	USA	45	592	21	25
194	Rio Olympics Semi USA v FRA Q1	1st Quarter	USA	45	593	24	33
195	Rio Olympics Semi USA v FRA Q1	1st Quarter	USA	45	594	37	40
196	Rio Olympics Semi USA v FRA Q1	1st Quarter	USA	45	595	38	31
197	Rio Olympics Semi USA v FRA Q1	1st Quarter	USA	45	596	32	30
198	Rio Olympics Semi USA v FRA Q1	1st Quarter	USA	45	596	27	29
199	Rio Olympics Semi USA v FRA Q1	1st Quarter	USA	45	596	24	33
200	Rio Olympics Semi USA v FRA Q1	1st Quarter	USA	45	596	24	40
201	Rio Olympics Semi USA v FRA Q1	1st Quarter	USA	45	598	31	42	Foul
202	Rio Olympics Semi USA v FRA Q1	1st Quarter	USA	47	671	29	95
203	Rio Olympics Semi USA v FRA Q1	1st Quarter	USA	47	671	31	83
204	Rio Olympics Semi USA v FRA Q1	1st Quarter	USA	47	672	34	76
205	Rio Olympics Semi USA v FRA Q1	1st Quarter	USA	47	673	36	65
206	Rio Olympics Semi USA v FRA Q1	1st Quarter	USA	47	674	37	55
207	Rio Olympics Semi USA v FRA Q1	1st Quarter	USA	47	675	39	48
208	Rio Olympics Semi USA v FRA Q1	1st Quarter	USA	47	676	11	23	Shot	Miss
209	Rio Olympics Semi USA v FRA Q1	1st Quarter	USA	49	693	32	110
210	Rio Olympics Semi USA v FRA Q1	1st Quarter	USA	49	694	33	92
211	Rio Olympics Semi USA v FRA Q1	1st Quarter	USA	49	695	34	81
212	Rio Olympics Semi USA v FRA Q1	1st Quarter	USA	49	696	34	75
213	Rio Olympics Semi USA v FRA Q1	1st Quarter	USA	49	697	30	67
214	Rio Olympics Semi USA v FRA Q1	1st Quarter	USA	49	698	23	55
215	Rio Olympics Semi USA v FRA Q1	1st Quarter	USA	49	698	18	49
216	Rio Olympics Semi USA v FRA Q1	1st Quarter	USA	49	698	32	45
217	Rio Olympics Semi USA v FRA Q1	1st Quarter	USA	49	699	34	40
218	Rio Olympics Semi USA v FRA Q1	1st Quarter	USA	49	700	37	33
219	Rio Olympics Semi USA v FRA Q1	1st Quarter	USA	49	701	37	20	Shot	Miss
220	Rio Olympics Semi USA v FRA Q1	1st Quarter	USA	53	720	28	109
221	Rio Olympics Semi USA v FRA Q1	1st Quarter	USA	53	721	29	89
222	Rio Olympics Semi USA v FRA Q1	1st Quarter	USA	53	722	29	81
223	Rio Olympics Semi USA v FRA Q1	1st Quarter	USA	53	723	30	73
224	Rio Olympics Semi USA v FRA Q1	1st Quarter	USA	53	724	34	68
225	Rio Olympics Semi USA v FRA Q1	1st Quarter	USA	53	725	39	63
226	Rio Olympics Semi USA v FRA Q1	1st Quarter	USA	53	726	42	56
227	Rio Olympics Semi USA v FRA Q1	1st Quarter	USA	53	727	41	32
228	Rio Olympics Semi USA v FRA Q1	1st Quarter	USA	53	728	42	35
229	Rio Olympics Semi USA v FRA Q1	1st Quarter	USA	53	729	42	35
230	Rio Olympics Semi USA v FRA Q1	1st Quarter	USA	53	730	42	35
231	Rio Olympics Semi USA v FRA Q1	1st Quarter	USA	53	731	42	35
232	Rio Olympics Semi USA v FRA Q1	1st Quarter	USA	53	732	42	35
233	Rio Olympics Semi USA v FRA Q1	1st Quarter	USA	53	733	42	35
234	Rio Olympics Semi USA v FRA Q1	1st Quarter	USA	53	734	41	27
235	Rio Olympics Semi USA v FRA Q1	1st Quarter	USA	53	735	36	18
236	Rio Olympics Semi USA v FRA Q1	1st Quarter	USA	53	735	48	27	TO
237	Rio Olympics Semi USA v FRA Q1	1st Quarter	USA	55	742	31	101
238	Rio Olympics Semi USA v FRA Q1	1st Quarter	USA	55	743	16	84	Foul
239	Rio Olympics Semi USA v FRA Q1	1st Quarter	USA	59	812	35	101
240	Rio Olympics Semi USA v FRA Q1	1st Quarter	USA	59	812	38	100
241	Rio Olympics Semi USA v FRA Q1	1st Quarter	USA	59	813	41	90
242	Rio Olympics Semi USA v FRA Q1	1st Quarter	USA	59	814	43	82
243	Rio Olympics Semi USA v FRA Q1	1st Quarter	USA	59	814	45	73
244	Rio Olympics Semi USA v FRA Q1	1st Quarter	USA	59	815	33	61
245	Rio Olympics Semi USA v FRA Q1	1st Quarter	USA	59	816	26	52
246	Rio Olympics Semi USA v FRA Q1	1st Quarter	USA	59	817	23	43
247	Rio Olympics Semi USA v FRA Q1	1st Quarter	USA	59	817	27	38
248	Rio Olympics Semi USA v FRA Q1	1st Quarter	USA	59	818	26	36
249	Rio Olympics Semi USA v FRA Q1	1st Quarter	USA	59	819	25	28
250	Rio Olympics Semi USA v FRA Q1	1st Quarter	USA	59	819	24	25
251	Rio Olympics Semi USA v FRA Q1	1st Quarter	USA	59	820	10	18	Shot	Miss
252	Rio Olympics Semi USA v FRA Q1	1st Quarter	USA	60	849	40	6	BLOB
253	Rio Olympics Semi USA v FRA Q1	1st Quarter	USA	60	850	32	36
254	Rio Olympics Semi USA v FRA Q1	1st Quarter	USA	60	852	33	38
255	Rio Olympics Semi USA v FRA Q1	1st Quarter	USA	60	852	31	40	On-ball
256	Rio Olympics Semi USA v FRA Q1	1st Quarter	USA	60	854	25	39
257	Rio Olympics Semi USA v FRA Q1	1st Quarter	USA	60	855	15	31
258	Rio Olympics Semi USA v FRA Q1	1st Quarter	USA	60	856	15	27
259	Rio Olympics Semi USA v FRA Q1	1st Quarter	USA	60	856	17	26
260	Rio Olympics Semi USA v FRA Q1	1st Quarter	USA	60	856	23	30
261	Rio Olympics Semi USA v FRA Q1	1st Quarter	USA	60	857	30	27
262	Rio Olympics Semi USA v FRA Q1	1st Quarter	USA	60	858	34	22	Shot	Miss
263	Rio Olympics Semi USA v FRA Q1	1st Quarter	USA	63	879	31	109
264	Rio Olympics Semi USA v FRA Q1	1st Quarter	USA	63	880	37	87
265	Rio Olympics Semi USA v FRA Q1	1st Quarter	USA	63	881	37	82
266	Rio Olympics Semi USA v FRA Q1	1st Quarter	USA	63	881	34	74
267	Rio Olympics Semi USA v FRA Q1	1st Quarter	USA	63	882	30	65
268	Rio Olympics Semi USA v FRA Q1	1st Quarter	USA	63	882	26	61
269	Rio Olympics Semi USA v FRA Q1	1st Quarter	USA	63	883	21	51
270	Rio Olympics Semi USA v FRA Q1	1st Quarter	USA	63	884	15	48
271	Rio Olympics Semi USA v FRA Q1	1st Quarter	USA	63	885	13	45
272	Rio Olympics Semi USA v FRA Q1	1st Quarter	USA	63	886	35	48
273	Rio Olympics Semi USA v FRA Q1	1st Quarter	USA	63	889	22	44
274	Rio Olympics Semi USA v FRA Q1	1st Quarter	USA	63	892	27	42
275	Rio Olympics Semi USA v FRA Q1	1st Quarter	USA	63	892	30	41	On-ball
276	Rio Olympics Semi USA v FRA Q1	1st Quarter	USA	63	892	33	40
277	Rio Olympics Semi USA v FRA Q1	1st Quarter	USA	63	893	38	38
278	Rio Olympics Semi USA v FRA Q1	1st Quarter	USA	63	894	39	35
279	Rio Olympics Semi USA v FRA Q1	1st Quarter	USA	63	895	40	26
280	Rio Olympics Semi USA v FRA Q1	1st Quarter	USA	63	895	36	22	Shot	Miss
281	Rio Olympics Semi USA v FRA Q1	1st Quarter	USA	65	897	26	20	OR	Shot	Score
282	Rio Olympics Semi USA v FRA Q1	1st Quarter	USA	67	927	31	96	Foul
283	Rio Olympics Semi USA v FRA Q2	2nd Quarter	USA	72	48	59	89
284	Rio Olympics Semi USA v FRA Q2	2nd Quarter	USA	72	49	46	89
285	Rio Olympics Semi USA v FRA Q2	2nd Quarter	USA	72	50	46	85
286	Rio Olympics Semi USA v FRA Q2	2nd Quarter	USA	72	51	48	79
287	Rio Olympics Semi USA v FRA Q2	2nd Quarter	USA	72	52	44	74
288	Rio Olympics Semi USA v FRA Q2	2nd Quarter	USA	72	53	38	65
289	Rio Olympics Semi USA v FRA Q2	2nd Quarter	USA	72	54	32	57
290	Rio Olympics Semi USA v FRA Q2	2nd Quarter	USA	72	55	33	51
291	Rio Olympics Semi USA v FRA Q2	2nd Quarter	USA	72	56	28	46
292	Rio Olympics Semi USA v FRA Q2	2nd Quarter	USA	72	58	24	35
293	Rio Olympics Semi USA v FRA Q2	2nd Quarter	USA	72	59	22	38
294	Rio Olympics Semi USA v FRA Q2	2nd Quarter	USA	72	60	25	39	On-ball
295	Rio Olympics Semi USA v FRA Q2	2nd Quarter	USA	72	60	30	39
296	Rio Olympics Semi USA v FRA Q2	2nd Quarter	USA	72	62	33	33	Shot	Miss
297	Rio Olympics Semi USA v FRA Q2	2nd Quarter	USA	73	63	31	20	OR	Shot	Miss
298	Rio Olympics Semi USA v FRA Q2	2nd Quarter	USA	77	90	34	110
299	Rio Olympics Semi USA v FRA Q2	2nd Quarter	USA	77	91	48	77
300	Rio Olympics Semi USA v FRA Q2	2nd Quarter	USA	77	92	48	67
301	Rio Olympics Semi USA v FRA Q2	2nd Quarter	USA	77	93	49	55
302	Rio Olympics Semi USA v FRA Q2	2nd Quarter	USA	77	93	50	43
303	Rio Olympics Semi USA v FRA Q2	2nd Quarter	USA	77	94	47	37	On-ball
304	Rio Olympics Semi USA v FRA Q2	2nd Quarter	USA	77	96	43	26
305	Rio Olympics Semi USA v FRA Q2	2nd Quarter	USA	77	97	33	18	Shot	Score
306	Rio Olympics Semi USA v FRA Q2	2nd Quarter	USA	79	118	38	97
307	Rio Olympics Semi USA v FRA Q2	2nd Quarter	USA	79	119	33	95
308	Rio Olympics Semi USA v FRA Q2	2nd Quarter	USA	79	120	33	84
309	Rio Olympics Semi USA v FRA Q2	2nd Quarter	USA	79	121	34	77
310	Rio Olympics Semi USA v FRA Q2	2nd Quarter	USA	79	122	31	62
311	Rio Olympics Semi USA v FRA Q2	2nd Quarter	USA	79	122	32	55
312	Rio Olympics Semi USA v FRA Q2	2nd Quarter	USA	79	123	22	44
313	Rio Olympics Semi USA v FRA Q2	2nd Quarter	USA	79	123	23	38
314	Rio Olympics Semi USA v FRA Q2	2nd Quarter	USA	79	124	27	33
315	Rio Olympics Semi USA v FRA Q2	2nd Quarter	USA	79	124	32	29
316	Rio Olympics Semi USA v FRA Q2	2nd Quarter	USA	79	125	33	33
317	Rio Olympics Semi USA v FRA Q2	2nd Quarter	USA	79	126	38	39
318	Rio Olympics Semi USA v FRA Q2	2nd Quarter	USA	79	126	34	36
319	Rio Olympics Semi USA v FRA Q2	2nd Quarter	USA	79	127	29	31
320	Rio Olympics Semi USA v FRA Q2	2nd Quarter	USA	79	128	17	36
321	Rio Olympics Semi USA v FRA Q2	2nd Quarter	USA	79	129	18	29
322	Rio Olympics Semi USA v FRA Q2	2nd Quarter	USA	79	130	10	24
323	Rio Olympics Semi USA v FRA Q2	2nd Quarter	USA	79	133	30	31
324	Rio Olympics Semi USA v FRA Q2	2nd Quarter	USA	79	134	30	28
325	Rio Olympics Semi USA v FRA Q2	2nd Quarter	USA	79	134	32	23	Shot	Shooting Foul
326	Rio Olympics Semi USA v FRA Q2	2nd Quarter	USA	81	215	28	108
327	Rio Olympics Semi USA v FRA Q2	2nd Quarter	USA	81	216	25	86
328	Rio Olympics Semi USA v FRA Q2	2nd Quarter	USA	81	217	27	70
329	Rio Olympics Semi USA v FRA Q2	2nd Quarter	USA	81	218	36	62
330	Rio Olympics Semi USA v FRA Q2	2nd Quarter	USA	81	218	42	58
331	Rio Olympics Semi USA v FRA Q2	2nd Quarter	USA	81	219	46	52
332	Rio Olympics Semi USA v FRA Q2	2nd Quarter	USA	81	219	48	47
333	Rio Olympics Semi USA v FRA Q2	2nd Quarter	USA	81	220	50	42
334	Rio Olympics Semi USA v FRA Q2	2nd Quarter	USA	81	221	49	37
335	Rio Olympics Semi USA v FRA Q2	2nd Quarter	USA	81	221	40	42
336	Rio Olympics Semi USA v FRA Q2	2nd Quarter	USA	81	223	37	43
337	Rio Olympics Semi USA v FRA Q2	2nd Quarter	USA	81	224	32	44
338	Rio Olympics Semi USA v FRA Q2	2nd Quarter	USA	81	225	17	39	On-ball
339	Rio Olympics Semi USA v FRA Q2	2nd Quarter	USA	81	227	21	39
340	Rio Olympics Semi USA v FRA Q2	2nd Quarter	USA	81	228	29	37
341	Rio Olympics Semi USA v FRA Q2	2nd Quarter	USA	81	228	19	27
342	Rio Olympics Semi USA v FRA Q2	2nd Quarter	USA	81	229	24	22
343	Rio Olympics Semi USA v FRA Q2	2nd Quarter	USA	81	230	30	18	Shot	Miss
344	Rio Olympics Semi USA v FRA Q2	2nd Quarter	USA	82	232	34	19	OR
345	Rio Olympics Semi USA v FRA Q2	2nd Quarter	USA	82	235	32	20	Shot	Score
346	Rio Olympics Semi USA v FRA Q2	2nd Quarter	USA	84	258	35	109
347	Rio Olympics Semi USA v FRA Q2	2nd Quarter	USA	84	258	34	85
348	Rio Olympics Semi USA v FRA Q2	2nd Quarter	USA	84	259	42	77
349	Rio Olympics Semi USA v FRA Q2	2nd Quarter	USA	84	260	45	62
350	Rio Olympics Semi USA v FRA Q2	2nd Quarter	USA	84	261	48	54
351	Rio Olympics Semi USA v FRA Q2	2nd Quarter	USA	84	262	52	45
352	Rio Olympics Semi USA v FRA Q2	2nd Quarter	USA	84	262	52	41
353	Rio Olympics Semi USA v FRA Q2	2nd Quarter	USA	84	264	40	28
354	Rio Olympics Semi USA v FRA Q2	2nd Quarter	USA	84	265	39	25
355	Rio Olympics Semi USA v FRA Q2	2nd Quarter	USA	84	265	39	21
356	Rio Olympics Semi USA v FRA Q2	2nd Quarter	USA	84	266	34	25
357	Rio Olympics Semi USA v FRA Q2	2nd Quarter	USA	84	266	33	25	Shot	Miss
358	Rio Olympics Semi USA v FRA Q2	2nd Quarter	USA	85	269	29	19	OR	Shot	Score
359	Rio Olympics Semi USA v FRA Q2	2nd Quarter	USA	87	293	36	96
360	Rio Olympics Semi USA v FRA Q2	2nd Quarter	USA	87	293	32	86
361	Rio Olympics Semi USA v FRA Q2	2nd Quarter	USA	87	295	29	77
362	Rio Olympics Semi USA v FRA Q2	2nd Quarter	USA	87	295	27	70
363	Rio Olympics Semi USA v FRA Q2	2nd Quarter	USA	87	296	22	63
364	Rio Olympics Semi USA v FRA Q2	2nd Quarter	USA	87	296	21	55
365	Rio Olympics Semi USA v FRA Q2	2nd Quarter	USA	87	297	19	49
366	Rio Olympics Semi USA v FRA Q2	2nd Quarter	USA	87	297	15	42
367	Rio Olympics Semi USA v FRA Q2	2nd Quarter	USA	87	298	13	33
368	Rio Olympics Semi USA v FRA Q2	2nd Quarter	USA	87	299	13	26
369	Rio Olympics Semi USA v FRA Q2	2nd Quarter	USA	87	300	26	42
370	Rio Olympics Semi USA v FRA Q2	2nd Quarter	USA	87	300	30	39
371	Rio Olympics Semi USA v FRA Q2	2nd Quarter	USA	87	301	35	32
372	Rio Olympics Semi USA v FRA Q2	2nd Quarter	USA	87	301	38	27
373	Rio Olympics Semi USA v FRA Q2	2nd Quarter	USA	87	302	36	22	Shot	Miss
374	Rio Olympics Semi USA v FRA Q2	2nd Quarter	USA	88	305	32	18
375	Rio Olympics Semi USA v FRA Q2	2nd Quarter	USA	88	307	28	15	TO	OR
376	Rio Olympics Semi USA v FRA Q2	2nd Quarter	USA	91	427	32	101
377	Rio Olympics Semi USA v FRA Q2	2nd Quarter	USA	91	428	16	82
378	Rio Olympics Semi USA v FRA Q2	2nd Quarter	USA	91	428	14	69
379	Rio Olympics Semi USA v FRA Q2	2nd Quarter	USA	91	428	13	59
380	Rio Olympics Semi USA v FRA Q2	2nd Quarter	USA	91	428	12	43
381	Rio Olympics Semi USA v FRA Q2	2nd Quarter	USA	91	428	12	34
382	Rio Olympics Semi USA v FRA Q2	2nd Quarter	USA	91	430	13	26	Shot	Miss
383	Rio Olympics Semi USA v FRA Q2	2nd Quarter	USA	93	447	39	114
384	Rio Olympics Semi USA v FRA Q2	2nd Quarter	USA	93	447	42	92
385	Rio Olympics Semi USA v FRA Q2	2nd Quarter	USA	93	449	42	88
386	Rio Olympics Semi USA v FRA Q2	2nd Quarter	USA	93	450	41	82
387	Rio Olympics Semi USA v FRA Q2	2nd Quarter	USA	93	451	38	74
388	Rio Olympics Semi USA v FRA Q2	2nd Quarter	USA	93	452	19	72
389	Rio Olympics Semi USA v FRA Q2	2nd Quarter	USA	93	453	17	68
390	Rio Olympics Semi USA v FRA Q2	2nd Quarter	USA	93	453	13	59
391	Rio Olympics Semi USA v FRA Q2	2nd Quarter	USA	93	454	11	53
392	Rio Olympics Semi USA v FRA Q2	2nd Quarter	USA	93	454	11	47
393	Rio Olympics Semi USA v FRA Q2	2nd Quarter	USA	93	455	14	42	On-ball
394	Rio Olympics Semi USA v FRA Q2	2nd Quarter	USA	93	455	20	41
395	Rio Olympics Semi USA v FRA Q2	2nd Quarter	USA	93	457	37	39
396	Rio Olympics Semi USA v FRA Q2	2nd Quarter	USA	93	458	34	26
397	Rio Olympics Semi USA v FRA Q2	2nd Quarter	USA	93	459	38	19
398	Rio Olympics Semi USA v FRA Q2	2nd Quarter	USA	93	460	35	15
399	Rio Olympics Semi USA v FRA Q2	2nd Quarter	USA	93	461	29	17	Shot	Miss
400	Rio Olympics Semi USA v FRA Q2	2nd Quarter	USA	94	462	29	20	OR	Shot	Score	Shooting Foul
401	Rio Olympics Semi USA v FRA Q2	2nd Quarter	USA	96	574	32	98
402	Rio Olympics Semi USA v FRA Q2	2nd Quarter	USA	96	575	15	68
403	Rio Olympics Semi USA v FRA Q2	2nd Quarter	USA	96	576	15	63
404	Rio Olympics Semi USA v FRA Q2	2nd Quarter	USA	96	576	15	55
405	Rio Olympics Semi USA v FRA Q2	2nd Quarter	USA	96	577	11	45
406	Rio Olympics Semi USA v FRA Q2	2nd Quarter	USA	96	578	12	40
407	Rio Olympics Semi USA v FRA Q2	2nd Quarter	USA	96	578	18	34	On-ball
408	Rio Olympics Semi USA v FRA Q2	2nd Quarter	USA	96	578	24	38
409	Rio Olympics Semi USA v FRA Q2	2nd Quarter	USA	96	579	29	38
410	Rio Olympics Semi USA v FRA Q2	2nd Quarter	USA	96	580	34	30
411	Rio Olympics Semi USA v FRA Q2	2nd Quarter	USA	96	581	34	24	Shot	Score
412	Rio Olympics Semi USA v FRA Q2	2nd Quarter	USA	100	597	36	109
413	Rio Olympics Semi USA v FRA Q2	2nd Quarter	USA	100	598	48	84
414	Rio Olympics Semi USA v FRA Q2	2nd Quarter	USA	100	599	50	79
415	Rio Olympics Semi USA v FRA Q2	2nd Quarter	USA	100	600	49	71
416	Rio Olympics Semi USA v FRA Q2	2nd Quarter	USA	100	601	48	60
417	Rio Olympics Semi USA v FRA Q2	2nd Quarter	USA	100	601	48	49
418	Rio Olympics Semi USA v FRA Q2	2nd Quarter	USA	100	602	48	45
419	Rio Olympics Semi USA v FRA Q2	2nd Quarter	USA	100	602	42	41
420	Rio Olympics Semi USA v FRA Q2	2nd Quarter	USA	100	604	40	39
421	Rio Olympics Semi USA v FRA Q2	2nd Quarter	USA	100	604	27	42
422	Rio Olympics Semi USA v FRA Q2	2nd Quarter	USA	100	605	27	40
423	Rio Olympics Semi USA v FRA Q2	2nd Quarter	USA	100	606	22	35
424	Rio Olympics Semi USA v FRA Q2	2nd Quarter	USA	100	606	19	30
425	Rio Olympics Semi USA v FRA Q2	2nd Quarter	USA	100	607	16	33
426	Rio Olympics Semi USA v FRA Q2	2nd Quarter	USA	100	607	21	36	On-ball
427	Rio Olympics Semi USA v FRA Q2	2nd Quarter	USA	100	607	26	38
428	Rio Olympics Semi USA v FRA Q2	2nd Quarter	USA	100	608	30	36
429	Rio Olympics Semi USA v FRA Q2	2nd Quarter	USA	100	609	11	25
430	Rio Olympics Semi USA v FRA Q2	2nd Quarter	USA	100	611	9	23
431	Rio Olympics Semi USA v FRA Q2	2nd Quarter	USA	100	611	9	28
432	Rio Olympics Semi USA v FRA Q2	2nd Quarter	USA	100	612	11	18	TO
433	Rio Olympics Semi USA v FRA Q2	2nd Quarter	USA	102	631	32	111
434	Rio Olympics Semi USA v FRA Q2	2nd Quarter	USA	102	632	31	94
435	Rio Olympics Semi USA v FRA Q2	2nd Quarter	USA	102	632	33	85
436	Rio Olympics Semi USA v FRA Q2	2nd Quarter	USA	102	633	26	77
437	Rio Olympics Semi USA v FRA Q2	2nd Quarter	USA	102	634	24	72
438	Rio Olympics Semi USA v FRA Q2	2nd Quarter	USA	102	636	26	65
439	Rio Olympics Semi USA v FRA Q2	2nd Quarter	USA	102	636	29	61
440	Rio Olympics Semi USA v FRA Q2	2nd Quarter	USA	102	637	31	58
441	Rio Olympics Semi USA v FRA Q2	2nd Quarter	USA	102	637	34	53
442	Rio Olympics Semi USA v FRA Q2	2nd Quarter	USA	102	638	37	37
443	Rio Olympics Semi USA v FRA Q2	2nd Quarter	USA	102	640	38	36
444	Rio Olympics Semi USA v FRA Q2	2nd Quarter	USA	102	643	48	25	Shot	Score
445	Rio Olympics Semi USA v FRA Q2	2nd Quarter	USA	104	668	29	94
446	Rio Olympics Semi USA v FRA Q2	2nd Quarter	USA	104	669	26	61
447	Rio Olympics Semi USA v FRA Q2	2nd Quarter	USA	104	671	25	55
448	Rio Olympics Semi USA v FRA Q2	2nd Quarter	USA	104	672	23	51
449	Rio Olympics Semi USA v FRA Q2	2nd Quarter	USA	104	672	18	47
450	Rio Olympics Semi USA v FRA Q2	2nd Quarter	USA	104	673	15	42
451	Rio Olympics Semi USA v FRA Q2	2nd Quarter	USA	104	674	14	39
452	Rio Olympics Semi USA v FRA Q2	2nd Quarter	USA	104	675	11	27
453	Rio Olympics Semi USA v FRA Q2	2nd Quarter	USA	104	676	11	27
454	Rio Olympics Semi USA v FRA Q2	2nd Quarter	USA	104	676	15	30	On-ball
455	Rio Olympics Semi USA v FRA Q2	2nd Quarter	USA	104	676	19	33
456	Rio Olympics Semi USA v FRA Q2	2nd Quarter	USA	104	677	23	34
457	Rio Olympics Semi USA v FRA Q2	2nd Quarter	USA	104	678	27	33
458	Rio Olympics Semi USA v FRA Q2	2nd Quarter	USA	104	678	33	28
459	Rio Olympics Semi USA v FRA Q2	2nd Quarter	USA	104	679	36	20
460	Rio Olympics Semi USA v FRA Q2	2nd Quarter	USA	104	679	34	18	Shot	Score
461	Rio Olympics Semi USA v FRA Q2	2nd Quarter	USA	106	699	33	86
462	Rio Olympics Semi USA v FRA Q2	2nd Quarter	USA	106	699	36	80
463	Rio Olympics Semi USA v FRA Q2	2nd Quarter	USA	106	700	35	61
464	Rio Olympics Semi USA v FRA Q2	2nd Quarter	USA	106	700	31	52
465	Rio Olympics Semi USA v FRA Q2	2nd Quarter	USA	106	701	30	44
466	Rio Olympics Semi USA v FRA Q2	2nd Quarter	USA	106	701	30	40
467	Rio Olympics Semi USA v FRA Q2	2nd Quarter	USA	106	702	42	30
468	Rio Olympics Semi USA v FRA Q2	2nd Quarter	USA	106	703	44	26
469	Rio Olympics Semi USA v FRA Q2	2nd Quarter	USA	106	704	42	26
470	Rio Olympics Semi USA v FRA Q2	2nd Quarter	USA	106	705	35	22
471	Rio Olympics Semi USA v FRA Q2	2nd Quarter	USA	106	705	39	20	Shot	Miss
472	Rio Olympics Semi USA v FRA Q2	2nd Quarter	USA	109	763	34	109
473	Rio Olympics Semi USA v FRA Q2	2nd Quarter	USA	109	764	34	87
474	Rio Olympics Semi USA v FRA Q2	2nd Quarter	USA	109	765	32	78
475	Rio Olympics Semi USA v FRA Q2	2nd Quarter	USA	109	766	31	68
476	Rio Olympics Semi USA v FRA Q2	2nd Quarter	USA	109	767	27	61
477	Rio Olympics Semi USA v FRA Q2	2nd Quarter	USA	109	768	20	56
478	Rio Olympics Semi USA v FRA Q2	2nd Quarter	USA	109	768	16	51
479	Rio Olympics Semi USA v FRA Q2	2nd Quarter	USA	109	768	11	45
480	Rio Olympics Semi USA v FRA Q2	2nd Quarter	USA	109	770	11	43
481	Rio Olympics Semi USA v FRA Q2	2nd Quarter	USA	109	770	10	34
482	Rio Olympics Semi USA v FRA Q2	2nd Quarter	USA	109	772	11	39
483	Rio Olympics Semi USA v FRA Q2	2nd Quarter	USA	109	773	21	42
484	Rio Olympics Semi USA v FRA Q2	2nd Quarter	USA	109	773	28	45
485	Rio Olympics Semi USA v FRA Q2	2nd Quarter	USA	109	775	30	45
486	Rio Olympics Semi USA v FRA Q2	2nd Quarter	USA	109	777	41	39
487	Rio Olympics Semi USA v FRA Q2	2nd Quarter	USA	109	778	40	37	On-ball
488	Rio Olympics Semi USA v FRA Q2	2nd Quarter	USA	109	778	39	37
489	Rio Olympics Semi USA v FRA Q2	2nd Quarter	USA	109	778	32	37
490	Rio Olympics Semi USA v FRA Q2	2nd Quarter	USA	109	780	39	27
491	Rio Olympics Semi USA v FRA Q2	2nd Quarter	USA	109	780	38	23
492	Rio Olympics Semi USA v FRA Q2	2nd Quarter	USA	109	781	36	20
493	Rio Olympics Semi USA v FRA Q2	2nd Quarter	USA	109	781	33	18	Shot	Score
494	Rio Olympics Semi USA v FRA Q2	2nd Quarter	USA	115	813	29	109
495	Rio Olympics Semi USA v FRA Q2	2nd Quarter	USA	115	815	27	89
496	Rio Olympics Semi USA v FRA Q2	2nd Quarter	USA	115	817	32	74
497	Rio Olympics Semi USA v FRA Q2	2nd Quarter	USA	115	818	31	65
498	Rio Olympics Semi USA v FRA Q2	2nd Quarter	USA	115	819	29	55
499	Rio Olympics Semi USA v FRA Q2	2nd Quarter	USA	115	822	33	50
500	Rio Olympics Semi USA v FRA Q2	2nd Quarter	USA	115	823	39	50
501	Rio Olympics Semi USA v FRA Q2	2nd Quarter	USA	115	823	46	50
502	Rio Olympics Semi USA v FRA Q2	2nd Quarter	USA	115	824	50	48
503	Rio Olympics Semi USA v FRA Q2	2nd Quarter	USA	115	825	54	45
504	Rio Olympics Semi USA v FRA Q2	2nd Quarter	USA	115	826	53	41	Foul
505	Rio Olympics Semi USA v FRA Q2	2nd Quarter	USA	116	856	59	39	SLOB
506	Rio Olympics Semi USA v FRA Q2	2nd Quarter	USA	116	856	35	40
507	Rio Olympics Semi USA v FRA Q2	2nd Quarter	USA	116	858	30	39
508	Rio Olympics Semi USA v FRA Q2	2nd Quarter	USA	116	859	22	31	TO
509	Rio Olympics Semi USA v FRA Q2	2nd Quarter	USA	118	883	26	86
510	Rio Olympics Semi USA v FRA Q2	2nd Quarter	USA	118	884	36	80
511	Rio Olympics Semi USA v FRA Q2	2nd Quarter	USA	118	886	13	54
512	Rio Olympics Semi USA v FRA Q2	2nd Quarter	USA	118	887	14	51
513	Rio Olympics Semi USA v FRA Q2	2nd Quarter	USA	118	887	16	44
514	Rio Olympics Semi USA v FRA Q2	2nd Quarter	USA	118	888	14	39
515	Rio Olympics Semi USA v FRA Q2	2nd Quarter	USA	118	889	13	34
516	Rio Olympics Semi USA v FRA Q2	2nd Quarter	USA	118	890	12	28
517	Rio Olympics Semi USA v FRA Q2	2nd Quarter	USA	118	891	10	20
518	Rio Olympics Semi USA v FRA Q2	2nd Quarter	USA	118	891	15	33
519	Rio Olympics Semi USA v FRA Q2	2nd Quarter	USA	118	893	33	34
520	Rio Olympics Semi USA v FRA Q2	2nd Quarter	USA	118	894	33	35
521	Rio Olympics Semi USA v FRA Q2	2nd Quarter	USA	118	895	29	35	Shot	Score
522	Rio Olympics Semi USA v FRA Q2	2nd Quarter	USA	121	958	35	108
523	Rio Olympics Semi USA v FRA Q2	2nd Quarter	USA	121	960	30	88
524	Rio Olympics Semi USA v FRA Q2	2nd Quarter	USA	121	962	32	85
525	Rio Olympics Semi USA v FRA Q2	2nd Quarter	USA	121	963	34	80
526	Rio Olympics Semi USA v FRA Q2	2nd Quarter	USA	121	963	30	73
527	Rio Olympics Semi USA v FRA Q2	2nd Quarter	USA	121	964	27	65
528	Rio Olympics Semi USA v FRA Q2	2nd Quarter	USA	121	964	21	59
529	Rio Olympics Semi USA v FRA Q2	2nd Quarter	USA	121	965	16	53
530	Rio Olympics Semi USA v FRA Q2	2nd Quarter	USA	121	965	14	49
531	Rio Olympics Semi USA v FRA Q2	2nd Quarter	USA	121	966	13	40
532	Rio Olympics Semi USA v FRA Q2	2nd Quarter	USA	121	966	13	36
533	Rio Olympics Semi USA v FRA Q2	2nd Quarter	USA	121	967	33	38
534	Rio Olympics Semi USA v FRA Q2	2nd Quarter	USA	121	969	37	37
535	Rio Olympics Semi USA v FRA Q2	2nd Quarter	USA	121	970	40	34
536	Rio Olympics Semi USA v FRA Q2	2nd Quarter	USA	121	970	40	38
537	Rio Olympics Semi USA v FRA Q2	2nd Quarter	USA	121	970	40	39
538	Rio Olympics Semi USA v FRA Q2	2nd Quarter	USA	121	971	37	41
539	Rio Olympics Semi USA v FRA Q2	2nd Quarter	USA	121	971	32	43
540	Rio Olympics Semi USA v FRA Q2	2nd Quarter	USA	121	973	47	30	Shot	Miss
541	Rio Olympics Semi USA v FRA Q3	3rd Quarter	USA	124	1	4	59
542	Rio Olympics Semi USA v FRA Q3	3rd Quarter	USA	124	2	14	63
543	Rio Olympics Semi USA v FRA Q3	3rd Quarter	USA	124	3	14	58
544	Rio Olympics Semi USA v FRA Q3	3rd Quarter	USA	124	4	17	51
545	Rio Olympics Semi USA v FRA Q3	3rd Quarter	USA	124	5	26	45
546	Rio Olympics Semi USA v FRA Q3	3rd Quarter	USA	124	6	20	37
547	Rio Olympics Semi USA v FRA Q3	3rd Quarter	USA	124	7	20	37
548	Rio Olympics Semi USA v FRA Q3	3rd Quarter	USA	124	8	20	37
549	Rio Olympics Semi USA v FRA Q3	3rd Quarter	USA	124	9	20	37
550	Rio Olympics Semi USA v FRA Q3	3rd Quarter	USA	124	10	15	33
551	Rio Olympics Semi USA v FRA Q3	3rd Quarter	USA	124	11	20	37
552	Rio Olympics Semi USA v FRA Q3	3rd Quarter	USA	124	11	26	39
553	Rio Olympics Semi USA v FRA Q3	3rd Quarter	USA	124	12	34	37
554	Rio Olympics Semi USA v FRA Q3	3rd Quarter	USA	124	13	23	37
555	Rio Olympics Semi USA v FRA Q3	3rd Quarter	USA	124	13	27	34
556	Rio Olympics Semi USA v FRA Q3	3rd Quarter	USA	124	14	33	29
557	Rio Olympics Semi USA v FRA Q3	3rd Quarter	USA	124	15	35	28	Shot	Miss
558	Rio Olympics Semi USA v FRA Q3	3rd Quarter	USA	125	18	12	30	OR
559	Rio Olympics Semi USA v FRA Q3	3rd Quarter	USA	125	20	21	22	Shot	Score
560	Rio Olympics Semi USA v FRA Q3	3rd Quarter	USA	128	32	33	87
561	Rio Olympics Semi USA v FRA Q3	3rd Quarter	USA	128	34	36	84
562	Rio Olympics Semi USA v FRA Q3	3rd Quarter	USA	128	35	39	76
563	Rio Olympics Semi USA v FRA Q3	3rd Quarter	USA	128	36	50	53
564	Rio Olympics Semi USA v FRA Q3	3rd Quarter	USA	128	37	51	46
565	Rio Olympics Semi USA v FRA Q3	3rd Quarter	USA	128	37	50	37
566	Rio Olympics Semi USA v FRA Q3	3rd Quarter	USA	128	38	48	30
567	Rio Olympics Semi USA v FRA Q3	3rd Quarter	USA	128	39	39	23
568	Rio Olympics Semi USA v FRA Q3	3rd Quarter	USA	128	40	41	25
569	Rio Olympics Semi USA v FRA Q3	3rd Quarter	USA	128	41	47	31
570	Rio Olympics Semi USA v FRA Q3	3rd Quarter	USA	128	42	47	32	On-ball
571	Rio Olympics Semi USA v FRA Q3	3rd Quarter	USA	128	42	48	28
572	Rio Olympics Semi USA v FRA Q3	3rd Quarter	USA	128	44	46	25
573	Rio Olympics Semi USA v FRA Q3	3rd Quarter	USA	128	44	44	24	Shot	Score
574	Rio Olympics Semi USA v FRA Q3	3rd Quarter	USA	130	64	28	100
575	Rio Olympics Semi USA v FRA Q3	3rd Quarter	USA	130	65	46	92
576	Rio Olympics Semi USA v FRA Q3	3rd Quarter	USA	130	66	48	82
577	Rio Olympics Semi USA v FRA Q3	3rd Quarter	USA	130	66	48	77
578	Rio Olympics Semi USA v FRA Q3	3rd Quarter	USA	130	67	44	60
579	Rio Olympics Semi USA v FRA Q3	3rd Quarter	USA	130	68	41	49
580	Rio Olympics Semi USA v FRA Q3	3rd Quarter	USA	130	69	38	39
581	Rio Olympics Semi USA v FRA Q3	3rd Quarter	USA	130	69	42	35
582	Rio Olympics Semi USA v FRA Q3	3rd Quarter	USA	130	72	27	38
583	Rio Olympics Semi USA v FRA Q3	3rd Quarter	USA	130	73	16	39
584	Rio Olympics Semi USA v FRA Q3	3rd Quarter	USA	130	74	19	38	On-ball
585	Rio Olympics Semi USA v FRA Q3	3rd Quarter	USA	130	75	25	39	Shot	Miss
586	Rio Olympics Semi USA v FRA Q3	3rd Quarter	USA	131	79	40	44	OR
587	Rio Olympics Semi USA v FRA Q3	3rd Quarter	USA	131	81	48	44
588	Rio Olympics Semi USA v FRA Q3	3rd Quarter	USA	131	83	48	41
589	Rio Olympics Semi USA v FRA Q3	3rd Quarter	USA	131	84	45	39
590	Rio Olympics Semi USA v FRA Q3	3rd Quarter	USA	131	84	43	36	On-ball
591	Rio Olympics Semi USA v FRA Q3	3rd Quarter	USA	131	86	44	32
592	Rio Olympics Semi USA v FRA Q3	3rd Quarter	USA	131	87	46	29
593	Rio Olympics Semi USA v FRA Q3	3rd Quarter	USA	131	87	32	33
594	Rio Olympics Semi USA v FRA Q3	3rd Quarter	USA	131	89	26	40	On-ball
595	Rio Olympics Semi USA v FRA Q3	3rd Quarter	USA	131	90	30	40
596	Rio Olympics Semi USA v FRA Q3	3rd Quarter	USA	131	91	34	35
597	Rio Olympics Semi USA v FRA Q3	3rd Quarter	USA	131	92	36	30
598	Rio Olympics Semi USA v FRA Q3	3rd Quarter	USA	131	93	27	20
599	Rio Olympics Semi USA v FRA Q3	3rd Quarter	USA	131	94	29	16	Shot	Score
600	Rio Olympics Semi USA v FRA Q3	3rd Quarter	USA	133	129	33	110
601	Rio Olympics Semi USA v FRA Q3	3rd Quarter	USA	133	129	33	86
602	Rio Olympics Semi USA v FRA Q3	3rd Quarter	USA	133	131	27	68
603	Rio Olympics Semi USA v FRA Q3	3rd Quarter	USA	133	131	23	58
604	Rio Olympics Semi USA v FRA Q3	3rd Quarter	USA	133	132	20	48
605	Rio Olympics Semi USA v FRA Q3	3rd Quarter	USA	133	132	18	44
606	Rio Olympics Semi USA v FRA Q3	3rd Quarter	USA	133	133	14	38
607	Rio Olympics Semi USA v FRA Q3	3rd Quarter	USA	133	134	28	42
608	Rio Olympics Semi USA v FRA Q3	3rd Quarter	USA	133	137	48	33
609	Rio Olympics Semi USA v FRA Q3	3rd Quarter	USA	133	138	51	31
610	Rio Olympics Semi USA v FRA Q3	3rd Quarter	USA	133	139	51	31
611	Rio Olympics Semi USA v FRA Q3	3rd Quarter	USA	133	140	51	31
612	Rio Olympics Semi USA v FRA Q3	3rd Quarter	USA	133	141	51	31
613	Rio Olympics Semi USA v FRA Q3	3rd Quarter	USA	133	142	31	38	Shot	Score
614	Rio Olympics Semi USA v FRA Q3	3rd Quarter	USA	135	187	58	91
615	Rio Olympics Semi USA v FRA Q3	3rd Quarter	USA	135	188	46	97
616	Rio Olympics Semi USA v FRA Q3	3rd Quarter	USA	135	189	44	91
617	Rio Olympics Semi USA v FRA Q3	3rd Quarter	USA	135	190	38	77
618	Rio Olympics Semi USA v FRA Q3	3rd Quarter	USA	135	191	30	68
619	Rio Olympics Semi USA v FRA Q3	3rd Quarter	USA	135	191	25	63
620	Rio Olympics Semi USA v FRA Q3	3rd Quarter	USA	135	192	21	57
621	Rio Olympics Semi USA v FRA Q3	3rd Quarter	USA	135	192	18	52
622	Rio Olympics Semi USA v FRA Q3	3rd Quarter	USA	135	193	14	50
623	Rio Olympics Semi USA v FRA Q3	3rd Quarter	USA	135	193	12	43
624	Rio Olympics Semi USA v FRA Q3	3rd Quarter	USA	135	194	11	40
625	Rio Olympics Semi USA v FRA Q3	3rd Quarter	USA	135	195	34	41
626	Rio Olympics Semi USA v FRA Q3	3rd Quarter	USA	135	196	38	38	On-ball
627	Rio Olympics Semi USA v FRA Q3	3rd Quarter	USA	135	198	44	39
628	Rio Olympics Semi USA v FRA Q3	3rd Quarter	USA	135	199	48	41
629	Rio Olympics Semi USA v FRA Q3	3rd Quarter	USA	135	199	52	38
630	Rio Olympics Semi USA v FRA Q3	3rd Quarter	USA	135	201	52	18
631	Rio Olympics Semi USA v FRA Q3	3rd Quarter	USA	135	202	37	19
632	Rio Olympics Semi USA v FRA Q3	3rd Quarter	USA	135	204	38	22
633	Rio Olympics Semi USA v FRA Q3	3rd Quarter	USA	135	204	37	25
634	Rio Olympics Semi USA v FRA Q3	3rd Quarter	USA	135	205	31	24	Shot	Score
635	Rio Olympics Semi USA v FRA Q3	3rd Quarter	USA	138	237	4	84
636	Rio Olympics Semi USA v FRA Q3	3rd Quarter	USA	138	238	20	80
637	Rio Olympics Semi USA v FRA Q3	3rd Quarter	USA	138	239	21	70
638	Rio Olympics Semi USA v FRA Q3	3rd Quarter	USA	138	240	22	64
639	Rio Olympics Semi USA v FRA Q3	3rd Quarter	USA	138	240	18	56
640	Rio Olympics Semi USA v FRA Q3	3rd Quarter	USA	138	241	16	49
641	Rio Olympics Semi USA v FRA Q3	3rd Quarter	USA	138	241	14	44
642	Rio Olympics Semi USA v FRA Q3	3rd Quarter	USA	138	242	33	43
643	Rio Olympics Semi USA v FRA Q3	3rd Quarter	USA	138	243	35	40	On-ball
644	Rio Olympics Semi USA v FRA Q3	3rd Quarter	USA	138	243	41	38
645	Rio Olympics Semi USA v FRA Q3	3rd Quarter	USA	138	244	47	39
646	Rio Olympics Semi USA v FRA Q3	3rd Quarter	USA	138	244	49	40
647	Rio Olympics Semi USA v FRA Q3	3rd Quarter	USA	138	245	51	38
648	Rio Olympics Semi USA v FRA Q3	3rd Quarter	USA	138	246	52	33
649	Rio Olympics Semi USA v FRA Q3	3rd Quarter	USA	138	247	31	37
650	Rio Olympics Semi USA v FRA Q3	3rd Quarter	USA	138	248	26	22
651	Rio Olympics Semi USA v FRA Q3	3rd Quarter	USA	138	249	24	25
652	Rio Olympics Semi USA v FRA Q3	3rd Quarter	USA	138	250	23	27
653	Rio Olympics Semi USA v FRA Q3	3rd Quarter	USA	138	251	27	26
654	Rio Olympics Semi USA v FRA Q3	3rd Quarter	USA	138	252	30	27
655	Rio Olympics Semi USA v FRA Q3	3rd Quarter	USA	138	254	39	34	Shot	Miss
656	Rio Olympics Semi USA v FRA Q3	3rd Quarter	USA	140	271	42	9	BLOB
657	Rio Olympics Semi USA v FRA Q3	3rd Quarter	USA	140	272	36	30
658	Rio Olympics Semi USA v FRA Q3	3rd Quarter	USA	140	273	32	32
659	Rio Olympics Semi USA v FRA Q3	3rd Quarter	USA	140	273	28	30
660	Rio Olympics Semi USA v FRA Q3	3rd Quarter	USA	140	274	29	24	Shot	Miss
661	Rio Olympics Semi USA v FRA Q3	3rd Quarter	USA	142	281	26	97
662	Rio Olympics Semi USA v FRA Q3	3rd Quarter	USA	142	281	31	89
663	Rio Olympics Semi USA v FRA Q3	3rd Quarter	USA	142	282	34	80
664	Rio Olympics Semi USA v FRA Q3	3rd Quarter	USA	142	282	37	70
665	Rio Olympics Semi USA v FRA Q3	3rd Quarter	USA	142	283	37	62
666	Rio Olympics Semi USA v FRA Q3	3rd Quarter	USA	142	283	35	53
667	Rio Olympics Semi USA v FRA Q3	3rd Quarter	USA	142	284	33	49
668	Rio Olympics Semi USA v FRA Q3	3rd Quarter	USA	142	284	29	46
669	Rio Olympics Semi USA v FRA Q3	3rd Quarter	USA	142	285	22	43	TO
670	Rio Olympics Semi USA v FRA Q3	3rd Quarter	USA	144	300	31	108
671	Rio Olympics Semi USA v FRA Q3	3rd Quarter	USA	144	301	33	95
672	Rio Olympics Semi USA v FRA Q3	3rd Quarter	USA	144	302	50	73
673	Rio Olympics Semi USA v FRA Q3	3rd Quarter	USA	144	303	52	62
674	Rio Olympics Semi USA v FRA Q3	3rd Quarter	USA	144	304	51	54
675	Rio Olympics Semi USA v FRA Q3	3rd Quarter	USA	144	306	51	49
676	Rio Olympics Semi USA v FRA Q3	3rd Quarter	USA	144	309	50	47
677	Rio Olympics Semi USA v FRA Q3	3rd Quarter	USA	144	310	47	42	On-ball
678	Rio Olympics Semi USA v FRA Q3	3rd Quarter	USA	144	310	49	37
679	Rio Olympics Semi USA v FRA Q3	3rd Quarter	USA	144	311	47	30
680	Rio Olympics Semi USA v FRA Q3	3rd Quarter	USA	144	312	40	23
681	Rio Olympics Semi USA v FRA Q3	3rd Quarter	USA	144	312	36	20
682	Rio Olympics Semi USA v FRA Q3	3rd Quarter	USA	144	313	30	26
683	Rio Olympics Semi USA v FRA Q3	3rd Quarter	USA	144	314	29	21	Shot	Score
684	Rio Olympics Semi USA v FRA Q3	3rd Quarter	USA	148	384	41	101
685	Rio Olympics Semi USA v FRA Q3	3rd Quarter	USA	148	386	44	87
686	Rio Olympics Semi USA v FRA Q3	3rd Quarter	USA	148	387	44	81
687	Rio Olympics Semi USA v FRA Q3	3rd Quarter	USA	148	388	44	76
688	Rio Olympics Semi USA v FRA Q3	3rd Quarter	USA	148	389	48	67
689	Rio Olympics Semi USA v FRA Q3	3rd Quarter	USA	148	389	51	58
690	Rio Olympics Semi USA v FRA Q3	3rd Quarter	USA	148	390	52	51
691	Rio Olympics Semi USA v FRA Q3	3rd Quarter	USA	148	391	53	44
692	Rio Olympics Semi USA v FRA Q3	3rd Quarter	USA	148	393	51	42
693	Rio Olympics Semi USA v FRA Q3	3rd Quarter	USA	148	394	43	39
694	Rio Olympics Semi USA v FRA Q3	3rd Quarter	USA	148	394	40	41
695	Rio Olympics Semi USA v FRA Q3	3rd Quarter	USA	148	394	32	40	On-ball
696	Rio Olympics Semi USA v FRA Q3	3rd Quarter	USA	148	394	30	40
697	Rio Olympics Semi USA v FRA Q3	3rd Quarter	USA	148	396	24	39	TO	Foul
698	Rio Olympics Semi USA v FRA Q3	3rd Quarter	USA	151	439	31	90
699	Rio Olympics Semi USA v FRA Q3	3rd Quarter	USA	151	439	50	72
700	Rio Olympics Semi USA v FRA Q3	3rd Quarter	USA	151	441	51	64
701	Rio Olympics Semi USA v FRA Q3	3rd Quarter	USA	151	442	50	54
702	Rio Olympics Semi USA v FRA Q3	3rd Quarter	USA	151	443	50	43
703	Rio Olympics Semi USA v FRA Q3	3rd Quarter	USA	151	444	51	37
704	Rio Olympics Semi USA v FRA Q3	3rd Quarter	USA	151	444	51	32
705	Rio Olympics Semi USA v FRA Q3	3rd Quarter	USA	151	445	46	34
706	Rio Olympics Semi USA v FRA Q3	3rd Quarter	USA	151	445	41	34
707	Rio Olympics Semi USA v FRA Q3	3rd Quarter	USA	151	446	51	19	On-ball
708	Rio Olympics Semi USA v FRA Q3	3rd Quarter	USA	151	448	51	23
709	Rio Olympics Semi USA v FRA Q3	3rd Quarter	USA	151	449	47	29
710	Rio Olympics Semi USA v FRA Q3	3rd Quarter	USA	151	450	44	30
711	Rio Olympics Semi USA v FRA Q3	3rd Quarter	USA	151	450	38	31
712	Rio Olympics Semi USA v FRA Q3	3rd Quarter	USA	151	452	25	42
713	Rio Olympics Semi USA v FRA Q3	3rd Quarter	USA	151	453	11	26
714	Rio Olympics Semi USA v FRA Q3	3rd Quarter	USA	151	455	15	29
715	Rio Olympics Semi USA v FRA Q3	3rd Quarter	USA	151	455	20	30
716	Rio Olympics Semi USA v FRA Q3	3rd Quarter	USA	151	456	27	30
717	Rio Olympics Semi USA v FRA Q3	3rd Quarter	USA	151	458	42	36	Shot	Score
718	Rio Olympics Semi USA v FRA Q3	3rd Quarter	USA	153	488	38	109
719	Rio Olympics Semi USA v FRA Q3	3rd Quarter	USA	153	489	48	82
720	Rio Olympics Semi USA v FRA Q3	3rd Quarter	USA	153	490	49	77
721	Rio Olympics Semi USA v FRA Q3	3rd Quarter	USA	153	491	50	70
722	Rio Olympics Semi USA v FRA Q3	3rd Quarter	USA	153	492	50	64
723	Rio Olympics Semi USA v FRA Q3	3rd Quarter	USA	153	493	49	56
724	Rio Olympics Semi USA v FRA Q3	3rd Quarter	USA	153	493	50	49
725	Rio Olympics Semi USA v FRA Q3	3rd Quarter	USA	153	494	49	39
726	Rio Olympics Semi USA v FRA Q3	3rd Quarter	USA	153	494	50	34
727	Rio Olympics Semi USA v FRA Q3	3rd Quarter	USA	153	494	50	32
728	Rio Olympics Semi USA v FRA Q3	3rd Quarter	USA	153	495	50	28
729	Rio Olympics Semi USA v FRA Q3	3rd Quarter	USA	153	496	32	39	Shot	Miss
730	Rio Olympics Semi USA v FRA Q3	3rd Quarter	USA	154	498	32	19	OR
731	Rio Olympics Semi USA v FRA Q3	3rd Quarter	USA	154	500	32	16	Shot	Score
732	Rio Olympics Semi USA v FRA Q3	3rd Quarter	USA	158	624	33	108
733	Rio Olympics Semi USA v FRA Q3	3rd Quarter	USA	158	624	32	95
734	Rio Olympics Semi USA v FRA Q3	3rd Quarter	USA	158	626	32	78
735	Rio Olympics Semi USA v FRA Q3	3rd Quarter	USA	158	627	34	70
736	Rio Olympics Semi USA v FRA Q3	3rd Quarter	USA	158	627	40	62
737	Rio Olympics Semi USA v FRA Q3	3rd Quarter	USA	158	627	48	51
738	Rio Olympics Semi USA v FRA Q3	3rd Quarter	USA	158	629	40	50
739	Rio Olympics Semi USA v FRA Q3	3rd Quarter	USA	158	630	33	51
740	Rio Olympics Semi USA v FRA Q3	3rd Quarter	USA	158	633	42	37
741	Rio Olympics Semi USA v FRA Q3	3rd Quarter	USA	158	634	46	36
742	Rio Olympics Semi USA v FRA Q3	3rd Quarter	USA	158	634	49	34
743	Rio Olympics Semi USA v FRA Q3	3rd Quarter	USA	158	635	46	40
744	Rio Olympics Semi USA v FRA Q3	3rd Quarter	USA	158	636	37	44
745	Rio Olympics Semi USA v FRA Q3	3rd Quarter	USA	158	637	11	29
746	Rio Olympics Semi USA v FRA Q3	3rd Quarter	USA	158	638	24	20
747	Rio Olympics Semi USA v FRA Q3	3rd Quarter	USA	158	639	27	24
748	Rio Olympics Semi USA v FRA Q3	3rd Quarter	USA	158	640	31	21	Shot	Score	Shooting Foul
749	Rio Olympics Semi USA v FRA Q3	3rd Quarter	USA	160	732	3	85
750	Rio Olympics Semi USA v FRA Q3	3rd Quarter	USA	160	733	18	87
751	Rio Olympics Semi USA v FRA Q3	3rd Quarter	USA	160	734	27	78
752	Rio Olympics Semi USA v FRA Q3	3rd Quarter	USA	160	735	29	70
753	Rio Olympics Semi USA v FRA Q3	3rd Quarter	USA	160	736	31	64
754	Rio Olympics Semi USA v FRA Q3	3rd Quarter	USA	160	737	34	59
755	Rio Olympics Semi USA v FRA Q3	3rd Quarter	USA	160	738	43	46
756	Rio Olympics Semi USA v FRA Q3	3rd Quarter	USA	160	740	39	37
757	Rio Olympics Semi USA v FRA Q3	3rd Quarter	USA	160	741	38	34	TO
758	Rio Olympics Semi USA v FRA Q3	3rd Quarter	USA	163	750	25	99
759	Rio Olympics Semi USA v FRA Q3	3rd Quarter	USA	163	750	21	88
760	Rio Olympics Semi USA v FRA Q3	3rd Quarter	USA	163	752	21	80
761	Rio Olympics Semi USA v FRA Q3	3rd Quarter	USA	163	753	22	70
762	Rio Olympics Semi USA v FRA Q3	3rd Quarter	USA	163	754	22	62
763	Rio Olympics Semi USA v FRA Q3	3rd Quarter	USA	163	755	23	54
764	Rio Olympics Semi USA v FRA Q3	3rd Quarter	USA	163	756	28	55
765	Rio Olympics Semi USA v FRA Q3	3rd Quarter	USA	163	756	30	54
766	Rio Olympics Semi USA v FRA Q3	3rd Quarter	USA	163	757	33	52
767	Rio Olympics Semi USA v FRA Q3	3rd Quarter	USA	163	760	33	46
768	Rio Olympics Semi USA v FRA Q3	3rd Quarter	USA	163	761	31	37
769	Rio Olympics Semi USA v FRA Q3	3rd Quarter	USA	163	761	31	41
770	Rio Olympics Semi USA v FRA Q3	3rd Quarter	USA	163	763	28	42
771	Rio Olympics Semi USA v FRA Q3	3rd Quarter	USA	163	765	44	35
772	Rio Olympics Semi USA v FRA Q3	3rd Quarter	USA	163	767	23	37
773	Rio Olympics Semi USA v FRA Q3	3rd Quarter	USA	163	768	19	43
774	Rio Olympics Semi USA v FRA Q3	3rd Quarter	USA	163	769	21	39	On-ball
775	Rio Olympics Semi USA v FRA Q3	3rd Quarter	USA	163	769	29	38
776	Rio Olympics Semi USA v FRA Q3	3rd Quarter	USA	163	770	36	32	TO
777	Rio Olympics Semi USA v FRA Q3	3rd Quarter	USA	165	817	3	87
778	Rio Olympics Semi USA v FRA Q3	3rd Quarter	USA	165	817	13	89
779	Rio Olympics Semi USA v FRA Q3	3rd Quarter	USA	165	819	15	77
780	Rio Olympics Semi USA v FRA Q3	3rd Quarter	USA	165	819	17	70
781	Rio Olympics Semi USA v FRA Q3	3rd Quarter	USA	165	820	17	59
782	Rio Olympics Semi USA v FRA Q3	3rd Quarter	USA	165	821	19	52
783	Rio Olympics Semi USA v FRA Q3	3rd Quarter	USA	165	822	14	37
784	Rio Olympics Semi USA v FRA Q3	3rd Quarter	USA	165	823	31	50
785	Rio Olympics Semi USA v FRA Q3	3rd Quarter	USA	165	824	43	35
786	Rio Olympics Semi USA v FRA Q3	3rd Quarter	USA	165	825	46	33
787	Rio Olympics Semi USA v FRA Q3	3rd Quarter	USA	165	825	45	27
788	Rio Olympics Semi USA v FRA Q3	3rd Quarter	USA	165	826	39	18
789	Rio Olympics Semi USA v FRA Q3	3rd Quarter	USA	165	827	36	18
790	Rio Olympics Semi USA v FRA Q3	3rd Quarter	USA	165	828	38	19
791	Rio Olympics Semi USA v FRA Q3	3rd Quarter	USA	165	829	41	36
792	Rio Olympics Semi USA v FRA Q3	3rd Quarter	USA	165	830	37	40
793	Rio Olympics Semi USA v FRA Q3	3rd Quarter	USA	165	831	32	40
794	Rio Olympics Semi USA v FRA Q3	3rd Quarter	USA	165	831	29	32
795	Rio Olympics Semi USA v FRA Q3	3rd Quarter	USA	165	832	35	40
796	Rio Olympics Semi USA v FRA Q3	3rd Quarter	USA	165	832	37	36
797	Rio Olympics Semi USA v FRA Q3	3rd Quarter	USA	165	833	38	29	Shot	Score
798	Rio Olympics Semi USA v FRA Q3	3rd Quarter	USA	170	866	28	84
799	Rio Olympics Semi USA v FRA Q3	3rd Quarter	USA	170	866	29	74
800	Rio Olympics Semi USA v FRA Q3	3rd Quarter	USA	170	867	28	63
801	Rio Olympics Semi USA v FRA Q3	3rd Quarter	USA	170	868	22	50
802	Rio Olympics Semi USA v FRA Q3	3rd Quarter	USA	170	868	18	42
803	Rio Olympics Semi USA v FRA Q3	3rd Quarter	USA	170	869	23	29
804	Rio Olympics Semi USA v FRA Q3	3rd Quarter	USA	170	869	26	21	Shot	Shooting Foul
805	Rio Olympics Semi USA v FRA Q3	3rd Quarter	USA	173	928	39	94
806	Rio Olympics Semi USA v FRA Q3	3rd Quarter	USA	173	928	27	89
807	Rio Olympics Semi USA v FRA Q3	3rd Quarter	USA	173	928	21	81
808	Rio Olympics Semi USA v FRA Q3	3rd Quarter	USA	173	928	23	75
809	Rio Olympics Semi USA v FRA Q3	3rd Quarter	USA	173	931	19	51
810	Rio Olympics Semi USA v FRA Q3	3rd Quarter	USA	173	932	20	40
811	Rio Olympics Semi USA v FRA Q3	3rd Quarter	USA	173	932	23	29
812	Rio Olympics Semi USA v FRA Q3	3rd Quarter	USA	173	933	27	19	Shot	Miss
813	Rio Olympics Semi USA v FRA Q3	3rd Quarter	USA	174	971	23	8	BLOB
814	Rio Olympics Semi USA v FRA Q3	3rd Quarter	USA	174	972	35	18	Foul
815	Rio Olympics Semi USA v FRA Q3	3rd Quarter	USA	175	1002	37	9	BLOB
816	Rio Olympics Semi USA v FRA Q3	3rd Quarter	USA	175	1003	35	35
817	Rio Olympics Semi USA v FRA Q3	3rd Quarter	USA	175	1003	32	32
818	Rio Olympics Semi USA v FRA Q3	3rd Quarter	USA	175	1004	28	23	Shot	Miss
819	Rio Olympics Semi USA v FRA Q3	3rd Quarter	USA	180	1014	28	86
820	Rio Olympics Semi USA v FRA Q3	3rd Quarter	USA	180	1016	33	79
821	Rio Olympics Semi USA v FRA Q3	3rd Quarter	USA	180	1017	41	69
822	Rio Olympics Semi USA v FRA Q3	3rd Quarter	USA	180	1017	50	53
823	Rio Olympics Semi USA v FRA Q3	3rd Quarter	USA	180	1017	51	47
824	Rio Olympics Semi USA v FRA Q3	3rd Quarter	USA	180	1018	47	32
825	Rio Olympics Semi USA v FRA Q3	3rd Quarter	USA	180	1019	32	24
826	Rio Olympics Semi USA v FRA Q3	3rd Quarter	USA	180	1020	32	16	Shot	Score	Shooting Foul
827	Rio Olympics Semi USA v FRA Q4	4th Quarter	USA	185	18	18	83
828	Rio Olympics Semi USA v FRA Q4	4th Quarter	USA	185	19	20	70
829	Rio Olympics Semi USA v FRA Q4	4th Quarter	USA	185	20	23	61
830	Rio Olympics Semi USA v FRA Q4	4th Quarter	USA	185	20	23	47
831	Rio Olympics Semi USA v FRA Q4	4th Quarter	USA	185	21	24	35
832	Rio Olympics Semi USA v FRA Q4	4th Quarter	USA	185	21	25	27
833	Rio Olympics Semi USA v FRA Q4	4th Quarter	USA	185	22	26	19	Shot	Score
834	Rio Olympics Semi USA v FRA Q4	4th Quarter	USA	187	55	4	88
835	Rio Olympics Semi USA v FRA Q4	4th Quarter	USA	187	55	29	85
836	Rio Olympics Semi USA v FRA Q4	4th Quarter	USA	187	57	32	80
837	Rio Olympics Semi USA v FRA Q4	4th Quarter	USA	187	59	33	73
838	Rio Olympics Semi USA v FRA Q4	4th Quarter	USA	187	60	32	63
839	Rio Olympics Semi USA v FRA Q4	4th Quarter	USA	187	60	33	55
840	Rio Olympics Semi USA v FRA Q4	4th Quarter	USA	187	62	27	41
841	Rio Olympics Semi USA v FRA Q4	4th Quarter	USA	187	64	27	25
842	Rio Olympics Semi USA v FRA Q4	4th Quarter	USA	187	65	30	22
843	Rio Olympics Semi USA v FRA Q4	4th Quarter	USA	187	66	32	20
844	Rio Olympics Semi USA v FRA Q4	4th Quarter	USA	187	66	30	24	Shot	Miss
845	Rio Olympics Semi USA v FRA Q4	4th Quarter	USA	188	68	34	17	OR	Shot	Score
846	Rio Olympics Semi USA v FRA Q4	4th Quarter	USA	190	90	37	109
847	Rio Olympics Semi USA v FRA Q4	4th Quarter	USA	190	92	39	93
848	Rio Olympics Semi USA v FRA Q4	4th Quarter	USA	190	93	39	86
849	Rio Olympics Semi USA v FRA Q4	4th Quarter	USA	190	94	38	77
850	Rio Olympics Semi USA v FRA Q4	4th Quarter	USA	190	94	40	68
851	Rio Olympics Semi USA v FRA Q4	4th Quarter	USA	190	95	44	61
852	Rio Olympics Semi USA v FRA Q4	4th Quarter	USA	190	95	47	49
853	Rio Olympics Semi USA v FRA Q4	4th Quarter	USA	190	96	48	42
854	Rio Olympics Semi USA v FRA Q4	4th Quarter	USA	190	96	49	35
855	Rio Olympics Semi USA v FRA Q4	4th Quarter	USA	190	97	26	53
856	Rio Olympics Semi USA v FRA Q4	4th Quarter	USA	190	98	21	47
857	Rio Olympics Semi USA v FRA Q4	4th Quarter	USA	190	99	14	33
858	Rio Olympics Semi USA v FRA Q4	4th Quarter	USA	190	100	29	34
859	Rio Olympics Semi USA v FRA Q4	4th Quarter	USA	190	102	44	26
860	Rio Olympics Semi USA v FRA Q4	4th Quarter	USA	190	103	41	29
861	Rio Olympics Semi USA v FRA Q4	4th Quarter	USA	190	104	39	18
862	Rio Olympics Semi USA v FRA Q4	4th Quarter	USA	190	105	45	16
863	Rio Olympics Semi USA v FRA Q4	4th Quarter	USA	190	106	52	14	TO
864	Rio Olympics Semi USA v FRA Q4	4th Quarter	USA	192	114	31	112
865	Rio Olympics Semi USA v FRA Q4	4th Quarter	USA	192	115	27	96
866	Rio Olympics Semi USA v FRA Q4	4th Quarter	USA	192	116	27	92
867	Rio Olympics Semi USA v FRA Q4	4th Quarter	USA	192	117	28	84
868	Rio Olympics Semi USA v FRA Q4	4th Quarter	USA	192	118	28	78
869	Rio Olympics Semi USA v FRA Q4	4th Quarter	USA	192	119	28	75
870	Rio Olympics Semi USA v FRA Q4	4th Quarter	USA	192	119	28	69
871	Rio Olympics Semi USA v FRA Q4	4th Quarter	USA	192	120	21	62
872	Rio Olympics Semi USA v FRA Q4	4th Quarter	USA	192	120	17	53
873	Rio Olympics Semi USA v FRA Q4	4th Quarter	USA	192	121	15	49
874	Rio Olympics Semi USA v FRA Q4	4th Quarter	USA	192	121	16	35
875	Rio Olympics Semi USA v FRA Q4	4th Quarter	USA	192	124	26	35
876	Rio Olympics Semi USA v FRA Q4	4th Quarter	USA	192	126	41	42
877	Rio Olympics Semi USA v FRA Q4	4th Quarter	USA	192	127	42	47
878	Rio Olympics Semi USA v FRA Q4	4th Quarter	USA	192	127	54	57	TO
879	Rio Olympics Semi USA v FRA Q4	4th Quarter	USA	195	207	28	107
880	Rio Olympics Semi USA v FRA Q4	4th Quarter	USA	195	208	25	91
881	Rio Olympics Semi USA v FRA Q4	4th Quarter	USA	195	209	31	87
882	Rio Olympics Semi USA v FRA Q4	4th Quarter	USA	195	209	38	78
883	Rio Olympics Semi USA v FRA Q4	4th Quarter	USA	195	210	42	68
884	Rio Olympics Semi USA v FRA Q4	4th Quarter	USA	195	210	47	58
885	Rio Olympics Semi USA v FRA Q4	4th Quarter	USA	195	211	49	53
886	Rio Olympics Semi USA v FRA Q4	4th Quarter	USA	195	211	51	46
887	Rio Olympics Semi USA v FRA Q4	4th Quarter	USA	195	212	51	40
888	Rio Olympics Semi USA v FRA Q4	4th Quarter	USA	195	214	35	40
889	Rio Olympics Semi USA v FRA Q4	4th Quarter	USA	195	215	25	30	TO
890	Rio Olympics Semi USA v FRA Q4	4th Quarter	USA	197	238	32	110
891	Rio Olympics Semi USA v FRA Q4	4th Quarter	USA	197	239	35	95
892	Rio Olympics Semi USA v FRA Q4	4th Quarter	USA	197	240	36	87
893	Rio Olympics Semi USA v FRA Q4	4th Quarter	USA	197	241	36	78
894	Rio Olympics Semi USA v FRA Q4	4th Quarter	USA	197	241	34	73
895	Rio Olympics Semi USA v FRA Q4	4th Quarter	USA	197	242	31	67	Stoppage
896	Rio Olympics Semi USA v FRA Q4	4th Quarter	USA	198	334	30	108
897	Rio Olympics Semi USA v FRA Q4	4th Quarter	USA	198	335	31	97
898	Rio Olympics Semi USA v FRA Q4	4th Quarter	USA	198	337	31	90
899	Rio Olympics Semi USA v FRA Q4	4th Quarter	USA	198	337	34	85
900	Rio Olympics Semi USA v FRA Q4	4th Quarter	USA	198	338	36	77
901	Rio Olympics Semi USA v FRA Q4	4th Quarter	USA	198	339	37	68
902	Rio Olympics Semi USA v FRA Q4	4th Quarter	USA	198	339	41	61
903	Rio Olympics Semi USA v FRA Q4	4th Quarter	USA	198	340	44	54
904	Rio Olympics Semi USA v FRA Q4	4th Quarter	USA	198	340	46	46
905	Rio Olympics Semi USA v FRA Q4	4th Quarter	USA	198	341	49	38
906	Rio Olympics Semi USA v FRA Q4	4th Quarter	USA	198	341	51	36
907	Rio Olympics Semi USA v FRA Q4	4th Quarter	USA	198	342	52	39
908	Rio Olympics Semi USA v FRA Q4	4th Quarter	USA	198	342	47	42
909	Rio Olympics Semi USA v FRA Q4	4th Quarter	USA	198	343	25	36
910	Rio Olympics Semi USA v FRA Q4	4th Quarter	USA	198	346	25	40
911	Rio Olympics Semi USA v FRA Q4	4th Quarter	USA	198	347	30	42
912	Rio Olympics Semi USA v FRA Q4	4th Quarter	USA	198	348	36	39
913	Rio Olympics Semi USA v FRA Q4	4th Quarter	USA	198	349	49	28	On-ball
914	Rio Olympics Semi USA v FRA Q4	4th Quarter	USA	198	351	52	29
915	Rio Olympics Semi USA v FRA Q4	4th Quarter	USA	198	352	42	29	TO
916	Rio Olympics Semi USA v FRA Q4	4th Quarter	USA	202	389	29	110
917	Rio Olympics Semi USA v FRA Q4	4th Quarter	USA	202	390	23	94
918	Rio Olympics Semi USA v FRA Q4	4th Quarter	USA	202	391	19	88
919	Rio Olympics Semi USA v FRA Q4	4th Quarter	USA	202	391	19	84
920	Rio Olympics Semi USA v FRA Q4	4th Quarter	USA	202	392	20	77
921	Rio Olympics Semi USA v FRA Q4	4th Quarter	USA	202	393	21	74
922	Rio Olympics Semi USA v FRA Q4	4th Quarter	USA	202	393	20	69
923	Rio Olympics Semi USA v FRA Q4	4th Quarter	USA	202	394	18	63
924	Rio Olympics Semi USA v FRA Q4	4th Quarter	USA	202	394	14	54
925	Rio Olympics Semi USA v FRA Q4	4th Quarter	USA	202	395	14	50
926	Rio Olympics Semi USA v FRA Q4	4th Quarter	USA	202	395	12	31
927	Rio Olympics Semi USA v FRA Q4	4th Quarter	USA	202	396	22	40
928	Rio Olympics Semi USA v FRA Q4	4th Quarter	USA	202	397	37	41
929	Rio Olympics Semi USA v FRA Q4	4th Quarter	USA	202	399	31	41
930	Rio Olympics Semi USA v FRA Q4	4th Quarter	USA	202	399	25	22
931	Rio Olympics Semi USA v FRA Q4	4th Quarter	USA	202	400	28	24
932	Rio Olympics Semi USA v FRA Q4	4th Quarter	USA	202	401	32	24	TO
933	Rio Olympics Semi USA v FRA Q4	4th Quarter	USA	204	405	20	54
934	Rio Olympics Semi USA v FRA Q4	4th Quarter	USA	204	406	17	57
935	Rio Olympics Semi USA v FRA Q4	4th Quarter	USA	204	407	10	47
936	Rio Olympics Semi USA v FRA Q4	4th Quarter	USA	204	408	12	36
937	Rio Olympics Semi USA v FRA Q4	4th Quarter	USA	204	408	15	37	On-ball
938	Rio Olympics Semi USA v FRA Q4	4th Quarter	USA	204	408	23	39
939	Rio Olympics Semi USA v FRA Q4	4th Quarter	USA	204	410	43	36
940	Rio Olympics Semi USA v FRA Q4	4th Quarter	USA	204	411	44	30
941	Rio Olympics Semi USA v FRA Q4	4th Quarter	USA	204	412	38	27	Shot	Miss
942	Rio Olympics Semi USA v FRA Q4	4th Quarter	USA	206	427	30	110
943	Rio Olympics Semi USA v FRA Q4	4th Quarter	USA	206	427	44	85
944	Rio Olympics Semi USA v FRA Q4	4th Quarter	USA	206	429	45	76
945	Rio Olympics Semi USA v FRA Q4	4th Quarter	USA	206	429	44	68
946	Rio Olympics Semi USA v FRA Q4	4th Quarter	USA	206	430	44	61
947	Rio Olympics Semi USA v FRA Q4	4th Quarter	USA	206	433	50	54
948	Rio Olympics Semi USA v FRA Q4	4th Quarter	USA	206	434	51	48
949	Rio Olympics Semi USA v FRA Q4	4th Quarter	USA	206	434	52	42
950	Rio Olympics Semi USA v FRA Q4	4th Quarter	USA	206	435	51	37	On-ball
951	Rio Olympics Semi USA v FRA Q4	4th Quarter	USA	206	435	50	34
952	Rio Olympics Semi USA v FRA Q4	4th Quarter	USA	206	436	51	24
953	Rio Olympics Semi USA v FRA Q4	4th Quarter	USA	206	438	37	21
954	Rio Olympics Semi USA v FRA Q4	4th Quarter	USA	206	439	36	16	Shot	Score
955	Rio Olympics Semi USA v FRA Q4	4th Quarter	USA	208	459	21	103
956	Rio Olympics Semi USA v FRA Q4	4th Quarter	USA	208	460	17	83
957	Rio Olympics Semi USA v FRA Q4	4th Quarter	USA	208	461	16	75
958	Rio Olympics Semi USA v FRA Q4	4th Quarter	USA	208	461	16	64
959	Rio Olympics Semi USA v FRA Q4	4th Quarter	USA	208	462	14	58
960	Rio Olympics Semi USA v FRA Q4	4th Quarter	USA	208	462	13	52
961	Rio Olympics Semi USA v FRA Q4	4th Quarter	USA	208	463	14	46
962	Rio Olympics Semi USA v FRA Q4	4th Quarter	USA	208	464	16	42
963	Rio Olympics Semi USA v FRA Q4	4th Quarter	USA	208	465	19	40
964	Rio Olympics Semi USA v FRA Q4	4th Quarter	USA	208	466	24	39	On-ball
965	Rio Olympics Semi USA v FRA Q4	4th Quarter	USA	208	466	28	40
966	Rio Olympics Semi USA v FRA Q4	4th Quarter	USA	208	467	36	37
967	Rio Olympics Semi USA v FRA Q4	4th Quarter	USA	208	467	39	31
968	Rio Olympics Semi USA v FRA Q4	4th Quarter	USA	208	468	50	31	On-ball
969	Rio Olympics Semi USA v FRA Q4	4th Quarter	USA	208	469	50	31
970	Rio Olympics Semi USA v FRA Q4	4th Quarter	USA	208	470	50	31
971	Rio Olympics Semi USA v FRA Q4	4th Quarter	USA	208	471	50	31
972	Rio Olympics Semi USA v FRA Q4	4th Quarter	USA	208	472	49	37
973	Rio Olympics Semi USA v FRA Q4	4th Quarter	USA	208	472	46	41
974	Rio Olympics Semi USA v FRA Q4	4th Quarter	USA	208	473	42	42
975	Rio Olympics Semi USA v FRA Q4	4th Quarter	USA	208	474	24	37
976	Rio Olympics Semi USA v FRA Q4	4th Quarter	USA	208	475	33	18	Shot	Miss
977	Rio Olympics Semi USA v FRA Q4	4th Quarter	USA	209	510	41	10	BLOB
978	Rio Olympics Semi USA v FRA Q4	4th Quarter	USA	209	511	34	16
979	Rio Olympics Semi USA v FRA Q4	4th Quarter	USA	209	513	48	29	Shot	Score
980	Rio Olympics Semi USA v FRA Q4	4th Quarter	USA	211	520	44	18
981	Rio Olympics Semi USA v FRA Q4	4th Quarter	USA	211	521	33	22	Foul
982	Rio Olympics Semi USA v FRA Q4	4th Quarter	USA	212	547	59	38	SLOB
983	Rio Olympics Semi USA v FRA Q4	4th Quarter	USA	212	548	40	19
984	Rio Olympics Semi USA v FRA Q4	4th Quarter	USA	212	549	39	22
985	Rio Olympics Semi USA v FRA Q4	4th Quarter	USA	212	550	35	18	Shot	Score
986	Rio Olympics Semi USA v FRA Q4	4th Quarter	USA	214	570	28	111
987	Rio Olympics Semi USA v FRA Q4	4th Quarter	USA	214	571	28	94
988	Rio Olympics Semi USA v FRA Q4	4th Quarter	USA	214	572	31	88
989	Rio Olympics Semi USA v FRA Q4	4th Quarter	USA	214	573	30	75
990	Rio Olympics Semi USA v FRA Q4	4th Quarter	USA	214	573	27	68
991	Rio Olympics Semi USA v FRA Q4	4th Quarter	USA	214	574	23	61
992	Rio Olympics Semi USA v FRA Q4	4th Quarter	USA	214	575	18	53
993	Rio Olympics Semi USA v FRA Q4	4th Quarter	USA	214	576	31	50
994	Rio Olympics Semi USA v FRA Q4	4th Quarter	USA	214	578	48	38
995	Rio Olympics Semi USA v FRA Q4	4th Quarter	USA	214	579	50	33
996	Rio Olympics Semi USA v FRA Q4	4th Quarter	USA	214	579	46	35
997	Rio Olympics Semi USA v FRA Q4	4th Quarter	USA	214	579	42	38
998	Rio Olympics Semi USA v FRA Q4	4th Quarter	USA	214	581	38	38	Shot	Miss
999	Rio Olympics Semi USA v FRA Q4	4th Quarter	USA	217	612	31	110
1000	Rio Olympics Semi USA v FRA Q4	4th Quarter	USA	217	614	40	97
1001	Rio Olympics Semi USA v FRA Q4	4th Quarter	USA	217	615	40	92
1002	Rio Olympics Semi USA v FRA Q4	4th Quarter	USA	217	616	40	83
1003	Rio Olympics Semi USA v FRA Q4	4th Quarter	USA	217	616	42	74
1004	Rio Olympics Semi USA v FRA Q4	4th Quarter	USA	217	617	45	68
1005	Rio Olympics Semi USA v FRA Q4	4th Quarter	USA	217	618	44	45
1006	Rio Olympics Semi USA v FRA Q4	4th Quarter	USA	217	618	41	29
1007	Rio Olympics Semi USA v FRA Q4	4th Quarter	USA	217	620	32	42
1008	Rio Olympics Semi USA v FRA Q4	4th Quarter	USA	217	621	28	28
1009	Rio Olympics Semi USA v FRA Q4	4th Quarter	USA	217	623	26	32
1010	Rio Olympics Semi USA v FRA Q4	4th Quarter	USA	217	624	28	35
1011	Rio Olympics Semi USA v FRA Q4	4th Quarter	USA	217	625	29	40	On-ball
1012	Rio Olympics Semi USA v FRA Q4	4th Quarter	USA	217	625	32	40
1013	Rio Olympics Semi USA v FRA Q4	4th Quarter	USA	217	627	50	26	On-ball	Shot	Miss
1014	Rio Olympics Semi USA v FRA Q4	4th Quarter	USA	219	641	30	109
1015	Rio Olympics Semi USA v FRA Q4	4th Quarter	USA	219	641	24	93
1016	Rio Olympics Semi USA v FRA Q4	4th Quarter	USA	219	642	24	93
1017	Rio Olympics Semi USA v FRA Q4	4th Quarter	USA	219	642	25	79
1018	Rio Olympics Semi USA v FRA Q4	4th Quarter	USA	219	643	24	64
1019	Rio Olympics Semi USA v FRA Q4	4th Quarter	USA	219	644	22	53
1020	Rio Olympics Semi USA v FRA Q4	4th Quarter	USA	219	645	20	44
1021	Rio Olympics Semi USA v FRA Q4	4th Quarter	USA	219	646	12	31
1022	Rio Olympics Semi USA v FRA Q4	4th Quarter	USA	219	647	27	18
1023	Rio Olympics Semi USA v FRA Q4	4th Quarter	USA	219	649	31	17	TO
1024	Rio Olympics Semi USA v FRA Q4	4th Quarter	USA	222	668	27	96
1025	Rio Olympics Semi USA v FRA Q4	4th Quarter	USA	222	669	24	87
1026	Rio Olympics Semi USA v FRA Q4	4th Quarter	USA	222	670	22	75
1027	Rio Olympics Semi USA v FRA Q4	4th Quarter	USA	222	671	21	68
1028	Rio Olympics Semi USA v FRA Q4	4th Quarter	USA	222	672	13	54
1029	Rio Olympics Semi USA v FRA Q4	4th Quarter	USA	222	672	13	47
1030	Rio Olympics Semi USA v FRA Q4	4th Quarter	USA	222	674	17	46
1031	Rio Olympics Semi USA v FRA Q4	4th Quarter	USA	222	676	41	46
1032	Rio Olympics Semi USA v FRA Q4	4th Quarter	USA	222	677	35	50
1033	Rio Olympics Semi USA v FRA Q4	4th Quarter	USA	222	679	46	34
1034	Rio Olympics Semi USA v FRA Q4	4th Quarter	USA	222	680	46	34
1035	Rio Olympics Semi USA v FRA Q4	4th Quarter	USA	222	681	46	34
1036	Rio Olympics Semi USA v FRA Q4	4th Quarter	USA	222	682	46	34
1037	Rio Olympics Semi USA v FRA Q4	4th Quarter	USA	222	683	46	34
1038	Rio Olympics Semi USA v FRA Q4	4th Quarter	USA	222	684	46	34
1039	Rio Olympics Semi USA v FRA Q4	4th Quarter	USA	222	685	43	38
1040	Rio Olympics Semi USA v FRA Q4	4th Quarter	USA	222	685	31	33
1041	Rio Olympics Semi USA v FRA Q4	4th Quarter	USA	222	686	25	37	On-ball
1042	Rio Olympics Semi USA v FRA Q4	4th Quarter	USA	222	687	35	38	TO
1043	Rio Olympics Semi USA v FRA Q4	4th Quarter	USA	226	783	22	109
1044	Rio Olympics Semi USA v FRA Q4	4th Quarter	USA	226	785	23	89
1045	Rio Olympics Semi USA v FRA Q4	4th Quarter	USA	226	786	24	83
1046	Rio Olympics Semi USA v FRA Q4	4th Quarter	USA	226	788	19	71
1047	Rio Olympics Semi USA v FRA Q4	4th Quarter	USA	226	788	15	59
1048	Rio Olympics Semi USA v FRA Q4	4th Quarter	USA	226	789	14	50
1049	Rio Olympics Semi USA v FRA Q4	4th Quarter	USA	226	790	17	47
1050	Rio Olympics Semi USA v FRA Q4	4th Quarter	USA	226	791	18	43
1051	Rio Olympics Semi USA v FRA Q4	4th Quarter	USA	226	794	25	39
1052	Rio Olympics Semi USA v FRA Q4	4th Quarter	USA	226	794	30	38
1053	Rio Olympics Semi USA v FRA Q4	4th Quarter	USA	226	796	36	37	On-ball
1054	Rio Olympics Semi USA v FRA Q4	4th Quarter	USA	226	796	39	36
1055	Rio Olympics Semi USA v FRA Q4	4th Quarter	USA	226	798	40	30
1056	Rio Olympics Semi USA v FRA Q4	4th Quarter	USA	226	799	42	24	Shot	Score
1057	Rio Olympics Semi USA v FRA Q4	4th Quarter	USA	228	815	30	110
1058	Rio Olympics Semi USA v FRA Q4	4th Quarter	USA	228	817	21	83
1059	Rio Olympics Semi USA v FRA Q4	4th Quarter	USA	228	819	18	73
1060	Rio Olympics Semi USA v FRA Q4	4th Quarter	USA	228	820	23	67
1061	Rio Olympics Semi USA v FRA Q4	4th Quarter	USA	228	820	28	64
1062	Rio Olympics Semi USA v FRA Q4	4th Quarter	USA	228	821	39	55
1063	Rio Olympics Semi USA v FRA Q4	4th Quarter	USA	228	821	51	48	TO
1064	Rio Olympics Semi USA v FRA Q4	4th Quarter	USA	231	840	29	109
1065	Rio Olympics Semi USA v FRA Q4	4th Quarter	USA	231	841	25	89
1066	Rio Olympics Semi USA v FRA Q4	4th Quarter	USA	231	842	26	79
1067	Rio Olympics Semi USA v FRA Q4	4th Quarter	USA	231	844	27	66
1068	Rio Olympics Semi USA v FRA Q4	4th Quarter	USA	231	845	22	52
1069	Rio Olympics Semi USA v FRA Q4	4th Quarter	USA	231	845	21	45
1070	Rio Olympics Semi USA v FRA Q4	4th Quarter	USA	231	845	25	38	On-ball
1071	Rio Olympics Semi USA v FRA Q4	4th Quarter	USA	231	846	36	37	Shot	Score
1072	Rio Olympics Semi USA v FRA Q4	4th Quarter	USA	233	871	30	90
1073	Rio Olympics Semi USA v FRA Q4	4th Quarter	USA	233	872	52	80
1074	Rio Olympics Semi USA v FRA Q4	4th Quarter	USA	233	873	53	70
1075	Rio Olympics Semi USA v FRA Q4	4th Quarter	USA	233	874	53	61
1076	Rio Olympics Semi USA v FRA Q4	4th Quarter	USA	233	874	51	52
1077	Rio Olympics Semi USA v FRA Q4	4th Quarter	USA	233	875	50	45
1078	Rio Olympics Semi USA v FRA Q4	4th Quarter	USA	233	876	47	34
1079	Rio Olympics Semi USA v FRA Q4	4th Quarter	USA	233	877	53	19	Shot	Miss
1080	Rio Olympics Semi USA v FRA Q4	4th Quarter	USA	235	977	39	9	BLOB
1081	Rio Olympics Semi USA v FRA Q4	4th Quarter	USA	235	978	50	45
1082	Rio Olympics Semi USA v FRA Q4	4th Quarter	USA	235	979	47	48
1083	Rio Olympics Semi USA v FRA Q4	4th Quarter	USA	235	980	43	48
1084	Rio Olympics Semi USA v FRA Q4	4th Quarter	USA	235	981	37	49
1085	Rio Olympics Semi USA v FRA Q4	4th Quarter	USA	235	981	35	50
1086	Rio Olympics Semi USA v FRA Q4	4th Quarter	USA	235	982	32	49
1087	Rio Olympics Semi USA v FRA Q4	4th Quarter	USA	235	985	37	44
1088	Rio Olympics Semi USA v FRA Q4	4th Quarter	USA	235	986	43	43
1089	Rio Olympics Semi USA v FRA Q4	4th Quarter	USA	235	986	47	40
1090	Rio Olympics Semi USA v FRA Q4	4th Quarter	USA	235	987	48	36
1091	Rio Olympics Semi USA v FRA Q4	4th Quarter	USA	235	987	44	31	On-ball
1092	Rio Olympics Semi USA v FRA Q4	4th Quarter	USA	235	989	41	35
1093	Rio Olympics Semi USA v FRA Q4	4th Quarter	USA	235	989	36	21
1094	Rio Olympics Semi USA v FRA Q4	4th Quarter	USA	235	991	34	15	Shot	Score
1095	Rio Olympics Semi USA v FRA Q4	4th Quarter	USA	239	1014	36	92
1096	Rio Olympics Semi USA v FRA Q4	4th Quarter	USA	239	1015	49	86
1097	Rio Olympics Semi USA v FRA Q4	4th Quarter	USA	239	1017	50	80
1098	Rio Olympics Semi USA v FRA Q4	4th Quarter	USA	239	1018	47	68
1099	Rio Olympics Semi USA v FRA Q4	4th Quarter	USA	239	1018	40	65
1100	Rio Olympics Semi USA v FRA Q4	4th Quarter	USA	239	1019	34	61
1101	Rio Olympics Semi USA v FRA Q4	4th Quarter	USA	239	1019	27	56
1102	Rio Olympics Semi USA v FRA Q4	4th Quarter	USA	239	1020	23	54
1103	Rio Olympics Semi USA v FRA Q4	4th Quarter	USA	239	1021	23	54
1104	Rio Olympics Semi USA v FRA Q4	4th Quarter	USA	239	1022	23	54
1105	Rio Olympics Semi USA v FRA Q4	4th Quarter	USA	239	1023	23	54
1106	Rio Olympics Semi USA v FRA Q4	4th Quarter	USA	239	1024	23	54
1107	Rio Olympics Semi USA v FRA Q4	4th Quarter	USA	239	1025	23	54
1108	Rio Olympics Semi USA v FRA Q4	4th Quarter	USA	239	1026	23	54
1109	Rio Olympics Semi USA v FRA Q4	4th Quarter	USA	239	1028	20	54
1110	Rio Olympics Semi USA v FRA Q4	4th Quarter	USA	239	1030	22	49
1111	Rio Olympics Semi USA v FRA Q4	4th Quarter	USA	239	1030	29	45	On-ball
1112	Rio Olympics Semi USA v FRA Q4	4th Quarter	USA	239	1032	25	41
1113	Rio Olympics Semi USA v FRA Q4	4th Quarter	USA	239	1033	18	35
1114	Rio Olympics Semi USA v FRA Q4	4th Quarter	USA	239	1034	10	24	Shot	Shooting Foul
1115	Rio Olympics Semi USA v FRA Q4	4th Quarter	USA	241	1107	46	88
1116	Rio Olympics Semi USA v FRA Q4	4th Quarter	USA	241	1107	50	72
1117	Rio Olympics Semi USA v FRA Q4	4th Quarter	USA	241	1108	49	64
1118	Rio Olympics Semi USA v FRA Q4	4th Quarter	USA	241	1108	48	59
1119	Rio Olympics Semi USA v FRA Q4	4th Quarter	USA	241	1109	45	53
1120	Rio Olympics Semi USA v FRA Q4	4th Quarter	USA	241	1109	39	52
1121	Rio Olympics Semi USA v FRA Q4	4th Quarter	USA	241	1110	35	52
1122	Rio Olympics Semi USA v FRA Q4	4th Quarter	USA	241	1111	30	51
1123	Rio Olympics Semi USA v FRA Q4	4th Quarter	USA	241	1111	25	50
1124	Rio Olympics Semi USA v FRA Q4	4th Quarter	USA	241	1112	20	51
1125	Rio Olympics Semi USA v FRA Q4	4th Quarter	USA	241	1112	24	52	On-ball
1126	Rio Olympics Semi USA v FRA Q4	4th Quarter	USA	241	1113	24	52
1127	Rio Olympics Semi USA v FRA Q4	4th Quarter	USA	241	1114	24	52
1128	Rio Olympics Semi USA v FRA Q4	4th Quarter	USA	241	1115	24	52
1129	Rio Olympics Semi USA v FRA Q4	4th Quarter	USA	241	1116	28	48
1130	Rio Olympics Semi USA v FRA Q4	4th Quarter	USA	241	1117	33	43
1131	Rio Olympics Semi USA v FRA Q4	4th Quarter	USA	241	1118	39	36
1132	Rio Olympics Semi USA v FRA Q4	4th Quarter	USA	241	1119	10	21	Shot	Miss
