# Supplementary material for: Classifying ball trajectories in invasion sports using dynamic time warping: A basketball case study
Source: PLoS One. 2022 Oct 20;17(10):e0272848. doi: 10.1371/journal.pone.0272848 (PMC9584368; doi:10.1371/journal.pone.0272848)
Supplement: S1 Data — (ZIP) [file pone.0272848.s012.zip › Data/USA/usag8_full.csv]

	GameID	TimeCriteria	TeamName	RecordID	Time	x	y	Label1	Label2	Label3	Label4
1	Rio Olympics USA v JPN Q1	1st Quarter	USA	2	14	31	73
2	Rio Olympics USA v JPN Q1	1st Quarter	USA	2	16	28	56
3	Rio Olympics USA v JPN Q1	1st Quarter	USA	2	18	15	38
4	Rio Olympics USA v JPN Q1	1st Quarter	USA	2	18	14	32
5	Rio Olympics USA v JPN Q1	1st Quarter	USA	2	20	24	21
6	Rio Olympics USA v JPN Q1	1st Quarter	USA	2	21	9	18
7	Rio Olympics USA v JPN Q1	1st Quarter	USA	2	22	26	19
8	Rio Olympics USA v JPN Q1	1st Quarter	USA	2	23	28	21	TO
9	Rio Olympics USA v JPN Q1	1st Quarter	USA	4	39	29	108
10	Rio Olympics USA v JPN Q1	1st Quarter	USA	4	40	26	93
11	Rio Olympics USA v JPN Q1	1st Quarter	USA	4	42	22	77
12	Rio Olympics USA v JPN Q1	1st Quarter	USA	4	42	16	53
13	Rio Olympics USA v JPN Q1	1st Quarter	USA	4	43	18	44
14	Rio Olympics USA v JPN Q1	1st Quarter	USA	4	43	20	38
15	Rio Olympics USA v JPN Q1	1st Quarter	USA	4	46	37	46
16	Rio Olympics USA v JPN Q1	1st Quarter	USA	4	47	50	33
17	Rio Olympics USA v JPN Q1	1st Quarter	USA	4	49	40	21
18	Rio Olympics USA v JPN Q1	1st Quarter	USA	4	50	40	24
19	Rio Olympics USA v JPN Q1	1st Quarter	USA	4	51	39	26
20	Rio Olympics USA v JPN Q1	1st Quarter	USA	4	52	20	37
21	Rio Olympics USA v JPN Q1	1st Quarter	USA	4	53	28	23
22	Rio Olympics USA v JPN Q1	1st Quarter	USA	4	54	30	22	Shot	Score
23	Rio Olympics USA v JPN Q1	1st Quarter	USA	6	83	30	108
24	Rio Olympics USA v JPN Q1	1st Quarter	USA	6	85	28	83
25	Rio Olympics USA v JPN Q1	1st Quarter	USA	6	86	32	73
26	Rio Olympics USA v JPN Q1	1st Quarter	USA	6	86	30	63
27	Rio Olympics USA v JPN Q1	1st Quarter	USA	6	87	27	55
28	Rio Olympics USA v JPN Q1	1st Quarter	USA	6	88	10	45
29	Rio Olympics USA v JPN Q1	1st Quarter	USA	6	88	12	41
30	Rio Olympics USA v JPN Q1	1st Quarter	USA	6	89	33	42
31	Rio Olympics USA v JPN Q1	1st Quarter	USA	6	91	52	28	Shot	Miss
32	Rio Olympics USA v JPN Q1	1st Quarter	USA	7	94	27	18	OR
33	Rio Olympics USA v JPN Q1	1st Quarter	USA	7	96	30	17	Shot	Score
34	Rio Olympics USA v JPN Q1	1st Quarter	USA	11	116	30	112
35	Rio Olympics USA v JPN Q1	1st Quarter	USA	11	117	32	93
36	Rio Olympics USA v JPN Q1	1st Quarter	USA	11	118	34	85
37	Rio Olympics USA v JPN Q1	1st Quarter	USA	11	119	33	75
38	Rio Olympics USA v JPN Q1	1st Quarter	USA	11	120	43	63
39	Rio Olympics USA v JPN Q1	1st Quarter	USA	11	120	46	56
40	Rio Olympics USA v JPN Q1	1st Quarter	USA	11	121	51	31
41	Rio Olympics USA v JPN Q1	1st Quarter	USA	11	122	50	27
42	Rio Olympics USA v JPN Q1	1st Quarter	USA	11	123	48	26	On-ball
43	Rio Olympics USA v JPN Q1	1st Quarter	USA	11	123	47	32
44	Rio Olympics USA v JPN Q1	1st Quarter	USA	11	124	45	36
45	Rio Olympics USA v JPN Q1	1st Quarter	USA	11	125	41	36	Shot	Score
46	Rio Olympics USA v JPN Q1	1st Quarter	USA	13	146	59	82
47	Rio Olympics USA v JPN Q1	1st Quarter	USA	13	146	40	77
48	Rio Olympics USA v JPN Q1	1st Quarter	USA	13	147	31	69
49	Rio Olympics USA v JPN Q1	1st Quarter	USA	13	148	22	64
50	Rio Olympics USA v JPN Q1	1st Quarter	USA	13	148	10	40
51	Rio Olympics USA v JPN Q1	1st Quarter	USA	13	149	11	30
52	Rio Olympics USA v JPN Q1	1st Quarter	USA	13	149	16	35	On-ball
53	Rio Olympics USA v JPN Q1	1st Quarter	USA	13	151	23	37	Shot	Miss
54	Rio Olympics USA v JPN Q1	1st Quarter	USA	15	181	35	110
55	Rio Olympics USA v JPN Q1	1st Quarter	USA	15	182	46	102
56	Rio Olympics USA v JPN Q1	1st Quarter	USA	15	183	38	99
57	Rio Olympics USA v JPN Q1	1st Quarter	USA	15	184	33	96
58	Rio Olympics USA v JPN Q1	1st Quarter	USA	15	184	31	89
59	Rio Olympics USA v JPN Q1	1st Quarter	USA	15	185	28	79
60	Rio Olympics USA v JPN Q1	1st Quarter	USA	15	186	27	73
61	Rio Olympics USA v JPN Q1	1st Quarter	USA	15	187	26	65
62	Rio Olympics USA v JPN Q1	1st Quarter	USA	15	188	27	56
63	Rio Olympics USA v JPN Q1	1st Quarter	USA	15	188	31	52
64	Rio Olympics USA v JPN Q1	1st Quarter	USA	15	189	35	51
65	Rio Olympics USA v JPN Q1	1st Quarter	USA	15	189	37	51
66	Rio Olympics USA v JPN Q1	1st Quarter	USA	15	190	41	50
67	Rio Olympics USA v JPN Q1	1st Quarter	USA	15	190	49	48
68	Rio Olympics USA v JPN Q1	1st Quarter	USA	15	191	53	41
69	Rio Olympics USA v JPN Q1	1st Quarter	USA	15	191	53	37
70	Rio Olympics USA v JPN Q1	1st Quarter	USA	15	194	39	21
71	Rio Olympics USA v JPN Q1	1st Quarter	USA	15	195	35	17
72	Rio Olympics USA v JPN Q1	1st Quarter	USA	15	196	33	17	Shot	Score
73	Rio Olympics USA v JPN Q1	1st Quarter	USA	17	211	25	112
74	Rio Olympics USA v JPN Q1	1st Quarter	USA	17	212	26	98
75	Rio Olympics USA v JPN Q1	1st Quarter	USA	17	213	29	92
76	Rio Olympics USA v JPN Q1	1st Quarter	USA	17	214	32	85
77	Rio Olympics USA v JPN Q1	1st Quarter	USA	17	215	35	74
78	Rio Olympics USA v JPN Q1	1st Quarter	USA	17	215	38	65
79	Rio Olympics USA v JPN Q1	1st Quarter	USA	17	216	41	57
80	Rio Olympics USA v JPN Q1	1st Quarter	USA	17	216	44	51
81	Rio Olympics USA v JPN Q1	1st Quarter	USA	17	218	51	47
82	Rio Olympics USA v JPN Q1	1st Quarter	USA	17	218	54	40
83	Rio Olympics USA v JPN Q1	1st Quarter	USA	17	219	53	35
84	Rio Olympics USA v JPN Q1	1st Quarter	USA	17	220	49	26
85	Rio Olympics USA v JPN Q1	1st Quarter	USA	17	220	43	16
86	Rio Olympics USA v JPN Q1	1st Quarter	USA	17	221	36	31
87	Rio Olympics USA v JPN Q1	1st Quarter	USA	17	222	27	36	Shot	Miss
88	Rio Olympics USA v JPN Q1	1st Quarter	USA	18	227	11	16	OR	Shot	Score
89	Rio Olympics USA v JPN Q1	1st Quarter	USA	20	247	29	89
90	Rio Olympics USA v JPN Q1	1st Quarter	USA	20	247	16	75
91	Rio Olympics USA v JPN Q1	1st Quarter	USA	20	248	16	58
92	Rio Olympics USA v JPN Q1	1st Quarter	USA	20	249	17	47
93	Rio Olympics USA v JPN Q1	1st Quarter	USA	20	250	45	52
94	Rio Olympics USA v JPN Q1	1st Quarter	USA	20	250	47	43
95	Rio Olympics USA v JPN Q1	1st Quarter	USA	20	251	41	38
96	Rio Olympics USA v JPN Q1	1st Quarter	USA	20	252	51	23
97	Rio Olympics USA v JPN Q1	1st Quarter	USA	20	253	39	19	TO	Foul
98	Rio Olympics USA v JPN Q1	1st Quarter	USA	23	324	33	86
99	Rio Olympics USA v JPN Q1	1st Quarter	USA	23	324	31	78
100	Rio Olympics USA v JPN Q1	1st Quarter	USA	23	325	34	68
101	Rio Olympics USA v JPN Q1	1st Quarter	USA	23	326	39	63
102	Rio Olympics USA v JPN Q1	1st Quarter	USA	23	326	40	58
103	Rio Olympics USA v JPN Q1	1st Quarter	USA	23	327	41	51
104	Rio Olympics USA v JPN Q1	1st Quarter	USA	23	327	35	45
105	Rio Olympics USA v JPN Q1	1st Quarter	USA	23	328	28	39
106	Rio Olympics USA v JPN Q1	1st Quarter	USA	23	328	25	32	Shot	Score
107	Rio Olympics USA v JPN Q1	1st Quarter	USA	25	343	38	109
108	Rio Olympics USA v JPN Q1	1st Quarter	USA	25	343	38	94
109	Rio Olympics USA v JPN Q1	1st Quarter	USA	25	344	41	80
110	Rio Olympics USA v JPN Q1	1st Quarter	USA	25	345	51	62
111	Rio Olympics USA v JPN Q1	1st Quarter	USA	25	346	52	48
112	Rio Olympics USA v JPN Q1	1st Quarter	USA	25	346	51	33
113	Rio Olympics USA v JPN Q1	1st Quarter	USA	25	347	48	29
114	Rio Olympics USA v JPN Q1	1st Quarter	USA	25	348	47	28	On-ball
115	Rio Olympics USA v JPN Q1	1st Quarter	USA	25	349	43	30	Shot	Miss
116	Rio Olympics USA v JPN Q1	1st Quarter	USA	28	378	31	112
117	Rio Olympics USA v JPN Q1	1st Quarter	USA	28	380	33	95
118	Rio Olympics USA v JPN Q1	1st Quarter	USA	28	381	19	76
119	Rio Olympics USA v JPN Q1	1st Quarter	USA	28	381	17	68
120	Rio Olympics USA v JPN Q1	1st Quarter	USA	28	382	16	59
121	Rio Olympics USA v JPN Q1	1st Quarter	USA	28	383	15	52
122	Rio Olympics USA v JPN Q1	1st Quarter	USA	28	383	14	45
123	Rio Olympics USA v JPN Q1	1st Quarter	USA	28	384	14	40
124	Rio Olympics USA v JPN Q1	1st Quarter	USA	28	386	15	35
125	Rio Olympics USA v JPN Q1	1st Quarter	USA	28	387	32	41
126	Rio Olympics USA v JPN Q1	1st Quarter	USA	28	388	32	41
127	Rio Olympics USA v JPN Q1	1st Quarter	USA	28	389	32	41
128	Rio Olympics USA v JPN Q1	1st Quarter	USA	28	391	52	28	On-ball
129	Rio Olympics USA v JPN Q1	1st Quarter	USA	28	392	50	30
130	Rio Olympics USA v JPN Q1	1st Quarter	USA	28	392	44	32
131	Rio Olympics USA v JPN Q1	1st Quarter	USA	28	393	36	31
132	Rio Olympics USA v JPN Q1	1st Quarter	USA	28	394	37	21
133	Rio Olympics USA v JPN Q1	1st Quarter	USA	28	395	33	22	Shot	Miss
134	Rio Olympics USA v JPN Q1	1st Quarter	USA	30	404	29	92
135	Rio Olympics USA v JPN Q1	1st Quarter	USA	30	404	16	73
136	Rio Olympics USA v JPN Q1	1st Quarter	USA	30	405	16	59
137	Rio Olympics USA v JPN Q1	1st Quarter	USA	30	406	14	47
138	Rio Olympics USA v JPN Q1	1st Quarter	USA	30	406	13	39
139	Rio Olympics USA v JPN Q1	1st Quarter	USA	30	407	16	28
140	Rio Olympics USA v JPN Q1	1st Quarter	USA	30	407	20	22
141	Rio Olympics USA v JPN Q1	1st Quarter	USA	30	408	24	19	Stoppage
142	Rio Olympics USA v JPN Q1	1st Quarter	USA	31	433	22	7	BLOB
143	Rio Olympics USA v JPN Q1	1st Quarter	USA	31	434	40	16
144	Rio Olympics USA v JPN Q1	1st Quarter	USA	31	435	41	18	Shot	Miss
145	Rio Olympics USA v JPN Q1	1st Quarter	USA	32	437	28	19	OR
146	Rio Olympics USA v JPN Q1	1st Quarter	USA	32	439	24	38	Shot	Score
147	Rio Olympics USA v JPN Q1	1st Quarter	USA	34	465	39	109
148	Rio Olympics USA v JPN Q1	1st Quarter	USA	34	467	27	97
149	Rio Olympics USA v JPN Q1	1st Quarter	USA	34	468	27	85
150	Rio Olympics USA v JPN Q1	1st Quarter	USA	34	469	27	75
151	Rio Olympics USA v JPN Q1	1st Quarter	USA	34	470	28	69
152	Rio Olympics USA v JPN Q1	1st Quarter	USA	34	471	35	61
153	Rio Olympics USA v JPN Q1	1st Quarter	USA	34	471	42	52
154	Rio Olympics USA v JPN Q1	1st Quarter	USA	34	473	43	34
155	Rio Olympics USA v JPN Q1	1st Quarter	USA	34	476	35	18	Shot	Shooting Foul
156	Rio Olympics USA v JPN Q1	1st Quarter	USA	36	530	26	92
157	Rio Olympics USA v JPN Q1	1st Quarter	USA	36	531	36	82
158	Rio Olympics USA v JPN Q1	1st Quarter	USA	36	532	51	66
159	Rio Olympics USA v JPN Q1	1st Quarter	USA	36	533	52	55
160	Rio Olympics USA v JPN Q1	1st Quarter	USA	36	533	52	44
161	Rio Olympics USA v JPN Q1	1st Quarter	USA	36	534	52	36
162	Rio Olympics USA v JPN Q1	1st Quarter	USA	36	534	48	33
163	Rio Olympics USA v JPN Q1	1st Quarter	USA	36	536	37	23
164	Rio Olympics USA v JPN Q1	1st Quarter	USA	36	538	37	23
165	Rio Olympics USA v JPN Q1	1st Quarter	USA	36	539	33	27
166	Rio Olympics USA v JPN Q1	1st Quarter	USA	36	540	38	18	Shot	Score
167	Rio Olympics USA v JPN Q1	1st Quarter	USA	38	545	39	86
168	Rio Olympics USA v JPN Q1	1st Quarter	USA	38	546	48	77
169	Rio Olympics USA v JPN Q1	1st Quarter	USA	38	546	53	63
170	Rio Olympics USA v JPN Q1	1st Quarter	USA	38	547	53	52
171	Rio Olympics USA v JPN Q1	1st Quarter	USA	38	548	52	43
172	Rio Olympics USA v JPN Q1	1st Quarter	USA	38	549	18	34
173	Rio Olympics USA v JPN Q1	1st Quarter	USA	38	550	18	24
174	Rio Olympics USA v JPN Q1	1st Quarter	USA	38	550	21	18
175	Rio Olympics USA v JPN Q1	1st Quarter	USA	38	551	27	17	Shot	Miss
176	Rio Olympics USA v JPN Q1	1st Quarter	USA	39	552	34	17	OR	Shot	Miss
177	Rio Olympics USA v JPN Q1	1st Quarter	USA	40	555	33	17	OR	Shot	Score
178	Rio Olympics USA v JPN Q1	1st Quarter	USA	42	622	28	109
179	Rio Olympics USA v JPN Q1	1st Quarter	USA	42	623	37	93
180	Rio Olympics USA v JPN Q1	1st Quarter	USA	42	624	40	88
181	Rio Olympics USA v JPN Q1	1st Quarter	USA	42	625	41	82
182	Rio Olympics USA v JPN Q1	1st Quarter	USA	42	626	43	78
183	Rio Olympics USA v JPN Q1	1st Quarter	USA	42	626	40	72
184	Rio Olympics USA v JPN Q1	1st Quarter	USA	42	626	37	68
185	Rio Olympics USA v JPN Q1	1st Quarter	USA	42	627	44	64
186	Rio Olympics USA v JPN Q1	1st Quarter	USA	42	627	47	55
187	Rio Olympics USA v JPN Q1	1st Quarter	USA	42	628	46	51
188	Rio Olympics USA v JPN Q1	1st Quarter	USA	42	629	42	45
189	Rio Olympics USA v JPN Q1	1st Quarter	USA	42	631	35	40
190	Rio Olympics USA v JPN Q1	1st Quarter	USA	42	632	34	40
191	Rio Olympics USA v JPN Q1	1st Quarter	USA	42	634	36	18
192	Rio Olympics USA v JPN Q1	1st Quarter	USA	42	634	34	16	Shot	Score
193	Rio Olympics USA v JPN Q1	1st Quarter	USA	44	653	32	91
194	Rio Olympics USA v JPN Q1	1st Quarter	USA	44	653	22	88
195	Rio Olympics USA v JPN Q1	1st Quarter	USA	44	654	22	81
196	Rio Olympics USA v JPN Q1	1st Quarter	USA	44	654	21	72
197	Rio Olympics USA v JPN Q1	1st Quarter	USA	44	655	20	66
198	Rio Olympics USA v JPN Q1	1st Quarter	USA	44	656	18	56
199	Rio Olympics USA v JPN Q1	1st Quarter	USA	44	656	18	47
200	Rio Olympics USA v JPN Q1	1st Quarter	USA	44	657	16	41
201	Rio Olympics USA v JPN Q1	1st Quarter	USA	44	657	16	36	On-ball
202	Rio Olympics USA v JPN Q1	1st Quarter	USA	44	657	15	32
203	Rio Olympics USA v JPN Q1	1st Quarter	USA	44	658	28	30
204	Rio Olympics USA v JPN Q1	1st Quarter	USA	44	659	36	31	Shot	Score
205	Rio Olympics USA v JPN Q1	1st Quarter	USA	46	676	44	87
206	Rio Olympics USA v JPN Q1	1st Quarter	USA	46	677	48	74
207	Rio Olympics USA v JPN Q1	1st Quarter	USA	46	678	42	64
208	Rio Olympics USA v JPN Q1	1st Quarter	USA	46	679	33	58
209	Rio Olympics USA v JPN Q1	1st Quarter	USA	46	679	26	53
210	Rio Olympics USA v JPN Q1	1st Quarter	USA	46	680	23	48
211	Rio Olympics USA v JPN Q1	1st Quarter	USA	46	680	24	38
212	Rio Olympics USA v JPN Q1	1st Quarter	USA	46	682	35	21	TO
213	Rio Olympics USA v JPN Q1	1st Quarter	USA	48	692	32	111
214	Rio Olympics USA v JPN Q1	1st Quarter	USA	48	694	30	93
215	Rio Olympics USA v JPN Q1	1st Quarter	USA	48	695	32	84
216	Rio Olympics USA v JPN Q1	1st Quarter	USA	48	696	32	72
217	Rio Olympics USA v JPN Q1	1st Quarter	USA	48	699	31	62
218	Rio Olympics USA v JPN Q1	1st Quarter	USA	48	700	27	59
219	Rio Olympics USA v JPN Q1	1st Quarter	USA	48	700	19	50
220	Rio Olympics USA v JPN Q1	1st Quarter	USA	48	701	18	44
221	Rio Olympics USA v JPN Q1	1st Quarter	USA	48	701	17	40
222	Rio Olympics USA v JPN Q1	1st Quarter	USA	48	702	18	41
223	Rio Olympics USA v JPN Q1	1st Quarter	USA	48	703	21	41
224	Rio Olympics USA v JPN Q1	1st Quarter	USA	48	704	38	37
225	Rio Olympics USA v JPN Q1	1st Quarter	USA	48	705	39	41	On-ball
226	Rio Olympics USA v JPN Q1	1st Quarter	USA	48	707	39	41
227	Rio Olympics USA v JPN Q1	1st Quarter	USA	48	708	32	41
228	Rio Olympics USA v JPN Q1	1st Quarter	USA	48	711	50	25	Shot	Score
229	Rio Olympics USA v JPN Q1	1st Quarter	USA	53	807	31	112
230	Rio Olympics USA v JPN Q1	1st Quarter	USA	53	807	20	86
231	Rio Olympics USA v JPN Q1	1st Quarter	USA	53	808	20	79
232	Rio Olympics USA v JPN Q1	1st Quarter	USA	53	809	20	72
233	Rio Olympics USA v JPN Q1	1st Quarter	USA	53	810	25	60
234	Rio Olympics USA v JPN Q1	1st Quarter	USA	53	812	27	54
235	Rio Olympics USA v JPN Q1	1st Quarter	USA	53	812	25	46
236	Rio Olympics USA v JPN Q1	1st Quarter	USA	53	814	12	43
237	Rio Olympics USA v JPN Q1	1st Quarter	USA	53	815	31	40
238	Rio Olympics USA v JPN Q1	1st Quarter	USA	53	816	47	33	On-ball
239	Rio Olympics USA v JPN Q1	1st Quarter	USA	53	816	45	34
240	Rio Olympics USA v JPN Q1	1st Quarter	USA	53	816	41	37
241	Rio Olympics USA v JPN Q1	1st Quarter	USA	53	817	33	32
242	Rio Olympics USA v JPN Q1	1st Quarter	USA	53	818	31	22	Shot	Miss
243	Rio Olympics USA v JPN Q1	1st Quarter	USA	56	853	37	78
244	Rio Olympics USA v JPN Q1	1st Quarter	USA	56	854	34	70
245	Rio Olympics USA v JPN Q1	1st Quarter	USA	56	855	30	63
246	Rio Olympics USA v JPN Q1	1st Quarter	USA	56	855	29	70
247	Rio Olympics USA v JPN Q1	1st Quarter	USA	56	856	32	64
248	Rio Olympics USA v JPN Q1	1st Quarter	USA	56	857	31	54
249	Rio Olympics USA v JPN Q1	1st Quarter	USA	56	857	33	46
250	Rio Olympics USA v JPN Q1	1st Quarter	USA	56	858	36	40	On-ball
251	Rio Olympics USA v JPN Q1	1st Quarter	USA	56	858	37	36
252	Rio Olympics USA v JPN Q1	1st Quarter	USA	56	859	38	24
253	Rio Olympics USA v JPN Q1	1st Quarter	USA	56	860	26	38	Shot	Miss
254	Rio Olympics USA v JPN Q1	1st Quarter	USA	57	863	29	18	Shot	OR	Miss
255	Rio Olympics USA v JPN Q1	1st Quarter	USA	58	865	29	18	Shot	OR	Shooting Foul
256	Rio Olympics USA v JPN Q2	2nd Quarter	USA	61	28	34	109
257	Rio Olympics USA v JPN Q2	2nd Quarter	USA	61	29	35	95
258	Rio Olympics USA v JPN Q2	2nd Quarter	USA	61	30	35	91
259	Rio Olympics USA v JPN Q2	2nd Quarter	USA	61	31	34	81
260	Rio Olympics USA v JPN Q2	2nd Quarter	USA	61	32	34	71
261	Rio Olympics USA v JPN Q2	2nd Quarter	USA	61	33	34	62
262	Rio Olympics USA v JPN Q2	2nd Quarter	USA	61	34	37	57
263	Rio Olympics USA v JPN Q2	2nd Quarter	USA	61	35	45	53
264	Rio Olympics USA v JPN Q2	2nd Quarter	USA	61	35	49	49
265	Rio Olympics USA v JPN Q2	2nd Quarter	USA	61	37	50	46
266	Rio Olympics USA v JPN Q2	2nd Quarter	USA	61	38	46	41
267	Rio Olympics USA v JPN Q2	2nd Quarter	USA	61	38	37	44
268	Rio Olympics USA v JPN Q2	2nd Quarter	USA	61	40	35	46
269	Rio Olympics USA v JPN Q2	2nd Quarter	USA	61	41	31	46
270	Rio Olympics USA v JPN Q2	2nd Quarter	USA	61	46	28	31
271	Rio Olympics USA v JPN Q2	2nd Quarter	USA	61	47	32	25
272	Rio Olympics USA v JPN Q2	2nd Quarter	USA	61	48	28	21
273	Rio Olympics USA v JPN Q2	2nd Quarter	USA	61	50	29	18	Shot	Score
274	Rio Olympics USA v JPN Q2	2nd Quarter	USA	63	62	32	95
275	Rio Olympics USA v JPN Q2	2nd Quarter	USA	63	62	18	82
276	Rio Olympics USA v JPN Q2	2nd Quarter	USA	63	63	17	73
277	Rio Olympics USA v JPN Q2	2nd Quarter	USA	63	64	18	61
278	Rio Olympics USA v JPN Q2	2nd Quarter	USA	63	64	20	53
279	Rio Olympics USA v JPN Q2	2nd Quarter	USA	63	65	23	45
280	Rio Olympics USA v JPN Q2	2nd Quarter	USA	63	65	32	36
281	Rio Olympics USA v JPN Q2	2nd Quarter	USA	63	66	38	28
282	Rio Olympics USA v JPN Q2	2nd Quarter	USA	63	66	44	28	Shot	Miss
283	Rio Olympics USA v JPN Q2	2nd Quarter	USA	64	69	28	19	OR	Shot	Score
284	Rio Olympics USA v JPN Q2	2nd Quarter	USA	66	135	34	107
285	Rio Olympics USA v JPN Q2	2nd Quarter	USA	66	136	16	90
286	Rio Olympics USA v JPN Q2	2nd Quarter	USA	66	137	28	87
287	Rio Olympics USA v JPN Q2	2nd Quarter	USA	66	138	32	81
288	Rio Olympics USA v JPN Q2	2nd Quarter	USA	66	138	37	72
289	Rio Olympics USA v JPN Q2	2nd Quarter	USA	66	139	48	52
290	Rio Olympics USA v JPN Q2	2nd Quarter	USA	66	140	37	53
291	Rio Olympics USA v JPN Q2	2nd Quarter	USA	66	141	35	51
292	Rio Olympics USA v JPN Q2	2nd Quarter	USA	66	142	24	47
293	Rio Olympics USA v JPN Q2	2nd Quarter	USA	66	143	15	49
294	Rio Olympics USA v JPN Q2	2nd Quarter	USA	66	144	15	49
295	Rio Olympics USA v JPN Q2	2nd Quarter	USA	66	145	15	49
296	Rio Olympics USA v JPN Q2	2nd Quarter	USA	66	146	15	49
297	Rio Olympics USA v JPN Q2	2nd Quarter	USA	66	148	35	42
298	Rio Olympics USA v JPN Q2	2nd Quarter	USA	66	149	35	44
299	Rio Olympics USA v JPN Q2	2nd Quarter	USA	66	150	47	25	Shot	Score
300	Rio Olympics USA v JPN Q2	2nd Quarter	USA	68	193	58	71
301	Rio Olympics USA v JPN Q2	2nd Quarter	USA	68	194	48	66
302	Rio Olympics USA v JPN Q2	2nd Quarter	USA	68	195	46	61
303	Rio Olympics USA v JPN Q2	2nd Quarter	USA	68	196	46	53
304	Rio Olympics USA v JPN Q2	2nd Quarter	USA	68	197	48	48
305	Rio Olympics USA v JPN Q2	2nd Quarter	USA	68	198	50	42
306	Rio Olympics USA v JPN Q2	2nd Quarter	USA	68	199	41	44
307	Rio Olympics USA v JPN Q2	2nd Quarter	USA	68	200	36	46
308	Rio Olympics USA v JPN Q2	2nd Quarter	USA	68	201	33	46
309	Rio Olympics USA v JPN Q2	2nd Quarter	USA	68	202	24	31
310	Rio Olympics USA v JPN Q2	2nd Quarter	USA	68	202	28	32
311	Rio Olympics USA v JPN Q2	2nd Quarter	USA	68	203	32	42
312	Rio Olympics USA v JPN Q2	2nd Quarter	USA	68	205	26	22
313	Rio Olympics USA v JPN Q2	2nd Quarter	USA	68	206	24	19	Shot	Score
314	Rio Olympics USA v JPN Q2	2nd Quarter	USA	72	234	30	89
315	Rio Olympics USA v JPN Q2	2nd Quarter	USA	72	235	16	68
316	Rio Olympics USA v JPN Q2	2nd Quarter	USA	72	236	15	52
317	Rio Olympics USA v JPN Q2	2nd Quarter	USA	72	236	27	43
318	Rio Olympics USA v JPN Q2	2nd Quarter	USA	72	237	30	30
319	Rio Olympics USA v JPN Q2	2nd Quarter	USA	72	237	28	19	Shot	Score
320	Rio Olympics USA v JPN Q2	2nd Quarter	USA	76	375	24	91
321	Rio Olympics USA v JPN Q2	2nd Quarter	USA	76	376	24	73
322	Rio Olympics USA v JPN Q2	2nd Quarter	USA	76	377	21	60
323	Rio Olympics USA v JPN Q2	2nd Quarter	USA	76	378	19	49
324	Rio Olympics USA v JPN Q2	2nd Quarter	USA	76	378	20	38
325	Rio Olympics USA v JPN Q2	2nd Quarter	USA	76	379	21	35	Shot	Miss
326	Rio Olympics USA v JPN Q2	2nd Quarter	USA	78	393	34	110
327	Rio Olympics USA v JPN Q2	2nd Quarter	USA	78	394	21	84
328	Rio Olympics USA v JPN Q2	2nd Quarter	USA	78	395	17	71
329	Rio Olympics USA v JPN Q2	2nd Quarter	USA	78	396	15	62
330	Rio Olympics USA v JPN Q2	2nd Quarter	USA	78	396	13	54
331	Rio Olympics USA v JPN Q2	2nd Quarter	USA	78	397	12	46
332	Rio Olympics USA v JPN Q2	2nd Quarter	USA	78	398	12	46
333	Rio Olympics USA v JPN Q2	2nd Quarter	USA	78	400	15	47
334	Rio Olympics USA v JPN Q2	2nd Quarter	USA	78	401	31	50
335	Rio Olympics USA v JPN Q2	2nd Quarter	USA	78	402	31	45
336	Rio Olympics USA v JPN Q2	2nd Quarter	USA	78	403	38	31
337	Rio Olympics USA v JPN Q2	2nd Quarter	USA	78	405	37	21
338	Rio Olympics USA v JPN Q2	2nd Quarter	USA	78	406	37	15	Foul
339	Rio Olympics USA v JPN Q2	2nd Quarter	USA	79	444	37	9	BLOB
340	Rio Olympics USA v JPN Q2	2nd Quarter	USA	79	446	42	29	TO
341	Rio Olympics USA v JPN Q2	2nd Quarter	USA	81	519	28	95
342	Rio Olympics USA v JPN Q2	2nd Quarter	USA	81	520	24	89
343	Rio Olympics USA v JPN Q2	2nd Quarter	USA	81	521	28	84
344	Rio Olympics USA v JPN Q2	2nd Quarter	USA	81	521	32	77
345	Rio Olympics USA v JPN Q2	2nd Quarter	USA	81	522	35	66
346	Rio Olympics USA v JPN Q2	2nd Quarter	USA	81	523	46	62
347	Rio Olympics USA v JPN Q2	2nd Quarter	USA	81	524	49	54
348	Rio Olympics USA v JPN Q2	2nd Quarter	USA	81	525	44	48
349	Rio Olympics USA v JPN Q2	2nd Quarter	USA	81	526	33	42	On-ball
350	Rio Olympics USA v JPN Q2	2nd Quarter	USA	81	526	28	42
351	Rio Olympics USA v JPN Q2	2nd Quarter	USA	81	527	19	37
352	Rio Olympics USA v JPN Q2	2nd Quarter	USA	81	529	46	36
353	Rio Olympics USA v JPN Q2	2nd Quarter	USA	81	530	52	22	Shot	Score
354	Rio Olympics USA v JPN Q2	2nd Quarter	USA	84	548	32	95
355	Rio Olympics USA v JPN Q2	2nd Quarter	USA	84	548	17	82
356	Rio Olympics USA v JPN Q2	2nd Quarter	USA	84	549	16	68
357	Rio Olympics USA v JPN Q2	2nd Quarter	USA	84	550	14	62
358	Rio Olympics USA v JPN Q2	2nd Quarter	USA	84	551	14	55
359	Rio Olympics USA v JPN Q2	2nd Quarter	USA	84	551	18	48
360	Rio Olympics USA v JPN Q2	2nd Quarter	USA	84	552	22	43
361	Rio Olympics USA v JPN Q2	2nd Quarter	USA	84	552	28	38	On-ball
362	Rio Olympics USA v JPN Q2	2nd Quarter	USA	84	553	34	31
363	Rio Olympics USA v JPN Q2	2nd Quarter	USA	84	553	38	27	Shot	Miss
364	Rio Olympics USA v JPN Q2	2nd Quarter	USA	86	582	41	107
365	Rio Olympics USA v JPN Q2	2nd Quarter	USA	86	583	33	93
366	Rio Olympics USA v JPN Q2	2nd Quarter	USA	86	584	36	82
367	Rio Olympics USA v JPN Q2	2nd Quarter	USA	86	585	35	75
368	Rio Olympics USA v JPN Q2	2nd Quarter	USA	86	586	34	70
369	Rio Olympics USA v JPN Q2	2nd Quarter	USA	86	587	32	60
370	Rio Olympics USA v JPN Q2	2nd Quarter	USA	86	587	32	55
371	Rio Olympics USA v JPN Q2	2nd Quarter	USA	86	588	32	49
372	Rio Olympics USA v JPN Q2	2nd Quarter	USA	86	589	26	38	Shot	Miss
373	Rio Olympics USA v JPN Q2	2nd Quarter	USA	88	611	31	109
374	Rio Olympics USA v JPN Q2	2nd Quarter	USA	88	612	33	82
375	Rio Olympics USA v JPN Q2	2nd Quarter	USA	88	613	34	75
376	Rio Olympics USA v JPN Q2	2nd Quarter	USA	88	614	34	68
377	Rio Olympics USA v JPN Q2	2nd Quarter	USA	88	615	33	64
378	Rio Olympics USA v JPN Q2	2nd Quarter	USA	88	616	32	57
379	Rio Olympics USA v JPN Q2	2nd Quarter	USA	88	617	32	51
380	Rio Olympics USA v JPN Q2	2nd Quarter	USA	88	618	30	48
381	Rio Olympics USA v JPN Q2	2nd Quarter	USA	88	620	24	46
382	Rio Olympics USA v JPN Q2	2nd Quarter	USA	88	621	22	44
383	Rio Olympics USA v JPN Q2	2nd Quarter	USA	88	622	22	39
384	Rio Olympics USA v JPN Q2	2nd Quarter	USA	88	623	22	35	On-ball
385	Rio Olympics USA v JPN Q2	2nd Quarter	USA	88	623	25	37
386	Rio Olympics USA v JPN Q2	2nd Quarter	USA	88	623	28	38
387	Rio Olympics USA v JPN Q2	2nd Quarter	USA	88	624	40	34
388	Rio Olympics USA v JPN Q2	2nd Quarter	USA	88	626	22	36
389	Rio Olympics USA v JPN Q2	2nd Quarter	USA	88	627	12	26
390	Rio Olympics USA v JPN Q2	2nd Quarter	USA	88	628	24	18
391	Rio Olympics USA v JPN Q2	2nd Quarter	USA	88	629	24	15	Shot	Miss
392	Rio Olympics USA v JPN Q2	2nd Quarter	USA	90	656	31	114
393	Rio Olympics USA v JPN Q2	2nd Quarter	USA	90	656	30	96
394	Rio Olympics USA v JPN Q2	2nd Quarter	USA	90	658	30	89
395	Rio Olympics USA v JPN Q2	2nd Quarter	USA	90	659	30	79
396	Rio Olympics USA v JPN Q2	2nd Quarter	USA	90	660	43	65
397	Rio Olympics USA v JPN Q2	2nd Quarter	USA	90	660	44	64
398	Rio Olympics USA v JPN Q2	2nd Quarter	USA	90	660	50	55
399	Rio Olympics USA v JPN Q2	2nd Quarter	USA	90	660	52	44
400	Rio Olympics USA v JPN Q2	2nd Quarter	USA	90	662	52	35
401	Rio Olympics USA v JPN Q2	2nd Quarter	USA	90	663	52	28	On-ball
402	Rio Olympics USA v JPN Q2	2nd Quarter	USA	90	663	49	24
403	Rio Olympics USA v JPN Q2	2nd Quarter	USA	90	664	42	17
404	Rio Olympics USA v JPN Q2	2nd Quarter	USA	90	665	33	17
405	Rio Olympics USA v JPN Q2	2nd Quarter	USA	90	665	30	17
406	Rio Olympics USA v JPN Q2	2nd Quarter	USA	90	667	11	23	Shot	Score	Shooting Foul
407	Rio Olympics USA v JPN Q2	2nd Quarter	USA	92	721	31	94
408	Rio Olympics USA v JPN Q2	2nd Quarter	USA	92	723	15	74
409	Rio Olympics USA v JPN Q2	2nd Quarter	USA	92	724	13	64
410	Rio Olympics USA v JPN Q2	2nd Quarter	USA	92	725	14	51
411	Rio Olympics USA v JPN Q2	2nd Quarter	USA	92	725	18	51
412	Rio Olympics USA v JPN Q2	2nd Quarter	USA	92	725	25	48
413	Rio Olympics USA v JPN Q2	2nd Quarter	USA	92	726	39	47
414	Rio Olympics USA v JPN Q2	2nd Quarter	USA	92	727	40	43
415	Rio Olympics USA v JPN Q2	2nd Quarter	USA	92	727	43	36
416	Rio Olympics USA v JPN Q2	2nd Quarter	USA	92	728	45	30
417	Rio Olympics USA v JPN Q2	2nd Quarter	USA	92	728	46	24
418	Rio Olympics USA v JPN Q2	2nd Quarter	USA	92	729	41	19
419	Rio Olympics USA v JPN Q2	2nd Quarter	USA	92	729	51	16
420	Rio Olympics USA v JPN Q2	2nd Quarter	USA	92	731	47	14
421	Rio Olympics USA v JPN Q2	2nd Quarter	USA	92	731	42	14
422	Rio Olympics USA v JPN Q2	2nd Quarter	USA	92	731	38	15
423	Rio Olympics USA v JPN Q2	2nd Quarter	USA	92	732	50	27
424	Rio Olympics USA v JPN Q2	2nd Quarter	USA	92	734	51	30
425	Rio Olympics USA v JPN Q2	2nd Quarter	USA	92	734	53	42
426	Rio Olympics USA v JPN Q2	2nd Quarter	USA	92	734	52	52
427	Rio Olympics USA v JPN Q2	2nd Quarter	USA	92	735	33	47
428	Rio Olympics USA v JPN Q2	2nd Quarter	USA	92	737	28	43
429	Rio Olympics USA v JPN Q2	2nd Quarter	USA	92	737	25	37	On-ball
430	Rio Olympics USA v JPN Q2	2nd Quarter	USA	92	737	25	37
431	Rio Olympics USA v JPN Q2	2nd Quarter	USA	92	738	19	32
432	Rio Olympics USA v JPN Q2	2nd Quarter	USA	92	739	23	22
433	Rio Olympics USA v JPN Q2	2nd Quarter	USA	92	739	26	16
434	Rio Olympics USA v JPN Q2	2nd Quarter	USA	92	740	33	14
435	Rio Olympics USA v JPN Q2	2nd Quarter	USA	92	742	26	16
436	Rio Olympics USA v JPN Q2	2nd Quarter	USA	92	742	22	19
437	Rio Olympics USA v JPN Q2	2nd Quarter	USA	92	743	25	27	Shot	Miss
438	Rio Olympics USA v JPN Q2	2nd Quarter	USA	95	812	13	109
439	Rio Olympics USA v JPN Q2	2nd Quarter	USA	95	813	12	94
440	Rio Olympics USA v JPN Q2	2nd Quarter	USA	95	814	25	80
441	Rio Olympics USA v JPN Q2	2nd Quarter	USA	95	815	22	76
442	Rio Olympics USA v JPN Q2	2nd Quarter	USA	95	816	18	70
443	Rio Olympics USA v JPN Q2	2nd Quarter	USA	95	816	15	63
444	Rio Olympics USA v JPN Q2	2nd Quarter	USA	95	817	14	54
445	Rio Olympics USA v JPN Q2	2nd Quarter	USA	95	817	14	44
446	Rio Olympics USA v JPN Q2	2nd Quarter	USA	95	818	15	36	On-ball
447	Rio Olympics USA v JPN Q2	2nd Quarter	USA	95	819	18	31
448	Rio Olympics USA v JPN Q2	2nd Quarter	USA	95	820	22	24
449	Rio Olympics USA v JPN Q2	2nd Quarter	USA	95	820	27	18	Shot	Miss
450	Rio Olympics USA v JPN Q2	2nd Quarter	USA	97	832	30	110
451	Rio Olympics USA v JPN Q2	2nd Quarter	USA	97	832	27	91
452	Rio Olympics USA v JPN Q2	2nd Quarter	USA	97	834	27	86
453	Rio Olympics USA v JPN Q2	2nd Quarter	USA	97	835	28	77
454	Rio Olympics USA v JPN Q2	2nd Quarter	USA	97	836	29	74	TO
455	Rio Olympics USA v JPN Q2	2nd Quarter	USA	99	850	31	111
456	Rio Olympics USA v JPN Q2	2nd Quarter	USA	99	851	20	81
457	Rio Olympics USA v JPN Q2	2nd Quarter	USA	99	852	20	75
458	Rio Olympics USA v JPN Q2	2nd Quarter	USA	99	854	19	66
459	Rio Olympics USA v JPN Q2	2nd Quarter	USA	99	854	18	58
460	Rio Olympics USA v JPN Q2	2nd Quarter	USA	99	855	19	50
461	Rio Olympics USA v JPN Q2	2nd Quarter	USA	99	856	36	46
462	Rio Olympics USA v JPN Q2	2nd Quarter	USA	99	856	40	40
463	Rio Olympics USA v JPN Q2	2nd Quarter	USA	99	857	50	30	On-ball
464	Rio Olympics USA v JPN Q2	2nd Quarter	USA	99	859	49	25
465	Rio Olympics USA v JPN Q2	2nd Quarter	USA	99	860	48	19
466	Rio Olympics USA v JPN Q2	2nd Quarter	USA	99	860	50	24
467	Rio Olympics USA v JPN Q2	2nd Quarter	USA	99	860	50	27
468	Rio Olympics USA v JPN Q2	2nd Quarter	USA	99	860	47	31
469	Rio Olympics USA v JPN Q2	2nd Quarter	USA	99	861	44	34
470	Rio Olympics USA v JPN Q2	2nd Quarter	USA	99	862	32	39
471	Rio Olympics USA v JPN Q2	2nd Quarter	USA	99	864	16	37	On-ball
472	Rio Olympics USA v JPN Q2	2nd Quarter	USA	99	866	20	36
473	Rio Olympics USA v JPN Q2	2nd Quarter	USA	99	866	25	37	Foul
474	Rio Olympics USA v JPN Q2	2nd Quarter	USA	100	977	4	43
475	Rio Olympics USA v JPN Q2	2nd Quarter	USA	100	977	29	50
476	Rio Olympics USA v JPN Q2	2nd Quarter	USA	100	978	41	36	Shot	Miss
477	Rio Olympics USA v JPN Q2	2nd Quarter	USA	102	999	31	111
478	Rio Olympics USA v JPN Q2	2nd Quarter	USA	102	999	33	94
479	Rio Olympics USA v JPN Q2	2nd Quarter	USA	102	1001	37	83
480	Rio Olympics USA v JPN Q2	2nd Quarter	USA	102	1002	36	75
481	Rio Olympics USA v JPN Q2	2nd Quarter	USA	102	1003	23	58
482	Rio Olympics USA v JPN Q2	2nd Quarter	USA	102	1004	21	52
483	Rio Olympics USA v JPN Q2	2nd Quarter	USA	102	1004	21	44
484	Rio Olympics USA v JPN Q2	2nd Quarter	USA	102	1006	15	32
485	Rio Olympics USA v JPN Q2	2nd Quarter	USA	102	1008	27	33
486	Rio Olympics USA v JPN Q2	2nd Quarter	USA	102	1011	21	29
487	Rio Olympics USA v JPN Q2	2nd Quarter	USA	102	1012	26	30
488	Rio Olympics USA v JPN Q2	2nd Quarter	USA	102	1014	24	26	Shot	Score
489	Rio Olympics USA v JPN Q2	2nd Quarter	USA	105	1054	32	110
490	Rio Olympics USA v JPN Q2	2nd Quarter	USA	105	1056	13	87
491	Rio Olympics USA v JPN Q2	2nd Quarter	USA	105	1057	15	85
492	Rio Olympics USA v JPN Q2	2nd Quarter	USA	105	1058	17	77
493	Rio Olympics USA v JPN Q2	2nd Quarter	USA	105	1060	42	67
494	Rio Olympics USA v JPN Q2	2nd Quarter	USA	105	1060	42	67
495	Rio Olympics USA v JPN Q2	2nd Quarter	USA	105	1060	46	61
496	Rio Olympics USA v JPN Q2	2nd Quarter	USA	105	1061	49	54
497	Rio Olympics USA v JPN Q2	2nd Quarter	USA	105	1063	34	41
498	Rio Olympics USA v JPN Q2	2nd Quarter	USA	105	1065	40	42
499	Rio Olympics USA v JPN Q2	2nd Quarter	USA	105	1066	44	42
500	Rio Olympics USA v JPN Q2	2nd Quarter	USA	105	1067	44	42
501	Rio Olympics USA v JPN Q2	2nd Quarter	USA	105	1068	42	40	On-ball
502	Rio Olympics USA v JPN Q2	2nd Quarter	USA	105	1068	37	39
503	Rio Olympics USA v JPN Q2	2nd Quarter	USA	105	1068	31	38
504	Rio Olympics USA v JPN Q2	2nd Quarter	USA	105	1068	25	29
505	Rio Olympics USA v JPN Q2	2nd Quarter	USA	105	1070	27	17	Shot	Shooting Foul
506	Rio Olympics USA v JPN Q2	2nd Quarter	USA	106	1109	32	17	OR
507	Rio Olympics USA v JPN Q2	2nd Quarter	USA	106	1109	25	39	Shot	Score
508	Rio Olympics USA v JPN Q2	2nd Quarter	USA	108	1136	33	93
509	Rio Olympics USA v JPN Q2	2nd Quarter	USA	108	1137	33	86
510	Rio Olympics USA v JPN Q2	2nd Quarter	USA	108	1138	43	73
511	Rio Olympics USA v JPN Q2	2nd Quarter	USA	108	1139	43	73
512	Rio Olympics USA v JPN Q2	2nd Quarter	USA	108	1140	43	73
513	Rio Olympics USA v JPN Q2	2nd Quarter	USA	108	1142	44	68
514	Rio Olympics USA v JPN Q2	2nd Quarter	USA	108	1143	47	61
515	Rio Olympics USA v JPN Q2	2nd Quarter	USA	108	1144	49	54
516	Rio Olympics USA v JPN Q2	2nd Quarter	USA	108	1145	49	48
517	Rio Olympics USA v JPN Q2	2nd Quarter	USA	108	1146	50	40
518	Rio Olympics USA v JPN Q2	2nd Quarter	USA	108	1146	48	36
519	Rio Olympics USA v JPN Q2	2nd Quarter	USA	108	1147	45	34	On-ball
520	Rio Olympics USA v JPN Q2	2nd Quarter	USA	108	1147	43	31
521	Rio Olympics USA v JPN Q2	2nd Quarter	USA	108	1148	44	25	Shot	Score
522	Rio Olympics USA v JPN Q2	2nd Quarter	USA	110	1169	31	92
523	Rio Olympics USA v JPN Q2	2nd Quarter	USA	110	1169	34	85
524	Rio Olympics USA v JPN Q2	2nd Quarter	USA	110	1171	37	82
525	Rio Olympics USA v JPN Q2	2nd Quarter	USA	110	1172	38	75
526	Rio Olympics USA v JPN Q2	2nd Quarter	USA	110	1172	41	67
527	Rio Olympics USA v JPN Q2	2nd Quarter	USA	110	1173	42	64
528	Rio Olympics USA v JPN Q2	2nd Quarter	USA	110	1173	44	57
529	Rio Olympics USA v JPN Q2	2nd Quarter	USA	110	1174	45	52
530	Rio Olympics USA v JPN Q2	2nd Quarter	USA	110	1175	48	47
531	Rio Olympics USA v JPN Q2	2nd Quarter	USA	110	1177	48	42
532	Rio Olympics USA v JPN Q2	2nd Quarter	USA	110	1178	53	37
533	Rio Olympics USA v JPN Q2	2nd Quarter	USA	110	1179	49	36
534	Rio Olympics USA v JPN Q2	2nd Quarter	USA	110	1180	46	36	On-ball
535	Rio Olympics USA v JPN Q2	2nd Quarter	USA	110	1180	41	39
536	Rio Olympics USA v JPN Q2	2nd Quarter	USA	110	1180	38	39
537	Rio Olympics USA v JPN Q2	2nd Quarter	USA	110	1181	29	33	Shot	Score
538	Rio Olympics USA v JPN Q3	3rd Quarter	USA	111	4	57	59
539	Rio Olympics USA v JPN Q3	3rd Quarter	USA	111	5	46	67
540	Rio Olympics USA v JPN Q3	3rd Quarter	USA	111	5	42	66
541	Rio Olympics USA v JPN Q3	3rd Quarter	USA	111	6	36	58
542	Rio Olympics USA v JPN Q3	3rd Quarter	USA	111	6	32	51
543	Rio Olympics USA v JPN Q3	3rd Quarter	USA	111	7	14	33
544	Rio Olympics USA v JPN Q3	3rd Quarter	USA	111	9	32	43
545	Rio Olympics USA v JPN Q3	3rd Quarter	USA	111	10	40	32
546	Rio Olympics USA v JPN Q3	3rd Quarter	USA	111	11	38	32	Foul
547	Rio Olympics USA v JPN Q3	3rd Quarter	USA	112	34	40	7	BLOB
548	Rio Olympics USA v JPN Q3	3rd Quarter	USA	112	35	46	37
549	Rio Olympics USA v JPN Q3	3rd Quarter	USA	112	36	40	40
550	Rio Olympics USA v JPN Q3	3rd Quarter	USA	112	37	37	24
551	Rio Olympics USA v JPN Q3	3rd Quarter	USA	112	39	34	26
552	Rio Olympics USA v JPN Q3	3rd Quarter	USA	112	39	28	24
553	Rio Olympics USA v JPN Q3	3rd Quarter	USA	112	40	28	22	TO
554	Rio Olympics USA v JPN Q3	3rd Quarter	USA	114	68	29	86
555	Rio Olympics USA v JPN Q3	3rd Quarter	USA	114	68	34	80
556	Rio Olympics USA v JPN Q3	3rd Quarter	USA	114	69	36	74
557	Rio Olympics USA v JPN Q3	3rd Quarter	USA	114	70	37	65
558	Rio Olympics USA v JPN Q3	3rd Quarter	USA	114	71	37	57
559	Rio Olympics USA v JPN Q3	3rd Quarter	USA	114	71	38	51
560	Rio Olympics USA v JPN Q3	3rd Quarter	USA	114	72	39	45
561	Rio Olympics USA v JPN Q3	3rd Quarter	USA	114	72	40	41
562	Rio Olympics USA v JPN Q3	3rd Quarter	USA	114	72	34	41	On-ball
563	Rio Olympics USA v JPN Q3	3rd Quarter	USA	114	72	30	40
564	Rio Olympics USA v JPN Q3	3rd Quarter	USA	114	74	40	37
565	Rio Olympics USA v JPN Q3	3rd Quarter	USA	114	75	37	30	Shot	Miss
566	Rio Olympics USA v JPN Q3	3rd Quarter	USA	116	86	30	89
567	Rio Olympics USA v JPN Q3	3rd Quarter	USA	116	88	30	82
568	Rio Olympics USA v JPN Q3	3rd Quarter	USA	116	89	28	74
569	Rio Olympics USA v JPN Q3	3rd Quarter	USA	116	90	27	65
570	Rio Olympics USA v JPN Q3	3rd Quarter	USA	116	90	22	53
571	Rio Olympics USA v JPN Q3	3rd Quarter	USA	116	91	17	47
572	Rio Olympics USA v JPN Q3	3rd Quarter	USA	116	91	11	38
573	Rio Olympics USA v JPN Q3	3rd Quarter	USA	116	93	12	19	TO
574	Rio Olympics USA v JPN Q3	3rd Quarter	USA	118	103	30	110
575	Rio Olympics USA v JPN Q3	3rd Quarter	USA	118	104	33	92
576	Rio Olympics USA v JPN Q3	3rd Quarter	USA	118	105	42	70
577	Rio Olympics USA v JPN Q3	3rd Quarter	USA	118	105	45	58
578	Rio Olympics USA v JPN Q3	3rd Quarter	USA	118	106	46	45
579	Rio Olympics USA v JPN Q3	3rd Quarter	USA	118	106	37	21	TO
580	Rio Olympics USA v JPN Q3	3rd Quarter	USA	125	231	31	97
581	Rio Olympics USA v JPN Q3	3rd Quarter	USA	125	232	46	54
582	Rio Olympics USA v JPN Q3	3rd Quarter	USA	125	233	49	47
583	Rio Olympics USA v JPN Q3	3rd Quarter	USA	125	233	49	41
584	Rio Olympics USA v JPN Q3	3rd Quarter	USA	125	234	48	35
585	Rio Olympics USA v JPN Q3	3rd Quarter	USA	125	235	29	49
586	Rio Olympics USA v JPN Q3	3rd Quarter	USA	125	236	15	33
587	Rio Olympics USA v JPN Q3	3rd Quarter	USA	125	238	26	20	TO
588	Rio Olympics USA v JPN Q3	3rd Quarter	USA	127	246	38	101
589	Rio Olympics USA v JPN Q3	3rd Quarter	USA	127	247	43	72
590	Rio Olympics USA v JPN Q3	3rd Quarter	USA	127	248	45	58
591	Rio Olympics USA v JPN Q3	3rd Quarter	USA	127	248	45	50
592	Rio Olympics USA v JPN Q3	3rd Quarter	USA	127	249	44	38
593	Rio Olympics USA v JPN Q3	3rd Quarter	USA	127	249	38	32
594	Rio Olympics USA v JPN Q3	3rd Quarter	USA	127	250	35	26
595	Rio Olympics USA v JPN Q3	3rd Quarter	USA	127	251	31	22	Shot	Score
596	Rio Olympics USA v JPN Q3	3rd Quarter	USA	130	297	28	94
597	Rio Olympics USA v JPN Q3	3rd Quarter	USA	130	298	41	73
598	Rio Olympics USA v JPN Q3	3rd Quarter	USA	130	299	44	69
599	Rio Olympics USA v JPN Q3	3rd Quarter	USA	130	300	45	60
600	Rio Olympics USA v JPN Q3	3rd Quarter	USA	130	300	45	51
601	Rio Olympics USA v JPN Q3	3rd Quarter	USA	130	301	45	39	On-ball
602	Rio Olympics USA v JPN Q3	3rd Quarter	USA	130	301	48	34
603	Rio Olympics USA v JPN Q3	3rd Quarter	USA	130	302	48	28	Shot	Score
604	Rio Olympics USA v JPN Q3	3rd Quarter	USA	132	316	34	89
605	Rio Olympics USA v JPN Q3	3rd Quarter	USA	132	318	34	84
606	Rio Olympics USA v JPN Q3	3rd Quarter	USA	132	319	33	76
607	Rio Olympics USA v JPN Q3	3rd Quarter	USA	132	319	30	67
608	Rio Olympics USA v JPN Q3	3rd Quarter	USA	132	320	34	63
609	Rio Olympics USA v JPN Q3	3rd Quarter	USA	132	320	36	57
610	Rio Olympics USA v JPN Q3	3rd Quarter	USA	132	321	36	53
611	Rio Olympics USA v JPN Q3	3rd Quarter	USA	132	322	38	47
612	Rio Olympics USA v JPN Q3	3rd Quarter	USA	132	323	39	42
613	Rio Olympics USA v JPN Q3	3rd Quarter	USA	132	324	49	32
614	Rio Olympics USA v JPN Q3	3rd Quarter	USA	132	326	36	31
615	Rio Olympics USA v JPN Q3	3rd Quarter	USA	132	328	14	29	Stoppage
616	Rio Olympics USA v JPN Q3	3rd Quarter	USA	133	346	4	30	SLOB
617	Rio Olympics USA v JPN Q3	3rd Quarter	USA	133	347	20	35
618	Rio Olympics USA v JPN Q3	3rd Quarter	USA	133	347	24	40
619	Rio Olympics USA v JPN Q3	3rd Quarter	USA	133	348	31	38	On-ball
620	Rio Olympics USA v JPN Q3	3rd Quarter	USA	133	349	37	37
621	Rio Olympics USA v JPN Q3	3rd Quarter	USA	133	350	24	31
622	Rio Olympics USA v JPN Q3	3rd Quarter	USA	133	351	27	35
623	Rio Olympics USA v JPN Q3	3rd Quarter	USA	133	352	26	17
624	Rio Olympics USA v JPN Q3	3rd Quarter	USA	133	353	29	17	Shot	Score
625	Rio Olympics USA v JPN Q3	3rd Quarter	USA	135	387	3	83
626	Rio Olympics USA v JPN Q3	3rd Quarter	USA	135	387	7	61
627	Rio Olympics USA v JPN Q3	3rd Quarter	USA	135	388	8	53
628	Rio Olympics USA v JPN Q3	3rd Quarter	USA	135	389	10	46
629	Rio Olympics USA v JPN Q3	3rd Quarter	USA	135	390	11	38
630	Rio Olympics USA v JPN Q3	3rd Quarter	USA	135	390	15	30	TO	Foul
631	Rio Olympics USA v JPN Q3	3rd Quarter	USA	137	495	31	90
632	Rio Olympics USA v JPN Q3	3rd Quarter	USA	137	495	34	89
633	Rio Olympics USA v JPN Q3	3rd Quarter	USA	137	496	37	84
634	Rio Olympics USA v JPN Q3	3rd Quarter	USA	137	497	35	76
635	Rio Olympics USA v JPN Q3	3rd Quarter	USA	137	498	32	68
636	Rio Olympics USA v JPN Q3	3rd Quarter	USA	137	499	34	61
637	Rio Olympics USA v JPN Q3	3rd Quarter	USA	137	500	36	59
638	Rio Olympics USA v JPN Q3	3rd Quarter	USA	137	500	42	55
639	Rio Olympics USA v JPN Q3	3rd Quarter	USA	137	501	50	38
640	Rio Olympics USA v JPN Q3	3rd Quarter	USA	137	502	34	39	TO	Foul
641	Rio Olympics USA v JPN Q3	3rd Quarter	USA	139	548	35	108
642	Rio Olympics USA v JPN Q3	3rd Quarter	USA	139	548	50	81
643	Rio Olympics USA v JPN Q3	3rd Quarter	USA	139	549	48	70
644	Rio Olympics USA v JPN Q3	3rd Quarter	USA	139	550	49	62
645	Rio Olympics USA v JPN Q3	3rd Quarter	USA	139	551	44	53
646	Rio Olympics USA v JPN Q3	3rd Quarter	USA	139	551	52	39
647	Rio Olympics USA v JPN Q3	3rd Quarter	USA	139	553	32	42
648	Rio Olympics USA v JPN Q3	3rd Quarter	USA	139	555	13	31
649	Rio Olympics USA v JPN Q3	3rd Quarter	USA	139	556	13	31
650	Rio Olympics USA v JPN Q3	3rd Quarter	USA	139	557	13	31
651	Rio Olympics USA v JPN Q3	3rd Quarter	USA	139	559	32	35	Shot	Score
652	Rio Olympics USA v JPN Q3	3rd Quarter	USA	142	585	30	101
653	Rio Olympics USA v JPN Q3	3rd Quarter	USA	142	586	28	96
654	Rio Olympics USA v JPN Q3	3rd Quarter	USA	142	586	24	87
655	Rio Olympics USA v JPN Q3	3rd Quarter	USA	142	587	21	78
656	Rio Olympics USA v JPN Q3	3rd Quarter	USA	142	587	20	69
657	Rio Olympics USA v JPN Q3	3rd Quarter	USA	142	588	15	59
658	Rio Olympics USA v JPN Q3	3rd Quarter	USA	142	588	13	50
659	Rio Olympics USA v JPN Q3	3rd Quarter	USA	142	589	14	42
660	Rio Olympics USA v JPN Q3	3rd Quarter	USA	142	590	14	38
661	Rio Olympics USA v JPN Q3	3rd Quarter	USA	142	590	19	36	On-ball
662	Rio Olympics USA v JPN Q3	3rd Quarter	USA	142	591	19	31
663	Rio Olympics USA v JPN Q3	3rd Quarter	USA	142	592	19	23	Shot	Score
664	Rio Olympics USA v JPN Q3	3rd Quarter	USA	147	721	31	110
665	Rio Olympics USA v JPN Q3	3rd Quarter	USA	147	722	28	87
666	Rio Olympics USA v JPN Q3	3rd Quarter	USA	147	723	30	83
667	Rio Olympics USA v JPN Q3	3rd Quarter	USA	147	724	30	77
668	Rio Olympics USA v JPN Q3	3rd Quarter	USA	147	725	31	71
669	Rio Olympics USA v JPN Q3	3rd Quarter	USA	147	726	31	71
670	Rio Olympics USA v JPN Q3	3rd Quarter	USA	147	727	31	71
671	Rio Olympics USA v JPN Q3	3rd Quarter	USA	147	728	31	71
672	Rio Olympics USA v JPN Q3	3rd Quarter	USA	147	729	31	71
673	Rio Olympics USA v JPN Q3	3rd Quarter	USA	147	730	28	66
674	Rio Olympics USA v JPN Q3	3rd Quarter	USA	147	731	24	59
675	Rio Olympics USA v JPN Q3	3rd Quarter	USA	147	731	20	53
676	Rio Olympics USA v JPN Q3	3rd Quarter	USA	147	731	18	46
677	Rio Olympics USA v JPN Q3	3rd Quarter	USA	147	732	12	30
678	Rio Olympics USA v JPN Q3	3rd Quarter	USA	147	734	28	45
679	Rio Olympics USA v JPN Q3	3rd Quarter	USA	147	734	31	48
680	Rio Olympics USA v JPN Q3	3rd Quarter	USA	147	735	34	47
681	Rio Olympics USA v JPN Q3	3rd Quarter	USA	147	735	36	45
682	Rio Olympics USA v JPN Q3	3rd Quarter	USA	147	736	45	35
683	Rio Olympics USA v JPN Q3	3rd Quarter	USA	147	737	45	35
684	Rio Olympics USA v JPN Q3	3rd Quarter	USA	147	738	45	35
685	Rio Olympics USA v JPN Q3	3rd Quarter	USA	147	739	45	35
686	Rio Olympics USA v JPN Q3	3rd Quarter	USA	147	740	45	35
687	Rio Olympics USA v JPN Q3	3rd Quarter	USA	147	741	23	39
688	Rio Olympics USA v JPN Q3	3rd Quarter	USA	147	742	19	36
689	Rio Olympics USA v JPN Q3	3rd Quarter	USA	147	743	12	19
690	Rio Olympics USA v JPN Q3	3rd Quarter	USA	147	743	24	17	Shot	Score
691	Rio Olympics USA v JPN Q3	3rd Quarter	USA	150	805	32	109
692	Rio Olympics USA v JPN Q3	3rd Quarter	USA	150	806	37	89
693	Rio Olympics USA v JPN Q3	3rd Quarter	USA	150	807	30	70
694	Rio Olympics USA v JPN Q3	3rd Quarter	USA	150	807	23	61
695	Rio Olympics USA v JPN Q3	3rd Quarter	USA	150	808	14	51
696	Rio Olympics USA v JPN Q3	3rd Quarter	USA	150	809	19	48
697	Rio Olympics USA v JPN Q3	3rd Quarter	USA	150	809	24	48
698	Rio Olympics USA v JPN Q3	3rd Quarter	USA	150	810	28	48
699	Rio Olympics USA v JPN Q3	3rd Quarter	USA	150	812	22	33
700	Rio Olympics USA v JPN Q3	3rd Quarter	USA	150	813	22	33
701	Rio Olympics USA v JPN Q3	3rd Quarter	USA	150	814	22	33
702	Rio Olympics USA v JPN Q3	3rd Quarter	USA	150	815	22	33
703	Rio Olympics USA v JPN Q3	3rd Quarter	USA	150	816	22	33
704	Rio Olympics USA v JPN Q3	3rd Quarter	USA	150	817	22	33
705	Rio Olympics USA v JPN Q3	3rd Quarter	USA	150	818	24	23
706	Rio Olympics USA v JPN Q3	3rd Quarter	USA	150	819	30	25	Shot	Score
707	Rio Olympics USA v JPN Q3	3rd Quarter	USA	153	864	30	95
708	Rio Olympics USA v JPN Q3	3rd Quarter	USA	153	864	33	89
709	Rio Olympics USA v JPN Q3	3rd Quarter	USA	153	865	36	80
710	Rio Olympics USA v JPN Q3	3rd Quarter	USA	153	865	37	72
711	Rio Olympics USA v JPN Q3	3rd Quarter	USA	153	866	16	46
712	Rio Olympics USA v JPN Q3	3rd Quarter	USA	153	866	11	35
713	Rio Olympics USA v JPN Q3	3rd Quarter	USA	153	867	10	27
714	Rio Olympics USA v JPN Q3	3rd Quarter	USA	153	867	12	21	On-ball
715	Rio Olympics USA v JPN Q3	3rd Quarter	USA	153	868	14	28
716	Rio Olympics USA v JPN Q3	3rd Quarter	USA	153	871	18	36
717	Rio Olympics USA v JPN Q3	3rd Quarter	USA	153	872	21	35
718	Rio Olympics USA v JPN Q3	3rd Quarter	USA	153	872	23	22
719	Rio Olympics USA v JPN Q3	3rd Quarter	USA	153	873	11	17
720	Rio Olympics USA v JPN Q3	3rd Quarter	USA	153	874	24	18
721	Rio Olympics USA v JPN Q3	3rd Quarter	USA	153	876	16	32
722	Rio Olympics USA v JPN Q3	3rd Quarter	USA	153	876	21	37
723	Rio Olympics USA v JPN Q3	3rd Quarter	USA	153	877	25	34
724	Rio Olympics USA v JPN Q3	3rd Quarter	USA	153	877	26	29	Shot	Score
725	Rio Olympics USA v JPN Q3	3rd Quarter	USA	155	933	28	113
726	Rio Olympics USA v JPN Q3	3rd Quarter	USA	155	933	14	93
727	Rio Olympics USA v JPN Q3	3rd Quarter	USA	155	934	16	86
728	Rio Olympics USA v JPN Q3	3rd Quarter	USA	155	935	17	80
729	Rio Olympics USA v JPN Q3	3rd Quarter	USA	155	935	18	72
730	Rio Olympics USA v JPN Q3	3rd Quarter	USA	155	936	18	65
731	Rio Olympics USA v JPN Q3	3rd Quarter	USA	155	937	19	57
732	Rio Olympics USA v JPN Q3	3rd Quarter	USA	155	938	14	49
733	Rio Olympics USA v JPN Q3	3rd Quarter	USA	155	938	14	44
734	Rio Olympics USA v JPN Q3	3rd Quarter	USA	155	939	12	30
735	Rio Olympics USA v JPN Q3	3rd Quarter	USA	155	940	31	48
736	Rio Olympics USA v JPN Q3	3rd Quarter	USA	155	941	37	47
737	Rio Olympics USA v JPN Q3	3rd Quarter	USA	155	942	39	32
738	Rio Olympics USA v JPN Q3	3rd Quarter	USA	155	943	40	34
739	Rio Olympics USA v JPN Q3	3rd Quarter	USA	155	944	35	33
740	Rio Olympics USA v JPN Q3	3rd Quarter	USA	155	945	30	28
741	Rio Olympics USA v JPN Q3	3rd Quarter	USA	155	946	27	23	Shot	Foul
742	Rio Olympics USA v JPN Q3	3rd Quarter	USA	157	965	20	9	BLOB
743	Rio Olympics USA v JPN Q3	3rd Quarter	USA	157	966	12	20
744	Rio Olympics USA v JPN Q3	3rd Quarter	USA	157	968	15	35
745	Rio Olympics USA v JPN Q3	3rd Quarter	USA	157	968	18	38
746	Rio Olympics USA v JPN Q3	3rd Quarter	USA	157	971	15	19	Shot	Score
747	Rio Olympics USA v JPN Q3	3rd Quarter	USA	159	992	27	111
748	Rio Olympics USA v JPN Q3	3rd Quarter	USA	159	993	40	93
749	Rio Olympics USA v JPN Q3	3rd Quarter	USA	159	994	44	84
750	Rio Olympics USA v JPN Q3	3rd Quarter	USA	159	995	45	80
751	Rio Olympics USA v JPN Q3	3rd Quarter	USA	159	995	46	71
752	Rio Olympics USA v JPN Q3	3rd Quarter	USA	159	996	47	66
753	Rio Olympics USA v JPN Q3	3rd Quarter	USA	159	997	48	59
754	Rio Olympics USA v JPN Q3	3rd Quarter	USA	159	998	48	50
755	Rio Olympics USA v JPN Q3	3rd Quarter	USA	159	998	48	42
756	Rio Olympics USA v JPN Q3	3rd Quarter	USA	159	999	46	36
757	Rio Olympics USA v JPN Q3	3rd Quarter	USA	159	999	46	32	On-ball
758	Rio Olympics USA v JPN Q3	3rd Quarter	USA	159	999	46	29
759	Rio Olympics USA v JPN Q3	3rd Quarter	USA	159	1000	40	30
760	Rio Olympics USA v JPN Q3	3rd Quarter	USA	159	1001	37	29
761	Rio Olympics USA v JPN Q3	3rd Quarter	USA	159	1002	29	20	TO
762	Rio Olympics USA v JPN Q3	3rd Quarter	USA	161	1012	30	111
763	Rio Olympics USA v JPN Q3	3rd Quarter	USA	161	1014	30	83
764	Rio Olympics USA v JPN Q3	3rd Quarter	USA	161	1015	30	79
765	Rio Olympics USA v JPN Q3	3rd Quarter	USA	161	1016	32	73
766	Rio Olympics USA v JPN Q3	3rd Quarter	USA	161	1017	28	70
767	Rio Olympics USA v JPN Q3	3rd Quarter	USA	161	1018	25	61
768	Rio Olympics USA v JPN Q3	3rd Quarter	USA	161	1019	23	50
769	Rio Olympics USA v JPN Q3	3rd Quarter	USA	161	1020	28	51
770	Rio Olympics USA v JPN Q3	3rd Quarter	USA	161	1020	34	53
771	Rio Olympics USA v JPN Q3	3rd Quarter	USA	161	1022	33	49
772	Rio Olympics USA v JPN Q3	3rd Quarter	USA	161	1023	35	37
773	Rio Olympics USA v JPN Q3	3rd Quarter	USA	161	1024	35	37
774	Rio Olympics USA v JPN Q3	3rd Quarter	USA	161	1025	35	37
775	Rio Olympics USA v JPN Q3	3rd Quarter	USA	161	1027	37	36
776	Rio Olympics USA v JPN Q3	3rd Quarter	USA	161	1028	41	33	On-ball
777	Rio Olympics USA v JPN Q3	3rd Quarter	USA	161	1028	42	35
778	Rio Olympics USA v JPN Q3	3rd Quarter	USA	161	1028	40	38
779	Rio Olympics USA v JPN Q3	3rd Quarter	USA	161	1029	32	37
780	Rio Olympics USA v JPN Q3	3rd Quarter	USA	161	1030	28	32
781	Rio Olympics USA v JPN Q3	3rd Quarter	USA	161	1031	11	22	Shot	Score
782	Rio Olympics USA v JPN Q3	3rd Quarter	USA	163	1061	32	97
783	Rio Olympics USA v JPN Q3	3rd Quarter	USA	163	1062	42	91
784	Rio Olympics USA v JPN Q3	3rd Quarter	USA	163	1063	44	84
785	Rio Olympics USA v JPN Q3	3rd Quarter	USA	163	1064	44	76
786	Rio Olympics USA v JPN Q3	3rd Quarter	USA	163	1064	41	68
787	Rio Olympics USA v JPN Q3	3rd Quarter	USA	163	1065	37	63
788	Rio Olympics USA v JPN Q3	3rd Quarter	USA	163	1065	33	59
789	Rio Olympics USA v JPN Q3	3rd Quarter	USA	163	1066	30	55
790	Rio Olympics USA v JPN Q3	3rd Quarter	USA	163	1067	25	53
791	Rio Olympics USA v JPN Q3	3rd Quarter	USA	163	1068	19	51
792	Rio Olympics USA v JPN Q3	3rd Quarter	USA	163	1069	16	47
793	Rio Olympics USA v JPN Q3	3rd Quarter	USA	163	1070	14	42
794	Rio Olympics USA v JPN Q3	3rd Quarter	USA	163	1072	15	39
795	Rio Olympics USA v JPN Q3	3rd Quarter	USA	163	1072	17	36	On-ball
796	Rio Olympics USA v JPN Q3	3rd Quarter	USA	163	1072	21	36
797	Rio Olympics USA v JPN Q3	3rd Quarter	USA	163	1073	24	31
798	Rio Olympics USA v JPN Q3	3rd Quarter	USA	163	1074	25	19	Foul
799	Rio Olympics USA v JPN Q3	3rd Quarter	USA	164	1102	22	8	BLOB
800	Rio Olympics USA v JPN Q3	3rd Quarter	USA	164	1103	25	22	Shot	Miss
801	Rio Olympics USA v JPN Q4	4th Quarter	USA	167	87	12	111
802	Rio Olympics USA v JPN Q4	4th Quarter	USA	167	89	13	84
803	Rio Olympics USA v JPN Q4	4th Quarter	USA	167	90	14	81
804	Rio Olympics USA v JPN Q4	4th Quarter	USA	167	92	18	71
805	Rio Olympics USA v JPN Q4	4th Quarter	USA	167	93	19	67
806	Rio Olympics USA v JPN Q4	4th Quarter	USA	167	94	21	55
807	Rio Olympics USA v JPN Q4	4th Quarter	USA	167	94	20	42
808	Rio Olympics USA v JPN Q4	4th Quarter	USA	167	95	13	32
809	Rio Olympics USA v JPN Q4	4th Quarter	USA	167	95	15	35
810	Rio Olympics USA v JPN Q4	4th Quarter	USA	167	96	34	50
811	Rio Olympics USA v JPN Q4	4th Quarter	USA	167	97	38	35
812	Rio Olympics USA v JPN Q4	4th Quarter	USA	167	99	39	37
813	Rio Olympics USA v JPN Q4	4th Quarter	USA	167	100	48	18
814	Rio Olympics USA v JPN Q4	4th Quarter	USA	167	100	44	16
815	Rio Olympics USA v JPN Q4	4th Quarter	USA	167	101	37	15
816	Rio Olympics USA v JPN Q4	4th Quarter	USA	167	103	42	16
817	Rio Olympics USA v JPN Q4	4th Quarter	USA	167	103	49	21
818	Rio Olympics USA v JPN Q4	4th Quarter	USA	167	103	51	27
819	Rio Olympics USA v JPN Q4	4th Quarter	USA	167	104	51	32
820	Rio Olympics USA v JPN Q4	4th Quarter	USA	167	104	45	35	On-ball
821	Rio Olympics USA v JPN Q4	4th Quarter	USA	167	104	41	34
822	Rio Olympics USA v JPN Q4	4th Quarter	USA	167	105	34	33
823	Rio Olympics USA v JPN Q4	4th Quarter	USA	167	106	47	25
824	Rio Olympics USA v JPN Q4	4th Quarter	USA	167	107	45	26
825	Rio Olympics USA v JPN Q4	4th Quarter	USA	167	107	40	23
826	Rio Olympics USA v JPN Q4	4th Quarter	USA	167	108	37	22	Shot	Score
827	Rio Olympics USA v JPN Q4	4th Quarter	USA	169	133	28	92
828	Rio Olympics USA v JPN Q4	4th Quarter	USA	169	134	8	58
829	Rio Olympics USA v JPN Q4	4th Quarter	USA	169	135	9	51
830	Rio Olympics USA v JPN Q4	4th Quarter	USA	169	136	12	41
831	Rio Olympics USA v JPN Q4	4th Quarter	USA	169	136	14	34
832	Rio Olympics USA v JPN Q4	4th Quarter	USA	169	137	15	31	On-ball
833	Rio Olympics USA v JPN Q4	4th Quarter	USA	169	137	17	27
834	Rio Olympics USA v JPN Q4	4th Quarter	USA	169	138	12	22
835	Rio Olympics USA v JPN Q4	4th Quarter	USA	169	139	20	30
836	Rio Olympics USA v JPN Q4	4th Quarter	USA	169	139	34	39
837	Rio Olympics USA v JPN Q4	4th Quarter	USA	169	141	38	31
838	Rio Olympics USA v JPN Q4	4th Quarter	USA	169	142	38	21
839	Rio Olympics USA v JPN Q4	4th Quarter	USA	169	143	33	17	Shot	Score
840	Rio Olympics USA v JPN Q4	4th Quarter	USA	171	158	30	87
841	Rio Olympics USA v JPN Q4	4th Quarter	USA	171	160	38	83
842	Rio Olympics USA v JPN Q4	4th Quarter	USA	171	161	38	78
843	Rio Olympics USA v JPN Q4	4th Quarter	USA	171	162	37	69
844	Rio Olympics USA v JPN Q4	4th Quarter	USA	171	163	26	55
845	Rio Olympics USA v JPN Q4	4th Quarter	USA	171	163	26	49
846	Rio Olympics USA v JPN Q4	4th Quarter	USA	171	164	25	41
847	Rio Olympics USA v JPN Q4	4th Quarter	USA	171	165	15	34	On-ball
848	Rio Olympics USA v JPN Q4	4th Quarter	USA	171	166	16	28
849	Rio Olympics USA v JPN Q4	4th Quarter	USA	171	167	22	28
850	Rio Olympics USA v JPN Q4	4th Quarter	USA	171	167	30	29
851	Rio Olympics USA v JPN Q4	4th Quarter	USA	171	169	34	18	Shot	Score
852	Rio Olympics USA v JPN Q4	4th Quarter	USA	173	193	34	99
853	Rio Olympics USA v JPN Q4	4th Quarter	USA	173	193	46	81
854	Rio Olympics USA v JPN Q4	4th Quarter	USA	173	194	47	73
855	Rio Olympics USA v JPN Q4	4th Quarter	USA	173	195	46	64
856	Rio Olympics USA v JPN Q4	4th Quarter	USA	173	196	46	57
857	Rio Olympics USA v JPN Q4	4th Quarter	USA	173	196	46	50
858	Rio Olympics USA v JPN Q4	4th Quarter	USA	173	197	45	44
859	Rio Olympics USA v JPN Q4	4th Quarter	USA	173	197	43	39	On-ball
860	Rio Olympics USA v JPN Q4	4th Quarter	USA	173	198	44	35
861	Rio Olympics USA v JPN Q4	4th Quarter	USA	173	199	48	28
862	Rio Olympics USA v JPN Q4	4th Quarter	USA	173	200	31	39
863	Rio Olympics USA v JPN Q4	4th Quarter	USA	173	201	36	21
864	Rio Olympics USA v JPN Q4	4th Quarter	USA	173	202	34	17	Shot	Score
865	Rio Olympics USA v JPN Q4	4th Quarter	USA	178	360	3	87
866	Rio Olympics USA v JPN Q4	4th Quarter	USA	178	361	25	80
867	Rio Olympics USA v JPN Q4	4th Quarter	USA	178	362	29	75
868	Rio Olympics USA v JPN Q4	4th Quarter	USA	178	363	32	71
869	Rio Olympics USA v JPN Q4	4th Quarter	USA	178	364	34	62
870	Rio Olympics USA v JPN Q4	4th Quarter	USA	178	364	37	55
871	Rio Olympics USA v JPN Q4	4th Quarter	USA	178	365	39	52
872	Rio Olympics USA v JPN Q4	4th Quarter	USA	178	365	44	44
873	Rio Olympics USA v JPN Q4	4th Quarter	USA	178	365	47	41
874	Rio Olympics USA v JPN Q4	4th Quarter	USA	178	366	28	41
875	Rio Olympics USA v JPN Q4	4th Quarter	USA	178	368	21	31
876	Rio Olympics USA v JPN Q4	4th Quarter	USA	178	370	25	34
877	Rio Olympics USA v JPN Q4	4th Quarter	USA	178	370	27	36
878	Rio Olympics USA v JPN Q4	4th Quarter	USA	178	370	28	40	On-ball
879	Rio Olympics USA v JPN Q4	4th Quarter	USA	178	372	24	37
880	Rio Olympics USA v JPN Q4	4th Quarter	USA	178	372	18	31
881	Rio Olympics USA v JPN Q4	4th Quarter	USA	178	373	12	17
882	Rio Olympics USA v JPN Q4	4th Quarter	USA	178	374	16	20
883	Rio Olympics USA v JPN Q4	4th Quarter	USA	178	374	19	22
884	Rio Olympics USA v JPN Q4	4th Quarter	USA	178	374	24	23
885	Rio Olympics USA v JPN Q4	4th Quarter	USA	178	375	21	26
886	Rio Olympics USA v JPN Q4	4th Quarter	USA	178	376	20	26
887	Rio Olympics USA v JPN Q4	4th Quarter	USA	178	377	31	21	Shot	Score
888	Rio Olympics USA v JPN Q4	4th Quarter	USA	180	394	35	90
889	Rio Olympics USA v JPN Q4	4th Quarter	USA	180	394	13	68
890	Rio Olympics USA v JPN Q4	4th Quarter	USA	180	395	14	52
891	Rio Olympics USA v JPN Q4	4th Quarter	USA	180	396	16	42
892	Rio Olympics USA v JPN Q4	4th Quarter	USA	180	397	18	37
893	Rio Olympics USA v JPN Q4	4th Quarter	USA	180	397	32	22
894	Rio Olympics USA v JPN Q4	4th Quarter	USA	180	398	36	17	Shot	Miss
895	Rio Olympics USA v JPN Q4	4th Quarter	USA	181	400	30	18	OR	Shot	Score	Shooting Foul
896	Rio Olympics USA v JPN Q4	4th Quarter	USA	184	483	26	111
897	Rio Olympics USA v JPN Q4	4th Quarter	USA	184	485	22	90
898	Rio Olympics USA v JPN Q4	4th Quarter	USA	184	486	23	84
899	Rio Olympics USA v JPN Q4	4th Quarter	USA	184	487	31	78
900	Rio Olympics USA v JPN Q4	4th Quarter	USA	184	488	35	72
901	Rio Olympics USA v JPN Q4	4th Quarter	USA	184	489	26	65
902	Rio Olympics USA v JPN Q4	4th Quarter	USA	184	490	26	59
903	Rio Olympics USA v JPN Q4	4th Quarter	USA	184	490	27	52
904	Rio Olympics USA v JPN Q4	4th Quarter	USA	184	491	16	44
905	Rio Olympics USA v JPN Q4	4th Quarter	USA	184	492	15	36
906	Rio Olympics USA v JPN Q4	4th Quarter	USA	184	493	10	22
907	Rio Olympics USA v JPN Q4	4th Quarter	USA	184	495	44	38	Shot	Miss
908	Rio Olympics USA v JPN Q4	4th Quarter	USA	185	500	46	39	OR	Stoppage
909	Rio Olympics USA v JPN Q4	4th Quarter	USA	186	524	58	39	SLOB
910	Rio Olympics USA v JPN Q4	4th Quarter	USA	186	525	33	46
911	Rio Olympics USA v JPN Q4	4th Quarter	USA	186	526	29	45
912	Rio Olympics USA v JPN Q4	4th Quarter	USA	186	528	16	29
913	Rio Olympics USA v JPN Q4	4th Quarter	USA	186	530	35	16
914	Rio Olympics USA v JPN Q4	4th Quarter	USA	186	532	37	21	Shot	Score
915	Rio Olympics USA v JPN Q4	4th Quarter	USA	189	576	30	81
916	Rio Olympics USA v JPN Q4	4th Quarter	USA	189	576	30	71
917	Rio Olympics USA v JPN Q4	4th Quarter	USA	189	576	26	60
918	Rio Olympics USA v JPN Q4	4th Quarter	USA	189	577	24	52
919	Rio Olympics USA v JPN Q4	4th Quarter	USA	189	578	22	44
920	Rio Olympics USA v JPN Q4	4th Quarter	USA	189	579	24	33
921	Rio Olympics USA v JPN Q4	4th Quarter	USA	189	579	25	27
922	Rio Olympics USA v JPN Q4	4th Quarter	USA	189	580	21	25
923	Rio Olympics USA v JPN Q4	4th Quarter	USA	189	581	14	19
924	Rio Olympics USA v JPN Q4	4th Quarter	USA	189	581	11	23
925	Rio Olympics USA v JPN Q4	4th Quarter	USA	189	582	13	27	On-ball
926	Rio Olympics USA v JPN Q4	4th Quarter	USA	189	582	15	33
927	Rio Olympics USA v JPN Q4	4th Quarter	USA	189	584	14	22
928	Rio Olympics USA v JPN Q4	4th Quarter	USA	189	584	21	18
929	Rio Olympics USA v JPN Q4	4th Quarter	USA	189	585	43	35
930	Rio Olympics USA v JPN Q4	4th Quarter	USA	189	586	21	38
931	Rio Olympics USA v JPN Q4	4th Quarter	USA	189	587	26	38
932	Rio Olympics USA v JPN Q4	4th Quarter	USA	189	589	46	23	Shot	Score
933	Rio Olympics USA v JPN Q4	4th Quarter	USA	191	607	24	98
934	Rio Olympics USA v JPN Q4	4th Quarter	USA	191	607	34	92
935	Rio Olympics USA v JPN Q4	4th Quarter	USA	191	608	35	82
936	Rio Olympics USA v JPN Q4	4th Quarter	USA	191	609	36	75
937	Rio Olympics USA v JPN Q4	4th Quarter	USA	191	610	37	68
938	Rio Olympics USA v JPN Q4	4th Quarter	USA	191	611	39	59
939	Rio Olympics USA v JPN Q4	4th Quarter	USA	191	611	38	52
940	Rio Olympics USA v JPN Q4	4th Quarter	USA	191	612	37	43
941	Rio Olympics USA v JPN Q4	4th Quarter	USA	191	613	24	39
942	Rio Olympics USA v JPN Q4	4th Quarter	USA	191	614	10	26
943	Rio Olympics USA v JPN Q4	4th Quarter	USA	191	615	16	21
944	Rio Olympics USA v JPN Q4	4th Quarter	USA	191	615	21	21
945	Rio Olympics USA v JPN Q4	4th Quarter	USA	191	617	31	37
946	Rio Olympics USA v JPN Q4	4th Quarter	USA	191	618	47	32
947	Rio Olympics USA v JPN Q4	4th Quarter	USA	191	619	40	21
948	Rio Olympics USA v JPN Q4	4th Quarter	USA	191	621	34	18	Shot	Score
949	Rio Olympics USA v JPN Q4	4th Quarter	USA	193	641	29	86
950	Rio Olympics USA v JPN Q4	4th Quarter	USA	193	642	27	78
951	Rio Olympics USA v JPN Q4	4th Quarter	USA	193	643	31	75
952	Rio Olympics USA v JPN Q4	4th Quarter	USA	193	644	32	70
953	Rio Olympics USA v JPN Q4	4th Quarter	USA	193	644	44	63
954	Rio Olympics USA v JPN Q4	4th Quarter	USA	193	645	45	55
955	Rio Olympics USA v JPN Q4	4th Quarter	USA	193	645	46	46
956	Rio Olympics USA v JPN Q4	4th Quarter	USA	193	646	46	31
957	Rio Olympics USA v JPN Q4	4th Quarter	USA	193	647	44	33	On-ball
958	Rio Olympics USA v JPN Q4	4th Quarter	USA	193	647	41	33
959	Rio Olympics USA v JPN Q4	4th Quarter	USA	193	648	35	28	Shot	Score
960	Rio Olympics USA v JPN Q4	4th Quarter	USA	196	771	29	111
961	Rio Olympics USA v JPN Q4	4th Quarter	USA	196	771	24	90
962	Rio Olympics USA v JPN Q4	4th Quarter	USA	196	772	24	89
963	Rio Olympics USA v JPN Q4	4th Quarter	USA	196	773	39	71
964	Rio Olympics USA v JPN Q4	4th Quarter	USA	196	774	43	62
965	Rio Olympics USA v JPN Q4	4th Quarter	USA	196	775	44	54
966	Rio Olympics USA v JPN Q4	4th Quarter	USA	196	775	45	47
967	Rio Olympics USA v JPN Q4	4th Quarter	USA	196	776	26	41
968	Rio Olympics USA v JPN Q4	4th Quarter	USA	196	777	14	28
969	Rio Olympics USA v JPN Q4	4th Quarter	USA	196	778	32	45
970	Rio Olympics USA v JPN Q4	4th Quarter	USA	196	779	48	31
971	Rio Olympics USA v JPN Q4	4th Quarter	USA	196	781	46	32	On-ball
972	Rio Olympics USA v JPN Q4	4th Quarter	USA	196	781	40	33
973	Rio Olympics USA v JPN Q4	4th Quarter	USA	196	782	34	34
974	Rio Olympics USA v JPN Q4	4th Quarter	USA	196	782	20	35
975	Rio Olympics USA v JPN Q4	4th Quarter	USA	196	784	31	38
976	Rio Olympics USA v JPN Q4	4th Quarter	USA	196	785	26	19
977	Rio Olympics USA v JPN Q4	4th Quarter	USA	196	786	28	17	Shot	Score
978	Rio Olympics USA v JPN Q4	4th Quarter	USA	198	801	44	95
979	Rio Olympics USA v JPN Q4	4th Quarter	USA	198	802	35	81
980	Rio Olympics USA v JPN Q4	4th Quarter	USA	198	803	30	71
981	Rio Olympics USA v JPN Q4	4th Quarter	USA	198	804	29	65
982	Rio Olympics USA v JPN Q4	4th Quarter	USA	198	805	27	58
983	Rio Olympics USA v JPN Q4	4th Quarter	USA	198	805	21	48
984	Rio Olympics USA v JPN Q4	4th Quarter	USA	198	806	12	32
985	Rio Olympics USA v JPN Q4	4th Quarter	USA	198	807	11	27
986	Rio Olympics USA v JPN Q4	4th Quarter	USA	198	809	25	28
987	Rio Olympics USA v JPN Q4	4th Quarter	USA	198	810	33	18	Shot	Miss
988	Rio Olympics USA v JPN Q4	4th Quarter	USA	200	845	23	109
989	Rio Olympics USA v JPN Q4	4th Quarter	USA	200	845	28	81
990	Rio Olympics USA v JPN Q4	4th Quarter	USA	200	846	29	66
991	Rio Olympics USA v JPN Q4	4th Quarter	USA	200	847	28	61
992	Rio Olympics USA v JPN Q4	4th Quarter	USA	200	848	28	56
993	Rio Olympics USA v JPN Q4	4th Quarter	USA	200	849	30	52
994	Rio Olympics USA v JPN Q4	4th Quarter	USA	200	851	31	48
995	Rio Olympics USA v JPN Q4	4th Quarter	USA	200	852	31	44
996	Rio Olympics USA v JPN Q4	4th Quarter	USA	200	853	34	31
997	Rio Olympics USA v JPN Q4	4th Quarter	USA	200	854	13	28	Shot	Score
998	Rio Olympics USA v JPN Q4	4th Quarter	USA	203	915	17	114
999	Rio Olympics USA v JPN Q4	4th Quarter	USA	203	916	29	85
1000	Rio Olympics USA v JPN Q4	4th Quarter	USA	203	917	31	77
1001	Rio Olympics USA v JPN Q4	4th Quarter	USA	203	917	32	69
1002	Rio Olympics USA v JPN Q4	4th Quarter	USA	203	918	32	63
1003	Rio Olympics USA v JPN Q4	4th Quarter	USA	203	919	31	61
1004	Rio Olympics USA v JPN Q4	4th Quarter	USA	203	919	32	53
1005	Rio Olympics USA v JPN Q4	4th Quarter	USA	203	920	32	46
1006	Rio Olympics USA v JPN Q4	4th Quarter	USA	203	921	31	40
1007	Rio Olympics USA v JPN Q4	4th Quarter	USA	203	922	26	31
1008	Rio Olympics USA v JPN Q4	4th Quarter	USA	203	924	34	41
1009	Rio Olympics USA v JPN Q4	4th Quarter	USA	203	925	28	35
1010	Rio Olympics USA v JPN Q4	4th Quarter	USA	203	925	27	27
1011	Rio Olympics USA v JPN Q4	4th Quarter	USA	203	926	11	22
1012	Rio Olympics USA v JPN Q4	4th Quarter	USA	203	928	24	17
1013	Rio Olympics USA v JPN Q4	4th Quarter	USA	203	929	40	38
1014	Rio Olympics USA v JPN Q4	4th Quarter	USA	203	930	41	34
1015	Rio Olympics USA v JPN Q4	4th Quarter	USA	203	931	39	23	TO
1016	Rio Olympics USA v JPN Q4	4th Quarter	USA	205	975	36	109
1017	Rio Olympics USA v JPN Q4	4th Quarter	USA	205	976	38	93
1018	Rio Olympics USA v JPN Q4	4th Quarter	USA	205	978	39	86
1019	Rio Olympics USA v JPN Q4	4th Quarter	USA	205	978	41	78
1020	Rio Olympics USA v JPN Q4	4th Quarter	USA	205	978	42	73
1021	Rio Olympics USA v JPN Q4	4th Quarter	USA	205	979	43	66
1022	Rio Olympics USA v JPN Q4	4th Quarter	USA	205	979	44	59
1023	Rio Olympics USA v JPN Q4	4th Quarter	USA	205	980	44	52
1024	Rio Olympics USA v JPN Q4	4th Quarter	USA	205	980	46	46
1025	Rio Olympics USA v JPN Q4	4th Quarter	USA	205	981	47	42
1026	Rio Olympics USA v JPN Q4	4th Quarter	USA	205	981	35	30	Shot	Miss
1027	Rio Olympics USA v JPN Q4	4th Quarter	USA	210	1019	31	95
1028	Rio Olympics USA v JPN Q4	4th Quarter	USA	210	1020	16	89
1029	Rio Olympics USA v JPN Q4	4th Quarter	USA	210	1021	17	84
1030	Rio Olympics USA v JPN Q4	4th Quarter	USA	210	1022	18	74
1031	Rio Olympics USA v JPN Q4	4th Quarter	USA	210	1023	18	68
1032	Rio Olympics USA v JPN Q4	4th Quarter	USA	210	1023	18	61
1033	Rio Olympics USA v JPN Q4	4th Quarter	USA	210	1024	18	55
1034	Rio Olympics USA v JPN Q4	4th Quarter	USA	210	1024	18	50
1035	Rio Olympics USA v JPN Q4	4th Quarter	USA	210	1025	15	40
1036	Rio Olympics USA v JPN Q4	4th Quarter	USA	210	1026	12	33
1037	Rio Olympics USA v JPN Q4	4th Quarter	USA	210	1027	12	29
1038	Rio Olympics USA v JPN Q4	4th Quarter	USA	210	1030	48	35
1039	Rio Olympics USA v JPN Q4	4th Quarter	USA	210	1031	48	16
1040	Rio Olympics USA v JPN Q4	4th Quarter	USA	210	1032	45	14
1041	Rio Olympics USA v JPN Q4	4th Quarter	USA	210	1032	35	12
1042	Rio Olympics USA v JPN Q4	4th Quarter	USA	210	1033	14	18	Shot	Score
1043	Rio Olympics USA v JPN Q4	4th Quarter	USA	212	1058	26	113
1044	Rio Olympics USA v JPN Q4	4th Quarter	USA	212	1058	31	80
1045	Rio Olympics USA v JPN Q4	4th Quarter	USA	212	1060	25	63
1046	Rio Olympics USA v JPN Q4	4th Quarter	USA	212	1060	16	53
1047	Rio Olympics USA v JPN Q4	4th Quarter	USA	212	1061	11	46
1048	Rio Olympics USA v JPN Q4	4th Quarter	USA	212	1062	10	38
1049	Rio Olympics USA v JPN Q4	4th Quarter	USA	212	1063	28	40
1050	Rio Olympics USA v JPN Q4	4th Quarter	USA	212	1064	33	44
1051	Rio Olympics USA v JPN Q4	4th Quarter	USA	212	1064	25	30
1052	Rio Olympics USA v JPN Q4	4th Quarter	USA	212	1066	14	18	Shot	Score
1053	Rio Olympics USA v JPN Q4	4th Quarter	USA	215	1098	30	91
1054	Rio Olympics USA v JPN Q4	4th Quarter	USA	215	1099	36	78
1055	Rio Olympics USA v JPN Q4	4th Quarter	USA	215	1100	35	72
1056	Rio Olympics USA v JPN Q4	4th Quarter	USA	215	1101	35	65
1057	Rio Olympics USA v JPN Q4	4th Quarter	USA	215	1102	35	60
1058	Rio Olympics USA v JPN Q4	4th Quarter	USA	215	1103	36	53
1059	Rio Olympics USA v JPN Q4	4th Quarter	USA	215	1104	40	52
1060	Rio Olympics USA v JPN Q4	4th Quarter	USA	215	1104	45	50	Stoppage
