# Supplementary material for: Classifying ball trajectories in invasion sports using dynamic time warping: A basketball case study
Source: PLoS One. 2022 Oct 20;17(10):e0272848. doi: 10.1371/journal.pone.0272848 (PMC9584368; doi:10.1371/journal.pone.0272848)
Supplement: S1 Data — (ZIP) [file pone.0272848.s012.zip › Data/USA/usag9_full.csv]

	GameID	TimeCriteria	TeamName	RecordID	Time	x	y	Label1	Label2	Label3	Label4
1	Rio Olympics USA v SRB Q1	1st Quarter	USA	3	2	19	47
2	Rio Olympics USA v SRB Q1	1st Quarter	USA	3	3	20	39
3	Rio Olympics USA v SRB Q1	1st Quarter	USA	3	3	23	30
4	Rio Olympics USA v SRB Q1	1st Quarter	USA	3	4	26	26
5	Rio Olympics USA v SRB Q1	1st Quarter	USA	3	4	31	23
6	Rio Olympics USA v SRB Q1	1st Quarter	USA	3	5	33	17	Shot	Score
7	Rio Olympics USA v SRB Q1	1st Quarter	USA	4	20	32	110
8	Rio Olympics USA v SRB Q1	1st Quarter	USA	4	21	39	91
9	Rio Olympics USA v SRB Q1	1st Quarter	USA	4	22	39	91
10	Rio Olympics USA v SRB Q1	1st Quarter	USA	4	23	41	84
11	Rio Olympics USA v SRB Q1	1st Quarter	USA	4	24	37	85
12	Rio Olympics USA v SRB Q1	1st Quarter	USA	4	26	28	86
13	Rio Olympics USA v SRB Q1	1st Quarter	USA	4	27	37	80
14	Rio Olympics USA v SRB Q1	1st Quarter	USA	4	28	39	73
15	Rio Olympics USA v SRB Q1	1st Quarter	USA	4	28	38	61
16	Rio Olympics USA v SRB Q1	1st Quarter	USA	4	29	31	55
17	Rio Olympics USA v SRB Q1	1st Quarter	USA	4	29	27	46
18	Rio Olympics USA v SRB Q1	1st Quarter	USA	4	30	26	41
19	Rio Olympics USA v SRB Q1	1st Quarter	USA	4	31	15	33	On-ball
20	Rio Olympics USA v SRB Q1	1st Quarter	USA	4	32	18	35
21	Rio Olympics USA v SRB Q1	1st Quarter	USA	4	32	26	38
22	Rio Olympics USA v SRB Q1	1st Quarter	USA	4	32	30	37
23	Rio Olympics USA v SRB Q1	1st Quarter	USA	4	34	16	30
24	Rio Olympics USA v SRB Q1	1st Quarter	USA	4	36	24	21
25	Rio Olympics USA v SRB Q1	1st Quarter	USA	4	36	26	23
26	Rio Olympics USA v SRB Q1	1st Quarter	USA	4	37	31	25	Shot	Score
27	Rio Olympics USA v SRB Q1	1st Quarter	USA	5	70	31	95
28	Rio Olympics USA v SRB Q1	1st Quarter	USA	5	70	26	91
29	Rio Olympics USA v SRB Q1	1st Quarter	USA	5	71	22	79
30	Rio Olympics USA v SRB Q1	1st Quarter	USA	5	72	18	71
31	Rio Olympics USA v SRB Q1	1st Quarter	USA	5	72	14	64
32	Rio Olympics USA v SRB Q1	1st Quarter	USA	5	73	13	58
33	Rio Olympics USA v SRB Q1	1st Quarter	USA	5	73	13	51
34	Rio Olympics USA v SRB Q1	1st Quarter	USA	5	74	14	43
35	Rio Olympics USA v SRB Q1	1st Quarter	USA	5	74	15	33
36	Rio Olympics USA v SRB Q1	1st Quarter	USA	5	75	22	16
37	Rio Olympics USA v SRB Q1	1st Quarter	USA	5	76	22	16
38	Rio Olympics USA v SRB Q1	1st Quarter	USA	5	78	23	16
39	Rio Olympics USA v SRB Q1	1st Quarter	USA	5	79	25	20
40	Rio Olympics USA v SRB Q1	1st Quarter	USA	5	79	25	22
41	Rio Olympics USA v SRB Q1	1st Quarter	USA	5	80	37	42
42	Rio Olympics USA v SRB Q1	1st Quarter	USA	5	81	49	28
43	Rio Olympics USA v SRB Q1	1st Quarter	USA	5	82	38	19	Stoppage
44	Rio Olympics USA v SRB Q1	1st Quarter	USA	6	95	39	9	BLOB
45	Rio Olympics USA v SRB Q1	1st Quarter	USA	6	96	51	24	Shot	Miss
46	Rio Olympics USA v SRB Q1	1st Quarter	USA	7	101	36	18	OR	Shot	Score
47	Rio Olympics USA v SRB Q1	1st Quarter	USA	8	122	32	97
48	Rio Olympics USA v SRB Q1	1st Quarter	USA	8	123	36	94
49	Rio Olympics USA v SRB Q1	1st Quarter	USA	8	123	46	82
50	Rio Olympics USA v SRB Q1	1st Quarter	USA	8	124	46	74
51	Rio Olympics USA v SRB Q1	1st Quarter	USA	8	124	46	63
52	Rio Olympics USA v SRB Q1	1st Quarter	USA	8	125	46	53
53	Rio Olympics USA v SRB Q1	1st Quarter	USA	8	126	47	45
54	Rio Olympics USA v SRB Q1	1st Quarter	USA	8	127	12	29
55	Rio Olympics USA v SRB Q1	1st Quarter	USA	8	128	12	23
56	Rio Olympics USA v SRB Q1	1st Quarter	USA	8	129	31	31
57	Rio Olympics USA v SRB Q1	1st Quarter	USA	8	130	31	28	Shot	Miss
58	Rio Olympics USA v SRB Q1	1st Quarter	USA	10	167	4	28	SLOB
59	Rio Olympics USA v SRB Q1	1st Quarter	USA	10	168	25	41
60	Rio Olympics USA v SRB Q1	1st Quarter	USA	10	168	27	45
61	Rio Olympics USA v SRB Q1	1st Quarter	USA	10	169	27	49
62	Rio Olympics USA v SRB Q1	1st Quarter	USA	10	170	29	45	d ddiss
63	Rio Olympics USA v SRB Q1	1st Quarter	USA	10	170	30	36
64	Rio Olympics USA v SRB Q1	1st Quarter	USA	10	171	36	34	On-ball
65	Rio Olympics USA v SRB Q1	1st Quarter	USA	10	171	39	31
66	Rio Olympics USA v SRB Q1	1st Quarter	USA	10	172	38	22
67	Rio Olympics USA v SRB Q1	1st Quarter	USA	10	172	44	25
68	Rio Olympics USA v SRB Q1	1st Quarter	USA	10	173	48	31
69	Rio Olympics USA v SRB Q1	1st Quarter	USA	10	174	51	22
70	Rio Olympics USA v SRB Q1	1st Quarter	USA	10	176	11	24	Shot	Miss
71	Rio Olympics USA v SRB Q1	1st Quarter	USA	11	188	39	90
72	Rio Olympics USA v SRB Q1	1st Quarter	USA	11	188	40	80
73	Rio Olympics USA v SRB Q1	1st Quarter	USA	11	189	40	66
74	Rio Olympics USA v SRB Q1	1st Quarter	USA	11	190	41	52
75	Rio Olympics USA v SRB Q1	1st Quarter	USA	11	190	41	45
76	Rio Olympics USA v SRB Q1	1st Quarter	USA	11	191	36	40
77	Rio Olympics USA v SRB Q1	1st Quarter	USA	11	192	33	34
78	Rio Olympics USA v SRB Q1	1st Quarter	USA	11	193	22	29
79	Rio Olympics USA v SRB Q1	1st Quarter	USA	11	193	26	21
80	Rio Olympics USA v SRB Q1	1st Quarter	USA	11	194	28	17	Shot	Score	Shooting Foul
81	Rio Olympics USA v SRB Q1	1st Quarter	USA	12	240	39	111
82	Rio Olympics USA v SRB Q1	1st Quarter	USA	12	241	47	87
83	Rio Olympics USA v SRB Q1	1st Quarter	USA	12	241	47	83
84	Rio Olympics USA v SRB Q1	1st Quarter	USA	12	242	44	78
85	Rio Olympics USA v SRB Q1	1st Quarter	USA	12	242	38	70
86	Rio Olympics USA v SRB Q1	1st Quarter	USA	12	243	45	66
87	Rio Olympics USA v SRB Q1	1st Quarter	USA	12	244	45	59
88	Rio Olympics USA v SRB Q1	1st Quarter	USA	12	246	19	35
89	Rio Olympics USA v SRB Q1	1st Quarter	USA	12	248	33	20	TO
90	Rio Olympics USA v SRB Q1	1st Quarter	USA	13	263	46	98
91	Rio Olympics USA v SRB Q1	1st Quarter	USA	13	263	50	91
92	Rio Olympics USA v SRB Q1	1st Quarter	USA	13	264	50	84
93	Rio Olympics USA v SRB Q1	1st Quarter	USA	13	265	45	67
94	Rio Olympics USA v SRB Q1	1st Quarter	USA	13	266	43	56
95	Rio Olympics USA v SRB Q1	1st Quarter	USA	13	266	41	42
96	Rio Olympics USA v SRB Q1	1st Quarter	USA	13	267	46	33
97	Rio Olympics USA v SRB Q1	1st Quarter	USA	13	267	42	23
98	Rio Olympics USA v SRB Q1	1st Quarter	USA	13	268	33	15	Shot	Score
99	Rio Olympics USA v SRB Q1	1st Quarter	USA	14	286	25	85
100	Rio Olympics USA v SRB Q1	1st Quarter	USA	14	287	26	78
101	Rio Olympics USA v SRB Q1	1st Quarter	USA	14	288	25	62	TO
102	Rio Olympics USA v SRB Q1	1st Quarter	USA	15	300	33	111
103	Rio Olympics USA v SRB Q1	1st Quarter	USA	15	301	19	102
104	Rio Olympics USA v SRB Q1	1st Quarter	USA	15	302	20	97
105	Rio Olympics USA v SRB Q1	1st Quarter	USA	15	303	21	90
106	Rio Olympics USA v SRB Q1	1st Quarter	USA	15	303	27	85
107	Rio Olympics USA v SRB Q1	1st Quarter	USA	15	304	30	80
108	Rio Olympics USA v SRB Q1	1st Quarter	USA	15	305	33	72
109	Rio Olympics USA v SRB Q1	1st Quarter	USA	15	305	37	63
110	Rio Olympics USA v SRB Q1	1st Quarter	USA	15	306	38	56
111	Rio Olympics USA v SRB Q1	1st Quarter	USA	15	307	39	50
112	Rio Olympics USA v SRB Q1	1st Quarter	USA	15	308	50	33
113	Rio Olympics USA v SRB Q1	1st Quarter	USA	15	309	50	33
114	Rio Olympics USA v SRB Q1	1st Quarter	USA	15	310	50	33
115	Rio Olympics USA v SRB Q1	1st Quarter	USA	15	312	17	35
116	Rio Olympics USA v SRB Q1	1st Quarter	USA	15	313	23	25
117	Rio Olympics USA v SRB Q1	1st Quarter	USA	15	315	32	38
118	Rio Olympics USA v SRB Q1	1st Quarter	USA	15	316	31	35	Shot	Miss
119	Rio Olympics USA v SRB Q1	1st Quarter	USA	16	318	32	40	OR
120	Rio Olympics USA v SRB Q1	1st Quarter	USA	16	320	14	30	Shot	Score
121	Rio Olympics USA v SRB Q1	1st Quarter	USA	17	366	32	109
122	Rio Olympics USA v SRB Q1	1st Quarter	USA	17	367	40	96
123	Rio Olympics USA v SRB Q1	1st Quarter	USA	17	368	42	90
124	Rio Olympics USA v SRB Q1	1st Quarter	USA	17	369	43	83
125	Rio Olympics USA v SRB Q1	1st Quarter	USA	17	369	43	77
126	Rio Olympics USA v SRB Q1	1st Quarter	USA	17	370	49	65
127	Rio Olympics USA v SRB Q1	1st Quarter	USA	17	371	49	58
128	Rio Olympics USA v SRB Q1	1st Quarter	USA	17	371	51	48
129	Rio Olympics USA v SRB Q1	1st Quarter	USA	17	371	51	43
130	Rio Olympics USA v SRB Q1	1st Quarter	USA	17	372	50	33	On-ball	TO	Foul
131	Rio Olympics USA v SRB Q1	1st Quarter	USA	18	433	30	113
132	Rio Olympics USA v SRB Q1	1st Quarter	USA	18	435	42	82
133	Rio Olympics USA v SRB Q1	1st Quarter	USA	18	435	48	73
134	Rio Olympics USA v SRB Q1	1st Quarter	USA	18	436	47	63
135	Rio Olympics USA v SRB Q1	1st Quarter	USA	18	436	46	53
136	Rio Olympics USA v SRB Q1	1st Quarter	USA	18	437	16	37
137	Rio Olympics USA v SRB Q1	1st Quarter	USA	18	439	24	18	TO
138	Rio Olympics USA v SRB Q1	1st Quarter	USA	19	470	33	100
139	Rio Olympics USA v SRB Q1	1st Quarter	USA	19	470	19	92
140	Rio Olympics USA v SRB Q1	1st Quarter	USA	19	472	19	84
141	Rio Olympics USA v SRB Q1	1st Quarter	USA	19	472	19	74
142	Rio Olympics USA v SRB Q1	1st Quarter	USA	19	473	19	68
143	Rio Olympics USA v SRB Q1	1st Quarter	USA	19	475	50	33	On-ball
144	Rio Olympics USA v SRB Q1	1st Quarter	USA	19	476	50	33
145	Rio Olympics USA v SRB Q1	1st Quarter	USA	19	477	50	33
146	Rio Olympics USA v SRB Q1	1st Quarter	USA	19	478	50	33
147	Rio Olympics USA v SRB Q1	1st Quarter	USA	19	480	48	34
148	Rio Olympics USA v SRB Q1	1st Quarter	USA	19	481	48	28
149	Rio Olympics USA v SRB Q1	1st Quarter	USA	19	481	45	21	Foul
150	Rio Olympics USA v SRB Q1	1st Quarter	USA	20	503	57	38	SLOB
151	Rio Olympics USA v SRB Q1	1st Quarter	USA	20	505	41	49
152	Rio Olympics USA v SRB Q1	1st Quarter	USA	20	506	33	48
153	Rio Olympics USA v SRB Q1	1st Quarter	USA	20	508	18	37
154	Rio Olympics USA v SRB Q1	1st Quarter	USA	20	509	24	23	TO
155	Rio Olympics USA v SRB Q1	1st Quarter	USA	21	520	30	108
156	Rio Olympics USA v SRB Q1	1st Quarter	USA	21	521	30	79
157	Rio Olympics USA v SRB Q1	1st Quarter	USA	21	522	32	73
158	Rio Olympics USA v SRB Q1	1st Quarter	USA	21	524	25	62
159	Rio Olympics USA v SRB Q1	1st Quarter	USA	21	525	17	48
160	Rio Olympics USA v SRB Q1	1st Quarter	USA	21	526	35	44
161	Rio Olympics USA v SRB Q1	1st Quarter	USA	21	527	46	38	On-ball
162	Rio Olympics USA v SRB Q1	1st Quarter	USA	21	527	40	41
163	Rio Olympics USA v SRB Q1	1st Quarter	USA	21	528	36	41
164	Rio Olympics USA v SRB Q1	1st Quarter	USA	21	529	30	39	Foul
165	Rio Olympics USA v SRB Q1	1st Quarter	USA	22	628	4	36
166	Rio Olympics USA v SRB Q1	1st Quarter	USA	22	629	28	43
167	Rio Olympics USA v SRB Q1	1st Quarter	USA	22	630	32	44
168	Rio Olympics USA v SRB Q1	1st Quarter	USA	22	631	46	31
169	Rio Olympics USA v SRB Q1	1st Quarter	USA	22	633	38	22
170	Rio Olympics USA v SRB Q1	1st Quarter	USA	22	634	34	25	Shot	Miss
171	Rio Olympics USA v SRB Q1	1st Quarter	USA	23	671	4	95
172	Rio Olympics USA v SRB Q1	1st Quarter	USA	23	672	21	102
173	Rio Olympics USA v SRB Q1	1st Quarter	USA	23	673	28	102
174	Rio Olympics USA v SRB Q1	1st Quarter	USA	23	674	33	101
175	Rio Olympics USA v SRB Q1	1st Quarter	USA	23	675	37	97
176	Rio Olympics USA v SRB Q1	1st Quarter	USA	23	675	42	91
177	Rio Olympics USA v SRB Q1	1st Quarter	USA	23	676	44	83
178	Rio Olympics USA v SRB Q1	1st Quarter	USA	23	676	41	80
179	Rio Olympics USA v SRB Q1	1st Quarter	USA	23	677	34	78
180	Rio Olympics USA v SRB Q1	1st Quarter	USA	23	678	31	59
181	Rio Olympics USA v SRB Q1	1st Quarter	USA	23	679	31	56	Foul
182	Rio Olympics USA v SRB Q1	1st Quarter	USA	24	749	35	110
183	Rio Olympics USA v SRB Q1	1st Quarter	USA	24	750	32	92
184	Rio Olympics USA v SRB Q1	1st Quarter	USA	24	750	32	85
185	Rio Olympics USA v SRB Q1	1st Quarter	USA	24	751	34	75
186	Rio Olympics USA v SRB Q1	1st Quarter	USA	24	751	38	67
187	Rio Olympics USA v SRB Q1	1st Quarter	USA	24	752	47	59
188	Rio Olympics USA v SRB Q1	1st Quarter	USA	24	752	51	48
189	Rio Olympics USA v SRB Q1	1st Quarter	USA	24	753	52	36
190	Rio Olympics USA v SRB Q1	1st Quarter	USA	24	754	50	31
191	Rio Olympics USA v SRB Q1	1st Quarter	USA	24	754	33	19
192	Rio Olympics USA v SRB Q1	1st Quarter	USA	24	755	28	18	TO
193	Rio Olympics USA v SRB Q1	1st Quarter	USA	25	847	29	110
194	Rio Olympics USA v SRB Q1	1st Quarter	USA	25	848	43	85
195	Rio Olympics USA v SRB Q1	1st Quarter	USA	25	849	49	81
196	Rio Olympics USA v SRB Q1	1st Quarter	USA	25	850	50	77
197	Rio Olympics USA v SRB Q1	1st Quarter	USA	25	851	9	53
198	Rio Olympics USA v SRB Q1	1st Quarter	USA	25	852	10	48
199	Rio Olympics USA v SRB Q1	1st Quarter	USA	25	855	12	27
200	Rio Olympics USA v SRB Q1	1st Quarter	USA	25	857	14	47
201	Rio Olympics USA v SRB Q1	1st Quarter	USA	25	858	19	48
202	Rio Olympics USA v SRB Q1	1st Quarter	USA	25	858	26	47
203	Rio Olympics USA v SRB Q1	1st Quarter	USA	25	859	30	47
204	Rio Olympics USA v SRB Q1	1st Quarter	USA	25	859	32	49
205	Rio Olympics USA v SRB Q1	1st Quarter	USA	25	860	32	43
206	Rio Olympics USA v SRB Q1	1st Quarter	USA	25	861	31	38	On-ball
207	Rio Olympics USA v SRB Q1	1st Quarter	USA	25	861	30	37
208	Rio Olympics USA v SRB Q1	1st Quarter	USA	25	862	25	32
209	Rio Olympics USA v SRB Q1	1st Quarter	USA	25	863	23	21
210	Rio Olympics USA v SRB Q1	1st Quarter	USA	25	864	12	21	Shot	Miss
211	Rio Olympics USA v SRB Q1	1st Quarter	USA	26	878	32	100
212	Rio Olympics USA v SRB Q1	1st Quarter	USA	26	879	48	86
213	Rio Olympics USA v SRB Q1	1st Quarter	USA	26	880	50	74
214	Rio Olympics USA v SRB Q1	1st Quarter	USA	26	881	49	69
215	Rio Olympics USA v SRB Q1	1st Quarter	USA	26	882	45	61
216	Rio Olympics USA v SRB Q1	1st Quarter	USA	26	882	40	56
217	Rio Olympics USA v SRB Q1	1st Quarter	USA	26	883	33	48
218	Rio Olympics USA v SRB Q1	1st Quarter	USA	26	883	29	39
219	Rio Olympics USA v SRB Q1	1st Quarter	USA	26	884	29	33
220	Rio Olympics USA v SRB Q1	1st Quarter	USA	26	885	44	34
221	Rio Olympics USA v SRB Q1	1st Quarter	USA	26	887	43	36
222	Rio Olympics USA v SRB Q1	1st Quarter	USA	26	888	33	31
223	Rio Olympics USA v SRB Q1	1st Quarter	USA	26	890	33	19
224	Rio Olympics USA v SRB Q1	1st Quarter	USA	26	891	30	17	Shot	Score
225	Rio Olympics USA v SRB Q1	1st Quarter	USA	27	910	23	102
226	Rio Olympics USA v SRB Q1	1st Quarter	USA	27	910	28	98
227	Rio Olympics USA v SRB Q1	1st Quarter	USA	27	911	32	93
228	Rio Olympics USA v SRB Q1	1st Quarter	USA	27	912	36	82
229	Rio Olympics USA v SRB Q1	1st Quarter	USA	27	912	38	75
230	Rio Olympics USA v SRB Q1	1st Quarter	USA	27	913	48	51
231	Rio Olympics USA v SRB Q1	1st Quarter	USA	27	913	49	39
232	Rio Olympics USA v SRB Q1	1st Quarter	USA	27	914	49	29	Shot	Score
233	Rio Olympics USA v SRB Q1	1st Quarter	USA	28	986	32	109
234	Rio Olympics USA v SRB Q1	1st Quarter	USA	28	987	32	90
235	Rio Olympics USA v SRB Q1	1st Quarter	USA	28	988	40	89
236	Rio Olympics USA v SRB Q1	1st Quarter	USA	28	988	42	79
237	Rio Olympics USA v SRB Q1	1st Quarter	USA	28	989	46	70
238	Rio Olympics USA v SRB Q1	1st Quarter	USA	28	989	49	62
239	Rio Olympics USA v SRB Q1	1st Quarter	USA	28	990	50	54
240	Rio Olympics USA v SRB Q1	1st Quarter	USA	28	991	48	52
241	Rio Olympics USA v SRB Q1	1st Quarter	USA	28	992	45	51
242	Rio Olympics USA v SRB Q1	1st Quarter	USA	28	993	19	46
243	Rio Olympics USA v SRB Q1	1st Quarter	USA	28	993	16	40
244	Rio Olympics USA v SRB Q1	1st Quarter	USA	28	994	17	32	On-ball
245	Rio Olympics USA v SRB Q1	1st Quarter	USA	28	995	18	36
246	Rio Olympics USA v SRB Q1	1st Quarter	USA	28	996	21	37	Shot	Score
247	Rio Olympics USA v SRB Q1	1st Quarter	USA	29	1012	36	99
248	Rio Olympics USA v SRB Q1	1st Quarter	USA	29	1013	40	98
249	Rio Olympics USA v SRB Q1	1st Quarter	USA	29	1014	44	94
250	Rio Olympics USA v SRB Q1	1st Quarter	USA	29	1014	48	84
251	Rio Olympics USA v SRB Q1	1st Quarter	USA	29	1015	48	73
252	Rio Olympics USA v SRB Q1	1st Quarter	USA	29	1015	47	62
253	Rio Olympics USA v SRB Q1	1st Quarter	USA	29	1016	46	53
254	Rio Olympics USA v SRB Q1	1st Quarter	USA	29	1017	50	40
255	Rio Olympics USA v SRB Q1	1st Quarter	USA	29	1017	51	33
256	Rio Olympics USA v SRB Q1	1st Quarter	USA	29	1018	53	35
257	Rio Olympics USA v SRB Q1	1st Quarter	USA	29	1018	53	39
258	Rio Olympics USA v SRB Q1	1st Quarter	USA	29	1019	52	40
259	Rio Olympics USA v SRB Q1	1st Quarter	USA	29	1020	28	41
260	Rio Olympics USA v SRB Q1	1st Quarter	USA	29	1021	20	35	Shot	Score
261	Rio Olympics USA v SRB Q1	1st Quarter	USA	30	1093	31	110
262	Rio Olympics USA v SRB Q1	1st Quarter	USA	30	1093	43	81
263	Rio Olympics USA v SRB Q1	1st Quarter	USA	30	1094	44	72
264	Rio Olympics USA v SRB Q1	1st Quarter	USA	30	1095	47	64
265	Rio Olympics USA v SRB Q1	1st Quarter	USA	30	1095	42	60
266	Rio Olympics USA v SRB Q1	1st Quarter	USA	30	1096	35	56
267	Rio Olympics USA v SRB Q1	1st Quarter	USA	30	1096	28	54
268	Rio Olympics USA v SRB Q1	1st Quarter	USA	30	1097	26	50
269	Rio Olympics USA v SRB Q1	1st Quarter	USA	30	1098	21	42
270	Rio Olympics USA v SRB Q1	1st Quarter	USA	30	1099	25	45
271	Rio Olympics USA v SRB Q1	1st Quarter	USA	30	1101	24	26
272	Rio Olympics USA v SRB Q1	1st Quarter	USA	30	1102	23	31
273	Rio Olympics USA v SRB Q1	1st Quarter	USA	30	1103	22	33
274	Rio Olympics USA v SRB Q1	1st Quarter	USA	30	1104	19	30
275	Rio Olympics USA v SRB Q1	1st Quarter	USA	30	1104	16	20
276	Rio Olympics USA v SRB Q1	1st Quarter	USA	30	1105	16	15
277	Rio Olympics USA v SRB Q1	1st Quarter	USA	30	1106	27	15
278	Rio Olympics USA v SRB Q1	1st Quarter	USA	30	1107	34	17	Shot	Score
279	Rio Olympics USA v SRB Q1	1st Quarter	USA	31	1140	36	110
280	Rio Olympics USA v SRB Q1	1st Quarter	USA	31	1140	26	82
281	Rio Olympics USA v SRB Q1	1st Quarter	USA	31	1141	24	75
282	Rio Olympics USA v SRB Q1	1st Quarter	USA	31	1142	25	68
283	Rio Olympics USA v SRB Q1	1st Quarter	USA	31	1142	30	61
284	Rio Olympics USA v SRB Q1	1st Quarter	USA	31	1143	40	56
285	Rio Olympics USA v SRB Q1	1st Quarter	USA	31	1143	47	50
286	Rio Olympics USA v SRB Q1	1st Quarter	USA	31	1144	51	39	TO
287	Rio Olympics USA v SRB Q1	1st Quarter	USA	32	1150	32	112
288	Rio Olympics USA v SRB Q1	1st Quarter	USA	32	1150	47	87
289	Rio Olympics USA v SRB Q1	1st Quarter	USA	32	1151	47	85
290	Rio Olympics USA v SRB Q1	1st Quarter	USA	32	1152	47	80
291	Rio Olympics USA v SRB Q1	1st Quarter	USA	32	1153	47	77
292	Rio Olympics USA v SRB Q1	1st Quarter	USA	32	1154	38	77
293	Rio Olympics USA v SRB Q1	1st Quarter	USA	32	1155	34	74
294	Rio Olympics USA v SRB Q1	1st Quarter	USA	32	1155	33	68
295	Rio Olympics USA v SRB Q1	1st Quarter	USA	32	1156	33	62
296	Rio Olympics USA v SRB Q1	1st Quarter	USA	32	1156	31	57
297	Rio Olympics USA v SRB Q1	1st Quarter	USA	32	1157	28	53
298	Rio Olympics USA v SRB Q1	1st Quarter	USA	32	1158	24	47
299	Rio Olympics USA v SRB Q1	1st Quarter	USA	32	1158	22	43
300	Rio Olympics USA v SRB Q1	1st Quarter	USA	32	1159	27	44
301	Rio Olympics USA v SRB Q1	1st Quarter	USA	32	1159	32	43
302	Rio Olympics USA v SRB Q1	1st Quarter	USA	32	1160	40	37
303	Rio Olympics USA v SRB Q1	1st Quarter	USA	32	1163	21	36
304	Rio Olympics USA v SRB Q1	1st Quarter	USA	32	1164	23	39
305	Rio Olympics USA v SRB Q1	1st Quarter	USA	32	1165	26	41
306	Rio Olympics USA v SRB Q1	1st Quarter	USA	32	1165	30	42
307	Rio Olympics USA v SRB Q1	1st Quarter	USA	32	1167	33	42
308	Rio Olympics USA v SRB Q1	1st Quarter	USA	32	1168	35	40	On-ball
309	Rio Olympics USA v SRB Q1	1st Quarter	USA	32	1169	51	33
310	Rio Olympics USA v SRB Q1	1st Quarter	USA	32	1170	43	20
311	Rio Olympics USA v SRB Q1	1st Quarter	USA	32	1171	42	16	Shot	Shooting Foul
312	Rio Olympics USA v SRB Q2	2nd Quarter	USA	33	66	34	90
313	Rio Olympics USA v SRB Q2	2nd Quarter	USA	33	68	28	79
314	Rio Olympics USA v SRB Q2	2nd Quarter	USA	33	69	27	72
315	Rio Olympics USA v SRB Q2	2nd Quarter	USA	33	69	26	60
316	Rio Olympics USA v SRB Q2	2nd Quarter	USA	33	70	25	50
317	Rio Olympics USA v SRB Q2	2nd Quarter	USA	33	71	18	27
318	Rio Olympics USA v SRB Q2	2nd Quarter	USA	33	72	28	17	Shot	Score
319	Rio Olympics USA v SRB Q2	2nd Quarter	USA	34	98	30	97
320	Rio Olympics USA v SRB Q2	2nd Quarter	USA	34	98	27	91
321	Rio Olympics USA v SRB Q2	2nd Quarter	USA	34	99	26	83
322	Rio Olympics USA v SRB Q2	2nd Quarter	USA	34	101	38	31
323	Rio Olympics USA v SRB Q2	2nd Quarter	USA	34	102	38	20	TO
324	Rio Olympics USA v SRB Q2	2nd Quarter	USA	36	188	32	108
325	Rio Olympics USA v SRB Q2	2nd Quarter	USA	36	189	23	94
326	Rio Olympics USA v SRB Q2	2nd Quarter	USA	36	190	23	89
327	Rio Olympics USA v SRB Q2	2nd Quarter	USA	36	190	23	81
328	Rio Olympics USA v SRB Q2	2nd Quarter	USA	36	192	26	74
329	Rio Olympics USA v SRB Q2	2nd Quarter	USA	36	192	31	69
330	Rio Olympics USA v SRB Q2	2nd Quarter	USA	36	193	34	61
331	Rio Olympics USA v SRB Q2	2nd Quarter	USA	36	194	36	55
332	Rio Olympics USA v SRB Q2	2nd Quarter	USA	36	195	41	50
333	Rio Olympics USA v SRB Q2	2nd Quarter	USA	36	196	44	46
334	Rio Olympics USA v SRB Q2	2nd Quarter	USA	36	198	33	33
335	Rio Olympics USA v SRB Q2	2nd Quarter	USA	36	199	36	29
336	Rio Olympics USA v SRB Q2	2nd Quarter	USA	36	200	38	21
337	Rio Olympics USA v SRB Q2	2nd Quarter	USA	36	202	31	39	Shot	Score
338	Rio Olympics USA v SRB Q2	2nd Quarter	USA	37	216	26	110
339	Rio Olympics USA v SRB Q2	2nd Quarter	USA	37	217	48	96
340	Rio Olympics USA v SRB Q2	2nd Quarter	USA	37	218	49	84
341	Rio Olympics USA v SRB Q2	2nd Quarter	USA	37	219	49	74
342	Rio Olympics USA v SRB Q2	2nd Quarter	USA	37	219	43	62
343	Rio Olympics USA v SRB Q2	2nd Quarter	USA	37	220	37	50
344	Rio Olympics USA v SRB Q2	2nd Quarter	USA	37	220	31	38
345	Rio Olympics USA v SRB Q2	2nd Quarter	USA	37	221	29	26
346	Rio Olympics USA v SRB Q2	2nd Quarter	USA	37	222	32	18	TO
347	Rio Olympics USA v SRB Q2	2nd Quarter	USA	38	318	33	108
348	Rio Olympics USA v SRB Q2	2nd Quarter	USA	38	319	48	89
349	Rio Olympics USA v SRB Q2	2nd Quarter	USA	38	320	48	85
350	Rio Olympics USA v SRB Q2	2nd Quarter	USA	38	321	46	78
351	Rio Olympics USA v SRB Q2	2nd Quarter	USA	38	322	44	71
352	Rio Olympics USA v SRB Q2	2nd Quarter	USA	38	322	42	66
353	Rio Olympics USA v SRB Q2	2nd Quarter	USA	38	323	37	59
354	Rio Olympics USA v SRB Q2	2nd Quarter	USA	38	324	37	52
355	Rio Olympics USA v SRB Q2	2nd Quarter	USA	38	324	43	46
356	Rio Olympics USA v SRB Q2	2nd Quarter	USA	38	324	49	43
357	Rio Olympics USA v SRB Q2	2nd Quarter	USA	38	325	51	35
358	Rio Olympics USA v SRB Q2	2nd Quarter	USA	38	326	52	29
359	Rio Olympics USA v SRB Q2	2nd Quarter	USA	38	326	48	33
360	Rio Olympics USA v SRB Q2	2nd Quarter	USA	38	328	20	35
361	Rio Olympics USA v SRB Q2	2nd Quarter	USA	38	328	18	31
362	Rio Olympics USA v SRB Q2	2nd Quarter	USA	38	329	20	24
363	Rio Olympics USA v SRB Q2	2nd Quarter	USA	38	329	21	20
364	Rio Olympics USA v SRB Q2	2nd Quarter	USA	38	330	23	33
365	Rio Olympics USA v SRB Q2	2nd Quarter	USA	38	331	26	36
366	Rio Olympics USA v SRB Q2	2nd Quarter	USA	38	331	29	33
367	Rio Olympics USA v SRB Q2	2nd Quarter	USA	38	332	31	24
368	Rio Olympics USA v SRB Q2	2nd Quarter	USA	38	333	30	18	Shot	Score
369	Rio Olympics USA v SRB Q2	2nd Quarter	USA	39	466	35	99
370	Rio Olympics USA v SRB Q2	2nd Quarter	USA	39	466	36	96
371	Rio Olympics USA v SRB Q2	2nd Quarter	USA	39	466	36	89
372	Rio Olympics USA v SRB Q2	2nd Quarter	USA	39	467	30	81
373	Rio Olympics USA v SRB Q2	2nd Quarter	USA	39	468	27	71
374	Rio Olympics USA v SRB Q2	2nd Quarter	USA	39	469	26	59
375	Rio Olympics USA v SRB Q2	2nd Quarter	USA	39	469	26	50
376	Rio Olympics USA v SRB Q2	2nd Quarter	USA	39	470	26	41
377	Rio Olympics USA v SRB Q2	2nd Quarter	USA	39	470	24	29
378	Rio Olympics USA v SRB Q2	2nd Quarter	USA	39	471	27	23	Shot	Miss
379	Rio Olympics USA v SRB Q2	2nd Quarter	USA	40	486	31	86
380	Rio Olympics USA v SRB Q2	2nd Quarter	USA	40	487	30	72
381	Rio Olympics USA v SRB Q2	2nd Quarter	USA	40	487	27	59
382	Rio Olympics USA v SRB Q2	2nd Quarter	USA	40	488	31	47
383	Rio Olympics USA v SRB Q2	2nd Quarter	USA	40	488	33	42
384	Rio Olympics USA v SRB Q2	2nd Quarter	USA	40	488	34	34
385	Rio Olympics USA v SRB Q2	2nd Quarter	USA	40	489	34	27
386	Rio Olympics USA v SRB Q2	2nd Quarter	USA	40	490	33	20	Shot	Shooting Foul
387	Rio Olympics USA v SRB Q2	2nd Quarter	USA	41	562	33	97
388	Rio Olympics USA v SRB Q2	2nd Quarter	USA	41	564	46	83
389	Rio Olympics USA v SRB Q2	2nd Quarter	USA	41	565	26	65
390	Rio Olympics USA v SRB Q2	2nd Quarter	USA	41	565	24	54
391	Rio Olympics USA v SRB Q2	2nd Quarter	USA	41	566	18	42
392	Rio Olympics USA v SRB Q2	2nd Quarter	USA	41	567	18	34	Shot	Score
393	Rio Olympics USA v SRB Q2	2nd Quarter	USA	42	590	30	95
394	Rio Olympics USA v SRB Q2	2nd Quarter	USA	42	591	21	71
395	Rio Olympics USA v SRB Q2	2nd Quarter	USA	42	592	19	62
396	Rio Olympics USA v SRB Q2	2nd Quarter	USA	42	592	18	54
397	Rio Olympics USA v SRB Q2	2nd Quarter	USA	42	592	18	49
398	Rio Olympics USA v SRB Q2	2nd Quarter	USA	42	593	16	36
399	Rio Olympics USA v SRB Q2	2nd Quarter	USA	42	595	32	35
400	Rio Olympics USA v SRB Q2	2nd Quarter	USA	42	596	8	16
401	Rio Olympics USA v SRB Q2	2nd Quarter	USA	42	597	24	19
402	Rio Olympics USA v SRB Q2	2nd Quarter	USA	42	599	29	16	Shot	Miss
403	Rio Olympics USA v SRB Q2	2nd Quarter	USA	43	620	24	8	BLOB
404	Rio Olympics USA v SRB Q2	2nd Quarter	USA	43	622	26	33
405	Rio Olympics USA v SRB Q2	2nd Quarter	USA	43	623	29	41
406	Rio Olympics USA v SRB Q2	2nd Quarter	USA	43	623	43	37	Shot	Score
407	Rio Olympics USA v SRB Q2	2nd Quarter	USA	44	649	35	91
408	Rio Olympics USA v SRB Q2	2nd Quarter	USA	44	649	35	81
409	Rio Olympics USA v SRB Q2	2nd Quarter	USA	44	650	33	74
410	Rio Olympics USA v SRB Q2	2nd Quarter	USA	44	651	29	65
411	Rio Olympics USA v SRB Q2	2nd Quarter	USA	44	651	29	61
412	Rio Olympics USA v SRB Q2	2nd Quarter	USA	44	651	33	56
413	Rio Olympics USA v SRB Q2	2nd Quarter	USA	44	652	39	55
414	Rio Olympics USA v SRB Q2	2nd Quarter	USA	44	653	34	53
415	Rio Olympics USA v SRB Q2	2nd Quarter	USA	44	655	29	44
416	Rio Olympics USA v SRB Q2	2nd Quarter	USA	44	655	29	39
417	Rio Olympics USA v SRB Q2	2nd Quarter	USA	44	656	20	17
418	Rio Olympics USA v SRB Q2	2nd Quarter	USA	44	657	31	27
419	Rio Olympics USA v SRB Q2	2nd Quarter	USA	44	658	29	19	TO
420	Rio Olympics USA v SRB Q2	2nd Quarter	USA	45	792	29	97
421	Rio Olympics USA v SRB Q2	2nd Quarter	USA	45	792	25	91
422	Rio Olympics USA v SRB Q2	2nd Quarter	USA	45	793	22	81
423	Rio Olympics USA v SRB Q2	2nd Quarter	USA	45	793	21	73
424	Rio Olympics USA v SRB Q2	2nd Quarter	USA	45	794	20	62
425	Rio Olympics USA v SRB Q2	2nd Quarter	USA	45	795	20	50
426	Rio Olympics USA v SRB Q2	2nd Quarter	USA	45	795	18	40
427	Rio Olympics USA v SRB Q2	2nd Quarter	USA	45	796	21	42
428	Rio Olympics USA v SRB Q2	2nd Quarter	USA	45	798	31	38
429	Rio Olympics USA v SRB Q2	2nd Quarter	USA	45	798	50	39
430	Rio Olympics USA v SRB Q2	2nd Quarter	USA	45	799	50	36
431	Rio Olympics USA v SRB Q2	2nd Quarter	USA	45	799	49	33	On-ball
432	Rio Olympics USA v SRB Q2	2nd Quarter	USA	45	800	48	36
433	Rio Olympics USA v SRB Q2	2nd Quarter	USA	45	800	40	37
434	Rio Olympics USA v SRB Q2	2nd Quarter	USA	45	801	36	36
435	Rio Olympics USA v SRB Q2	2nd Quarter	USA	45	801	30	31
436	Rio Olympics USA v SRB Q2	2nd Quarter	USA	45	802	28	22
437	Rio Olympics USA v SRB Q2	2nd Quarter	USA	45	802	25	20
438	Rio Olympics USA v SRB Q2	2nd Quarter	USA	45	803	21	17
439	Rio Olympics USA v SRB Q2	2nd Quarter	USA	45	804	10	19	Shot	Shooting Foul
440	Rio Olympics USA v SRB Q2	2nd Quarter	USA	46	871	58	75
441	Rio Olympics USA v SRB Q2	2nd Quarter	USA	46	872	36	79
442	Rio Olympics USA v SRB Q2	2nd Quarter	USA	46	873	34	72
443	Rio Olympics USA v SRB Q2	2nd Quarter	USA	46	874	33	67
444	Rio Olympics USA v SRB Q2	2nd Quarter	USA	46	875	30	59
445	Rio Olympics USA v SRB Q2	2nd Quarter	USA	46	876	31	51
446	Rio Olympics USA v SRB Q2	2nd Quarter	USA	46	877	36	48
447	Rio Olympics USA v SRB Q2	2nd Quarter	USA	46	878	38	32
448	Rio Olympics USA v SRB Q2	2nd Quarter	USA	46	881	20	31
449	Rio Olympics USA v SRB Q2	2nd Quarter	USA	46	882	23	30
450	Rio Olympics USA v SRB Q2	2nd Quarter	USA	46	884	24	20	Shot	Miss
451	Rio Olympics USA v SRB Q2	2nd Quarter	USA	47	951	33	113
452	Rio Olympics USA v SRB Q2	2nd Quarter	USA	47	951	42	87
453	Rio Olympics USA v SRB Q2	2nd Quarter	USA	47	952	41	81
454	Rio Olympics USA v SRB Q2	2nd Quarter	USA	47	953	37	72
455	Rio Olympics USA v SRB Q2	2nd Quarter	USA	47	954	32	64
456	Rio Olympics USA v SRB Q2	2nd Quarter	USA	47	954	36	57
457	Rio Olympics USA v SRB Q2	2nd Quarter	USA	47	955	38	48	On-ball
458	Rio Olympics USA v SRB Q2	2nd Quarter	USA	47	955	37	41
459	Rio Olympics USA v SRB Q2	2nd Quarter	USA	47	956	38	31
460	Rio Olympics USA v SRB Q2	2nd Quarter	USA	47	957	44	28
461	Rio Olympics USA v SRB Q2	2nd Quarter	USA	47	958	49	28
462	Rio Olympics USA v SRB Q2	2nd Quarter	USA	47	958	53	32
463	Rio Olympics USA v SRB Q2	2nd Quarter	USA	47	959	37	39
464	Rio Olympics USA v SRB Q2	2nd Quarter	USA	47	961	19	36	Shot	Miss
465	Rio Olympics USA v SRB Q2	2nd Quarter	USA	48	977	28	101
466	Rio Olympics USA v SRB Q2	2nd Quarter	USA	48	977	28	94
467	Rio Olympics USA v SRB Q2	2nd Quarter	USA	48	978	31	82
468	Rio Olympics USA v SRB Q2	2nd Quarter	USA	48	979	32	76
469	Rio Olympics USA v SRB Q2	2nd Quarter	USA	48	980	32	67
470	Rio Olympics USA v SRB Q2	2nd Quarter	USA	48	980	36	58
471	Rio Olympics USA v SRB Q2	2nd Quarter	USA	48	981	39	50
472	Rio Olympics USA v SRB Q2	2nd Quarter	USA	48	981	44	43
473	Rio Olympics USA v SRB Q2	2nd Quarter	USA	48	982	46	36
474	Rio Olympics USA v SRB Q2	2nd Quarter	USA	48	983	44	35
475	Rio Olympics USA v SRB Q2	2nd Quarter	USA	48	984	23	37	Shot	Miss
476	Rio Olympics USA v SRB Q2	2nd Quarter	USA	49	995	26	88
477	Rio Olympics USA v SRB Q2	2nd Quarter	USA	49	995	24	80
478	Rio Olympics USA v SRB Q2	2nd Quarter	USA	49	996	22	70
479	Rio Olympics USA v SRB Q2	2nd Quarter	USA	49	997	20	65
480	Rio Olympics USA v SRB Q2	2nd Quarter	USA	49	1000	49	42
481	Rio Olympics USA v SRB Q2	2nd Quarter	USA	49	1000	48	34
482	Rio Olympics USA v SRB Q2	2nd Quarter	USA	49	1002	33	19	Shot	Score
483	Rio Olympics USA v SRB Q2	2nd Quarter	USA	50	1026	31	114
484	Rio Olympics USA v SRB Q2	2nd Quarter	USA	50	1026	24	91
485	Rio Olympics USA v SRB Q2	2nd Quarter	USA	50	1027	22	79
486	Rio Olympics USA v SRB Q2	2nd Quarter	USA	50	1028	21	70
487	Rio Olympics USA v SRB Q2	2nd Quarter	USA	50	1029	19	62
488	Rio Olympics USA v SRB Q2	2nd Quarter	USA	50	1030	20	51
489	Rio Olympics USA v SRB Q2	2nd Quarter	USA	50	1032	34	40
490	Rio Olympics USA v SRB Q2	2nd Quarter	USA	50	1034	29	46
491	Rio Olympics USA v SRB Q2	2nd Quarter	USA	50	1035	29	49
492	Rio Olympics USA v SRB Q2	2nd Quarter	USA	50	1035	30	52
493	Rio Olympics USA v SRB Q2	2nd Quarter	USA	50	1036	31	55
494	Rio Olympics USA v SRB Q2	2nd Quarter	USA	50	1037	31	55
495	Rio Olympics USA v SRB Q2	2nd Quarter	USA	50	1038	31	55
496	Rio Olympics USA v SRB Q2	2nd Quarter	USA	50	1040	32	50
497	Rio Olympics USA v SRB Q2	2nd Quarter	USA	50	1041	36	44
498	Rio Olympics USA v SRB Q2	2nd Quarter	USA	50	1041	44	33
499	Rio Olympics USA v SRB Q2	2nd Quarter	USA	50	1042	49	30
500	Rio Olympics USA v SRB Q2	2nd Quarter	USA	50	1042	52	28
501	Rio Olympics USA v SRB Q2	2nd Quarter	USA	50	1043	35	19	Shot	Score	Shooting Foul
502	Rio Olympics USA v SRB Q2	2nd Quarter	USA	51	1108	31	100
503	Rio Olympics USA v SRB Q2	2nd Quarter	USA	51	1108	27	94
504	Rio Olympics USA v SRB Q2	2nd Quarter	USA	51	1109	25	86
505	Rio Olympics USA v SRB Q2	2nd Quarter	USA	51	1110	26	78
506	Rio Olympics USA v SRB Q2	2nd Quarter	USA	51	1110	45	64
507	Rio Olympics USA v SRB Q2	2nd Quarter	USA	51	1111	50	51
508	Rio Olympics USA v SRB Q2	2nd Quarter	USA	51	1111	50	42
509	Rio Olympics USA v SRB Q2	2nd Quarter	USA	51	1112	47	35
510	Rio Olympics USA v SRB Q2	2nd Quarter	USA	51	1112	41	34
511	Rio Olympics USA v SRB Q2	2nd Quarter	USA	51	1113	32	34	TO
512	Rio Olympics USA v SRB Q2	2nd Quarter	USA	52	1140	10	100
513	Rio Olympics USA v SRB Q2	2nd Quarter	USA	52	1142	20	78
514	Rio Olympics USA v SRB Q2	2nd Quarter	USA	52	1142	21	72
515	Rio Olympics USA v SRB Q2	2nd Quarter	USA	52	1143	19	60
516	Rio Olympics USA v SRB Q2	2nd Quarter	USA	52	1143	18	49
517	Rio Olympics USA v SRB Q2	2nd Quarter	USA	52	1144	21	41
518	Rio Olympics USA v SRB Q2	2nd Quarter	USA	52	1145	34	21	Shot	Score
519	Rio Olympics USA v SRB Q2	2nd Quarter	USA	53	1163	27	100
520	Rio Olympics USA v SRB Q2	2nd Quarter	USA	53	1165	23	79
521	Rio Olympics USA v SRB Q2	2nd Quarter	USA	53	1166	25	74
522	Rio Olympics USA v SRB Q2	2nd Quarter	USA	53	1166	29	70
523	Rio Olympics USA v SRB Q2	2nd Quarter	USA	53	1167	19	51
524	Rio Olympics USA v SRB Q2	2nd Quarter	USA	53	1167	16	41
525	Rio Olympics USA v SRB Q2	2nd Quarter	USA	53	1168	18	35
526	Rio Olympics USA v SRB Q2	2nd Quarter	USA	53	1169	36	27	TO
527	Rio Olympics USA v SRB Q2	2nd Quarter	USA	54	1224	36	103
528	Rio Olympics USA v SRB Q2	2nd Quarter	USA	54	1224	25	97
529	Rio Olympics USA v SRB Q2	2nd Quarter	USA	54	1226	25	90
530	Rio Olympics USA v SRB Q2	2nd Quarter	USA	54	1227	26	80
531	Rio Olympics USA v SRB Q2	2nd Quarter	USA	54	1227	30	77
532	Rio Olympics USA v SRB Q2	2nd Quarter	USA	54	1228	35	70
533	Rio Olympics USA v SRB Q2	2nd Quarter	USA	54	1228	42	63
534	Rio Olympics USA v SRB Q2	2nd Quarter	USA	54	1229	48	58
535	Rio Olympics USA v SRB Q2	2nd Quarter	USA	54	1229	50	51
536	Rio Olympics USA v SRB Q2	2nd Quarter	USA	54	1230	49	41
537	Rio Olympics USA v SRB Q2	2nd Quarter	USA	54	1231	51	37
538	Rio Olympics USA v SRB Q2	2nd Quarter	USA	54	1232	48	44
539	Rio Olympics USA v SRB Q2	2nd Quarter	USA	54	1232	42	46
540	Rio Olympics USA v SRB Q2	2nd Quarter	USA	54	1233	37	51
541	Rio Olympics USA v SRB Q2	2nd Quarter	USA	54	1234	32	53
542	Rio Olympics USA v SRB Q2	2nd Quarter	USA	54	1236	30	53
543	Rio Olympics USA v SRB Q2	2nd Quarter	USA	54	1237	30	48
544	Rio Olympics USA v SRB Q2	2nd Quarter	USA	54	1238	34	45
545	Rio Olympics USA v SRB Q2	2nd Quarter	USA	54	1238	36	39	On-ball
546	Rio Olympics USA v SRB Q2	2nd Quarter	USA	54	1238	38	37
547	Rio Olympics USA v SRB Q2	2nd Quarter	USA	54	1239	34	29
548	Rio Olympics USA v SRB Q2	2nd Quarter	USA	54	1240	34	21	Shot	Miss
549	Rio Olympics USA v SRB Q3	3rd Quarter	USA	55	5	59	60
550	Rio Olympics USA v SRB Q3	3rd Quarter	USA	55	6	49	64
551	Rio Olympics USA v SRB Q3	3rd Quarter	USA	55	7	48	63
552	Rio Olympics USA v SRB Q3	3rd Quarter	USA	55	7	45	51
553	Rio Olympics USA v SRB Q3	3rd Quarter	USA	55	8	45	35
554	Rio Olympics USA v SRB Q3	3rd Quarter	USA	55	9	44	32
555	Rio Olympics USA v SRB Q3	3rd Quarter	USA	55	11	52	21
556	Rio Olympics USA v SRB Q3	3rd Quarter	USA	55	11	48	27
557	Rio Olympics USA v SRB Q3	3rd Quarter	USA	55	12	46	30
558	Rio Olympics USA v SRB Q3	3rd Quarter	USA	55	12	44	33
559	Rio Olympics USA v SRB Q3	3rd Quarter	USA	55	13	38	40
560	Rio Olympics USA v SRB Q3	3rd Quarter	USA	55	14	26	33
561	Rio Olympics USA v SRB Q3	3rd Quarter	USA	55	15	30	21
562	Rio Olympics USA v SRB Q3	3rd Quarter	USA	55	16	29	20	Shot	Miss
563	Rio Olympics USA v SRB Q3	3rd Quarter	USA	56	43	32	106
564	Rio Olympics USA v SRB Q3	3rd Quarter	USA	56	44	29	89
565	Rio Olympics USA v SRB Q3	3rd Quarter	USA	56	45	31	82
566	Rio Olympics USA v SRB Q3	3rd Quarter	USA	56	47	21	67
567	Rio Olympics USA v SRB Q3	3rd Quarter	USA	56	47	13	52
568	Rio Olympics USA v SRB Q3	3rd Quarter	USA	56	48	41	41
569	Rio Olympics USA v SRB Q3	3rd Quarter	USA	56	49	40	37
570	Rio Olympics USA v SRB Q3	3rd Quarter	USA	56	49	31	30
571	Rio Olympics USA v SRB Q3	3rd Quarter	USA	56	50	29	24
572	Rio Olympics USA v SRB Q3	3rd Quarter	USA	56	51	44	24
573	Rio Olympics USA v SRB Q3	3rd Quarter	USA	56	51	52	27
574	Rio Olympics USA v SRB Q3	3rd Quarter	USA	56	52	54	37
575	Rio Olympics USA v SRB Q3	3rd Quarter	USA	56	54	42	54
576	Rio Olympics USA v SRB Q3	3rd Quarter	USA	56	54	37	54
577	Rio Olympics USA v SRB Q3	3rd Quarter	USA	56	55	45	53
578	Rio Olympics USA v SRB Q3	3rd Quarter	USA	56	55	49	50
579	Rio Olympics USA v SRB Q3	3rd Quarter	USA	56	56	49	45
580	Rio Olympics USA v SRB Q3	3rd Quarter	USA	56	57	48	43
581	Rio Olympics USA v SRB Q3	3rd Quarter	USA	56	58	40	39	On-ball
582	Rio Olympics USA v SRB Q3	3rd Quarter	USA	56	59	34	38	Shot	Miss
583	Rio Olympics USA v SRB Q3	3rd Quarter	USA	57	109	36	110
584	Rio Olympics USA v SRB Q3	3rd Quarter	USA	57	109	21	90
585	Rio Olympics USA v SRB Q3	3rd Quarter	USA	57	111	23	85
586	Rio Olympics USA v SRB Q3	3rd Quarter	USA	57	112	24	79
587	Rio Olympics USA v SRB Q3	3rd Quarter	USA	57	113	25	72
588	Rio Olympics USA v SRB Q3	3rd Quarter	USA	57	114	28	62
589	Rio Olympics USA v SRB Q3	3rd Quarter	USA	57	114	30	56
590	Rio Olympics USA v SRB Q3	3rd Quarter	USA	57	115	34	51
591	Rio Olympics USA v SRB Q3	3rd Quarter	USA	57	115	47	43
592	Rio Olympics USA v SRB Q3	3rd Quarter	USA	57	116	47	37
593	Rio Olympics USA v SRB Q3	3rd Quarter	USA	57	118	27	31
594	Rio Olympics USA v SRB Q3	3rd Quarter	USA	57	119	28	35
595	Rio Olympics USA v SRB Q3	3rd Quarter	USA	57	120	18	34	On-ball
596	Rio Olympics USA v SRB Q3	3rd Quarter	USA	57	122	20	36
597	Rio Olympics USA v SRB Q3	3rd Quarter	USA	57	122	25	38
598	Rio Olympics USA v SRB Q3	3rd Quarter	USA	57	124	37	30
599	Rio Olympics USA v SRB Q3	3rd Quarter	USA	57	126	50	28	Shot	Score
600	Rio Olympics USA v SRB Q3	3rd Quarter	USA	58	162	27	107
601	Rio Olympics USA v SRB Q3	3rd Quarter	USA	58	164	27	77
602	Rio Olympics USA v SRB Q3	3rd Quarter	USA	58	165	27	74
603	Rio Olympics USA v SRB Q3	3rd Quarter	USA	58	167	29	65
604	Rio Olympics USA v SRB Q3	3rd Quarter	USA	58	168	35	60
605	Rio Olympics USA v SRB Q3	3rd Quarter	USA	58	168	41	55
606	Rio Olympics USA v SRB Q3	3rd Quarter	USA	58	169	46	51
607	Rio Olympics USA v SRB Q3	3rd Quarter	USA	58	170	48	42
608	Rio Olympics USA v SRB Q3	3rd Quarter	USA	58	170	46	35
609	Rio Olympics USA v SRB Q3	3rd Quarter	USA	58	172	50	26
610	Rio Olympics USA v SRB Q3	3rd Quarter	USA	58	173	50	18
611	Rio Olympics USA v SRB Q3	3rd Quarter	USA	58	173	46	18	Shot	Miss
612	Rio Olympics USA v SRB Q3	3rd Quarter	USA	59	185	25	110
613	Rio Olympics USA v SRB Q3	3rd Quarter	USA	59	185	16	90
614	Rio Olympics USA v SRB Q3	3rd Quarter	USA	59	187	16	87
615	Rio Olympics USA v SRB Q3	3rd Quarter	USA	59	188	18	79
616	Rio Olympics USA v SRB Q3	3rd Quarter	USA	59	188	17	65
617	Rio Olympics USA v SRB Q3	3rd Quarter	USA	59	189	14	54
618	Rio Olympics USA v SRB Q3	3rd Quarter	USA	59	190	13	46
619	Rio Olympics USA v SRB Q3	3rd Quarter	USA	59	190	16	42
620	Rio Olympics USA v SRB Q3	3rd Quarter	USA	59	191	24	46
621	Rio Olympics USA v SRB Q3	3rd Quarter	USA	59	191	39	42
622	Rio Olympics USA v SRB Q3	3rd Quarter	USA	59	192	51	24	TO	Foul
623	Rio Olympics USA v SRB Q3	3rd Quarter	USA	60	237	36	99
624	Rio Olympics USA v SRB Q3	3rd Quarter	USA	60	237	38	90
625	Rio Olympics USA v SRB Q3	3rd Quarter	USA	60	238	40	76
626	Rio Olympics USA v SRB Q3	3rd Quarter	USA	60	238	41	68
627	Rio Olympics USA v SRB Q3	3rd Quarter	USA	60	239	41	55
628	Rio Olympics USA v SRB Q3	3rd Quarter	USA	60	240	43	46
629	Rio Olympics USA v SRB Q3	3rd Quarter	USA	60	241	18	40
630	Rio Olympics USA v SRB Q3	3rd Quarter	USA	60	241	18	33
631	Rio Olympics USA v SRB Q3	3rd Quarter	USA	60	242	21	27	Shot	Score
632	Rio Olympics USA v SRB Q3	3rd Quarter	USA	61	265	35	109
633	Rio Olympics USA v SRB Q3	3rd Quarter	USA	61	265	42	84
634	Rio Olympics USA v SRB Q3	3rd Quarter	USA	61	266	42	77
635	Rio Olympics USA v SRB Q3	3rd Quarter	USA	61	267	42	69
636	Rio Olympics USA v SRB Q3	3rd Quarter	USA	61	267	40	59
637	Rio Olympics USA v SRB Q3	3rd Quarter	USA	61	268	41	50
638	Rio Olympics USA v SRB Q3	3rd Quarter	USA	61	271	27	40
639	Rio Olympics USA v SRB Q3	3rd Quarter	USA	61	272	14	33	On-ball
640	Rio Olympics USA v SRB Q3	3rd Quarter	USA	61	273	14	33
641	Rio Olympics USA v SRB Q3	3rd Quarter	USA	61	274	14	33
642	Rio Olympics USA v SRB Q3	3rd Quarter	USA	61	275	35	39
643	Rio Olympics USA v SRB Q3	3rd Quarter	USA	61	276	36	36
644	Rio Olympics USA v SRB Q3	3rd Quarter	USA	61	277	36	33	Shot	Score	Shooting Foul
645	Rio Olympics USA v SRB Q3	3rd Quarter	USA	62	359	28	110
646	Rio Olympics USA v SRB Q3	3rd Quarter	USA	62	360	17	92
647	Rio Olympics USA v SRB Q3	3rd Quarter	USA	62	362	18	84
648	Rio Olympics USA v SRB Q3	3rd Quarter	USA	62	363	15	68
649	Rio Olympics USA v SRB Q3	3rd Quarter	USA	62	363	14	56
650	Rio Olympics USA v SRB Q3	3rd Quarter	USA	62	364	16	46
651	Rio Olympics USA v SRB Q3	3rd Quarter	USA	62	365	36	39
652	Rio Olympics USA v SRB Q3	3rd Quarter	USA	62	367	48	31
653	Rio Olympics USA v SRB Q3	3rd Quarter	USA	62	368	32	32
654	Rio Olympics USA v SRB Q3	3rd Quarter	USA	62	369	32	32
655	Rio Olympics USA v SRB Q3	3rd Quarter	USA	62	370	32	32
656	Rio Olympics USA v SRB Q3	3rd Quarter	USA	62	371	11	21	Shot	Miss
657	Rio Olympics USA v SRB Q3	3rd Quarter	USA	63	372	31	19	OR
658	Rio Olympics USA v SRB Q3	3rd Quarter	USA	63	374	10	18
659	Rio Olympics USA v SRB Q3	3rd Quarter	USA	63	375	20	22
660	Rio Olympics USA v SRB Q3	3rd Quarter	USA	63	376	23	22
661	Rio Olympics USA v SRB Q3	3rd Quarter	USA	63	377	40	36	Shot	Miss
662	Rio Olympics USA v SRB Q3	3rd Quarter	USA	64	380	39	44	OR
663	Rio Olympics USA v SRB Q3	3rd Quarter	USA	64	382	35	39	Shot	Miss
664	Rio Olympics USA v SRB Q3	3rd Quarter	USA	66	407	3	38	SLOB
665	Rio Olympics USA v SRB Q3	3rd Quarter	USA	66	408	30	42
666	Rio Olympics USA v SRB Q3	3rd Quarter	USA	66	410	36	32	Shot	Miss
667	Rio Olympics USA v SRB Q3	3rd Quarter	USA	67	427	32	96
668	Rio Olympics USA v SRB Q3	3rd Quarter	USA	67	428	30	92
669	Rio Olympics USA v SRB Q3	3rd Quarter	USA	67	428	25	79
670	Rio Olympics USA v SRB Q3	3rd Quarter	USA	67	429	22	70
671	Rio Olympics USA v SRB Q3	3rd Quarter	USA	67	430	21	60
672	Rio Olympics USA v SRB Q3	3rd Quarter	USA	67	430	21	49
673	Rio Olympics USA v SRB Q3	3rd Quarter	USA	67	432	39	45
674	Rio Olympics USA v SRB Q3	3rd Quarter	USA	67	432	39	38
675	Rio Olympics USA v SRB Q3	3rd Quarter	USA	67	433	37	30	TO	Shot
676	Rio Olympics USA v SRB Q3	3rd Quarter	USA	68	482	30	110
677	Rio Olympics USA v SRB Q3	3rd Quarter	USA	68	482	39	96
678	Rio Olympics USA v SRB Q3	3rd Quarter	USA	68	483	39	89
679	Rio Olympics USA v SRB Q3	3rd Quarter	USA	68	484	39	83
680	Rio Olympics USA v SRB Q3	3rd Quarter	USA	68	485	38	75
681	Rio Olympics USA v SRB Q3	3rd Quarter	USA	68	485	38	72
682	Rio Olympics USA v SRB Q3	3rd Quarter	USA	68	486	34	62
683	Rio Olympics USA v SRB Q3	3rd Quarter	USA	68	487	18	55
684	Rio Olympics USA v SRB Q3	3rd Quarter	USA	68	488	13	50
685	Rio Olympics USA v SRB Q3	3rd Quarter	USA	68	489	20	47
686	Rio Olympics USA v SRB Q3	3rd Quarter	USA	68	489	27	49
687	Rio Olympics USA v SRB Q3	3rd Quarter	USA	68	490	31	49
688	Rio Olympics USA v SRB Q3	3rd Quarter	USA	68	491	34	48
689	Rio Olympics USA v SRB Q3	3rd Quarter	USA	68	492	38	48
690	Rio Olympics USA v SRB Q3	3rd Quarter	USA	68	493	44	43
691	Rio Olympics USA v SRB Q3	3rd Quarter	USA	68	494	27	40
692	Rio Olympics USA v SRB Q3	3rd Quarter	USA	68	496	11	26
693	Rio Olympics USA v SRB Q3	3rd Quarter	USA	68	497	24	20
694	Rio Olympics USA v SRB Q3	3rd Quarter	USA	68	498	25	21
695	Rio Olympics USA v SRB Q3	3rd Quarter	USA	68	499	30	23	Shot	Miss
696	Rio Olympics USA v SRB Q3	3rd Quarter	USA	69	500	32	23	OR
697	Rio Olympics USA v SRB Q3	3rd Quarter	USA	69	502	35	20
698	Rio Olympics USA v SRB Q3	3rd Quarter	USA	69	503	31	17	Shot	Score
699	Rio Olympics USA v SRB Q3	3rd Quarter	USA	70	528	32	110
700	Rio Olympics USA v SRB Q3	3rd Quarter	USA	70	529	38	89
701	Rio Olympics USA v SRB Q3	3rd Quarter	USA	70	529	41	86
702	Rio Olympics USA v SRB Q3	3rd Quarter	USA	70	530	43	78
703	Rio Olympics USA v SRB Q3	3rd Quarter	USA	70	531	43	70
704	Rio Olympics USA v SRB Q3	3rd Quarter	USA	70	531	45	62
705	Rio Olympics USA v SRB Q3	3rd Quarter	USA	70	532	45	54
706	Rio Olympics USA v SRB Q3	3rd Quarter	USA	70	533	47	46
707	Rio Olympics USA v SRB Q3	3rd Quarter	USA	70	534	46	43
708	Rio Olympics USA v SRB Q3	3rd Quarter	USA	70	534	32	41
709	Rio Olympics USA v SRB Q3	3rd Quarter	USA	70	536	15	33
710	Rio Olympics USA v SRB Q3	3rd Quarter	USA	70	537	18	38
711	Rio Olympics USA v SRB Q3	3rd Quarter	USA	70	538	29	41
712	Rio Olympics USA v SRB Q3	3rd Quarter	USA	70	538	34	35
713	Rio Olympics USA v SRB Q3	3rd Quarter	USA	70	540	40	19
714	Rio Olympics USA v SRB Q3	3rd Quarter	USA	70	541	34	17	Shot	Score
715	Rio Olympics USA v SRB Q3	3rd Quarter	USA	71	553	38	94
716	Rio Olympics USA v SRB Q3	3rd Quarter	USA	71	553	31	91
717	Rio Olympics USA v SRB Q3	3rd Quarter	USA	71	554	25	87
718	Rio Olympics USA v SRB Q3	3rd Quarter	USA	71	555	19	76
719	Rio Olympics USA v SRB Q3	3rd Quarter	USA	71	555	18	65
720	Rio Olympics USA v SRB Q3	3rd Quarter	USA	71	556	21	53
721	Rio Olympics USA v SRB Q3	3rd Quarter	USA	71	556	22	47
722	Rio Olympics USA v SRB Q3	3rd Quarter	USA	71	557	24	36
723	Rio Olympics USA v SRB Q3	3rd Quarter	USA	71	557	26	31	Score	TO
724	Rio Olympics USA v SRB Q3	3rd Quarter	USA	72	632	31	100
725	Rio Olympics USA v SRB Q3	3rd Quarter	USA	72	633	23	87
726	Rio Olympics USA v SRB Q3	3rd Quarter	USA	72	634	16	78
727	Rio Olympics USA v SRB Q3	3rd Quarter	USA	72	634	15	75
728	Rio Olympics USA v SRB Q3	3rd Quarter	USA	72	635	15	68
729	Rio Olympics USA v SRB Q3	3rd Quarter	USA	72	635	15	59
730	Rio Olympics USA v SRB Q3	3rd Quarter	USA	72	636	14	35
731	Rio Olympics USA v SRB Q3	3rd Quarter	USA	72	637	28	46
732	Rio Olympics USA v SRB Q3	3rd Quarter	USA	72	638	32	45
733	Rio Olympics USA v SRB Q3	3rd Quarter	USA	72	638	34	40	On-ball
734	Rio Olympics USA v SRB Q3	3rd Quarter	USA	72	639	39	38	Foul
735	Rio Olympics USA v SRB Q3	3rd Quarter	USA	73	708	33	109
736	Rio Olympics USA v SRB Q3	3rd Quarter	USA	73	708	27	82
737	Rio Olympics USA v SRB Q3	3rd Quarter	USA	73	710	27	77
738	Rio Olympics USA v SRB Q3	3rd Quarter	USA	73	711	28	72
739	Rio Olympics USA v SRB Q3	3rd Quarter	USA	73	712	31	65
740	Rio Olympics USA v SRB Q3	3rd Quarter	USA	73	712	38	52
741	Rio Olympics USA v SRB Q3	3rd Quarter	USA	73	713	39	41
742	Rio Olympics USA v SRB Q3	3rd Quarter	USA	73	713	44	35
743	Rio Olympics USA v SRB Q3	3rd Quarter	USA	73	713	46	35
744	Rio Olympics USA v SRB Q3	3rd Quarter	USA	73	714	46	36
745	Rio Olympics USA v SRB Q3	3rd Quarter	USA	73	714	43	40
746	Rio Olympics USA v SRB Q3	3rd Quarter	USA	73	715	39	40
747	Rio Olympics USA v SRB Q3	3rd Quarter	USA	73	715	33	40	On-ball
748	Rio Olympics USA v SRB Q3	3rd Quarter	USA	73	716	28	39
749	Rio Olympics USA v SRB Q3	3rd Quarter	USA	73	716	23	33	TO
750	Rio Olympics USA v SRB Q3	3rd Quarter	USA	74	726	25	112
751	Rio Olympics USA v SRB Q3	3rd Quarter	USA	74	726	37	79
752	Rio Olympics USA v SRB Q3	3rd Quarter	USA	74	728	34	72
753	Rio Olympics USA v SRB Q3	3rd Quarter	USA	74	728	30	62
754	Rio Olympics USA v SRB Q3	3rd Quarter	USA	74	729	22	55
755	Rio Olympics USA v SRB Q3	3rd Quarter	USA	74	730	18	50
756	Rio Olympics USA v SRB Q3	3rd Quarter	USA	74	731	22	50
757	Rio Olympics USA v SRB Q3	3rd Quarter	USA	74	732	13	30
758	Rio Olympics USA v SRB Q3	3rd Quarter	USA	74	734	21	19
759	Rio Olympics USA v SRB Q3	3rd Quarter	USA	74	735	30	17	Shot	Score
760	Rio Olympics USA v SRB Q3	3rd Quarter	USA	75	805	33	94
761	Rio Olympics USA v SRB Q3	3rd Quarter	USA	75	805	26	95
762	Rio Olympics USA v SRB Q3	3rd Quarter	USA	75	806	30	92
763	Rio Olympics USA v SRB Q3	3rd Quarter	USA	75	807	34	85
764	Rio Olympics USA v SRB Q3	3rd Quarter	USA	75	807	35	75
765	Rio Olympics USA v SRB Q3	3rd Quarter	USA	75	808	34	68
766	Rio Olympics USA v SRB Q3	3rd Quarter	USA	75	808	35	52
767	Rio Olympics USA v SRB Q3	3rd Quarter	USA	75	809	43	36	On-ball
768	Rio Olympics USA v SRB Q3	3rd Quarter	USA	75	810	42	36
769	Rio Olympics USA v SRB Q3	3rd Quarter	USA	75	811	35	37
770	Rio Olympics USA v SRB Q3	3rd Quarter	USA	75	812	29	36	Foul	TO
771	Rio Olympics USA v SRB Q3	3rd Quarter	USA	76	864	31	109
772	Rio Olympics USA v SRB Q3	3rd Quarter	USA	76	865	35	92
773	Rio Olympics USA v SRB Q3	3rd Quarter	USA	76	867	46	59
774	Rio Olympics USA v SRB Q3	3rd Quarter	USA	76	868	46	54
775	Rio Olympics USA v SRB Q3	3rd Quarter	USA	76	868	45	46
776	Rio Olympics USA v SRB Q3	3rd Quarter	USA	76	869	40	36
777	Rio Olympics USA v SRB Q3	3rd Quarter	USA	76	869	36	25
778	Rio Olympics USA v SRB Q3	3rd Quarter	USA	76	870	34	17	Shot	Score	Shooting Foul
779	Rio Olympics USA v SRB Q3	3rd Quarter	USA	77	910	38	102
780	Rio Olympics USA v SRB Q3	3rd Quarter	USA	77	910	43	84
781	Rio Olympics USA v SRB Q3	3rd Quarter	USA	77	911	43	73
782	Rio Olympics USA v SRB Q3	3rd Quarter	USA	77	911	42	59
783	Rio Olympics USA v SRB Q3	3rd Quarter	USA	77	912	40	50
784	Rio Olympics USA v SRB Q3	3rd Quarter	USA	77	912	35	45
785	Rio Olympics USA v SRB Q3	3rd Quarter	USA	77	913	28	33
786	Rio Olympics USA v SRB Q3	3rd Quarter	USA	77	914	28	26
787	Rio Olympics USA v SRB Q3	3rd Quarter	USA	77	915	30	17	Shot	Score
788	Rio Olympics USA v SRB Q3	3rd Quarter	USA	78	1072	30	109
789	Rio Olympics USA v SRB Q3	3rd Quarter	USA	78	1072	16	95
790	Rio Olympics USA v SRB Q3	3rd Quarter	USA	78	1073	17	93
791	Rio Olympics USA v SRB Q3	3rd Quarter	USA	78	1074	23	91
792	Rio Olympics USA v SRB Q3	3rd Quarter	USA	78	1075	24	86
793	Rio Olympics USA v SRB Q3	3rd Quarter	USA	78	1076	26	80
794	Rio Olympics USA v SRB Q3	3rd Quarter	USA	78	1076	26	69
795	Rio Olympics USA v SRB Q3	3rd Quarter	USA	78	1077	26	59
796	Rio Olympics USA v SRB Q3	3rd Quarter	USA	78	1079	13	34
797	Rio Olympics USA v SRB Q3	3rd Quarter	USA	78	1080	13	34
798	Rio Olympics USA v SRB Q3	3rd Quarter	USA	78	1081	13	34
799	Rio Olympics USA v SRB Q3	3rd Quarter	USA	78	1082	30	47
800	Rio Olympics USA v SRB Q3	3rd Quarter	USA	78	1083	38	33
801	Rio Olympics USA v SRB Q3	3rd Quarter	USA	78	1084	38	33
802	Rio Olympics USA v SRB Q3	3rd Quarter	USA	78	1085	38	33
803	Rio Olympics USA v SRB Q3	3rd Quarter	USA	78	1087	39	36
804	Rio Olympics USA v SRB Q3	3rd Quarter	USA	78	1088	38	22
805	Rio Olympics USA v SRB Q3	3rd Quarter	USA	78	1089	36	23
806	Rio Olympics USA v SRB Q3	3rd Quarter	USA	78	1090	32	23	Shot	Miss
807	Rio Olympics USA v SRB Q3	3rd Quarter	USA	79	1094	30	20	OR	Shot	Score
808	Rio Olympics USA v SRB Q3	3rd Quarter	USA	80	1120	31	112
809	Rio Olympics USA v SRB Q3	3rd Quarter	USA	80	1121	43	80
810	Rio Olympics USA v SRB Q3	3rd Quarter	USA	80	1122	43	75	TO
811	Rio Olympics USA v SRB Q3	3rd Quarter	USA	81	1183	35	110
812	Rio Olympics USA v SRB Q3	3rd Quarter	USA	81	1183	24	98
813	Rio Olympics USA v SRB Q3	3rd Quarter	USA	81	1184	26	95
814	Rio Olympics USA v SRB Q3	3rd Quarter	USA	81	1185	31	93
815	Rio Olympics USA v SRB Q3	3rd Quarter	USA	81	1185	35	87
816	Rio Olympics USA v SRB Q3	3rd Quarter	USA	81	1186	36	79
817	Rio Olympics USA v SRB Q3	3rd Quarter	USA	81	1187	35	73
818	Rio Olympics USA v SRB Q3	3rd Quarter	USA	81	1188	33	67
819	Rio Olympics USA v SRB Q3	3rd Quarter	USA	81	1188	31	60
820	Rio Olympics USA v SRB Q3	3rd Quarter	USA	81	1189	27	55
821	Rio Olympics USA v SRB Q3	3rd Quarter	USA	81	1190	21	53
822	Rio Olympics USA v SRB Q3	3rd Quarter	USA	81	1191	18	51
823	Rio Olympics USA v SRB Q3	3rd Quarter	USA	81	1192	22	51
824	Rio Olympics USA v SRB Q3	3rd Quarter	USA	81	1194	20	47
825	Rio Olympics USA v SRB Q3	3rd Quarter	USA	81	1195	18	43
826	Rio Olympics USA v SRB Q3	3rd Quarter	USA	81	1196	14	41
827	Rio Olympics USA v SRB Q3	3rd Quarter	USA	81	1197	14	37
828	Rio Olympics USA v SRB Q3	3rd Quarter	USA	81	1199	16	33	On-ball
829	Rio Olympics USA v SRB Q3	3rd Quarter	USA	81	1199	22	38
830	Rio Olympics USA v SRB Q3	3rd Quarter	USA	81	1200	26	40
831	Rio Olympics USA v SRB Q3	3rd Quarter	USA	81	1200	34	33
832	Rio Olympics USA v SRB Q3	3rd Quarter	USA	81	1202	44	36	Shot	Miss
833	Rio Olympics USA v SRB Q3	3rd Quarter	USA	82	1203	34	19	OR	Shot	Score
834	Rio Olympics USA v SRB Q4	4th Quarter	USA	83	20	33	109
835	Rio Olympics USA v SRB Q4	4th Quarter	USA	83	21	26	95
836	Rio Olympics USA v SRB Q4	4th Quarter	USA	83	22	26	91
837	Rio Olympics USA v SRB Q4	4th Quarter	USA	83	24	24	85
838	Rio Olympics USA v SRB Q4	4th Quarter	USA	83	25	19	75
839	Rio Olympics USA v SRB Q4	4th Quarter	USA	83	26	15	66
840	Rio Olympics USA v SRB Q4	4th Quarter	USA	83	27	12	57
841	Rio Olympics USA v SRB Q4	4th Quarter	USA	83	27	20	57
842	Rio Olympics USA v SRB Q4	4th Quarter	USA	83	28	29	51
843	Rio Olympics USA v SRB Q4	4th Quarter	USA	83	29	44	44	TO
844	Rio Olympics USA v SRB Q4	4th Quarter	USA	84	37	28	112
845	Rio Olympics USA v SRB Q4	4th Quarter	USA	84	38	29	98
846	Rio Olympics USA v SRB Q4	4th Quarter	USA	84	40	24	93
847	Rio Olympics USA v SRB Q4	4th Quarter	USA	84	41	25	85
848	Rio Olympics USA v SRB Q4	4th Quarter	USA	84	42	28	74
849	Rio Olympics USA v SRB Q4	4th Quarter	USA	84	43	16	66
850	Rio Olympics USA v SRB Q4	4th Quarter	USA	84	43	15	54
851	Rio Olympics USA v SRB Q4	4th Quarter	USA	84	44	13	47
852	Rio Olympics USA v SRB Q4	4th Quarter	USA	84	46	32	48
853	Rio Olympics USA v SRB Q4	4th Quarter	USA	84	47	15	41
854	Rio Olympics USA v SRB Q4	4th Quarter	USA	84	48	14	34
855	Rio Olympics USA v SRB Q4	4th Quarter	USA	84	49	10	23
856	Rio Olympics USA v SRB Q4	4th Quarter	USA	84	50	12	25
857	Rio Olympics USA v SRB Q4	4th Quarter	USA	84	51	14	29
858	Rio Olympics USA v SRB Q4	4th Quarter	USA	84	52	33	42
859	Rio Olympics USA v SRB Q4	4th Quarter	USA	84	53	38	36
860	Rio Olympics USA v SRB Q4	4th Quarter	USA	84	56	25	21
861	Rio Olympics USA v SRB Q4	4th Quarter	USA	84	57	27	20
862	Rio Olympics USA v SRB Q4	4th Quarter	USA	84	58	28	18	Shot	Shooting Foul
863	Rio Olympics USA v SRB Q4	4th Quarter	USA	85	125	36	111
864	Rio Olympics USA v SRB Q4	4th Quarter	USA	85	125	34	91
865	Rio Olympics USA v SRB Q4	4th Quarter	USA	85	127	34	85
866	Rio Olympics USA v SRB Q4	4th Quarter	USA	85	127	33	79
867	Rio Olympics USA v SRB Q4	4th Quarter	USA	85	129	30	71
868	Rio Olympics USA v SRB Q4	4th Quarter	USA	85	129	22	67
869	Rio Olympics USA v SRB Q4	4th Quarter	USA	85	130	16	61
870	Rio Olympics USA v SRB Q4	4th Quarter	USA	85	131	14	52
871	Rio Olympics USA v SRB Q4	4th Quarter	USA	85	132	29	50
872	Rio Olympics USA v SRB Q4	4th Quarter	USA	85	133	17	46
873	Rio Olympics USA v SRB Q4	4th Quarter	USA	85	134	15	31
874	Rio Olympics USA v SRB Q4	4th Quarter	USA	85	135	13	26
875	Rio Olympics USA v SRB Q4	4th Quarter	USA	85	136	14	32
876	Rio Olympics USA v SRB Q4	4th Quarter	USA	85	137	16	35
877	Rio Olympics USA v SRB Q4	4th Quarter	USA	85	137	20	40
878	Rio Olympics USA v SRB Q4	4th Quarter	USA	85	138	30	42
879	Rio Olympics USA v SRB Q4	4th Quarter	USA	85	139	45	35
880	Rio Olympics USA v SRB Q4	4th Quarter	USA	85	140	47	29
881	Rio Olympics USA v SRB Q4	4th Quarter	USA	85	141	46	22
882	Rio Olympics USA v SRB Q4	4th Quarter	USA	85	141	43	16	Foul
883	Rio Olympics USA v SRB Q4	4th Quarter	USA	86	170	40	9	BLOB
884	Rio Olympics USA v SRB Q4	4th Quarter	USA	86	171	42	21
885	Rio Olympics USA v SRB Q4	4th Quarter	USA	86	172	39	23	Shot	Miss
886	Rio Olympics USA v SRB Q4	4th Quarter	USA	87	175	32	16	OR	TO
887	Rio Olympics USA v SRB Q4	4th Quarter	USA	88	188	4	86
888	Rio Olympics USA v SRB Q4	4th Quarter	USA	88	189	13	86
889	Rio Olympics USA v SRB Q4	4th Quarter	USA	88	190	20	79
890	Rio Olympics USA v SRB Q4	4th Quarter	USA	88	190	23	75
891	Rio Olympics USA v SRB Q4	4th Quarter	USA	88	191	42	62
892	Rio Olympics USA v SRB Q4	4th Quarter	USA	88	191	43	56
893	Rio Olympics USA v SRB Q4	4th Quarter	USA	88	192	43	51
894	Rio Olympics USA v SRB Q4	4th Quarter	USA	88	193	44	45
895	Rio Olympics USA v SRB Q4	4th Quarter	USA	88	194	31	43
896	Rio Olympics USA v SRB Q4	4th Quarter	USA	88	195	28	43
897	Rio Olympics USA v SRB Q4	4th Quarter	USA	88	196	24	32
898	Rio Olympics USA v SRB Q4	4th Quarter	USA	88	197	21	31
899	Rio Olympics USA v SRB Q4	4th Quarter	USA	88	197	22	25
900	Rio Olympics USA v SRB Q4	4th Quarter	USA	88	198	25	17	Shot	Miss
901	Rio Olympics USA v SRB Q4	4th Quarter	USA	89	200	31	19	OR	Shot	Score
902	Rio Olympics USA v SRB Q4	4th Quarter	USA	90	221	29	100
903	Rio Olympics USA v SRB Q4	4th Quarter	USA	90	222	28	94
904	Rio Olympics USA v SRB Q4	4th Quarter	USA	90	223	28	83
905	Rio Olympics USA v SRB Q4	4th Quarter	USA	90	223	30	69
906	Rio Olympics USA v SRB Q4	4th Quarter	USA	90	224	30	64
907	Rio Olympics USA v SRB Q4	4th Quarter	USA	90	225	29	57
908	Rio Olympics USA v SRB Q4	4th Quarter	USA	90	225	27	51
909	Rio Olympics USA v SRB Q4	4th Quarter	USA	90	226	28	42
910	Rio Olympics USA v SRB Q4	4th Quarter	USA	90	227	23	27
911	Rio Olympics USA v SRB Q4	4th Quarter	USA	90	227	25	20
912	Rio Olympics USA v SRB Q4	4th Quarter	USA	90	228	27	17
913	Rio Olympics USA v SRB Q4	4th Quarter	USA	90	229	32	21	Shot	Score
914	Rio Olympics USA v SRB Q4	4th Quarter	USA	91	251	18	95
915	Rio Olympics USA v SRB Q4	4th Quarter	USA	91	251	18	87
916	Rio Olympics USA v SRB Q4	4th Quarter	USA	91	252	21	76
917	Rio Olympics USA v SRB Q4	4th Quarter	USA	91	253	27	64
918	Rio Olympics USA v SRB Q4	4th Quarter	USA	91	254	24	42
919	Rio Olympics USA v SRB Q4	4th Quarter	USA	91	254	22	34
920	Rio Olympics USA v SRB Q4	4th Quarter	USA	91	255	28	18	Shot	Score
921	Rio Olympics USA v SRB Q4	4th Quarter	USA	92	354	40	91
922	Rio Olympics USA v SRB Q4	4th Quarter	USA	92	354	39	73
923	Rio Olympics USA v SRB Q4	4th Quarter	USA	92	355	34	64
924	Rio Olympics USA v SRB Q4	4th Quarter	USA	92	356	29	55
925	Rio Olympics USA v SRB Q4	4th Quarter	USA	92	357	25	46
926	Rio Olympics USA v SRB Q4	4th Quarter	USA	92	357	25	34
927	Rio Olympics USA v SRB Q4	4th Quarter	USA	92	358	27	26
928	Rio Olympics USA v SRB Q4	4th Quarter	USA	92	359	33	18	Shot	Score
929	Rio Olympics USA v SRB Q4	4th Quarter	USA	93	408	31	112
930	Rio Olympics USA v SRB Q4	4th Quarter	USA	93	409	18	85
931	Rio Olympics USA v SRB Q4	4th Quarter	USA	93	410	19	80
932	Rio Olympics USA v SRB Q4	4th Quarter	USA	93	411	19	73
933	Rio Olympics USA v SRB Q4	4th Quarter	USA	93	411	16	64
934	Rio Olympics USA v SRB Q4	4th Quarter	USA	93	412	15	50
935	Rio Olympics USA v SRB Q4	4th Quarter	USA	93	413	16	43
936	Rio Olympics USA v SRB Q4	4th Quarter	USA	93	414	11	24
937	Rio Olympics USA v SRB Q4	4th Quarter	USA	93	416	21	40
938	Rio Olympics USA v SRB Q4	4th Quarter	USA	93	416	31	42
939	Rio Olympics USA v SRB Q4	4th Quarter	USA	93	418	14	33
940	Rio Olympics USA v SRB Q4	4th Quarter	USA	93	419	25	21	Shot	Miss
941	Rio Olympics USA v SRB Q4	4th Quarter	USA	94	437	30	81
942	Rio Olympics USA v SRB Q4	4th Quarter	USA	94	437	27	75
943	Rio Olympics USA v SRB Q4	4th Quarter	USA	94	438	23	65
944	Rio Olympics USA v SRB Q4	4th Quarter	USA	94	439	21	52
945	Rio Olympics USA v SRB Q4	4th Quarter	USA	94	440	21	41
946	Rio Olympics USA v SRB Q4	4th Quarter	USA	94	441	20	32
947	Rio Olympics USA v SRB Q4	4th Quarter	USA	94	441	20	27
948	Rio Olympics USA v SRB Q4	4th Quarter	USA	94	443	21	23	Shot	Score
949	Rio Olympics USA v SRB Q4	4th Quarter	USA	95	495	34	111
950	Rio Olympics USA v SRB Q4	4th Quarter	USA	95	495	42	98
951	Rio Olympics USA v SRB Q4	4th Quarter	USA	95	496	42	86
952	Rio Olympics USA v SRB Q4	4th Quarter	USA	95	497	43	74
953	Rio Olympics USA v SRB Q4	4th Quarter	USA	95	498	42	64
954	Rio Olympics USA v SRB Q4	4th Quarter	USA	95	499	40	57
955	Rio Olympics USA v SRB Q4	4th Quarter	USA	95	499	40	52
956	Rio Olympics USA v SRB Q4	4th Quarter	USA	95	500	44	35
957	Rio Olympics USA v SRB Q4	4th Quarter	USA	95	501	43	27
958	Rio Olympics USA v SRB Q4	4th Quarter	USA	95	501	40	18
959	Rio Olympics USA v SRB Q4	4th Quarter	USA	95	503	34	17	Shot	Shooting Foul
960	Rio Olympics USA v SRB Q4	4th Quarter	USA	96	558	31	99
961	Rio Olympics USA v SRB Q4	4th Quarter	USA	96	558	34	91
962	Rio Olympics USA v SRB Q4	4th Quarter	USA	96	559	30	77
963	Rio Olympics USA v SRB Q4	4th Quarter	USA	96	560	26	73
964	Rio Olympics USA v SRB Q4	4th Quarter	USA	96	560	23	77
965	Rio Olympics USA v SRB Q4	4th Quarter	USA	96	561	23	83
966	Rio Olympics USA v SRB Q4	4th Quarter	USA	96	562	27	77
967	Rio Olympics USA v SRB Q4	4th Quarter	USA	96	563	14	73
968	Rio Olympics USA v SRB Q4	4th Quarter	USA	96	563	9	60
969	Rio Olympics USA v SRB Q4	4th Quarter	USA	96	565	34	54
970	Rio Olympics USA v SRB Q4	4th Quarter	USA	96	568	18	48
971	Rio Olympics USA v SRB Q4	4th Quarter	USA	96	569	19	45
972	Rio Olympics USA v SRB Q4	4th Quarter	USA	96	570	18	41
973	Rio Olympics USA v SRB Q4	4th Quarter	USA	96	572	11	26	Shot	Miss
974	Rio Olympics USA v SRB Q4	4th Quarter	USA	97	590	30	108
975	Rio Olympics USA v SRB Q4	4th Quarter	USA	97	591	21	94
976	Rio Olympics USA v SRB Q4	4th Quarter	USA	97	592	20	87
977	Rio Olympics USA v SRB Q4	4th Quarter	USA	97	592	19	74
978	Rio Olympics USA v SRB Q4	4th Quarter	USA	97	593	18	68
979	Rio Olympics USA v SRB Q4	4th Quarter	USA	97	593	17	55
980	Rio Olympics USA v SRB Q4	4th Quarter	USA	97	595	19	45
981	Rio Olympics USA v SRB Q4	4th Quarter	USA	97	595	28	35
982	Rio Olympics USA v SRB Q4	4th Quarter	USA	97	595	32	34
983	Rio Olympics USA v SRB Q4	4th Quarter	USA	97	596	34	39
984	Rio Olympics USA v SRB Q4	4th Quarter	USA	97	597	23	32
985	Rio Olympics USA v SRB Q4	4th Quarter	USA	97	599	19	24
986	Rio Olympics USA v SRB Q4	4th Quarter	USA	97	601	16	18
987	Rio Olympics USA v SRB Q4	4th Quarter	USA	97	602	14	17
988	Rio Olympics USA v SRB Q4	4th Quarter	USA	97	603	10	19
989	Rio Olympics USA v SRB Q4	4th Quarter	USA	97	604	10	22
990	Rio Olympics USA v SRB Q4	4th Quarter	USA	97	605	31	38
991	Rio Olympics USA v SRB Q4	4th Quarter	USA	97	606	29	39
992	Rio Olympics USA v SRB Q4	4th Quarter	USA	97	607	23	33	Shot	Miss
993	Rio Olympics USA v SRB Q4	4th Quarter	USA	98	683	31	96
994	Rio Olympics USA v SRB Q4	4th Quarter	USA	98	684	40	85
995	Rio Olympics USA v SRB Q4	4th Quarter	USA	98	685	38	79
996	Rio Olympics USA v SRB Q4	4th Quarter	USA	98	685	32	69
997	Rio Olympics USA v SRB Q4	4th Quarter	USA	98	686	28	58
998	Rio Olympics USA v SRB Q4	4th Quarter	USA	98	686	28	53
999	Rio Olympics USA v SRB Q4	4th Quarter	USA	98	687	35	49
1000	Rio Olympics USA v SRB Q4	4th Quarter	USA	98	687	41	42
1001	Rio Olympics USA v SRB Q4	4th Quarter	USA	98	688	44	39
1002	Rio Olympics USA v SRB Q4	4th Quarter	USA	98	688	51	33
1003	Rio Olympics USA v SRB Q4	4th Quarter	USA	98	689	28	39
1004	Rio Olympics USA v SRB Q4	4th Quarter	USA	98	691	13	32
1005	Rio Olympics USA v SRB Q4	4th Quarter	USA	98	694	23	18
1006	Rio Olympics USA v SRB Q4	4th Quarter	USA	98	695	27	17
1007	Rio Olympics USA v SRB Q4	4th Quarter	USA	98	696	29	17
1008	Rio Olympics USA v SRB Q4	4th Quarter	USA	98	697	31	21	Shot	Shooting Foul
1009	Rio Olympics USA v SRB Q4	4th Quarter	USA	99	767	31	106
1010	Rio Olympics USA v SRB Q4	4th Quarter	USA	99	769	31	87
1011	Rio Olympics USA v SRB Q4	4th Quarter	USA	99	771	28	83
1012	Rio Olympics USA v SRB Q4	4th Quarter	USA	99	772	25	74
1013	Rio Olympics USA v SRB Q4	4th Quarter	USA	99	772	22	65
1014	Rio Olympics USA v SRB Q4	4th Quarter	USA	99	773	22	59
1015	Rio Olympics USA v SRB Q4	4th Quarter	USA	99	773	20	50
1016	Rio Olympics USA v SRB Q4	4th Quarter	USA	99	774	11	30
1017	Rio Olympics USA v SRB Q4	4th Quarter	USA	99	775	31	44
1018	Rio Olympics USA v SRB Q4	4th Quarter	USA	99	777	45	35	Foul
1019	Rio Olympics USA v SRB Q4	4th Quarter	USA	100	879	33	85
1020	Rio Olympics USA v SRB Q4	4th Quarter	USA	100	879	20	77
1021	Rio Olympics USA v SRB Q4	4th Quarter	USA	100	880	17	69
1022	Rio Olympics USA v SRB Q4	4th Quarter	USA	100	881	16	61
1023	Rio Olympics USA v SRB Q4	4th Quarter	USA	100	881	14	50
1024	Rio Olympics USA v SRB Q4	4th Quarter	USA	100	882	14	43
1025	Rio Olympics USA v SRB Q4	4th Quarter	USA	100	883	17	38
1026	Rio Olympics USA v SRB Q4	4th Quarter	USA	100	884	31	41
1027	Rio Olympics USA v SRB Q4	4th Quarter	USA	100	886	32	42	On-ball
1028	Rio Olympics USA v SRB Q4	4th Quarter	USA	100	888	40	41
1029	Rio Olympics USA v SRB Q4	4th Quarter	USA	100	888	45	34
1030	Rio Olympics USA v SRB Q4	4th Quarter	USA	100	889	38	30
1031	Rio Olympics USA v SRB Q4	4th Quarter	USA	100	891	42	35
1032	Rio Olympics USA v SRB Q4	4th Quarter	USA	100	892	27	20	Shot	Score
1033	Rio Olympics USA v SRB Q4	4th Quarter	USA	101	913	36	110
1034	Rio Olympics USA v SRB Q4	4th Quarter	USA	101	913	24	84
1035	Rio Olympics USA v SRB Q4	4th Quarter	USA	101	913	23	73
1036	Rio Olympics USA v SRB Q4	4th Quarter	USA	101	915	19	64
1037	Rio Olympics USA v SRB Q4	4th Quarter	USA	101	915	12	46
1038	Rio Olympics USA v SRB Q4	4th Quarter	USA	101	916	13	40
1039	Rio Olympics USA v SRB Q4	4th Quarter	USA	101	916	19	28
1040	Rio Olympics USA v SRB Q4	4th Quarter	USA	101	916	24	24
1041	Rio Olympics USA v SRB Q4	4th Quarter	USA	101	917	32	21	Shot	Miss
1042	Rio Olympics USA v SRB Q4	4th Quarter	USA	102	946	49	88
1043	Rio Olympics USA v SRB Q4	4th Quarter	USA	102	946	54	82
1044	Rio Olympics USA v SRB Q4	4th Quarter	USA	102	947	56	75
1045	Rio Olympics USA v SRB Q4	4th Quarter	USA	102	948	39	60
1046	Rio Olympics USA v SRB Q4	4th Quarter	USA	102	949	36	48
1047	Rio Olympics USA v SRB Q4	4th Quarter	USA	102	950	34	34
1048	Rio Olympics USA v SRB Q4	4th Quarter	USA	102	950	33	19	Shot	Score
1049	Rio Olympics USA v SRB Q4	4th Quarter	USA	103	975	31	110
1050	Rio Olympics USA v SRB Q4	4th Quarter	USA	103	975	12	75
1051	Rio Olympics USA v SRB Q4	4th Quarter	USA	103	976	14	58
1052	Rio Olympics USA v SRB Q4	4th Quarter	USA	103	977	19	51
1053	Rio Olympics USA v SRB Q4	4th Quarter	USA	103	978	13	33
1054	Rio Olympics USA v SRB Q4	4th Quarter	USA	103	979	29	43
1055	Rio Olympics USA v SRB Q4	4th Quarter	USA	103	982	37	31
1056	Rio Olympics USA v SRB Q4	4th Quarter	USA	103	983	42	37
1057	Rio Olympics USA v SRB Q4	4th Quarter	USA	103	983	41	33
1058	Rio Olympics USA v SRB Q4	4th Quarter	USA	103	984	38	26	TO
1059	Rio Olympics USA v SRB Q4	4th Quarter	USA	104	999	34	100
1060	Rio Olympics USA v SRB Q4	4th Quarter	USA	104	1000	30	95
1061	Rio Olympics USA v SRB Q4	4th Quarter	USA	104	1001	31	93
1062	Rio Olympics USA v SRB Q4	4th Quarter	USA	104	1002	32	82
1063	Rio Olympics USA v SRB Q4	4th Quarter	USA	104	1003	31	76
1064	Rio Olympics USA v SRB Q4	4th Quarter	USA	104	1003	31	71
1065	Rio Olympics USA v SRB Q4	4th Quarter	USA	104	1004	31	62
1066	Rio Olympics USA v SRB Q4	4th Quarter	USA	104	1005	32	57
1067	Rio Olympics USA v SRB Q4	4th Quarter	USA	104	1006	32	54
1068	Rio Olympics USA v SRB Q4	4th Quarter	USA	104	1007	35	51
1069	Rio Olympics USA v SRB Q4	4th Quarter	USA	104	1008	35	51
1070	Rio Olympics USA v SRB Q4	4th Quarter	USA	104	1009	35	51
1071	Rio Olympics USA v SRB Q4	4th Quarter	USA	104	1010	27	38	Shot	Miss
1072	Rio Olympics USA v SRB Q4	4th Quarter	USA	105	1021	33	85
1073	Rio Olympics USA v SRB Q4	4th Quarter	USA	105	1021	36	36
1074	Rio Olympics USA v SRB Q4	4th Quarter	USA	105	1023	35	27
1075	Rio Olympics USA v SRB Q4	4th Quarter	USA	105	1024	33	19	Shot	Score
1076	Rio Olympics USA v SRB Q4	4th Quarter	USA	106	1047	31	110
1077	Rio Olympics USA v SRB Q4	4th Quarter	USA	106	1048	32	94
1078	Rio Olympics USA v SRB Q4	4th Quarter	USA	106	1049	36	89
1079	Rio Olympics USA v SRB Q4	4th Quarter	USA	106	1050	39	81
1080	Rio Olympics USA v SRB Q4	4th Quarter	USA	106	1050	40	77
1081	Rio Olympics USA v SRB Q4	4th Quarter	USA	106	1051	42	69
1082	Rio Olympics USA v SRB Q4	4th Quarter	USA	106	1052	43	62
1083	Rio Olympics USA v SRB Q4	4th Quarter	USA	106	1053	44	55
1084	Rio Olympics USA v SRB Q4	4th Quarter	USA	106	1054	41	48
1085	Rio Olympics USA v SRB Q4	4th Quarter	USA	106	1056	39	49
1086	Rio Olympics USA v SRB Q4	4th Quarter	USA	106	1057	38	49
1087	Rio Olympics USA v SRB Q4	4th Quarter	USA	106	1058	36	49
1088	Rio Olympics USA v SRB Q4	4th Quarter	USA	106	1058	34	49
1089	Rio Olympics USA v SRB Q4	4th Quarter	USA	106	1059	36	35
1090	Rio Olympics USA v SRB Q4	4th Quarter	USA	106	1062	33	20
1091	Rio Olympics USA v SRB Q4	4th Quarter	USA	106	1062	32	20
1092	Rio Olympics USA v SRB Q4	4th Quarter	USA	106	1063	33	18	Shot	Score
1093	Rio Olympics USA v SRB Q4	4th Quarter	USA	107	1077	20	97
1094	Rio Olympics USA v SRB Q4	4th Quarter	USA	107	1078	13	78
1095	Rio Olympics USA v SRB Q4	4th Quarter	USA	107	1080	14	67
1096	Rio Olympics USA v SRB Q4	4th Quarter	USA	107	1082	15	60
1097	Rio Olympics USA v SRB Q4	4th Quarter	USA	107	1083	19	54
1098	Rio Olympics USA v SRB Q4	4th Quarter	USA	107	1084	20	50	Stoppage
